# Supplementary material for: Genetic determinants of monocyte splicing are enriched for disease susceptibility loci
Source: Nat Commun. 2025 Sep 29;16:8616. doi: 10.1038/s41467-025-63624-7 (PMC12480492; doi:10.1038/s41467-025-63624-7)
Supplement: Supplementary file 3 — Supplementary_Data_01 [file 41467_2025_63624_MOESM3_ESM.xlsx]

## Sheet: Legend
Supplementary table 1:
Description:
Context-specific gQTLs and tQTLs were specified using conditional pass analysis (QTLtools) across naive and stimulated monocytes.
Explanations for column names:
gSNP	gSNPs that are genotyped or imputed and have a significant association with a gene in gQTL analysis.
tSNP	tSNPs that are genotyped or imputed and have a significant association with a transcript in tQTL analysis.
mSNP	mSNPs that are genotyped or imputed and have a significant association with a methylation site in mQTL analysis.

## Sheet: Conditional analysis gQTL
Gene	gSNP	FDR.UT	FDR.LPS	FDR.IFNg
A1BG-AS1	rs4801579	6.6817e-14	6.9178e-14	3.6365e-09		Empty cells : FDR < 0.01
A1BG	rs9749104	2.20889e-06
A2M-AS1	rs1805662	7.6445e-15	1.41093e-06	1.43832e-13
A2M	rs2300148	4.22446e-19		7.13844e-09
A4GALT	rs2413714	1.53237e-25	4.60957e-17	7.78337e-17
AAAS	rs1110720	5.42688e-06	3.10224e-07
AACS	rs2170624			1.9105e-06
AAGAB	rs10518716			3.37615e-21
AAK1	rs6546531	3.73871e-06	2.75539e-06	3.17219e-08
AAMP	rs79007041	1.17773e-06
AANAT	rs12939537	2.74444e-11	1.5882e-21	3.0609e-15
AAR2	rs45466596	7.19575e-10	2.2168e-12
AASDHPPT	rs1893174	3.05781e-06
AASDH	rs13134963	5.92569e-25	6.17664e-25	1.09417e-23
AASS	rs2016284	5.03189e-09	1.59031e-14	1.31289e-07
AATBC	rs1964982			2.64092e-08
AATK	rs34443998	8.07863e-36	1.31268e-30	2.0327e-20
ABCA10	rs4577157	5.64731e-11	2.03168e-06
ABCA1	rs2472435	1.46205e-16
ABCA2	rs72763301	3.01265e-06
ABCA3	rs17135889	8.10341e-14
ABCA5	rs997639	4.88426e-09	3.2432e-08	2.1039e-08
ABCA6	rs116926377			1.13257e-06
ABCA7	rs62131196	4.38115e-15	5.17535e-14	4.74635e-15
ABCB10	rs78753452		1.08674e-06
ABCB1	rs148775650			5.51252e-06
ABCB4	rs4148820	4.30958e-15		2.00912e-06
ABCB8	rs6947821	4.30071e-12	1.09437e-10
ABCC10	rs7763350	1.05338e-06	9.78811e-08
ABCC1	rs182482	2.79915e-15	9.29817e-15
ABCC2	rs2269195	7.17332e-06
ABCC3	rs10153257	1.73225e-13	3.39773e-17	1.59009e-15
ABCC4	rs9524861	1.55253e-08
ABCC5	rs11926572	9.03589e-20	1.08691e-18	8.23975e-13
ABCC6	rs2547768	4.82497e-07
ABCE1	rs145879209	8.88908e-06
ABCF2	rs12540488		9.71509e-08	0.000334624
ABCF3	rs2293604		6.3114e-08
ABHD10	rs3749301	1.37308e-16	4.08494e-11	1.18848e-14
ABHD11	rs7455225	4.6249e-21	6.4904e-21	1.50275e-16
ABHD12	rs6083844	6.26793e-07		9.52661e-10
ABHD13	rs16972098	1.17959e-06
ABHD14B	rs528621905	2.10436e-05
ABHD15	rs771251		3.48772e-06
ABHD17A	rs10415976	6.59539e-06
ABHD17C	rs76022540		6.02137e-10
ABHD18	rs56775923		7.26439e-06	1.61215e-06
ABHD3	rs11083274	2.74069e-08	2.05124e-06
ABHD4	rs147764165	1.82382e-05	3.112e-10
ABHD5	rs74282562	7.92426e-06
ABHD6	rs2138243	3.60806e-18	1.437e-27	1.90072e-15
ABHD8	rs116922240	5.22242e-06
ABI1	rs6482572	3.3306e-08	3.2272e-06	5.48907e-09
ABI3	rs658979	2.33682e-06
ABL2	rs55854504			2.12325e-06
ABLIM1	rs2483607	1.07892e-07
ABO	rs616154	2.24077e-14	1.80193e-11	1.09675e-15
ABRACL	rs12196247	1.20211e-15	9.09108e-16	5.89304e-11
ABR	rs76815113		3.577e-06
ABT1	rs7750131	1.1154e-11	2.1026e-08	2.09812e-06
ABTB1	rs9859117	2.73918e-18	2.17754e-19	7.74217e-12
ABTB2	rs10768053		1.71264e-11
AC000078.5	rs13054371	3.70221e-06	4.8271e-10
AC000123.3	rs2041169	3.27411e-06
AC002310.12	rs187425246	3.41043e-06
AC002310.14	rs3794703	1.75583e-08	5.88944e-08
AC002451.3	rs3807891	2.66067e-27	5.66191e-14
AC002467.7	rs7787927	2.05713e-11	2.47922e-16	7.92105e-12
AC002511.2	rs58124266		7.60099e-08
AC002511.3	rs58124266		2.40747e-09
AC003075.4	rs4719497	1.88003e-07
AC004893.11	rs73155656	7.67627e-06
AC004951.5	rs76690718	3.36183e-12	5.60754e-09	1.87418e-06
AC004951.6	rs62458728	2.36792e-06	2.80399e-06
AC004967.7	rs12536234	6.31247e-06
AC004980.7	rs1754182		4.56836e-34
AC004988.1	rs78269747	9.09159e-08
AC005082.12	rs955187	1.29063e-12	2.64049e-11	1.26468e-06
AC005083.1	rs3095007			5.51924e-08
AC005104.3	rs3771577		6.79874e-07
AC005154.6	rs39738	6.36152e-17	2.577e-17	1.30898e-11
AC005154.8	rs38435	6.61764e-09	2.72202e-08
AC005253.2	rs145327177		2.74894e-06
AC005562.1	rs148054144	2.02433e-06
AC005682.5	rs11983782	1.14465e-16	4.2097e-10	9.77485e-08
AC005702.1	rs6503965		9.33137e-08
AC005932.1	rs75140521		5.16292e-06
AC006129.1	rs10424020		3.34229e-08
AC006160.5	rs6816696		6.16839e-06	6.65164e-09
AC006272.1	rs12610825	2.51036e-10	4.51592e-08	3.29183e-08
AC006272.2	rs12610825	4.23572e-11	1.22075e-09	1.72586e-09
AC006277.3	rs78754690	2.52946e-06
AC006978.6	rs13221972	7.43573e-06
AC007036.6	rs3812333		4.6629e-08
AC007246.3	rs72801478	6.02278e-15	5.97246e-06	1.55353e-09
AC007383.3	rs4675512	3.84167e-06
AC007566.10	rs10953078	3.01294e-06
AC008079.10	rs4819664			1.4504e-06
AC008592.3	rs10059130	1.86327e-13	1.05572e-15	8.08309e-08
AC008746.12	rs6509874	1.25279e-11	5.8382e-08	9.97035e-07
AC009005.2	rs6757		5.93575e-07
AC009095.4	rs55759919		1.66909e-05
AC009120.3	rs11649339		2.89695e-07
AC009120.6	rs11648396	1.04946e-07	1.66535e-12
AC009303.2	rs55863310	3.10114e-09
AC009404.2	rs67260381	1.14256e-10	9.42063e-10
AC009487.6	rs62194733	5.66194e-06
AC009506.1	rs1991372	2.94136e-08	2.66356e-07	6.1409e-10
AC009892.9	rs1000574		2.98223e-08
AC009961.3	rs114671259	1.95958e-19	1.30142e-09	7.84953e-07
AC010518.2	rs8100863	8.34156e-09	1.50812e-08	4.50805e-09
AC010642.1	rs425605	8.94635e-17	8.01851e-12	5.92833e-08
AC010761.8	rs9913973		2.15656e-06
AC011290.5	rs859519	8.49211e-06
AC011515.2	rs4806787		1.70467e-08
AC011899.9	rs10949665	4.42463e-11	8.62171e-19	6.30806e-09
AC012314.8	rs117326757	1.56243e-06
AC012358.8	rs137895142	6.43576e-06
AC012442.6	rs719667		5.27895e-06
AC013444.1	rs7420443	9.82632e-06	1.47708e-08
AC013461.1	rs734993			2.90489e-19
AC016831.7	rs205716			2.00522e-06
AC016999.2	rs103718	5.19905e-08
AC017074.2	rs111595567	6.85373e-06	3.59791e-14	1.39771e-06
AC020571.3	rs17827837	1.04232e-05	6.44352e-36
AC021106.1	rs6531591	1.99436e-11	3.49792e-09
AC022816.2	rs7219943		1.95047e-13
AC024560.3	rs28703192	9.12061e-09	1.32412e-06	7.00849e-10
AC026150.6	rs1075232		7.08255e-06
AC027612.6	rs150568188		3.6075e-05
AC034220.3	rs10515456	1.69313e-09
AC046143.3	rs4974539		1.24015e-07
AC058791.1	rs731730	3.17587e-06	1.08618e-11
AC062017.1	rs1709852		9.18207e-10
AC068282.3	rs12613413	3.57406e-34	1.29078e-33	1.28698e-28
AC068580.6	rs10839641		5.46189e-11
AC069282.6	rs6463455		7.34894e-08
AC074117.10	rs7597145	2.6781e-21	7.47399e-11	8.99331e-10
AC074286.1	rs2364730	6.46183e-11		1.72816e-07
AC079325.6	rs1522874		1.78363e-13
AC079630.4	rs17458759		2.86991e-07
AC079767.4	rs13428736	2.89814e-13		2.02502e-11
AC079922.3	rs7558138	6.64239e-27	2.30331e-19	9.82106e-21
AC083843.1	rs6996728	1.59037e-07		7.91172e-10
AC083843.4	rs72721965	2.41697e-06
AC083899.3	rs56146567	1.70904e-05
AC083949.1	rs56199402		1.00552e-06
AC087163.2	rs33997182	1.25742e-08
AC087294.2	rs7221808		1.08861e-07
AC091729.9	rs2949175	5.9893e-34	6.06536e-27	9.93715e-25
AC092171.4	rs5023983	1.16274e-11	5.72837e-13	2.14884e-07
AC092881.1	rs77516945		1.04369e-06
AC093162.5	rs1053560	1.30585e-17	8.52812e-23	3.73217e-10
AC093323.3	rs4689507	1.46695e-09	5.28628e-14	7.71288e-09
AC093616.4	rs7573463		1.64467e-06
AC093627.10	rs75374501	1.30243e-11	9.1336e-11	2.92451e-10
AC093627.7	rs12539679	8.86194e-08	9.914e-10	9.69992e-07
AC093627.9	rs28410858	8.35751e-09	3.13756e-07
AC093642.3	rs34309216	2.58375e-13
AC093642.5	rs28548938	1.11069e-08	2.47152e-09
AC093673.5	rs10265814	4.48783e-07		2.07121e-06
AC093724.2	rs6720375	6.86669e-34	8.80688e-24	4.84238e-25
AC093818.1	rs6433365	7.49892e-08
AC093838.4	rs2313830	1.07645e-07
AC097495.2	rs6722623	2.60413e-08
AC097724.3	rs34409160		5.14195e-07	3.33387e-06
AC098614.2	rs75895341	3.04232e-10	1.1646e-09	1.11991e-06
AC099850.1	rs147621327	1.36181e-06	9.86293e-06
AC100830.3	rs72755093		3.0865e-07
AC108488.4	rs11685010			2.74754e-06
AC108676.1	rs74452455	1.35697e-07	4.85292e-12
AC109826.1	rs7581128	1.88975e-06	1.41725e-16
AC113189.5	rs2541012	1.04134e-24	4.63296e-25	7.86052e-19
AC114730.2	rs2293764	1.63392e-14	2.50436e-16
AC125232.1	rs11689812	1.0873e-07	1.63475e-21
AC127904.2	rs4916587	7.645e-06
AC132812.1	rs113081997	1.19796e-05
AC133528.2	rs7586567	3.38878e-10	1.32597e-06	4.2359e-06
AC141586.5	rs146824594	1.91579e-06	1.58984e-06
AC142472.6	rs74998921			3.78369e-07
AC144652.1	rs11980656	2.35319e-11		6.03392e-09
AC144831.1	rs4056	1.07933e-06
AC145676.2	rs28436118	7.45486e-09
AC147651.4	rs111232485	3.60316e-07	9.70322e-07	7.70788e-07
AC215219.2	rs11063284	2.35173e-08
AC253572.1	rs12719823	1.45377e-12	5.03128e-09	1.14478e-06
ACAA1	rs61095322	4.93724e-10		1.9044e-07
ACAA2	rs695015			8.02368e-10
ACACB	rs246083	7.60186e-10	2.03623e-10	8.23339e-09
ACAD8	rs11223741	4.40816e-13	3.38454e-23	6.125e-07
ACAD9	rs79343764		2.34111e-06
ACADM	rs12094842	3.79654e-23	4.68092e-13	7.90426e-18
ACADSB	rs56281581	6.64655e-07	2.24512e-08
ACADVL	rs446994	7.7749e-09	7.42562e-24
ACAP1	rs3809824	1.73009e-20	9.42572e-12	9.93856e-14
ACAP2	rs68062772	3.48934e-11		1.28309e-06
ACAT2	rs11751480	6.32446e-08		7.7899e-07
ACBD3	rs2889539	1.4633e-10	2.06016e-07	3.22386e-08
ACBD4	rs4986167	1.54867e-07
ACBD5	rs76014873	7.39651e-08		6.50805e-09
ACBD6	rs28506072		1.99474e-07
ACCS	rs2074038	7.4514e-20	3.96175e-23	2.64944e-16
ACD	rs7191281	2.52474e-06	1.6407e-06
ACER2	rs10117525			1.39249e-06
ACER3	rs4945118	1.64608e-05	6.36649e-14
ACE	rs11868323		1.47685e-12
ACHE	rs2405974		7.90961e-11
ACIN1	rs7152325	2.78843e-06
ACLY	rs35766790	1.38732e-07
ACO1	rs17217231	2.52681e-06
ACO2	rs2076198		2.17866e-07
ACOT11	rs380841		3.48186e-28
ACOT13	rs3822901		8.31564e-09
ACOX1	rs6501845	9.17665e-12	8.70415e-14	2.91352e-07
ACOX3	rs9995201	3.09994e-05	2.87971e-09
ACP2	rs2013867	3.27821e-11	2.64131e-10	4.51759e-08
ACP5	rs6511738	1.7317e-16		1.19065e-08
ACP6	rs34675044	3.55608e-12	1.89049e-07
ACPP	rs59047788	5.68931e-07	6.72481e-09	1.16465e-10
ACSF2	rs8080319		1.42086e-11	2.41777e-06
ACSF3	rs12445614	1.86789e-27	5.76708e-15	4.56736e-10
ACSL1	rs3822126		2.99662e-09
ACSL3	rs12468021	5.23085e-06	2.99717e-06
ACSL5	rs10749118	3.05971e-31	3.53897e-20	3.87695e-23
ACSS1	rs66817095	1.19513e-17	3.77582e-19	9.98876e-15
ACTA2	rs7897395	4.89484e-25	4.19405e-10	2.75695e-26
ACTG1P20	rs146060989			1.42954e-06
ACTL10	rs6057899	5.00741e-06		6.7602e-07
ACTN1	rs8016954	8.80735e-06	8.2412e-19
ACTR1A	rs10786677	3.60366e-06	1.8256e-08	9.96145e-11
ACTR1B	rs11692435	1.34092e-06	2.16827e-06
ACTR2	rs3771104	3.25787e-08
ACTR3B	rs34568854		1.24031e-06
ACTR3C	rs73170192	4.79837e-06
ACTR3	rs17567465	1.89933e-10
ACTR5	rs2748661	6.74019e-08		7.97615e-07
ACTR8	rs6794006	1.1491e-31	2.60111e-23	3.82857e-21
ACTRT3	rs3796145		3.35432e-07
ACYP2	rs60798176			1.98101e-06
AD000684.2	rs1614559	1.03286e-06
ADAL	rs825739	2.0392e-15	1.0654e-10	9.54597e-10
ADAM12	rs10901522	7.53794e-22	3.92611e-07
ADAM15	rs41264285	1.98736e-27	9.99515e-17	2.76675e-19
ADAM17	rs4328603	1.56379e-08		1.33053e-12
ADAM19	rs11466807	3.28108e-07
ADAM22	rs60104688		5.16401e-07
ADAM28	rs10093183	1.16405e-12	1.00007e-07	1.55334e-08
ADAM8	rs114903863	8.68981e-07	1.01016e-07
ADAM9	rs4733963	1.28483e-06	6.83048e-06
ADAMDEC1	rs6984025	5.78789e-28	8.37187e-22	7.42652e-12
ADAMTS10	rs2918316	8.39491e-09
ADAMTS14	rs10823610	1.96261e-09	4.41454e-11
ADAMTS2	rs4701098	5.58315e-17	3.7839e-06	5.87208e-07
ADAMTSL4-AS1	rs72700822		4.34278e-07
ADAMTSL4	rs72700822	2.0861e-12	7.49626e-11	1.03785e-11
ADAP1	rs11765973	3.14631e-06		1.81369e-06
ADARB1	rs75186796			9.56178e-07
ADARB2	rs3793739	1.16447e-27	3.11462e-31	2.20971e-19
ADAT1	rs7189895	7.05926e-21	4.04646e-30	2.94337e-16
ADCK2	rs2968546	7.26022e-15	1.49596e-07	4.75709e-14
ADCK3	rs74486146			1.23091e-09
ADCK4	rs11673492	1.34246e-08	1.19656e-11
ADCK5	rs4072459		3.89915e-06
ADCY10P1	rs2395754	4.46536e-09	1.47902e-08
ADCY3	rs7576788		1.25046e-14	2.97499e-22
ADCY4	rs12436194	1.68167e-14	1.9597e-07	6.30623e-08
ADCY6	rs7133203			1.11588e-06
ADCY7	rs67496626		2.85622e-08
ADCY9	rs11647828	2.7571e-07
ADD1	rs12641947	2.5451e-18	9.14657e-14	9.0572e-12
ADD2	rs6749945			1.01031e-07
ADD3	rs623980			4.30464e-07
ADGRA2	rs62490688	2.23891e-06	1.20994e-11	3.24802e-14
ADGRD1	rs12821379	2.43087e-08
ADGRE1	rs330881	1.71689e-08		1.67523e-10
ADGRE2	rs55658072	7.82798e-23	3.40515e-15	1.93189e-18
ADGRE3	rs12151217		7.57416e-13
ADGRE4P	rs75007580	5.97454e-18	1.2982e-17	2.40359e-15
ADGRE5	rs8109714	1.92281e-09
ADGRG5	rs2404450			3.39932e-09
ADGRL1	rs7259221	6.27002e-08
ADH5	rs2034696	1.67326e-14	3.34731e-31	8.69492e-13
ADHFE1	rs2357894	8.95561e-15	2.01781e-10	2.59279e-06
ADIPOR1	rs61487119		1.66075e-06
ADIPOR2	rs7311218	1.58784e-07
ADIRF-AS1	rs4933422		5.40077e-07
ADK	rs35273093	4.82718e-25	2.28287e-33	2.0663e-22
ADM2	rs6010247			4.19614e-07
ADM	rs4444073	2.49121e-09
ADNP2	rs150192804		9.50178e-06
ADORA2B	rs62071037	4.44186e-34	1.04464e-35	1.66496e-17
ADO	rs2236295	1.11404e-14	7.32262e-11	1.25855e-07
ADPGK-AS1	rs11072387	3.63155e-06
ADPGK	rs62017598			8.49653e-08
ADPRHL1	rs11839059	7.20959e-09
ADPRHL2	rs10796885	1.0033e-05
ADPRH	rs60643107	4.18901e-12	1.1292e-12	2.2188e-09
ADPRM	rs8075503		2.07758e-25	1.40389e-17
ADRB2	rs888956	4.83774e-09		1.29731e-07
ADSL	rs8135371		6.45092e-07
ADSSL1	rs117571183			1.35178e-07
ADSS	rs77462835	3.69376e-10
ADTRP	rs1569731		3.12741e-10
AES	rs4807394	1.16388e-08		2.43706e-08
AF001548.5	rs55871015	4.02618e-38	1.33066e-39	2.64331e-24
AF124730.4	rs7364112		5.06045e-09	2.41505e-16
AF131215.2	rs4618656		1.33837e-06	1.31657e-06
AF131215.9	rs36089015			1.27191e-08
AF165138.7	rs4816351		1.65655e-08
AFAP1	rs56069442	1.93257e-36	4.64494e-32	2.17627e-32
AFF1	rs17409925		3.16468e-06
AFF3	rs72819181	4.95142e-07
AFG3L2	rs11661684		2.289e-07
AGAP10P	rs10995571	1.25915e-10	1.37446e-10	1.97082e-08
AGAP12P	rs7900745	3.31615e-06
AGAP14P	rs10740051	3.20069e-12	8.50638e-12	4.30129e-09
AGAP2	rs12371356	2.51621e-11	3.68302e-07
AGAP3	rs11769922	1.96947e-24	6.31909e-21	3.5194e-17
AGAP4	rs10995571	9.84267e-16	4.57834e-14	1.28483e-09
AGAP6	rs7089914	7.25648e-23	1.58827e-10	1.69275e-11
AGAP7P	rs10995571	3.85566e-09	1.44681e-08	3.20576e-10
AGAP9	rs7900745	2.07689e-10	8.20439e-12	4.72993e-08
AGA	rs4690522	5.71467e-38	1.13288e-39	7.11711e-24
AGBL5	rs13423359	1.30916e-05	6.02689e-06
AGER	rs204995		2.4382e-07
AGFG1	rs4675182		1.29585e-12	9.10078e-07
AGGF1	rs13162491	2.26157e-07	6.1193e-08
AGO2	rs2977466	5.75865e-16	9.92222e-12	1.48978e-07
AGO3	rs274130			1.5733e-06
AGO4	rs144798302			1.84333e-06
AGPAT2	rs6951	2.74502e-11
AGPAT3	rs10048880	2.26484e-07
AGPAT4-IT1	rs9365258	5.16336e-14
AGPAT4	rs9365258	1.17703e-17		2.95052e-07
AGPAT5	rs1863362			4.03362e-10
AGPS	rs113671272	1.05435e-13	6.26562e-11	8.81267e-08
AGTPBP1	rs606606	2.79889e-08
AGTRAP	rs7533583			1.07508e-09
AHCYL1	rs139459362		5.22061e-07
AHCYL2	rs2566878	5.18304e-06
AHDC1	rs114501881	4.45345e-06
AHI1	rs4526212	3.35388e-23		5.31651e-16
AHNAK	rs17145876	5.04033e-06		4.08733e-07
AHRR	rs7700533			1.02095e-06
AHR	rs1403794	9.54108e-07	1.87843e-05	2.24087e-06
AHSA2	rs2005285	5.40409e-11	5.65934e-07
AIDA	rs1133220	9.37767e-13	8.74519e-14	2.06107e-09
AIF1	rs1077394	3.85089e-08	1.72351e-06	5.51585e-09
AIFM2	rs2394615	7.24402e-13
AIFM3	rs7287892	3.40687e-17	8.83786e-07	2.73643e-12
AIG1	rs3827797	1.2232e-07	5.43915e-06
AIM1	rs6908506	2.72544e-10	1.18129e-06
AIM2	rs75657667	4.21383e-06
AIMP1	rs17259572	6.83134e-08	2.4234e-11
AIMP2	rs12702466	4.89188e-07
AIP	rs1871034	5.13191e-09
AJ003147.11	rs1228385	4.01558e-07
AK1	rs117723545	9.87694e-08	1.81333e-07
AK2	rs35604827	2.55212e-11	2.31014e-06	1.8113e-09
AK3P3	rs62468821	6.00466e-06
AK3	rs113608931	4.65137e-10	2.41316e-10
AK4P1	rs7505		4.672e-06
AK4P3	rs4931484			2.03772e-06
AK4	rs114049819		1.83682e-06
AK6	rs146567448		1.07591e-05
AK9	rs1853030	7.92785e-11	3.76428e-13
AKAP10	rs73984568	1.55744e-23	1.69177e-25	4.03347e-16
AKAP11	rs74053868	8.03739e-12		6.8519e-10
AKAP13	rs4842895	1.63907e-13	3.5743e-18
AKAP1	rs3213728	9.05003e-23	1.56471e-15	2.36916e-06
AKAP3	rs4766266	7.82199e-16	1.08733e-17	2.6755e-13
AKAP7	rs2204732	1.41555e-21	1.10098e-12	4.30273e-12
AKIP1	rs4910200	2.32218e-21	2.98165e-28	6.36758e-26
AKIRIN1	rs72940815	9.66607e-07	4.90217e-10	7.96376e-08
AKIRIN2	rs146337029	9.70747e-06	6.26994e-07
AKNA	rs4979372	4.25449e-19	1.10895e-10
AKR1A1	rs512026		3.45973e-12
AKR1B1	rs17660462	2.34556e-14	1.30844e-10
AKR1C1	rs72769971	3.96364e-18	3.56452e-19	3.55982e-10
AKR1C2	rs6650153	7.10591e-10	6.70465e-20	1.77672e-13
AKR1C7P	rs4881425		2.65083e-12
AKR1E2	rs7922213	1.44713e-05		5.565e-07
AKR7A2	rs2227295	4.86839e-17	1.0798e-13	2.1795e-08
AKT1	rs2494748	6.84068e-07
AKT2	rs56058644			1.60402e-06
AKT3	rs6676779	2.48972e-09		2.81053e-06
AKTIP	rs182179643		4.77802e-06
AL022341.3	rs111371199	2.05605e-06
AL133243.2	rs455737		2.46904e-06
AL136419.6	rs66718133			5.82993e-08
ALAD	rs1771220	5.33517e-07	4.19437e-09
ALAS1	rs411457	1.78947e-07
ALCAM	rs2171147			3.42562e-07
ALDH16A1	rs2914668	3.1432e-23	1.24393e-23	5.67994e-14
ALDH1B1	rs13296084	1.7979e-19	1.83527e-11
ALDH3A2	rs28495827			1.3893e-17
ALDH3B1	rs28496061			7.61637e-09
ALDH4A1	rs4912129	5.484e-06
ALDH5A1	rs2817211	2.63223e-13
ALDH7A1	rs17154671	2.47085e-23	1.31236e-18	3.87225e-14
ALDH8A1	rs11759999	1.67519e-15	3.57919e-17	2.14954e-09
ALDH9A1	rs4578194	2.29802e-25	1.88737e-08	1.1121e-07
ALDOA	rs112194055	1.24323e-05
ALG10B	rs1906262	2.79737e-23	1.34668e-15	5.27683e-19
ALG10	rs2220547		8.44306e-08
ALG11	rs4335688	1.20655e-05	1.7703e-09
ALG12	rs910799	7.56721e-09
ALG1L13P	rs11250200	4.92055e-15		2.78674e-06
ALG1L6P	rs58922735	2.08365e-07	1.70804e-09	3.24723e-10
ALG5	rs9547708	2.19452e-08		4.03277e-07
ALG6	rs11589374	1.20598e-13	2.2597e-06
ALG8	rs7131182	5.05428e-28		4.3368e-24
ALKBH3-AS1	rs11037581		3.17952e-06
ALKBH3	rs1914772		4.89013e-09
ALKBH5	rs56021431	1.62495e-24	1.26154e-14	2.43083e-14
ALKBH7	rs45464894	6.00195e-07
ALMS1	rs10165862	2.67074e-23	2.81862e-21	2.44768e-10
ALOX12-AS1	rs7217595	1.6683e-07	2.21788e-13	2.52007e-06
ALOX12	rs35151234	7.97367e-14	2.22912e-11	5.65217e-07
ALOX5AP	rs4073259	5.14781e-07	1.17772e-11	1.09729e-10
ALOX5	rs7915972	1.29283e-08
ALPK1	rs62316113		3.177e-06	9.45963e-07
ALPK3	rs12908161	3.2909e-06	5.76679e-06
ALS2CR12	rs2110690	3.64533e-07	1.39932e-07
ALS2	rs13419174	8.80948e-22	1.3162e-26	1.51675e-13
ALYREF	rs12952861			5.82785e-07
AMACR	rs6875926	9.06012e-14	4.30296e-08	7.36634e-15
AMBRA1	rs11039216	1.34403e-05
AMD1	rs3763196			1.83714e-08
AMDHD1	rs7486703	2.42153e-38	4.96889e-25	4.87952e-31
AMDHD2	rs7201584	3.34094e-07		1.715e-07
AMFR	rs77129696	4.19207e-14	8.75413e-12	9.88726e-09
AMIGO1	rs11101966	2.2264e-15	1.96917e-06	6.30584e-08
AMIGO2	rs215373	1.25756e-06		5.12365e-11
AMMECR1L	rs72841845	3.3246e-06
AMOTL1	rs149970880		4.34235e-06
AMPD3	rs930672	2.435e-14
AMT	rs9811047	1.39834e-16	3.85376e-09	8.51209e-09
AMY2B	rs6671644		4.73552e-06
AMZ1	rs3996391	1.86594e-29	3.04883e-35	4.00478e-16
AMZ2P1	rs59179879	2.98559e-20	1.46004e-22	4.80147e-12
AMZ2	rs2362731	8.50502e-11	1.21169e-06	2.96956e-07
ANAPC13	rs6763088	1.99247e-38	4.20905e-36	4.26097e-22
ANAPC16	rs748505		7.2363e-06
ANAPC2	rs117660785		9.93715e-07
ANAPC4	rs13434761	5.82533e-13	1.50999e-06
ANAPC7	rs12296821	7.34848e-06
ANGEL2	rs12026770	1.45181e-17	1.05229e-18
ANGPTL4	rs111500536	2.7218e-06
ANGPTL6	rs3760755	1.85616e-20	3.99022e-23	7.21013e-22
ANG	rs78937665	3.70324e-09	1.50569e-07
ANK1	rs11774972	6.79264e-07
ANKDD1A	rs4346160			4.17257e-08
ANKEF1	rs6039663	8.34192e-08
ANKH	rs56167416	2.82635e-08
ANKIB1	rs76631110	3.98855e-11	5.14223e-12	5.45915e-12
ANKLE1	rs35006574	3.53745e-10	1.2992e-08	2.08873e-10
ANKLE2	rs12370647	4.94788e-39	4.51044e-41	1.10804e-26
ANKMY1	rs13423333	4.28787e-07	1.77658e-07	2.71623e-06
ANKMY2	rs2286222			1.58926e-09
ANKRA2	rs343110	2.38861e-10	6.02435e-14	1.50042e-09
ANKRD10	rs55968332	1.25889e-08	4.32579e-13
ANKRD12	rs16954792	2.80708e-06
ANKRD13C	rs12130544	9.53261e-06	4.786e-10	5.53305e-10
ANKRD13D	rs3909167		1.68265e-07	1.01157e-09
ANKRD16	rs41306822	4.06575e-07
ANKRD17	rs1247651	2.14446e-06
ANKRD19P	rs4744151	1.46233e-08
ANKRD1	rs61857751		3.78463e-07
ANKRD22	rs701893		2.78527e-06
ANKRD26	rs111650450	6.20394e-22	5.44439e-14	1.64441e-15
ANKRD27	rs259290	5.44151e-16	4.09279e-22	1.67482e-07
ANKRD36B	rs149987796	1.94984e-05
ANKRD36C	rs2918816	1.96665e-07
ANKRD36	rs11692435	1.58796e-14	4.69816e-10	4.19069e-11
ANKRD39	rs4907319			8.87464e-06
ANKRD40	rs1558287	1.39327e-06	1.7232e-06
ANKRD44	rs17390362			2.93692e-07
ANKRD46	rs72679750	4.45824e-06
ANKRD50	rs6816263	1.02363e-14	1.38293e-07	6.64286e-09
ANKRD52	rs3138142		5.41968e-07
ANKRD54	rs2003688	6.79089e-09	3.28772e-10
ANKRD66	rs9463229	1.28932e-07
ANKRD6	rs12528828	3.24196e-06
ANKRD9	rs8007356	4.10392e-07	2.91464e-10	3.61219e-13
ANKS1A	rs7771778	1.76996e-06	2.74259e-06
ANKS3	rs2048099		9.61292e-07
ANKS6	rs76903503	5.66871e-06
ANKZF1	rs75831525		5.37423e-07
ANO10	rs11709131	3.74027e-06
ANO5	rs10766920	6.81469e-27	3.81083e-15	2.90659e-17
ANO6	rs73101168			4.66751e-06
ANO7P1	rs221035	7.89646e-06		8.84719e-07
ANO7	rs6746534	7.3075e-07	5.70126e-10
ANP32B	rs7019033	7.39116e-08	1.57996e-11	8.18671e-08
ANP32E	rs72694942	4.09903e-21	1.29713e-15	2.9364e-22
ANPEP	rs11073891	1.78916e-31	0.00644851	4.79785e-21
ANTXR1	rs6722157	9.46233e-20
ANTXR2	rs17509802		1.50025e-08
ANXA1	rs78957966	7.71578e-10
ANXA2R	rs6859096			2.85398e-10
ANXA2	rs17270167	2.90136e-18	4.76811e-11	8.2679e-08
ANXA3	rs13142813		3.54963e-06
ANXA4	rs13012793	9.39722e-15	4.86739e-22	5.27835e-09
ANXA5	rs71606236	4.7662e-22	1.15113e-19	1.16409e-13
ANXA6	rs2303038		1.78879e-20	1.21889e-07
ANXA7	rs117332875		1.38742e-06
AOAH	rs6946571	3.32144e-09	3.06085e-19	4.01903e-18
AOC1	rs6464099	2.44327e-12		1.01822e-14
AOC3	rs12937081			2.49453e-06
AP000254.8	rs60701297	8.52614e-06
AP000295.10	rs2834177	6.08721e-07
AP000347.2	rs5759953	1.49338e-14	1.27701e-06	7.638e-06
AP000347.4	rs6003823		2.11723e-10
AP000350.5	rs2253552	8.58443e-40	6.52121e-43	3.24831e-29
AP000487.5	rs59681006			2.47369e-06
AP000560.3	rs12419113	6.52974e-18	2.69937e-14	1.38727e-09
AP000648.5	rs9804695	1.07715e-06	1.25173e-27	7.44683e-24
AP000783.1	rs12576499	1.84625e-14	3.20438e-06	1.58704e-09
AP001056.1	rs4819384	2.8492e-25	7.91391e-14	6.10116e-20
AP001062.7	rs35274657	7.66472e-12	1.23655e-07	3.31394e-10
AP001063.1	rs4818714	4.8595e-07	3.1865e-20
AP001205.1	rs78570674	7.43638e-06
AP001432.14	rs857985			3.40274e-06
AP001469.5	rs9984805		7.95672e-07
AP001469.9	rs9980311	1.25729e-06
AP001505.10	rs7283005	7.82061e-11	7.58618e-07
AP001610.5	rs469066	5.50117e-10	1.48019e-12	9.9548e-19
AP003068.23	rs12422027	5.92932e-31	2.77809e-30	7.21242e-24
AP006621.5	rs4963156	2.81386e-30	5.48385e-14	6.70904e-13
AP006621.6	rs4963156	1.02496e-22	5.91599e-16	1.45419e-08
AP1AR	rs6829282	2.57715e-07	2.04391e-08	5.84019e-06
AP1B1	rs2283854	1.68062e-25	1.58199e-11	7.37007e-07
AP1M1	rs897773	3.43963e-09	4.49667e-11	6.94217e-10
AP1S1	rs6944643	4.51256e-09	6.3379e-06
AP1S3	rs1138616			1.25643e-06
AP2A2	rs6597949	2.65941e-07	4.51881e-12
AP2B1	rs225291	3.03987e-07	3.23288e-11
AP2M1	rs55940723	2.98301e-06		1.67344e-09
AP2S1	rs8106478	2.05724e-23		5.78178e-15
AP3B1	rs11746090	2.85519e-25	2.64508e-26	2.70671e-23
AP3B2	rs28371837	2.4469e-26	1.19458e-33	1.00639e-21
AP3D1	rs2074960	9.24295e-22	2.98973e-07	3.60617e-12
AP3M1	rs35273093	1.51548e-24	5.81709e-30	7.98956e-19
AP3M2	rs7016041	3.92713e-16	1.78264e-17	8.39444e-17
AP3S1	rs73257394		2.75342e-13	6.13179e-09
AP3S2	rs4932144	7.02911e-31	1.29435e-05	5.59706e-13
AP4B1-AS1	rs55912359			2.1267e-06
AP4B1	rs1217422	7.8889e-11	2.30636e-19	2.48647e-10
AP4E1	rs12901608	2.11489e-32	1.99492e-34	5.19478e-21
AP4M1	rs4729568	1.04201e-23	1.22125e-25	2.33516e-14
AP4S1	rs179723	2.83113e-07
AP5B1	rs12146493	3.94169e-12
AP5S1	rs4815609		2.64799e-10
APAF1	rs17362530	7.82448e-08	5.18296e-11
APBA3	rs60486252	2.94808e-06
APBB1IP	rs945293		1.9782e-09
APBB1	rs2723666		3.17004e-07
APBB2	rs17443513	1.82117e-33	9.27556e-24	2.36238e-25
APBB3	rs778605	4.41851e-13	2.19395e-07
APC	rs10515449	3.09556e-10	3.89264e-09	1.20611e-08
APEH	rs9882740	3.28417e-06		4.86208e-07
APEX1	rs1713434			2.54162e-07
APH1B	rs55656642		8.46474e-12
API5	rs11037420		1.64724e-09
APIP	rs2915195	3.79166e-25	4.52291e-21	9.24006e-25
APLF	rs13002887		2.27233e-06
APMAP	rs6050201	6.26267e-15	1.38805e-09
APOA1BP	rs11264504	3.26455e-08	2.7396e-09
APOA2	rs3557	2.64618e-06	4.63309e-09	3.7603e-07
APOBEC3A	rs17370615		5.79634e-08
APOBEC3C	rs2142834	2.48511e-06	3.84026e-08	1.96005e-10
APOBEC3D	rs9611078			5.29894e-13
APOBEC3G	rs2294366	7.62274e-06	5.48946e-09
APOC1	rs73047641	3.61431e-13	5.25996e-10	2.29205e-08
APOE	rs73047641	5.58801e-18	3.69778e-14	1.47243e-10
APOL1	rs78523		3.53494e-08
APOL2	rs9610445			1.85527e-09
APOL3	rs132644		3.33591e-14
APOL6	rs5755914	3.49543e-06
APOLD1	rs34327		1.09931e-06
APOPT1	rs2403197	1.34503e-09		1.03408e-12
APP	rs226306	5.06365e-06		6.12185e-07
APRT	rs78178561	3.51758e-11	3.85199e-08	1.03674e-06
APTR	rs35010544	6.71366e-10
AQP11	rs7126909	4.88877e-06	1.27524e-06	1.2971e-08
AQP3	rs517210		5.65992e-09
AQR	rs78233842	3.22063e-08	8.39165e-08
ARAP1-AS2	rs55757127			9.67051e-07
ARAP1	rs59400415	1.02274e-06
ARAP2	rs28530750	1.4425e-08
ARAP3	rs1031904	7.30351e-05	1.09397e-09
AREG	rs1460012		1.57612e-08
AREL1	rs752857	6.657e-07	1.05604e-12	1.00112e-07
ARF3	rs833833	3.094e-12	4.75418e-07	5.18143e-09
ARF4	rs62260494	1.53045e-05		4.46888e-07
ARF5	rs2896395	5.04637e-08
ARF6	rs2281530		7.64586e-07
ARFGAP2	rs10769239		3.32075e-06
ARFGEF1	rs77077226	1.37592e-06
ARFGEF2	rs35971376	1.25033e-22	7.79167e-11	3.0362e-13
ARFIP1	rs4619875	5.8986e-19	3.12998e-14	8.79101e-20
ARFRP1	rs35046559			8.62221e-07
ARHGAP11A	rs34954129			3.24485e-13
ARHGAP11B	rs4779492	1.42707e-11	5.48145e-11
ARHGAP12	rs1615256	1.07856e-17	7.55264e-10	6.25106e-09
ARHGAP15	rs79716587	4.59556e-06	3.23753e-09
ARHGAP17	rs72781845		2.20955e-06
ARHGAP18	rs75390180	3.73843e-06	1.87878e-10	3.4271e-15
ARHGAP1	rs10838611		1.18902e-06
ARHGAP20	rs582606	3.58618e-20	1.48923e-09
ARHGAP21	rs10764510		6.18986e-07
ARHGAP22	rs12257645		2.40628e-12
ARHGAP23	rs6503608		8.88415e-07
ARHGAP24	rs1031987	8.99386e-10
ARHGAP25	rs7591722		2.1528e-06
ARHGAP27	rs8071011	7.80247e-19	1.0132e-09
ARHGAP31	rs140692721	4.26572e-07
ARHGAP33	rs807482	2.81948e-15	3.14696e-19	7.85706e-11
ARHGAP44	rs1044564	1.03729e-16	1.03641e-10	1.56562e-11
ARHGAP5	rs28449817		1.70413e-07
ARHGAP9	rs512490	6.06949e-08
ARHGEF10L	rs4920466			2.3888e-06
ARHGEF10	rs73176758	6.10262e-08	1.21289e-06
ARHGEF11	rs4661077	5.92784e-25	3.18071e-10	2.73066e-08
ARHGEF12	rs11603533			2.73929e-06
ARHGEF17	rs2027765	2.24208e-06		1.72271e-07
ARHGEF18	rs7255362	6.68951e-11
ARHGEF19	rs221052	1.64714e-23	5.0375e-20	1.45981e-14
ARHGEF37	rs6878275	9.11256e-08
ARHGEF3	rs3821412	6.81409e-25	5.88328e-14	2.06872e-17
ARHGEF40	rs4982404	6.46997e-47	1.23242e-48	1.87165e-34
ARHGEF5	rs12703565			1.51931e-06
ARHGEF7	rs2296353	1.76716e-20	2.94667e-20	1.76671e-10
ARID1B	rs12203289			1.69281e-13
ARID4B	rs7541057			2.80254e-06
ARID5A	rs1585272	2.25765e-10	1.85366e-05	1.44114e-08
ARIH1	rs8040738	1.30351e-05
ARIH2	rs7626445	1.73197e-05
ARL10	rs342010	1.5236e-09
ARL11	rs9568292	5.17492e-09	8.50588e-09
ARL14EP	rs1879671	4.89569e-25	1.14794e-40	8.55641e-23
ARL15	rs10940375	2.37382e-12	8.98429e-30	5.64888e-09
ARL16	rs34034499	1.33988e-21	3.36195e-27	3.13888e-20
ARL17A	rs35937770	1.44764e-17	2.26541e-14	1.22496e-08
ARL17B	rs7225002	7.23864e-11		8.09992e-08
ARL1	rs12817883		2.70742e-06
ARL3	rs11191355	7.03108e-06
ARL4A	rs59790386		2.71374e-07
ARL4C	rs1464264	1.34426e-15	5.59469e-12
ARL4D	rs12603131	3.76611e-07	6.02258e-20
ARL5A	rs5011043	5.07714e-07	1.03333e-07	2.88343e-07
ARL5B	rs12779694		2.62792e-06	4.56223e-19
ARL6IP1	rs2606558	6.17123e-10	1.7274e-11
ARL6IP5	rs4855546			1.42577e-09
ARL8B	rs11915596	5.41791e-10	4.27686e-19
ARMC1	rs9650151	5.76996e-10
ARMC2	rs28360588	3.36631e-10
ARMC6	rs12975676	3.42109e-15		1.0604e-24
ARMC9	rs7595200	4.99018e-06
ARNT2	rs80227900			1.08892e-06
ARNTL	rs61882109	5.03896e-10	2.76992e-18	1.3385e-09
ARNT	rs11204751	1.91345e-08	1.44157e-13
ARPC2	rs62182760		1.49409e-06
ARPC3P1	rs6012579		1.08111e-11	3.44548e-06
ARPC3	rs7953794	1.18317e-05	3.49239e-08
ARPC5L	rs74731744	8.99295e-06
ARPC5	rs2761574	8.99962e-31	1.71301e-26	7.9916e-20
ARPIN	rs1256836	2.15981e-37	2.96441e-36	2.5544e-23
ARPP19	rs60426742	1.10163e-18	1.64093e-13	3.6662e-15
ARRB1	rs11236398	3.71677e-07
ARRDC1-AS1	rs10867040	6.50697e-08	1.99321e-09
ARRDC1	rs2501550	1.00953e-05
ARRDC2	rs10425131	6.9762e-06	2.14644e-08	1.94252e-06
ARRDC4	rs12101554	3.83827e-09
ARSA	rs6151429	1.57694e-23	1.44084e-20	5.39726e-16
ARSB	rs10462560	6.95557e-09	3.39335e-07	2.33805e-11
ARV1	rs11122169	2.24144e-07	2.29315e-11	2.1289e-10
ARVCF	rs2238791	6.65502e-16		5.5322e-17
ASAH1	rs399485	2.74998e-12
ASAP1	rs10091130	1.23051e-12
ASAP2	rs62639385	2.0919e-12
ASB13	rs4747977	9.84158e-07
ASB16-AS1	rs11079983	1.33454e-16	1.304e-09	2.96128e-07
ASB16	rs4473241	5.28519e-06
ASB1	rs11675081	1.26794e-20	1.01468e-25	1.20894e-06
ASB2	rs2402377			3.13002e-09
ASB8	rs77951677			8.34957e-08
ASCC1	rs12218638	1.11071e-09	4.6643e-11	1.71177e-09
ASCC2	rs1468177	1.99549e-06	1.07473e-07	9.19541e-10
ASCC3	rs79492793	7.19285e-06	5.06789e-10	1.07185e-06
ASCL2	rs61873085		4.54881e-06
ASF1A	rs3951094	3.30531e-15	6.26018e-13	2.36771e-12
ASGR1	rs920764	1.57633e-06	3.31597e-06
ASGR2	rs4796297	2.37165e-18		1.42182e-09
ASH2L	rs118108876			4.15708e-06
ASIC3	rs2303922		1.4016e-06
ASLP1	rs12627958	1.08557e-07
ASNA1	rs62113569			1.66026e-06
ASNSD1	rs1132360	1.86753e-16	6.50952e-42	4.36107e-13
ASNS	rs13236364	1.37367e-06	6.11948e-10
ASPDH	rs1150929	2.55447e-09	1.43564e-09
ASPHD2	rs880421		4.98575e-11
ASPH	rs10957198	1.27967e-10	2.85581e-28
ASPSCR1	rs34005023	6.13149e-12	5.80249e-10	2.01796e-06
ASRGL1	rs11231061	3.40716e-09	1.20916e-17	7.80017e-09
ASS1P12	rs10758158	9.35398e-06
ASXL2	rs7581217			1.2458e-06
ATAD1	rs7908641	5.24089e-10	3.27903e-12
ATAD3A	rs3930748	1.95506e-06
ATAD3B	rs556448378	2.71578e-08	3.96135e-09	8.15736e-08
ATAD5	rs58934173		1.30847e-06
ATE1	rs79801931	3.62362e-06	5.29756e-10
ATF1	rs7976942	1.54177e-08	1.27669e-18	2.19414e-14
ATF3	rs6670186			2.88159e-10
ATF4	rs1048310	1.53278e-11	8.58364e-12	2.34872e-06
ATF5	rs111859357	9.3815e-10	2.41505e-15
ATF6B	rs3131290	8.48397e-13	1.15165e-06	3.30125e-11
ATF6	rs2490426	1.70476e-07	1.43049e-08	1.38677e-09
ATF7IP	rs11055837	8.68398e-06
ATF7	rs12309164	8.33125e-06
ATG101	rs2701119		7.05716e-08
ATG10	rs74906189	1.18964e-18	1.71203e-11	1.3889e-14
ATG12	rs26538	6.91139e-06	1.41131e-09	7.77211e-10
ATG2A	rs79688041	1.0583e-05
ATG2B	rs8019013	4.95424e-07
ATG4B	rs4675931		2.85092e-06
ATG4C	rs11208037	1.27268e-18	7.3072e-12	1.70949e-12
ATG5	rs183371014			2.9866e-06
ATG7	rs6442241	3.12003e-14	1.17728e-10	1.72493e-08
ATHL1	rs760058	6.41376e-06	2.42066e-09
ATIC	rs35671754	9.77075e-39	2.22038e-19	6.15616e-34
ATL2	rs2373375	2.05574e-08		1.18161e-06
ATL3	rs7127389	4.12044e-11	1.86136e-06	1.16432e-07
ATOH8	rs2886769	1.76982e-16	1.34604e-13
ATOX1	rs10044368	3.08424e-06		6.79219e-07
ATP10A	rs12595426	7.82007e-16	3.80889e-10
ATP10D	rs4235151	1.0054e-12	0.000503131	3.85558e-06
ATP11A	rs9577175	8.49727e-07		1.55659e-09
ATP11B	rs10937102	6.41849e-15	6.48257e-22	1.24285e-08
ATP13A1	rs34835515	4.29363e-06
ATP13A3	rs3856606		3.90887e-08
ATP1A1	rs17035691	2.01819e-06
ATP1B1	rs1200139	2.82132e-08	2.15516e-16	2.07157e-06
ATP1B2	rs1641538			2.42908e-08
ATP1B3-AS1	rs73226696			3.44609e-06
ATP1B3	rs1912719	9.45505e-09
ATP2A1	rs56163509	1.29741e-05
ATP2A2	rs2193534	1.10054e-06
ATP2B4	rs13303121	6.16317e-08
ATP5A1	rs28532950	2.97311e-26	1.1323e-18	2.32937e-19
ATP5C1	rs1244423	7.21065e-08	1.7196e-11	2.01997e-08
ATP5D	rs36001015	1.67668e-09	1.1235e-07	1.92151e-06
ATP5G1	rs13905	2.31561e-08
ATP5G3	rs268241	6.41719e-17	2.81143e-21	1.64177e-14
ATP5H	rs61437239	5.20457e-06	2.47008e-09
ATP5O	rs2032314		1.06142e-06
ATP5S	rs4901013			1.12086e-10
ATP6AP1L	rs226194	1.21511e-40	1.15489e-23	2.1552e-21
ATP6V0A2	rs10773033	2.01217e-08		1.24288e-06
ATP6V0D1	rs9929258	9.77719e-14	8.06962e-16	1.82313e-10
ATP6V0D2	rs59028033	4.17146e-09	1.18121e-07
ATP6V0E1	rs6878173		1.4303e-07
ATP6V0E2	rs375035537	5.55289e-19	3.94669e-13	1.98212e-11
ATP6V1A	rs7650764	2.30377e-15	1.17838e-16
ATP6V1B2	rs1497024		1.04184e-06
ATP6V1C1	rs2515197	1.47299e-09
ATP6V1C2	rs1686482	1.56399e-06
ATP6V1D	rs7153725	9.93584e-06		2.69266e-06
ATP6V1E1	rs78134013	1.0602e-26	2.36055e-26	4.57147e-24
ATP6V1G1	rs10982287	1.46939e-09	2.2353e-09
ATP7B	rs148296598	2.8281e-12	6.78797e-18	2.65391e-06
ATP8A1	rs4629487	1.19731e-10
ATP8B1	rs35665103			1.01834e-06
ATP8B2	rs11265612		1.81004e-08
ATP8B3	rs7250872	3.73853e-07	2.69754e-08
ATP8B4	rs11070752	1.34334e-19	1.7557e-28
ATP9A	rs140480797	2.48291e-10	8.02342e-09
ATP9B	rs766803	4.93673e-26	4.13295e-20	8.58182e-20
ATPAF1	rs11804665	6.97763e-23	8.33816e-11	9.95649e-11
ATPAF2	rs76099088	8.99304e-10	2.72819e-07	3.9392e-09
ATPIF1	rs496778	1.02156e-15	1.95734e-24	5.47652e-12
ATRAID	rs1975384	1.69735e-10	1.02345e-08	7.03488e-09
ATRN	rs6051861	5.48622e-21	2.76458e-09
ATXN10	rs5765577	3.33626e-13	1.47875e-07	2.82198e-06
ATXN1L	rs3743950	1.1596e-05
ATXN1	rs1150626	2.58728e-06		1.65892e-25
ATXN3	rs3814834	1.18409e-08	2.15925e-21
ATXN7L1	rs55911516		3.71702e-06
ATXN7L2	rs7355157	7.31921e-07
AUP1	rs205638			9.48306e-08
AURKA	rs6014711		9.72252e-07
AURKC	rs11669189			9.30956e-07
AUTS2	rs2866686			5.555e-14
AVEN	rs8040776		5.77492e-13
AVIL	rs10783856		2.20641e-11	1.23656e-06
AVL9	rs7806714	1.19908e-07
AXIN2	rs7207499		5.05948e-06
AXL	rs1709121	2.82908e-09	4.12446e-11	4.61737e-09
AZI2	rs13095609		3.83498e-07
AZIN1-AS1	rs183275851			3.30865e-06
AZIN1	rs2515198			8.44509e-07
AZU1	rs11549877	2.51128e-06
B3GALNT1	rs9852919			2.61904e-08
B3GALNT2	rs6657909	1.29054e-33	5.95032e-34	7.30442e-23
B3GALT6	rs74350546	1.3033e-15	1.68175e-07
B3GAT2	rs144498417	1.94264e-06
B3GAT3	rs526126		8.11971e-06
B3GLCT	rs9540737	4.66859e-09	4.78865e-10	4.4566e-09
B3GNT2	rs4672486	2.21162e-13	2.71129e-11	8.91288e-08
B3GNT5	rs13066057	1.41546e-07
B3GNT7	rs4973385	1.04554e-09
B3GNT8	rs11879090	1.17224e-09	1.96331e-06	4.93982e-08
B3GNTL1	rs4986094	7.95768e-10
B4GALT1	rs7865362			6.53433e-19
B4GALT3	rs11579514	5.34352e-06	5.81209e-09
B4GALT4	rs59448071			3.90909e-12
B4GALT6	rs113159162		1.07698e-08
B4GALT7	rs28499092	8.10011e-10	1.2067e-09	4.65508e-08
B4GAT1	rs10896113	2.56184e-09	1.21197e-06
BAALC-AS2	rs11780744		1.65533e-09
BAALC	rs953252	3.16158e-12		2.28291e-08
BACE1	rs3017608	5.44625e-14	0.000164987
BACH1-IT1	rs374866		9.23993e-06
BACH1-IT2	rs150557253	4.97429e-06
BACH1	rs117214	2.48154e-06	9.34342e-07	3.31763e-06
BAG4	rs11785366		6.92113e-07
BAG5	rs942862	1.03166e-15	1.59265e-13	1.89397e-08
BAG6	rs2844479	7.12677e-07
BAIAP2-AS1	rs111406747		1.30823e-07	2.16777e-06
BAIAP2L1	rs12154723	1.479e-05	3.93196e-21	7.07532e-16
BAIAP2	rs34534119		4.58129e-14
BAK1	rs210143	1.26083e-34	4.13844e-33	1.37754e-18
BAMBI	rs1775908	7.41289e-09	1.29475e-24
BANF1	rs1047464	3.81412e-11	7.19101e-15	2.77911e-10
BANP	rs57164665	1.08557e-29	4.41601e-21	3.07292e-07
BARD1	rs34732883	0.000304909	1.95536e-17	8.1491e-19
BAX	rs12979859		4.72093e-06
BAZ1A	rs712304			1.9732e-08
BAZ1B	rs10479665	7.11047e-06	4.50342e-06
BAZ2B	rs6734085	7.25046e-26	2.35194e-25	8.91381e-07
BBS12	rs13138520	3.49357e-06	8.05867e-06
BBS2	rs2303284	1.21645e-43	3.40728e-36	2.89535e-28
BBS4	rs11634683	4.87993e-07		2.37984e-08
BBS5	rs79689038	6.02933e-07
BBS9	rs59644818	2.50428e-09	5.47844e-08	6.09181e-11
BBX	rs73202936		4.61975e-08
BCAP29	rs56293207	5.98914e-07	3.75765e-07	1.49603e-06
BCAR1	rs8053852	1.2554e-10	4.62988e-08
BCAR3	rs61784064		3.19868e-06
BCAS1	rs6068729		5.77797e-11
BCAS2	rs11102886		6.49556e-06
BCAS4	rs1136848	3.10804e-06
BCAT1	rs11047695		3.88673e-11
BCKDHA	rs11879090	6.47977e-06
BCKDK	rs34454770	1.95862e-15	9.97429e-07	1.34696e-09
BCL11A	rs2058703		7.03335e-09
BCL2L13	rs2587068	2.01409e-17	3.14101e-13	2.91407e-05
BCL2L1	rs6058298	1.65547e-06
BCL2L2	rs189492896		2.67075e-08	1.43838e-06
BCL2	rs9967405	7.13667e-07
BCL3	rs1979377	4.19835e-06
BCL7B	rs12154791	9.12942e-06	1.37622e-06	2.1497e-06
BCL9L	rs12793214	7.90656e-17	9.08296e-07	6.23943e-07
BCR	rs4820543	5.18028e-12	1.42282e-05	1.49187e-11
BDH1	rs2567337		4.77277e-06
BDH2	rs2720448	1.39457e-15	1.71558e-17	2.54034e-13
BDP1	rs6897294	1.91466e-05
BEAN1	rs11867053	1.85584e-06
BEGAIN	rs4073738	1.29479e-24	1.19812e-32	2.06575e-22
BEND4	rs147578872	8.69598e-06
BEST1	rs183176	1.1107e-05		1.23708e-08
BET1L	rs3825075	2.74633e-19	2.48717e-23	1.02215e-07
BET1	rs2072432	9.10143e-14		9.87334e-22
BFAR	rs115011705	4.3915e-06	4.72053e-06	4.56713e-06
BHLHE40-AS1	rs113961738			1.39144e-06
BHLHE40	rs7641086		3.89589e-10
BICD1	rs1151018	1.11844e-19	9.51875e-15	1.09684e-15
BICD2	rs10992402	9.45869e-13
BID	rs5746459	1.39279e-08
BIK	rs5759168	2.72602e-07
BIN1	rs13029812	1.95355e-06	2.69554e-17	1.64815e-07
BIN2	rs11169798		2.14644e-08	3.26201e-08
BIN3	rs10104039	6.48479e-07	1.84181e-06
BIRC2	rs34115368		7.42881e-06
BIVM	rs12872442		2.17349e-06
BLK	rs2618476	2.08664e-09	7.23282e-10	2.41324e-06
BLMH	rs11656408		1.67672e-06	4.5383e-09
BLOC1S1	rs7135552		8.4098e-11	9.25918e-07
BLOC1S2	rs11190457	4.78511e-07	2.30777e-07	6.45936e-07
BLOC1S5	rs9328449			1.38485e-06
BLVRA	rs13221586	4.2041e-07		3.5435e-24
BLVRB	rs75569110	2.6134e-12
BLZF1	rs961403		2.61667e-07
BMF	rs8024033			5.28168e-08
BMP1	rs12114940	1.38292e-18	8.85874e-35
BMP2K	rs1582759	3.54278e-09
BMP8A	rs114387136	4.38541e-06		1.05649e-06
BMPR1A	rs58477734	5.35877e-06	5.83477e-06	7.07275e-09
BMPR2	rs34189321		1.31879e-07
BMS1P1	rs7900745	5.34258e-06
BMS1P20	rs34348544	2.7477e-12	3.13114e-13	2.86816e-14
BMS1P2	rs7900745	4.91265e-08	1.30238e-08	3.33587e-07
BMS1P4	rs28417886	2.38383e-06
BMS1	rs4948779			4.19414e-06
BNIP1	rs141178159	1.91582e-06		1.64414e-07
BNIP2	rs7183832	7.19196e-13	3.09339e-08	2.96402e-11
BNIP3L	rs328087	1.04141e-10
BNIP3P11	rs6946150	9.22917e-07	4.69046e-11
BNIP3	rs11146481	8.47468e-09
BNIPL	rs4971006		1.70655e-06
BOK	rs6709860	6.21369e-06
BOLA1	rs10305649	1.53096e-05
BOLA2B	rs8060136		7.43335e-07
BOP1	rs6986110	4.89122e-06
BORCS5	rs61913549	3.78934e-09	4.83757e-06
BORCS7	rs11191421	1.21435e-33	6.72018e-36	1.97416e-26
BORCS8	rs117498954			2.35395e-06
BPGM	rs964546	1.02548e-05		3.81146e-07
BPI	rs2185558			2.69266e-06
BPNT1	rs7530481		6.13078e-06	2.02212e-06
BPTF	rs78452260	5.16313e-12
BRAT1	rs34580685	9.5911e-08	8.46466e-07
BRCA2	rs1963505	7.48939e-21	5.70082e-14	1.08901e-09
BRD1	rs11541025			8.9018e-07
BRD2	rs72860396	3.97464e-06
BRD3	rs3004624	1.03732e-09	1.56985e-13	3.93285e-15
BRD7	rs34582796	2.82988e-07	3.72078e-07
BRD8	rs10515498			3.80598e-06
BRF2	rs433886		4.99631e-06
BRI3BP	rs4765199	9.38032e-08
BRI3	rs11771953	9.47156e-13	4.34654e-08	1.40315e-09
BRICD5	rs26854	4.37215e-07
BRK1	rs67626468	2.07183e-14	4.02657e-09	6.53482e-07
BROX	rs111986588	7.85793e-14	1.40765e-13	4.66748e-11
BRPF1	rs293777	1.30781e-07		1.21821e-12
BRWD1-AS2	rs4816617	3.19834e-06	1.81779e-12
BRWD1	rs73222852	7.95151e-07	3.80248e-14	6.68962e-08
BSG	rs56101188	1.30241e-11	3.12366e-06	8.10205e-07
BSN	rs11718165	6.65914e-07	1.05028e-05
BST2	rs12979773			1.8529e-12
BTBD10	rs10832078	4.23084e-09	3.79735e-08	1.16739e-06
BTBD11	rs1991310	2.63132e-23	2.00256e-29	9.2254e-13
BTBD1	rs17507300		3.26413e-19
BTBD2	rs8111128	3.85382e-09	3.66444e-06	4.37493e-09
BTBD3	rs6040777		5.99095e-07
BTBD6	rs4270098		5.98076e-06
BTBD7	rs11621025	1.36016e-14	4.954e-12	6.0266e-09
BTBD9	rs737171		6.73127e-15
BTD	rs115123120			1.1533e-06
BTF3L4	rs609158	2.30569e-07
BTG1	rs1484153		3.46715e-07
BTG2	rs12730855	1.88546e-12	2.81255e-08	2.36832e-14
BTN2A1	rs2273193	9.43052e-09	4.16373e-18	2.14514e-07
BTN2A2	rs2072804	1.99281e-06	1.25771e-13
BTN2A3P	rs1624440	7.13032e-11	3.77347e-07
BTN3A1	rs111235028	0.00764697	3.55146e-08	1.93371e-17
BTN3A2	rs34436535	4.28534e-25	2.65174e-25	9.76027e-22
BTN3A3	rs79313693			1.55904e-06
BTRC	rs6584429	1.13709e-05
BUD13	rs180322	4.06311e-09	3.36854e-10	7.69219e-08
BX322557.10	rs75708487	1.49012e-10	2.19117e-10
BYSL	rs16895923	6.37349e-06
BZRAP1-AS1	rs2243828	2.98696e-06		2.2773e-06
BZW1	rs2270282	6.69255e-10		1.4079e-06
C10orf10	rs870957	3.20422e-13	6.79738e-13	8.78433e-14
C10orf128	rs112849222	1.24167e-12	1.90202e-06	2.28903e-08
C10orf25	rs113314752	0.000274216		1.87674e-07
C10orf2	rs55876166		8.05117e-06
C10orf54	rs10762476	3.73797e-10	2.48969e-11
C10orf55	rs2675677	2.30681e-05	5.80793e-10
C10orf76	rs56091617	9.3847e-13	7.12128e-13
C10orf88	rs9423289		4.78344e-08	8.52403e-11
C11orf1	rs117507856		1.5519e-06
C11orf21	rs2651838	1.82509e-17	7.15087e-22	2.61926e-11
C11orf24	rs7128002	5.19478e-08
C11orf49	rs7117346	3.36153e-06	9.86581e-06
C11orf54	rs653939	3.70907e-38	2.08608e-40	3.43086e-24
C11orf58	rs7939889	2.4263e-08		3.14522e-06
C11orf63	rs7123283	3.9904e-08		3.2595e-09
C11orf68	rs75928472	2.05116e-07
C11orf73	rs10128747	2.80056e-11	1.9297e-17	2.0309e-08
C11orf74	rs12421641		1.75865e-08
C11orf80	rs12419205			2.84818e-06
C11orf84	rs36077346	3.30719e-13	2.41766e-12	3.22522e-09
C12orf45	rs10861313	3.77503e-06	2.05379e-07
C12orf49	rs7312638	4.22199e-17	8.15624e-09	7.66495e-10
C12orf4	rs10849094	2.88041e-14		1.45049e-09
C12orf57	rs1044189	2.83766e-08	1.39895e-14	1.88593e-07
C12orf60	rs11830399	1.24593e-06	2.57462e-07
C12orf65	rs28637945	6.57654e-07
C12orf75	rs1704905	2.52184e-06
C14orf119	rs10873082	1.79346e-08	6.84847e-08	1.00768e-07
C14orf159	rs111254140		5.72001e-13	4.56766e-09
C14orf1	rs11626062	4.22243e-07	4.57016e-07
C14orf28	rs11848433		4.3385e-06
C14orf2	rs148052892	8.34328e-08	4.16066e-07	5.43706e-08
C14orf93	rs55892839	2.17986e-06
C15orf39	rs17336243	1.42016e-05	3.52866e-07
C15orf40	rs4547300	7.0292e-14	1.71211e-11	1.50471e-08
C15orf41	rs12708544	3.36141e-14	2.58991e-09	1.0694e-10
C15orf48	rs1153835		2.76824e-06
C15orf52	rs2289333	3.53015e-08	2.79225e-22
C15orf57	rs1044474	6.31228e-23	4.28247e-29	2.63291e-26
C15orf61	rs8024524	6.0026e-09		3.94952e-10
C15orf65	rs112288107	5.62427e-07		2.06056e-08
C16orf13	rs12447392	1.94442e-18	3.33474e-15	3.85701e-13
C16orf45	rs4781677	8.2851e-07	2.43766e-06
C16orf54	rs13338912	3.9388e-06
C16orf62	rs11644196	1.02725e-06	1.26629e-07	1.27654e-06
C16orf70	rs147294317			3.03911e-08
C16orf74	rs3764280			6.68313e-08
C16orf86	rs140317540	9.19867e-06
C16orf87	rs11247542	1.59015e-05
C17orf100	rs9913412			1.99662e-06
C17orf51	rs62050500	9.87222e-09	3.05883e-10	4.1554e-12
C17orf62	rs2306753	1.04788e-18	1.16613e-20	3.18398e-14
C17orf67	rs9906165			8.64338e-11
C17orf75	rs8069673			1.48418e-09
C17orf80	rs12450792	2.02979e-09	8.26898e-09
C17orf89	rs72850652		2.7233e-09
C17orf96	rs3760148	7.99057e-09		6.14904e-07
C17orf97	rs11150882	2.51662e-39	1.30629e-34	7.38193e-24
C18orf21	rs28791905		5.11766e-06
C18orf25	rs4274509	6.03284e-06	4.13745e-08	2.00076e-06
C18orf32	rs7232044	3.3404e-15	1.25857e-10	3.58048e-13
C18orf54	rs62093767		2.68947e-06
C18orf65	rs3207268		5.54841e-15
C18orf8	rs1788826		2.02511e-12
C19orf12	rs1001434			3.59072e-19
C19orf24	rs12488		1.67499e-09
C19orf35	rs2854110	8.94017e-12	1.52636e-08	2.30795e-07
C19orf38	rs8107372	8.71861e-07
C19orf44	rs12982931	1.19574e-08	1.11834e-14	5.80545e-09
C19orf47	rs12609706	3.06013e-24	1.72966e-27	1.04026e-21
C19orf48	rs55716643	1.19555e-12		4.81635e-08
C19orf53	rs1128030	3.55027e-09
C19orf54	rs7254893	1.36143e-06	8.77477e-08
C19orf60	rs4808823	1.80326e-29	1.36706e-20	9.55014e-20
C19orf66	rs2305789	5.9718e-09	6.46761e-09	4.43693e-09
C19orf71	rs7256261	7.91706e-12	2.42896e-09	2.25269e-06
C19orf84	rs7257275		6.47629e-11	2.51085e-14
C1D	rs17034884	6.08656e-10	6.03783e-14	7.97281e-07
C1GALT1	rs1010366	3.05186e-07		3.37389e-10
C1QA	rs12058824	1.42097e-09	1.07512e-07	1.44555e-07
C1QB	rs15940	4.05792e-10
C1QL3	rs4748302	6.14339e-41	2.21521e-37	2.3445e-31
C1QTNF6	rs229557	6.94348e-22	1.28136e-07	1.10382e-10
C1RL-AS1	rs6487849		1.22156e-10	6.95108e-07
C1RL	rs77007122	1.69547e-07	1.11894e-09	5.43032e-10
C1R	rs12422724			2.17426e-07
C1orf101	rs10803198		2.50102e-06
C1orf109	rs568817	2.64886e-14	3.42428e-07	3.11068e-09
C1orf112	rs6687377	8.28693e-06
C1orf115	rs17585945		8.00825e-09
C1orf122	rs2291297	3.23556e-19	3.58263e-13	0.00597049
C1orf123	rs3736118	4.74837e-16	6.15254e-13	1.73063e-11
C1orf145	rs10799469	3.02256e-07
C1orf174	rs10909817	3.20887e-22	4.02169e-18	1.10213e-06
C1orf198	rs1202581	3.3719e-09	5.09269e-07	3.90387e-10
C1orf204	rs4073419	3.96471e-14	1.22964e-18	3.09762e-07
C1orf216	rs142370407	1.978e-14	2.50592e-14	3.88095e-14
C1orf21	rs6657254	3.3102e-20	3.9053e-16
C1orf233	rs7548959	1.49942e-08
C1orf35	rs822733	1.02427e-05
C1orf43	rs2220390	7.0561e-07	1.55187e-09
C1orf50	rs11581978			1.04725e-06
C1orf52	rs10873695	8.42146e-06
C1orf53	rs4539165			1.23184e-06
C1orf54	rs11205355	6.83487e-07
C20orf194	rs6115892	2.0488e-22	7.74373e-08
C20orf196	rs66560911	8.46123e-08	2.89149e-10
C20orf27	rs6139202	5.55907e-16		1.59244e-10
C21orf2	rs35274657	6.12624e-22	2.28911e-19	1.39679e-15
C21orf33	rs12626672	2.73022e-37	4.7183e-33	3.42302e-29
C21orf62-AS1	rs648648	9.3506e-06
C21orf91	rs243589	1.28119e-12	3.54265e-14	1.0835e-12
C22orf23	rs229539		3.13184e-06
C22orf29	rs8139091	1.37907e-12	8.35802e-12	4.90143e-12
C22orf34	rs9616714	1.99599e-26	1.63468e-24	1.30389e-22
C22orf39	rs739369			3.53579e-08
C22orf42	rs5998254	3.73576e-13	9.23765e-19
C22orf46	rs540662206		7.5362e-06
C2CD2L	rs608793			9.48399e-15
C2CD2	rs7279188	7.93346e-08
C2CD3	rs647126	8.48047e-08	1.44555e-10
C2	rs3130048	4.373e-06	5.46601e-07	7.15163e-07
C2orf27A	rs6720375	3.53619e-29	1.1274e-29	1.97958e-21
C2orf42	rs6546565	2.03831e-06
C2orf44	rs116049219	2.43811e-06
C2orf47	rs10178177	1.2692e-06	2.58265e-12
C2orf49	rs2576738	1.43221e-12
C3AR1	rs4883480	2.03294e-30	1.85055e-35	2.87013e-22
C3orf14	rs41276485	3.01379e-13	7.47769e-12	1.04283e-10
C3orf17	rs3732814		6.15576e-06
C3orf20	rs11717438	3.28231e-22	5.52922e-21	2.64925e-13
C3orf38	rs6787824	1.07211e-08	4.04333e-10
C3orf58	rs7650459		2.75016e-12
C3orf62	rs1961527			2.12382e-06
C4A	rs9267544	1.93911e-15	4.4546e-15	1.22612e-18
C4orf27	rs17055114	1.43581e-07		3.17738e-06
C4orf32	rs1968489			1.50294e-06
C4orf33	rs1757927	3.5249e-23	1.14127e-23	1.13894e-15
C5	rs3747843	5.25796e-09	2.785e-06	4.28448e-09
C5orf22	rs4867070	3.15627e-10	2.87651e-11	2.2796e-11
C5orf24	rs182067741		1.56316e-06
C5orf34	rs56008952	1.17676e-10	2.43768e-07
C5orf45	rs443725		2.26438e-06
C5orf56	rs3857440	1.3331e-05
C5orf63	rs248039		1.71232e-08
C6orf106	rs6907508	5.54243e-18	5.81653e-16	1.3019e-09
C6orf120	rs3055	1.40543e-15	1.79313e-26	2.2889e-14
C6orf163	rs242284	3.00427e-05	1.09957e-07
C6orf226	rs72859026			3.15231e-06
C6orf3	rs9481169	2.30416e-17	5.1944e-09	3.12548e-13
C6orf62	rs3813687	5.70997e-14	1.95069e-11	1.15568e-10
C7orf26	rs28514542			2.35075e-06
C7orf49	rs2288239	2.53795e-06	7.02372e-13	1.68305e-11
C7orf50	rs78861357	2.75286e-07	5.9371e-07	4.87403e-18
C7orf73	rs71539420	2.30309e-21	1.92112e-27	2.14579e-19
C8orf31	rs7833478	1.42867e-17	2.19051e-16	2.17019e-19
C8orf33	rs13265037	8.56645e-07
C8orf37	rs2514558	2.43279e-08	7.4223e-12	2.81827e-07
C8orf58	rs34268501	3.15052e-12	8.84404e-15
C8orf59	rs3808538	2.6378e-12	8.9682e-21	4.13106e-15
C8orf82	rs873884		9.97389e-07
C9orf114	rs10739737	6.98981e-30	1.61535e-19	2.03407e-20
C9orf116	rs3762067	6.9217e-10
C9orf16	rs878400		3.56103e-06	3.66523e-07
C9orf3	rs12346261		1.12774e-07
C9orf40	rs72732904	4.90151e-15	3.36025e-07
C9orf66	rs59602331	5.85937e-07
C9orf69	rs748751		2.56856e-06
C9orf72	rs1031153	4.23735e-41	2.31907e-21	7.91641e-25
C9orf78	rs41278736	7.15078e-08	4.83107e-08	1.22025e-07
C9orf84	rs7866983		1.50025e-07
C9orf85	rs75903787		7.93729e-06
CA11	rs35771957	2.07777e-09		4.2222e-07
CA12	rs190855		3.27491e-07
CA2	rs2101706	1.35798e-06		1.15494e-06
CAAP1	rs586213	4.38712e-06
CAB39L	rs7992603	3.68579e-16		1.03165e-08
CAB39	rs62193653	1.03993e-07		1.06524e-09
CABIN1	rs2739338	4.36923e-06	2.2859e-07
CABLES2	rs6061519	7.24144e-23	2.52187e-16	7.3958e-09
CABP7	rs245008	2.76228e-06
CACFD1	rs4962154		1.0688e-08
CACNA1A	rs7254351	6.25931e-06		6.48333e-09
CACNA2D4	rs12580035	1.06867e-06	2.06098e-06
CACNB1	rs1563639	8.41829e-07
CACNB3	rs34014405	1.57155e-06	1.30226e-10	2.6758e-06
CACTIN-AS1	rs768962	3.72695e-06
CACUL1	rs10787853	1.66752e-09		9.26239e-13
CADM1	rs1629584	1.47897e-11
CADM4	rs4802188		2.78009e-05
CAD	rs73924411		1.24451e-09
CAHM	rs74420203			2.20113e-06
CALCRL	rs1918898	2.26572e-15
CALHM2	rs10883868		1.57512e-07	2.38265e-09
CALM1	rs12432781	2.42863e-16		2.63349e-08
CALM3	rs2195988	1.46665e-29		1.91e-09
CALML4	rs10468043	2.40706e-27	1.80232e-15	5.91924e-08
CALR	rs2974751	8.12189e-07	6.00619e-09
CALU	rs4559164		4.75357e-10
CAMK1D	rs1644403	4.19873e-07	5.03418e-09	4.21817e-08
CAMK1G	rs1361183		1.17658e-06
CAMK2D	rs13130151	1.09974e-16	1.71188e-10	7.69935e-08
CAMK2G	rs2688612	2.26745e-06	1.55223e-05
CAMLG	rs79706599	3.11817e-08	8.82286e-11
CAMSAP1	rs10776855	6.13515e-07	1.9947e-12
CAMSAP2	rs7518368	2.88243e-08	5.06684e-08	2.23221e-06
CAMTA1	rs35857766	3.75358e-08		5.85794e-07
CAND1	rs2438109		1.12122e-17
CANT1	rs11077407	2.20329e-14		8.61068e-11
CANX	rs34329357	6.94016e-13	5.37568e-10	8.41322e-10
CAP1	rs12091303	3.30538e-09
CAPG	rs11684231	2.04945e-15	2.96407e-09	1.4968e-09
CAPN10-AS1	rs73003723	3.28482e-07
CAPN10	rs116369887	1.48323e-08
CAPN15	rs8052670	6.46111e-16	2.03043e-08	6.94734e-10
CAPN1	rs1783210			6.15692e-07
CAPN2	rs188530181	6.20344e-06
CAPN5	rs7926553	7.08912e-07
CAPNS1	rs3810447	2.3633e-08	2.31772e-06	2.37089e-07
CAPRIN1	rs4132986	2.60227e-06
CAPRIN2	rs11051063	2.41029e-07	4.5382e-10
CAPS2	rs11180548	4.37089e-07
CAPZA1	rs139467588	6.64425e-07	3.17612e-08	3.91638e-08
CAPZA2	rs12533164	4.57906e-06	5.60832e-10	2.78681e-09
CAPZB	rs3790767	2.07441e-13	6.31407e-25
CARD16	rs7109571	1.55607e-06	3.56378e-07
CARD19	rs1123000	1.28969e-22	1.92299e-10	1.97263e-10
CARD6	rs72747978	6.44911e-07	3.68675e-08	2.20823e-06
CARD8-AS1	rs1421674		2.26396e-15
CARD8	rs9676826	2.17148e-14	2.37874e-11	1.30621e-10
CARD9	rs3812558	1.59079e-32	1.45454e-22	1.45751e-19
CARF	rs72932727	3.10097e-13	4.06214e-14
CARKD	rs117323386	1.50739e-07		1.45095e-06
CARNMT1	rs11144217	1.27056e-06
CARS2	rs7998588	1.16334e-14	3.97115e-11	7.32076e-16
CARS	rs3782077		3.28489e-06
CASC3	rs35530628	6.95717e-12	4.02767e-11	5.31754e-08
CASC4	rs79405372	3.69254e-11	6.65137e-13	3.41911e-09
CASD1	rs12055998		8.78863e-06
CASKIN2	rs151152308	5.24392e-10	9.23002e-12	4.62379e-06
CASP10	rs12693930	6.47653e-07		1.85329e-08
CASP1	rs1483025		5.06529e-09
CASP2	rs34904831	9.13847e-08	2.50772e-06
CASP3	rs13149699	2.72244e-17	4.11953e-29	8.97269e-17
CASP4	rs666695			5.64376e-09
CASP5	rs141170650			1.50179e-06
CASP7	rs7918733	6.73593e-24	7.82192e-18	2.31336e-28
CASP8	rs6735641	1.33066e-20	3.97851e-20
CASP9	rs12691551	1.02624e-07	3.53093e-19	7.21377e-16
CAST	rs31249	1.11063e-28	6.9748e-22	1.6845e-15
CASZ1	rs60449700	2.29725e-06	2.41154e-06
CATIP	rs28472297	1.69018e-06
CATSPER2P1	rs7182871			5.31002e-08
CATSPER2	rs2614819	4.04318e-16	4.44584e-17	1.86492e-10
CATSPERG	rs80248244	5.04068e-20	9.69843e-19	3.06196e-21
CAT	rs3758730	1.61086e-29	1.79787e-12	2.58113e-07
CBARP	rs57828936		2.93185e-06
CBFA2T3	rs28538054	2.09772e-08	2.75455e-07
CBLB	rs2655024	1.12403e-13	3.07419e-14	2.3909e-09
CBLL1	rs4730258	1.46037e-07	7.64799e-21	1.92979e-09
CBLN3	rs7143804	1.23807e-20	1.779e-14	7.65187e-21
CBL	rs7104210	1.6213e-11	2.50129e-12
CBR1	rs2835191	5.47409e-08
CBR3-AS1	rs11910763	5.95128e-15
CBR3	rs11088337			3.84426e-15
CBR4	rs28421942	3.56038e-18	4.31732e-13	7.62248e-11
CBS	rs2124460	2.21557e-16	1.95709e-06	5.57894e-22
CBWD1	rs573246	1.78177e-24	1.0705e-16	1.60535e-06
CBX1	rs72827887	6.65588e-09
CBX2	rs935200	1.32027e-06
CBX3	rs35306216	7.67187e-25	1.83294e-23	6.18774e-10
CBX4	rs1285248			2.22281e-06
CBX5	rs11170861			2.47019e-07
CBX6	rs7292074	4.90938e-32	2.6276e-30	7.45137e-19
CBX7	rs132580		0.00121083
CBX8	rs1105820	1.70091e-09	9.94342e-15	1.64755e-11
CC2D1A	rs8112868	5.8433e-10	4.61645e-06
CC2D1B	rs12406697	8.35525e-09	6.38914e-10	1.62681e-08
CC2D2A	rs741180	2.47697e-10	1.58754e-06	8.87443e-12
CCAR1	rs7081960			1.19911e-06
CCAR2	rs4872531	1.83296e-06		6.34316e-09
CCBL1	rs77239009			3.77457e-09
CCBL2	rs4142706	2.498e-09
CCDC109B	rs7687245		1.37206e-10
CCDC112	rs17137637	3.11171e-06
CCDC115	rs55684765	2.08095e-14		1.07269e-06
CCDC122	rs12866387	1.34755e-10	4.36951e-10	6.74557e-11
CCDC124	rs7256003			1.5067e-06
CCDC125	rs10471773	4.87993e-07	3.38338e-06
CCDC126	rs58793037			1.77795e-06
CCDC127	rs11956656	4.05204e-07	5.84303e-08
CCDC13-AS1	rs35919797	1.05438e-07	6.12024e-06
CCDC130	rs8109392	6.89983e-06	1.96597e-06
CCDC134	rs2267437	1.29872e-10		1.40996e-25
CCDC137	rs35118028	1.99112e-12	5.35516e-07	3.37804e-10
CCDC13	rs339681	1.40912e-08	9.44706e-14
CCDC142	rs150310786		8.67252e-06
CCDC144B	rs2936641	8.51913e-06
CCDC146	rs12704823	4.51931e-06		4.11001e-12
CCDC149	rs7680589	3.78571e-09	3.33731e-06	1.15845e-10
CCDC14	rs6438779		2.22366e-07
CCDC150P1	rs7977709		1.60264e-06
CCDC151	rs4425006		4.996e-06
CCDC152	rs2973028			1.01342e-06
CCDC153	rs1815811		1.35249e-07
CCDC154	rs12935737	2.81533e-13	0.00764961	9.1998e-09
CCDC159	rs79847349	2.75031e-06
CCDC15	rs4936975	1.82145e-16	4.05407e-17	9.23773e-10
CCDC162P	rs4945826	6.55558e-07
CCDC167	rs2252920	1.82554e-15	2.47301e-08	5.01907e-11
CCDC18-AS1	rs1081523	1.67592e-18	3.52409e-12	4.29166e-10
CCDC186	rs11196660	3.92611e-10	8.97534e-18	8.41373e-10
CCDC188	rs117988645	9.36628e-06
CCDC18	rs2783490	6.33555e-15	7.77349e-08	2.28167e-07
CCDC191	rs115452333	6.18805e-06
CCDC24	rs12403036	7.76872e-14	2.88615e-19	9.39786e-07
CCDC25	rs35594916	5.18397e-24	4.27764e-27	2.6471e-09
CCDC28A	rs3763185		3.18696e-08
CCDC40	rs3764442	1.345e-06	2.42176e-06
CCDC47	rs72845888	5.41559e-06	1.6948e-11
CCDC50	rs9808988	3.85654e-07
CCDC53	rs11111148	1.57722e-22	5.97529e-23	6.0651e-16
CCDC57	rs62078344	1.0252e-32	6.81079e-37	3.56852e-10
CCDC59	rs117366330	7.14096e-06
CCDC61	rs55951953	5.02683e-06	9.43352e-11
CCDC65	rs2293449	3.54472e-09	2.93809e-06
CCDC66	rs113993940	7.42188e-21	3.27168e-20	2.79859e-14
CCDC68	rs9960838		4.90383e-07
CCDC69	rs72794132	2.52463e-20		4.28217e-07
CCDC6	rs2393573	3.03838e-11	8.87608e-17	2.87323e-09
CCDC71L	rs13233537			7.51203e-08
CCDC71	rs9814951		8.68575e-06
CCDC77	rs10774154	8.26292e-12	6.3506e-14	2.68231e-15
CCDC7	rs10827102	4.83013e-16	1.97887e-13	1.84799e-07
CCDC80	rs9866734	1.15757e-17	8.7804e-20	2.94927e-13
CCDC82	rs11021563	1.23096e-30	1.14177e-21	3.91939e-11
CCDC84	rs11217125	2.64336e-09
CCDC85C	rs2693671			1.31139e-06
CCDC86	rs10897021		6.63276e-06
CCDC88A	rs3099084	1.93325e-14	7.53814e-08
CCDC88B	rs11231740	1.01636e-13	1.06603e-06
CCDC88C	rs61988409	1.53846e-07
CCDC92	rs4765335	3.00686e-09	1.32219e-13	1.35627e-09
CCDC93	rs55863310	1.94152e-09
CCDC97	rs1056854	7.25782e-07
CCDC9	rs8111387			2.26938e-25
CCL13	rs3136674			2.87882e-06
CCL23	rs6505501		1.32247e-09
CCL24	rs7802368	3.00053e-06
CCL2	rs72825060	1.67874e-06
CCL3L3	rs8064426	8.22004e-13	2.86054e-11
CCL3	rs957979		5.14894e-06
CCL4L2	rs8064426	2.44469e-17	2.80217e-15	7.47614e-10
CCL4	rs2522126		2.97173e-09
CCL5	rs11868785		4.7372e-09
CCL8	rs12946336	2.69436e-06
CCM2	rs2158564	1.25954e-07
CCNA1	rs4941839		8.2147e-12	2.86967e-11
CCNB1IP1	rs945460		2.09106e-06
CCNB1	rs12652119	1.50131e-06
CCND1	rs35060768		4.77622e-06
CCND2	rs3217860	2.19622e-15
CCND3	rs7764698	1.09333e-06		2.23132e-07
CCNDBP1	rs2899077		3.31102e-06
CCNE2	rs13271375		4.20511e-15
CCNF	rs113179737			2.15592e-06
CCNG2	rs113706681			2.9736e-06
CCNI	rs72665139	4.19699e-08	1.46399e-06
CCNL1	rs8180057	1.56577e-22	7.56166e-12	7.04224e-09
CCNT2-AS1	rs1348792	1.75374e-06	5.34651e-08
CCNT2	rs78697654	2.47835e-12	6.31677e-09
CCNYL1	rs2551974	2.54252e-12		1.99078e-12
CCPG1	rs151030592		2.37597e-09
CCR1	rs1491961	7.63038e-23	5.40783e-20	3.81707e-13
CCR2	rs6782423	4.32564e-09	1.20454e-11	0.000353872
CCR3	rs4683184	2.10037e-07	1.22337e-07
CCR5	rs1800023	8.02675e-20		1.67149e-14
CCRL2	rs4683220	1.46807e-08	2.12931e-06	5.43638e-07
CCSAP	rs237764	1.17813e-11	8.50343e-08	3.41898e-19
CCS	rs486584	1.99446e-14	4.33321e-20
CCT2	rs519298	7.46271e-06		1.93728e-08
CCT3	rs11264460		5.52337e-07
CCT4	rs6545911	4.29924e-06	2.22265e-11
CCT5	rs2607314	1.96128e-26	3.54283e-17	6.56331e-08
CCT6A	rs2230197	2.77867e-11	2.14628e-12	9.19687e-09
CCT6B	rs4796030	4.34232e-06		2.3243e-08
CCT6P1	rs781154	1.421e-11	1.76595e-05
CCT6P3	rs4451193	9.29118e-37	5.07525e-38	1.51221e-23
CCT7	rs116216170			2.27916e-06
CCT8	rs2245517	3.62364e-10	1.79249e-17	3.80921e-13
CCZ1B	rs11505353	3.19e-15	1.20203e-10	4.94293e-11
CCZ1	rs4724869	1.74243e-14	1.34666e-17	2.5002e-11
CD101	rs12130298	7.61827e-13	1.05246e-07	4.97765e-10
CD109	rs72953385	4.79599e-06	4.42551e-15
CD151	rs28448654	4.32965e-38	1.50576e-37	9.80067e-30
CD163L1	rs11054074		3.32554e-12
CD164	rs11153168	5.44988e-29	6.79875e-18
CD180	rs1697143	6.40436e-10	2.29857e-11	8.49768e-13
CD19	rs75343895		1.31397e-06
CD200R1	rs61629858	3.72703e-19	1.15245e-06	2.89897e-18
CD209	rs2287886	1.04965e-08	6.83915e-09	1.36538e-06
CD226	rs8086022		2.29219e-06
CD244	rs955370			1.69032e-10
CD27-AS1	rs1059501	2.52151e-10	1.50936e-06	3.35559e-08
CD274	rs822335		2.70745e-11
CD276	rs11638684	9.50505e-07
CD27	rs2041386	1.31989e-06
CD2AP	rs78371153	2.56249e-19	7.01234e-20	5.26716e-13
CD2BP2	rs8063632	4.04534e-08
CD300A	rs8070953		5.51279e-06	1.42891e-12
CD300C	rs1699608	3.86577e-09	1.85633e-07	4.82865e-09
CD300E	rs12453454	1.42533e-07		1.84885e-07
CD300LB	rs2242462	1.52242e-14	9.0731e-07
CD300LF	rs34840376	9.32804e-08		4.03398e-08
CD302	rs13019325	1.5371e-08
CD320	rs117188729	3.41376e-06		6.02289e-07
CD33	rs273639	1.7599e-22	1.87864e-17
CD36	rs1358337			7.23965e-07
CD37	rs30004	1.12736e-20	7.06357e-16	1.54467e-11
CD38	rs4698417		3.87332e-08
CD3EAP	rs1007616	1.08922e-19		1.42259e-10
CD40	rs745307	1.86865e-24	5.87937e-06	4.16215e-07
CD44	rs2785172	7.76203e-22		3.35591e-09
CD46	rs2724370		4.54776e-06	1.47269e-12
CD47	rs2117762	6.13476e-10		1.01447e-07
CD48	rs9793380			2.11542e-12
CD4	rs138891567	1.72583e-06
CD52	rs11587764	6.79608e-37	1.01448e-17	4.53168e-21
CD53	rs12743284	1.45136e-08	3.02295e-06
CD55	rs2914937	1.29589e-07	3.63674e-41
CD59	rs2273121	8.24509e-14	4.56035e-19	2.36935e-10
CD63	rs57862109		1.03477e-17	4.02378e-20
CD68	rs12150003	8.78497e-06
CD7	rs8067257			2.00987e-06
CD80	rs2222630			1.1886e-14
CD82	rs4755847		1.76192e-12
CD83	rs1928639		8.83453e-07
CD84	rs9726326	3.12532e-15		1.109e-12
CD86	rs76593525	3.59179e-29	3.28857e-14	1.79785e-13
CD8B	rs192372430	4.49643e-06
CD93	rs6137830	9.66918e-11	5.86815e-08	3.21043e-06
CD9	rs10849392		1.25985e-27	9.18232e-13
CDADC1	rs9596077	4.04489e-07		7.42779e-13
CDA	rs818194	4.01031e-09	1.36255e-11
CDC123	rs10508440		1.32334e-06
CDC14A	rs17420882	7.92297e-22	1.00061e-23	5.41786e-12
CDC16	rs7991266	7.64913e-31	9.79937e-34	8.28206e-17
CDC23	rs486835		1.05271e-07
CDC25B	rs4813644	3.36476e-11	1.56559e-16	1.269e-10
CDC26	rs78699261	4.27799e-06
CDC27	rs140977257	8.69208e-09
CDC34	rs12984645		1.94667e-06
CDC37	rs11085730		2.37376e-10
CDC42BPA	rs3014266	6.27233e-10	4.69376e-10	7.9937e-07
CDC42BPB	rs34475295	7.02735e-06
CDC42BPG	rs653343		2.52646e-06
CDC42EP1	rs2281098	1.92947e-36	6.3063e-34	7.35101e-28
CDC42EP2	rs7932285	1.83194e-06
CDC42EP3	rs4670759	2.45898e-06	1.64528e-06
CDC42EP4	rs59278201	6.01457e-06
CDC42SE1	rs2233854	1.91819e-06
CDC42SE2	rs17616702	1.3461e-11	1.22655e-08	8.61864e-12
CDC42	rs2501299	1.05212e-06
CDC5L	rs2297334			7.55017e-09
CDC73	rs1408830		1.29095e-11
CDC7	rs13447464	1.57973e-23	7.55201e-34	4.34833e-26
CDCA2	rs6986902			3.8902e-20
CDCA7L	rs7785157	2.23902e-11		2.49613e-12
CDCP1	rs56190366	3.58273e-06	2.18056e-12	5.65097e-08
CDH23	rs9415053	4.66954e-07		1.45279e-07
CDIP1	rs4786508	5.75668e-18	2.34939e-11	3.92915e-12
CDIPT	rs8335	2.61567e-08		1.20442e-06
CDK10	rs76888998	4.84263e-21	2.0806e-21	2.2993e-11
CDK11A	rs7407	9.00649e-09
CDK12	rs111500107	2.02038e-07
CDK17	rs4643117		9.34807e-22
CDK18	rs72748965	1.9956e-10
CDK19	rs3221810	1.19534e-06	2.33651e-12
CDK2AP1	rs12818067	3.03115e-21	5.11111e-10	1.37271e-10
CDK4	rs7965287		2.19947e-07
CDK5R1	rs28408686	4.72701e-08	4.24009e-07	5.76901e-07
CDK5RAP1	rs6059295		7.40626e-14
CDK5RAP2	rs3933338			4.39344e-08
CDK5RAP3	rs757352			3.99997e-15
CDK7	rs12652124		1.4115e-09
CDKAL1	rs12212105			4.0688e-07
CDKN1C	rs12365197			4.1206e-09
CDKN2AIP	rs13112903	1.28996e-17	8.21968e-28	1.58145e-13
CDKN2A	rs138015396		4.07014e-06
CDKN2B	rs2811712		2.09395e-15
CDKN2D	rs62129144	3.91979e-06
CDKN3	rs1884013	3.75576e-11	4.53716e-18	1.76173e-07
CDPF1	rs1134224	1.73298e-20	1.24256e-17	4.25229e-07
CDR2	rs7764	1.36436e-12		1.12556e-08
CDS1	rs17009168	2.6111e-06
CDS2	rs6053166	5.81446e-41	1.94092e-17	2.94479e-15
CDV3	rs10049438	1.75653e-06
CDYL	rs4960007		2.93667e-07
CEACAM19	rs2919845	2.11975e-10		1.1191e-08
CEACAM21	rs17710743	6.43627e-15	9.05838e-14	4.64901e-09
CEACAM3	rs12977527	2.60003e-11	1.02075e-12	1.22713e-11
CEACAM4	rs10153482	1.78945e-07
CEBPA-AS1	rs73024219			5.1765e-07
CEBPB	rs77569953		1.28866e-06
CEBPE	rs10143875			2.24152e-09
CEBPZ	rs3213745	3.85923e-16	1.83306e-20	6.19318e-19
CECR1	rs8136533	3.67083e-26	6.53802e-29	6.03364e-08
CECR2	rs2041144	1.80447e-09	2.06732e-06
CECR5	rs1034858	1.86292e-09
CECR6	rs4819959	8.19939e-13	2.5502e-10	1.92236e-08
CECR7	rs5748844	8.65171e-08	3.32129e-08	3.26965e-08
CELF1	rs7106731		7.04814e-06
CELF2	rs682971	1.48865e-07	1.46914e-06	2.55363e-08
CELSR1	rs1883195	4.19035e-14
CELSR2	rs4970835	2.91593e-13
CEMIP	rs72736580	3.56638e-06
CENPBD1P1	rs10402077	1.01879e-09	8.2379e-09
CENPBD1	rs7201264	8.71489e-08	3.8319e-10	6.89235e-07
CENPB	rs4815609		5.65558e-07
CENPC	rs56073686	3.08815e-15	2.67629e-16	3.45788e-17
CENPE	rs2276975	2.08097e-06
CENPF	rs75757026	1.11683e-09	1.71419e-11	5.5967e-08
CENPK	rs62369059	1.02548e-05	9.75883e-15	2.99096e-19
CENPP	rs10992312	3.29667e-28	7.62706e-11	6.66927e-20
CENPQ	rs2501965	2.89572e-31	2.38761e-26	2.36087e-26
CENPT	rs139963708	1.82869e-05	7.42146e-07
CENPU	rs13132310	9.41022e-32	2.55234e-20	6.87053e-27
CENPW	rs6919397		5.20499e-17
CEP104	rs7529427	5.7681e-25	6.35498e-13	1.80286e-16
CEP112	rs12944940		1.11285e-08
CEP120	rs6876883	5.39811e-17	8.05267e-06
CEP128	rs2110696	2.40946e-06	8.0672e-09
CEP131	rs34443998	2.79847e-06
CEP135	rs62308564	4.55588e-06
CEP152	rs7497619	1.9137e-16	2.89252e-12	1.88042e-11
CEP162	rs1143795	8.78416e-06
CEP164	rs73014325	6.96896e-10	5.64461e-17	3.77438e-10
CEP170B	rs11844343	3.89986e-14	4.1668e-10	3.1292e-11
CEP170	rs12741781		2.59041e-09
CEP192	rs692964	1.52033e-33	1.0951e-49	1.36563e-24
CEP19	rs7616240	3.69438e-07	4.55301e-30	0.000472467
CEP250	rs6060438	2.16575e-11
CEP290	rs34200313	3.13749e-06
CEP44	rs72704112		5.54574e-06
CEP57	rs11021347	1.35288e-16	6.51496e-11	6.06349e-16
CEP63	rs12490835	7.90773e-12	4.66505e-28	1.24271e-12
CEP68	rs2540950	4.57859e-11	7.32587e-30	4.94658e-11
CEP76	rs62097153		7.07901e-09
CEP85L	rs9489520	1.07166e-09	1.80585e-10	6.32731e-16
CEP85	rs7540082	4.75258e-09	1.41638e-07	1.64414e-08
CEP89	rs1990990			2.2448e-08
CEPT1	rs10857859	3.69653e-09	3.19639e-13	5.69593e-12
CERCAM	rs7849975	5.02541e-16	1.19414e-06	3.27454e-06
CERKL	rs2124440	1.73826e-21	2.55629e-20	2.39407e-09
CERK	rs5769127		1.08446e-17
CERS4	rs7258249	6.35352e-12	7.83432e-09	3.71017e-09
CERS5	rs2178173		7.48815e-08	8.41096e-07
CERS6	rs3931952			5.53143e-27
CES1P1	rs4122238	8.78095e-07	3.91916e-08	2.03752e-07
CES1	rs11861118	1.13037e-09	1.10526e-11	2.07556e-08
CES2	rs72794257	7.67395e-07
CETN3	rs12514092		4.68142e-07
CETP	rs9940638	5.4411e-06
CFAP44	rs11715198	1.93756e-19	1.16388e-12	2.46492e-08
CFAP97	rs3108246	6.86998e-19	1.03426e-19	7.62812e-13
CFAP99	rs7688771	8.52614e-16	4.67275e-12
CFDP1	rs7201989	1.27825e-10	3.0651e-10	8.55863e-08
CFD	rs71335276	5.94404e-16	1.6517e-22	2.87172e-14
CFL1	rs72923084		6.78032e-07
CFL2	rs9789	1.64738e-26	7.22982e-28	6.86465e-20
CFLAR-AS1	rs10203550		2.04605e-19
CFLAR	rs12105811		5.05129e-31
CGGBP1	rs75391019	3.5172e-17	3.93423e-11	3.96683e-07
CH17-264L24.1	rs34348544	4.41147e-28	8.75655e-24	5.58678e-19
CH17-431G21.1	rs2889355	6.44072e-06	2.62847e-07
CH17-437K3.1	rs6683357	0.000207104	4.95124e-21	4.8332e-07
CH25H	rs7913366		8.81927e-13
CHAC1	rs3212278		1.86986e-06
CHAF1B	rs117383832		2.88449e-07
CHAMP1	rs7982085		4.80383e-06
CHCHD10	rs62241575			3.78667e-07
CHCHD2	rs111872279	1.19398e-18	1.38409e-17	1.68134e-14
CHCHD3	rs7791284	4.89531e-06	3.15978e-07	1.39438e-06
CHCHD4	rs2733579		1.07623e-06
CHCHD6	rs891762			5.65424e-13
CHCHD7	rs6474051		1.42537e-09
CHD1L	rs11239954	9.55908e-38	1.22366e-23	1.25527e-29
CHD1	rs45817	9.03842e-06
CHD9	rs11075735			1.80873e-09
CHFR	rs7978835	3.86644e-08	1.19818e-06
CHI3L1	rs4950928	8.10308e-21	5.03607e-15	1.86645e-06
CHI3L2	rs10857859	8.70492e-20	1.07146e-14
CHID1	rs7107156	4.78656e-14	6.36467e-12	4.52856e-07
CHIT1	rs76830295	7.87038e-18	1.78377e-11	2.9092e-15
CHKB-AS1	rs86337	1.35346e-09	5.94522e-18	9.25712e-15
CHKB-CPT1B	rs131758	1.82103e-09	1.31477e-06
CHML	rs680382	1.43291e-08	2.17917e-07	2.35095e-15
CHMP1A	rs258341	1.86577e-09	3.19519e-09	2.35053e-09
CHMP1B	rs73409587		3.72167e-11
CHMP2B	rs59951502	3.18694e-14	1.04703e-06	1.35212e-10
CHMP3	rs11127034	6.40747e-10	2.77596e-16	7.81274e-13
CHMP4B	rs6087526	1.03153e-21	8.3009e-09	2.45809e-24
CHMP6	rs56239087	2.43199e-07		4.95872e-10
CHN1	rs76878821			3.59731e-06
CHN2	rs245869	9.16327e-11		9.06457e-09
CHP1	rs7175912	1.94908e-06	1.02495e-15	7.12777e-12
CHPF2	rs111632177	2.00244e-10	5.11584e-13
CHPF	rs13004994	1.87203e-06		5.62771e-08
CHPT1	rs2559860	1.29723e-28	2.93538e-35	2.90127e-23
CHRAC1	rs2231527	1.346e-08
CHRFAM7A	rs71399729	4.47101e-11	1.40941e-14	1.00793e-09
CHRM3-AS2	rs77968483	4.51184e-06
CHRM5	rs62014674			1.55147e-06
CHRNA10	rs61879832		2.50128e-07
CHRNA7	rs34959140	3.54565e-08	4.11853e-08
CHRNB1	rs2302767	2.81435e-10	7.12713e-20	2.08395e-09
CHST10	rs7597254	4.61095e-12	2.66923e-09
CHST13	rs3845960	8.51344e-27	2.91143e-12	9.73675e-26
CHST15	rs7070561	1.26238e-10		1.62982e-06
CHST2	rs6779888	1.38988e-09
CHSY1	rs7171542	3.46847e-11	9.90548e-17	3.071e-12
CHTOP	rs11580122		4.49329e-09	5.24547e-06
CHUK	rs35614792	4.92392e-09		1.83836e-06
CHURC1	rs4902346	1.84923e-36	1.60632e-35	7.66438e-29
CIAPIN1	rs667380			2.15305e-06
CIB1	rs8041338	2.06239e-23	1.65599e-28	1.24007e-15
CIB2	rs3784330	1.44349e-08	3.10829e-06	1.40988e-09
CIITA	rs8043545		1.94838e-06
CIR1	rs4972664	8.66246e-07	2.8822e-07
CISD1	rs2440856	3.42791e-18	6.59124e-09	4.35192e-15
CISD2	rs6831711	2.65653e-08		4.92868e-06
CISD3	rs17633541	6.13506e-07
CITED2	rs11755047	1.45386e-06	2.55812e-07
CITF22-49E9.3	rs28686885	1.50716e-06
CITF22-92A6.1	rs62231067			7.83617e-07
CIT	rs35743453	4.35743e-09	1.02792e-16
CIZ1	rs7853429	6.36717e-37	3.84242e-32	2.63128e-26
CKAP2L	rs11552051			4.20113e-06
CKAP2	rs11618716	2.40122e-32	4.29004e-29	2.15508e-26
CKAP4	rs141893472			1.4868e-07
CKB	rs8017780	5.91166e-10	3.17567e-06
CKMT2-AS1	rs62364993	2.37564e-15	3.00476e-14	1.79678e-08
CKMT2	rs56206535		1.54148e-08
CKS1B	rs183641528		6.07768e-06
CKS2	rs10119002	3.18179e-10
CLASP1	rs13384226		2.29891e-06
CLASP2	rs4679039	6.4485e-08
CLCC1	rs12145642		2.43416e-06
CLCF1	rs146490899		1.69441e-06
CLCN2	rs9839000	1.27137e-07
CLCN6	rs72640257	9.52431e-19	1.89066e-13	3.40492e-08
CLCN7	rs35463091	3.57822e-31	1.63272e-10	8.98248e-16
CLDN15	rs142501950	1.10041e-10	3.23964e-12	1.98205e-09
CLDN23	rs17149208	1.3907e-32	8.93386e-32	8.26463e-21
CLDN7	rs62059173	4.10562e-12	1.1098e-06	1.32204e-10
CLDND1	rs4857405		1.9033e-08
CLEC10A	rs1373125	2.77187e-08	2.03671e-07
CLEC11A	rs116924815	3.23693e-12	2.60556e-11	2.02522e-08
CLEC12A	rs12229020	2.44653e-13	2.93362e-06	1.30603e-19
CLEC12B	rs12229020	2.02174e-28		7.12505e-11
CLEC16A	rs76212701		1.14343e-07
CLEC1A	rs2200743	2.91914e-07		8.70097e-12
CLEC1B	rs560906	2.55318e-16	3.83544e-15	8.21493e-09
CLEC2B	rs7973629	2.86151e-07
CLEC2D	rs11052241	1.85569e-09	1.0558e-10	2.19967e-10
CLEC4D	rs11045983	1.48929e-21	1.4966e-21	1.47729e-17
CLEC4E	rs11046143	8.10495e-12	1.87463e-27	8.70732e-23
CLEC4G	rs4804788	5.03379e-08	2.10641e-06	7.84944e-10
CLEC5A	rs117590524	3.12506e-06	1.04237e-06
CLEC6A	rs61442865		6.59907e-11
CLEC7A	rs11053627	7.70453e-08	2.50423e-06
CLECL1	rs11052718	4.20657e-15	4.45978e-15	1.35617e-11
CLHC1	rs17046778	6.36388e-25	6.50442e-29	6.66529e-23
CLIC1	rs9267539		3.53171e-07
CLIC4	rs2885174	2.09966e-06		1.6685e-08
CLIC5	rs13209946		1.93539e-06
CLINT1	rs7735412		9.63099e-08
CLIP1	rs6489157			3.9741e-08
CLIP2	rs3135698	2.91715e-06		8.92048e-08
CLIP3	rs112909578	2.06908e-06	1.42264e-06
CLIP4	rs11689927		1.67357e-06
CLK2	rs2248273			4.79749e-07
CLK4	rs721142	2.99614e-06
CLLU1OS	rs12578105	1.4155e-21	2.22068e-32	2.10518e-16
CLMN	rs4905296	2.90622e-12		1.38151e-09
CLN3	rs40831			2.72212e-07
CLN5	rs138611001	2.28979e-11	2.14033e-11	2.64807e-08
CLN6	rs66513875	4.31357e-34	4.48947e-10	2.07418e-17
CLN8	rs6982516	8.38745e-16	3.28573e-10	2.25522e-19
CLNS1A	rs28730304	1.09322e-10	6.48342e-07	4.03501e-09
CLOCK	rs11133394		7.78411e-07
CLP1	rs1631684	5.19247e-08		7.31428e-11
CLPB	rs78509017		6.42474e-09
CLPTM1L	rs3816659	8.2084e-11	1.00157e-07	1.99147e-06
CLPTM1	rs2060251	5.84788e-09	1.19522e-06
CLSTN1	rs57560942	3.04795e-06		2.16856e-07
CLSTN3	rs34379050		2.77018e-08
CLTB	rs2434232	4.31545e-11	3.4528e-06
CLTCL1	rs807459	1.66753e-11	6.05514e-09	2.45356e-06
CLTC	rs1295925	1.36736e-05
CLUAP1	rs12933120	2.30793e-26	1.61742e-20	1.56081e-18
CLUHP3	rs11150638	1.12348e-08	6.09554e-10	3.36092e-18
CLYBL	rs8000435	9.14591e-06
CMAHP	rs7754410		6.70476e-19
CMB9-22P13.1	rs3015966	9.4611e-07	3.64773e-20
CMB9-55F22.1	rs4963156	3.97237e-40	3.86514e-35	2.04301e-20
CMC1	rs56365817	7.92783e-13
CMKLR1	rs2374985	1.28809e-19	4.00846e-17	1.07828e-07
CMPK1	rs7533562	7.83524e-08	1.51511e-08
CMSS1	rs11711935	3.23761e-22	8.07995e-10	2.0767e-14
CMTM1	rs76321199	4.91132e-06
CMTM3	rs8051710	9.86899e-24	1.89517e-11	2.92829e-20
CMTM4	rs76889170		1.06037e-06
CMTM6	rs342763	2.40757e-09	1.36979e-11
CMTM7	rs636006	6.78706e-10	6.58323e-18	1.63588e-24
CMTM8	rs12108089	3.90138e-09
CMTR2	rs3096381	7.34877e-22	1.92414e-14	3.88605e-20
CNDP2	rs2303463	4.15901e-25	2.44525e-21	1.21608e-24
CNIH1	rs8010246	9.28098e-10	2.10825e-07
CNIH4	rs7519734	1.5534e-31	5.42499e-09	3.8088e-22
CNN2P9	rs1279598	1.96866e-07	1.13493e-10	2.40664e-08
CNN2	rs62131196	2.11377e-18	2.09715e-17	2.09889e-13
CNNM2	rs117778043	8.54737e-06
CNNM3	rs62156206	4.29177e-06
CNNM4	rs6576984	5.24365e-12	1.00325e-16	1.19283e-09
CNOT2	rs78824615	1.74232e-13		4.48248e-06
CNOT3	rs7247895		2.22854e-06
CNOT4	rs11768962		2.23382e-08
CNOT6L	rs11097900	1.77387e-18	1.69183e-12	1.50341e-09
CNOT7	rs77250415	6.10957e-08
CNOT8	rs3867430	2.37724e-07
CNPY3	rs113108198		4.01208e-06
CNPY4	rs578188849	9.69454e-06	7.25586e-07
CNP	rs62076888	2.0833e-11	1.26321e-08	2.56954e-13
CNR2	rs9424339	2.25938e-22	1.0868e-08	3.28679e-13
CNRIP1	rs12476697	4.67062e-08
CNTF	rs12361770	1.96796e-06		5.66575e-06
CNTNAP1	rs78802523		2.62645e-06
CNTRL	rs7042135	1.08075e-12	5.66059e-09	1.07411e-15
CNTROB	rs9895413	2.20144e-11		1.59011e-06
COA1	rs672708	7.35634e-07		5.14182e-12
COA6	rs7523348	1.9514e-37	5.38321e-40	2.20668e-31
COA7	rs431262	9.75408e-14	6.57738e-08	1.07067e-09
COASY	rs74768295	1.75985e-06	7.05573e-06
COG1	rs753283	6.78814e-07
COG2	rs2148964	2.19599e-07		9.51148e-07
COG3	rs9534158	2.69638e-06
COG4	rs74324138	1.12244e-09		2.32984e-11
COG5	rs2520279	1.59246e-13	1.61933e-13	2.56502e-08
COG6	rs7993726	1.05408e-38	4.21721e-34	9.29808e-32
COG7	rs250581	9.83092e-09	2.34874e-09	9.47157e-07
COL11A2	rs16868943	4.72787e-07
COL15A1	rs34154744	2.0126e-22
COL18A1	rs9979845	1.93716e-29	7.01335e-14	4.42987e-11
COL19A1	rs78506130		7.22995e-06
COL23A1	rs686282	4.25378e-13	2.39341e-08	5.31819e-17
COL4A2-AS2	rs9521785	2.15333e-11	1.1058e-10	4.97552e-15
COL4A2	rs9559805	5.21524e-17	1.65133e-15	3.64405e-09
COL6A1	rs56284934	2.92418e-08
COL6A2	rs56284934	5.32956e-09	4.71865e-06
COL7A1	rs189601630	1.50659e-06	1.3854e-06
COL9A2	rs72663567		5.2645e-06
COL9A3	rs760085	4.69535e-07
COLEC12	rs62087992	1.61708e-11	1.48486e-08
COLGALT1	rs11667763	2.51562e-09	1.2441e-13
COLGALT2	rs10797924	3.96248e-07	5.5768e-06
COLQ	rs6774922	9.08908e-35		9.62826e-21
COMMD10	rs62384474	4.33481e-16	5.00015e-09	2.13334e-10
COMMD2	rs6787252	3.01026e-16	5.11821e-08	6.08052e-09
COMMD4	rs114064595	6.68215e-07	7.61293e-06
COMMD5	rs35883359	4.68276e-07	4.06112e-08
COMMD7	rs4911110	1.31845e-05	2.56281e-08	4.77315e-27
COMMD9	rs6484834	5.73955e-07
COMT	rs7285277	3.01218e-13	5.75482e-10
COPA	rs10752637	1.2932e-07	5.21361e-12	2.02579e-06
COPB1	rs2597208	8.15813e-15	3.7164e-25	5.37848e-12
COPB2	rs62270789	2.57068e-06	1.50034e-06
COPE	rs886853	1.51171e-10		8.22588e-08
COPG1	rs61120069		9.27059e-06
COPG2	rs10954273	1.47389e-24	1.05692e-25	2.05871e-17
COPS3	rs1736210	6.83893e-15	1.56343e-16	1.50649e-07
COPS4	rs7682126			1.79881e-07
COPS6	rs4134927	2.87033e-14	5.58142e-12	1.36761e-10
COPS7A	rs7970575	2.9598e-06	1.77206e-07	6.43819e-07
COPS7B	rs1866599	2.84921e-06
COPZ2	rs7350950	1.76247e-13
COQ10A	rs7133285			6.67476e-08
COQ10B	rs77357334			2.25188e-06
COQ2	rs60491874			1.09592e-11
COQ4	rs10987965			8.27118e-07
COQ7	rs72777500	7.01419e-07	1.26412e-10	1.90454e-06
CORO1A	rs12933575	1.20291e-05
CORO1B	rs687343		3.52583e-06
CORO1C	rs2673739		6.15313e-06
CORO2A	rs41313315	4.99154e-08	4.52051e-15	5.23273e-14
COTL1	rs62050679	8.68632e-08
COX10-AS1	rs62053895	1.58022e-08	1.01205e-11	1.98965e-08
COX10	rs56376119		2.14165e-12	8.10526e-12
COX11	rs76613703			4.99107e-07
COX14	rs7398567	1.80629e-08	2.4059e-08	3.17026e-06
COX15	rs1128642	6.2848e-08	2.86234e-06	4.34245e-08
COX16	rs4749	1.5023e-14	2.61762e-08	7.5894e-09
COX17	rs1797827	6.51577e-07	6.37333e-07	1.67852e-06
COX6B1	rs4806187	4.46671e-17	4.00016e-16	2.61238e-09
COX6C	rs12545602			3.40752e-06
COX7A2L	rs1992258	3.45882e-09	2.4355e-06	1.48368e-11
COX7A2	rs9360898	1.15328e-08	2.56281e-08
COX8A	rs7950543	1.96162e-08	1.01608e-06	1.23412e-06
CPAMD8	rs10413016	4.31913e-23	6.04775e-13	1.2556e-07
CPD	rs9889763	5.43355e-13	0.000101066	4.53798e-06
CPEB3	rs77526576			3.51236e-06
CPEB4	rs2561758	2.42271e-06	6.19735e-16
CPED1	rs41696	2.70477e-14	1.60739e-09	7.86639e-10
CPM	rs4913304	1.59106e-16
CPNE1	rs36103066	1.19392e-21	3.11251e-21	9.592e-17
CPNE2	rs289721	1.22934e-11	4.39698e-07
CPNE3	rs13273338	3.36095e-14	2.7494e-13	6.6398e-07
CPNE8	rs1038543	1.32969e-10	9.25895e-08	1.19389e-08
CPOX	rs34214978		6.38131e-22
CPPED1	rs4780457			1.24224e-06
CPQ	rs4735437	9.2964e-08	1.43638e-14	3.75953e-08
CPSF1	rs35817095	1.89138e-35	7.58048e-41	1.77226e-21
CPSF2	rs12590449	2.10434e-28	9.01608e-29	2.03521e-20
CPSF3L	rs3766185	1.82843e-06	4.00944e-10
CPSF6	rs6581886	1.66111e-06	7.12836e-12	6.57311e-08
CPT1A	rs7119793	4.12339e-06		4.92596e-07
CPT1B	rs131758	4.55343e-08
CPTP	rs71628972	7.86187e-06
CPVL	rs245883	2.42921e-07	1.59064e-17	5.08606e-11
CR1	rs6700109	2.56099e-08	3.17684e-05
CR2	rs7544370			1.33493e-06
CRACR2A	rs7960633	7.11792e-11
CRACR2B	rs7126859	6.2352e-08
CRADD	rs1843532			1.16189e-07
CRAT	rs7030543	7.56005e-34	5.78879e-33	1.02317e-26
CRCP	rs1144894	0.00383689	7.33603e-18
CREB3L2	rs273963	9.99988e-07
CREB3L4	rs6724	6.13982e-12	9.48401e-15	3.22648e-14
CREB5	rs56388170	1.47105e-14	8.27623e-08	2.24249e-13
CREBL2	rs111652169	6.51149e-06
CRELD1	rs780281	2.80258e-07
CRELD2	rs9616394	5.42597e-19	5.64264e-13	9.72043e-12
CRHR1-IT1	rs62060839	1.69355e-28	4.22212e-34	2.00112e-16
CRIM1	rs3770849	2.85966e-13	5.2159e-07
CRIP1	rs8010223	2.04913e-06
CRIPAK	rs28509315	1.55759e-22	3.70925e-15	1.88017e-12
CRISPLD2	rs8057431	6.50679e-10	3.58875e-28	8.83312e-17
CRK	rs76153232		1.29667e-07
CRLF3	rs6505216		4.58336e-08
CRMP1	rs111548136	1.12279e-08	6.00175e-17
CRNDE	rs74849022	7.68359e-06	4.2078e-12
CRNKL1	rs3817995	2.69824e-06		4.45207e-07
CROCCP2	rs11586910	2.43658e-07	3.06036e-08	7.60162e-11
CROCCP3	rs279781			1.44801e-06
CROCC	rs6691985	5.21126e-18	2.44122e-18	2.86641e-07
CRTAM	rs4936759	1.15102e-08		3.68958e-15
CRTAP	rs6550207	4.11147e-14	9.07709e-22	3.7249e-10
CRTC1	rs77625533		1.52654e-06
CRTC2	rs3008665		1.61585e-07
CRTC3	rs12901150		4.15808e-12
CRY1	rs7957002		7.35846e-06
CRY2	rs12794698	1.328e-27	2.08608e-40	2.13251e-08
CRYBB2P1	rs59226697	1.59435e-12	5.50495e-14	1.93726e-07
CRYBG3	rs11544446	1.3982e-07	2.79704e-06
CRYL1	rs10507294		6.88332e-11
CRYZ	rs3806160	1.24123e-35	1.46277e-35	1.85464e-28
CSAD	rs2293430		6.21108e-06
CSE1L	rs1885163	3.83881e-06	2.34571e-09	2.53694e-06
CSF2RB	rs4820259			1.08831e-07
CSF3R	rs3917925	9.86895e-08		1.84243e-06
CSF3	rs12453732		1.59195e-06
CSGALNACT1	rs34752971		1.80666e-12
CSGALNACT2	rs3026782	2.59049e-13	5.12191e-16	4.18368e-16
CSNK1D	rs116361507	1.37425e-12	1.7906e-08
CSNK1E	rs142084246	3.47555e-07
CSNK1G1	rs7180079	2.22949e-15	5.9455e-16	1.40203e-10
CSNK1G2	rs58242656	1.11995e-06	2.45202e-07
CSNK1G3	rs12109037		8.74074e-07
CSNK2A2	rs34627215	5.71782e-17	1.21984e-12	1.11547e-06
CSNK2B	rs2857698	2.32583e-06
CSRNP1	rs1274962	5.1549e-07
CSRP1	rs9628676	2.81558e-18	2.17641e-07
CSRP2BP	rs2295181	1.19637e-06	1.58488e-07
CST3	rs73102386			2.18161e-11
CSTA	rs13079638	7.76609e-06	1.62857e-18
CSTB	rs2838372	5.76201e-09
CSTF1	rs16979884		1.8027e-06
CSTF2T	rs117728113		2.04258e-06	4.98487e-07
CTA-14H9.5	rs9379886	4.73389e-13		1.07599e-06
CTA-292E10.6	rs73166779		5.58524e-06
CTA-29F11.1	rs12389	1.56101e-22	5.29285e-07	1.16462e-10
CTA-384D8.35	rs6009920		1.74164e-09	2.07339e-06
CTA-384D8.36	rs131813	2.79697e-09	8.45494e-16
CTA-390C10.10	rs6004659	5.98989e-18	6.86263e-15	5.82591e-09
CTA-941F9.10	rs134860	8.25993e-07
CTA-963H5.5	rs7288635	2.92498e-10
CTB-113P19.5	rs1036198			1.5279e-06
CTB-114C7.4	rs17672051		9.0571e-07
CTB-119C2.1	rs35306216	1.21726e-07	2.65914e-12
CTB-131K11.1	rs8069451		5.98773e-06
CTB-138E5.1	rs7717807	8.89826e-24	1.6493e-13	7.24228e-17
CTB-25B13.12	rs188230088			2.3872e-07
CTB-31N19.3	rs226005	1.7365e-11	6.0396e-22	4.95069e-14
CTB-31O20.4	rs893539	5.87563e-09	2.59467e-08
CTB-41I6.1	rs683515	1.423e-07	2.16014e-07
CTB-41I6.2	rs585407	3.41921e-16	7.87235e-12	2.05404e-10
CTB-58E17.1	rs71384258	6.82113e-07
CTB-61M7.2	rs3745902	5.05786e-08	2.46142e-06
CTBP1-AS2	rs2878539	5.06662e-08	6.4224e-07
CTBP1	rs1250099		6.37179e-07
CTBP2	rs11245529			2.00881e-07
CTBS	rs12742176	1.98356e-13	1.96923e-07	1.97027e-16
CTC-203F4.2	rs3733728		9.89945e-07
CTC-205M6.1	rs117101214	3.21973e-12	1.71966e-06	8.02929e-08
CTC-241N9.1	rs76560434	3.75289e-06
CTC-251D13.1	rs357619	2.11356e-08	4.57949e-19	4.03575e-07
CTC-301O7.4	rs11083972	4.04846e-16	9.60039e-13	1.03765e-07
CTC-329D1.2	rs140334738		1.4785e-06
CTC-351M12.1	rs6862253			1.90726e-06
CTC-425O23.5	rs112065186	2.09484e-10	4.03623e-08	5.52703e-10
CTC-428G20.6	rs267307		7.29113e-08
CTC-428H11.2	rs72776023			2.37177e-06
CTC-429P9.1	rs773917	5.65495e-06
CTC-429P9.2	rs6512124	1.54846e-06
CTC-429P9.5	rs62107762		2.3731e-07
CTC-459F4.1	rs55906427	2.08545e-13	1.39525e-08
CTC-487M23.5	rs448162		3.70328e-06
CTC-487M23.6	rs151980		2.0429e-10
CTC-534A2.2	rs444045	4.31959e-09	7.58247e-08	5.35299e-07
CTC-548K16.6	rs7508735		1.81749e-06
CTC-550B14.6	rs12981732	1.40961e-12	6.12768e-08
CTC-550B14.7	rs1059211	1.33837e-15	1.31076e-11	1.20514e-08
CTC-559E9.5	rs12052168	9.10842e-11	1.56338e-08
CTC-559E9.6	rs12980778	1.77217e-07
CTC1	rs8076031	3.69916e-29	5.14313e-22	6.07706e-27
CTD-2006K23.1	rs524536	6.04182e-08	2.49581e-12
CTD-2012J19.3	rs11955318	8.08329e-12	1.17492e-13	1.02214e-09
CTD-2015H6.3	rs140381319	1.4342e-09	3.51274e-07
CTD-2017D11.1	rs62117636	4.31162e-32	2.52084e-31	2.17336e-24
CTD-2017D11.2	rs62113753	1.42447e-10	5.5094e-10	3.02323e-08
CTD-2020K17.1	rs1906342			5.61964e-09
CTD-2020K17.3	rs7224548	8.69762e-06
CTD-2047H16.4	rs41301892	3.854e-07	4.26893e-07	4.38356e-10
CTD-2054N24.2	rs2727167	1.21268e-07	4.39074e-21	2.58614e-16
CTD-2083E4.6	rs4957008	2.63719e-07	5.23738e-09
CTD-2095E4.5	rs739799			1.99629e-06
CTD-2135D7.5	rs1651189	2.12843e-11	6.84676e-06
CTD-2184D3.5	rs11070881	2.68096e-07	1.26969e-13
CTD-2192J16.20	rs7247171		8.42909e-07
CTD-2201E18.3	rs13169690	1.5009e-07	1.3383e-06	1.25327e-14
CTD-2203K17.1	rs3756663	2.27378e-23	1.53226e-21	3.05974e-11
CTD-2228K2.1	rs957791	7.1961e-06	4.82962e-06
CTD-2228K2.7	rs10474783	6.01161e-25	3.73846e-20	2.1033e-10
CTD-2240E14.4	rs3826785	2.50567e-06
CTD-2245F17.3	rs7260623	1.48333e-19	1.06145e-19	5.74882e-13
CTD-2260A17.1	rs469783	6.81874e-34	3.96338e-20	2.26043e-26
CTD-2270P14.1	rs4238842	2.04697e-08	7.13629e-06	5.40143e-09
CTD-2270P14.5	rs9925824	1.58239e-23	6.50287e-22	1.05843e-08
CTD-2286N8.2	rs7504390	1.18276e-08	2.16315e-18
CTD-2303H24.2	rs854795	1.23279e-14	4.31059e-13	7.14978e-10
CTD-2306A12.1	rs8025258	9.60197e-18	3.49685e-30	3.20356e-16
CTD-2310F14.1	rs2662016	4.20743e-09
CTD-2319I12.4	rs79378385		6.47537e-06
CTD-2323K18.1	rs4886450	4.7659e-06	7.92054e-08
CTD-2336O2.1	rs10481354	0.000718033	8.27868e-14	1.17962e-10
CTD-2341M24.1	rs55742785			1.80519e-06
CTD-2349P21.9	rs11656986	2.07659e-13	1.72186e-06
CTD-2353F22.1	rs1025288	2.49479e-39	1.56807e-14	1.7042e-25
CTD-2353F22.2	rs13159713		6.47476e-06
CTD-2357A8.2	rs7501958		2.05642e-06
CTD-2357A8.3	rs7221471	9.33375e-21	3.52924e-19	1.66454e-16
CTD-2366F13.1	rs17298431	1.03659e-06		3.70278e-06
CTD-2368P22.1	rs1014767	5.80997e-17	1.60124e-22	4.10357e-10
CTD-2369P2.8	rs10418550		3.20663e-06
CTD-2376I4.2	rs26575	6.38566e-15	6.78688e-09	3.55768e-07
CTD-2516F10.2	rs10743024	4.8825e-07	4.10441e-22	9.87711e-09
CTD-2517M22.14	rs7002959		7.50758e-06
CTD-2521M24.4	rs73016334			1.36801e-06
CTD-2527I21.14	rs786503		1.56227e-10
CTD-2528L19.6	rs12975895	5.96227e-07	3.26721e-06
CTD-2538C1.2	rs71351189	1.05554e-08		2.2793e-06
CTD-2547L24.3	rs2540863	2.92643e-09		1.15599e-07
CTD-2553L13.9	rs6510448	2.30053e-06
CTD-2555A7.3	rs7500326	1.83661e-13	1.87375e-06	1.44992e-06
CTD-2561J22.2	rs1113577	2.46759e-12	6.45592e-11	1.87663e-06
CTD-2562J17.6	rs2282600	2.04205e-09		3.76725e-08
CTD-2574D22.3	rs7542		7.15728e-06
CTD-2583A14.11	rs11084521	3.51204e-05
CTD-2583A14.8	rs147209875	3.60814e-07	7.20314e-09
CTD-2587H24.14	rs73066671	2.05377e-06
CTD-2587M2.1	rs537264	1.97877e-30	2.98491e-27	1.32548e-14
CTD-2588E21.1	rs7157440	3.08318e-16
CTD-2600H12.2	rs117055801	1.39265e-05
CTD-2619J13.14	rs9304813	1.77072e-17	2.77363e-07	3.55258e-09
CTD-2619J13.17	rs2033711	3.37689e-07
CTD-2619J13.8	rs73939627	2.22153e-08	1.24187e-08	8.63865e-07
CTD-2619J13.9	rs12609654			2.89727e-06
CTD-2623N2.3	rs7248466		1.27256e-09
CTD-2647L4.4	rs56221500		5.25252e-06
CTD-3074O7.5	rs10736656		4.78965e-10
CTD-3088G3.8	rs72781032	9.93591e-11	6.09537e-12	9.95154e-10
CTD-3092A11.1	rs7166432	1.80546e-20	1.88328e-18	4.08839e-09
CTD-3092A11.2	rs1075232	1.90209e-08	1.89699e-08	1.16755e-06
CTD-3099C6.9	rs61656558	1.23255e-10	1.51957e-11	8.02563e-15
CTD-3126B10.2	rs62040672			7.35949e-07
CTD-3128G10.7	rs163494	6.48229e-07	2.68783e-06
CTD-3131K8.2	rs7254408	4.64633e-07	5.08729e-10
CTD-3138B18.5	rs260497	5.27002e-07	3.88247e-10	3.79767e-07
CTD-3184A7.4	rs11697094		4.46836e-06
CTD-3187F8.14	rs34681424	3.52807e-11	7.21795e-09	4.97146e-08
CTD-3187F8.15	rs11667789	2.34419e-06		3.08181e-08
CTD-3187F8.6	rs34681424	8.47945e-13	4.25248e-10
CTD-3220F14.2	rs1962889	6.00367e-08
CTD-3222D19.9	rs56397532			1.57049e-06
CTDNEP1	rs222851	2.28595e-08	3.61583e-07	8.76922e-10
CTDP1	rs3859317	1.92435e-10	2.03919e-18
CTDSP2	rs530553356	4.45405e-06
CTDSPL	rs77482666	3.01366e-08
CTHRC1	rs2454022	5.74915e-06	6.09172e-06
CTH	rs487773	2.52399e-18	7.05961e-20	1.52296e-18
CTIF	rs299745	6.0266e-07
CTLA4	rs10804137		6.68277e-07
CTNNA1	rs7709770	2.87592e-13	3.51825e-08	1.98381e-10
CTNNAL1	rs149545291	1.20196e-09	2.46575e-11	6.47819e-09
CTNNB1	rs6768379		1.28496e-06
CTNNBIP1	rs12034119		8.74234e-07
CTNNBL1	rs73290822	5.18559e-16	4.3003e-10	1.84464e-12
CTNND1	rs10750870		4.97072e-06
CTNS	rs222752	9.50775e-07	7.58847e-16	5.32431e-10
CTPS1	rs7512775			6.84247e-09
CTSA	rs3848719	7.12454e-22	4.4053e-06
CTSB	rs1736120	6.99524e-13	2.82086e-15	1.05159e-09
CTSC	rs7933419		4.3939e-36	6.79878e-22
CTSD	rs142314057	2.88271e-09	8.28754e-15	1.29703e-06
[truncated: 7,568 more rows]

## Sheet: Conditional analysis tQTL
Transcript	Gene	tSNP	FDR.UT	FDR.LPS	FDR.IFNg	Conditional Context
ENST00000002125	NDUFAF7	rs12712528	1.51527e-09		3.13734e-10				Empty cells : FDR < 0.01
ENST00000004103	TMEM176A	rs4725943	6.6173e-21	1.55938e-12	6.98902e-16
ENST00000005260	BAIAP2L1	rs10249366		4.61327e-11		LPS24
ENST00000006658	SPATA20	rs9890200	6.0707e-11	4.43386e-08	6.53535e-10
ENST00000008180	IL32	rs139926695			2.58402e-09	IFN
ENST00000009041	STARD3NL	rs55915216	2.70651e-07	8.75374e-08	8.80177e-11
ENST00000009180	CD9	rs9888408		4.97565e-09	2.98308e-09
ENST00000011898	TSPAN9	rs35244030	5.81821e-12	5.77274e-09	1.97277e-14
ENST00000012443	PPP5C	rs3764613	3.38102e-13		3.42599e-11
ENST00000013807	ERCC1	rs112812471	8.28617e-07			UT
ENST00000014930	HEBP1	rs4763917	9.76847e-08			UT
ENST00000016171	COX15	rs12355655	2.04391e-07	9.54058e-07
ENST00000026218	PIGQ	rs7198884	1.39343e-24	1.10357e-27	6.78735e-15
ENST00000028008	RNASET2	rs2247315	2.91791e-06			UT
ENST00000037869	FAM136A	rs4852159	3.96753e-08			UT
ENST00000046640	CTNS	rs222779		6.35095e-08		LPS24
ENST00000054666	VAMP3	rs11590868			1.9506e-06	IFN
ENST00000055077	RFC2	rs1805395	2.66164e-07			UT
ENST00000056233	NFE2L3	rs35006008	1.99714e-09	1.47778e-12	1.3074e-09
ENST00000064724	CLDN11	rs62293540	8.83176e-06			UT
ENST00000075322	ENPP2	rs11424718			2.84198e-12	IFN
ENST00000078429	GNA11	rs308034	3.74362e-07			UT
ENST00000162749	TNFRSF1A	rs4149580	3.08899e-10	3.00585e-09
ENST00000164305	PIGB	rs28685005	2.47868e-09	5.13292e-17	1.25094e-08
ENST00000167462	LLGL2	rs145821642	4.65615e-07			UT
ENST00000170447	MKRN2	rs113368836	6.44635e-11	6.64059e-12	8.35166e-07
ENST00000173229	NTN1	rs142395518			1.06857e-06	IFN
ENST00000176643	ALDH3A2	rs3035630		1.58046e-10	7.36167e-11
ENST00000184956	HEATR6	rs7207204			2.33696e-06	IFN
ENST00000187608	CEACAM21	rs140838345	3.84501e-09	3.51964e-11	1.47584e-16
ENST00000192788	UHRF1BP1	rs113344808	1.4105e-07	3.06061e-10	5.9752e-09
ENST00000193391	IMPG2	rs2660807		2.23634e-06		LPS24
ENST00000196371	OXCT1	rs12186512			1.24376e-10	IFN
ENST00000198536	PILRA	rs146771744	4.08073e-06			UT
ENST00000199448	EPDR1	rs41276027	1.41983e-07			UT
ENST00000200453	PPP1R15A	rs753873584	7.53184e-11			UT
ENST00000202017	PDRG1	rs749209821			1.78556e-06	IFN
ENST00000202677	RALGAPA2	rs79649887		4.84278e-07		LPS24
ENST00000202917	OAS1	rs10850097	2.564e-29	5.057e-34	1.7203e-28
ENST00000203630	MLF2	rs59226301		3.75486e-08		LPS24
ENST00000203664	OTUB2	rs7151395	8.25684e-07			UT
ENST00000205214	AASDH	rs61323244	2.65848e-07	1.19478e-07	3.95998e-09
ENST00000205890	MYO15A	rs854796		6.08523e-06		LPS24
ENST00000206423	CCDC80	rs9866734	3.55091e-10	3.04604e-14	4.97149e-11
ENST00000206513	CEBPE	rs10143875			2.64622e-07	IFN
ENST00000206765	TGM1	rs2180196	1.25014e-07		7.71355e-08
ENST00000209873	AAAS	rs10876446		1.51729e-07		LPS24
ENST00000210313	PSMD5	rs4837796	8.36965e-07			UT
ENST00000211076	TPSD1	rs112028213	1.05916e-08	1.04594e-12	8.63018e-07
ENST00000211287	MAPK13	rs2007683			3.73684e-08	IFN
ENST00000215061	OCEL1	rs3745163		1.9675e-08	6.99831e-08
ENST00000215375	ATP5D	rs2074513	9.0736e-07			UT
ENST00000215754	MIF	rs1006771	9.1769e-08		7.37863e-08
ENST00000215838	TCN2	rs112743876	1.15666e-07			UT
ENST00000215882	SLC25A1	rs809901	4.34193e-07			UT
ENST00000215886	LGALS2	rs5756736	1.0413e-45	3.68318e-28	1.53021e-30
ENST00000215917	SRRD	rs1023495	3.92656e-15	1.63236e-09	8.85334e-10
ENST00000215980	CENPM	rs74538360			7.45981e-07	IFN
ENST00000216014	KDELR3	rs474525		3.72185e-06		LPS24
ENST00000216083	CBX6	rs7292074			1.75089e-07	IFN
ENST00000216101	RASL10A	rs13054662			2.23708e-06	IFN
ENST00000216115	BIK	rs5759168	1.04284e-07			UT
ENST00000216124	ARSA	rs6151429		1.52646e-15	1.23265e-12
ENST00000216274	RIPK3	rs3181248	4.67781e-09	4.72873e-06
ENST00000216286	NID2	rs7153950		6.81442e-08		LPS24
ENST00000216294	SNAPC1	rs6573401	1.38063e-07		3.67957e-08
ENST00000216484	SPTLC2	rs2272587			8.80257e-08	IFN
ENST00000216605	MTHFD1	rs2983746	4.89605e-07			UT
ENST00000216962	PYGB	rs11087508		1.16304e-06		LPS24
ENST00000216968	PROCR	rs3215710		2.0527e-08	5.31321e-10
ENST00000217026	MYBL2	rs826949		1.4825e-06		LPS24
ENST00000217074	PABPC1L	rs11780		2.49623e-07		LPS24
ENST00000217381	SNTA1	rs184110		1.29515e-09		LPS24
ENST00000217402	CHMP4B	rs6059501	5.6467e-09		4.00047e-10
ENST00000217455	ACOT8	rs6130941			8.1189e-07	IFN
ENST00000217515	TXNL1	rs641396	4.13725e-07			UT
ENST00000218758	ACP5	rs35511396	3.49996e-07			UT
ENST00000219070	MMP2	rs243836	2.48702e-07			UT
ENST00000219091	ZNF205	rs12032	7.28425e-07	2.25765e-06	2.13953e-09
ENST00000219097	ORC6	rs55658937	1.34004e-09			UT
ENST00000219240	DHODH	rs3213422	1.65921e-09		2.3032e-08
ENST00000219479	NME4	rs77371232	1.97018e-06	3.51862e-10	3.66632e-09
ENST00000219481	DECR2	rs1204500	5.7987e-11		3.10653e-11
ENST00000219611	CAPN15	rs11865960		1.691e-07		LPS24
ENST00000220058	MTFMT	rs145382456			9.27087e-09	IFN
ENST00000220166	CTSH	rs34778376	6.16668e-16	9.25423e-16	6.05622e-09
ENST00000220478	SCG3	rs1531156	8.12019e-09	6.74952e-08	1.73155e-18
ENST00000220514	OIP5	rs7176588		1.80223e-05		LPS24
ENST00000220597	PAG1	rs7821065		1.15995e-07		LPS24
ENST00000220616	TG	rs2467992	1.11349e-09	9.58399e-12	2.40625e-09
ENST00000220659	BRF2	rs4976893	3.67872e-06			UT
ENST00000220888	TRPS1	rs2009382	1.84523e-08	2.30414e-06
ENST00000221132	TNFRSF10A	rs13278062	1.5511e-08		1.9855e-06
ENST00000221307	CYP4F3	rs1290616	1.18752e-08			UT
ENST00000221399	TULP2	rs35087747	1.81505e-09	7.3333e-06	1.09029e-18
ENST00000221403	DHDH	rs142424160	1.01523e-13		3.95682e-09
ENST00000221431	SARS2	rs9636109	1.11665e-13	4.78116e-14
ENST00000221476	CKM	rs7260359	5.7985e-09		1.40843e-07
ENST00000221480	PEX11G	rs371210817	1.20286e-07			UT
ENST00000221515	RETN	rs34861192	1.97907e-06	2.18565e-06	7.15501e-07
ENST00000221561	AES	rs4807394	3.09201e-09	3.66096e-08
ENST00000221671	C19orf44	rs10409401			1.15459e-06	IFN
ENST00000221735	ZNF419	rs34837812	1.85735e-08			UT
ENST00000221784	PDCD5	rs8107934			4.70701e-07	IFN
ENST00000221859	POLR2I	rs2285745	1.01645e-07			UT
ENST00000221891	APLP1	rs35750728	1.34224e-05			UT
ENST00000221943	ATP5SL	rs284662	1.13375e-07		1.72601e-08
ENST00000221954	CEACAM4	rs10153482		4.07975e-06		LPS24
ENST00000222120	RAB3D	rs651774	5.33027e-09			UT
ENST00000222219	DNASE2	rs10416997	1.76109e-06			UT
ENST00000222572	PON2	rs6946850	5.02453e-10	1.71259e-10
ENST00000222574	HBP1	rs111542550	4.82608e-07			UT
ENST00000222792	CHN2	rs245882	4.3732e-07			UT
ENST00000222823	NOD1	rs1558067	1.68214e-34	7.01608e-29	1.16939e-28
ENST00000223324	MRPL32	rs668142	1.98052e-06	2.37996e-08	1.02249e-08
ENST00000223336	COA1	rs672708	1.90549e-08			UT
ENST00000223795	TNFSF8	rs10817684			1.66091e-07	IFN
ENST00000223864	PLGRKT	rs2104175	5.63979e-09	3.4231e-07	1.40503e-11
ENST00000224949	PITRM1	rs6602026		2.19988e-08		LPS24
ENST00000225235	TBC1D12	rs71482304		6.36929e-09		LPS24
ENST00000225275	MPO	rs12948345			1.65083e-06	IFN
ENST00000225276	ST6GALNAC2	rs12449329	6.47539e-10		2.01218e-08
ENST00000225296	DHX33	rs35865013			1.76672e-06	IFN
ENST00000225298	UTP18	rs117168488			4.63047e-07	IFN
ENST00000225371	EPX	rs1987665	1.89445e-05			UT
ENST00000225567	GOSR2	rs9893713			1.91239e-09	IFN
ENST00000225576	TVP23C	rs201981908			6.71377e-08	IFN
ENST00000225696	NUP88	rs3944127	4.49926e-09	9.44699e-08	1.99705e-08
ENST00000225719	CPD	rs139343257	3.76607e-08			UT
ENST00000225724	GOSR1	rs216461			1.57242e-07	IFN
ENST00000225873	PEX12	rs321596		6.78222e-07	2.06301e-10
ENST00000226094	FAM20A	rs67844728		6.26553e-07		LPS24
ENST00000226193	RCVRN	rs1047339	1.92344e-20	1.04667e-11	1.0653e-17
ENST00000226218	VTN	rs7216657	9.59528e-07			UT
ENST00000226230	TMEM97	rs112296497		4.63973e-06		LPS24
ENST00000226413	GNRHR	rs72642391	8.26882e-14	1.10022e-08	1.79939e-09
ENST00000226578	MANBA	rs223492	4.86555e-29	1.57863e-19	8.29295e-19
ENST00000226760	WFS1	rs55637334	3.21099e-08	7.75762e-07
ENST00000226798	FRG1	rs1138726			1.58432e-06	IFN
ENST00000227266	CTSC	rs34360075		5.99987e-38	1.61975e-08
ENST00000227451	DTX4	rs7925496		1.07009e-07		LPS24
ENST00000227525	TMEM109	rs4939474			1.72587e-08	IFN
ENST00000227638	PANX1	rs4073615	3.79232e-08			UT
ENST00000228027	DGAT2	rs7937633		3.39732e-06		LPS24
ENST00000228705	PPM1H	rs117881654		3.51972e-07		LPS24
ENST00000228827	GPN3	rs28609096	5.61734e-09	6.70504e-11	2.82737e-09
ENST00000228850	AKAP3	rs4766266	6.95521e-10	3.88271e-09	5.46966e-09
ENST00000228887	GPRC5D	rs11055163	1.04605e-05			UT
ENST00000228918	LTBR	rs10849448	8.62961e-20	4.1626e-17	2.54497e-09
ENST00000229179	NUP107	rs118001979			5.81867e-07	IFN
ENST00000229238	MRPL51	rs58118986	6.53784e-12			UT
ENST00000229328	PRKAB1	rs138621699	6.09373e-11	1.02203e-12	7.58384e-11
ENST00000229416	GCLC	rs1013507	8.79194e-07		5.22501e-10
ENST00000229595	ASF1A	rs147531464	2.91246e-12			UT
ENST00000229829	HLA-DOA	rs381218	7.81566e-07			UT
ENST00000229903	SAYSD1	rs7696		7.07365e-07		LPS24
ENST00000230048	ACOT13	rs1129644		4.32884e-08		LPS24
ENST00000230449	EXOC2	rs13205146	4.41239e-06	1.82056e-09	3.10105e-07
ENST00000230568	LY86	rs7757934	8.15826e-13	1.43261e-19	3.32065e-16
ENST00000230640	SKIV2L2	rs4555740	2.86229e-06			UT
ENST00000230792	NUDT12	rs11737902	1.31902e-18	5.47595e-15	2.04414e-14
ENST00000231484	PCDH12	rs164086	8.68411e-07	5.23526e-07
ENST00000231887	EHHADH	rs6797722			8.31892e-07	IFN
ENST00000233055	WDFY1	rs1138616			3.66329e-08	IFN
ENST00000233057	EIF2AK2	rs7340267			3.97174e-07	IFN
ENST00000233084	DDX1	rs807612		3.2373e-20		LPS24
ENST00000233121	MAPRE3	rs58546653			8.74982e-08	IFN
ENST00000233146	MSH2	rs17224682	2.97114e-14	2.26667e-28	3.55253e-22
ENST00000233154	NCK2	rs150164135		1.31876e-06		LPS24
ENST00000233202	SLC11A1	rs1059823		4.77871e-07		LPS24
ENST00000233699	POLE4	rs7602229	5.11944e-08	1.98084e-06
ENST00000233809	IGFBP2	rs17496232	8.15517e-14	3.11519e-19
ENST00000233944	PRKAG3	rs7599945		2.91648e-06		LPS24
ENST00000234170	CEBPZ	rs3213745			9.97582e-10	IFN
ENST00000234389	GRIN3B	rs970101		7.61968e-07		LPS24
ENST00000234590	ENO1	rs914994	1.03309e-08			UT
ENST00000234610	MMP23A	rs35947799		1.27608e-05		LPS24
ENST00000234626	CDC7	rs17501512	1.29732e-06	1.6667e-15	8.89231e-11
ENST00000235307	C1orf21	rs6657254	1.96777e-21	7.49894e-08
ENST00000235382	RGS2	rs12130714			2.23801e-08	IFN
ENST00000235521	WARS2	rs71811256		1.76634e-09		LPS24
ENST00000235835	AKR7A2	rs2227295	1.69569e-06	1.08668e-06
ENST00000235878	GBP3	rs10922542	1.46206e-06	3.80318e-08	2.10661e-11
ENST00000235932	RAB29	rs1775145	1.80618e-10	4.09995e-14	1.72652e-08
ENST00000236051	EBNA1BP2	rs1010621	2.38597e-10	1.3778e-11	1.13066e-07
ENST00000236137	SLC19A2	rs1800595	4.08985e-09	1.12865e-07	6.16791e-08
ENST00000236147	SELL	rs4987354			1.24828e-07	IFN
ENST00000236709	A4GNT	rs35092735	5.49802e-13	3.86839e-06	1.39265e-08
ENST00000236959	ATIC	rs12990040	2.2693e-11	2.52916e-07	3.83818e-18
ENST00000237380	MED28	rs760723166		3.18259e-06		LPS24
ENST00000237623	SPP1	rs11934731	1.3386e-10	8.87396e-09
ENST00000237696	RARRES1	rs6441225			1.6223e-06	IFN
ENST00000237822	LDAH	rs340620	6.52613e-10			UT
ENST00000238497	VPS4B	rs7238199	2.8872e-07	1.30455e-11
ENST00000238508	SERPINB10	rs1532887	2.3285e-16			UT
ENST00000238609	IFI27L2	rs34476730		4.10522e-07		LPS24
ENST00000238647	IRF2BPL	rs4021419		2.11157e-08		LPS24
ENST00000238721	TP53I3	rs13035774	3.52869e-06			UT
ENST00000238892	CRIPT	rs6739397	1.76181e-06			UT
ENST00000238936	MFSD13A	rs1571003	3.84598e-06			UT
ENST00000238961	SLF2	rs11598011		1.14201e-06		LPS24
ENST00000240079	CCDC53	rs4272832	1.41086e-06			UT
ENST00000240617	PLBD1	rs35754761	1.51797e-14	1.12822e-10	2.55143e-10
ENST00000240651	PYROXD1	rs200039868	5.99416e-08			UT
ENST00000241051	DEPDC7	rs7111387	4.61448e-21	3.37248e-06	1.82236e-06
ENST00000241052	CAT	rs769214	3.40804e-12	3.72137e-25	1.7448e-07
ENST00000241125	GJA3	rs9578257	4.90249e-07			UT
ENST00000242059	SCRN1	rs62446666	4.79337e-06			UT
ENST00000242209	FKBP9	rs10252042	3.04723e-17	4.04289e-15	1.46582e-11
ENST00000242728	BHLHE41	rs139771553	2.11901e-06			UT
ENST00000242786	ADGRE5	rs28366013		2.30884e-07		LPS24
ENST00000242827	EBPL	rs9562915	2.13061e-09		3.79315e-07
ENST00000242839	ATP7B	rs73184342	4.20681e-11	1.08299e-11
ENST00000243112	SMUG1	rs3136378			2.47533e-07	IFN
ENST00000243347	TNFAIP6	rs68058019		2.49956e-07		LPS24
ENST00000243501	PLA2G12A	rs578139816			6.96495e-07	IFN
ENST00000243673	GPR83	rs598645	1.87942e-07			UT
ENST00000243776	CHPF	rs13004994	8.56631e-07			UT
ENST00000244137	PEPD	rs56187503	7.71279e-07		4.59925e-07
ENST00000244204	NAGK	rs11677558	6.48394e-08	2.28893e-08	3.40717e-13
ENST00000244227	SNRNP27	rs7578366	9.99672e-08	1.09164e-08
ENST00000244230	MPHOSPH10	rs357757		2.28393e-09		LPS24
ENST00000244333	LYPD3	rs35135153			4.76153e-06	IFN
ENST00000244520	SNRPC	rs113344808	3.72945e-07			UT
ENST00000244576	ZNF391	rs4562132		1.10222e-08	4.54501e-14
ENST00000245121	KATNAL2	rs56654141		8.45402e-07		LPS24
ENST00000245157	BBS2	rs9938494	1.04168e-08	8.59526e-08
ENST00000245206	GOT2	rs35988301	5.59695e-13		6.00174e-10
ENST00000245304	RAP2A	rs4771272	5.18638e-09		6.35314e-06
ENST00000245407	SLC22A5	rs6860806	3.44642e-09		1.55045e-14
ENST00000245539	MRPS7	rs8067326	1.81327e-21	1.06735e-16	1.70816e-13
ENST00000245620	LILRB3	rs138929286	5.74359e-09	9.49003e-10	0.000287845
ENST00000245621	LILRA6	rs13353326	4.00897e-08	1.29509e-11	1.22654e-10
ENST00000245680	SLC35F5	rs7561042	2.46426e-07			UT
ENST00000246166	FNTB	rs34044534			5.94526e-12	IFN
ENST00000246186	MMP24	rs591590	1.05314e-06	6.78104e-09
ENST00000246532	IGFLR1	rs2293686	7.58653e-17	2.30933e-09	1.61919e-08
ENST00000246554	COX6B1	rs61218414	8.06727e-13	1.05373e-06	1.6978e-06
ENST00000246801	TSKS	rs1273634	5.41299e-06	1.88177e-06
ENST00000247226	PLEKHG3	rs229661	1.10636e-06			UT
ENST00000247461	CANX	rs56807514	8.00345e-07			UT
ENST00000247815	HELB	rs11176120	5.04567e-09	1.1189e-13	7.69107e-09
ENST00000247843	YEATS4	rs12811632	6.21225e-14	6.54512e-08	5.43684e-11
ENST00000248041	CYP4F11	rs4808005	4.01115e-09	2.77268e-13	8.66322e-09
ENST00000248071	KLF2	rs10413861			2.99353e-06	IFN
ENST00000248121	SYNGR3	rs7185825		3.19408e-08		LPS24
ENST00000248306	METTL25	rs79802383		7.57457e-10		LPS24
ENST00000248444	VIL1	rs2579959	7.33408e-06			UT
ENST00000248553	HSPB1	rs2868371			1.7965e-06	IFN
ENST00000248598	FGL2	rs66715423	1.89752e-07			UT
ENST00000248706	RASL11B	rs17082147	7.10511e-10			UT
ENST00000248879	DGCR6L	rs3747075	6.29883e-08			UT
ENST00000248899	NCF4	rs4821544	1.21559e-06	2.38045e-07	2.73663e-07
ENST00000248924	GCAT	rs2413485		2.01224e-08	6.73245e-11
ENST00000248975	YWHAH	rs543373336	4.14747e-13	1.51255e-08	4.08199e-10
ENST00000249014	CDC42EP1	rs2281097	7.0683e-36	2.52241e-26	1.17323e-17
ENST00000249364	CALU	rs4270899	9.10945e-07	4.25562e-08
ENST00000249375	IRF5	rs3807307	4.82345e-22	2.02451e-15	3.5367e-09
ENST00000249389	OPN1SW	rs339098	1.21894e-07	2.50524e-06
ENST00000249700	TMOD2	rs2607119		5.57789e-07		LPS24
ENST00000249776	KNSTRN	rs113638727	4.6863e-12	3.97871e-10	7.43855e-12
ENST00000250111	ATP1B2	rs1641516			2.53827e-09	IFN
ENST00000250124	MPDU1	rs2270341	2.21306e-08			UT
ENST00000250340	CLEC11A	rs141369989	9.66472e-08	1.33641e-09	2.41053e-07
ENST00000250416	PARP2	rs3093882	1.54625e-48	2.25846e-46	3.52851e-29
ENST00000250615	AANAT	rs4647858	5.71405e-06			UT
ENST00000250916	KLF16	rs12610131	1.98729e-06			UT
ENST00000251047	LMAN1	rs9319948	2.93073e-17	1.25321e-06	8.36954e-14
ENST00000251101	ENOSF1	rs6506450	2.21075e-13	1.0613e-13	2.08746e-07
ENST00000251372	LILRA1	rs777974322		2.36352e-17	2.24564e-10
ENST00000251376	LILRA2	rs34448647		3.26608e-11		LPS24
ENST00000251453	RPS16	rs480595			5.36267e-09	IFN
ENST00000251472	MAST1	rs10407116		2.07272e-06		LPS24
ENST00000251507	RABGAP1L	rs6661868	2.1996e-07			UT
ENST00000251582	ADAMTS2	rs443941	7.13474e-10			UT
ENST00000251722	USP40	rs838718			5.62599e-07	IFN
ENST00000251822	RHOBTB2	rs2430800			8.70622e-08	IFN
ENST00000252137	DGCR14	rs1936951		1.12983e-06		LPS24
ENST00000252244	KRT1	rs2741159	4.48545e-14	4.62934e-08	1.96748e-11
ENST00000252288	GAMT	rs141802325	2.18632e-06			UT
ENST00000252490	APOC4-APOC2	rs73047641	1.29596e-15	9.4865e-11	1.00157e-07
ENST00000252655	RSPH3	rs74781723		2.21773e-06		LPS24
ENST00000252826	TRPM4	rs78616533	0.00010308			UT
ENST00000253031	YIPF2	rs112136706	5.19473e-07			UT
ENST00000253108	EIF3G	rs2305789		2.67494e-18		LPS24
ENST00000253109	ANGPTL6	rs3760755	4.03653e-20	8.33834e-14	6.32432e-16
ENST00000253193	LRP3	rs12608634			3.469e-08	IFN
ENST00000253251	UBE4B	rs533435461		1.37334e-06		LPS24
ENST00000253270	SLC35D2	rs35448532			6.65414e-07	IFN
ENST00000253462	GINS2	rs3764269		1.58788e-08		LPS24
ENST00000253686	MRPS25	rs60231747		7.95635e-06		LPS24
ENST00000253697	C3orf20	rs4684237	7.8593e-07	4.06262e-09
ENST00000253754	PDLIM4	rs270621	6.61021e-12	9.74565e-18	1.96316e-06
ENST00000254109	CLUHP3	rs2178179			2.01246e-09	IFN
ENST00000254521	HSD17B7	rs1780011		3.72777e-12		LPS24
ENST00000254605	RRP8	rs1003111	1.27779e-06			UT
ENST00000254661	RAMP1	rs7603692	5.07082e-19	1.53913e-13	8.92074e-07
ENST00000254730	EEFSEC	rs4555544	7.48589e-07			UT
ENST00000254878	HRSP12	rs2242197		1.90212e-07		LPS24
ENST00000254950	VPS4A	rs13339473	8.02385e-16	2.40105e-09	3.23927e-12
ENST00000254977	BTBD3	rs141913133	1.33393e-06			UT
ENST00000255174	OSER1	rs2143607	3.51262e-06	1.05099e-07	2.00192e-09
ENST00000255194	AP3B1	rs11746090	1.26857e-14	3.34329e-13	1.84509e-12
ENST00000255198	ZBED3	rs3857395	3.35437e-06			UT
ENST00000255409	CHI3L1	rs10399931		1.18865e-09		LPS24
ENST00000255416	MYBPH	rs872129	8.56432e-10			UT
ENST00000255622	PDE6B	rs73222805		1.60619e-06		LPS24
ENST00000255882	PI4KA	rs9610150	1.26803e-23	9.77319e-17	4.75372e-10
ENST00000255945	GIMAP4	rs6962143	1.12839e-07	1.73937e-07	2.60635e-12
ENST00000256104	FABP4	rs113308050	7.70245e-06			UT
ENST00000256324	C14orf159	rs28548905		2.22542e-08		LPS24
ENST00000256367	TTC9	rs12589444		4.97158e-07		LPS24
ENST00000256379	MED6	rs12232205	1.16869e-06			UT
ENST00000256398	ELP3	rs17487691	7.07185e-07	3.12561e-19
ENST00000256412	ADAMDEC1	rs12674766	4.31174e-14	5.06951e-07
ENST00000256429	MBD2	rs17462646			2.15693e-07	IFN
ENST00000256442	CCNB1	rs350099	5.73929e-07			UT
ENST00000256443	CDK7	rs73127319		1.78698e-06		LPS24
ENST00000256447	CD180	rs72092565		5.52137e-06		LPS24
ENST00000256594	GSTM3	rs4970777	1.27186e-31	2.25071e-30
ENST00000257572	HRK	rs12320925	9.38121e-06			UT
ENST00000257659	GTPBP10	rs7793743		1.93394e-09		LPS24
ENST00000257663	TMEM60	rs9986707	1.75926e-05			UT
ENST00000257700	RINT1	rs3852332		1.06912e-06		LPS24
ENST00000257879	ITGA7	rs57862109		2.40347e-07	3.99702e-15
ENST00000258052	SMPD2	rs9480953	3.26354e-07	2.68928e-07
ENST00000258083	PRADC1	rs12467576	9.91398e-08			UT
ENST00000258104	DYSF	rs4852258		2.06888e-10		LPS24
ENST00000258111	KCNMB4	rs774582239	6.06212e-07	1.07877e-07	5.13104e-09
ENST00000258145	GNS	rs10878210		4.13284e-08		LPS24
ENST00000258169	MPHOSPH6	rs2288050			1.704e-07	IFN
ENST00000258173	TMEM231	rs34838148		5.76213e-06		LPS24
ENST00000258201	FHOD1	rs1152083			1.2531e-07	IFN
ENST00000258341	LAMC1	rs10797801	1.23452e-33	7.94776e-22	1.34959e-23
ENST00000258399	USP37	rs511080	1.89302e-06			UT
ENST00000258400	HTR2B	rs6437002	1.6658e-06			UT
ENST00000258455	MRPS9	rs759426096	1.20788e-06		5.26794e-07
ENST00000258607	CKAP2	rs79917517	3.16342e-07		6.99271e-07
ENST00000258930	CIB2	rs11547207	1.19512e-09		8.36313e-07
ENST00000259075	TANK	rs79745765			2.82121e-07	IFN
ENST00000259199	CBWD2	rs36105242			3.3579e-08	IFN
ENST00000259339	TOR1B	rs11791099		4.0198e-10	4.03247e-08
ENST00000259365	TMOD1	rs10739429		3.40987e-16		LPS24
ENST00000259392	SLC31A2	rs13284852	3.15444e-06			UT
ENST00000259396	ORM1	rs76870658		3.918e-10		LPS24
ENST00000259400	STX17	rs34484802		9.59941e-07	1.26576e-09
ENST00000259883	PGBD1	rs9368561		4.81068e-07		LPS24
ENST00000260045	PRKRIR	rs7116036			1.38802e-06	IFN
ENST00000260061	LRRC32	rs150956250			1.43571e-06	IFN
ENST00000260102	MRPL15	rs436247		5.1012e-07		LPS24
ENST00000260118	GGH	rs4737628		9.44425e-09		LPS24
ENST00000260129	TGS1	rs6985649	1.40725e-06	1.53437e-08
ENST00000260184	DDX60L	rs1826028	4.49052e-21		8.22091e-06
ENST00000260227	MMP7	rs7116348		3.22824e-07		LPS24
ENST00000260247	DCUN1D5	rs7125239		1.23003e-07		LPS24
ENST00000260283	ARHGAP20	rs226108	1.57264e-14			UT
ENST00000260324	SQRDL	rs6493164	2.44208e-11	2.78359e-09	2.55475e-08
ENST00000260356	THBS1	rs145059399		2.22339e-09		LPS24
ENST00000260361	NDUFAF1	rs1757460		2.11989e-15		LPS24
ENST00000260363	KIF23	rs73426056	9.77372e-08			UT
ENST00000260506	FNBP1L	rs7541984	7.3607e-06			UT
ENST00000260599	KHK	rs11679681	1.13156e-22	1.06995e-06	2.19617e-17
ENST00000260665	LRPPRC	rs6756365	2.718e-07	4.05868e-07	3.4743e-10
ENST00000260746	ARL3	rs4606423	8.28541e-06			UT
ENST00000260947	BARD1	rs35029440	5.67155e-07			UT
ENST00000260952	ASNSD1	rs1132360		9.14415e-18		LPS24
ENST00000260970	PPIG	rs12472094	3.53834e-09	1.57484e-10	6.2091e-09
ENST00000261038	DIRC2	rs1036110	4.69566e-08		1.76733e-07
ENST00000261170	GUCY2C	rs2287539		1.06923e-05		LPS24
ENST00000261192	BCAT1	rs79762802		4.3982e-07		LPS24
ENST00000261245	MNAT1	rs72722276			1.40289e-26	IFN
ENST00000261254	CCND2	rs3217854	5.71263e-08			UT
ENST00000261267	LYZ	rs1670737	2.37284e-20	2.62476e-07	2.05532e-18
ENST00000261318	C12orf49	rs546905413		2.18757e-10	6.06528e-07
ENST00000261326	MOCOS	rs80267322	2.26884e-06	1.0744e-11	2.2989e-13
ENST00000261349	LRP6	rs76683670		2.8998e-06		LPS24
ENST00000261396	NUP133	rs34883799		4.31683e-07		LPS24
ENST00000261439	TBC1D1	rs62298520		7.07058e-08		LPS24
ENST00000261590	DSG2	rs10438932	1.02327e-05			UT
ENST00000261647	TTC19	rs2157992	6.80586e-09			UT
ENST00000261653	STX2	rs10744482	4.5007e-13	4.39844e-10	1.46786e-12
ENST00000261693	SCARB1	rs149481917		1.83222e-13		LPS24
ENST00000261721	BTBD1	rs17507300		2.95498e-06		LPS24
ENST00000261722	AP3B2	rs4513065	1.1994e-30	3.24283e-28	2.63312e-22
ENST00000261735	ERP29	rs111286706		2.02904e-06		LPS24
ENST00000261755	FAH	rs11856087	4.19148e-17	1.30444e-11	1.63986e-08
ENST00000261769	CDH1	rs12597188	7.79563e-06			UT
ENST00000261799	PDGFRB	rs6579775		1.88709e-08		LPS24
ENST00000261800	FAT2	rs385255	9.29624e-08	1.07452e-12	4.16354e-13
ENST00000261813	PFDN1	rs1030667	5.49995e-08			UT
ENST00000261819	ANAPC5	rs1799525	3.02032e-07			UT
ENST00000261839	MYO5C	rs56086983		4.69171e-15		LPS24
ENST00000261854	SPPL2A	rs78789557	6.80401e-11	8.44151e-09
ENST00000261880	AAGAB	rs8038044			8.90345e-07	IFN
ENST00000261884	TRIP4	rs8027197	3.28698e-08			UT
ENST00000261893	LACTB	rs4774478	1.47573e-07	9.60304e-09
ENST00000261991	RPS6KA5	rs113308389	2.15194e-06			UT
ENST00000262018	SGCA	rs35227824			6.5805e-08	IFN
ENST00000262031	RBMS2	rs3782235	1.37632e-08	5.60868e-18	2.70944e-09
ENST00000262065	MMD	rs8079205	5.11491e-08			UT
ENST00000262067	TSPAN13	rs3807490		1.90791e-09		LPS24
ENST00000262120	TWSG1	rs145079924	2.09458e-08			UT
ENST00000262127	CEP76	rs9710023		2.58984e-07		LPS24
ENST00000262133	RBL2	rs5816894	2.74738e-25	4.18651e-21	4.4223e-17
ENST00000262134	LPCAT2	rs1587631	9.62092e-07			UT
ENST00000262139	WIPI1	rs918167			7.61649e-09	IFN
ENST00000262146	MTFR1	rs61505221			1.1388e-06	IFN
ENST00000262193	PSMB1	rs9348325	1.2841e-06	3.08498e-07
ENST00000262259	ZNF175	rs17453522		3.63226e-09		LPS24
ENST00000262262	CD33	rs3865444		2.39139e-11		LPS24
ENST00000262288	SCPEP1	rs3213728		2.04227e-07		LPS24
ENST00000262294	TRIM37	rs11656413	1.16187e-06	6.74239e-07	6.26033e-11
ENST00000262301	LMF1	rs12598467	6.2663e-11	1.75412e-10	2.27998e-09
ENST00000262319	TELO2	rs2332478		7.28496e-08		LPS24
ENST00000262374	ALG1	rs2270255			1.73036e-07	IFN
ENST00000262376	UBN1	rs11644917	1.41055e-06			UT
ENST00000262424	CRISPLD2	rs8057431	1.89404e-09	6.15398e-21	4.47642e-14
ENST00000262432	METTL2B	rs2288557		5.85533e-07	3.18276e-09
ENST00000262457	INVS	rs1014651	3.83855e-06			UT
ENST00000262461	SLC12A2	rs6888037	1.79014e-08	1.49692e-06	1.19921e-07
ENST00000262483	PITPNM3	rs12942925			1.10687e-06	IFN
ENST00000262577	ZC3H3	rs7834306	1.20301e-07	1.80135e-09
ENST00000262580	GSDMD	rs1545536		1.55891e-10		LPS24
ENST00000262584	RPL8	rs2954654	1.28741e-06	1.78084e-08	4.832e-07
ENST00000262631	SCN1B	rs2651133		1.58768e-07		LPS24
ENST00000262719	PHLPP1	rs111582858			9.51227e-07	IFN
ENST00000262738	CELSR1	rs76839260	1.03788e-07			UT
ENST00000262741	PIK3R3	rs1355642		5.5186e-07		LPS24
ENST00000262765	QRICH2	rs56003458	1.13757e-06	9.223e-08
ENST00000262873	MYH7B	rs6120825	2.34762e-05			UT
ENST00000262878	SAMHD1	rs62208148		4.6459e-08		LPS24
ENST00000262903	HACE1	rs113354600	3.00614e-06			UT
ENST00000262919	ATRN	rs151456		2.50518e-06		LPS24
ENST00000262929	SIRPB1	rs2209313	3.19127e-33	4.39291e-30	1.6111e-22
ENST00000262990	ZNF330	rs13133659			1.93866e-06	IFN
ENST00000263038	PHYH	rs12570229		1.06369e-06		LPS24
ENST00000263063	MTPAP	rs540994	3.15017e-07			UT
ENST00000263347	TCF25	rs58181634	1.24739e-08			UT
ENST00000263379	IL27RA	rs73519619	3.22732e-06			UT
ENST00000263382	ASF1B	rs12979895	1.57523e-06			UT
ENST00000263383	ILVBL	rs59953204		5.79868e-07		LPS24
ENST00000263511	CROCCP3	rs279781	2.15366e-06		1.03522e-09
ENST00000263578	FOXRED1	rs11220450	1.34044e-10		3.45559e-08
ENST00000263635	TANC1	rs842071			8.62978e-08	IFN
ENST00000263636	LY75	rs2063439	1.42731e-07		1.68199e-06
ENST00000263650	OSBPL5	rs7935956	3.13386e-07	8.89887e-09
ENST00000263657	PNO1	rs12329083	3.44411e-07			UT
ENST00000263663	TAF1B	rs528634626	2.8382e-08			UT
ENST00000263674	ARHGEF17	rs7930880	6.61815e-10			UT
ENST00000263697	DNAJC8	rs546569		9.57668e-07		LPS24
ENST00000263707	TFCP2L1	rs560994566	1.8095e-08	5.35091e-08	9.69971e-10
ENST00000263726	LHX4	rs3845397	4.58641e-06	5.3945e-06	1.04187e-09
ENST00000263736	SRBD1	rs13425739	2.4759e-11	3.42826e-11	1.19073e-07
ENST00000263753	SGOL1	rs2365785		2.67867e-06		LPS24
ENST00000263754	KAT2B	rs77756562		6.57372e-07		LPS24
ENST00000263776	ACCS	rs2074038	5.19115e-19	2.50736e-19	2.82854e-16
ENST00000263849	ZC2HC1A	rs1809476			1.01317e-12	IFN
ENST00000263955	STK17B	rs2305568	2.92273e-08			UT
ENST00000263985	GATB	rs13121178	6.29905e-07	1.56558e-06	3.96374e-07
ENST00000264027	SC5D	rs118179203			2.54264e-07	IFN
ENST00000264093	DGUOK	rs10196755	3.58254e-07			UT
ENST00000264107	ITGA6	rs12471315	1.33533e-08		3.22323e-07
ENST00000264156	MCM6	rs309128	8.92637e-09	7.25943e-12	3.82034e-12
ENST00000264187	NID1	rs6429466		4.3082e-10		LPS24
ENST00000264193	CPOX	rs13063161		5.46964e-09		LPS24
ENST00000264198	MUL1	rs34323352	1.60274e-06			UT
ENST00000264202	CAPZB	rs3790767		7.15201e-17		LPS24
ENST00000264220	PPAT	rs7696808		2.18135e-06		LPS24
ENST00000264249	CHST10	rs10199745	1.59458e-11	1.3654e-08	7.80612e-06
ENST00000264263	GFM1	rs7616819	5.35326e-07		1.22528e-09
ENST00000264265	LXN	rs9849301	2.17645e-08		1.95461e-07
ENST00000264279	NOP58	rs143719010		2.64872e-06		LPS24
ENST00000264312	OCIAD1	rs13141838	5.26829e-07			UT
ENST00000264436	ADD2	rs2080390			1.79666e-06	IFN
ENST00000264449	ATP8A1	rs4861214	1.39331e-07			UT
ENST00000264451	SLC30A9	rs1532939			7.40493e-08	IFN
ENST00000264474	CSTA	rs12632735		1.80124e-11		LPS24
ENST00000264538	IFT57	rs9827766	8.57199e-19		6.65187e-08
ENST00000264595	AGA	rs13133517	1.51327e-24	4.60201e-22	9.76316e-17
ENST00000264607	ASB1	rs61332075			7.90887e-08	IFN
ENST00000264669	FASTKD3	rs162024		3.36309e-07		LPS24
ENST00000264689	UFSP2	rs3733646		2.60399e-10		LPS24
ENST00000264690	KLKB1	rs35656557	5.46029e-06	1.08497e-06
ENST00000264741	ITGA9	rs4678572			6.4076e-16	IFN
ENST00000264784	SLC2A9	rs938553	3.21353e-09		8.63009e-07
ENST00000264785	WDR1	rs3822237	7.28379e-12	1.04561e-08	4.52521e-09
ENST00000264828	COL5A3	rs11085532	8.57988e-11	4.75779e-07
ENST00000264870	F13A1	rs11752195			2.6326e-08	IFN
ENST00000264883	NUP54	rs367715887		5.72205e-10		LPS24
ENST00000264930	SLC12A7	rs35188965	6.3799e-31	1.59288e-36	1.35763e-08
ENST00000264977	PPP2R3A	rs111777741			3.36046e-07	IFN
ENST00000265038	ERCC8	rs4700394	1.39735e-06		3.66191e-08
ENST00000265056	MCM2	rs189231963	4.76528e-06			UT
ENST00000265081	MSH3	rs1650697	2.52047e-11	5.69029e-11
ENST00000265174	PAPSS1	rs5860878			1.57709e-11	IFN
ENST00000265272	JAKMIP2	rs13180146	5.30021e-07			UT
ENST00000265295	SPDL1	rs4613735	4.04408e-07	1.45306e-06
ENST00000265310	TRPV5	rs8176059	2.62023e-07	1.46237e-07
ENST00000265340	PITX1	rs622824			4.78945e-11	IFN
ENST00000265361	SEMA3C	rs1019016	3.19946e-14		2.39589e-07
ENST00000265362	SEMA3A	rs55677009		2.49958e-07		LPS24
ENST00000265394	CPVL	rs245883	9.00196e-07		3.77972e-09
ENST00000265395	HIBADH	rs42102		1.60499e-07		LPS24
ENST00000265404	STAP1	rs35992269			2.48887e-20	IFN
ENST00000265465	POLA2	rs28781278			1.81707e-07	IFN
ENST00000265471	B3GAT3	rs12794886	1.73233e-07	4.75573e-07
ENST00000265498	MGST2	rs8192025	4.05186e-06	1.28227e-11
ENST00000265523	BLVRA	rs71011945			3.00864e-08	IFN
ENST00000265537	LARS2	rs554703006	5.7752e-08			UT
ENST00000265594	MCCC1	rs3732604	5.90364e-08	1.34514e-07	2.89285e-08
ENST00000265605	ALDH8A1	rs35043222	1.18608e-12	1.53865e-12	1.56793e-08
ENST00000265631	SLC25A13	rs10953170	3.16713e-13	1.40535e-25	2.1282e-10
ENST00000265717	PRKAR2B	rs10953522	7.57367e-06			UT
ENST00000265758	WBSCR22	rs10479665	3.12932e-07	5.03043e-09
ENST00000265769	ADAM28	rs79927735	1.39108e-07			UT
ENST00000265806	R3HCC1	rs2272762	5.99852e-07			UT
ENST00000265807	SH2D4A	rs1193323		1.60166e-08		LPS24
ENST00000265838	ACAT1	rs201199156	2.03308e-13	8.67428e-14
ENST00000265846	ADAP1	rs4722829		7.36044e-08		LPS24
ENST00000265909	SNX19	rs4366492	6.25834e-11	1.26092e-11	9.05991e-08
ENST00000266087	FBXO7	rs11703157		8.1411e-08		LPS24
ENST00000266254	TTLL1	rs9611993	2.53155e-06			UT
ENST00000266263	MTFP1	rs2072159	1.30881e-07			UT
ENST00000266304	TEF	rs28638318	1.89919e-11	1.50239e-19	1.84301e-06
ENST00000266383	B4GALNT3	rs7314691	1.57968e-13	1.03479e-27	3.04679e-11
ENST00000266395	PDE6H	rs7301801		3.88118e-07		LPS24
ENST00000266529	ZCRB1	rs75533406	1.39843e-22	3.49148e-12	2.90532e-13
ENST00000266556	TAPBPL	rs2079866	2.88561e-10	6.01588e-11
ENST00000266659	GLIPR1	rs17217158		1.44473e-06		LPS24
ENST00000266671	PHLDA1	rs11180784		1.19579e-06		LPS24
ENST00000266736	AMDHD1	rs7486703	2.95434e-30	8.44686e-17	1.3582e-17
ENST00000267102	LMBR1L	rs35554786		1.24949e-07		LPS24
ENST00000267814	SORD	rs11635807		5.68493e-06		LPS24
ENST00000267842	SLC27A2	rs8037555	1.44049e-07	8.00021e-10
ENST00000267889	DISP2	rs35565646	3.975e-07	4.04403e-21	6.77312e-13
ENST00000268150	MFGE8	rs34239095	3.25386e-22	1.19044e-22	1.02266e-16
ENST00000268151	MFGE8	rs7171119		2.2375e-10		LPS24
ENST00000268171	FURIN	rs111693762	1.99679e-06			UT
ENST00000268182	IQGAP1	rs12592611	5.48831e-07			UT
ENST00000268206	EFTUD1	rs111513848	2.3496e-06			UT
ENST00000268483	TXNL4B	rs382695		8.99807e-07		LPS24
ENST00000268655	ZNF174	rs2006264		2.02188e-06		LPS24
ENST00000268717	COPS3	rs1736210	2.07613e-09	8.63547e-07
ENST00000268797	GFOD2	rs112173307			1.64956e-07	IFN
ENST00000268802	NOB1	rs12933210	1.04395e-07			UT
ENST00000269025	LRRC46	rs2325752		4.92232e-08		LPS24
ENST00000269081	ABCA10	rs143758402	1.26952e-05			UT
ENST00000269143	AFG3L2	rs531635	1.45156e-06			UT
ENST00000269221	C18orf8	rs200443976		7.57205e-07		LPS24
ENST00000269228	NPC1	rs1805081		0.00685782		LPS24
ENST00000269298	SAT2	rs58671763	4.4814e-13	1.21929e-10	1.90236e-12
ENST00000269346	TTYH2	rs6501705		1.00844e-11		LPS24
ENST00000269349	EIF4A3	rs77030274	3.81684e-07	9.12487e-07
ENST00000269385	CBX8	rs1105820	5.36296e-06	3.40731e-07	5.10566e-10
ENST00000269932	ARMC6	rs10409164			6.63483e-14	IFN
ENST00000269980	BCKDHA	rs113478859	5.27264e-11			UT
ENST00000270014	ZNF155	rs62116613		1.0169e-06		LPS24
ENST00000270115	LRRC56	rs35088321	8.73285e-11	3.56532e-06	4.94336e-07
ENST00000270162	SIK1	rs3366	1.63663e-15	3.1041e-06	2.49588e-14
ENST00000270443	ZNF702P	rs170669		3.46092e-09		LPS24
ENST00000270570	SLC47A1	rs12945345	3.40294e-06		2.00096e-07
ENST00000270583	KLHDC4	rs28464708		2.04514e-07	2.84255e-05
ENST00000270708	WRAP73	rs10752739		8.69193e-12		LPS24
ENST00000270747	ARHGEF19	rs221052	1.28845e-14	8.28325e-17	1.37961e-11
ENST00000270776	PGD	rs1536262	2.15716e-15			UT
ENST00000270815	C1orf216	rs12061838	1.73898e-08	2.86278e-12	9.53798e-08
ENST00000271002	ITGB3BP	rs3009576	3.12224e-19		3.13944e-18
ENST00000271332	CELSR2	rs12125002	1.96765e-07			UT
ENST00000271450	FCGR2A	rs11425075		0.000969535		LPS24
ENST00000271836	ADAM15	rs45444697	6.98915e-21	6.45428e-15	1.24081e-11
ENST00000271877	UBAP2L	rs5777894		1.03689e-06		LPS24
ENST00000272227	PDIA6	rs72781419			8.99149e-07	IFN
ENST00000272342	ETAA1	rs6546307		3.52169e-06		LPS24
ENST00000272732	SCRN3	rs10497410	1.91073e-06			UT
ENST00000272839	METTL21A	rs2551660	1.88193e-09	1.91143e-09
ENST00000273130	DYNC1LI1	rs183117144	1.69049e-06			UT
ENST00000273668	EAF2	rs9844039	4.75797e-12	8.14085e-10	3.81761e-12
ENST00000273814	DGKQ	rs4690229	1.14041e-15	3.31547e-24	2.33986e-17
ENST00000273853	CENPC	rs35108540		3.58994e-08	5.34979e-08
ENST00000273857	CORIN	rs978094	2.33944e-13		1.7128e-09
ENST00000273990	DDIT4L	rs78479945	7.98347e-06			UT
ENST00000274071	PDGFC	rs10517654		4.70253e-08		LPS24
ENST00000274289	PLK2	rs7718063			6.36555e-08	IFN
ENST00000274368	CRHBP	rs11747040	2.62517e-17	3.72902e-06
ENST00000274457	FEM1C	rs10077239		1.25445e-06		LPS24
ENST00000274458	COMMD10	rs10519455	4.41981e-08			UT
ENST00000274562	LARS	rs13182838			7.08848e-07	IFN
ENST00000274569	PCYOX1L	rs352346	3.82733e-09		2.31821e-07
ENST00000274605	N4BP3	rs71585675		3.59913e-14		LPS24
ENST00000274609	ADAMTS2	rs443941	5.5495e-08			UT
ENST00000274629	KCNMB1	rs7731957		2.46801e-06		LPS24
ENST00000274643	MYLK4	rs2038760	1.3713e-06	9.33817e-10
ENST00000274680	FARS2	rs78877920	4.49564e-10	1.41445e-08	1.18118e-07
ENST00000274813	MUT	rs4267943	1.25714e-30	6.66921e-26	1.88789e-23
ENST00000275072	PM20D2	rs2231265	1.03063e-05			UT
ENST00000275227	SLC18B1	rs10457595	1.52815e-07			UT
ENST00000275560	SSC4D	rs6944415		1.3871e-06		LPS24
ENST00000275569	POMZP3	rs147731012		2.01099e-05		LPS24
ENST00000276282	MFHAS1	rs17697237	1.79649e-11		6.32533e-07
ENST00000276461	ERLIN2	rs187231171	9.76606e-07			UT
ENST00000276590	LACTB2	rs7824514		1.14416e-06		LPS24
ENST00000276654	LRP12	rs2853132	7.08734e-13	1.84574e-07
ENST00000277458	ASB6	rs56117756		5.61894e-06		LPS24
ENST00000277570	PROSER2	rs1535979	2.71114e-14	1.22667e-21	6.1477e-18
ENST00000277874	HTR7	rs2710751	1.32595e-06			UT
ENST00000278314	ZNF214	rs1602566	4.01273e-16	1.45356e-23	9.10406e-07
ENST00000278319	ZNF215	rs4426121	2.99399e-17	1.06657e-28	3.31156e-22
ENST00000278353	HSD17B12	rs1061810	3.46654e-23	3.70339e-08
ENST00000278483	C11orf73	rs11234601	1.5394e-09	9.88391e-08	1.44597e-11
ENST00000278520	CCDC82	rs11021552	2.08337e-07			UT
ENST00000278568	PAK1	rs7115727	5.24458e-07			UT
ENST00000278612	NPAT	rs6589006			6.44625e-08	IFN
ENST00000278742	ST14	rs28365809	3.77945e-09	8.38017e-12
ENST00000278795	SMOX	rs1764997	1.25546e-08	4.87718e-08
ENST00000278836	MYRF	rs10709102	6.46234e-11	3.9648e-06
ENST00000278840	FADS2	rs61897793	2.71559e-31	1.97254e-25	1.14516e-21
ENST00000278886	NINL	rs12625157		9.95032e-07		LPS24
ENST00000278893	BSCL2	rs148248716	1.70357e-06			UT
ENST00000278937	MPZL2	rs58520343			8.22509e-09	IFN
ENST00000278949	MPZL3	rs11216834	5.86846e-06			UT
ENST00000279052	ERGIC3	rs7261820	5.53342e-24	9.96956e-25	1.07017e-15
ENST00000279101	CABLES2	rs6061519	8.54755e-08	1.13315e-08
ENST00000279146	AIP	rs1638557	4.00362e-06			UT
ENST00000279477	SIRPB1	rs36101433	5.73946e-33	2.80599e-25	3.0079e-24
ENST00000279907	UHRF1BP1L	rs11110214	4.45235e-07			UT
ENST00000280056	DHRS12	rs2897944	1.61775e-07		8.13582e-07
ENST00000280258	PRSS23	rs11234860	4.95259e-06			UT
ENST00000280734	TMEM86A	rs536935271	9.12346e-07			UT
ENST00000280758	BTBD11	rs1426456	1.84556e-10	5.16726e-12	3.58576e-07
ENST00000280886	DIP2C	rs10904067	1.61135e-16			UT
ENST00000280987	FAM177A1	rs201566824	3.16576e-06			UT
ENST00000281031	NDUFC2	rs608550	1.50186e-07			UT
ENST00000281038	NARS2	rs7129552	2.1378e-06		7.29629e-07
ENST00000281243	QDPR	rs10020773	1.29943e-18	1.40419e-16	3.55723e-14
ENST00000281453	CENPU	rs10428357	3.28206e-29	1.89833e-11	3.58379e-25
ENST00000281543	GUF1	rs6832889	1.57416e-13	1.50681e-08
ENST00000281741	TXNDC16	rs141092521	2.54039e-06			UT
ENST00000281924	TMEM163	rs200184710		9.18532e-07		LPS24
ENST00000282032	ARL14EP	rs34546702	1.50967e-13	1.58461e-20	1.2623e-16
ENST00000282058	HAUS1	rs113635343		1.48168e-06		LPS24
ENST00000282110	FASTKD3	rs162024	4.65444e-08	3.67576e-08
ENST00000282268	XRCC4	rs2386275	5.97394e-12	7.23543e-19	4.06446e-08
ENST00000282356	CAMK4	rs252710	8.18403e-07			UT
ENST00000282388	ZFP36L2	rs11887748		6.34343e-06		LPS24
ENST00000282588	ITGA1	rs2548496			2.42778e-11	IFN
ENST00000282908	STK32B	rs28652843		7.8703e-09		LPS24
ENST00000283006	CENPH	rs4421064	1.77858e-06			UT
ENST00000283131	SMARCA5	rs60113704	3.68618e-06			UT
ENST00000283141	SYCP2L	rs9348724	4.53307e-31	8.87258e-29	1.26411e-17
ENST00000283147	BMP6	rs270416		6.67824e-15		LPS24
ENST00000283179	HNRNPU	rs10927334	4.74202e-08	3.26368e-11
ENST00000283415	LPCAT1	rs13089	1.64586e-06			UT
ENST00000283429	NMRAL1	rs530191533	2.03352e-10			UT
ENST00000284027	MCOLN2	rs34430624		1.71141e-11	2.43479e-08
ENST00000284061	DGKE	rs80125470			7.85646e-08	IFN
ENST00000284116	GDPD1	rs113801844			1.73513e-06	IFN
ENST00000284273	UBASH3B	rs11606532		4.32577e-07		LPS24
ENST00000284440	UCHL1	rs71198638	5.92329e-09			UT
ENST00000284509	ATP8B4	rs34734714	3.92897e-10	5.16166e-11
ENST00000284637	SH3RF1	rs13102751	2.13484e-08			UT
ENST00000284669	KLHL41	rs7603782	7.71072e-07			UT
ENST00000284727	ATP5G3	rs1205401		1.39484e-07		LPS24
ENST00000285071	FLCN	rs1708618	2.62242e-13	2.18061e-13
ENST00000285208	RAB6B	rs7626433	1.02255e-07			UT
ENST00000285238	ABCC3	rs10153257			1.66729e-08	IFN
ENST00000285311	DKK2	rs35804318	2.5448e-09		4.01007e-07
ENST00000285393	ATP6V0D2	rs9693993	1.20719e-05			UT
ENST00000285928	LRGUK	rs55974805	1.31076e-19	2.84646e-19	8.84216e-10
ENST00000285947	SETD9	rs1573998	4.35021e-05	3.28335e-24	9.98585e-15
ENST00000286175	PPIL3	rs3888610	1.29327e-09	8.30858e-10	4.59628e-07
ENST00000286353	PXYLP1	rs2292401	3.95215e-07			UT
ENST00000286621	ADK	rs35273093	1.02401e-14	1.41134e-17	7.57157e-15
ENST00000286688	C8orf37	rs2514558		9.08526e-07		LPS24
ENST00000286733	NAAA	rs33916455	1.00539e-06	0.000206543	2.70014e-15
ENST00000286788	CCT8	rs2245517		3.74441e-07		LPS24
ENST00000287025	MTERF3	rs71569159	5.28598e-06		1.68832e-06
ENST00000287097	CD109	rs148432766	3.47375e-08	6.70195e-12
ENST00000287169	ZDHHC5	rs527528	9.46771e-09			UT
ENST00000287202	CELF6	rs78040140			3.99097e-06	IFN
ENST00000287380	TBC1D31	rs57469791	1.19792e-23	6.05596e-16	3.65051e-18
ENST00000287387	WDYHV1	rs11343352	3.64272e-07		5.86518e-08
ENST00000287590	B3GNT7	rs10169399	9.89223e-06			UT
ENST00000287600	PDE6D	rs12415			2.98807e-07	IFN
ENST00000287934	FZD1	rs10273214		1.40827e-06		LPS24
ENST00000287936	HMGCR	rs7703051		1.9093e-07		LPS24
ENST00000287996	IPPK	rs7862677	3.68625e-06			UT
ENST00000288111	DHRS1	rs10134537	4.67535e-11	1.34975e-17	1.91977e-14
ENST00000288207	CCNB2	rs34752949	1.25238e-06			UT
ENST00000288912	WDR66	rs1169086	2.2699e-06			UT
ENST00000289382	CNOT11	rs1972164	2.84768e-07			UT
ENST00000289577	TMED4	rs217362		7.11663e-10	2.40136e-09
ENST00000289707	SLAMF8	rs10158752	2.95325e-06	1.91292e-06
ENST00000289805	SPATA2L	rs58419964	3.5194e-07	3.12634e-08
ENST00000289865	USP21	rs2502806	2.83047e-09			UT
ENST00000290079	TMEM141	rs1055995			2.4097e-08	IFN
ENST00000290216	SCRN2	rs11079797	1.59035e-08		3.28913e-08
ENST00000290299	ATP5O	rs3831798	4.55675e-07			UT
ENST00000290354	CBR3	rs4817775	0.000204248	1.47658e-07	5.99177e-11
ENST00000290607	STARD9	rs34643746	1.04147e-05			UT
ENST00000290649	AMFR	rs77129696	5.68258e-11	2.8222e-10	2.84427e-07
ENST00000290759	ISL2	rs12440815			1.68481e-12	IFN
ENST00000290765	GSTT2B	rs9620341	1.29147e-15	6.93793e-14	4.39625e-12
ENST00000290810	NAE1	rs1975632	3.91141e-08	2.71043e-10	4.13258e-07
ENST00000290866	ACE	rs4968651		5.02515e-07		LPS24
ENST00000290871	TEPP	rs28891083		9.60805e-07		LPS24
ENST00000290953	AGRP	rs12599590	2.47326e-05			UT
ENST00000291129	TCAF2P1	rs12540107	3.12569e-13	2.76066e-21	1.11978e-09
ENST00000291270	DMPK	rs149612963		1.87073e-06		LPS24
ENST00000291442	NR2F6	rs73012579	7.8553e-06	4.90082e-10	6.46873e-08
ENST00000291539	PDE9A	rs2839581		1.76232e-08		LPS24
ENST00000291560	HSF2BP	rs230647	6.85027e-08	1.16252e-06
ENST00000291576	PWP2	rs2242954	5.74047e-31	1.799e-39	3.71389e-28
ENST00000291577	C21orf33	rs2838488	2.8372e-11	1.98574e-10	6.76587e-12
ENST00000291634	FAM207A	rs2049905	2.20543e-09	2.47005e-07
ENST00000291700	S100B	rs59272843		3.80485e-16		LPS24
ENST00000291707	SIGLEC12	rs10418495	1.90577e-16	8.56936e-24	6.21081e-11
ENST00000291825	PRX	rs1981958	1.96335e-06			UT
ENST00000291906	PKN3	rs199912246	3.36649e-06			UT
ENST00000292090	TLCD1	rs10685070	3.87077e-06			UT
ENST00000292147	ETHE1	rs34352751	1.12381e-08			UT
ENST00000292174	CXCR5	rs75488969		9.68995e-07		LPS24
ENST00000292301	CCR2	rs72066293			6.33615e-07	IFN
ENST00000292430	LY6K	rs2572898	7.42074e-11	6.59472e-11
ENST00000292450	ZSCAN21	rs4729572	6.10292e-07	1.13785e-09	1.80761e-06
ENST00000292599	MAML1	rs12659191	1.92513e-06			UT
ENST00000293261	TMEM143	rs35006676			3.43655e-08	IFN
ENST00000293636	CELA1	rs2006749	2.15634e-09	2.01735e-06
ENST00000293826	TNFSF12-TNFSF13	rs3803798	9.10156e-14	3.34984e-07
ENST00000293860	POLR3K	rs13330525	1.01258e-07			UT
ENST00000294189	RPL29	rs13099450	1.37435e-08	3.51274e-09
ENST00000294244	C11orf84	rs36077346		3.50353e-07	7.12985e-11
ENST00000294353	ZYG11B	rs11205997	4.84556e-06	3.21165e-06
ENST00000294435	RBP7	rs3013785	5.29006e-06			UT
ENST00000294889	C1orf115	rs427216	2.98355e-06			UT
ENST00000295095	ARHGAP15	rs60882035		2.06707e-08		LPS24
ENST00000295297	C1QTNF7	rs4393988		1.1984e-08		LPS24
ENST00000295317	RNF149	rs1660696	2.7873e-13	8.85524e-07	1.97178e-07
ENST00000295408	MERTK	rs7569614	9.51645e-08			UT
ENST00000295470	HNRNPDL	rs4285076	1.35538e-06			UT
ENST00000295491	MRPS18C	rs74348240		1.70875e-08		LPS24
ENST00000295550	COL6A3	rs7581882	2.60177e-16			UT
ENST00000295588	POGLUT1	rs141149933	3.48061e-10			UT
ENST00000295612	EIF4E3	rs7632932		4.78832e-07		LPS24
ENST00000295619	PROK2	rs7634474	2.63286e-28	1.69631e-10	6.63086e-07
ENST00000295633	FSTL1	rs115506398	5.05544e-07		1.23435e-06
ENST00000295640	RNPEP	rs6689634		9.08571e-08	1.14437e-07
ENST00000295694	TMEM79	rs10542877		2.21624e-06	3.07005e-08
ENST00000295701	RQCD1	rs1344642	1.768e-06			UT
ENST00000295802	RETSAT	rs4832171	7.93831e-17	5.03189e-12	4.4877e-12
ENST00000295824	EFHB	rs1133328	6.44337e-25	4.18236e-19	8.39989e-14
ENST00000295830	RPL22L1	rs3821747			1.44666e-06	IFN
ENST00000295930	RSRC1	rs77228770	2.05488e-06			UT
ENST00000295956	FLNB	rs1718463	1.38719e-09		2.15345e-08
ENST00000295962	ABHD6	rs34267423	5.43101e-07			UT
ENST00000295974	APBB2	rs17528008			1.51863e-07	IFN
ENST00000295992	PCOLCE2	rs73232724		3.21967e-06		LPS24
ENST00000296121	KIAA1143	rs6792918		2.52536e-06		LPS24
ENST00000296129	CDCP1	rs13066191			1.26437e-06	IFN
ENST00000296130	CLEC3B	rs4683031	6.73823e-11			UT
ENST00000296137	FYCO1	rs11338292	6.30004e-15	2.95527e-12	7.57576e-07
ENST00000296181	ITGB5	rs140915803	1.29563e-06			UT
ENST00000296210	TPRA1	rs13082666			4.83884e-07	IFN
ENST00000296214	MEAF6	rs72657778			5.2709e-12	IFN
ENST00000296220	OSBPL11	rs2922209	2.44572e-19	6.40573e-10	4.35842e-14
ENST00000296255	RPN1	rs55683935	2.20298e-06			UT
ENST00000296277	RPL39L	rs4686857	1.9489e-08			UT
ENST00000296328	UBXN7	rs112144861	2.03589e-06			UT
ENST00000296350	MFI2	rs13327482	2.74563e-11	4.11427e-08
ENST00000296370	S100P	rs3822263		4.08129e-07		LPS24
ENST00000296412	ADH5	rs2602877	6.16928e-11	2.20174e-10	4.56971e-07
ENST00000296424	BDH2	rs2623070	5.80455e-08	5.5613e-11	2.50152e-07
ENST00000296487	PPM1M	rs352140			4.04339e-08	IFN
ENST00000296530	FAM198B	rs4690892			1.61874e-08	IFN
ENST00000296585	ITGA2	rs62357234		3.35791e-11		LPS24
ENST00000296603	LMBRD2	rs2453300		1.17088e-06		LPS24
ENST00000296674	RPS23	rs3738	3.81783e-12	1.49113e-06
ENST00000296677	F2RL1	rs2243022	1.9236e-09		1.41322e-08
ENST00000296695	SPINK1	rs4705205		4.45655e-08		LPS24
ENST00000296754	ERAP1	rs1057569	1.03928e-18	1.30464e-20	4.8512e-14
ENST00000296792	UTP15	rs35220235	1.8621e-06			UT
ENST00000296861	TNFRSF21	rs9381514	1.92877e-07			UT
ENST00000297109	SAP30L	rs6884266	2.8843e-11	2.76569e-08	1.29979e-12
ENST00000297135	COG5	rs2520279			2.68398e-07	IFN
ENST00000297265	CHMP4C	rs3735701			3.82994e-11	IFN
ENST00000297293	LMTK2	rs6980318	1.02383e-08			UT
ENST00000297477	TMEM184A	rs4720836	7.88959e-11	5.23047e-08	1.34926e-08
ENST00000297508	MICALL2	rs61744261		7.97703e-07		LPS24
ENST00000297581	DCSTAMP	rs2514662	2.58841e-12			UT
ENST00000297625	KIAA1161	rs11790980			1.41721e-07	IFN
ENST00000298068	HECTD2	rs1360187	1.17308e-09			UT
ENST00000298159	CFL2	rs6571678	5.56895e-19	4.41513e-22	5.46738e-15
ENST00000298173	GTF2A1	rs12891828		8.97399e-07	1.39738e-06
ENST00000298198	PGM2L1	rs3132914	6.19714e-13	4.6144e-08	3.83564e-06
ENST00000298295	C10orf10	rs870957	1.30237e-09		8.1647e-09
ENST00000298299	ZNF22	rs7902613			2.28667e-06	IFN
ENST00000298351	TMEM63C	rs1011183	8.65658e-09		1.19609e-13
ENST00000298355	TRIM9	rs4309324	1.61157e-16	3.09365e-11
ENST00000298564	TSPAN17	rs4868695		2.1746e-07		LPS24
ENST00000298630	STK32C	rs4880353	2.66348e-08	2.11972e-12	2.03536e-09
ENST00000298690	RNASE7	rs4982404	4.60081e-08		2.475e-09
ENST00000298694	ARHGEF40	rs4982404	7.18285e-20	3.41936e-32	1.08236e-22
ENST00000298717	METTL3	rs775022405	1.18297e-06	2.29341e-07	7.1351e-12
ENST00000298875	CPSF2	rs11160042	2.16299e-06			UT
ENST00000298910	LRRK2	rs117762348	4.32907e-07	1.65377e-17	1.52215e-07
ENST00000298942	PTER	rs10904756	2.68685e-06			UT
ENST00000298943	C1QL3	rs1055340	1.28371e-39	1.71157e-44	1.08115e-36
ENST00000299173	ZFYVE19	rs62018585	1.63492e-16	1.69662e-15	6.56808e-12
ENST00000299179	MRPL43	rs722435	3.09938e-41	1.58721e-41	2.10775e-31
ENST00000299192	HEATR3	rs79726587		4.14693e-07		LPS24
ENST00000299204	BAG5	rs8021904	7.42802e-07			UT
ENST00000299314	GNPTAB	rs8181675	2.38895e-14	3.01441e-10	2.18929e-09
ENST00000299355	ACAT1	rs111741588		1.38121e-06	5.02801e-07
ENST00000299441	DCHS1	rs4627054	3.67565e-07			UT
ENST00000299492	PPFIBP2	rs4757998	1.99885e-08	3.41278e-09
ENST00000299498	CYB5R2	rs12577375		1.21617e-12	1.42073e-07
ENST00000299505	KIAA0355	rs9653103	5.82191e-07			UT
ENST00000299563	RNF169	rs3814726		3.02867e-08		LPS24
ENST00000299565	CHRNA5	rs67437837	4.20382e-26	1.54767e-30	2.10775e-31
ENST00000299572	CENPN	rs12448368	2.77974e-14	1.67703e-07	1.20332e-10
ENST00000299576	AKIP1	rs4909952	7.98695e-07			UT
ENST00000299638	POLR2M	rs16977648			1.77131e-09	IFN
ENST00000299663	CLEC4E	rs372049241		3.89013e-13	1.67195e-11
ENST00000299665	CLEC4D	rs11045982	5.03912e-10	3.08822e-09	2.2567e-15
ENST00000299824	PPP1R16B	rs6101301			8.89243e-09	IFN
ENST00000299871	ZNF211	rs56274446	1.16682e-08	2.39977e-09
ENST00000299957	CASC4	rs115568575		8.76223e-08		LPS24
ENST00000299977	SLFN5	rs11080327	1.54944e-08	5.01e-21	2.78674e-19
ENST00000300022	YPEL4	rs1631684	5.2792e-30	2.34963e-11	7.34262e-19
ENST00000300038	UEVLD	rs4390325	7.05595e-08	5.32468e-10
ENST00000300055	PLIN1	rs4932141	3.12991e-07			UT
ENST00000300056	PEX11A	rs76741626		4.79715e-10		LPS24
ENST00000300057	MESP1	rs33935448			1.41973e-07	IFN
ENST00000300060	ANPEP	rs11073891	1.10741e-12		1.37174e-13
ENST00000300145	XRCC6BP1	rs10747788	7.30379e-30	7.92215e-26	4.04808e-18
ENST00000300176	AGFG2	rs71126328		4.82673e-06		LPS24
ENST00000300184	MS4A7	rs950802	1.99967e-08	0.000641061
ENST00000300187	MS4A14	rs10750936		9.4989e-09		LPS24
ENST00000300249	MAPRE2	rs566408	9.07781e-08			UT
ENST00000300456	SLC27A4	rs113785080	2.01116e-08		2.1732e-06
ENST00000300527	COL6A2	rs56284934	1.29543e-06			UT
ENST00000300540	ZNF85	rs11670561	1.94093e-25	4.2313e-13	2.80083e-20
ENST00000300658	PGAP3	rs2517955	2.75337e-11	1.0741e-07	3.33745e-12
ENST00000300738	RRM1	rs12806698	2.11822e-06			UT
ENST00000300784	FN3K	rs7224729	2.25211e-12	1.46377e-07	2.75418e-07
ENST00000301178	AXL	rs10411012		3.87238e-06		LPS24
ENST00000301200	CDC42EP5	rs7255633	2.33555e-06			UT
ENST00000301244	SPINT2	rs1046773			5.10066e-07	IFN
ENST00000301280	CHAF1A	rs11666856	4.21987e-11	1.35517e-06	7.85088e-09
ENST00000301318	ZFP28	rs10406304			6.83348e-07	IFN
ENST00000301455	ANGPTL4	rs150126709	1.20467e-07			UT
ENST00000301522	PRDX2	rs897804	4.27021e-27	7.37384e-16	1.47628e-18
ENST00000301547	ZNF443	rs56280766		1.12811e-05		LPS24
ENST00000301634	TK1	rs141621806	7.63944e-08	1.13831e-06	1.08001e-06
ENST00000301665	TMEM99	rs2315504	2.83955e-06			UT
ENST00000301712	UNKL	rs9935632	6.32684e-07	1.66134e-07	7.06772e-08
ENST00000301732	ABCA3	rs17135889	1.36027e-07			UT
ENST00000301964	TADA3	rs11131186	1.12123e-07			UT
ENST00000301998	B3GNT2	rs10197990		6.7004e-06		LPS24
ENST00000302060	DNAJC18	rs3923060	9.62176e-20	6.74897e-06	6.65516e-13
ENST00000302085	SMAD1	rs13126744	1.45704e-06			UT
ENST00000302228	LGALS9	rs11331233	2.80212e-13	1.18008e-07	5.11408e-08
ENST00000302250	FAM151A	rs380841		1.84148e-07		LPS24
ENST00000302351	ENC1	rs10070279	2.72749e-06	2.117e-09	6.33789e-14
ENST00000302475	MCC	rs13445	1.80719e-18	6.05738e-22	1.49254e-12
ENST00000302506	CDC25A	rs3729577	8.1695e-14	2.45329e-06
ENST00000302586	CCBL1	rs113967896			8.36526e-07	IFN
ENST00000302692	SLC25A33	rs7413983		6.69003e-07		LPS24
ENST00000302708	ALKBH3	rs34239319	8.76238e-09	2.03768e-10
ENST00000302779	PXK	rs748959644	8.91411e-08			UT
ENST00000302824	STARD5	rs201939813	1.25138e-06			UT
ENST00000302907	RPS9	rs138929286	5.53647e-07			UT
ENST00000303052	CSNK1G1	rs35755513	8.43611e-08			UT
ENST00000303115	IL7R	rs11742270		2.00446e-06		LPS24
ENST00000303277	TMEM129	rs9990541	6.37549e-07	2.03764e-07
ENST00000303354	SCN9A	rs1528479	1.13948e-08	1.70209e-13	1.11557e-13
ENST00000303375	MRC2	rs138105166			2.54295e-07	IFN
ENST00000303521	SCAPER	rs11072591	1.35771e-19	1.68546e-24	5.28935e-13
ENST00000303531	PRKCB	rs7404003	1.38129e-18	5.96224e-10
ENST00000303757	LST1	rs2071596	7.28929e-07			UT
ENST00000303927	PRKCDBP	rs1051992	4.76953e-07		1.71442e-07
ENST00000303941	ANKK1	rs7942392	2.50584e-06		3.28738e-07
ENST00000303991	GPRIN1	rs11747451	9.43707e-08	1.53417e-07	4.48783e-07
ENST00000304191	FAM103A1	rs117369065		4.61668e-06		LPS24
ENST00000304330	RPAP1	rs2297378	9.13256e-10	3.16439e-08	6.54014e-10
ENST00000304337	TIGD4	rs6535876		1.09067e-06		LPS24
ENST00000304361	CLEC12A	rs1535651	7.19299e-05	1.73724e-07	7.51026e-13
ENST00000304568	TM4SF20	rs56022659		4.2347e-14		LPS24
ENST00000304593	MFF	rs4332918		1.79844e-07		LPS24
ENST00000304611	PEX6	rs10948059	1.64188e-26	3.33301e-25	6.24174e-24
ENST00000304625	RNASE2	rs56204594	1.88136e-07			UT
ENST00000304639	RNASE3	rs56204594	6.08191e-09			UT
ENST00000304677	RNASE6	rs6571363	4.45126e-07			UT
ENST00000304748	FPR1	rs2167419	4.31147e-07	1.77881e-07	2.25281e-14
ENST00000304858	HSPA4	rs72801474	4.56169e-16	7.12042e-10	3.058e-09
ENST00000304987	SIK2	rs61896909		6.37328e-06		LPS24
ENST00000305428	KIAA1024	rs11072847		1.38679e-06		LPS24
ENST00000305476	SEMA4C	rs534153559			6.33452e-11	IFN
ENST00000305560	SPATA5L1	rs16943246	1.64728e-12	7.46221e-08	7.08123e-11
ENST00000305699	FANCA	rs74251568		4.61366e-09		LPS24
ENST00000305768	CEP89	rs56160521	8.48687e-07			UT
ENST00000305877	BCR	rs4820543	1.5127e-06		7.199e-10
ENST00000305879	GTSF1	rs117648856		1.26298e-06		LPS24
ENST00000305958	SMOX	rs1632646			8.69671e-13	IFN
ENST00000305978	SCAND1	rs6141583		5.26438e-08		LPS24
ENST00000306006	ZNF239	rs67233410			1.26973e-07	IFN
ENST00000306010	MGMT	rs1008982	3.24064e-20	1.70837e-14	1.47717e-10
ENST00000306051	PTGDR	rs35846454		2.91179e-09		LPS24
ENST00000306085	TRIM56	rs12333416		2.97047e-07		LPS24
ENST00000306103	HSPBAP1	rs4048549		2.14799e-08	4.07551e-08
ENST00000306121	SNX7	rs12723363	1.07113e-10	1.08816e-07	2.68283e-07
ENST00000306145	CYHR1	rs3832556	1.06816e-09		9.64134e-09
ENST00000306243	CHST14	rs117398507	1.53832e-05			UT
ENST00000306279	ATOH8	rs6708444	5.844e-15		1.65146e-06
ENST00000306357	STX8	rs35723779	5.70077e-08			UT
ENST00000306376	ETV5	rs7631721			8.41793e-09	IFN
ENST00000306385	BMP1	rs12114940	5.94029e-09	2.89387e-12
ENST00000306448	ATP6V1E2	rs62134736	5.71375e-07	1.85967e-06
ENST00000306507	FOXD4L1	rs115028150		5.33791e-05		LPS24
ENST00000307149	COG7	rs11411846	1.42404e-07	1.46403e-11
ENST00000307221	DNAJB7	rs9611441	1.03361e-06			UT
ENST00000307227	SUCLG2	rs9853025	2.13778e-06	3.40014e-17
ENST00000307305	PHTF2	rs11764879		9.88486e-08		LPS24
ENST00000307358	HTRA3	rs4438746	4.6158e-17			UT
ENST00000307363	GLB1	rs6762132		2.08437e-07		LPS24
ENST00000307450	MORN4	rs747059662	1.80817e-12	3.73581e-12	1.16404e-07
ENST00000307637	C3AR1	rs7308881		1.13528e-07		LPS24
ENST00000307671	ATP9B	rs766803	2.73724e-22	3.18496e-19	8.57034e-12
ENST00000307741	THOP1	rs138200458	6.70409e-07			UT
ENST00000307746	CYTL1	rs28635618	8.88511e-09	2.37874e-22
ENST00000307886	CTSW	rs641018	4.86447e-11	4.76744e-07	1.40238e-13
ENST00000308027	SLC16A13	rs9674813			2.56834e-07	IFN
ENST00000308031	ZNF471	rs12973457	3.05712e-10	7.51097e-10
ENST00000308132	FAM53A	rs798726			3.28971e-11	IFN
ENST00000308385	DUSP6	rs34356527		3.51347e-07		LPS24
ENST00000308482	LRRFIP1	rs3769068	4.20587e-07			UT
ENST00000308488	RSF1	rs71043596			3.62401e-07	IFN
ENST00000308521	APOBEC3F	rs139280			5.97699e-07	IFN
ENST00000308588	SNUPN	rs78004537		4.29174e-08	8.82771e-07
ENST00000308611	CD200R1	rs61629858	6.42898e-12		3.54162e-10
ENST00000308660	2003-03-01	rs884241		2.80201e-06		LPS24
ENST00000308742	ALG10B	rs1386573	1.43816e-06	6.33885e-08	8.13857e-09
ENST00000308824	PCMTD2	rs6062359	2.94543e-08			UT
ENST00000309042	REST	rs112564482		1.97614e-08		LPS24
ENST00000309100	MAP3K11	rs523029	2.01281e-06			UT
ENST00000309190	CAST	rs34594086	1.28982e-08	7.53126e-08
ENST00000309195	PTGR1	rs41279069	9.17852e-09		6.42873e-10
ENST00000309357	AKIP1	rs1883097	1.01016e-08	1.96537e-10	3.91946e-10
ENST00000309377	AKIP1	rs4910156	3.50861e-06	2.96101e-07	5.92851e-14
ENST00000309415	SH3RF3	rs12052542		1.91287e-08		LPS24
ENST00000309534	CGGBP1	rs9861443			1.78647e-06	IFN
ENST00000309539	OLR1	rs9300224		2.86148e-08		LPS24
ENST00000309558	SUSD5	rs1127898	1.41422e-06			UT
ENST00000309576	PPARG	rs709162		6.29802e-09		LPS24
ENST00000309579	USMG5	rs113528138	4.0276e-12	3.5813e-10
ENST00000309775	CMB9-22P13.1	rs4244811		8.99512e-06		LPS24
ENST00000309822	UTP23	rs4876672		8.94652e-08		LPS24
ENST00000309828	EIF3F	rs7125891	2.12938e-07			UT
ENST00000309851	GSTM1	rs145858840	5.83474e-12	6.22287e-12	1.62214e-08
ENST00000309909	FBXW8	rs113205216	6.28265e-06			UT
ENST00000309958	KLK10	rs3745535		3.29382e-09	2.79771e-07
ENST00000309982	BAALC	rs2388494	7.22291e-08			UT
ENST00000309983	TPMT	rs214616	1.30004e-07			UT
ENST00000310002	CLEC7A	rs11053591	1.54045e-09			UT
ENST00000310118	PSMD2	rs55748802	2.4836e-08			UT
ENST00000310193	CYP7B1	rs10112206		4.17022e-08		LPS24
ENST00000310256	ARV1	rs11122169		4.25866e-07	5.65308e-07
ENST00000310392	METTL18	rs17603666	1.27073e-09		2.94986e-08
ENST00000310396	CPED1	rs71170234	6.72222e-10			UT
ENST00000310455	PPP1R3B	rs10089635	5.34708e-07		3.5117e-06
ENST00000310528	SUGT1	rs11617331		4.79949e-07		LPS24
ENST00000310542	FAM86B3P	rs34904445	2.63939e-10			UT
ENST00000310564	COA1	rs11773005	5.45713e-10	6.04709e-09
ENST00000310613	SULT1B1	rs4149535	3.34625e-07			UT
ENST00000310614	MRPL48	rs111558232			7.81707e-07	IFN
ENST00000310624	NEFH	rs165823	4.93638e-07			UT
ENST00000310706	JUP	rs2353021	1.55581e-22	9.81369e-25	2.12309e-17
ENST00000310799	C11orf45	rs12362800	5.40601e-07			UT
ENST00000310828	CD300A	rs8081286		3.51687e-11	5.9394e-09
ENST00000310842	POMZP3	rs67084599	9.54342e-35	1.88136e-29	1.28166e-28
ENST00000310864	IQCB1	rs75382826	1.37882e-17		1.59631e-09
ENST00000310917	EVC2	rs13132305	1.23454e-07			UT
ENST00000310931	HDLBP	rs15129		6.64258e-11	1.59948e-07
ENST00000311015	ZNF738	rs606856		5.25867e-08		LPS24
ENST00000311027	MADD	rs140886081			5.1457e-07	IFN
ENST00000311044	ZNF497	rs549649616	1.1518e-05			UT
ENST00000311127	HEG1	rs63332360		1.03743e-06		LPS24
ENST00000311148	ACOT1	rs58231493	1.16558e-13			UT
ENST00000311181	B4GAT1	rs59651473	7.79802e-08		2.31861e-06
ENST00000311320	RIN1	rs1212135		5.78089e-07		LPS24
ENST00000311330	CD248	rs140211344		4.48045e-06		LPS24
ENST00000311337	GNPDA1	rs393156	8.97341e-09	2.37135e-08	7.28611e-11
ENST00000311350	HERPUD2	rs67809240	2.38644e-13	6.83949e-08	1.30592e-07
ENST00000311412	HPSE	rs70946997		4.6612e-08		LPS24
ENST00000311450	PLAC8L1	rs149670804	3.42035e-06			UT
ENST00000311528	RPL13	rs402136		5.09951e-07		LPS24
ENST00000311575	FGFBP3	rs10881994			3.50575e-06	IFN
ENST00000311597	MLC1	rs138254	3.90913e-09		1.41958e-06
ENST00000311601	SH3PXD2B	rs10078237	4.67329e-08			UT
ENST00000311635	FBXO31	rs745280		1.16025e-06		LPS24
ENST00000311672	UQCRH	rs41292543	3.09182e-10	4.29925e-07	7.44227e-08
ENST00000311890	HSPB7	rs1763606	3.08313e-23		2.87203e-07
ENST00000311893	ISCU	rs11310673		7.92421e-12		LPS24
ENST00000312037	RPS14	rs13161099	9.68001e-07			UT
ENST00000312046	OXR1	rs3110775		3.50822e-13		LPS24
ENST00000312053	ADGRE1	rs379254	4.75818e-07			UT
ENST00000312216	MCTP1	rs186095		8.73826e-10	1.15653e-08
ENST00000312221	SLC22A18	rs1661052	2.60657e-07		1.12785e-06
ENST00000312251	NAGPA	rs15951	3.93903e-11	3.57405e-08	2.50052e-15
ENST00000312499	RMI2	rs12708722	4.66338e-29	9.83015e-14
ENST00000312629	RPS6KB2	rs595490	9.98825e-08		6.60175e-09
ENST00000312858	GPATCH2L	rs7144552	3.39685e-08			UT
ENST00000313005	BACE1	rs73014325	6.16117e-07			UT
ENST00000313056	OGFOD3	rs7209024			2.18459e-07	IFN
ENST00000313104	RPLP0	rs2240323	5.36275e-24	2.19305e-15	1.86875e-15
ENST00000313250	DHRS4	rs141347994	1.18072e-07			UT
ENST00000313324	FAM220A	rs11505569			1.60422e-09	IFN
ENST00000313349	SERTAD2	rs1861399			2.74757e-06	IFN
ENST00000313401	CDK5R1	rs28408686	1.63547e-07	5.51472e-07
ENST00000313486	PITPNA	rs112599288			3.82181e-08	IFN
ENST00000313511	TUFM	rs12928404	8.03925e-12	1.24047e-22
ENST00000313578	AQP11	rs111889388	2.26703e-05		1.09255e-06
ENST00000313655	DSCC1	rs113036490	1.22144e-15	3.80752e-25	6.93153e-20
ENST00000313708	EBF1	rs34825578		1.20224e-07		LPS24
ENST00000313860	LIMCH1	rs6846204	6.03163e-08		2.30281e-08
ENST00000313961	RGS5	rs17358185	1.41594e-07		5.39277e-07
ENST00000314134	SLC35C1	rs1530634	9.61769e-06			UT
ENST00000314222	PHLDA2	rs7934793	1.67249e-06		4.08011e-07
ENST00000314228	ZNF575	rs11407	5.81871e-09			UT
ENST00000314232	ZBTB12BP	rs305138			1.49221e-06	IFN
ENST00000314261	SENP7	rs13088318	2.45212e-07	7.35092e-07	4.53507e-07
ENST00000314401	CD300LB	rs11870257		1.03148e-06		LPS24
ENST00000314412	FUT7	rs45551734			4.25366e-06	IFN
ENST00000314442	P2RX4	rs2686364		0.000375103		LPS24
ENST00000314606	FARSA	rs34514965		1.33282e-08		LPS24
ENST00000314742	LINS1	rs36053285	3.89936e-08			UT
ENST00000314754	CD55	rs6673138		5.84624e-07		LPS24
ENST00000314830	SH2D3C	rs10760499	8.0708e-09			UT
ENST00000314933	C1QB	rs34636682	4.53078e-08			UT
ENST00000314970	PRIMPOL	rs1405937			1.36649e-10	IFN
ENST00000315099	STX19	rs62266150		2.73182e-09	7.16076e-06
ENST00000315274	MMP1	rs484915		3.18669e-09		LPS24
ENST00000315392	PLXDC1	rs34953886			2.79666e-06	IFN
ENST00000315467	GCSH	rs80187824	8.30535e-13	5.18104e-08	1.04343e-13
ENST00000315491	TUBB3	rs2228478	1.53543e-13			UT
ENST00000315567	MRPL1	rs28695846		2.74782e-06		LPS24
ENST00000315576	ADGRE2	rs12980660	7.97887e-07			UT
ENST00000315691	C3orf58	rs10935505		1.03398e-05		LPS24
ENST00000315796	METAP1D	rs62183760	9.03514e-07			UT
ENST00000315938	GDPD4	rs111033223	2.03635e-05			UT
ENST00000316149	NDUFAF4	rs850582			7.35203e-07	IFN
ENST00000316375	C11orf42	rs11040819			9.14375e-07	IFN
ENST00000316423	UGDH	rs13127236	1.41313e-08		1.96701e-07
ENST00000316495	ZFAND2A	rs2949190	1.00433e-09	2.96975e-14	2.40961e-12
ENST00000316549	SLC9A9	rs9289668		1.02406e-08		LPS24
ENST00000316694	SHMT1	rs72151649	6.63168e-09	7.01948e-10	4.26148e-07
ENST00000316731	CCZ1B	rs7807287		7.36581e-07		LPS24
ENST00000316738	EFCAB11	rs55817663			3.85204e-07	IFN
ENST00000316804	GRB2	rs565146384		3.4967e-08		LPS24
ENST00000316843	LLGL1	rs2245430		1.08027e-14		LPS24
ENST00000316891	TRIT1	rs12123609	6.92785e-07			UT
ENST00000316999	SMAP1	rs61082516	7.27347e-11		5.18606e-10
ENST00000317012	ZBED2	rs73228199		3.52757e-06		LPS24
ENST00000317058	SGF29	rs34835		7.739e-09		LPS24
ENST00000317114	DLGAP1-AS1	rs2240898		1.13431e-06		LPS24
ENST00000317168	ASCC1	rs28637640	2.74001e-08			UT
ENST00000317459	TRPT1	rs11608180			6.34398e-07	IFN
ENST00000317502	MTG1	rs11101744	9.89307e-08	6.00647e-09
ENST00000317571	TTC39C	rs4800173	1.25457e-08	2.52216e-22	3.02592e-21
ENST00000317582	BCL2L13	rs2895951	4.58637e-07			UT
ENST00000317593	S100Z	rs1988638	2.83711e-06			UT
ENST00000317596	RP11-290F5.2	rs793899	3.13851e-12			UT
ENST00000317623	PCNXL4	rs138930515		1.42866e-06	2.06078e-07
ENST00000317643	SIGLEC7	rs34681424			6.77043e-10	IFN
ENST00000317749	DRICH1	rs9306386	1.97304e-12	3.77321e-10	7.03984e-09
ENST00000317827	TACC1	rs62506748		2.53665e-08		LPS24
ENST00000317931	L3MBTL4	rs9947555	3.32972e-12	1.49868e-10	5.16254e-07
ENST00000318006	VPS39	rs10608401		8.37415e-08		LPS24
ENST00000318080	CRAT	rs746489	1.16862e-10	1.49348e-10	3.42379e-07
ENST00000318158	GRHPR	rs10973326	5.62487e-07	1.59561e-18	7.02914e-08
ENST00000318190	TPRKB	rs35767294	1.52063e-06			UT
ENST00000318217	MYO1D	rs4795719	6.94521e-35	3.79753e-21	5.51976e-07
ENST00000318220	NBPF3	rs2016413	1.24255e-18	2.72981e-12	1.50185e-17
ENST00000318291	RP11-218M22.1	rs55800929	4.90538e-08	5.56839e-09
ENST00000318325	MRPL43	rs722435	2.10127e-11	1.68105e-10	6.27151e-13
ENST00000318364	MRPL43	rs111545834	1.01616e-14	4.21742e-09	1.61985e-15
ENST00000318442	ZNF366	rs246572	1.48504e-06			UT
ENST00000318471	PEX7	rs9494590	1.94752e-06			UT
ENST00000318602	A2M	rs36095719	2.11192e-09		1.29275e-06
ENST00000318801	SYNGR1	rs7288760			6.89768e-09	IFN
ENST00000319023	NADSYN1	rs7929042	8.46131e-07			UT
ENST00000319041	SH3BGRL3	rs1808046	9.15373e-08			UT
ENST00000319084	ZBTB48	rs17029626		1.62619e-09		LPS24
ENST00000319340	CHST13	rs67490407	4.00669e-16	4.69512e-06	2.02687e-10
ENST00000319466	MCFD2	rs34653836	6.12302e-07			UT
ENST00000320033	ARL4D	rs112302569	6.2678e-07	1.62358e-14
ENST00000320330	PAGR1	rs145261937	2.57456e-05			UT
ENST00000320451	ZNF121	rs147429849	1.89065e-05			UT
ENST00000320460	GLIPR1L2	rs60971359	3.07911e-08			UT
ENST00000320542	MBOAT4	rs12681963			1.38462e-07	IFN
ENST00000320634	FAIM2	rs297909	1.38957e-11	2.04258e-11	4.366e-13
ENST00000321037	ENPP4	rs9472712	5.26995e-15	4.66394e-09	2.35629e-06
ENST00000321105	TOP3A	rs772922996	3.11602e-13	5.05532e-07	3.23097e-12
ENST00000321265	NUDC	rs144856233			1.67638e-06	IFN
ENST00000321341	ME2	rs1822459			2.86393e-12	IFN
ENST00000321348	CYBRD1	rs151054210		4.56026e-08		LPS24
ENST00000321448	XRRA1	rs11454192			7.65994e-11	IFN
ENST00000321517	LINC00476	rs7852346		3.6832e-11	6.11585e-09
ENST00000321556	PINK1	rs647812	3.63321e-08	3.12106e-09	2.67211e-10
ENST00000321617	CASKIN2	rs150137481	3.8267e-05	1.95513e-08
ENST00000321753	FAM109B	rs28605764	3.71364e-06	3.92683e-06	1.76084e-07
ENST00000321878	PIGQ	rs7204088	7.67222e-15	2.33263e-11	1.8985e-13
ENST00000321949	CRTC1	rs2240012		1.72922e-06		LPS24
ENST00000322008	CD151	rs4075289		1.18752e-12		LPS24
ENST00000322019	TM6SF1	rs66944066			2.8076e-07	IFN
ENST00000322048	ROGDI	rs9931084	6.76569e-08			UT
ENST00000322342	ZADH2	rs7237736		8.08475e-12	1.88865e-12
ENST00000322344	PNKP	rs1290649		2.84244e-08		LPS24
ENST00000322428	MAF1	rs7461665		4.87948e-08		LPS24
ENST00000322434	ZNF354B	rs56932649		1.71867e-15		LPS24
ENST00000322753	MINOS1	rs2792060			2.6141e-08	IFN
ENST00000322776	NDUFV1	rs1871043	1.07148e-06			UT
ENST00000322834	ZNF584	rs36090113	5.51308e-08			UT
ENST00000323061	NAP1L5	rs2602116	4.95637e-06			UT
ENST00000323169	ZNF491	rs12977095		3.32951e-06		LPS24
ENST00000323205	GCAT	rs4821699		3.88548e-08		LPS24
ENST00000323468	KDELC2	rs74822968	2.26388e-16	3.58441e-08	6.7707e-15
ENST00000323482	ACSS1	rs6138482		9.4889e-07		LPS24
ENST00000323578	CHID1	rs10794339	7.03898e-07			UT
ENST00000323699	DEGS1	rs2897102		7.66619e-09		LPS24
ENST00000323776	MYCBPAP	rs3833152	6.49887e-23	4.69888e-13	4.83632e-09
ENST00000323786	COG4	rs1006985			1.19698e-08	IFN
ENST00000323851	NDRG1	rs11778573	9.45925e-09			UT
ENST00000323854	ENDOV	rs41298712	2.58749e-07			UT
ENST00000323929	MRE11A	rs1805363	2.877e-14	1.53344e-15	1.41837e-08
ENST00000324166	THNSL2	rs12621652	1.04016e-17	1.80459e-09	2.59746e-11
ENST00000324379	PPIE	rs12239844	5.51559e-16	3.68758e-10	3.25875e-11
ENST00000324461	ZNF283	rs7248524	4.13882e-07	3.16125e-07
ENST00000324472	DPY19L2	rs12231958		2.54703e-08		LPS24
ENST00000324570	ATF7IP2	rs9928889	1.87042e-08	1.11089e-09
ENST00000324607	MBOAT1	rs28435633	7.04652e-07			UT
ENST00000324907	GRHL1	rs13029882	3.65836e-07			UT
ENST00000325134	ZNF550	rs3746222	7.39116e-07			UT
ENST00000325421	ZNF579	rs520125		7.79787e-07		LPS24
ENST00000325509	MSC	rs3779757		5.65482e-08		LPS24
ENST00000325551	CTNNAL1	rs145978277	2.32751e-10	2.07816e-08	7.42419e-09
ENST00000325568	IL32	rs76580947		2.94184e-07		LPS24
ENST00000325686	LACC1	rs9567265		1.84034e-06		LPS24
ENST00000325875	RMI1	rs1831757	1.02452e-06	2.35017e-07
ENST00000325980	VENTX	rs3008314		1.3851e-07		LPS24
ENST00000326291	PIBF1	rs11148925	1.76046e-06			UT
ENST00000326303	ACOT4	rs12590899	2.19142e-10		1.12094e-11
ENST00000326317	SGSH	rs6565646		3.22345e-09		LPS24
ENST00000326324	FGFR1	rs7828172	9.45684e-10	1.08816e-10
ENST00000326442	TMEM176B	rs4725943	7.60269e-26	8.07277e-20	2.2579e-15
ENST00000326446	ARL6IP6	rs4664609			5.38142e-07	IFN
ENST00000326499	VNN2	rs4897614			1.42791e-07	IFN
ENST00000326652	TMEM150B	rs4806659	2.62235e-07	1.33278e-10	1.35294e-10
ENST00000327026	CCDC57	rs7209621	1.77575e-13	5.40436e-07	9.0213e-08
ENST00000327097	MARCO	rs34589569	2.25067e-10			UT
ENST00000327331	CDCA8	rs1010805			1.34788e-06	IFN
ENST00000327355	FAM174B	rs4778030		1.17088e-09		LPS24
ENST00000327451	SLC25A18	rs5746444	2.97806e-07			UT
ENST00000327671	FUT10	rs2037214	7.49633e-30	3.07123e-12	5.36494e-16
ENST00000327726	CFD	rs71335276	1.87027e-06	6.17015e-15	1.36206e-12
ENST00000327772	NDUFA12	rs835044		1.74214e-11	1.33643e-07
ENST00000327839	CLECL1	rs34774966	1.70244e-21	3.68031e-10	1.87206e-17
ENST00000327857	DEFA3	rs12114386			1.83843e-06	IFN
ENST00000328089	SPSB1	rs72641832	1.33404e-08	3.26236e-10
ENST00000328111	DNMT3B	rs6141802		1.86092e-07		LPS24
ENST00000328178	ZNF85	rs12609754	3.54327e-05			UT
ENST00000328268	CRELD2	rs577625804	7.67903e-10	6.10685e-08
ENST00000328344	LINC00334	rs7281309	6.37052e-06			UT
ENST00000328546	HSD17B13	rs141872970	1.03469e-06			UT
ENST00000328599	TRMT12	rs6987343	3.76852e-09	2.1053e-12	2.59982e-09
ENST00000328848	NOP10	rs34639726	5.63191e-07			UT
ENST00000328902	GIMAP6	rs9770112		3.74885e-08		LPS24
ENST00000328933	SYNGR1	rs17000920	2.82877e-07			UT
ENST00000329125	GP1BA	rs3826508	1.87691e-07			UT
ENST00000329153	PLEKHH1	rs1885041		2.13562e-08	2.11315e-17
ENST00000329197	OGFOD3	rs56315932	1.17673e-06		4.40486e-07
ENST00000329314	TRIM61	rs74651789	2.10217e-06			UT
ENST00000329319	YBEY	rs11909555		9.57094e-07		LPS24
ENST00000329331	SETD3	rs1047351		1.41582e-07		LPS24
ENST00000329399	PDLIM1	rs7921287	1.40099e-06			UT
ENST00000329451	LMNTD2	rs199834982	1.6698e-07			UT
ENST00000329474	LRRC16A	rs9461158		8.82723e-07	9.59775e-07
ENST00000329542	UNC5A	rs11953674	1.75266e-06			UT
ENST00000329805	MFSD6L	rs904170	7.62944e-06			UT
ENST00000329966	USP45	rs72926234	9.08146e-09	2.42674e-09	2.34493e-08
ENST00000329970	GTF3C6	rs142639063		6.05571e-07		LPS24
ENST00000330070	HOXB2	rs1042822	7.82648e-10	1.71205e-14	4.18084e-07
ENST00000330123	ZNF616	rs61063927		1.45941e-06		LPS24
ENST00000330133	MRPL54	rs4807507	4.20436e-06		8.18645e-08
ENST00000330205	SPATC1L	rs8133205	2.04937e-15	2.575e-09	1.46716e-06
ENST00000330317	WDR4	rs111403388	1.5682e-10	4.24896e-07	1.69381e-08
ENST00000330334	HDDC3	rs2001217	1.76089e-06			UT
ENST00000330368	ACTRT3	rs9811216	3.661e-06			UT
ENST00000330394	EPHB3	rs13070897		6.52293e-07		LPS24
ENST00000330459	KPNA2	rs11870068	1.45833e-09		1.02623e-06
ENST00000330540	CD86	rs71329247	1.13328e-17	3.49833e-07	3.9829e-08
ENST00000330560	CDCA2	rs6986902			5.52548e-17	IFN
ENST00000330579	NOC4L	rs150892313	2.30624e-07			UT
ENST00000330619	ZNF470	rs2904239	1.60861e-06			UT
ENST00000330634	INF2	rs9672043	9.1108e-09			UT
ENST00000330753	FLRT2	rs2753616	1.27191e-06			UT
ENST00000330793	CD300C	rs2089139	1.3951e-08			UT
ENST00000330794	TMEM173	rs7380272	5.82053e-14		1.75649e-08
ENST00000330862	TMEM89	rs3895736		3.74491e-06		LPS24
ENST00000330964	RPS27L	rs34908588			5.55242e-08	IFN
ENST00000331163	PDGFB	rs5757584	9.27785e-15	2.56828e-18	4.03833e-07
ENST00000331239	C11orf54	rs3132750			4.72965e-07	IFN
ENST00000331334	GLRX5	rs2295834		5.17406e-07		LPS24
ENST00000331366	CPNE8	rs1038542	2.81819e-08		6.05203e-10
ENST00000331469	CD8B	rs56063487	1.1936e-07			UT
ENST00000331479	SMDT1	rs133369	3.37574e-10	1.47487e-06
ENST00000331628	SYNDIG1L	rs3837653			3.10893e-06	IFN
ENST00000331666	EIF3C	rs1968752	0.000134188			UT
ENST00000331733	FAM187A	rs34637106		5.90449e-06		LPS24
ENST00000331837	NDN	rs28706770	4.91107e-08	2.02845e-08	2.64164e-06
ENST00000332131	SETD4	rs2835231	1.0252e-15	1.80621e-10	1.33818e-08
ENST00000332175	PTPRM	rs112654291	1.18247e-08	5.25451e-07
ENST00000332281	SNAI3	rs72811456	1.95503e-30		1.94275e-21
ENST00000332290	C6orf120	rs4236175			3.26461e-06	IFN
ENST00000332345	LIMS1	rs11897612	3.22819e-07		3.889e-10
ENST00000332397	SPDYE3	rs151288400		2.4362e-08		LPS24
ENST00000332468	RNF215	rs17736937	1.18302e-09			UT
ENST00000332503	HOXB4	rs12951076			2.60871e-06	IFN
ENST00000332549	IL1R2	rs4141134	2.08613e-08			UT
ENST00000332556	LAMP1	rs9604045	1.1572e-12	1.14946e-12	1.94113e-08
ENST00000332578	TMPRSS9	rs12975324	8.46972e-06			UT
ENST00000332782	STAC3	rs11172143		1.76046e-06		LPS24
ENST00000332965	OGFRP1	rs71184875	5.3045e-06			UT
ENST00000332968	RPL17-C18orf32	rs1943680		2.78423e-07		LPS24
ENST00000333012	METTL21B	rs2069502		3.30577e-06		LPS24
ENST00000333039	NPTXR	rs9607577	1.04581e-07			UT
ENST00000333090	TSKU	rs55698208		2.37355e-10		LPS24
ENST00000333213	TSEN54	rs77422917	8.28948e-08			UT
ENST00000333219	ING1	rs754599			8.93913e-07	IFN
ENST00000333319	LINC01006	rs7803221	1.57093e-09			UT
ENST00000333396	MINA	rs832088	2.23017e-06			UT
ENST00000333628	TUBB2A	rs909961	1.13977e-06		8.56369e-12
ENST00000333677	ARHGEF37	rs6894391	2.42889e-10			UT
ENST00000333868	CASP9	rs12691551	6.8637e-08	6.51316e-09	3.23844e-11
ENST00000334019	AKR1E2	rs10904361	1.33237e-06			UT
ENST00000334133	RFTN1	rs6791860	5.97629e-08			UT
ENST00000334186	PPFIA3	rs3810183	2.64983e-07			UT
ENST00000334270	TTF1	rs191296641		6.3465e-08		LPS24
ENST00000334274	TCP11L1	rs10430948	2.47396e-07			UT
ENST00000334286	EDNRB	rs17068696		2.15631e-08		LPS24
ENST00000334295	TPGS2	rs948636			3.92879e-08	IFN
ENST00000334304	ADGRA3	rs17533181			3.90562e-06	IFN
ENST00000334363	TXNRD2	rs34433782	2.25535e-08			UT
ENST00000334409	PDCD1	rs7420202	1.5046e-08			UT
ENST00000334464	PDZD8	rs10886054	5.14922e-15	6.9065e-14	2.81877e-09
ENST00000334512	ZMIZ1	rs117089629	1.18875e-06			UT
ENST00000334530	REEP4	rs73549542	7.15797e-07	6.55808e-08
ENST00000334568	TAC4	rs16948454	4.45565e-07	2.18001e-06
ENST00000334679	DUSP18	rs5749150	1.16377e-07	4.50136e-17	5.32028e-12
ENST00000334816	C2orf76	rs7595829		9.55534e-07		LPS24
ENST00000334888	TMEM216	rs11382548	2.22804e-28	1.7367e-21	2.93676e-17
ENST00000335005	ITM2C	rs2289235	4.84654e-09	1.43503e-06
ENST00000335012	C3orf70	rs6780155	2.54491e-08			UT
ENST00000335025	PPIL2	rs5999098	1.00462e-21	4.59428e-26	2.4408e-16
ENST00000335119	CCIN	rs1571268	5.13104e-07			UT
ENST00000335142	KTN1-AS1	rs12894411	2.2935e-06			UT
ENST00000335183	CDKN3	rs1884013		1.39375e-08		LPS24
ENST00000335209	TESC	rs10850762		1.88813e-06		LPS24
ENST00000335350	UNC5B	rs1124397	7.19671e-22	6.69442e-17	7.4842e-13
ENST00000335390	TMEM17	rs4405748	4.75723e-07	5.81716e-10
ENST00000335449	GLDN	rs28674681	1.04792e-12			UT
ENST00000335606	AMACR	rs3217251	2.49408e-31	1.89408e-12	3.86395e-22
ENST00000335624	VSIG10L	rs1968243		2.75573e-07		LPS24
ENST00000335661	BCL2A1	rs7177355	5.36619e-07	7.87991e-07	1.06043e-07
ENST00000335754	ACTR8	rs6794006	1.75919e-12	2.27581e-07	1.02561e-08
ENST00000335783	CENPQ	rs6908203		7.32481e-08	4.6584e-06
ENST00000335987	OVOL1	rs10791824	1.76833e-11			UT
ENST00000336067	TOR2A	rs536262	1.62506e-06			UT
ENST00000336233	LIPA	rs2246828		1.96223e-12		LPS24
ENST00000336278	SNTB2	rs56677668		8.187e-07		LPS24
ENST00000336292	SYNM	rs1965866	8.9826e-07	4.71372e-06	8.65375e-07
ENST00000336431	GGT7	rs2295096			3.49837e-08	IFN
ENST00000336454	CDC14A	rs17420882	4.00859e-09	7.18504e-11	1.29598e-10
ENST00000336517	ZP3	rs60095098	4.03787e-08	1.39022e-07	1.06007e-07
ENST00000336520	MRPL55	rs849749	2.09412e-12	3.48721e-12	2.61645e-10
ENST00000336577	MMP25	rs56307374			2.70235e-07	IFN
ENST00000336617	RNASEH2B	rs34580649			6.77114e-07	IFN
ENST00000336733	SLC25A26	rs782742	1.73655e-08			UT
ENST00000336811	ANG	rs144859809			4.48563e-07	IFN
ENST00000336873	HPS4	rs149844199	8.85403e-07			UT
ENST00000337003	USMG5	rs11191667	3.48284e-46	6.79932e-46	5.25927e-36
ENST00000337109	MRPL35	rs6718596		1.05131e-07		LPS24
ENST00000337130	UGP2	rs11691987		1.41819e-09		LPS24
ENST00000337288	STARD7	rs1168969	1.68603e-11	1.65576e-10
ENST00000337331	NPHP3	rs10935030	2.32521e-07			UT
ENST00000337432	RAD51C	rs34426768	1.40546e-08	1.19629e-25	3.13173e-09
ENST00000337554	TSPO	rs762959	1.06923e-07			UT
ENST00000337619	AP1S1	rs2898568	4.29156e-06			UT
ENST00000337714	AKAP1	rs7208729	1.09177e-06			UT
ENST00000337929	IL21R	rs2107357	8.95928e-07			UT
ENST00000337975	KLHL25	rs75890212	3.8024e-06	1.91587e-07
ENST00000338037	PLCB1	rs62198529		7.17587e-09		LPS24
ENST00000338040	FBXO40	rs9815500	8.52563e-06			UT
ENST00000338146	SPRYD4	rs7298123	8.01431e-11	1.6183e-12	1.46694e-09
ENST00000338148	MRPL30	rs11674894		5.66017e-08		LPS24
ENST00000338167	APLP2	rs28610948	1.72858e-08			UT
ENST00000338193	PRIM1	rs7966413		1.2961e-06		LPS24
ENST00000338366	TAF13	rs28666533	5.79674e-08			UT
ENST00000338372	VSTM1	rs8111849	1.84197e-13	6.48818e-11
ENST00000338401	C16orf13	rs71139793		5.48879e-09		LPS24
ENST00000338427	NUDCD3	rs56323049	1.90729e-07			UT
ENST00000338435	GLS	rs12987796	3.2721e-07			UT
ENST00000338446	FAIM	rs1673612	1.63478e-13	6.87089e-09
ENST00000338492	DPYSL4	rs870552	2.49632e-09	8.18089e-11	1.05132e-10
ENST00000338513	GJB5	rs1741967	5.43523e-06	1.7922e-11
ENST00000338546	HPS1	rs1061135	6.40731e-07			UT
ENST00000338560	TRPV2	rs113741660		1.06e-07		LPS24
ENST00000338635	XRCC4	rs9293336	1.40297e-29	9.42316e-30	1.93778e-20
ENST00000338700	TRIM2	rs11099878	1.02104e-06			UT
ENST00000338728	DCBLD1	rs13211956		1.82557e-10	1.47274e-07
ENST00000338821	ATP9A	rs140480797	1.54237e-11	3.08717e-06
ENST00000338844	TPSAB1	rs111743119	4.83389e-09			UT
ENST00000338891	FAM184A	rs1891541		6.01025e-07		LPS24
ENST00000338965	NCR3LG1	rs10832784	5.10718e-09			UT
ENST00000339094	UBE2Q2P1	rs148315064	5.16867e-06		8.098e-12
ENST00000339121	ING3	rs2525706		6.73654e-08		LPS24
ENST00000339195	YBEY	rs13051200	6.33933e-16	1.33768e-14	6.13188e-09
ENST00000339235	FBXL14	rs886847	1.42191e-11		9.79508e-08
ENST00000339313	SIGLEC10	rs1820112			1.13432e-11	IFN
ENST00000339348	FCRL6	rs2501362	2.25228e-06			UT
ENST00000339362	NEO1	rs56118677			3.8226e-07	IFN
ENST00000339381	TAS1R3	rs3845293	6.63235e-06			UT
ENST00000339394	SDC3	rs12406355			1.30776e-06	IFN
ENST00000339399	ANP32B	rs4743151		6.51227e-08		LPS24
ENST00000339403	CASP8	rs10804111	6.38001e-11	3.81179e-08
ENST00000339418	NUDT14	rs4146329	3.74959e-11	3.45964e-09
ENST00000339465	SAXO2	rs74030949	1.2983e-17	9.59869e-17	2.45543e-16
ENST00000339570	SCARB1	rs149481917		8.53571e-14		LPS24
ENST00000339618	ALDH3A2	rs11204408	3.11299e-14	1.21088e-14	8.57724e-11
ENST00000339697	SERINC1	rs6930618			8.48376e-06	IFN
ENST00000339754	NECAP1	rs11043373		2.14909e-07		LPS24
ENST00000339834	BORCS7	rs12775431		1.20212e-06	1.23225e-06
ENST00000339852	NCCRP1	rs11672475		3.18975e-28		LPS24
ENST00000339914	ZNF493	rs3951363	6.91871e-10	1.67075e-07
ENST00000339924	KIR2DS4	rs11665986	1.50524e-07		2.98919e-08
ENST00000339994	KCNJ11	rs2074310		4.26872e-07		LPS24
ENST00000340080	MIOS	rs7793675			2.60177e-07	IFN
ENST00000340116	ENOSF1	rs2847605		0.000131333		LPS24
ENST00000340139	INTS12	rs79571438	1.31474e-07	1.86569e-07	6.91499e-08
ENST00000340192	ERCC1	rs3212985	6.83448e-07			UT
ENST00000340339	ADGRG5	rs113901381		7.34513e-07		LPS24
ENST00000340344	NDUFV3	rs139616738	1.17454e-06		9.7654e-07
ENST00000340368	INSIG1	rs61739468		4.46331e-09		LPS24
ENST00000340473	GTF2F2	rs7987863	1.66728e-06			UT
ENST00000340510	LINC00265	rs2158549	6.80491e-15	2.82268e-14	1.11471e-10
ENST00000340533	CYB5A	rs5826312	9.36414e-07	4.2616e-11	6.65919e-08
ENST00000340677	CDK11B	rs70937176	3.06261e-07			UT
ENST00000340811	PKP2	rs7954545	2.38979e-07	8.65742e-07
ENST00000340852	HM13	rs6059958		1.27206e-08		LPS24
ENST00000340857	H1F0	rs5756822	1.51056e-09	2.84804e-08	5.85024e-06
ENST00000340866	CRYZ	rs3806160	3.88524e-12	1.34745e-11	9.71471e-12
ENST00000340900	RNASE1	rs6571363	2.00901e-08	9.06959e-07
ENST00000341166	NIPAL2	rs6991266	5.58324e-07		1.96709e-07
ENST00000341222	CFLAR	rs10190751	2.20607e-24	7.6992e-15	3.45134e-15
ENST00000341247	LIMA1	rs111643053			1.11516e-07	IFN
ENST00000341255	LDOC1L	rs4823237			2.0246e-10	IFN
ENST00000341290	PERM1	rs6605066		3.78267e-06		LPS24
ENST00000341460	SYDE2	rs12121540	4.43259e-06			UT
ENST00000341495	TREML4	rs13216536	2.18766e-33	5.26277e-38	7.02068e-23
ENST00000341500	INSR	rs7253146		4.39997e-07		LPS24
ENST00000341529	CDH5	rs10852432	1.00857e-08			UT
ENST00000341695	PPA2	rs9996658		1.22871e-07		LPS24
ENST00000341832	CDK11B	rs6700884	2.64134e-07		6.846e-07
ENST00000341843	CRHR2	rs11761080	8.91849e-08	5.90337e-11	6.25176e-07
ENST00000341871	TMEM220	rs418557	1.63535e-16	7.27046e-22	8.61681e-09
ENST00000341926	CAST	rs144559103	2.24752e-09	3.12707e-05	3.67126e-06
ENST00000341947	COL11A2	rs16868943	4.53827e-07		1.09315e-06
ENST00000342056	KCNQ5	rs11288341	4.45518e-07			UT
ENST00000342063	C19orf35	rs2158263	2.69625e-08	3.30126e-07
ENST00000342071	MRPL43	rs722435	9.95708e-41	2.30652e-38	3.45909e-31
ENST00000342386	MASTL	rs57762952		1.02737e-06		LPS24
ENST00000342407	INSIG1	rs73176658		4.79252e-07		LPS24
ENST00000342474	DUSP18	rs5749150	3.38321e-26	4.30711e-35	1.17817e-22
ENST00000342494	UBE3B	rs77902418	2.65656e-07	1.06509e-07
ENST00000342502	IKBIP	rs12581119		1.2715e-07	1.59255e-06
ENST00000342624	TMTC4	rs1283201	1.32192e-07	5.03565e-07
ENST00000342669	SNRPD2	rs34399924			8.58091e-08	IFN
ENST00000342683	C15orf61	rs36104348	2.76608e-10	9.59419e-07	3.24969e-11
ENST00000342711	CDC42BPG	rs2957160		7.63491e-06		LPS24
ENST00000342740	LRRC16B	rs7146599	6.53892e-07	9.60644e-15	8.08933e-07
ENST00000342756	SRP72	rs367777553		1.12402e-07		LPS24
ENST00000342879	FXYD5	rs34413985	7.01766e-10		1.28762e-14
ENST00000342932	PPCDC	rs7173218	1.22772e-08			UT
ENST00000342991	CYP21A1P	rs497309	1.18033e-09	4.85188e-07	3.62085e-07
ENST00000343060	HOXA1	rs2428427	5.25073e-06			UT
ENST00000343115	RDX	rs10488763	8.55708e-09			UT
ENST00000343139	HLA-DQA1	rs6928482	1.90905e-07	2.25143e-07	3.93364e-11
ENST00000343257	CLCN1	rs4726606	3.47844e-19	2.70416e-12	2.21572e-14
ENST00000343262	RPS2	rs200931882	8.56374e-08	3.40688e-08
ENST00000343290	TRIP12	rs35547214	8.90094e-08			UT
ENST00000343307	B3GLCT	rs35174736			2.65433e-07	IFN
ENST00000343325	ZNF791	rs7247171			1.87167e-06	IFN
ENST00000343348	SEMA6A	rs153580	8.78258e-09			UT
ENST00000343410	HHIPL2	rs12723052		1.43909e-06		LPS24
ENST00000343411	MBTPS1	rs3826138	6.14397e-07	3.10412e-08
ENST00000343544	THNSL2	rs138290752	5.29764e-15	8.49582e-11
ENST00000343769	ZNF93	rs12459088	2.53337e-06			UT
ENST00000343805	SP140	rs6705808	1.41686e-07			UT
ENST00000343811	MROH8	rs2880503		3.01211e-06		LPS24
ENST00000343958	FGD6	rs35584	1.08813e-08			UT
ENST00000343968	MS4A4A	rs2194961	3.25525e-07	1.32842e-06
ENST00000343986	RPS21	rs6089356	5.22724e-07	1.65077e-07
ENST00000343999	C22orf34	rs2319346		5.12132e-09		LPS24
ENST00000344079	LRRC27	rs56678407	5.30056e-07	2.67239e-09
ENST00000344086	IL6R	rs4129267	6.19996e-10	1.98244e-10	1.99473e-07
ENST00000344248	OR7D2	rs73494602	8.42176e-08	2.24529e-11	7.68657e-10
ENST00000344290	MAPT	rs540997715	3.67293e-06			UT
ENST00000344420	SLC35F6	rs11678839	1.00634e-08			UT
ENST00000344517	ABCB10	rs12120159		4.29969e-06		LPS24
ENST00000344548	CDC42	rs71638823	1.72641e-10	2.00094e-07	2.96788e-07
ENST00000344595	SRR	rs118136827	3.12747e-06			UT
ENST00000344651	UNC119B	rs2239760	6.98426e-08	1.72887e-07	4.74538e-07
ENST00000344697	POMGNT2	rs4683356			1.27971e-06	IFN
ENST00000344780	SNX21	rs11907457		3.98069e-07		LPS24
ENST00000344785	RBM38	rs66992596	1.43211e-06			UT
ENST00000344838	EFHB	rs1133328	1.44144e-08			UT
ENST00000344920	NNT	rs3805722	1.56273e-12	5.01488e-20	4.09421e-14
ENST00000345094	THUMPD3	rs2251166			4.27355e-07	IFN
ENST00000345136	PLEC	rs11780978		5.75155e-10		LPS24
ENST00000345264	RSU1	rs780633	3.60346e-17	2.40536e-15	7.97047e-08
ENST00000345957	SNX16	rs7841431	1.94258e-10	9.2086e-08	8.38775e-18
ENST00000345999	CLEC4A	rs112383180	1.34868e-23	1.909e-22	1.24232e-11
ENST00000346049	PTK2B	rs17057043		3.01908e-07		LPS24
ENST00000346365	NUDT2	rs10972063	1.74342e-17	5.01235e-20	4.44664e-10
ENST00000346528	RBM23	rs4982711	6.27797e-15	1.49899e-10	5.96205e-13
ENST00000346785	SLC41A3	rs397810406	8.7626e-07			UT
ENST00000347027	ITGA7	rs12313602			1.50552e-09	IFN
ENST00000347053	COG5	rs555581676		1.57652e-08	6.84675e-07
ENST00000347364	MKKS	rs221669	3.56796e-06	1.92513e-06
ENST00000347466	ZNF419	rs10409092	2.51313e-17	2.28701e-12
ENST00000347606	ZNF334	rs68056342	2.70076e-15	6.21314e-11	8.30874e-09
ENST00000347898	SLC5A11	rs2303084	3.9653e-23	3.43558e-23	1.38948e-21
ENST00000347925	KLHDC4	rs9934565	1.86103e-20	5.33622e-16	9.75483e-12
ENST00000347936	SLC22A18	rs1661052	5.21063e-08	1.83611e-07
ENST00000348039	OSBPL5	rs35879607	3.43083e-08			UT
ENST00000348231	LAIR1	rs73061003	1.75505e-08	6.58835e-08
ENST00000348259	MRPL55	rs849749	4.11442e-16	1.61464e-17	3.42895e-13
ENST00000348419	CNN2	rs930232	3.31241e-07			UT
ENST00000348549	CASP9	rs72645883	1.09948e-06			UT
ENST00000348579	ZDHHC1	rs13332450	1.14815e-06		6.32977e-07
ENST00000348706	PPA2	rs2726453	2.25768e-09	3.82735e-09	3.20476e-14
ENST00000348750	BIN1	rs34555108		9.73649e-07		LPS24
ENST00000348925	ALDH5A1	rs145830059	2.04052e-07			UT
ENST00000348943	HNRNPM	rs28370965	5.68419e-09			UT
ENST00000349062	TRIM4	rs4646475	1.69222e-13	1.19226e-09	1.94324e-07
ENST00000349215	HPS5	rs11345271		1.63201e-07		LPS24
ENST00000349334	GSTM1	rs145858840	5.75431e-14	5.05155e-11	3.29214e-09
ENST00000349457	ADGRG5	rs9931050			3.41044e-08	IFN
ENST00000349533	LEPR	rs9436301	1.29064e-07			UT
ENST00000349777	SNAP23	rs1060291		2.39171e-08	5.03343e-07
ENST00000349820	IQCB1	rs78533767			1.28283e-08	IFN
ENST00000349999	HFE	rs539633309	2.89703e-07			UT
ENST00000350638	ELP4	rs578011784	5.2491e-06			UT
ENST00000350667	CLEC12A	rs12231872	2.57547e-17		2.58839e-16
ENST00000350881	THBS4	rs4703797		4.12878e-09		LPS24
ENST00000351004	GNAI1	rs62460729	9.82062e-08	6.28673e-07
ENST00000351193	NMD3	rs7618924	7.9728e-07			UT
ENST00000351273	ACPP	rs3849418	1.7301e-06			UT
ENST00000351486	BNIP1	rs66537720		2.46828e-06		LPS24
ENST00000351554	CD59	rs1738548	3.36978e-06		3.83617e-08
ENST00000351698	TOR1A	rs7025992		5.8827e-07		LPS24
ENST00000351760	IAH1	rs1815892		5.57862e-07		LPS24
ENST00000351806	OSCAR	rs10500316	1.86281e-09			UT
ENST00000351808	IFT88	rs145236574			3.61921e-08	IFN
ENST00000352068	SNX15	rs484182	3.31752e-10	9.84897e-11	1.16347e-07
ENST00000352397	CYB5R3	rs112752423	5.88807e-07	2.62519e-08
ENST00000352410	MPI	rs6495126	1.15892e-06			UT
ENST00000352618	RAD51AP1	rs12229619	1.77437e-06			UT
ENST00000352620	CLEC4A	rs112383180	2.24693e-06			UT
ENST00000352957	MRPL39	rs7278164	5.82283e-15	9.79361e-15	7.80747e-13
ENST00000353214	ARPC5L	rs10986466	1.27598e-08		7.51625e-08
ENST00000353265	PARD6G	rs60783972	3.39133e-07	5.07929e-09
ENST00000353379	CDK10	rs34019730	2.20491e-11	7.15685e-08	1.16841e-07
ENST00000353555	BSG	rs11883347	8.66703e-09			UT
ENST00000354050	PLTP	rs435306	4.61201e-07			UT
ENST00000354098	SHMT1	rs3866955	1.63025e-06		7.08366e-07
ENST00000354193	SVIP	rs7129430	1.19871e-05			UT
ENST00000354200	TBC1D20	rs6037639	8.02645e-08			UT
ENST00000354212	MAGI2	rs3779334		3.32809e-07		LPS24
ENST00000354241	TRIM4	rs2527910	4.05066e-06			UT
ENST00000354250	NDUFV3	rs4920011	4.30793e-07	2.25873e-07	1.06574e-06
ENST00000354267	OSCP1	rs146857888		1.02296e-07		LPS24
ENST00000354273	ACSL5	rs7895808			2.24913e-08	IFN
ENST00000354276	PLA2G4C	rs434371	4.20735e-07			UT
ENST00000354366	NRDE2	rs8023212	4.69556e-12	4.70975e-20	1.67876e-08
ENST00000354421	C11orf54	rs611762	1.27836e-22	1.92586e-22	2.7458e-08
ENST00000354449	ATG7	rs2594973		6.60233e-07		LPS24
ENST00000354488	DDRGK1	rs6084309	4.27478e-08			UT
ENST00000354503	MFF	rs10545715		1.01003e-07		LPS24
ENST00000354513	PDGFA	rs13229710		1.06579e-06		LPS24
ENST00000354546	ANXA6	rs10515644	6.38449e-07	2.22395e-07
ENST00000354559	SDHAP1	rs13092821	1.83828e-07			UT
ENST00000354570	MAP7	rs2237265	1.34615e-06			UT
ENST00000354586	STYX	rs62003482	3.89098e-06			UT
ENST00000354619	ERO1B	rs1254194		2.85979e-11		LPS24
ENST00000354665	DIDO1	rs2295481	4.10506e-28	1.75357e-30	1.08045e-17
ENST00000354698	ZNF589	rs4371540	6.54255e-07			UT
ENST00000354725	SND1	rs184430	8.97694e-07			UT
ENST00000354848	CD46	rs4844619	2.91467e-20	1.0862e-17	2.25052e-13
ENST00000354870	BMP1	rs12114940		5.30174e-08		LPS24
ENST00000354926	LUC7L2	rs34509433	1.34513e-09	2.69009e-11
ENST00000354960	PDE5A	rs60583767	2.42197e-14	1.0537e-12	7.69621e-09
ENST00000354981	KIF16B	rs35834087	4.4207e-15	1.00891e-19	5.14624e-13
ENST00000354992	LARGE	rs5999148	2.40411e-06			UT
ENST00000355014	SEMA4A	rs3738581		2.87559e-07		LPS24
ENST00000355035	ASGR2	rs2304979	2.89972e-19	3.16042e-07	3.062e-11
ENST00000355086	SRGAP1	rs11175227	1.87127e-09			UT
ENST00000355112	BLM	rs12101430		8.54891e-07		LPS24
ENST00000355164	BCAT1	rs12320957		3.91906e-09		LPS24
ENST00000355178	ATG10	rs4081859	1.67692e-08			UT
ENST00000355190	C6orf89	rs58244395	1.35472e-06			UT
ENST00000355237	OCLN	rs2583699		1.41508e-06		LPS24
ENST00000355264	AP3M1	rs67594352		2.34607e-08		LPS24
ENST00000355295	TDRD7	rs17423994	3.99421e-07			UT
ENST00000355329	MORN3	rs28758358	1.68773e-05	4.75216e-06	6.12199e-07
ENST00000355346	ITGB1BP1	rs62118846	4.18365e-07			UT
ENST00000355356	MIER1	rs2755253		6.30886e-10	7.51067e-09
ENST00000355371	SHTN1	rs10218905	1.27321e-15	1.6689e-06
ENST00000355396	SUSD1	rs6477887	4.17873e-07	1.06516e-08
ENST00000355469	NFAM1	rs6002722	2.78705e-06			UT
ENST00000355481	RYR1	rs200673219	4.99996e-07			UT
ENST00000355485	VANGL1	rs12024928	6.34733e-08	2.12204e-07
ENST00000355524	FCAR	rs11665986	1.18424e-07			UT
ENST00000355528	TBCD	rs2451219			3.87603e-10	IFN
ENST00000355594	ANKRD35	rs11579366	1.07862e-18	2.31368e-11	2.95362e-06
ENST00000355603	STIP1	rs6591838	1.59974e-06			UT
ENST00000355654	TMEM18	rs7592497	3.5159e-06			UT
ENST00000355683	STRN3	rs59048919		7.17068e-07		LPS24
ENST00000355689	TTC30A	rs11694013	1.07219e-06			UT
ENST00000355754	GBP4	rs10801713	9.45701e-06			UT
ENST00000355773	SLC17A5	rs112920442	1.0683e-08	2.64128e-08
ENST00000355774	MLH3	rs175048	1.79477e-06			UT
ENST00000355797	MXRA7	rs2240773	1.072e-23	3.00909e-17	2.04508e-15
ENST00000355849	KHDRBS3	rs74544023			4.12866e-07	IFN
ENST00000355857	DBI	rs58671646		9.87428e-09		LPS24
ENST00000355860	WWOX	rs8050128	1.04449e-08			UT
ENST00000355893	MLF1	rs115483681	6.57829e-08			UT
ENST00000355943	SLC25A46	rs149968904		7.91389e-08		LPS24
ENST00000355947	TRIM4	rs2572022	8.24812e-08			UT
ENST00000355999	STK39	rs4667568	7.03875e-08			UT
ENST00000356063	PHLDB1	rs745663	2.97421e-07			UT
ENST00000356091	NPEPL1	rs35882666	4.68084e-11	2.31469e-09	1.12427e-07
ENST00000356098	ARSA	rs6151429	1.0751e-07	2.17849e-09	4.84366e-11
ENST00000356116	ACSL5	rs7895808			1.76538e-08	IFN
ENST00000356151	PXK	rs7643057	1.04346e-06	3.08498e-07
ENST00000356187	RNH1	rs111846327		1.86753e-07		LPS24
ENST00000356189	ACBD7	rs76814204			3.46469e-07	IFN
ENST00000356206	ENTPD4	rs11988093		2.94818e-07		LPS24
ENST00000356208	RBM38	rs6014982	3.3853e-08	1.59685e-06
ENST00000356221	CDC16	rs3752105		1.30418e-11		LPS24
ENST00000356244	RANGAP1	rs2235851		1.53385e-06		LPS24
ENST00000356309	NCAPG2	rs11419434	9.51804e-07	1.45594e-06
ENST00000356322	ZNF614	rs35135782	4.21285e-06			UT
ENST00000356341	PAK1	rs7115727	1.29722e-08			UT
ENST00000356443	MYOM1	rs717183		9.46475e-07	1.6754e-07
ENST00000356458	EML6	rs11362956	3.02936e-06			UT
ENST00000356464	RPS26	rs7305461	8.14979e-28	2.01974e-21	6.79589e-10
ENST00000356467	FAM168A	rs7948630	2.28203e-07			UT
ENST00000356488	SPATA20	rs9890200	6.061e-11	3.72162e-09	8.90208e-14
ENST00000356495	PIGR	rs12129555		1.84474e-07		LPS24
ENST00000356532	OSCAR	rs10500316	7.6305e-11			UT
ENST00000356537	CCDC25	rs1551720	6.06342e-08	9.28973e-08
ENST00000356554	MAN1A2	rs2137400	2.91433e-06			UT
ENST00000356684	FLVCR1-AS1	rs7524203	3.1951e-10	3.87104e-08
ENST00000356689	S100PBP	rs12760548	7.84044e-07			UT
ENST00000356709	BTN2A2	rs9467740		4.25228e-07		LPS24
ENST00000356714	NUDT1	rs77488374			7.85434e-07	IFN
ENST00000356736	SLC39A8	rs6856314			5.80164e-07	IFN
ENST00000356742	HVCN1	rs139103060	1.07355e-06	1.06118e-08
ENST00000356763	PIK3R4	rs111776771		1.85504e-07		LPS24
ENST00000356786	CCDC88B	rs479552	1.53254e-08			UT
ENST00000356853	NHEJ1	rs72951770	7.60721e-09			UT
ENST00000356864	TNFRSF10C	rs7009522	4.7697e-10	6.69474e-07	7.26228e-08
ENST00000356865	ATP10A	rs12595426	1.33773e-06			UT
ENST00000356906	NBR2	rs67906350	4.75351e-06			UT
ENST00000356929	ZNF708	rs2928211			1.08553e-07	IFN
ENST00000357003	ADPRH	rs201248768		5.97612e-08		LPS24
ENST00000357086	ITPR1	rs793388	8.6714e-11			UT
ENST00000357234	IRF5	rs1597552	2.67987e-14	3.09386e-10
ENST00000357246	MAP1LC3C	rs28650852		7.61483e-08		LPS24
ENST00000357260	FAM212B	rs111492374		2.01864e-06		LPS24
ENST00000357266	FKBP5	rs9348980	5.94807e-06			UT
ENST00000357396	CEACAM3	rs35754226	2.15037e-10		6.92039e-10
ENST00000357430	ACSL3	rs10195273	9.53212e-15	1.75283e-16	8.23046e-19
ENST00000357461	TMEM229B	rs10873201			8.45195e-10	IFN
ENST00000357485	ARID5A	rs4907237			5.97006e-07	IFN
ENST00000357540	ZFYVE27	rs10882993	5.22206e-10	8.59755e-13
ENST00000357552	SYCP2	rs146520441	7.0586e-08			UT
ENST00000357672	WDR47	rs138501286		1.24652e-06		LPS24
ENST00000357714	CD46	rs4844392	2.02876e-35	3.29906e-37	1.52254e-20
ENST00000357765	UNC50	rs72823796	1.28012e-15	5.18731e-14	2.41559e-09
ENST00000357847	AIG1	rs986589		1.02116e-06		LPS24
ENST00000357955	MAPKAPK3	rs34390947	3.34375e-07	5.02773e-08
ENST00000357985	FAM3B	rs2838014	2.46397e-17	5.7975e-11	1.05427e-12
ENST00000357997	ANKLE2	rs7971299	6.30229e-07		3.51677e-07
ENST00000358005	C15orf57	rs75184981	6.37446e-22	1.0692e-21	5.13349e-13
ENST00000358007	DDX47	rs34217787			2.71617e-07	IFN
ENST00000358011	C1orf109	rs560454	9.88309e-07			UT
ENST00000358024	TMCC2	rs111632382		1.42028e-16		LPS24
ENST00000358039	ST7L	rs12728001	2.86304e-13	1.12294e-21	1.57822e-13
ENST00000358131	TOX2	rs67634965			1.2377e-07	IFN
ENST00000358154	METTL9	rs7204005	1.21012e-05		5.40921e-08
ENST00000358165	RNASET2	rs62436418	4.54717e-08		3.40601e-08
ENST00000358171	SERPINH1	rs59071767	9.45041e-11			UT
ENST00000358227	TMEM261	rs10976617			2.05689e-06	IFN
ENST00000358234	CTC-301O7.4	rs17206868	1.38213e-09	1.63044e-06
ENST00000358290	HSD17B11	rs7691791			7.85122e-07	IFN
ENST00000358296	ZNF100	rs4319878	9.28877e-08	5.4801e-10	1.16253e-10
ENST00000358375	OSCAR	rs10500316	5.44548e-08	3.5659e-14
ENST00000358410	DNA2	rs10823199	2.40493e-06	4.68617e-09	7.23288e-07
ENST00000358415	ITIH2	rs35290099	4.50743e-10	7.62444e-08
ENST00000358432	EPHA2	rs61156959	1.58095e-06	8.54602e-06
ENST00000358461	AFAP1	rs56078222	3.32359e-09	1.20144e-09	1.24397e-10
ENST00000358491	ZNF429	rs35465051	2.42309e-06	8.17035e-07
ENST00000358495	RAD52	rs147560086		3.90302e-07		LPS24
ENST00000358531	ARHGAP19	rs12571098	8.33221e-07			UT
ENST00000358615	GYPE	rs2199916	1.61844e-06	2.03275e-05	4.63035e-06
ENST00000358657	SLC4A8	rs10876169		6.30974e-07		LPS24
ENST00000358724	IPO8	rs2304630	2.17775e-08	4.91911e-15
ENST00000358738	ZBTB1	rs77199057			6.68358e-07	IFN
ENST00000358746	TTC37	rs138669814		1.21293e-07	7.53795e-15
ENST00000358781	FAM3D	rs9815130	1.70114e-11			UT
ENST00000358784	GNB5	rs144761836	1.79893e-06			UT
ENST00000358812	MANEA	rs4486026	3.47479e-12	4.08727e-13	1.20137e-15
ENST00000359015	MAP3K5	rs62420685		1.14427e-06		LPS24
ENST00000359236	VSIG10	rs4128858		4.57333e-11		LPS24
ENST00000359244	FAM86C1	rs3841753	8.71039e-09			UT
ENST00000359246	PHF2	rs117512164		4.47632e-06		LPS24
ENST00000359263	MYOF	rs10882233	1.04872e-07			UT
ENST00000359280	ADAM15	rs45444697	8.09561e-08		1.58559e-08
ENST00000359314	CD2AP	rs35193274	6.89205e-09	6.04471e-10
ENST00000359337	PLXNB2	rs4075185	1.24669e-10	1.82114e-13
ENST00000359374	ZNRD1	rs3807030	7.05244e-07			UT
ENST00000359435	BABAM1	rs10424178	3.83818e-07	2.73887e-11	6.63319e-09
ENST00000359461	YIF1A	rs572574701	1.20189e-17	1.16567e-09	7.45964e-10
ENST00000359534	KCNK5	rs2815125		1.4677e-11	1.16425e-11
ENST00000359543	EMP2	rs3902834	6.4565e-09	1.01754e-09	1.15426e-06
ENST00000359544	UBAP1	rs11788122		1.70268e-07		LPS24
ENST00000359593	AP4M1	rs537861672	2.63209e-11	5.01817e-14	1.49996e-10
ENST00000359600	ZSWIM5	rs72684416		7.90534e-06		LPS24
ENST00000359623	LRRC61	rs1464752	5.80118e-11	8.86868e-15	3.29007e-07
ENST00000359632	HPS1	rs10883089	2.46659e-09	6.17395e-07	3.07571e-07
ENST00000359649	OSCAR	rs10500316	4.07637e-09			UT
ENST00000359720	MGST1	rs1981750	1.46229e-12	6.396e-11
ENST00000359742	GRIP1	rs11404973			1.02981e-16	IFN
ENST00000359774	WDSUB1	rs12618140	6.68038e-11	1.31263e-06
ENST00000359775	ZDHHC14	rs9364499	1.73894e-07		7.29945e-07
ENST00000359785	PTPN22	rs34752806			3.79531e-07	IFN
ENST00000359856	ARPC5	rs111363972	4.23266e-08			UT
ENST00000359947	PTPRF	rs11210884	8.62866e-09			UT
ENST00000360004	HLA-DRB1	rs9270986	1.19736e-21	5.95878e-23	2.95926e-14
ENST00000360067	FCER2	rs12980031	3.43701e-07		6.3786e-15
ENST00000360085	PYY	rs1731892	9.35029e-07			UT
ENST00000360127	C17orf97	rs11150882	1.14969e-23	2.19344e-24	1.53048e-19
ENST00000360128	MAK16	rs56025945	2.40595e-06			UT
ENST00000360194	FAM118B	rs695077	1.42918e-14	2.5946e-12	7.43224e-09
ENST00000360212	CD46	rs2466572			1.93227e-07	IFN
ENST00000360271	UAP1L1	rs11267354	4.53704e-07			UT
ENST00000360321	C20orf96	rs66940550	1.30728e-06			UT
ENST00000360370	SLC41A3	rs77696054	5.72876e-07			UT
ENST00000360375	LRRCC1	rs199742262			1.2575e-07	IFN
ENST00000360384	HNRNPK	rs532367385			3.83564e-07	IFN
ENST00000360392	TRIM9	rs4309324	1.51839e-10	9.68589e-07
ENST00000360403	EIF2B3	rs12094007		5.95489e-08		LPS24
ENST00000360465	ZNF528	rs11673696	9.47805e-08			UT
ENST00000360467	COL4A2	rs3803233	1.21948e-06			UT
ENST00000360476	NMB	rs71132694	1.15679e-19	2.01039e-12
ENST00000360500	CLEC4A	rs112383180	2.10431e-25	3.77726e-24	1.11069e-13
ENST00000360525	PIGP	rs2843964	8.12424e-19	2.85827e-07	2.05718e-12
ENST00000360526	CES1	rs56386878		4.70659e-07		LPS24
ENST00000360568	P4HA2	rs72793283	1.66152e-16	3.05897e-14	1.7173e-12
ENST00000360578	TPPP	rs72703034	5.07276e-09	3.12243e-08	1.11636e-06
ENST00000360586	WDHD1	rs1187878	6.66331e-11	2.31302e-11
ENST00000360635	ITGB1BP1	rs11685612	6.73745e-08			UT
ENST00000360669	FAM153A	rs7717102	1.59787e-07			UT
ENST00000360674	ADAM15	rs11589479	5.42597e-25	2.62244e-25	5.82292e-17
ENST00000360743	ST7L	rs351372	7.42453e-14	6.2138e-16	5.23368e-12
ENST00000360804	SPP1	rs11934731		3.24334e-09		LPS24
ENST00000360844	SIGLEC14	rs113349196	4.13223e-15	2.8119e-14	1.24043e-09
ENST00000360905	ERC1	rs7956944	1.44969e-07	1.21227e-13	2.82478e-08
ENST00000360906	NLRC4	rs385076	9.57933e-07	6.39022e-08
ENST00000360909	DAAM1	rs8017556	3.6662e-10			UT
ENST00000360954	HS3ST3B1	rs9913704	2.26966e-09			UT
ENST00000361028	ZSCAN12	rs111859903	2.08686e-07			UT
ENST00000361060	GFPT1	rs6732123	1.59428e-05			UT
ENST00000361070	RFWD3	rs7193541			5.97101e-07	IFN
ENST00000361092	NMRK1	rs11144225	2.27036e-08	2.89797e-10	2.09811e-11
ENST00000361093	GART	rs13052087	7.24125e-09	6.20685e-10
ENST00000361131	PPP1R14C	rs9371775			6.83598e-10	IFN
ENST00000361150	OPA1	rs2291373	4.22006e-10			UT
ENST00000361175	PAPSS2	rs2762520	1.51297e-06		3.58793e-09
ENST00000361234	RNF34	rs7296507			8.65021e-13	IFN
ENST00000361264	DCAF12	rs112261877			3.97549e-07	IFN
ENST00000361278	TBRG4	rs2083365	6.30613e-07	4.8366e-07
ENST00000361288	TAF11	rs35285078			3.77716e-06	IFN
ENST00000361309	CD47	rs68044584	1.98282e-06			UT
ENST00000361314	GPX7	rs28609180	4.56531e-11		2.44285e-08
ENST00000361354	NCKAP1	rs75602566		5.49198e-08		LPS24
ENST00000361436	RPL12	rs142103850	2.84377e-10	1.68457e-08
ENST00000361445	MTOR	rs2295080		7.34215e-08		LPS24
ENST00000361488	FAM110B	rs17240058			1.47168e-06	IFN
ENST00000361503	CES1	rs56278207		4.7559e-08		LPS24
ENST00000361505	PNP	rs12147688	7.99085e-08			UT
ENST00000361524	ZNF521	rs12959226	3.65956e-08	3.67134e-09
ENST00000361531	MRPL24	rs73000798	1.262e-08		9.95631e-07
ENST00000361572	RBPJ	rs3214341		5.51396e-07		LPS24
ENST00000361605	C1orf174	rs6687869	6.37549e-07			UT
ENST00000361641	TSEN15	rs17572231			9.37812e-07	IFN
ENST00000361661	SLC26A1	rs28671147	8.9232e-10			UT
ENST00000361680	WDR88	rs6510364	2.03023e-06	4.22828e-06	2.16223e-06
ENST00000361682	COMT	rs71313931			1.29368e-07	IFN
ENST00000361716	VAMP1	rs2532516		1.06334e-12		LPS24
ENST00000361722	TBKBP1	rs8078309	1.49329e-06	1.30657e-08
ENST00000361729	E2F2	rs2075995			2.19732e-06	IFN
ENST00000361731	SFT2D1	rs34430737			6.42792e-07	IFN
ENST00000361813	SMG5	rs9943105	9.58099e-08	2.19484e-13
ENST00000361831	YY1AP1	rs72706141	1.35034e-07			UT
ENST00000361835	FCRL5	rs6694673		5.92014e-08		LPS24
ENST00000361846	ST7L	rs3013439	3.50779e-18	6.91547e-15	5.87013e-14
ENST00000361915	AGL	rs531174	7.15887e-08			UT
ENST00000362003	PCGF3	rs4076064	4.9021e-12		7.91739e-11
ENST00000362007	GLMP	rs2274226		3.55379e-10	7.93881e-10
ENST00000362011	SHISA4	rs10800796		8.4181e-08		LPS24
ENST00000362019	METTL13	rs12755791	5.04127e-11	1.43982e-09	7.24953e-09
ENST00000362020	IFI6	rs2788686	1.67165e-06			UT
ENST00000363442	RN7SKP255	rs78266124			7.89806e-07	IFN
ENST00000364953	SNORD48	rs183394334	5.5972e-06	2.14473e-06
ENST00000366153	AC012358.7	rs17046778	8.40941e-18	1.01605e-20	5.32853e-12
ENST00000366278	AC105053.3	rs2886769		9.06299e-06		LPS24
ENST00000366481	TRIM58	rs3928851	9.93161e-09		1.06891e-10
ENST00000366510	SCCPDH	rs35628008	2.12761e-07	4.95197e-06	3.54948e-08
ENST00000366521	EFCAB2	rs61844237	1.11488e-12	2.03773e-10	1.09135e-11
ENST00000366522	EFCAB2	rs140218267	1.1106e-08	4.50242e-08	1.57031e-08
ENST00000366525	HNRNPU	rs71985930			6.32252e-08	IFN
ENST00000366535	ADSS	rs10927194		1.05687e-07		LPS24
ENST00000366554	OPN3	rs584695	4.02159e-12	8.61706e-08	9.63795e-10
ENST00000366592	GPR137B	rs6657691	2.1921e-14			UT
ENST00000366595	NID1	rs3768080	1.00235e-07			UT
ENST00000366600	B3GALNT2	rs2270538	3.89598e-09	7.04488e-12	1.66165e-11
ENST00000366615	COA6	rs6586384	1.75596e-06	3.5502e-09
ENST00000366624	RP5-862P8.2	rs78916182			6.3908e-09	IFN
ENST00000366628	NTPCR	rs12725558	9.98352e-15	7.73498e-11	3.07098e-13
ENST00000366654	FAM89A	rs11122206		5.69862e-10		LPS24
ENST00000366663	C1orf198	rs1202581	1.19805e-07		2.09704e-10
ENST00000366668	COG2	rs2493146			7.28066e-07	IFN
ENST00000366691	RHOU	rs1543419		2.55748e-07		LPS24
ENST00000366714	GJC2	rs78044256	1.8099e-05			UT
ENST00000366756	DLL1	rs2144249		1.98166e-06		LPS24
ENST00000366782	PSEN2	rs2246221			5.46463e-07	IFN
ENST00000366787	THBS2	rs142817105	5.76462e-07			UT
ENST00000366835	TMEM63A	rs3820236	4.33152e-08			UT
ENST00000366838	SRP9	rs6696074	2.55894e-07			UT
ENST00000366855	RNASET2	rs77241275	2.29686e-06			UT
ENST00000366856	CNIH4	rs16848365		2.17116e-06		LPS24
ENST00000366860	CNIH4	rs11388086	4.90009e-09	4.33912e-10	3.721e-08
ENST00000366913	2002-03-01	rs12407624			5.73531e-06	IFN
ENST00000366932	RRP15	rs3753592	1.61822e-10	1.48662e-06	2.67134e-12
ENST00000366955	CENPF	rs75757026	1.2999e-09	1.30009e-10	4.73461e-08
ENST00000366963	SLC22A1	rs755884		2.44059e-06		LPS24
ENST00000366971	FLVCR1	rs3816956		2.10538e-09		LPS24
ENST00000366973	TATDN3	rs75063374	1.28924e-08	6.16738e-07	4.3333e-08
ENST00000366974	TATDN3	rs113874356			7.77962e-09	IFN
ENST00000366977	NSL1	rs201356283	1.32711e-06			UT
ENST00000367021	IRF6	rs151296501	3.65264e-17	8.63448e-09	3.86214e-13
ENST00000367041	CD46	rs2724374	1.59146e-30	9.73373e-26	8.39717e-14
ENST00000367042	CD46	rs11118668	1.11335e-07		2.25292e-07
ENST00000367053	CR1	rs12734315		6.48748e-07		LPS24
ENST00000367054	SOD2	rs7855		6.21183e-07	4.97231e-09
ENST00000367063	CD55	rs6691942		4.12964e-11		LPS24
ENST00000367071	S100B	rs9983312		2.08628e-07		LPS24
ENST00000367104	SERAC1	rs73021950	7.84842e-07			UT
ENST00000367119	C1orf147	rs4845107		5.90605e-06		LPS24
ENST00000367123	SRGAP2C	rs4844381	6.14201e-05			UT
ENST00000367136	PM20D1	rs9438393	1.87047e-10			UT
ENST00000367137	SLC41A1	rs4396169	1.18818e-06			UT
ENST00000367157	NUAK2	rs11240420			2.8466e-06	IFN
ENST00000367165	CLDN20	rs6924441	8.5486e-06			UT
ENST00000367186	SCAF8	rs117293211			9.0331e-07	IFN
ENST00000367196	CTSD	rs55861089	5.32937e-08			UT
ENST00000367202	ETNK2	rs56006042	1.6683e-06			UT
ENST00000367229	CHIT1	rs76830295	1.46911e-13	3.01548e-10	9.98412e-12
ENST00000367231	MTRF1L	rs598623	8.12714e-10			UT
ENST00000367294	ARMT1	rs11155794		7.61105e-07		LPS24
ENST00000367303	RMND1	rs13212683		7.26688e-07		LPS24
ENST00000367311	PHLDA3	rs733178		5.39274e-06		LPS24
ENST00000367332	TMEM9	rs1010502		1.29313e-06		LPS24
ENST00000367334	TMEM9	rs2068152	9.9844e-20	3.09102e-26	1.28721e-14
ENST00000367351	ULBP2	rs1577353	9.14133e-10	1.2837e-08	8.22111e-10
ENST00000367419	GINM1	rs4869923			3.9429e-06	IFN
ENST00000367439	GLRX2	rs34961778		6.29631e-07		LPS24
ENST00000367459	RGS1	rs1323297	2.39414e-15			UT
ENST00000367463	UST	rs4075468		1.0288e-16		LPS24
ENST00000367466	PLA2G4A	rs10911951		7.95095e-07		LPS24
ENST00000367467	SASH1	rs9373555		2.03081e-09		LPS24
ENST00000367477	STXBP5-AS1	rs3736886		3.71472e-12		LPS24
ENST00000367534	ARPC5	rs41439047	1.74641e-14	4.63295e-24	2.75765e-08
ENST00000367558	RGS16	rs651594	1.88767e-10			UT
ENST00000367559	RNASEL	rs1048254		2.13182e-06		LPS24
ENST00000367595	ACBD6	rs114517401	1.14782e-08			UT
ENST00000367602	QSOX1	rs12076214		1.09742e-06		LPS24
ENST00000367627	TOR3A	rs2793792			3.25994e-07	IFN
ENST00000367815	ATP1B1	rs1200139		9.53289e-12		LPS24
ENST00000367833	TIPRL	rs35234155	9.80027e-09			UT
ENST00000367854	RCSD1	rs1229392			2.46104e-08	IFN
ENST00000367884	MGST3	rs4147599	9.29264e-10	4.91546e-11
ENST00000367885	MGST3	rs4147592	3.02272e-10	6.34802e-13	1.77653e-13
ENST00000367889	MGST3	rs4147592	1.78172e-05	2.44779e-14	8.04711e-17
ENST00000367928	VNN1	rs2294757	3.04807e-10	4.91187e-14
ENST00000367953	FCRLA	rs6427618	1.0017e-08	1.43562e-07	5.06584e-07
ENST00000367959	FCRLA	rs6427618	8.20028e-07	5.94019e-09
ENST00000367972	FCGR2A	rs17853454		2.4724e-05		LPS24
ENST00000367992	FCER1G	rs4503368	2.96261e-17	3.23302e-29	1.9882e-15
ENST00000368034	CD244	rs548797757	2.85136e-06			UT
ENST00000368039	LY9	rs1333064	2.63468e-09			UT
ENST00000368046	CD48	rs71090319			5.99658e-07	IFN
ENST00000368078	CASQ1	rs1408664		1.69424e-10		LPS24
ENST00000368089	KCNJ10	rs6690889	6.53916e-12	2.0626e-11	6.28617e-22
ENST00000368093	SLAMF9	rs7526647	1.90806e-07	9.05846e-07
ENST00000368100	VSIG8	rs11587021	1.59801e-06	6.40401e-11
ENST00000368102	C1orf204	rs58863620	2.83955e-08	3.5373e-12
ENST00000368104	SLAMF8	rs34687326	2.59303e-06		1.28719e-06
ENST00000368141	MNDA	rs72702928	3.25136e-08			UT
ENST00000368149	ARHGAP18	rs57378385		1.94747e-08	4.62235e-10
ENST00000368211	MRPL24	rs147665113	9.44373e-08			UT
ENST00000368235	APOA1BP	rs11264504		7.4329e-08		LPS24
ENST00000368236	TTC24	rs145633863	2.24611e-07			UT
ENST00000368256	CCT3	rs3001785	1.4271e-43	2.67188e-33	1.01641e-30
ENST00000368276	PMF1-BGLAP	rs1052067	4.92707e-06			UT
ENST00000368279	PMF1	rs1052067	4.37312e-10	2.88376e-08	5.70531e-15
ENST00000368325	CENPW	rs9398804		1.8447e-06		LPS24
ENST00000368328	CENPW	rs11307281		1.85532e-09		LPS24
ENST00000368446	PKIB	rs9490528	5.76025e-09	1.14275e-07
ENST00000368455	HSF2	rs11367024		3.47816e-10	9.30022e-07
ENST00000368467	PMVK	rs4297285	8.57221e-07			UT
ENST00000368476	CHRNB2	rs1127309		2.22434e-06		LPS24
ENST00000368487	ATP8B2	rs1194611		1.56294e-06		LPS24
ENST00000368491	CEP85L	rs62422189		8.31409e-07		LPS24
ENST00000368562	TUBGCP2	rs61363926	2.01812e-09	1.959e-10	2.32421e-07
ENST00000368620	STK32C	rs77033506			3.17591e-07	IFN
ENST00000368632	HDAC2	rs352092	3.16783e-07	3.47152e-08
ENST00000368633	CRTC2	rs2790685		1.56059e-06		LPS24
ENST00000368636	BNIP3	rs11146481	7.86209e-07			UT
ENST00000368654	MKI67	rs142775765	1.7331e-06			UT
ENST00000368656	FAM229B	rs12214148		6.08194e-09		LPS24
ENST00000368662	TUBE1	rs2213842	1.31815e-07			UT
ENST00000368679	ADAM12	rs1278272	2.25989e-20	2.41083e-06
ENST00000368680	NPR1	rs1132619	1.15817e-05			UT
ENST00000368713	S100A3	rs1050923		4.02507e-06		LPS24
ENST00000368731	TRAF3IP2	rs9320367	1.38965e-06			UT
ENST00000368739	PGLYRP4	rs41310915		1.00038e-05		LPS24
ENST00000368797	UROS	rs10901425	1.40479e-06			UT
ENST00000368814	THEM4	rs3007691	1.59057e-10		2.55109e-10
ENST00000368836	METTL10	rs1351977	1.21597e-06			UT
ENST00000368845	OAT	rs4144117	3.50684e-07		7.07627e-10
ENST00000368908	LYSMD1	rs11586654	2.42112e-06			UT
ENST00000368919	SLC22A16	rs2428177	6.1221e-11	1.03029e-11	3.83289e-09
ENST00000368923	DDO	rs6933664	2.16891e-06		6.21225e-07
ENST00000368924	DDO	rs7756222	9.11889e-12	2.21991e-06	2.01494e-11
ENST00000368941	FIG4	rs2295837		3.30813e-07	5.39951e-07
ENST00000368966	CCDC162P	rs9386780	5.6958e-09			UT
ENST00000368990	PLEKHA1	rs11335400	3.13637e-08			UT
ENST00000369063	RTN4IP1	rs17565019	3.14467e-07			UT
ENST00000369081	INPP5F	rs191895276			6.21101e-07	IFN
ENST00000369098	C1orf54	rs71293186	2.80624e-12	2.86039e-07	3.09866e-06
ENST00000369099	C1orf54	rs2318761	1.26946e-06	2.37704e-06
ENST00000369151	CACUL1	rs72641391	6.15e-08			UT
ENST00000369207	ENO4	rs145310117	8.80625e-06			UT
ENST00000369248	FAM160B1	rs78759975		1.80759e-08		LPS24
ENST00000369258	CHD1L	rs111314600	1.20017e-24	1.39458e-09	9.53883e-14
ENST00000369278	UFL1	rs4438964	5.08641e-06			UT
ENST00000369295	ADRB1	rs17875424	1.76477e-09		6.16273e-10
ENST00000369312	PLEKHS1	rs12771452	8.9807e-06			UT
ENST00000369409	PHGDH	rs3790708	2.28051e-06	1.79626e-07
ENST00000369466	TTF2	rs73006003		7.81371e-08		LPS24
ENST00000369478	CD2	rs79478875	2.6114e-06			UT
ENST00000369500	MAB21L3	rs77391355	1.20419e-06		1.46565e-06
ENST00000369503	SLC22A15	rs1281547		1.42956e-06	1.34581e-06
ENST00000369570	SMIM8	rs9450661	1.73333e-08			UT
ENST00000369604	PHTF1	rs61817589		4.11194e-07		LPS24
ENST00000369605	SNHG5	rs1059307	7.74501e-13	2.36408e-12
ENST00000369626	SLC16A1	rs1216538	3.94267e-11	1.62774e-11	7.17907e-08
ENST00000369732	OVGP1	rs35445528	1.29502e-07			UT
ENST00000369750	TPBG	rs9353064	2.17183e-08			UT
ENST00000369819	GSTM1	rs115430557	4.23184e-07			UT
ENST00000369833	GSTM4	rs3754450	9.29224e-10	2.64677e-19	3.12665e-09
ENST00000369836	GSTM4	rs3754450	2.9656e-08	7.81941e-14	3.24594e-11
ENST00000369864	AMIGO1	rs2570972	5.01523e-11			UT
ENST00000369872	SYPL2	rs2115786	6.18786e-07			UT
ENST00000369880	AS3MT	rs67657945	1.27944e-06	3.81648e-06
ENST00000369883	BORCS7	rs12775431	1.23075e-09	5.7785e-08
ENST00000369884	CYP17A1-AS1	rs12775431		1.52268e-06		LPS24
ENST00000369931	MFSD13A	rs11356476	0.001399	1.24554e-08
ENST00000369940	IRAK1BP1	rs12176511	4.44084e-10			UT
ENST00000370010	SENP6	rs7756065	9.93833e-07			UT
ENST00000370050	TMEM30A	rs240385	1.12138e-06	5.47959e-08
ENST00000370078	PRMT6	rs12046439		4.38215e-08		LPS24
ENST00000370114	EXTL2	rs3737580		6.0275e-07		LPS24
ENST00000370141	TRMT13	rs114024103		2.95029e-06		LPS24
ENST00000370179	PPDPF	rs6122466	2.27421e-08	2.76284e-08
ENST00000370234	MRPL43	rs722435	1.77518e-22	1.87651e-21	1.38269e-20
ENST00000370236	MRPL43	rs111545834	1.31169e-15	6.41401e-11	1.84519e-09
ENST00000370242	MRPL43	rs10883565	4.9781e-12	1.50992e-08
ENST00000370310	FAM69A	rs945631		1.74716e-07		LPS24
ENST00000370336	DDX43	rs496530	9.33069e-07	2.0091e-06
ENST00000370368	DIDO1	rs12480870	2.45071e-39	2.73554e-39	4.71511e-25
ENST00000370452	SMAP1	rs576516	1.95958e-08	2.67268e-07
ENST00000370454	LRRC8C	rs12069287	1.76136e-06			UT
ENST00000370481	GBP3	rs12146148	6.42117e-32	3.48571e-20	1.70099e-13
ENST00000370482	GBP3	rs12142922			6.46346e-09	IFN
ENST00000370483	COX15	rs11190245	1.33107e-06	1.55552e-06
ENST00000370489	ENTPD7	rs7068079		3.69688e-09		LPS24
ENST00000370501	NTSR1	rs6062419	6.9156e-08			UT
ENST00000370548	RP5-1052I5.2	rs1972394		5.60875e-08		LPS24
ENST00000370551	HS2ST1	rs6695270	6.49256e-07			UT
ENST00000370566	ODF2L	rs385437	4.94564e-11	5.46328e-12	3.13982e-07
ENST00000370610	ZFYVE27	rs10786368	1.97405e-07	9.38473e-11
ENST00000370626	AVPI1	rs77962804	3.62454e-11	3.30804e-15	6.63222e-11
ENST00000370631	PI4K2A	rs5787251	1.01212e-05			UT
ENST00000370641	GNG5	rs2271620		4.40957e-06		LPS24
ENST00000370645	GNG5	rs12075532	4.19809e-07			UT
ENST00000370733	KIAA1586	rs138076597	3.57408e-07			UT
ENST00000370754	DST	rs34105940		1.68727e-07		LPS24
ENST00000370841	ACADM	rs12094842		3.78223e-08		LPS24
ENST00000370871	CRYZ	rs28568334	2.05406e-12	1.10822e-16	2.54531e-07
ENST00000370872	CRYZ	rs28857918	9.31909e-09	1.75227e-09	1.03062e-09
ENST00000370895	FPGT-TNNI3K	rs149618537		2.73313e-07		LPS24
ENST00000370918	ELOVL5	rs70980818	1.72455e-06			UT
ENST00000370938	CTH	rs487773	2.19051e-14	9.6834e-09	6.89612e-10
ENST00000370952	LRRC40	rs61785269		2.02558e-07		LPS24
ENST00000370982	GNG12	rs11209171	2.6026e-06	1.68125e-09
ENST00000370992	RRP12	rs6584126	4.0973e-08	2.50549e-12
ENST00000371012	MIER1	rs2104415	1.11214e-11	8.62461e-10
ENST00000371021	FRAT1	rs139058925		4.78126e-06		LPS24
ENST00000371037	SGIP1	rs538659	8.95606e-10	4.57243e-07
ENST00000371060	LEPR	rs1045895		2.05398e-10		LPS24
ENST00000371072	RAVER2	rs41285408	1.37581e-07	6.96388e-07
ENST00000371084	PGM1	rs11582264	7.56141e-12		5.21736e-08
ENST00000371088	EFCAB7	rs35888445	1.31145e-08		6.54225e-14
ENST00000371158	INADL	rs17378676	6.69494e-15	1.11956e-17	2.57523e-12
ENST00000371225	TACSTD2	rs12080476	9.2245e-16	2.79884e-27	1.54445e-15
ENST00000371226	OMA1	rs11207237	4.0388e-07			UT
ENST00000371316	ACOT11	rs380841		6.18727e-12		LPS24
ENST00000371380	PLCE1	rs79746649	2.73963e-12	8.40406e-08	5.982e-09
ENST00000371384	FAM210B	rs1047972		1.4054e-07		LPS24
ENST00000371459	SUPT3H	rs10948190	2.03471e-07			UT
ENST00000371477	CDC5L	rs9462987			1.00759e-07	IFN
ENST00000371485	CEP55	rs143988559	4.05227e-08	1.98644e-06
ENST00000371513	SCP2	rs6661115		4.86489e-08		LPS24
ENST00000371514	SCP2	rs12405280		2.92807e-21		LPS24
ENST00000371522	ECHDC2	rs72668693	2.65223e-06			UT
ENST00000371582	DPM1	rs2426221		4.88705e-07		LPS24
ENST00000371621	PTPN1	rs117697694		2.22332e-08		LPS24
ENST00000371626	TXNDC12	rs142834436		3.29255e-07		LPS24
ENST00000371627	TNKS2	rs4933699		8.32486e-06		LPS24
ENST00000371639	LINC01270	rs6020433	2.92355e-09	3.65116e-12	4.30683e-08
ENST00000371692	FAM69B	rs756896414	1.0165e-05			UT
ENST00000371696	AGPAT2	rs9411262	1.11323e-08			UT
ENST00000371738	DNLZ	rs146029108		8.69004e-06		LPS24
ENST00000371806	FCN1	rs2989734	6.09603e-12		1.34496e-07
ENST00000371852	CH25H	rs11202980		3.00823e-06		LPS24
ENST00000371929	ADAMTS13	rs3094375	1.91907e-06			UT
ENST00000371937	ATPAF1	rs202122351	7.83302e-07			UT
ENST00000371980	LURAP1	rs953823	1.64668e-16	3.7786e-07
ENST00000371984	POMGNT1	rs7519275	3.79358e-09			UT
ENST00000372037	BMPR1A	rs71477603			8.33998e-08	IFN
ENST00000372088	CCSER2	rs4366428			1.94195e-09	IFN
ENST00000372136	C9orf9	rs2231403	1.06946e-05			UT
ENST00000372165	RSPH9	rs6915523		4.84782e-06		LPS24
ENST00000372171	MAD2L1BP	rs1744645		2.85312e-06		LPS24
ENST00000372192	PTCH2	rs766196624		9.58318e-06		LPS24
ENST00000372285	CD40	rs745307	2.23008e-12			UT
ENST00000372330	MMP9	rs77624284		1.91796e-06		LPS24
ENST00000372391	DLG5	rs2579146			1.20149e-06	IFN
ENST00000372398	NCS1	rs4837479	1.59148e-07			UT
ENST00000372425	HYI	rs78197863	4.81442e-07			UT
ENST00000372431	PLTP	rs143235478	5.21314e-06	3.97386e-07
ENST00000372432	HYI	rs6692611	3.31674e-06			UT
ENST00000372492	CFAP57	rs112198220	9.74727e-06			UT
ENST00000372565	ZMYND12	rs6698350			5.69899e-08	IFN
ENST00000372622	DNTTIP1	rs6104350	7.07743e-14	3.14372e-15	4.34757e-11
ENST00000372669	NFYC	rs12743517	7.2996e-12	4.1541e-12	1.11428e-10
ENST00000372684	RIMS3	rs12044426	1.62946e-06			UT
ENST00000372697	ZNF684	rs11438392	3.58103e-08	1.50589e-08
ENST00000372726	TP53TG5	rs2741640	3.42272e-09			UT
ENST00000372731	SPTAN1	rs10988015			1.77666e-07	IFN
ENST00000372734	ADK	rs35273093		6.23902e-16		LPS24
ENST00000372755	VCL	rs7921947	1.33889e-10			UT
ENST00000372813	TOMM34	rs2234197	5.26165e-06	2.24275e-07
ENST00000372816	MYCL	rs114263539			2.24764e-06	IFN
ENST00000372838	CERCAM	rs7849975	1.19261e-10			UT
[truncated: 6,130 more rows]

## Sheet: Conditional analysis mQTL
Methylation position	mSNP	FDR.UT	FDR.LPS	conditional_context
cg17149495	rs11240777	3.29694e-05	1.74129e-10
cg09139287	rs2286139	3.22667e-13		UT
cg12285627	rs11240777	0.000222363	6.91489e-08
cg16619049	rs140389426	0.000182098		UT
cg23100540	rs72631880	1.54742e-06		UT
cg08128007	rs28625089	4.42905e-16	2.79583e-16
cg23733394	rs28625089	4.86828e-15	3.58464e-17
cg01782097	rs7414599	0.00817185		UT
cg04364728	rs113551494	8.52412e-11	5.89913e-13
cg04410003	rs397860884	0.00671363		UT
cg05151709	rs61464428	2.19077e-19		UT
cg06154531	rs7414599	0.000798802		UT
cg08546707	rs61464428	5.61294e-20		UT
cg12726839	rs397860884	1.29875e-07		UT
cg14528386	rs13303065	0.00111319		UT
cg20825023	rs397860884	6.44422e-07	1.12917e-05
cg02565062	rs7537756	0.00189323		UT
cg13897241	rs13303019	0.000920187		UT
cg21786289	rs13303369	0.0016332	0.000418343
cg22226438	rs13303019	8.8337e-23	1.33139e-21
cg02663945	rs2879816	9.51598e-20		UT
cg02896266	rs1806780	0.000904303		UT
cg13856810	rs2880024	0.000226565		UT
cg00976181	rs6673914	0.000521469		UT
cg01727431	rs1110052	4.02071e-11	5.18385e-11
cg05819296	rs114982608	7.08859e-11		UT
cg06624358	rs1110052	7.19902e-05	0.000382897
cg13546858	rs1806780	1.32054e-05		UT
cg13692836	rs2880024	0.00418984		UT
cg14156792	rs1806780	1.8788e-16	2.36736e-17
cg24997886	rs1110052	6.79532e-10		UT
cg03269716	rs2272757	3.85177e-17	1.77463e-16
cg04121631	rs141837153	5.78103e-19		UT
cg13904806	rs2272757	1.56744e-14	6.26253e-15
cg23112672	rs71628926	3.30957e-06		UT
cg01394461	rs6605067	2.65561e-09		UT
cg00328058	rs2272756	3.09004e-12	2.25681e-10
cg02326551	rs2272757	7.26636e-16	4.30537e-11
cg06324192	rs13303010	0.00183562		UT
cg07390924	rs3748595	9.86932e-07	4.39491e-05
cg10375192	rs6605066	7.4492e-11	6.12759e-09
cg11246447	rs28705211	0.000112667		UT
cg12663811	rs6605066	7.9124e-11	8.67122e-10
cg13802035	rs146206790	0.00115066		UT
cg14997037	rs114982608	1.05062e-05		UT
cg21830050	rs2272757	3.34525e-38	3.09768e-38
cg25742326	rs13303010	1.34011e-14	1.88847e-13
cg05505459	rs28552711	6.77418e-25		UT
cg23635910	rs13303033	7.09332e-21		UT
cg25107893	rs28552711	4.07519e-24	1.39932e-21
cg10201533	rs28552711	7.09761e-23	1.52357e-19
cg10381813	rs2239609	0.00900034		UT
cg15526941	rs28552711	2.12691e-19	2.83094e-17
cg18439833	rs28552711	1.74958e-11		UT
cg00447632	rs3121570	0.000389028		UT
cg01729262	rs13302924	0.00171259		UT
cg03648020	rs3128109	3.08503e-22		UT
cg12257384	rs3121569	8.85933e-07		UT
cg25350899	rs61703480	0.00454883		UT
cg26339484	rs3121569	0.000129962		UT
cg01768082	rs2799069	1.2656e-06		UT
cg07589034	rs150242145	3.7356e-08	2.27083e-08
cg16526047	rs2465140	0.00303207		UT
cg22367159	rs150242145	8.98795e-10		UT
cg24157008	rs115074115	4.84104e-05		UT
cg26837773	rs2799070	2.60001e-07		UT
cg04788999	rs2465140	0.00470578		UT
cg03185752	rs9442612	1.25597e-17	1.10543e-18
cg09363892	rs61703480	4.25088e-27		UT
cg13100600	rs3109210	0.00389329		UT
cg13917577	rs2799064	6.2699e-45	4.37772e-46
cg17801765	rs3109210	1.85015e-06	1.9202e-05
cg07787977	rs3128126	1.68648e-11	2.57908e-11
cg17021880	rs28670633	3.93914e-08	2.19597e-08
cg25774148	rs28670633	0.0051617		UT
cg02288964	rs3109210	1.54294e-06		UT
cg16502826	rs4970392	6.75787e-06	2.98032e-05
cg18147233	rs113454255	0.00792936		UT
cg02138082	rs4970349	2.5678e-19	4.31951e-19
cg20594982	rs3128125	0.000775234	0.000194361
cg26007962	rs3121575	1.97493e-08		UT
cg01711077	rs3128098	0.00345071		UT
cg20988802	rs3128098	2.28697e-05		UT
cg02494066	rs9442612	4.96798e-06		UT
cg12483930	rs3121561	0.0031603	0.0058159
cg09123721	rs6701114	2.7401e-08	2.97383e-07
cg01244934	rs7538773	0.0012031		UT
cg08709360	rs9442382	8.74297e-06		UT
cg08750554	rs9442394	4.46999e-12		UT
cg10955566	rs7538773	3.28953e-05		UT
cg15500259	rs4246502	5.40651e-08		UT
cg15899727	rs4075116	1.08186e-08	9.33881e-09
cg18432292	rs4246502	4.02029e-39	2.11814e-35
cg21779088	rs7526076	0.000305599		UT
cg24517686	rs4073177	0.000811121		UT
cg01518906	rs3766193	6.94566e-28		UT
cg01912388	rs12746483	2.20136e-13		UT
cg07181843	rs2488991	1.52953e-05		UT
cg14854474	rs12746483	5.96742e-15		UT
cg11200797	rs4333796	4.16382e-13		UT
cg15576492	rs12401605	2.01794e-11		UT
cg22044028	rs61290587	7.89143e-09	5.19248e-08
cg24488772	rs9442397	0.000451219		UT
cg00546078	rs11260593	2.95765e-23		UT
cg09762182	rs71576598	6.61751e-26		UT
cg16685990	rs11260593	1.74025e-12		UT
cg05528516	rs74048017	6.02673e-08	2.6538e-05
cg22433276	rs34287831	0.00424811		UT
cg00082285	rs146603024	0.000446242		UT
cg13560058	rs146603024	7.38096e-07		UT
cg01511231	rs9724957	9.91476e-12		UT
cg01961752	rs11260539	2.24947e-10		UT
cg03278726	rs9724957	2.17905e-06		UT
cg10056813	rs5010607	4.29186e-11	5.02117e-10
cg10143960	rs11260536	1.21713e-11		UT
cg14709479	rs5010607	5.49773e-17	1.43781e-14
cg14786652	rs11260536	1.41684e-09		UT
cg18770446	rs9724957	0.000969979		UT
cg21288685	rs11260539	1.71555e-08		UT
cg22047469	rs9724957	0.00485899		UT
cg26578072	rs11260536	4.11982e-05	9.00269e-06
cg27631599	rs12092254	8.36416e-05	0.000116204
cg04206665	rs74989427	0.0024223		UT
cg10962754	rs74989427	0.00348791		UT
cg14008593	rs74989427	0.00185698		UT
cg16366262	rs10907171	2.41331e-29	9.93759e-33
cg17168771	rs74989427	0.00130856	0.000318471
cg04154653	rs6684820	4.38524e-16		UT
cg18319381	rs59574701	4.80174e-06		UT
cg00086243	rs17568	7.2612e-16	4.38065e-13
cg02709725	rs9659772	1.60036e-07	4.07002e-07
cg04343794	rs12124436	1.0671e-08	1.37012e-05
cg07119157	rs3753346	1.39196e-06	1.11694e-06
cg07671976	rs9659772	5.96796e-14	7.86928e-12
cg10583942	rs3753346	4.04745e-07	2.30615e-08
cg19237691	rs11466698	2.38793e-07		UT
cg25725823	rs9659772	3.40768e-08		UT
cg25144135	rs11260556	0.00449013		UT
cg03467014	rs6603781	6.0035e-18	1.66976e-17
cg09819798	rs7536250	4.30667e-11		UT
cg25282454	rs77696650	5.63794e-16	2.26895e-16
cg02974491	rs74374908	2.82815e-14		UT
cg25619287	rs6667998	2.89782e-12	2.54397e-12
cg07963816	rs2298209	0.000658437		UT
cg00657094	rs77994686	3.07478e-12		UT
cg06964912	rs112603604	9.34632e-15		UT
cg10784110	rs12036216	3.33363e-06	5.66515e-07
cg12108798	rs12036216	0.00114472	0.000528699
cg14830045	rs112603604	0.000183633	9.3326e-06
cg20411340	rs77994686	1.79638e-09		UT
cg24034746	rs77994686	1.32403e-09		UT
cg00211609	rs112603604	6.2956e-11	2.42415e-11
cg09331144	rs77994686	8.13288e-18	2.83157e-18
cg24345856	rs79361800	5.14222e-16		UT
cg04719903	rs60252802	0.00167687		UT
cg19236794	rs12134035	0.000704281		UT
cg13440692	rs6603785	2.75802e-12	2.7003e-11
cg17599045	rs150759129	0.00628923		UT
cg02506753	rs61766198	1.54311e-06		UT
cg05397202	rs113429154	0.000709117		UT
cg06085743	rs12103	0.0038788		UT
cg07181952	rs1536168	1.17513e-09		UT
cg14512203	rs1810745	2.56611e-05	8.17777e-10
cg05598010	rs2649585	9.81699e-14		UT
cg16590012	rs34272775	1.69464e-08		UT
cg04981007	rs113869112	0.00178183		UT
cg21118819	rs35993679	6.98929e-17		UT
cg21679391	rs2313197	1.02013e-05	1.43513e-06
cg22691336	rs141289858	0.00423778	0.00151996
cg02144516	rs34734423	1.69579e-05		UT
cg00968800	rs17160669	0.00123733		UT
cg00060374	rs3766165	3.68543e-20		UT
cg17507949	rs1240712	1.31067e-05	2.96059e-06
cg06711078	rs4970372	0.00172166		UT
cg09368716	rs2291887	3.59577e-10	6.61213e-10
cg12208770	rs2291887	1.11827e-05	5.63121e-06
cg12286462	rs77709654	0.00436885		UT
cg24555071	rs4970372	1.84597e-09		UT
cg26863172	rs2291887	7.37328e-06	1.17251e-05
cg04865726	rs1695824	6.71442e-29	3.2106e-28
cg11156891	rs1781137	1.60824e-33	4.69589e-31
cg12407057	rs1781137	1.2599e-32	1.84051e-32
cg09668627	rs76142405	8.75605e-18	8.01512e-19
cg19270739	rs2004444	0.000678618		UT
cg03538326	rs1892289	3.2651e-20	5.45257e-18
cg08161163	rs145983033	0.00313331		UT
cg09843049	rs35564873	6.73901e-07	2.6161e-08
cg09860601	rs35564873	4.10517e-07	8.14211e-07
cg13897675	rs35564873	2.22207e-07	4.82497e-07
cg19639479	rs35564873	3.28503e-07		UT
cg20255272	rs35564873	1.52438e-06	8.08273e-07
cg26795248	rs1240697	0.00574461		UT
cg26798702	rs35564873	3.50512e-06	1.46023e-05
cg23016632	rs112806684	0.00117516		UT
cg26226110	rs819982	2.96437e-13	7.12054e-14
cg03742705	rs74890761	0.00777058		UT
cg12439834	rs80032619	0.000150629		UT
cg25201541	rs75103473	0.00104179		UT
cg10712902	rs115503338	0.00133046		UT
cg20675251	rs72895999	0.00443117		UT
cg20681653	rs149187984	2.5207e-11		UT
cg00813378	rs148029734	4.63738e-12		UT
cg13850380	rs4259576	8.18413e-14		UT
cg16001723	rs1571148	0.00122828		UT
cg04126957	rs7290	6.66506e-31		UT
cg11964810	rs7290	6.22596e-37		UT
cg23244095	rs7533	6.25755e-09		UT
cg20755353	rs150737039	0.000628324		UT
cg01229567	rs9329576	0.00777653		UT
cg07147033	rs4075469	1.0506e-05	5.89026e-07
cg13897348	rs9329576	1.63791e-05		UT
cg19246761	rs9329576	0.00252283		UT
cg25311963	rs28510084	9.52027e-14		UT
cg10970349	rs12725787	0.00015928	2.52027e-05
cg13167158	rs75111672	3.05818e-16		UT
cg03427058	rs4648611	0.00880081		UT
cg17122213	rs12066	0.00815853		UT
cg23430652	rs12066	0.00332156	0.00508849
cg27541892	rs2179381	2.01105e-07		UT
cg16673286	rs61776804	1.75279e-09	3.56178e-10
cg23210533	rs11260615	1.63683e-07	0.000334917
cg00400654	rs72634839	0.00429695		UT
cg02915803	rs2474459	1.19565e-11		UT
cg05972376	rs4648623	2.69724e-05	3.69485e-08
cg19018051	rs61776802	0.00154118		UT
cg21932190	rs61776804	4.00234e-07		UT
cg23611477	rs61776804	3.41935e-10	1.98515e-11
cg11572942	rs4648629	0.00794365		UT
cg13441524	rs1474648	1.32487e-14		UT
cg12213037	rs11486028	1.78411e-28	1.34554e-29
cg13866156	rs11486028	2.28044e-16	6.21691e-14
cg27391816	rs2076326	2.86429e-13		UT
cg16990280	rs4648730	7.57511e-14		UT
cg00992048	rs11260613	8.14734e-12		UT
cg06219660	rs11260613	2.2985e-12		UT
cg00558749	rs2803330	0.00404242		UT
cg02769781	rs3806168	0.00349217		UT
cg13461447	rs11260617	0.000387172		UT
cg24163210	rs71578345	0.00897245	0.00271267
cg07380540	rs7548509	2.24902e-10		UT
cg15827003	rs12034740	1.03078e-08		UT
cg23982607	rs4648729	2.59928e-29	5.23433e-29
cg16926213	rs59952083	5.23828e-20		UT
cg02050973	rs34242289	2.13505e-05		UT
cg05132306	rs2748967	7.8067e-23		UT
cg07924154	rs2250833	1.66962e-12	2.7447e-10
cg10219957	rs77307711	0.00422243		UT
cg19356311	rs2474458	2.02315e-12		UT
cg22447799	rs2803330	2.40247e-06	4.4835e-06
cg24641654	rs752966	6.34475e-09		UT
cg15833286	rs10907195	4.2891e-05	1.12598e-07
cg03396347	rs2803333	8.4307e-40		UT
cg17747265	rs2803328	7.94036e-37	9.71696e-39
cg24525340	rs2803328	2.02406e-14		UT
cg26153158	rs36110589	2.01822e-13		UT
cg10433463	rs2295364	1.65976e-11		UT
cg12035532	rs2092923	3.21766e-05		UT
cg13111532	rs28508199	3.07099e-19	7.12235e-20
cg15151929	rs35031992	1.92375e-06	6.50923e-10
cg24503109	rs28523363	1.43667e-05	3.91915e-05
cg01799930	rs4648596	4.53662e-05		UT
cg03688085	rs61776990	7.50982e-07		UT
cg04624458	rs13302998	2.67364e-16	4.08805e-14
cg10623802	rs4648746	9.77723e-29		UT
cg15622118	rs3795280	7.12726e-19		UT
cg16388674	rs28645949	0.000147183		UT
cg17016101	rs16824605	3.1109e-06		UT
cg18270426	rs13302917	2.62448e-06		UT
cg27587063	rs4648747	3.00862e-05	4.98443e-06
cg22344830	rs56351829	7.28762e-05		UT
cg23621729	rs56351829	0.00193097		UT
cg24105782	rs28409373	0.00983785		UT
cg21422740	rs72636349	2.33665e-12	4.01177e-12
cg15356494	rs4648794	3.47954e-08	1.98887e-08
cg16703312	rs34822220	0.00292843		UT
cg02347356	rs3795277	3.4648e-07	1.04123e-07
cg05929117	rs3795277	8.56403e-07	5.95922e-07
cg07797073	rs3128317	0.000455407		UT
cg18120323	rs6693374	2.3008e-09	1.89059e-10
cg19370684	rs3795277	5.84908e-06		UT
cg00653281	rs75494970	3.14129e-05		UT
cg27264322	rs13303038	2.59308e-30	1.89747e-27
cg02482150	rs13302948	1.74226e-13		UT
cg10761639	rs13302948	5.28853e-08		UT
cg16735509	rs3107146	8.03434e-06	5.9513e-05
cg12639453	rs10910030	6.24901e-34		UT
cg13072890	rs908743	1.96619e-10	1.31329e-11
cg19405842	rs3128334	4.50666e-44	4.25093e-44
cg00981070	rs7546523	6.75276e-07		UT
cg04315214	rs3107141	2.32837e-27		UT
cg09179248	rs71578359	4.17407e-07		UT
cg13918804	rs11584491	6.57141e-44	1.04393e-40
cg17426766	rs424079	1.38134e-08		UT
cg19257562	rs11584491	1.39461e-28	1.94301e-30
cg20151494	rs6666117	2.91471e-09		UT
cg15550572	rs34415348	0.00742691	0.00236865
cg09560161	rs383968	1.88711e-11		UT
cg16048006	rs3128295	3.48696e-14		UT
cg22366001	rs74865871	1.14777e-05		UT
cg24577455	rs150160498	1.95994e-24	5.88674e-26
cg02481000	rs143573707	1.69681e-15		UT
cg04347414	rs3128293	2.97813e-05		UT
cg15033013	rs425277	3.54671e-29		UT
cg17435831	rs143573707	2.62929e-22	7.40628e-25
cg23682913	rs262659	0.000803756		UT
cg26930596	rs143573707	1.97147e-16		UT
cg01894875	rs11587831	1.89839e-06		UT
cg01927825	rs143573707	4.3534e-08		UT
cg05337761	rs11587831	8.19656e-07		UT
cg08200543	rs11587831	0.000161445		UT
cg20300514	rs11587831	2.94134e-05		UT
cg26227225	rs11587831	5.97573e-06		UT
cg27312944	rs77334925	1.93117e-11		UT
cg12526693	rs2480714	9.40991e-15	4.54841e-15
cg15451548	rs2460000	2.13542e-26		UT
cg23632393	rs2480714	3.21038e-20		UT
cg26553501	rs2459997	5.98399e-24	5.79008e-26
cg00851627	rs2459997	7.35749e-17		UT
cg15132013	rs263532	0.00863939	0.00846288
cg16417118	rs77409011	6.281e-12		UT
cg15007228	rs6671815	0.0075933		UT
cg19757330	rs6671815	0.00257309		UT
cg00715290	rs903921	8.8337e-23		UT
cg16902087	rs1039065	1.98809e-34	1.13374e-37
cg22940848	rs12731820	0.000950048		UT
cg23022809	rs34433967	0.00778168		UT
cg24740515	rs72642137	1.56434e-22	1.67865e-24
cg26264656	rs17364349	9.87961e-19		UT
cg24001314	rs11577387	3.60415e-19	1.38307e-15
cg01428928	rs72642137	0.0077726		UT
cg20168901	rs4648825	3.0451e-25	1.03449e-23
cg24925741	rs61762079	4.2253e-21	4.74443e-27
cg26687579	rs61762080	0.000687586	0.00722708
cg02687883	rs2645068	0.0040026		UT
cg05392448	rs903905	4.20199e-21	3.6128e-17
cg07584620	rs2843147	2.31459e-19	1.89675e-18
cg09314225	rs189493642	8.21772e-06	1.25534e-06
cg10057168	rs2036084	3.84371e-21		UT
cg18155888	rs2643900	4.82093e-23	6.44122e-23
cg23738443	rs2843142	1.28561e-06	8.98655e-14
cg01296877	rs3795272	2.40524e-34	6.10719e-39
cg15839450	rs77880816	3.37572e-08		UT
cg24679420	rs2843165	2.26883e-25	4.72349e-26
cg15392919	rs12724614	4.14574e-23	2.32596e-21
cg16555896	rs2843127	3.8362e-05	0.000148478
cg26826109	rs200597783	0.00569015		UT
cg16272425	rs3795270	6.9074e-06		UT
cg11596239	rs2494592	0.00185367	9.43889e-05
cg16355231	rs11586985	5.8599e-05		UT
cg20136951	rs72642191	0.00229794		UT
cg20823695	rs2494595	0.00480856		UT
cg23928726	rs72642191	4.852e-06		UT
cg20491328	rs2494436	4.2357e-17	1.19506e-16
cg02275930	rs6669420	1.45393e-31	9.96601e-34
cg07507129	rs6669420	5.89671e-13		UT
cg01564665	rs2494435	0.0071487		UT
cg03522799	rs78282920	0.00616805		UT
cg10707263	rs942820	3.12145e-11	4.45138e-11
cg00157179	rs10797425	0.000277046	0.00105061
cg02850689	rs35931789	0.00119896	0.000768432
cg07700843	rs4648845	3.86855e-06		UT
cg11214544	rs61763911	3.42941e-15	2.92677e-21
cg13556452	rs61277936	3.63115e-06	4.4818e-05
cg12929805	rs2494634	1.38259e-08		UT
cg16578609	rs2985849	7.51536e-06		UT
cg20243838	rs2494635	3.46824e-06		UT
cg14984126	rs12049628	0.0010957		UT
cg00055434	rs112353831	3.31595e-21		UT
cg01442889	rs61763948	4.39514e-06		UT
cg03847348	rs10910082	9.32598e-26	3.03237e-24
cg15574442	rs6686404	4.07214e-13	2.14792e-11
cg07944745	rs116519409	1.13955e-05		UT
cg12117396	rs6686404	1.17419e-10		UT
cg24955743	rs2494625	0.000140304		UT
cg02483661	rs72644658	0.000381206	7.31595e-06
cg06231244	rs72644658	0.00627271		UT
cg06415891	rs10910087	0.000197624		UT
cg12443001	rs2494625	0.000200869		UT
cg20816361	rs10910087	0.0088083		UT
cg17806162	rs12097268	2.58535e-25	2.4236e-25
cg26785823	rs55658746	5.75281e-23	6.54557e-20
cg00205605	rs4648565	1.6535e-19		UT
cg02393107	rs6681973	0.000312286		UT
cg17077288	rs35090174	8.21664e-25		UT
cg24688871	rs145629728	1.81271e-09		UT
cg00695391	rs3748817	1.25338e-06		UT
cg10314909	rs876938	3.7525e-05		UT
cg18932078	rs3001837	9.43229e-15		UT
cg21209485	rs6667564	9.27283e-18		UT
cg19712277	rs145629728	2.1263e-29		UT
cg20673091	rs6681973	5.21261e-14		UT
cg11382394	rs4474198	4.7301e-08		UT
cg17429686	rs78506337	1.21862e-13		UT
cg21783012	rs67373773	5.50784e-45	1.59206e-51
cg13923696	rs6660680	0.00656856		UT
cg17113117	rs59048447	3.88505e-10		UT
cg06853416	rs10909992	2.95738e-12		UT
cg10091792	rs12063994	1.81534e-34		UT
cg24741158	rs28454301	8.07896e-06		UT
cg15831346	rs2606418	1.98145e-20		UT
cg01977798	rs78232041	0.00031848		UT
cg06437747	rs4648443	0.00310108		UT
cg06532546	rs12752801	1.07443e-09	1.29396e-09
cg22432982	rs12752801	3.02352e-07	4.18316e-08
cg00830435	rs10909857	2.91094e-13		UT
cg11452087	rs12046140	2.13194e-05		UT
cg22517653	rs56000855	0.000232071		UT
cg03969902	rs2993480	2.65704e-05		UT
cg08121686	rs6665853	5.22828e-35	1.77595e-34
cg10511255	rs145358061	0.00141628		UT
cg00806481	rs1569419	1.92891e-27	1.42322e-27
cg06348826	rs4648359	0.000258521		UT
cg08262220	rs2788093	2.48285e-19	1.05845e-17
cg11731671	rs2788093	6.30673e-12	9.70133e-12
cg12297125	rs4648451	4.75879e-12	5.36883e-10
cg12436196	rs2788093	1.43845e-12	1.38758e-10
cg17890044	rs4648359	0.000258561		UT
cg22506548	rs1569419	6.38872e-17	2.2834e-16
cg25308086	rs2788093	3.14309e-11		UT
cg04493316	rs2981886	4.59846e-11		UT
cg09271661	rs2817171	3.91189e-25		UT
cg12473797	rs2817171	0.00461697	0.0046157
cg26426080	rs2817171	2.67147e-25		UT
cg05117823	rs4648364	1.09779e-27	4.83438e-33
cg23609682	rs2742659	1.58271e-06		UT
cg26222332	rs881142	0.000145979		UT
cg04882216	rs2651928	9.98812e-38		UT
cg07902789	rs3795268	0.000395799		UT
cg15090440	rs2651899	1.25671e-07	2.96784e-06
cg18147147	rs2651927	0.001952		UT
cg00254258	rs2651926	4.66181e-26		UT
cg04972748	rs2651925	1.35484e-28		UT
cg15385589	rs10737190	3.42585e-17		UT
cg21609526	rs2817137	1.01001e-29	5.87212e-27
cg25382214	rs2817137	1.16714e-32	1.63266e-28
cg23950223	rs10797382	1.09659e-25		UT
cg21786372	rs72632103	8.3295e-07	1.71846e-05
cg15357022	rs2455115	0.00815297	0.00293972
cg02295527	rs12565013	0.000161879		UT
cg07424785	rs12404208	4.81571e-11	4.73459e-08
cg22389615	rs1553291	5.50096e-09	2.73344e-11
cg05573412	rs2500277	0.00384073		UT
cg06824308	rs2493268	4.76787e-12		UT
cg15385853	rs4648491	2.13664e-09	1.34003e-10
cg24878051	rs10492938	5.21985e-15		UT
cg01783650	rs2493251	1.14098e-11	1.02409e-12
cg12635919	rs2151350	2.17831e-21	1.17901e-22
cg23999080	rs10909942	0.000169432		UT
cg25052274	rs12726710	1.33706e-07		UT
cg17412901	rs2483229	1.96584e-12	2.50355e-14
cg22076614	rs146665071	1.52809e-05		UT
cg21197219	rs2493250	0.00326043	0.000814616
cg01269514	rs80336315	0.00155152		UT
cg22007638	rs881978	3.52167e-15		UT
cg26940122	rs143715181	4.97394e-07	2.97332e-08
cg10331884	rs146805896	0.00324317		UT
cg04391135	rs114650222	0.00176639	0.00345033
cg25624359	rs2820999	0.00545757		UT
cg01412518	rs10737192	2.12313e-16	7.76769e-22
cg02073224	rs10737192	1.32629e-05	0.00150697
cg22400959	rs10737192	3.06778e-25	2.80459e-26
cg22226131	rs2821051	6.67304e-11		UT
cg06775523	rs4648395	8.9257e-15		UT
cg09187007	rs3001107	2.33094e-07		UT
cg24953596	rs34128889	2.37658e-05		UT
cg27306802	rs61762207	3.84818e-08	3.22765e-07
cg00073244	rs1539126	0.00157026		UT
cg01769341	rs35761570	0.000255776		UT
cg00418943	rs1539126	1.12019e-19		UT
cg13059495	rs6678958	4.12904e-10	3.62875e-11
cg20522675	rs12405423	1.14684e-07	1.76173e-07
cg04361279	rs113727502	1.55938e-11		UT
cg15925527	rs12086552	1.63572e-06		UT
cg26422465	rs12408890	1.18789e-44	4.87262e-47
cg09798435	rs9662052	1.23666e-05	4.21688e-09
cg11504517	rs9662739	2.27029e-05		UT
cg04159546	rs1885872	3.52091e-10		UT
cg21388339	rs2146660	7.87971e-16	8.08507e-18
cg23052055	rs12130809	0.000429006		UT
cg24356964	rs1122723	5.16087e-06		UT
cg05782471	rs35837097	3.96606e-05	0.0095773
cg07045089	rs4582730	7.87361e-07		UT
cg26034538	rs12564843	3.75537e-05	0.00387837
cg04562683	rs12737840	3.34136e-34	1.05972e-35
cg12417704	rs55704710	1.26885e-35	4.51029e-42
cg00105640	rs12738904	7.1465e-05		UT
cg02214783	rs1181873	1.13418e-05		UT
cg06872770	rs36002367	0.00582493		UT
cg07586042	rs1181872	3.72855e-05	4.93265e-07
cg10555106	rs7543006	2.65626e-05		UT
cg17855390	rs71634371	0.00251238		UT
cg07374414	rs35756038	3.21975e-20		UT
cg13558682	rs2282455	5.5285e-07	3.06042e-07
cg03318469	rs10909792	0.000634648		UT
cg17519938	rs12750187	1.28785e-13	5.59303e-11
cg18809873	rs7543006	3.18606e-05		UT
cg24196422	rs7543006	4.9859e-29		UT
cg10625090	rs12047360	2.66053e-29		UT
cg14922732	rs12729542	7.5916e-06	1.52372e-11
cg00489772	rs1122613	0.00554846		UT
cg03921357	rs6678851	8.6234e-12		UT
cg09800633	rs10909817	1.92735e-14	2.23836e-12
cg13335886	rs4073324	2.59739e-05	0.000214436
cg01020987	rs6424061	1.56365e-09		UT
cg09275693	rs35131135	4.77758e-36	3.84398e-37
cg25762395	rs4568776	4.68237e-07		UT
cg00935967	rs10797352	1.76326e-16		UT
cg09228402	rs58663935	3.5402e-06		UT
cg14264496	rs10797352	1.88609e-06		UT
cg23698560	rs10797352	1.25124e-17	5.73272e-15
cg26020826	rs10797352	4.79812e-40		UT
cg04094178	rs4233260	6.5401e-11		UT
cg13224197	rs4589076	2.52643e-11	5.88358e-10
cg01150351	rs12403948	0.00263689		UT
cg07425646	rs4614226	0.00227766	0.00599783
cg22016671	rs4414012	3.43805e-33		UT
cg26840333	rs12125737	7.20198e-42	1.1173e-42
cg00345083	rs7517857	1.44332e-46	1.09612e-48
cg02411275	rs395467	3.56918e-06	0.000250919
cg09259053	rs70981309	0.00793618		UT
cg14654471	rs11121956	6.99295e-08		UT
cg08622934	rs869107	0.00109767		UT
cg01934408	rs76852674	0.000200278	0.000689636
cg26564960	rs11121053	3.31162e-09	1.8031e-05
cg12135344	rs2311388	6.5057e-17	1.49263e-17
cg15205435	rs9434711	1.22595e-14	2.4329e-16
cg17927613	rs2311388	6.58428e-14	1.36204e-13
cg25143235	rs9434711	2.54397e-10		UT
cg26796642	rs9435102	4.22816e-05		UT
cg11069824	rs2311388	0.000548218		UT
cg19694465	rs115478570	0.00993728		UT
cg11019172	rs709209	0.00313471	0.000127427
cg14089881	rs709209	9.37197e-11		UT
cg17145806	rs569344974	0.00116301		UT
cg17992056	rs9970334	4.23812e-08	0.000493013
cg25194807	rs145358377	4.6689e-11		UT
cg15892785	rs6577567	0.00139983		UT
cg24927687	rs7547093	8.24691e-06		UT
cg25165880	rs55945329	0.000455051		UT
cg11404532	rs4908890	9.56756e-18		UT
cg00248454	rs201170	0.00354837		UT
cg13326801	rs3138159	0.000208133		UT
cg13284574	rs3138159	6.58869e-15	3.95496e-09
cg00087884	rs3138159	2.04655e-07	1.32736e-05
cg03893150	rs3007417	2.18154e-17	3.15619e-16
cg04500986	rs2986754	1.22126e-09		UT
cg10059687	rs45542640	2.61234e-12		UT
cg10539898	rs3007416	0.00838721		UT
cg12814070	rs3007417	2.53906e-11	1.16389e-11
cg16681526	rs3007417	4.12622e-17	2.27577e-16
cg23114616	rs3007417	1.05175e-16	5.49521e-17
cg05462761	rs943585	0.00602058	0.00380752
cg27299712	rs2986742	2.08627e-16	2.92168e-21
cg04093404	rs4908924	5.52414e-18		UT
cg11135412	rs112962909	0.00204217		UT
cg05389555	rs3833475	2.91623e-05	0.00370081
cg08163621	rs6804	5.57114e-15		UT
cg09357684	rs35005772	0.000390635	0.000179937
cg24312985	rs277686	3.16991e-09		UT
cg12475902	rs278019	1.68273e-18	1.04366e-17
cg23040782	rs429383	0.00106571		UT
cg20409752	rs12097009	1.64745e-22		UT
cg20434152	rs4436414	7.37918e-14		UT
cg26413691	rs6577411	6.55964e-06		UT
cg14278614	rs34535455	2.87751e-08	0.00154761
cg25763306	rs71637394	2.30352e-21		UT
cg05285441	rs3124796	8.00637e-07		UT
cg23937295	rs35555090	4.84139e-10		UT
cg01514075	rs1773157	2.52039e-16		UT
cg26816564	rs3737906	0.00189163		UT
cg02277850	rs1773157	0.000118187		UT
cg14511923	rs1773157	0.00183432		UT
cg23987789	rs1773157	6.44365e-09	8.81323e-07
cg04725166	rs1776352	0.00281473	0.00104343
cg08926642	rs1776352	0.0033001		UT
cg09168692	rs1776352	0.00422335	0.00105061
cg17328665	rs1776352	0.0093551	0.000766811
cg17724687	rs1776352	0.00449198		UT
cg08840010	rs2131630	3.94824e-06		UT
cg10385390	rs146331509	0.00884471		UT
cg24342270	rs2300428	9.81506e-06		UT
cg01889893	rs149119861	0.00011196		UT
cg03335216	rs72854902	0.000196849		UT
cg11426075	rs2294890	2.38945e-10		UT
cg22678073	rs225127	3.55314e-23		UT
cg04236512	rs385814	3.02881e-07		UT
cg11283860	rs143927797	0.00188287		UT
cg06974662	rs478128	4.54347e-06		UT
cg14413262	rs72635798	1.58087e-17	4.82466e-10
cg00087735	rs12142465	4.86517e-14	1.23062e-11
cg22352169	rs66504733	3.1387e-06		UT
cg06159269	rs12093157	1.67517e-18		UT
cg10211414	rs11121245	3.04699e-45	2.28976e-51
cg19371916	rs6577536	1.3159e-41	2.46871e-43
cg06972019	rs6577536	2.01955e-42		UT
cg10313368	rs6661010	5.29611e-28		UT
cg18273817	rs2065603	2.48857e-06		UT
cg23267872	rs2065603	2.33689e-27		UT
cg25849281	rs6577536	9.07032e-51		UT
cg07247610	rs12025713	1.00949e-05		UT
cg21812850	rs5840	7.58202e-11		UT
cg21689824	rs12736085	5.75932e-19		UT
cg12385729	rs61787668	0.00334921		UT
cg16097191	rs9435129	2.44197e-17	4.84338e-11
cg26603116	rs4908528	1.00172e-05	1.93841e-07
cg04093381	rs55858522	1.88729e-06	0.00180209
cg04199779	rs11121349	5.16194e-29		UT
cg22601917	rs6577563	6.96779e-30		UT
cg23913482	rs732950	3.95383e-06		UT
cg23914842	rs36058755	2.67301e-26	6.32572e-25
cg25940513	rs12042692	6.56641e-08		UT
cg01901101	rs7416897	0.000112276		UT
cg03003073	rs34022146	5.04554e-14		UT
cg07555350	rs11121432	1.36026e-13		UT
cg09058554	rs57353837	1.01631e-07		UT
cg13557160	rs79315781	7.81181e-10		UT
cg07793148	rs78021484	0.000227345	1.17702e-06
cg11334709	rs7518793	1.24189e-11	2.76432e-10
cg12763118	rs4477280	6.323e-35		UT
cg22595920	rs7518793	2.58849e-07	2.07158e-08
cg26573321	rs4477280	2.04977e-27		UT
cg07805542	rs11121484	9.73521e-11		UT
cg15090005	rs6664631	1.2212e-13	5.47561e-18
cg19092837	rs11121529	2.90582e-10		UT
cg19773385	rs34918542	0.000138605		UT
cg00147627	rs11121559	2.73907e-21	4.58571e-22
cg06829969	rs3762286	0.00277299		UT
cg05038881	rs585406	1.11079e-11		UT
cg09242541	rs3215946	1.71997e-09		UT
cg09578353	rs544289	6.48642e-07		UT
cg13803915	rs544289	0.00808442		UT
cg25614726	rs544289	4.88545e-07		UT
cg11344572	rs146039805	5.89058e-08		UT
cg02055255	rs284321	1.06491e-05		UT
cg02903756	rs516243	2.661e-43	3.19884e-44
cg09017718	rs284288	4.29512e-05		UT
cg11073602	rs11804707	8.17549e-05		UT
cg00787856	rs1152727	2.03055e-12	1.9606e-09
cg13057174	rs1152726	0.000203148		UT
cg16523380	rs1152726	0.00590055		UT
cg24298421	rs761124	1.12506e-15		UT
cg17480077	rs1292656	3.03438e-06	7.23965e-06
cg07148896	rs4845855	1.61677e-07		UT
cg08854313	rs2744815	0.00783951		UT
cg09265940	rs3003914	0.00838886		UT
cg00085122	rs2335768	1.06897e-09		UT
cg13986670	rs11807257	9.88403e-07		UT
cg24878594	rs9614	1.64485e-05		UT
cg25430671	rs2272983	1.60744e-19		UT
cg01554529	rs3117063	1.25237e-15	2.38634e-16
cg24881202	rs3125812	1.1045e-18		UT
cg17189494	rs2233025	1.14837e-09		UT
cg24718367	rs12723707	2.62186e-16		UT
cg26105283	rs2143296	3.97707e-05		UT
cg18285337	rs4846030	4.54068e-48	3.16025e-50
cg26437845	rs7533583	3.15673e-08		UT
cg12046793	rs12095517	5.84893e-29	4.67039e-22
cg15527643	rs12095517	3.72221e-06	2.0954e-07
cg22501942	rs12095517	1.60411e-10		UT
cg25467652	rs12095517	0.000559804		UT
cg01179095	rs198368	4.92965e-07		UT
cg06177599	rs112521149	0.00883442		UT
cg01005303	rs11588551	0.00659818		UT
cg07603449	rs56277955	2.67263e-31	5.62463e-30
cg05398737	rs78328527	3.69189e-06	1.02237e-05
cg07731304	rs11569786	0.000426865	6.12139e-06
cg00175403	rs590314	2.41699e-39	3.78392e-34
cg15819646	rs10864574	0.00673905		UT
cg20680726	rs142443184	5.06215e-08		UT
cg08538882	rs426536	0.000901682	3.65186e-05
cg02086195	rs12045736	4.50111e-19		UT
cg17468563	rs12045736	1.04358e-11	1.87394e-14
cg17985555	rs3000898	4.70234e-23	3.9127e-16
cg20849121	rs4846129	0.000149858		UT
cg24594454	rs72646368	0.00456151		UT
cg23954416	rs1262461	6.29749e-06	0.000210285
cg04886857	rs1148455	2.77545e-05	8.0024e-05
cg01208873	rs1737352	0.00172267	0.00229113
cg21581845	rs112499487	8.5415e-05		UT
cg07180646	rs34507209	4.15656e-12	1.88062e-14
cg09069072	rs34507209	8.84068e-17	5.91307e-18
cg10758286	rs10927689	0.000540655		UT
cg10989683	rs72640787	3.49659e-13	2.58839e-12
cg20811856	rs7555700	4.37302e-17	4.75488e-13
cg21913886	rs7535492	1.99555e-13	6.94355e-17
cg07816247	rs10927724	4.24956e-24		UT
cg09022584	rs10927724	6.76178e-29	9.47628e-29
cg13878066	rs10927724	8.81379e-31		UT
cg21012057	rs3766157	0.00059139		UT
cg06838175	rs397780573	8.99132e-32	3.05717e-28
cg08815479	rs397780573	1.52464e-22	9.91478e-29
cg11799650	rs7531846	8.24187e-27		UT
cg21616031	rs1780597	6.97153e-17		UT
cg27333269	rs36077334	0.00019408		UT
cg05660106	rs557657296	8.25189e-11	1.5113e-11
cg14078231	rs4646109	5.07366e-07		UT
cg11706911	rs4646040	0.000158236		UT
cg17385448	rs553620530	3.30796e-20		UT
cg13390004	rs553620530	3.8783e-06		UT
cg16988262	rs553620530	6.02902e-18		UT
cg24675056	rs112221616	0.00775749		UT
cg05337019	rs35352784	2.8786e-11	4.34872e-12
cg13454846	rs11584945	0.001976	0.000734624
cg00862390	rs114598853	0.00282302	5.06904e-05
cg09167414	rs11585750	2.71069e-23		UT
cg25363046	rs67484410	0.000128139		UT
cg16109817	rs146258974	3.49407e-08		UT
cg04889800	rs150833594	0.00127576		UT
cg05821634	rs33965389	1.18579e-05	3.70989e-07
cg18973939	rs33965389	6.5154e-05	2.54054e-06
cg19025461	rs33965389	0.000884094	0.000397598
cg24735235	rs33965389	0.000646226	1.53759e-05
cg25980637	rs33965389	0.0019204	5.07953e-06
cg22947094	rs559197	8.15968e-05		UT
cg14091149	rs11576202	0.00279952		UT
cg26334507	rs848218	3.51876e-08	2.00131e-11
cg20326928	rs56809328	0.00886655		UT
cg24494577	rs3820609	6.18445e-05		UT
cg00521428	rs6702773	4.2252e-25		UT
cg03887218	rs221046	1.0127e-36		UT
cg05764238	rs3832000	0.00216902		UT
cg06365898	rs221046	2.05718e-30		UT
cg11895451	rs6661883	5.80971e-16		UT
cg14138287	rs221040	1.21062e-12	1.22041e-08
cg20167471	rs221050	6.9946e-05		UT
cg20281040	rs34127909	2.53321e-05		UT
cg20430773	rs221046	1.84582e-33		UT
cg21117207	rs3738630	0.00270208	0.000868412
cg02987928	rs11578807	6.88479e-18	2.43621e-24
cg03522107	rs4360516	3.60813e-12	7.80854e-16
cg07781491	rs34110739	3.89667e-29	1.24949e-30
cg11211795	rs35225769	6.84839e-34		UT
cg14429204	rs4360516	3.47834e-07		UT
cg16312002	rs34110739	9.27965e-20	5.42443e-23
cg17463745	rs34110739	1.50684e-17	1.45589e-17
cg20611680	rs34110739	1.2616e-16		UT
cg03516026	rs12753224	2.28016e-05	3.81603e-08
cg10623389	rs12750808	1.77458e-05		UT
cg01467503	rs10907224	6.67076e-07		UT
cg00694324	rs279017	0.0023884		UT
cg05216029	rs12031735	2.9163e-38	4.52765e-35
cg06800301	rs192459	0.0059666		UT
cg18088712	rs277461	0.000601789		UT
cg22730636	rs7537985	0.00152227		UT
cg06096313	rs192459	1.70011e-06	1.61458e-07
cg06538888	rs698869	7.34165e-19		UT
cg01059331	rs116691311	0.000460289		UT
cg04777112	rs192459	2.90195e-10	4.36549e-09
cg06849778	rs277462	6.91966e-20	8.96334e-23
cg07961027	rs696096	0.000255167		UT
cg12584510	rs698868	8.2698e-05	0.000347249
cg26613586	rs277460	1.35315e-20	2.42732e-24
cg10969209	rs156914	1.02579e-05		UT
cg12918271	rs200256966	7.48978e-06	5.3663e-05
cg14928320	rs157247	0.000447744	0.00105728
cg24725360	rs696604	2.98903e-07		UT
cg10096008	rs192459	0.000270714		UT
cg19627864	rs6691029	0.0081878		UT
cg25602718	rs10907231	0.000400832		UT
cg01828661	rs2985125	1.0987e-05		UT
cg17455847	rs28501465	0.00316073	0.00318238
cg00004209	rs12561768	0.000734296		UT
cg09158015	rs10907261	9.23614e-07	0.000543283
cg12435824	rs10907262	9.60719e-05	6.03162e-06
cg12442246	rs10907261	7.62322e-06	0.000776217
cg01260170	rs2761504	0.00015768	0.00295649
cg01395667	rs28501465	5.35789e-08	1.78107e-06
cg15629460	rs2761504	0.00757625		UT
cg21460394	rs2761504	0.00198821		UT
cg04944300	rs28501465	5.35133e-06	0.00167158
cg08912841	rs28501465	0.00928308		UT
cg11730254	rs28501465	6.99496e-12	1.88086e-10
cg11843516	rs2761503	2.32058e-07	1.12798e-06
cg22364729	rs28501465	2.21119e-08		UT
cg05208572	rs28501465	2.88983e-06	3.1517e-07
cg05740418	rs1977269	3.06369e-13	9.41791e-12
cg06094126	rs2019755	0.0026178	3.35285e-05
cg17670191	rs2761504	5.5242e-05		UT
cg24875017	rs2761503	1.85754e-09	2.706e-09
cg20163959	rs7513616	0.00489027		UT
cg26314478	rs28711566	0.000191696		UT
cg00329656	rs10907262	7.33079e-06	6.24311e-08
cg07573461	rs116314250	0.000322166		UT
cg09174188	rs10907261	0.00148291		UT
cg09684160	rs28501465	0.000243169	0.00743049
cg12616097	rs1977269	8.25295e-08		UT
cg12648811	rs1977269	1.67793e-20	7.54952e-19
cg17984400	rs2985126	6.16708e-06	1.61591e-06
cg27302863	rs1977269	0.000233915		UT
cg04810755	rs2985125	0.0016932		UT
cg10966582	rs28501465	0.0024531	9.79131e-05
cg24547873	rs2985126	0.000113214		UT
cg04786201	rs2761504	0.000218864		UT
cg15907146	rs156914	3.20595e-10	1.0031e-08
cg08736522	rs10907231	9.55071e-05		UT
cg11334694	rs696095	0.00173139	0.00106195
cg12647302	rs698867	0.000138151	2.15028e-05
cg21692666	rs761423	0.000196695		UT
cg24280512	rs277457	0.000243101		UT
cg25976453	rs111976989	8.72164e-08		UT
cg01327202	rs7545418	6.15695e-12		UT
cg07255151	rs277460	5.60813e-19	4.86787e-22
cg10483475	rs149565	0.00150225	0.000328637
cg14981532	rs115289175	1.56429e-11	1.36266e-11
cg26541649	rs157247	1.69318e-05		UT
cg27227029	rs115289175	5.95023e-11		UT
cg25341099	rs761422	0.00368361		UT
cg26152427	rs28501465	0.000121958	2.59846e-06
cg10715820	rs57795698	6.40416e-05		UT
cg24607814	rs192459	0.000140596		UT
cg24678241	rs16830783	3.72204e-05	0.00011581
cg05930173	rs7537985	0.00280817		UT
cg04558298	rs156914	0.000705012	9.99696e-06
cg12856965	rs148739055	3.23573e-09	5.6215e-08
cg27582013	rs200256966	5.59502e-05	9.92563e-06
cg04236263	rs9435729	9.33589e-10	7.88368e-11
cg15600437	rs2311528	7.29676e-42	6.4605e-42
cg03601920	rs2977229	3.39301e-07		UT
cg18879300	rs737428	1.91838e-27	1.28083e-23
cg01904812	rs730153	3.37167e-44		UT
cg07965774	rs730153	4.20235e-41		UT
cg25660961	rs12073549	0.00152025		UT
cg21791023	rs2270977	4.27429e-23		UT
cg26664979	rs28481933	1.78354e-20		UT
cg11232944	rs35334068	3.70281e-05		UT
cg17945001	rs12759956	8.35098e-24		UT
cg08937639	rs72940712	2.08227e-09	6.24818e-09
cg01827761	rs7535812	8.88654e-07	1.84229e-08
cg05040210	rs1360920	5.09134e-16	1.69672e-16
cg11175836	rs11261017	1.27499e-14		UT
cg13507429	rs1360920	4.64564e-26	4.64326e-24
cg14356550	rs1360920	8.85829e-09	2.84611e-08
cg17156862	rs1360920	3.38088e-07	7.5587e-06
cg20200200	rs1360920	2.92781e-28	1.18173e-27
cg21693033	rs6665151	0.000248876		UT
cg23281527	rs11261020	0.0063588		UT
cg24076588	rs2992758	2.56909e-06		UT
cg13786083	rs11267925	1.92647e-39	2.56434e-37
cg19637330	rs11267925	9.28539e-37	2.66052e-31
cg26220594	rs11267925	1.84804e-42	1.29709e-37
cg17017746	rs72651853	2.26656e-19		UT
cg03754153	rs41273173	6.24139e-10	1.71234e-09
cg11406134	rs6426802	1.00379e-25	8.50225e-29
cg11844800	rs9701226	7.31003e-10	4.93822e-12
cg10582648	rs79689023	0.00410218		UT
cg14656657	rs28687908	4.94332e-08		UT
cg24837256	rs74973887	1.34752e-07	3.84979e-06
cg05346593	rs61763749	0.00743639		UT
cg05688084	rs1535036	0.00763308		UT
cg05704942	rs735025	7.06873e-50	3.22106e-52
cg03985478	rs7549088	1.18772e-28	4.30777e-29
cg07162162	rs4483432	0.0021104	0.00565973
cg09045262	rs6426774	0.000109877	1.08895e-05
cg11376198	rs6426774	0.00776955		UT
cg13935437	rs17522898	0.00427329		UT
cg18151012	rs55714131	0.000953903		UT
cg23260966	rs2073102	7.85132e-25		UT
cg00690710	rs6426774	9.54565e-08	2.71367e-06
cg02910873	rs77827949	0.00159937	0.000576131
cg07838106	rs6426774	0.000622857	0.000364866
cg08917933	rs79184148	0.00314107		UT
cg09812541	rs2073098	1.02194e-10	4.65724e-07
cg13494428	rs2073098	2.42501e-26	1.15996e-23
cg13555004	rs2073098	2.42226e-07	1.12688e-05
cg15026089	rs4912070	5.61876e-12	1.27145e-14
cg26157446	rs61764955	2.26415e-06		UT
cg15624109	rs12739730	1.66269e-21	1.70483e-26
cg19713429	rs214307	0.000658942		UT
cg01534871	rs880553	1.61603e-08		UT
cg09143185	rs145969771	0.000360105		UT
cg00755546	rs2268803	3.9283e-08		UT
cg00932104	rs2268803	7.37614e-15	1.99417e-12
cg00944884	rs34403938	1.30425e-10	3.33485e-11
cg03884082	rs11810271	4.68537e-06		UT
cg18923740	rs2268803	2.13749e-12	1.00188e-11
cg21813747	rs2268803	0.000399936	1.67124e-05
cg10741760	rs10917509	3.42977e-21		UT
cg27549720	rs10159394	2.00374e-07		UT
cg00786939	rs72658577	9.7695e-35	3.6242e-28
cg16114773	rs10799592	0.00674342		UT
cg17133982	rs11581741	2.11698e-13		UT
cg26370078	rs3767235	7.64118e-09		UT
cg17183232	rs12407369	5.01785e-06		UT
cg17508639	rs74320203	0.000388579		UT
cg24455365	rs542589	3.73e-11		UT
cg04423622	rs61547312	3.46e-13		UT
cg03432774	rs6702859	2.92868e-24	2.62961e-24
cg12459000	rs67962597	3.24334e-10		UT
cg01066954	rs61778504	4.15907e-07		UT
cg03626238	rs698054	0.00651877		UT
cg09793172	rs601329	0.000142145	0.00198834
cg21382923	rs531044	0.0004861		UT
cg05370193	rs28368024	1.84215e-05		UT
cg04264289	rs10916981	0.00392712		UT
cg12900314	rs115737209	0.00011026		UT
cg00786952	rs10916990	2.15568e-12	1.92935e-14
cg19319317	rs6687836	0.000319867	0.000534347
cg02390115	rs2004380	4.43408e-07		UT
cg14018420	rs10916990	0.00150237		UT
cg17800788	rs10916990	2.36243e-07	3.38823e-10
cg21906605	rs4654745	1.61316e-15		UT
cg02656959	rs10916996	7.17338e-07		UT
cg06035250	rs28439696	2.44911e-07	2.0852e-07
cg10487998	rs3753782	3.22287e-08	2.95756e-08
cg15827217	rs12092961	0.00166838		UT
cg20645065	rs28439696	0.000461991		UT
cg11072119	rs11267885	1.32243e-12	8.63509e-15
cg01424901	rs3753782	1.53178e-05	6.88072e-05
cg03132729	rs78682437	3.54314e-06		UT
cg21694350	rs950922	0.000165153	0.000186435
cg24001246	rs829382	1.65223e-05	0.000758152
cg24117274	rs3753782	4.83259e-08	1.46166e-08
cg01723876	rs2625408	2.87123e-07	4.7229e-09
cg08118344	rs79843678	4.75105e-09	1.4279e-07
cg14515812	rs2625408	8.00998e-10	1.83201e-08
cg10038867	rs6693446	0.000185467		UT
cg17184245	rs829395	0.00242806		UT
cg00309945	rs2290501	9.07016e-08		UT
cg10538929	rs2305562	0.00802881	0.000510298
cg12939901	rs2228347	1.52546e-08	6.3373e-06
cg16384073	rs61777193	0.00187501	0.00310059
cg24254377	rs6687466	9.17861e-15	1.10545e-10
cg26112909	rs61777192	9.94557e-09	2.57672e-05
cg21272897	rs897471	1.15153e-43	8.55206e-34
cg13063658	rs2254358	3.49817e-05		UT
cg13430819	rs2473307	2.93962e-23	2.63834e-30
cg08608952	rs1016493	4.21187e-08		UT
cg01781529	rs10917077	0.00300275		UT
cg17022577	rs56408422	0.0010503		UT
cg25011003	rs7519889	0.000408075		UT
cg20335309	rs80128156	1.78893e-05		UT
cg26811927	rs146905496	1.83754e-14		UT
cg05266226	rs209696	5.61693e-10	6.34496e-09
cg05269784	rs209696	5.04773e-06	8.40192e-05
cg18891953	rs209704	2.40381e-07		UT
cg19697359	rs209702	0.000343587		UT
cg00136477	rs653286	1.50767e-07		UT
cg05308979	rs9434	3.72741e-06		UT
cg17104151	rs675265	0.000737875		UT
cg14787964	rs4655109	3.91415e-17	5.42603e-16
cg19743168	rs10917360	5.79268e-34		UT
cg00907427	rs58087683	0.000239061		UT
cg11724055	rs139525508	0.0033211		UT
cg20150640	rs638722	2.57157e-30	6.86706e-29
cg22502492	rs201631429	6.56273e-07		UT
cg00463859	rs7511979	9.93264e-07	3.14509e-05
cg06033387	rs4649090	1.41825e-09		UT
cg07736389	rs2077066	1.11911e-15		UT
cg07820742	rs4649090	7.44539e-06	7.70832e-07
cg12023170	rs36007732	5.32093e-19	1.10495e-20
cg01095837	rs1198441	0.000104546	1.08334e-05
cg02351745	rs567527661	4.52937e-08	1.03404e-09
cg19827787	rs567527661	7.91043e-10	4.47291e-11
cg21105827	rs1198441	6.30142e-06		UT
cg24580199	rs567527661	1.88777e-06	5.64813e-08
cg27447006	rs567527661	7.70122e-10		UT
cg01000553	rs12078515	7.55723e-06	1.16567e-06
cg24254937	rs7518154	3.58311e-05		UT
cg02690117	rs1050096	8.75635e-32		UT
cg02978140	rs1050096	2.04651e-13	4.19495e-12
cg15102567	rs1050096	4.11026e-09	1.99279e-10
cg15357156	rs2071495	0.000825992	0.000735226
cg18027654	rs4649098	4.59559e-08		UT
cg00458949	rs2811989	2.3885e-06		UT
cg24406162	rs2864707	7.23904e-10	4.50188e-14
cg12717729	rs140880078	0.000231708	0.000127511
cg10961323	rs138996016	6.86899e-08	1.66803e-09
cg04160030	rs2229579	1.99193e-11	1.26053e-13
cg10953003	rs200301178	5.7933e-13		UT
cg12084952	rs12118592	9.83091e-05		UT
cg15692032	rs2229579	1.35947e-07		UT
cg19367136	rs200301178	9.91958e-07		UT
cg21528040	rs2503003	1.5693e-07		UT
cg22077361	rs200301178	9.32038e-13		UT
cg22614927	rs2229579	2.63668e-14	9.56361e-17
cg24792360	rs200301178	5.81697e-11		UT
cg19276111	rs7537224	2.16993e-14		UT
cg06886736	rs12094257	4.59613e-07	1.90069e-06
cg08700651	rs1538633	9.59943e-05		UT
cg08757148	rs12046369	0.000929245		UT
cg12394377	rs12094257	0.00117407		UT
cg08936898	rs2235557	0.00947981		UT
cg18323236	rs77255885	0.00157078	0.000384262
cg21298759	rs10903084	8.39727e-13		UT
cg00917251	rs9424323	8.19773e-12	4.19718e-11
cg24089263	rs196413	0.00112018		UT
cg07965110	rs113166820	1.76025e-13		UT
cg09895325	rs4649004	0.00109516		UT
cg06129455	rs3122038	0.00095104		UT
cg02818189	rs2185151	1.42434e-07	5.74345e-08
cg22509179	rs112694611	1.02691e-40		UT
cg03961551	rs9438860	0.000842265		UT
cg16574073	rs3216190	2.08149e-40	3.21134e-44
cg20670361	rs7517302	1.98035e-29	7.45114e-28
cg03650068	rs72660960	2.24476e-10		UT
cg00786635	rs72660908	6.62921e-17	4.825e-10
cg20684491	rs72660908	0.00121423	0.00167326
cg17987483	rs72660908	1.0102e-23	4.99131e-31
cg18883198	rs35199321	1.9259e-08	3.07921e-08
cg16585234	rs3767910	0.000549844		UT
cg16836311	rs34652808	0.00082152		UT
cg06840154	rs213620	0.00128186	4.37495e-08
cg14280627	rs3738450	2.73275e-14	1.95622e-09
cg21139639	rs76706441	0.000683729	2.81095e-05
cg18264562	rs61775030	0.00762819		UT
cg12397564	rs140550412	0.00259317		UT
cg16174809	rs933078	2.91796e-31	2.78175e-29
cg00349061	rs2997449	8.09269e-08	1.31387e-08
cg17753661	rs61776592	6.46473e-09		UT
cg00017970	rs3806383	3.73856e-32		UT
cg01568347	rs3806383	3.25979e-27	5.45578e-25
cg04236334	rs3806383	2.04678e-19	1.88142e-18
cg04280647	rs3806382	5.21319e-22		UT
cg11418559	rs3806383	1.55465e-31	1.14445e-26
cg11643099	rs10794523	0.00242876	1.4528e-07
cg13462544	rs12565228	1.7202e-20		UT
cg23689304	rs12565228	4.65248e-07	7.08646e-08
cg03844060	rs2783627	4.17936e-08		UT
cg13223043	rs12129872	2.50503e-06	4.4919e-06
cg18107827	rs3806382	1.12425e-13		UT
cg24519413	rs144081029	3.24489e-08		UT
cg26543657	rs3806382	1.07416e-23	3.90617e-20
cg11674508	rs11805726	5.86801e-09	8.76039e-10
cg12744634	rs12125620	4.13839e-21		UT
cg13151135	rs4585968	1.50723e-05		UT
cg21412456	rs9645432	4.37048e-09		UT
cg21646082	rs11247893	5.79568e-30	7.4567e-33
cg04990556	rs12732295	2.67031e-05		UT
cg23732845	rs11247918	5.44407e-10		UT
cg01200442	rs6657386	2.33092e-11	5.75957e-12
cg01943692	rs71640321	1.92775e-22		UT
cg05816868	rs11584185	0.000580974		UT
cg12733254	rs11247929	1.28017e-33		UT
cg07023131	rs2445640	2.199e-10		UT
cg14254745	rs9438550	0.000626296	0.00137754
cg17218045	rs9438550	1.71512e-05		UT
cg05304531	rs111331455	1.00927e-06	1.62172e-06
cg26108329	rs111331455	4.01953e-05	5.80679e-05
cg14164839	rs67849345	2.19102e-34	7.43728e-37
cg08034986	rs12741800	8.82892e-44		UT
cg13092108	rs11589734	0.00272692	1.53444e-06
cg16701767	rs113240820	4.0087e-07		UT
cg01298304	rs745817551	5.2251e-08		UT
cg06216065	rs71636786	1.19033e-17	5.31096e-16
cg06511276	rs60878021	1.13867e-28		UT
cg25841309	rs12730386	5.12892e-11		UT
cg08237971	rs67571958	1.10021e-05		UT
cg17860800	rs17340509	4.70314e-14		UT
cg19681352	rs17340509	8.86191e-23		UT
cg21921474	rs71636786	0.000101554		UT
cg22367705	rs12139597	1.22883e-21		UT
cg24738346	rs5773178	5.43183e-11		UT
cg00759254	rs1128918	2.04664e-10	2.29054e-17
cg00851518	rs41291086	0.000202953		UT
cg03750567	rs41309280	0.000476564	8.75693e-05
cg08157684	rs41291086	0.00390862		UT
cg12748890	rs41291086	0.000301841		UT
cg04789365	rs35659744	6.49491e-30	5.80998e-30
cg06035600	rs35659744	1.46318e-26	6.18316e-25
cg25133130	rs35659744	2.76531e-28	7.6006e-26
cg11529819	rs144732294	0.00106226		UT
cg05436231	rs57778433	7.55436e-15	7.1725e-15
cg09473455	rs734725	7.96957e-06		UT
cg10785977	rs115072736	3.24309e-09		UT
cg10961604	rs57778433	3.31214e-06		UT
cg11955474	rs9438584	3.31333e-09		UT
cg15166089	rs115072736	6.70671e-09	1.08738e-06
cg16400794	rs57778433	1.15945e-08		UT
cg19719807	rs57778433	1.61679e-17		UT
cg24932660	rs111257457	1.16599e-18	2.40485e-20
cg26785800	rs17361679	4.11516e-05	5.37492e-05
cg00065048	rs3737801	5.5748e-08	1.187e-09
cg00404394	rs112861813	7.99593e-12		UT
cg09845000	rs3737801	2.82011e-09	8.98144e-08
cg11587640	rs112861813	3.28652e-07	1.43539e-10
cg14378564	rs547014497	8.38741e-09	1.08188e-09
cg07424927	rs4243822	1.12394e-19		UT
cg21577315	rs484954	3.72509e-11		UT
cg26058965	rs5773213	0.00508854		UT
cg00033102	rs476843	3.8593e-15	1.44598e-22
cg03040423	rs12129991	5.48725e-40		UT
cg02251754	rs557922062	1.77873e-17		UT
cg05045517	rs521587	1.00992e-10		UT
cg07148744	rs2938867	1.42977e-06		UT
cg07913096	rs557922062	0.00361019		UT
cg01557411	rs580800	7.79372e-27		UT
cg02737621	rs547274	3.27475e-10		UT
cg06754224	rs116698135	0.00283912		UT
cg00017546	rs12144013	2.74698e-08		UT
cg01018002	rs111700925	1.74688e-08	1.69366e-06
cg19409133	rs188601503	8.11212e-06		UT
cg25596287	rs188601503	1.88206e-05		UT
cg01198591	rs9426405	6.62855e-05		UT
cg07383941	rs66955836	5.08529e-05		UT
cg12640482	rs140527979	1.28202e-19		UT
cg21438252	rs61222018	1.99146e-13		UT
cg03375056	rs4654320	1.01269e-06	4.94963e-08
cg03731740	rs4654320	1.25945e-13		UT
cg25273602	rs3753693	2.5503e-11		UT
cg06221449	rs6686595	1.19253e-15	1.64653e-13
cg10387543	rs528265	2.66422e-06	3.46248e-06
cg10782019	rs6686595	2.89948e-29		UT
cg02785792	rs2236861	0.00916186		UT
cg03397031	rs12067946	0.0012981		UT
cg06868481	rs457618	0.000338147		UT
cg18346634	rs4654327	8.7278e-12	4.26932e-15
cg21870545	rs157214	9.81097e-05		UT
cg25287272	rs4654378	9.25653e-14		UT
cg25727366	rs12408397	7.11152e-11		UT
cg00553833	rs201079494	3.24346e-05		UT
cg03357664	rs12354050	0.000422956		UT
cg19716902	rs199775551	0.00223113		UT
cg05928980	rs471099	7.13093e-06	0.000240244
cg12700145	rs35226742	0.00477923		UT
cg13203239	rs35959405	0.00702596		UT
cg16925659	rs74975149	0.00305391		UT
cg00328870	rs4409706	4.25692e-07		UT
cg06747288	rs4949294	3.27443e-07		UT
cg23937078	rs10914198	1.07904e-30		UT
cg01815720	rs11578558	6.80072e-08		UT
cg17180633	rs4949303	1.8877e-11		UT
cg25468274	rs11587722	0.00190712		UT
cg25470758	rs11578558	9.07611e-06		UT
cg01566216	rs12563707	0.00109617	0.00813979
cg02100343	rs34407537	0.00196973		UT
cg18939081	rs6696341	0.000393463		UT
cg22809315	rs142597528	3.10059e-05		UT
cg10574365	rs4949454	0.00288258		UT
cg12905085	rs4949447	2.97705e-06	3.40639e-05
cg01639898	rs34061498	1.8354e-14		UT
cg02288777	rs147062121	0.000619462		UT
cg04577212	rs2297674	0.000776326		UT
cg24451872	rs12405005	1.7842e-21		UT
cg20975182	rs909001	1.51796e-15	6.40929e-18
cg16767915	rs72664932	0.000741811	0.00585267
cg03774520	rs12024698	0.00101409	7.28184e-05
cg15694605	rs67410810	1.99766e-12		UT
cg21929761	rs78851326	3.85294e-13	2.41295e-13
cg21545720	rs754344285	1.02407e-08		UT
cg11721491	rs541978	4.22619e-06		UT
cg10312513	rs3738002	1.60648e-16		UT
cg26917754	rs565677418	0.00633		UT
cg09942999	rs3795425	0.00349792		UT
cg11960677	rs1137921	0.00387923		UT
cg14843030	rs10914539	0.000359657	1.63384e-06
cg14781242	rs113342389	2.34646e-07		UT
cg24468890	rs36212119	0.000151455	0.000127992
cg24872163	rs12031634	0.00252283		UT
cg22354583	rs570530461	0.000750389		UT
cg13920521	rs61798837	0.000255164		UT
cg07979236	rs12031494	0.00398218		UT
cg02350320	rs12023940	0.000891534		UT
cg03962411	rs6663106	5.57336e-08	9.3591e-06
cg12731430	rs6663106	5.75787e-18	9.73707e-19
cg06851000	rs12021662	0.0011069		UT
cg10975001	rs681599	7.21952e-07		UT
cg18238718	rs55879775	1.25982e-17		UT
cg13870102	rs7527638	0.000307049		UT
cg18964375	rs10643513	6.73428e-08	1.37322e-08
cg00418068	rs143123895	1.77003e-12	4.67492e-10
cg17329292	rs7514303	1.79171e-21		UT
cg18238908	rs61801971	1.95666e-14		UT
cg11828820	rs6694933	4.79082e-19		UT
cg09270225	rs297787	6.25976e-21	1.35719e-18
cg20314038	rs542916	0.00310148		UT
cg00124902	rs1467834	1.91191e-22	1.9966e-26
cg13329248	rs4653399	1.43886e-08		UT
cg07594531	rs532118	1.55313e-11		UT
cg00259249	rs2359644	3.34154e-26	1.31497e-29
cg04370730	rs9426010	1.26717e-06	7.32174e-05
cg09178385	rs2359644	1.12547e-15	1.82217e-16
cg21151355	rs2359644	6.84762e-08	7.61437e-09
cg04205715	rs682362	7.35932e-44	4.08607e-37
cg12447066	rs6700999	3.19925e-06	5.42972e-06
cg13364230	rs12128624	5.62709e-05		UT
cg22558673	rs55818495	6.80343e-06		UT
cg14282087	rs14103	5.18024e-07		UT
cg11835197	rs2479531	0.000129165		UT
cg13558810	rs2479531	0.000827763		UT
cg22851880	rs2479531	0.000331988		UT
cg12667125	rs6669654	2.52178e-05	1.31101e-06
cg02639366	rs811114	4.88941e-05		UT
cg19822229	rs78286658	0.00248903		UT
cg00438309	rs77448867	0.00807371		UT
cg06790326	rs7521145	3.52598e-15		UT
cg24686825	rs6686192	1.19804e-06		UT
cg11293241	rs2296263	4.42518e-20		UT
cg00426377	rs11578811	0.000727372		UT
cg08452766	rs61775902	5.82509e-08		UT
cg15095906	rs58971913	3.08036e-05		UT
cg12781547	rs6682536	9.67884e-06		UT
cg12880200	rs11404535	3.76641e-05		UT
cg20948151	rs56755250	4.66099e-24		UT
cg26653824	rs761318333	0.000194949		UT
cg09514174	rs10796885	0.0009025		UT
cg26030770	rs11588140	0.00383281		UT
cg27439456	rs11404535	5.40669e-05		UT
cg02396836	rs137897931	2.87587e-14	9.79409e-13
cg03140118	rs75785507	1.69401e-06		UT
cg16371538	rs2245867	7.40769e-16		UT
cg02930200	rs6662367	6.98715e-12	2.54951e-12
cg11397548	rs4653298	1.54338e-19		UT
cg12696750	rs7518026	1.82775e-05		UT
cg20772512	rs4653298	3.03634e-29	1.94499e-24
cg17933807	rs71578171	8.17967e-12		UT
cg26653091	rs7550675	1.6524e-20	3.56554e-25
cg10123642	rs7520673	2.51777e-06	7.35621e-08
cg05262634	rs568817	5.64703e-11	3.28204e-09
cg06917450	rs5773600	2.23786e-27		UT
cg12339802	rs5773600	6.46255e-26	5.78567e-30
cg14522793	rs5773600	1.01864e-18		UT
cg22449745	rs631102	4.00758e-10	8.15686e-13
cg24088508	rs5773600	4.65285e-32		UT
cg27170260	rs5773600	5.35021e-26		UT
cg04622024	rs112367522	1.40331e-05	6.83272e-05
cg10090792	rs512486	0.00806549		UT
cg11664987	rs112367522	1.8114e-06		UT
cg24375409	rs34916188	2.39161e-05	7.10689e-05
cg12139725	rs12029483	0.000533427		UT
cg12548638	rs59484179	2.79498e-06		UT
cg27442140	rs12138115	0.0012678		UT
cg00722362	rs4634868	8.34118e-06		UT
cg04673462	rs67631072	1.12845e-24	1.88183e-28
cg05202204	rs67631072	4.17205e-33	8.6513e-39
cg09847153	rs67631072	1.09962e-26	8.03803e-33
cg16585132	rs4634868	9.86689e-39	1.81815e-38
cg17077180	rs67631072	9.6008e-27	1.48498e-31
cg18451016	rs67631072	3.24747e-23	1.38512e-30
cg15632862	rs4634868	7.2864e-08		UT
cg21680719	rs4634868	6.01688e-29	4.71363e-29
cg01941663	rs67631072	8.29921e-05		UT
cg10888390	rs6656250	0.000282236	5.24104e-08
cg17428744	rs6656250	2.86953e-07	1.01337e-06
cg21278764	rs4634868	0.00165761		UT
cg16926920	rs71642648	1.63745e-05	1.70395e-07
cg09110148	rs76941682	1.22164e-05		UT
cg13202591	rs16825524	7.92277e-13	7.69465e-12
cg13976375	rs74066479	1.51388e-09		UT
cg19224645	rs16825524	8.08878e-10	6.46392e-10
cg23237972	rs12135338	5.54102e-12	2.23827e-12
cg24051749	rs9439081	7.53735e-55		UT
cg03130816	rs3934858	7.97578e-09	1.41718e-07
cg13549152	rs76940943	3.62667e-09		UT
cg22233974	rs28887876	0.00996278		UT
cg08876103	rs2889739	2.90414e-06		UT
cg22174844	rs364716	0.00521632		UT
cg01534765	rs60120274	5.47404e-05		UT
cg15475427	rs72665289	5.91759e-09		UT
cg19923532	rs12023084	0.000436226		UT
cg13457165	rs61781368	0.00674626		UT
cg06209491	rs784595	3.5558e-22	8.28887e-26
cg02495604	rs2746058	0.00174375		UT
cg02773041	rs7518431	1.84258e-12		UT
cg12051614	rs6664570	4.16015e-06	7.40364e-06
cg19912559	rs12239844	1.16555e-17		UT
cg24920358	rs6664570	2.20162e-23		UT
cg13501185	rs12756902	3.85291e-06		UT
cg17748822	rs804395	4.1652e-12	2.72849e-13
cg23599683	rs60120274	0.00565876		UT
cg06616202	rs4660365	7.75057e-15	3.60178e-20
cg26051619	rs10789028	0.00913175	0.000853793
cg04921771	rs113274270	8.37664e-09		UT
cg06804873	rs112152999	7.08619e-33		UT
cg23639565	rs12404139	1.16118e-11	2.12137e-14
cg22716190	rs4660390	1.02691e-40		UT
cg16458866	rs4492609	0.00171287		UT
cg16555417	rs4492609	1.87582e-18		UT
cg20929609	rs11811980	4.68582e-06		UT
cg11211040	rs2228567	4.9778e-13	1.05174e-12
cg04100190	rs169723	8.86711e-16		UT
cg12733396	rs169723	3.28182e-13		UT
cg18186394	rs139305152	2.26309e-13		UT
cg06636289	rs12132506	6.99822e-08	1.81107e-07
cg23847109	rs169723	5.97328e-10		UT
cg06470943	rs3013458	0.00603666	0.00326225
cg14198472	rs72950081	6.70217e-10		UT
cg22024760	rs72950081	1.62868e-08	3.85432e-09
cg09845314	rs7530304	2.56652e-05		UT
cg16328007	rs7520333	0.000261518		UT
cg16359657	rs72663718	5.6435e-06		UT
cg27180009	rs12032282	0.000217762	0.000268694
cg11417323	rs560048671	3.48908e-17		UT
cg15986668	rs750467932	0.00940863	0.00184696
cg06724462	rs2149033	5.41239e-09	7.93973e-05
cg11168433	rs10889654	2.99241e-05	0.000826016
cg03461431	rs10889654	0.00011132		UT
cg13426079	rs7530304	4.09156e-07	5.71113e-07
cg07906262	rs7514344	0.00343693		UT
cg19276343	rs12402583	4.20469e-11	2.47624e-09
cg04011995	rs113403779	2.07157e-06		UT
cg10705800	rs7514344	0.00100658		UT
cg01376402	rs144806087	1.01244e-06	2.98737e-10
cg06248701	rs4660480	9.49075e-19		UT
cg08870646	rs10889705	8.61582e-32	2.18086e-28
cg11152463	rs12407403	2.24139e-06		UT
cg13472192	rs112247126	0.000150204		UT
cg27571590	rs67474215	1.25452e-14		UT
cg01002622	rs7541367	0.000720105	0.000498393
cg10122267	rs34224688	0.000332166	1.78789e-05
cg17045772	rs12403975	3.84997e-05		UT
cg24141382	rs144806087	2.01811e-09		UT
cg02290550	rs538419012	1.25448e-06		UT
cg08733496	rs6685430	0.00445449		UT
cg22005565	rs139455938	4.58781e-08		UT
cg22435441	rs2885696	3.33842e-14		UT
cg03387723	rs71648536	2.15044e-12	5.28771e-11
cg11674448	rs114681465	2.45834e-05	3.70033e-05
cg14498674	rs78401314	7.6179e-07	1.44842e-07
cg15962197	rs475390	2.33074e-05		UT
cg19471466	rs78401314	7.24256e-07		UT
cg04673737	rs34883982	0.00391774		UT
cg11735311	rs72637916	0.00415864	8.26703e-06
cg00596048	rs4660192	8.53499e-05	0.00141445
cg01193554	rs4660192	2.04655e-07		UT
cg06359703	rs4660192	2.25195e-05	0.000276697
cg08462924	rs61774752	2.45765e-25		UT
cg13483447	rs61774746	6.26984e-09	2.13541e-10
cg14028856	rs4660192	8.15988e-18	2.01225e-12
cg19309616	rs61774747	1.04927e-07	3.59788e-08
cg11706129	rs78958654	8.2183e-14	2.74352e-11
cg20239017	rs112361559	2.48398e-07	3.88568e-06
cg04490934	rs36054238	0.00580536		UT
cg01465596	rs2147904	0.00107312	1.97984e-05
cg02031397	rs34627841	0.000711017		UT
cg03884592	rs783622	8.7222e-13	4.08451e-12
cg11735008	rs1890083	0.000742516		UT
cg15644324	rs783622	1.38594e-10	5.91367e-09
cg15937073	rs783622	1.38336e-10	3.84075e-09
cg16685388	rs34627841	1.91167e-11	1.35645e-09
cg17945447	rs783622	0.000369893	0.00302213
cg23762517	rs2147904	4.11245e-12		UT
cg25607920	rs783622	1.2587e-11	1.64477e-11
cg26038582	rs783622	3.32004e-12	4.24322e-11
cg14093106	rs116540250	2.58304e-06		UT
cg06092502	rs883240	2.00337e-23		UT
cg10197057	rs883240	6.89621e-13	3.53254e-14
cg22816091	rs883240	7.78734e-26	2.51732e-27
cg24998527	rs883240	4.39044e-22	4.08841e-23
cg13199589	rs12133806	0.00256482		UT
cg20673830	rs7556145	2.75359e-46		UT
cg10632214	rs72659930	0.00151714		UT
cg04118124	rs1006518	7.6526e-05	0.00113239
cg12799265	rs12030508	4.27806e-11		UT
cg18142162	rs17381767	0.000159279	4.21619e-09
cg23839159	rs17381767	2.57913e-05	8.33382e-07
cg01934756	rs1681855	1.88314e-09		UT
cg06761912	rs841841	2.17858e-40	1.80522e-31
cg00102166	rs3216016	2.77289e-22		UT
cg09322534	rs3768044	2.80409e-19		UT
cg09824328	rs114530232	3.8467e-26		UT
cg12656391	rs35022307	1.73298e-27		UT
cg03343013	rs6656620	7.93642e-07	2.06655e-06
cg04857403	rs6656620	4.5893e-06	1.58659e-07
cg05712748	rs1754140	7.00111e-38	8.24222e-33
cg09476154	rs6656620	0.00742982		UT
cg22933058	rs6656620	1.09347e-08	1.60215e-09
cg17898054	rs6692564	2.64259e-06		UT
cg07138491	rs1198833	1.17654e-36		UT
cg01605945	rs2934883	0.0019469		UT
cg13433694	rs1010620	3.70574e-12	4.98408e-11
cg03753284	rs11587504	1.01619e-25		UT
cg18345219	rs2842182	1.33366e-08		UT
cg18394614	rs6667383	5.23867e-08		UT
cg02078626	rs562249	0.00954636		UT
cg19743044	rs7417538	6.30166e-08		UT
cg05370662	rs34550543	6.02598e-42	6.91351e-42
cg08142848	rs144951225	6.38147e-08		UT
cg09903430	rs6683825	7.8771e-15		UT
cg04259904	rs12127737	7.4538e-07		UT
cg04317147	rs75862497	0.000244908		UT
cg04131194	rs12127737	2.84252e-31		UT
cg12599982	rs12127226	6.25833e-10		UT
cg12908607	rs12127737	5.54452e-33	1.35827e-33
cg13246856	rs12127226	1.10259e-11		UT
cg13392029	rs2906596	0.00263917		UT
cg13606994	rs12127737	2.3631e-30	2.17178e-31
cg15962314	rs12127226	1.82883e-05		UT
cg23954153	rs4567315	0.000133319		UT
cg09666532	rs72684780	5.99218e-10		UT
cg11337388	rs12045544	0.00322299		UT
cg22508530	rs149770255	0.00881555		UT
cg00125858	rs1969878	1.98615e-36	2.63852e-36
cg06976222	rs35592643	9.51293e-08		UT
cg24685298	rs12729082	3.4116e-07		UT
cg07121517	rs4660789	1.2672e-05		UT
cg21534299	rs1291178	4.0832e-46		UT
cg15830864	rs11210992	3.88756e-19		UT
cg16104276	rs11210992	1.55876e-18	2.3481e-17
cg07113006	rs112096253	0.000506006		UT
cg16011762	rs17387413	6.63332e-05		UT
cg22933028	rs113557615	4.15005e-06		UT
cg03907454	rs34114172	2.90028e-07		UT
cg02072975	rs757364466	0.000295526		UT
cg04609640	rs3795712	1.01238e-09		UT
cg06170941	rs3806398	2.1727e-13		UT
cg19804249	rs58603818	4.74362e-08		UT
cg03912703	rs12117881	0.000589118	0.00025578
cg06766016	rs12117881	0.000889696	0.00134219
cg12275060	rs12117881	0.000251501	4.52265e-05
cg17093466	rs12407290	6.0439e-09		UT
cg19530728	rs12117881	0.00115782		UT
cg22026616	rs17883304	1.92346e-12		UT
cg09941208	rs78184567	0.00724601		UT
cg18017573	rs10890317	0.00588604		UT
cg24144893	rs6662159	3.30558e-06		UT
cg03518202	rs767427630	5.39686e-05	0.000217795
cg16078521	rs61789823	0.00230045		UT
cg16593917	rs34267509	0.00732836		UT
cg17412005	rs61788287	2.85981e-07	9.14356e-08
cg15605315	rs1765709	1.05114e-05		UT
cg11803389	rs1088099	5.8948e-15	4.15006e-15
cg06070002	rs12123350	0.00865269		UT
cg02987388	rs114160123	1.36531e-09		UT
cg03335125	rs72417938	9.70349e-05	2.05723e-05
cg04296837	rs71056308	4.49691e-20		UT
cg06687305	rs72417938	2.13618e-05	3.13345e-05
cg06784218	rs34907144	3.05824e-29		UT
cg11750580	rs499600	0.00784563		UT
cg14220678	rs72417938	1.7401e-09		UT
cg27165784	rs59239639	2.15617e-06		UT
cg11155036	rs150533221	4.48204e-15		UT
cg06212760	rs72885163	0.000148628		UT
cg19856273	rs7538871	2.97663e-07		UT
cg23431851	rs28363229	0.00480749		UT
cg23713600	rs2234270	5.7056e-31		UT
cg24542714	rs144105764	6.11837e-20	7.42758e-22
cg18280859	rs11806625	0.00998149		UT
cg04241075	rs41293273	9.36365e-33	6.97441e-34
cg17806798	rs112712935	2.81847e-33		UT
cg15198148	rs11576941	1.5379e-11	1.52691e-07
cg25706281	rs11802866	1.40156e-09	8.79848e-07
cg14632490	rs11211279	1.23767e-11		UT
cg15560801	rs547581	2.70984e-09		UT
cg19922871	rs36075108	2.10748e-13		UT
cg18337938	rs4660349	0.00944864		UT
cg03812309	rs5773915	7.25724e-31	2.29933e-29
cg18564464	rs11211288	1.74035e-16		UT
cg21692450	rs10716475	0.00133719		UT
cg00833614	rs71572613	6.13107e-41		UT
cg27564123	rs952947	0.00176942		UT
cg00514268	rs1258032	1.55636e-07		UT
cg06660332	rs33998070	4.59167e-09		UT
cg06995548	rs12736095	2.16666e-07	7.59085e-08
cg14415160	rs1258033	1.71062e-21		UT
cg19360023	rs10890404	1.88527e-17		UT
cg24465685	rs1258033	5.42016e-20		UT
cg02289754	rs11211324	1.33848e-49		UT
cg03345668	rs3766236	1.62141e-10	1.91088e-12
cg27392551	rs544150788	0.00824564		UT
cg13158571	rs1502908	0.000321728	0.000176832
cg26558485	rs11211442	1.00757e-10	1.85929e-08
cg27291464	rs1502908	0.00490226		UT
cg03885399	rs145295250	4.14832e-21	5.32368e-20
cg11399254	rs61782665	5.10427e-18		UT
cg04347356	rs71572657	1.92775e-09		UT
cg00999163	rs6703956	1.96611e-26		UT
cg16674327	rs6659946	2.54092e-11		UT
cg23803206	rs67905093	8.02764e-17		UT
cg27175287	rs34082359	0.000352385		UT
cg25880954	rs35905775	8.45196e-14		UT
cg14911856	rs77949659	5.93753e-15	2.44451e-17
cg20907051	rs77949659	1.46884e-11	1.6384e-14
cg17739555	rs3123796	0.000197091		UT
cg03058412	rs7540332	1.17874e-14	1.51688e-13
cg24940885	rs12031428	6.24017e-08	1.06097e-06
cg08275015	rs1992299	1.7764e-06		UT
cg11193462	rs12045587	7.94999e-05		UT
cg16125989	rs76983389	0.0014328		UT
cg05138148	rs4927298	2.0308e-10		UT
cg07202054	rs4927298	1.69594e-13		UT
cg08456859	rs17104001	6.63491e-13	1.82686e-11
cg17425810	rs11211627	1.19453e-13		UT
cg18376692	rs4927298	9.67213e-12		UT
cg24090990	rs4927298	2.63946e-06		UT
cg25303772	rs41394646	0.000795088		UT
cg09704415	rs212975	1.98733e-05		UT
cg18027123	rs115526699	3.56512e-14		UT
cg24553170	rs6588079	2.79824e-26	5.84398e-29
cg11702368	rs6689749	4.35087e-13		UT
cg21774338	rs1296714	2.37953e-07		UT
cg23090529	rs58432198	0.000911457		UT
cg01970336	rs12723971	3.08504e-09	8.39347e-06
cg04542977	rs12731409	2.50887e-06	1.4286e-09
cg17403995	rs2795000	0.00250188		UT
cg20967006	rs6702037	2.79293e-22	1.98817e-21
cg24711620	rs1620221	5.70619e-11		UT
cg00754357	rs34986236	0.000134982		UT
cg03950476	rs34986236	0.00324144	0.000225772
cg04682580	rs11205972	1.28842e-17		UT
cg01400822	rs835342	3.55534e-11	7.22471e-13
cg09161043	rs835341	7.10495e-05		UT
cg12640469	rs74531386	1.41121e-14	1.36613e-17
cg18087326	rs835342	1.49868e-25		UT
cg22039898	rs28609180	1.47232e-14		UT
cg00065957	rs80232329	3.21822e-06		UT
cg17438457	rs12743481	4.97237e-19		UT
cg22434763	rs12728876	0.000230451	4.6452e-06
cg16325326	rs1930305	8.9051e-19		UT
cg22166914	rs10643500	6.68257e-05		UT
cg23995459	rs377808	7.76778e-06		UT
cg24675658	rs201985486	0.00185366		UT
cg06335143	rs35581164	1.68354e-10		UT
cg08736216	rs506166	1.28782e-15		UT
cg18184411	rs878957	0.000351401		UT
cg06600287	rs1242331	2.53995e-13		UT
cg05232215	rs1242331	1.31764e-16	5.06973e-20
cg08859206	rs1242331	2.63919e-40	6.36802e-43
cg13078931	rs35488175	1.53919e-05		UT
cg25767906	rs1242331	3.05028e-33		UT
cg27535305	rs1242331	1.65346e-36	1.63926e-35
cg01568973	rs10437070	8.56792e-05		UT
cg16899892	rs10437070	9.33465e-06	5.33278e-05
cg02562544	rs10888766	4.15114e-05		UT
cg05480453	rs1288389	1.20301e-12	4.09671e-12
cg13922745	rs11206089	2.53757e-08		UT
cg01823958	rs34431109	3.76692e-22		UT
cg04142017	rs1288404	0.00616606		UT
cg05414613	rs1288404	0.000100248	6.23057e-07
cg14212966	rs1288404	0.000122529	9.54424e-05
cg16395366	rs4926953	1.5702e-19		UT
cg22398359	rs12725485	0.000105444		UT
cg26060003	rs1288404	6.64944e-06	3.43393e-05
cg03366858	rs12402104	0.00085869		UT
cg18202502	rs12402104	0.000239649		UT
cg22819171	rs11206132	0.000164208		UT
cg04154290	rs79227908	0.00173343		UT
cg17095731	rs6691468	0.00193352		UT
cg09254853	rs6672280	0.00103545		UT
cg10130718	rs35015306	0.000166621	8.47974e-05
cg23213876	rs55921033	0.00361948		UT
cg01401694	rs7526726	3.60056e-14		UT
cg05803265	rs12085757	2.29207e-09	6.52564e-12
cg09266113	rs6682112	2.26931e-27		UT
cg04986304	rs688404	1.84537e-05		UT
cg17417004	rs4601533	1.9325e-10	1.60315e-09
cg00988037	rs6690450	6.20732e-05		UT
cg04561731	rs10888849	0.00754701		UT
cg08106066	rs1928719	3.83793e-05		UT
cg17085123	rs382327	2.44513e-30	2.7081e-36
cg24834436	rs182458	2.88357e-11	1.01988e-12
cg04605287	rs299875	4.15505e-05	2.11496e-07
cg18755543	rs11426489	6.32524e-08	2.32693e-08
cg25284512	rs12029506	0.00758061		UT
cg08168431	rs1180953	0.00713791		UT
cg02584939	rs78948067	1.72851e-20	1.51635e-22
cg11949335	rs72913613	0.0089673		UT
cg15089077	rs76255804	1.57735e-07	6.20697e-07
cg15645660	rs76255804	0.000623149	9.80477e-05
cg19022697	rs76255804	1.1254e-05	5.36401e-05
cg24550149	rs76255804	2.2984e-08	2.92521e-08
cg18972998	rs609617	5.76553e-05	0.00216681
cg01398941	rs1147984	1.25487e-05		UT
cg21872908	rs618546	0.00433853		UT
cg23924306	rs1147984	1.00146e-09		UT
cg02008416	rs2098967	3.00868e-05	0.000150176
cg07192718	rs5774204	1.42096e-08		UT
cg11987231	rs2495518	0.000127065		UT
cg19638175	rs2495519	2.47704e-07		UT
cg00291837	rs2495486	4.048e-22	4.58252e-20
cg05399330	rs759915	4.41553e-20		UT
cg27058889	rs2500340	1.16031e-07		UT
cg00045070	rs2479409	2.13529e-46	1.40666e-45
cg05118916	rs2009185	2.40491e-08	0.000895358
cg06197377	rs2009185	6.10354e-07		UT
cg14993491	rs2495499	1.18921e-05		UT
cg17826594	rs11583680	0.00130433		UT
cg26666107	rs2009185	0.000308777		UT
cg03772567	rs67276129	2.8666e-08		UT
cg04682133	rs6656511	1.24622e-09		UT
cg09935045	rs932447	6.57091e-14		UT
cg01100068	rs554807756	0.00287474		UT
cg01451162	rs647762	1.04697e-20		UT
cg02774129	rs12118488	1.74766e-23	2.26142e-25
cg05375728	rs6666138	0.00675475		UT
cg06710648	rs635459	1.52517e-12	1.3293e-11
cg10715265	rs11207268	0.00521042		UT
cg11256607	rs664999	1.8648e-13		UT
cg26345888	rs12083021	2.54236e-06		UT
cg26513689	rs12030713	1.63644e-09		UT
cg27510182	rs12118488	1.01828e-13		UT
cg17821453	rs11583248	1.8187e-30		UT
cg00571483	rs41313363	1.64476e-16	7.84001e-21
cg01747796	rs11583248	1.10543e-24		UT
cg01821018	rs61779295	1.71232e-38		UT
cg04863005	rs61779295	1.08976e-40		UT
cg05065507	rs10683496	3.93948e-23		UT
cg10347335	rs10683496	4.7802e-31		UT
cg13443627	rs232822	8.69323e-31		UT
cg16080552	rs61779295	5.22523e-40		UT
cg16699148	rs61779295	1.59967e-40		UT
cg17210938	rs61779295	2.77914e-38	2.31268e-41
cg19813884	rs61779295	1.28939e-38		UT
cg21536783	rs11207264	1.02144e-26		UT
cg11132913	rs35782906	0.000377914	1.04773e-05
cg06810869	rs74766265	6.3613e-06		UT
cg12067687	rs12137145	0.000963281	2.54658e-05
cg16378352	rs35781448	0.000290761		UT
cg21577889	rs12137145	1.31764e-25		UT
cg26815229	rs116842889	9.21833e-15	1.77549e-14
cg27427318	rs1779851	0.000213412		UT
cg20013688	rs74076113	9.22269e-22	4.062e-17
cg04914562	rs7551399	2.89617e-08		UT
cg06190807	rs2989007	1.41075e-06	2.56561e-05
cg11146821	rs2457827	9.80817e-07	2.81609e-08
cg12640000	rs3850630	0.00485201		UT
cg14254748	rs17123329	0.000112338		UT
cg14850026	rs2989007	7.33599e-06	3.85096e-06
cg19594218	rs2989007	2.3223e-06	8.52973e-06
cg23049458	rs3850630	0.000801209		UT
cg27300647	rs10889308	0.0028705		UT
cg27424906	rs6587958	5.87405e-13	5.61455e-15
cg05539515	rs1886836	3.85136e-11	1.55254e-13
cg15835664	rs140101882	0.000291272		UT
cg10583485	rs10889335	4.69647e-10	4.6456e-13
cg23592947	rs61768575	0.000168879		UT
cg02623413	rs2143833	0.00346068		UT
cg03373115	rs142139086	1.8449e-05	0.00104029
cg15590153	rs142139086	2.22116e-19	4.10928e-21
cg24370698	rs142139086	1.64483e-22	4.57818e-22
cg24585453	rs142139086	1.34238e-20	1.00262e-20
cg20876010	rs10465845	8.48462e-18		UT
cg23617193	rs11343425	1.49108e-06		UT
cg00691671	rs76753384	3.87557e-11	2.35354e-10
cg12075498	rs1039125	3.99902e-43	3.3701e-48
cg00600454	rs61196780	5.73855e-11		UT
cg06748470	rs12139355	8.53392e-10		UT
cg15208832	rs12139355	3.47134e-07	1.20534e-08
cg13390284	rs705509	0.00321379	0.0081514
cg03373960	rs72926143	0.00332247		UT
cg10380652	rs12406857	9.28275e-06		UT
cg24049468	rs12410180	0.000487315	3.10226e-05
cg04567445	rs693014	2.54006e-05		UT
cg04994405	rs771482062	6.50708e-08		UT
cg13935394	rs552327	6.80343e-06		UT
cg16009734	rs942861	0.000122709	0.000188321
cg14976592	rs3790435	2.80269e-07		UT
cg15466952	rs74081641	0.000290258		UT
cg03514351	rs1171277	3.19493e-12		UT
cg16265717	rs1171277	1.20703e-05		UT
cg04704294	rs12142070	9.59167e-20	1.27202e-18
cg08716655	rs12142070	5.75841e-28	7.59659e-27
cg16294013	rs6659197	7.89735e-16		UT
cg22336004	rs11208750	1.66987e-07		UT
cg22488256	rs11208740	1.57264e-15		UT
cg05971061	rs78131477	6.11644e-05		UT
cg13052034	rs7544505	1.21051e-06		UT
cg19406367	rs7541249	2.11144e-05		UT
cg09769134	rs74476569	0.0047195		UT
cg17819635	rs1338199	0.00760193		UT
cg08660285	rs2985824	5.04755e-12		UT
cg02640540	rs2755263	8.55756e-13		UT
cg21115004	rs2025087	1.12979e-11	7.21552e-18
cg25208677	rs2755263	1.22264e-19	1.53391e-15
cg01320130	rs11209004	1.6216e-09		UT
cg03340356	rs12044149	2.2145e-13	6.76735e-13
cg08029281	rs12044149	0.000588503	0.000926096
cg11235152	rs6588242	2.4208e-05		UT
cg12940439	rs12044149	7.04584e-17	4.62518e-17
cg17031739	rs12044149	1.03275e-15	2.57633e-16
cg17833169	rs12044149	9.34359e-20	1.24436e-18
cg21684588	rs12044149	4.59637e-07	8.21967e-05
cg26764244	rs6686084	3.87732e-10		UT
cg11465163	rs112298777	0.00537091		UT
cg17034360	rs2820492	8.85003e-08		UT
cg13367148	rs67896577	0.000191516		UT
cg17177995	rs34022364	0.00126035	0.000805842
cg19342782	rs7536099	2.91661e-30		UT
cg11418303	rs1005747	1.80574e-48	1.35029e-44
cg23032215	rs397726876	0.00556087		UT
cg02394421	rs72678963	0.00970436		UT
cg14613402	rs1526511	1.59492e-35		UT
cg03433033	rs66969748	3.36241e-41	1.5767e-48
cg05258079	rs66969748	2.11354e-06		UT
cg10523679	rs1251077	8.40431e-40		UT
cg22875332	rs66969748	2.27604e-43	1.52345e-42
cg10511850	rs71670746	9.42267e-06		UT
cg17181543	rs2799568	6.43278e-05		UT
cg05029193	rs143947607	0.00916365		UT
cg20695562	rs145012408	2.71422e-07	2.87549e-06
cg03000585	rs1166706	1.72294e-11	4.19299e-05
cg24427376	rs11412930	0.000172671		UT
cg22814740	rs140681455	0.00213693		UT
cg04912843	rs6659264	0.00451439		UT
cg06940482	rs10874271	6.2731e-10	0.000154276
cg03681926	rs74902347	0.00153168		UT
cg03098721	rs34076535	2.48148e-06		UT
cg04407776	rs587007	4.70399e-08		UT
cg10977910	rs726607	1.32163e-24		UT
cg17010394	rs10874424	2.78584e-06		UT
cg17142950	rs6679025	8.75398e-06	1.41069e-05
cg19869443	rs6679025	1.73344e-06	6.81829e-07
cg13548081	rs556742567	3.38626e-11		UT
cg04877893	rs11163995	2.26699e-06		UT
cg26837508	rs17110590	0.000453201		UT
cg09264091	rs818516	3.57353e-19	2.24027e-25
cg22372968	rs1770567	3.80297e-10		UT
cg19090549	rs2389789	9.12472e-09		UT
cg01413809	rs4907121	2.1065e-24		UT
cg11262906	rs140646633	8.40788e-20		UT
cg17600851	rs11161505	3.71205e-06	6.58387e-09
cg22153463	rs2389792	3.13255e-15		UT
cg23106912	rs12119445	2.95491e-05		UT
cg10515956	rs60969677	8.51176e-08		UT
cg12210618	rs11588160	1.98806e-12		UT
cg13331559	rs677476	0.00670541		UT
cg21147310	rs34099687	8.1112e-07		UT
cg01233392	rs72722613	0.00598976		UT
cg13450265	rs72722613	2.69354e-05		UT
cg00576075	rs10873694	3.45237e-07		UT
cg05654164	rs12143140	0.00156785	0.00215152
cg09385306	rs2647394	6.2449e-25	1.11511e-23
cg13168598	rs112918702	1.92098e-09		UT
cg17737388	rs112918702	6.26263e-33	1.05043e-39
cg21245975	rs143869553	1.00861e-11	1.4515e-11
cg26414000	rs11161574	3.3556e-11		UT
cg02862864	rs4949928	0.000658084		UT
cg12432846	rs2735593	7.81342e-10		UT
cg17322118	rs2735587	0.00206446		UT
cg05925894	rs749573314	0.000995467	0.000824955
cg14322224	rs150767365	0.000313878		UT
cg10593400	rs7522274	6.05466e-06		UT
cg17108141	rs7522274	2.85632e-05		UT
cg24724587	rs12086058	9.50806e-09	2.51373e-09
cg07165167	rs17390740	0.000855905	0.00636624
cg12278705	rs17390740	1.91473e-05	0.00562538
cg18027683	rs11406937	0.000614119		UT
cg24692177	rs3753795	0.000111082	0.000430489
cg00734567	rs9324152	6.07553e-05	0.00108998
cg17807903	rs11161660	1.08716e-28		UT
cg07198150	rs10873749	3.01379e-07	1.50553e-07
cg17223809	rs2135807	1.96265e-07		UT
cg21841239	rs10873749	4.11823e-19		UT
cg25272394	rs6576843	1.33066e-05		UT
cg01003793	rs61773086	4.89665e-09		UT
cg08371190	rs1201783	3.71003e-08	1.51619e-06
cg08732750	rs1201783	7.08405e-06	7.35624e-09
cg17420885	rs4364845	2.54348e-27		UT
cg22856948	rs114492063	4.75122e-08		UT
cg03981685	rs4551570	5.78202e-05		UT
cg07902673	rs45576432	0.00328221		UT
cg26801613	rs6680175	0.00165761		UT
cg11412129	rs9970047	8.05867e-14	1.96529e-13
cg21144928	rs67290665	1.47347e-05		UT
cg27043786	rs6428653	0.000279026		UT
cg10631373	rs6428494	5.62468e-11		UT
cg11309454	rs4142706	2.08304e-29	4.88376e-33
cg14669130	rs4142706	2.92371e-20	2.56973e-23
cg21695830	rs4656083	4.81367e-08		UT
cg23627354	rs4142706	1.65319e-24	2.62742e-29
cg01128109	rs77802571	1.97826e-05	2.1639e-05
cg06804564	rs519989	2.81643e-17	1.96286e-25
cg12369402	rs10922708	5.82413e-06		UT
cg01860897	rs12040495	6.17969e-08	7.83536e-05
cg11335133	rs12040495	2.68512e-13	1.91169e-13
cg00088183	rs6428601	3.42649e-07	1.14403e-08
cg14696458	rs12759477	1.53861e-08	1.29426e-08
cg22507154	rs6428601	6.89832e-12	9.11344e-13
cg06824318	rs12747380	6.48765e-05		UT
cg13456504	rs72720396	2.85838e-26	1.09544e-27
cg21542223	rs12042107	0.00864943		UT
cg27523527	rs7517629	4.06632e-22	6.69139e-20
cg05888175	rs17131213	0.00080278		UT
cg26833936	rs3843305	0.000411194		UT
cg14164816	rs165280	1.17034e-08	5.22978e-08
cg03260624	rs11164929	8.97251e-07	3.37764e-07
cg04603796	rs13447511	1.88088e-10		UT
cg07604512	rs35949606	1.44638e-09	5.50803e-06
cg07017454	rs1508588	2.60274e-08		UT
cg11705954	rs1508588	0.000218339		UT
cg23098371	rs1508588	1.3351e-08		UT
cg25838465	rs11164929	8.2497e-22	5.38532e-22
cg02896835	rs11164929	1.12866e-14	4.23043e-14
cg05527459	rs1508588	3.81152e-08		UT
cg12403142	rs61798836	7.75385e-07		UT
cg13639937	rs11164929	1.07245e-06	3.21342e-06
cg21854759	rs11164929	1.51798e-12	6.68092e-11
cg00308185	rs1571421	0.00077761		UT
cg01081438	rs4658118	1.14227e-31		UT
cg01515515	rs139066569	6.3096e-10	1.5807e-12
cg13299824	rs139066569	1.93515e-12		UT
cg14732540	rs139066569	9.21125e-13	8.01961e-14
cg19245011	rs4658118	2.5136e-09	4.04886e-10
cg01347529	rs28656081	0.00304606		UT
cg01766941	rs4294424	6.87758e-06		UT
cg04535902	rs139795227	0.00462415		UT
cg04955573	rs141094656	0.00181312	0.00140266
cg06338710	rs141094656	0.00144698		UT
cg10399789	rs139795227	0.0034069		UT
cg18316974	rs34856868	0.00692042		UT
cg15495124	rs6681429	0.000651313		UT
cg22128645	rs67140249	0.00666251		UT
cg08195484	rs11807602	4.57585e-09		UT
cg19708337	rs12736775	3.7446e-07	4.18641e-06
cg17858364	rs10782959	0.000107985	0.000187797
cg20694648	rs4847419	0.00108136		UT
cg14375944	rs11165022	8.42912e-13	1.24537e-12
cg16731318	rs2092699	9.11213e-13		UT
cg04831900	rs7533596	0.0029908		UT
cg22807700	rs143641180	7.99678e-09		UT
cg26688893	rs12739186	1.30136e-05		UT
cg02435573	rs58466782	0.000288		UT
cg15395971	rs66841827	1.34905e-46	2.79576e-47
cg27295434	rs1361600	6.33927e-45	9.31303e-46
cg15571882	rs12097196	1.287e-16		UT
cg17599609	rs72718206	9.35283e-05		UT
cg20059151	rs1782394	2.37734e-06	5.43599e-08
cg22424108	rs3860340	4.88004e-08		UT
cg27231335	rs3906198	0.00631669		UT
cg06543424	rs10675892	2.72514e-10		UT
cg00123214	rs4146664	1.88896e-41		UT
cg01206378	rs3738170	3.32451e-09	8.69118e-10
cg03123541	rs3738170	4.74738e-14	2.34687e-14
cg06440946	rs3738170	6.96744e-10	3.33122e-09
cg20701556	rs3767313	5.0952e-13	2.42846e-11
cg24808901	rs1414896	6.14087e-15	6.40905e-11
cg26537280	rs3738170	5.68581e-10	8.68646e-11
cg16119505	rs72721996	9.87865e-08		UT
cg10489614	rs4271249	0.000887959		UT
cg11952714	rs12723363	8.45974e-05	2.24037e-05
cg24841257	rs12723363	0.000715119	0.0054289
cg03593336	rs3913779	1.10909e-21	2.86133e-20
cg05657427	rs12096339	0.000496518		UT
cg14241810	rs3913779	1.11331e-07		UT
cg20318156	rs3913779	5.65541e-13	9.14966e-14
cg24373253	rs3913779	3.12452e-23	2.04899e-22
cg26034531	rs3913779	1.14829e-14		UT
cg06426831	rs6662945	0.00897245		UT
cg20868668	rs11431894	5.67399e-06		UT
cg11347139	rs12135215	6.64918e-11		UT
cg14832954	rs12733493	7.70948e-06		UT
cg06223162	rs2809823	2.76323e-43	3.39156e-51
cg09408571	rs2809823	1.29383e-44	3.1038e-50
cg10298815	rs2809819	6.46033e-16	3.39612e-16
cg14855972	rs2809823	1.63426e-21		UT
cg00063077	rs2893468	7.26856e-06		UT
cg16556008	rs3806163	1.29975e-06		UT
cg04701420	rs7547307	3.94547e-12	5.53754e-11
cg19038540	rs7547307	1.8848e-14	9.01495e-11
cg00944433	rs1623927	3.72205e-32	1.71825e-30
cg15468180	rs1730858	0.00270065	1.32451e-07
cg11967332	rs12118280	0.000106008		UT
cg16733676	rs589073	0.00688777		UT
cg04124962	rs11807463	4.76896e-06		UT
cg20980271	rs12569030	6.4821e-11		UT
cg05721374	rs34694685	6.96983e-21	1.52701e-16
cg08945988	rs521734	3.77784e-17	2.33762e-19
cg02669727	rs141920812	7.62928e-07		UT
cg17325318	rs616378	5.65462e-05		UT
cg21684021	rs626387	1.57105e-12		UT
cg25213350	rs592355	1.99748e-20	1.86337e-20
cg02175308	rs443345	1.73579e-25		UT
cg13926338	rs10127790	4.69347e-06		UT
cg16988986	rs12711447	2.39104e-30	3.74723e-30
cg23032129	rs652651	1.86849e-29		UT
cg23616212	rs2359653	3.49283e-29		UT
cg20591472	rs10127790	5.83916e-08		UT
cg08704217	rs6695879	0.00672175		UT
cg08367326	rs2570972	2.01879e-29	1.41729e-30
cg21692308	rs115823613	7.26423e-08		UT
cg03470025	rs28362580	0.00693087		UT
cg00924017	rs506912	0.000490107		UT
cg07569194	rs3754450	0.00668889		UT
cg08859447	rs145401206	7.32151e-10	8.56327e-06
cg15069758	rs12745189	0.000171429		UT
cg21451998	rs1010167	1.67654e-07		UT
cg22247664	rs3754450	9.86876e-09		UT
cg27182047	rs11101980	4.42427e-16	4.88154e-17
cg06615940	rs627365	0.000787074		UT
cg10950028	rs34936053	1.37403e-32	1.71978e-33
cg11680055	rs3768490	5.89501e-25		UT
cg24506221	rs11101991	2.0555e-06		UT
cg00297950	rs4970777	6.40767e-42	3.09768e-38
cg10807101	rs4970777	2.54352e-48	1.59978e-48
cg23645476	rs4970777	3.67915e-37	1.16084e-33
cg25027501	rs1332018	1.21561e-17		UT
cg26878893	rs3768470	1.51122e-06		UT
cg23667749	rs34516879	1.21241e-09		UT
cg20510164	rs697387	1.12538e-05	0.0041399
cg20778915	rs35836299	4.48804e-32	2.66697e-34
cg05783233	rs2361043	5.38652e-06		UT
cg02193146	rs2761438	2.42318e-16	2.0783e-16
cg20966270	rs2761438	1.26525e-20	1.04557e-20
cg21217540	rs2761438	5.37224e-18	2.35391e-16
cg05807672	rs12403693	0.000592149		UT
cg04275027	rs7531120	0.00984973		UT
cg00791468	rs55658500	0.0046095		UT
cg16773028	rs12725588	0.000519682		UT
cg22165175	rs3887820	0.00193067		UT
cg26297344	rs11102143	4.60348e-07	1.28592e-08
cg00995520	rs2821548	0.000378343		UT
cg03483626	rs11102144	0.000370104		UT
cg07421287	rs2821548	0.000933797		UT
cg07903677	rs6668335	1.08148e-06		UT
cg13925011	rs35508122	1.0631e-14	3.17867e-10
cg14200574	rs35508122	4.88485e-17	3.54468e-20
cg15726426	rs12725588	6.69226e-14		UT
cg17516825	rs35508122	7.80444e-26		UT
cg19942256	rs35508122	2.76592e-10	1.22432e-09
cg21286921	rs35508122	6.14762e-11	1.81731e-12
cg22871908	rs111482124	4.72532e-06		UT
cg25283465	rs527288	8.63996e-19	1.29699e-14
cg20317872	rs9970286	3.24574e-05	0.00047344
cg20970369	rs9970286	0.000108435	5.58365e-06
cg10989634	rs4240528	0.00928308	0.000154261
cg13469595	rs2494013	3.58012e-05	0.00228381
cg20331613	rs3122593	2.49708e-16	2.26153e-15
cg21871952	rs11102229	0.00573703		UT
cg25755804	rs4259643	5.21375e-10		UT
cg20490088	rs12142663	9.38794e-05		UT
cg06205333	rs1359414	5.88898e-43	3.43076e-38
cg09184981	rs1359414	1.55835e-42	1.8544e-37
cg17736895	rs493537	8.29295e-10		UT
cg24160066	rs1359414	3.46656e-30	3.73995e-30
cg24660640	rs1359414	1.60298e-22	1.66453e-27
cg16136290	rs1000947	0.000149955		UT
cg26875637	rs2488768	1.17369e-33		UT
cg04154465	rs351363	1.99304e-08	5.41587e-09
cg07917878	rs61820523	2.32546e-20	4.46654e-14
cg08739433	rs144774551	0.00704552		UT
cg24344074	rs2999155	2.78459e-17		UT
cg11835347	rs35221527	1.67616e-06	6.03623e-09
cg23010346	rs74113235	0.00115725		UT
cg02917659	rs45492096	3.28062e-26		UT
cg11685510	rs186725421	4.01439e-05		UT
cg03364504	rs11102552	0.000868414		UT
cg13798290	rs7541119	0.00547005		UT
cg17966227	rs12125253	4.00789e-21		UT
cg00764109	rs12131870	0.00530847		UT
cg15976388	rs983092	0.00375943	7.58072e-06
cg19901801	rs3951335	0.00019298		UT
cg22646710	rs12135229	0.00532993		UT
cg09811183	rs140480511	4.14772e-21		UT
cg17734624	rs6537855	3.93304e-05	0.00451758
cg21420366	rs77838954	4.27118e-05		UT
cg17481936	rs71096843	9.5076e-10	1.37017e-08
cg23952578	rs2797197	0.000729397	6.7037e-06
cg22427279	rs111511036	7.99416e-09		UT
cg27545296	rs6428759	1.18685e-06		UT
cg22353097	rs2452551	3.05358e-14	1.14578e-16
cg24682551	rs2452551	9.12474e-26	2.26389e-27
cg00969087	rs10754432	6.05298e-08		UT
cg02452639	rs10754432	3.33757e-07	1.29501e-05
cg02855836	rs6664070	5.12423e-07	7.45457e-08
cg09024228	rs41275560	2.05648e-05	7.6534e-10
cg10376286	rs6664070	1.29773e-07	8.64314e-10
cg16003256	rs10802165	0.00109659	1.98378e-07
cg17215278	rs142198043	1.93124e-06	0.000732764
cg21456300	rs12127324	2.68262e-11	1.67427e-11
cg25023761	rs11575064	0.000401565		UT
cg08936785	rs79769816	0.000171616	3.60587e-06
cg16060930	rs56209138	2.91427e-28	1.31007e-28
cg06605163	rs73006003	5.67601e-06		UT
cg03850460	rs75082587	3.73645e-05	0.000425055
cg09992184	rs865443	4.61571e-08		UT
cg13245593	rs11584380	1.05508e-29	2.43971e-27
cg17326555	rs10923714	1.17774e-10		UT
cg24035245	rs76376321	0.00858806		UT
cg00667647	rs10802074	8.87309e-13		UT
cg26570165	rs10923722	4.72585e-09		UT
cg26856924	rs10802070	3.35132e-12	1.42565e-09
cg03216846	rs1750331	0.00712277		UT
cg05756136	rs7556558	0.00261264		UT
cg11530693	rs3795663	4.64483e-40		UT
cg16322792	rs1045827	4.27375e-49		UT
cg00464946	rs347903	6.47504e-15		UT
cg06632794	rs347903	6.20168e-22	5.2266e-20
cg14476101	rs11583993	4.81199e-14	7.61456e-17
cg16246545	rs11583993	6.52007e-14	1.67591e-13
cg22167148	rs75393459	4.26238e-14		UT
cg03866074	rs75248808	0.000103849	0.000401971
cg09366969	rs142186733	0.00829007		UT
cg00701051	rs2985422	2.86961e-19		UT
cg04846710	rs114420369	0.0041414		UT
cg11743829	rs1023945	2.58332e-11		UT
cg12832565	rs9728526	9.2381e-11	1.1477e-09
cg20975414	rs10910844	8.53934e-05		UT
cg25221984	rs1023945	1.27349e-10	3.60019e-07
cg26399903	rs11578609	1.6905e-24	3.40847e-24
cg01701555	rs11578609	1.24819e-21	1.38841e-25
cg10124710	rs11578609	1.0143e-20	3.7018e-24
cg17856063	rs6593794	1.59458e-24		UT
cg23019889	rs11578609	7.03794e-20	1.59381e-26
cg26152038	rs11578609	2.13744e-11		UT
cg03526459	rs11578609	1.56637e-27		UT
cg06317351	rs1969872	9.3638e-13	6.52564e-12
cg11655389	rs10218707	9.92535e-22		UT
cg16814483	rs11578609	5.8449e-31	9.51381e-36
cg22671717	rs10218707	1.58773e-25		UT
cg02487331	rs11578609	1.62831e-28	1.7471e-33
cg03229033	rs1969872	4.00758e-10		UT
cg09219970	rs11578609	5.47207e-21	1.30574e-24
cg21908235	rs6593794	0.000719868		UT
cg00044796	rs6593794	1.31794e-25		UT
cg11576274	rs1969872	8.04707e-06		UT
cg16700924	rs11240095	0.000117886		UT
cg00693978	rs6593794	1.89734e-05		UT
cg24853868	rs6593794	4.54869e-26		UT
cg05774978	rs4950361	0.000554861	1.26875e-05
cg06901711	rs10900321	0.000160818		UT
[truncated: 26,008 more rows]
