# Supplementary material for: Genetic determinants of monocyte splicing are enriched for disease susceptibility loci
Source: Nat Commun. 2025 Sep 29;16:8616. doi: 10.1038/s41467-025-63624-7 (PMC12480492; doi:10.1038/s41467-025-63624-7)
Supplement: Supplementary file 4 — Supplementary_Data_02 [file 41467_2025_63624_MOESM4_ESM.xlsx]

## Sheet: Legend
Supplementary table 2:
Description
Context-specific gQTLs and tQTLs between naive and stimulated monocytes were identified using approximate conditional analysis (moloc).
Evidence for shared or independent effects of genetic variants can be compared using the Moloc tool. By studying the colocalization of g/tQTL, we were able to identify highly active g/tQTL in specific contexts.
Explanations for column names:
Peak_SNP	The SNP with the most statistical significance within a region
unique.PP	Probability that the SNP is specific to the given context.

## Sheet: gQTL 
Gene	Peak_SNP_UT	Peak_SNP_LPS	Peak_SNP_IFN	UT.unique.PP	LPS.unique.PP	IFN.unique.PP	Max_unique
A1BG-AS1	rs4801579	rs4801579	rs4801579	0.00639487	0.00665942	0.00974459	0.00974459
A1BG	rs9749104	rs9749104	rs9749104	0.350033	0.220445	0.215463	0.350033
A2M-AS1	rs1805662	rs1805662	rs1805662	0.0232589	0.0444926	0.0253299	0.0444926
A2M	rs2300148	rs2300148	rs2300148	0.0390132	0.154542	0.0454857	0.154542
A4GALT	rs2413714	rs2413714	rs2413714	0.00324404	1	0.00324404	1
AAAS	rs11170494	rs7399003	rs1110720	0.0292564	0.0437763	0.273673	0.273673
AACS	rs2170624	rs2170624	rs2170624	0.367815	0.343374	0.489734	0.489734
AAGAB	rs12708492	rs12708492	rs10518716	0.302673	0.515501	0.952549	0.952549
AAK1	rs7597522	rs6546498	rs6546531	0.231642	0.083919	0.836044	0.836044
AAMP	rs2292549	rs79007041	rs75367195	0.0912107	0.132952	0.0681741	0.132952
AANAT	rs12939537	rs12939537	rs12939537	0.00568345	0.00430482	0.0043898	0.00568345
AAR2	rs45466596	rs45466596	rs45466596	0.14935	0.0254469	0.0690069	0.14935
AASDHPPT	rs1893174	rs1893174	rs1893174	0.729601	0.342595	0.266322	0.729601
AASDH	rs13134963	rs13134963	rs13134963	0.00303151	0.920001	0.0811824	0.920001
AASS	rs2016284	rs2016284	rs2016284	0.00295753	0.00304012	0.00481695	0.00481695
AATBC	rs2838368	rs1964982	rs2838368	0.0270942	0.196032	0.0478657	0.196032
AATK	rs34443998	rs34443998	rs34443998	0.000625285	0.000652206	0.000604198	0.000652206
ABCA10	rs4577157	rs4577157	rs4577157	0.072779	0.0596454	0.278923	0.278923
ABCA1	rs2472435	rs2777795	rs2777795	0.947037	0.916121	0.423608	0.947037
ABCA2	rs72763301	rs2811755	rs72763301	0.295848	0.280697	0.253095	0.295848
ABCA3	rs17135889	rs17135889	rs17135889	0.0110462	0.184114	0.00602359	0.184114
ABCA5	rs997639	rs997639	rs997639	0.00369029	0.00309283	0.00306706	0.00369029
ABCA6	rs116926377	rs116926377	rs116926377	0.258525	0.26852	0.403368	0.403368
ABCA7	rs62131196	rs62131196	rs62131196	0.00441279	0.00247887	0.000101103	0.00441279
ABCB10	rs78753452	rs78753452	rs78753452	0.663448	0.36573	0.272674	0.663448
ABCB1	rs148775650	rs148775650	rs148775650	0.28219	0.28764	0.298035	0.298035
ABCB4	rs4148820	rs4148820	rs4148820	0.050944	0.220795	0.048205	0.220795
ABCB8	rs6947821	rs6947821	rs6947821	0.000254002	0.000239759	0.21858	0.21858
ABCC10	rs7742789	rs7742789	rs7763350	0.0108844	0.0122919	0.150378	0.150378
ABCC1	rs215086	rs215086	rs182482	0.00337317	0.00295321	0.0577705	0.0577705
ABCC2	rs2269195	rs2269195	rs2269195	0.456201	0.243781	0.260561	0.456201
ABCC3	rs10153257	rs10153257	rs10153257	0.0012907	0.000854492	0.00374148	0.00374148
ABCC4	rs9524861	rs9524894	rs9524861	0.769752	0.338775	0.181181	0.769752
ABCC5	rs11926572	rs11926572	rs11926572	0.809035	0.120915	0.0095525	0.809035
ABCC6	rs2547768	rs117616571	rs2547768	0.630551	0.170648	0.262666	0.630551
ABCE1	rs145879209	rs145879209	rs145879209	0.250744	0.217024	0.241396	0.250744
ABCF2	rs12540488	rs12540488	rs12540488	0.723442	0.00800819	0.0486711	0.723442
ABCF3	rs2293604	rs2293604	rs2293604	0.36442	0.914369	0.282097	0.914369
ABHD10	rs3749301	rs3749301	rs3749301	0.0204721	0.025741	0.0355347	0.0355347
ABHD11	rs7455225	rs7455225	rs7455225	0.000634244	0.00135625	0.000623471	0.00135625
ABHD12	rs6083844	rs6083844	rs6083844	0.380937	0.341766	0.374541	0.380937
ABHD13	rs16972098	rs78938123	rs16972098	0.0362628	0.0645896	0.120746	0.120746
ABHD14B	rs528621905	rs528621905	rs148341748	0.277562	0.192507	0.174752	0.277562
ABHD15	rs636000	rs771251	rs771251	0.184498	0.374235	0.187017	0.374235
ABHD17A	rs10415976	rs10415976	rs10415976	0.48003	0.346112	0.397293	0.48003
ABHD17C	rs80227900	rs76022540	rs80227900	0.953237	0.98354	0.954895	0.98354
ABHD18	rs56775923	rs56775923	rs56775923	0.491935	0.16119	0.199569	0.491935
ABHD3	rs11083274	rs11083274	rs11083274	0.0381145	0.0329785	0.0878936	0.0878936
ABHD4	rs147764165	rs147764165	rs147764165	0.000852613	0.00102532	0.074756	0.074756
ABHD5	rs74282562	rs74282562	rs74282562	0.257698	0.206658	0.225385	0.257698
ABHD6	rs2138243	rs2138243	rs12493829	0.00387281	0.00213081	0.00350719	0.00387281
ABHD8	rs116922240	rs11671142	rs116922240	0.411256	0.391645	0.330196	0.411256
ABI1	rs6482572	rs3802609	rs6482572	0.0191801	0.0253159	0.0353222	0.0353222
ABI3	rs658979	rs658979	rs658979	0.293858	0.254152	0.216842	0.293858
ABL2	rs34900326	rs55854504	rs55854504	0.353326	0.270064	0.625186	0.625186
ABLIM1	rs2483607	rs2483607	rs2483607	0.828738	0.242664	0.3672	0.828738
ABO	rs616154	rs616154	rs616154	0.000449988	0.000458232	0.000105416	0.000458232
ABRACL	rs12196247	rs12196247	rs12196247	0.000777984	0.000578018	0.000542222	0.000777984
ABR	rs79350209	rs76815113	rs76815113	0.0978352	0.414714	0.113729	0.414714
ABT1	rs7750131	rs7750131	rs7750131	0.0409255	0.00575717	0.956033	0.956033
ABTB1	rs9859117	rs9859117	rs9859117	0.00127205	0.00228474	0.0158298	0.0158298
ABTB2	rs10768053	rs10768053	rs10768053	0.356296	0.968886	0.321002	0.968886
AC000078.5	rs13054371	rs13054371	rs13054371	0.427397	0.0827259	0.0590428	0.427397
AC000123.3	rs2041169	rs2041169	rs2041169	0.462232	0.298449	0.456583	0.462232
AC002310.12	rs187425246	rs187425246	rs187425246	0.135801	0.0956094	0.13563	0.135801
AC002310.14	rs3794703	rs3794703	rs3794703	0.00126934	0.010271	0.00930157	0.010271
AC002451.3	rs3807891	rs3807891	rs3807891	0.0295797	0.0146589	0.221947	0.221947
AC002467.7	rs7787927	rs7787927	rs7787927	0.00767336	0.00639397	0.006014	0.00767336
AC002511.2	rs58124266	rs58124266	rs58124266	0.274526	0.214838	0.117444	0.274526
AC002511.3	rs58124266	rs58124266	rs58124266	0.426392	0.778297	0.659988	0.778297
AC003075.4	rs4719497	rs4719497	rs4719497	0.220481	0.177828	0.193672	0.220481
AC004893.11	rs73155656	rs73155656	rs73155656	0.34359	0.247502	0.245397	0.34359
AC004951.5	rs76690718	rs75585154	rs75585154	0.0276485	0.0025543	0.0267977	0.0276485
AC004951.6	rs62458728	rs62458728	rs62458728	0.037472	0.040324	0.545913	0.545913
AC004967.7	rs12536234	rs12536234	rs12536234	0.429971	0.284739	0.265488	0.429971
AC004980.7	rs1754182	rs1754182	rs1754182	0.0784747	0.18998	0.161906	0.18998
AC004988.1	rs78269747	rs73308263	rs78269747	0.094124	0.0841794	0.380309	0.380309
AC005082.12	rs955187	rs955187	rs955187	0.00687074	0.00654816	0.663916	0.663916
AC005083.1	rs3095007	rs3095007	rs3095007	0.344725	0.419299	0.947546	0.947546
AC005104.3	rs11693403	rs3771577	rs3771577	0.0503308	0.0558768	0.319016	0.319016
AC005154.6	rs2529437	rs39738	rs2529437	0.00819991	0.0222573	0.0081946	0.0222573
AC005154.8	rs38435	rs38435	rs38435	0.0171146	0.0336182	0.0451361	0.0451361
AC005253.2	rs145327177	rs145327177	rs145327177	0.261255	0.402587	0.288185	0.402587
AC005562.1	rs148054144	rs148054144	rs148054144	0.239687	0.219317	0.210415	0.239687
AC005682.5	rs11983782	rs11983782	rs11983782	0.000492198	0.00045644	0.00029654	0.000492198
AC005702.1	rs8080658	rs6503965	rs6503965	0.145991	0.808107	0.180702	0.808107
AC005932.1	rs75140521	rs75140521	rs75140521	0.278279	0.283584	0.297638	0.297638
AC006129.1	rs10424020	rs10424020	rs10424020	0.216263	0.819603	0.188028	0.819603
AC006160.5	rs6816696	rs6816696	rs4235387	0.294516	0.164681	0.178387	0.294516
AC006272.1	rs12610825	rs12610825	rs12610825	0.000364419	0.000310327	0.000201476	0.000364419
AC006272.2	rs12610825	rs12610825	rs12610825	0.000275893	0.000304125	0.000243572	0.000304125
AC006277.3	rs78754690	rs78754690	rs78754690	0.374183	0.330914	0.371637	0.374183
AC006978.6	rs13221972	rs13221972	rs13221972	0.185943	0.176514	0.297194	0.297194
AC007036.6	rs66850644	rs3812333	rs73305201	0.11834	0.930145	0.13667	0.930145
AC007246.3	rs72801478	rs35503835	rs72801478	0.0832087	0.0209484	0.0202244	0.0832087
AC007383.3	rs4675512	rs4675512	rs4675512	0.601792	0.26017	0.253966	0.601792
AC007566.10	rs10953078	rs10953078	rs10953078	0.309105	0.195226	0.22671	0.309105
AC008079.10	rs4819664	rs4819664	rs4819664	0.288381	0.253406	0.334234	0.334234
AC008592.3	rs10059130	rs10059130	rs10059130	0.00138637	0.00106994	0.0032294	0.0032294
AC008746.12	rs6509874	rs6509874	rs6509874	0.00038446	0.000334324	0.00647794	0.00647794
AC009005.2	rs6757	rs6757	rs6757	0.039129	0.00972186	0.0216935	0.039129
AC009095.4	rs55886823	rs55759919	rs55759919	0.177318	0.301721	0.246612	0.301721
AC009120.3	rs11649339	rs11649339	rs11649339	0.195708	0.493023	0.324562	0.493023
AC009120.6	rs17421100	rs17421100	rs11648396	0.0268441	0.025388	0.27243	0.27243
AC009303.2	rs55863310	rs55863310	rs55863310	0.176801	0.137878	0.323062	0.323062
AC009404.2	rs67260381	rs67260381	rs67260381	0.000323419	0.000320929	0.2456	0.2456
AC009487.6	rs62194733	rs62194733	rs62194733	0.42595	0.214188	0.249177	0.42595
AC009506.1	rs13002625	rs13002625	rs1991372	0.118886	0.0983251	0.379578	0.379578
AC009892.9	rs13382124	rs1000574	rs1000574	0.252535	0.908926	0.20255	0.908926
AC009961.3	rs79410099	rs114671259	rs79410099	0.00464856	0.0214745	0.0105551	0.0214745
AC010518.2	rs8100863	rs8100863	rs8100863	0.000289397	0.000362235	0.000360365	0.000362235
AC010642.1	rs425605	rs425605	rs425605	0.0227619	0.102383	0.00888677	0.102383
AC010761.8	rs9913973	rs9913973	rs9913973	0.16618	0.328798	0.234627	0.328798
AC011290.5	rs859519	rs859519	rs6462893	0.484074	0.260413	0.256063	0.484074
AC011515.2	rs4806787	rs4806787	rs4806787	0.394979	0.0579216	0.0150952	0.394979
AC011899.9	rs10949665	rs10949665	rs10949665	0.000536015	0.000559746	0.00587313	0.00587313
AC012314.8	rs117326757	rs117326757	rs117326757	0.326132	0.245634	0.309382	0.326132
AC012358.8	rs137895142	rs137895142	rs137895142	0.356001	0.349315	0.3541	0.356001
AC012442.6	rs719667	rs719667	rs719667	0.254734	0.377656	0.248928	0.377656
AC013444.1	rs1982188	rs1982188	rs7420443	0.0734938	0.0807243	0.310481	0.310481
AC013461.1	rs79195395	rs79195395	rs734993	0.00129997	0.00129941	1	1
AC016831.7	rs205716	rs205716	rs205716	0.160763	0.218148	0.247262	0.247262
AC016999.2	rs103718	rs71426522	rs103718	0.233198	0.195184	0.318114	0.318114
AC017074.2	rs111595567	rs111595567	rs1053413	0.0228568	0.0117941	0.0171505	0.0228568
AC020571.3	rs17827837	rs17827837	rs17827837	0.0461935	0.0673686	0.251632	0.251632
AC021106.1	rs6531591	rs3756142	rs6531591	0.0260186	0.0253199	0.157745	0.157745
AC022816.2	rs7219943	rs7219943	rs7219943	0.357041	0.848063	0.439221	0.848063
AC024560.3	rs28703192	rs28703192	rs28703192	0.00290613	0.152963	0.00278755	0.152963
AC026150.6	rs1075232	rs1075232	rs1075232	0.237878	0.344447	0.30627	0.344447
AC027612.6	rs73955737	rs150568188	rs150568188	0.0153225	0.0556252	0.00931036	0.0556252
AC034220.3	rs10515456	rs10515456	rs10515456	0.632825	0.977722	0.195865	0.977722
AC046143.3	rs6774653	rs4974539	rs4974539	0.354122	0.919407	0.377904	0.919407
AC058791.1	rs731730	rs731730	rs731730	0.0016056	0.00302777	0.120038	0.120038
AC062017.1	rs1709852	rs1709852	rs1709852	0.0408478	0.0712567	0.368669	0.368669
AC068282.3	rs12613413	rs12613413	rs12613413	0.000321065	0.000383009	0.00732173	0.00732173
AC068580.6	rs10839641	rs10839641	rs10839641	0.908017	0.984678	0.413078	0.984678
AC069282.6	rs6463455	rs6463455	rs6463455	0.197442	0.348007	0.437399	0.437399
AC074117.10	rs7597145	rs7597145	rs7597145	0.0754891	0.0243688	0.314749	0.314749
AC074286.1	rs2364730	rs2364730	rs2364730	0.00618202	0.834936	0.00599259	0.834936
AC079325.6	rs1522874	rs1522874	rs1522874	0.744873	0.962488	0.327456	0.962488
AC079630.4	rs17458759	rs17458759	rs17458759	0.272772	0.88753	0.373177	0.88753
AC079767.4	rs13428736	rs13428736	rs13428736	0.00246108	0.097946	0.00331709	0.097946
AC079922.3	rs7558138	rs7558138	rs7558138	0.0168573	0.0199241	0.032626	0.032626
AC083843.1	rs6996728	rs6996728	rs6996728	0.0024234	0.0164256	0.00199667	0.0164256
AC083843.4	rs72721965	rs72721965	rs72721965	0.444556	0.346122	0.2874	0.444556
AC083899.3	rs56146567	rs56146567	rs56146567	0.1233	0.111146	0.147822	0.147822
AC083949.1	rs56199402	rs56199402	rs56199402	0.308709	0.105256	0.077189	0.308709
AC087163.2	rs33997182	rs33997182	rs33997182	0.522185	0.139872	0.190332	0.522185
AC087294.2	rs7221808	rs7221808	rs7221808	0.0946725	0.790191	0.188714	0.790191
AC091729.9	rs2949175	rs2949175	rs2949175	0.000660671	0.000770247	0.00353656	0.00353656
AC092171.4	rs5023983	rs5023983	rs5023983	0.0196119	0.0125242	0.00275802	0.0196119
AC092881.1	rs17108707	rs77516945	rs17108707	0.40049	0.435299	0.407409	0.435299
AC093162.5	rs1053560	rs1053560	rs1053560	0.00174597	0.00162229	0.00682497	0.00682497
AC093323.3	rs4689507	rs4689507	rs4689507	0.000448419	0.000480065	0.000371661	0.000480065
AC093616.4	rs7573463	rs7573463	rs7573463	0.0917406	0.235495	0.374193	0.374193
AC093627.10	rs75374501	rs75374501	rs75374501	6.64581e-05	0.0295809	0.000623521	0.0295809
AC093627.7	rs12539679	rs12539679	rs12539679	0.000274104	0.000215519	0.0029287	0.0029287
AC093627.9	rs28410858	rs28410858	rs28410858	0.00884629	0.0199736	0.0152005	0.0199736
AC093642.3	rs34309216	rs34309216	rs34309216	0.056048	0.192545	0.036768	0.192545
AC093642.5	rs28548938	rs28548938	rs28548938	0.00667306	0.00758788	0.0778104	0.0778104
AC093673.5	rs1135411	rs1135411	rs10265814	0.0223368	0.00821935	0.248539	0.248539
AC093724.2	rs6720375	rs6720375	rs6720375	0.000656117	0.000637543	0.000652019	0.000656117
AC093818.1	rs6433365	rs6433365	rs6433365	0.909813	0.335073	0.347188	0.909813
AC093838.4	rs2313830	rs2313830	rs2313830	0.414417	0.188507	0.262841	0.414417
AC097495.2	rs6722623	rs6722623	rs6722623	0.159095	0.0684035	0.230818	0.230818
AC097724.3	rs7607844	rs34409160	rs34409160	0.250384	0.322239	0.269364	0.322239
AC098614.2	rs75895341	rs75895341	rs75895341	0.00338177	0.00319667	0.472945	0.472945
AC099850.1	rs9915935	rs2531726	rs147621327	0.131342	0.136632	0.187533	0.187533
AC100830.3	rs72755093	rs72755093	rs72755093	0.279658	0.688218	0.285778	0.688218
AC108488.4	rs11685010	rs11685010	rs11685010	0.383362	0.350045	0.38535	0.38535
AC108676.1	rs74452455	rs74452455	rs74452455	0.00220967	0.00238011	0.341063	0.341063
AC109826.1	rs7581128	rs7581128	rs7581128	0.00779414	0.0101339	0.270625	0.270625
AC113189.5	rs2541012	rs2541012	rs2541012	0.000716164	0.000984362	0.00147326	0.00147326
AC114730.2	rs2293764	rs2293764	rs2293764	0.000544837	0.000574136	0.209645	0.209645
AC125232.1	rs11689812	rs11689812	rs11689812	0.0360342	0.0277378	0.11622	0.11622
AC127904.2	rs4916587	rs147679950	rs4916587	0.457237	0.30369	0.32501	0.457237
AC132812.1	rs113081997	rs113081997	rs113081997	0.235938	0.201662	0.269728	0.269728
AC133528.2	rs7586567	rs7586567	rs7586567	0.407731	0.0310372	0.271919	0.407731
AC141586.5	rs146824594	rs146824594	rs146824594	0.0181374	0.0183426	0.202907	0.202907
AC142472.6	rs74998921	rs74998921	rs74998921	0.200965	0.206388	0.894266	0.894266
AC144652.1	rs11980656	rs11980656	rs11980656	0.00266553	0.454529	0.00383291	0.454529
AC144831.1	rs4056	rs4056	rs4056	0.322754	0.229501	0.134564	0.322754
AC145676.2	rs28436118	rs28436118	rs28436118	0.0839565	0.12333	0.287426	0.287426
AC147651.4	rs111232485	rs111232485	rs111232485	0.908565	0.0167505	0.0165473	0.908565
AC215219.2	rs11063284	rs11063284	rs11063284	0.317783	0.189631	0.0865919	0.317783
AC253572.1	rs12719823	rs12719823	rs12719823	3.68624e-05	0.000160182	0.000117853	0.000160182
ACAA1	rs61095322	rs61095322	rs61095322	0.0163272	0.0903572	0.0257771	0.0903572
ACAA2	rs695015	rs695015	rs695015	0.17731	0.487021	0.415307	0.487021
ACACB	rs246083	rs246083	rs246083	0.00288421	0.00231511	0.00132777	0.00288421
ACAD8	rs11223741	rs11223741	rs11223741	0.00395691	0.00459378	0.0136707	0.0136707
ACAD9	rs79343764	rs62272577	rs79343764	0.27257	0.108238	0.0898952	0.27257
ACADM	rs12094842	rs12094842	rs12094842	0.0116138	0.0170411	0.00126839	0.0170411
ACADSB	rs56281581	rs56281581	rs56281581	0.0268361	0.0295964	0.341975	0.341975
ACADVL	rs507506	rs446994	rs446994	0.0234038	0.0196943	0.191085	0.191085
ACAP1	rs2871333	rs2871333	rs3809824	0.004258	0.00462407	0.00470806	0.00470806
ACAP2	rs68062772	rs68062772	rs68062772	0.00174703	0.199921	0.00108261	0.199921
ACAT2	rs2842972	rs11751480	rs11751480	0.0247065	0.344773	0.021577	0.344773
ACBD3	rs2889539	rs2889539	rs2889539	0.0149931	0.016602	0.0159432	0.016602
ACBD4	rs4986167	rs4986167	rs4986167	0.200553	0.178326	0.145112	0.200553
ACBD5	rs76014873	rs76014873	rs76014873	0.0658327	0.212581	0.0512877	0.212581
ACBD6	rs75468761	rs28506072	rs75468761	0.264538	0.808974	0.329982	0.808974
ACCS	rs2074038	rs2074038	rs2074038	0.000666056	0.000666155	0.000665891	0.000666155
ACD	rs111893345	rs7191281	rs111893345	0.192528	0.283449	0.128852	0.283449
ACER2	rs10117525	rs10117525	rs10117525	0.380746	0.152552	0.24916	0.380746
ACER3	rs185864223	rs4945118	rs185864223	0.744646	0.769123	0.238202	0.769123
ACE	rs56219365	rs11868323	rs11868323	0.265724	0.968713	0.190205	0.968713
ACHE	rs2405975	rs2405974	rs2405974	0.0545832	0.111837	0.312692	0.312692
ACIN1	rs7152325	rs7152325	rs7152325	0.229163	0.176538	0.193275	0.229163
ACLY	rs35766790	rs35766790	rs35766790	0.178009	0.274242	0.0827771	0.274242
ACO1	rs17217231	rs17217231	rs17217231	0.510926	0.379603	0.289677	0.510926
ACO2	rs2076198	rs2076198	rs2076198	0.121129	0.0870945	0.145614	0.145614
ACOT11	rs380841	rs380841	rs380841	0.961152	0.354436	0.122989	0.961152
ACOT13	rs3822901	rs1129644	rs1129644	0.799066	0.531078	0.247434	0.799066
ACOX1	rs8065144	rs8065144	rs6501845	0.00060963	0.000591023	0.00125382	0.00125382
ACOX3	rs1543246	rs9995201	rs1543246	0.054827	0.190004	0.180622	0.190004
ACP2	rs4647757	rs2013867	rs4647757	0.0663078	0.850895	0.0457711	0.850895
ACP5	rs6511738	rs6511738	rs78934187	0.00458813	0.319382	0.00456271	0.319382
ACP6	rs34675044	rs34675044	rs34675044	0.00186422	0.00164985	0.0307281	0.0307281
ACPP	rs36057578	rs36057578	rs59047788	0.0390935	0.021897	0.962228	0.962228
ACSF2	rs8080319	rs8080319	rs8080319	0.423736	0.0428919	0.0276908	0.423736
ACSF3	rs12445614	rs12445614	rs12445614	0.00760369	0.0820074	0.0122426	0.0820074
ACSL1	rs3822126	rs3822126	rs6552829	0.385762	0.606364	0.241826	0.606364
ACSL3	rs12468021	rs12468021	rs12468021	0.261905	0.278532	0.319271	0.319271
ACSL5	rs10749118	rs10749118	rs10749118	0.0132395	0.0026012	0.00612967	0.0132395
ACSS1	rs66817095	rs66817095	rs66817095	0.999983	0.000921574	0.000921502	0.999983
ACTA2	rs7897395	rs7897395	rs7897395	0.00544758	0.842785	0.00608697	0.842785
ACTG1P20	rs75248322	rs146060989	rs146060989	0.216739	0.200411	0.241501	0.241501
ACTL10	rs2626530	rs6057899	rs6057899	0.0982252	0.225836	0.106848	0.225836
ACTN1	rs8016954	rs8016954	rs8016954	0.0238565	0.0422522	0.410545	0.410545
ACTR1A	rs10786677	rs10786677	rs10786677	0.0963254	0.022466	0.0179135	0.0963254
ACTR1B	rs11692435	rs11692435	rs11692435	0.0290297	0.0140916	0.313319	0.313319
ACTR2	rs3771104	rs3771104	rs3771104	0.124814	0.305249	0.0909173	0.305249
ACTR3B	rs4726098	rs34568854	rs4726098	0.312616	0.613186	0.320563	0.613186
ACTR3C	rs73170192	rs73170192	rs73170192	0.124937	0.113966	0.338131	0.338131
ACTR3	rs17567465	rs156713	rs17567465	0.0908078	0.0821814	0.451478	0.451478
ACTR5	rs2252554	rs2748661	rs2252554	0.0323506	0.26604	0.030776	0.26604
ACTR8	rs6794006	rs6794006	rs6794006	0.000617533	0.000413196	0.028252	0.028252
ACTRT3	rs13069553	rs13069553	rs3796145	0.0916453	0.108796	0.397236	0.397236
ACYP2	rs60798176	rs60798176	rs60798176	0.272271	0.309528	0.172579	0.309528
AD000684.2	rs1614559	rs74172734	rs1614559	0.569843	0.315425	0.34754	0.569843
ADAL	rs478104	rs825739	rs478104	0.00919883	0.0257058	0.017586	0.0257058
ADAM12	rs10901522	rs1278272	rs10901522	0.0593949	0.0603222	0.362036	0.362036
ADAM15	rs41264285	rs41264285	rs41264285	0.000264635	0.00028416	0.000247683	0.00028416
ADAM17	rs4328603	rs4328603	rs4328603	0.00939229	0.295588	0.0094271	0.295588
ADAM19	rs78565801	rs11466807	rs78565801	0.161332	0.398075	0.104631	0.398075
ADAM22	rs60104688	rs60104688	rs60104688	0.289384	0.850963	0.403715	0.850963
ADAM28	rs10093183	rs10093183	rs10093183	0.0387668	0.0362306	0.034384	0.0387668
ADAM8	rs11101732	rs114903863	rs114903863	0.0242295	0.0205158	0.142619	0.142619
ADAM9	rs35245993	rs35245993	rs4733963	0.0574404	0.0606875	0.192358	0.192358
ADAMDEC1	rs6984025	rs6984025	rs6984025	0.000470165	0.000408191	0.000561001	0.000561001
ADAMTS10	rs2918316	rs2918316	rs2918316	0.027622	0.0109877	0.282809	0.282809
ADAMTS14	rs10823610	rs10823610	rs10823610	0.000723761	0.00187828	0.246211	0.246211
ADAMTS2	rs4701098	rs3822603	rs3822603	0.191741	0.0219705	0.14645	0.191741
ADAMTSL4-AS1	rs72700822	rs72700822	rs72700822	0.149211	0.493119	0.139235	0.493119
ADAMTSL4	rs72700822	rs72700822	rs72700822	0.000357362	0.00197756	0.000323141	0.00197756
ADAP1	rs11765973	rs11765973	rs11765973	0.245041	0.268915	0.354956	0.354956
ADARB1	rs28707400	rs28707400	rs75186796	0.34821	0.500047	0.549453	0.549453
ADARB2	rs3793739	rs3793739	rs3793739	0.000456505	0.000567184	0.000488441	0.000567184
ADAT1	rs7189895	rs7189895	rs7189895	0.00460065	0.0281692	0.975668	0.975668
ADCK2	rs2908235	rs2968546	rs2968546	0.00925911	0.0112918	0.00776898	0.0112918
ADCK3	rs74486146	rs74486146	rs74486146	0.24714	0.294139	0.511222	0.511222
ADCK4	rs11673492	rs11673492	rs11673492	0.00478128	0.00163182	0.07206	0.07206
ADCK5	rs4072459	rs4072459	rs4072459	0.192889	0.356054	0.23448	0.356054
ADCY10P1	rs2395754	rs2395754	rs2395754	0.000295629	0.000302255	0.049988	0.049988
ADCY3	rs7576788	rs13407913	rs13407913	0.982052	0.0201643	0.0201671	0.982052
ADCY4	rs12436194	rs12436194	rs12436194	0.00803653	0.00521994	0.0113953	0.0113953
ADCY6	rs74320200	rs74320200	rs7133203	0.276774	0.325352	0.416605	0.416605
ADCY7	rs67496626	rs67496626	rs67496626	0.247859	0.692086	0.304534	0.692086
ADCY9	rs11647828	rs11647828	rs11647828	0.798045	0.372856	0.338168	0.798045
ADD1	rs12641947	rs12641947	rs12641947	0.049481	0.0133101	0.0189283	0.049481
ADD2	rs6749945	rs6749945	rs6749945	0.250102	0.339336	0.907725	0.907725
ADD3	rs623980	rs623980	rs623980	0.30325	0.394809	0.792512	0.792512
ADGRA2	rs62490688	rs62490688	rs62490688	0.00182638	0.0011801	0.000742867	0.00182638
ADGRD1	rs12821379	rs61935933	rs12821379	0.590371	0.319163	0.424928	0.590371
ADGRE1	rs330881	rs330881	rs330881	0.0287607	0.208649	0.0404869	0.208649
ADGRE2	rs55658072	rs55658072	rs55658072	0.000184643	0.000588351	0.000127685	0.000588351
ADGRE3	rs12151217	rs12151217	rs12151217	0.152685	0.378824	0.31818	0.378824
ADGRE4P	rs75007580	rs75007580	rs75007580	0.000665344	0.000665746	0.000664997	0.000665746
ADGRE5	rs8109714	rs8109714	rs8109714	0.74217	0.258925	0.325961	0.74217
ADGRG5	rs146701682	rs146701682	rs2404450	0.267545	0.141927	0.823661	0.823661
ADGRL1	rs7259221	rs7259221	rs7259221	0.910846	0.394982	0.556932	0.910846
ADH5	rs2034696	rs2034696	rs2034696	0.00103268	0.000678026	0.328187	0.328187
ADHFE1	rs2357894	rs2357894	rs2357894	0.010909	0.011481	0.0403209	0.0403209
ADIPOR1	rs61487119	rs61487119	rs61487119	0.353017	0.642978	0.293394	0.642978
ADIPOR2	rs7311218	rs7311218	rs7311218	0.562938	0.272019	0.311358	0.562938
ADIRF-AS1	rs4933422	rs4933422	rs4933422	0.128773	0.243063	0.220768	0.243063
ADK	rs35273093	rs35273093	rs35273093	0.000665219	0.000665484	0.000664327	0.000665484
ADM2	rs6010247	rs6010247	rs6010247	0.240959	0.242099	0.697737	0.697737
ADM	rs4444073	rs12419064	rs4444073	0.324897	0.161119	0.297762	0.324897
ADNP2	rs150192804	rs150192804	rs150192804	0.230924	0.354148	0.218116	0.354148
ADORA2B	rs708593	rs62071037	rs708593	0.0298635	0.120854	0.0177469	0.120854
ADO	rs2236295	rs2236295	rs2236295	0.000461607	0.000361928	0.0081905	0.0081905
ADPGK-AS1	rs11072387	rs11072387	rs11072387	0.366837	0.271397	0.267036	0.366837
ADPGK	rs62017598	rs62017598	rs62017598	0.336945	0.176199	0.561308	0.561308
ADPRHL1	rs11839059	rs11839059	rs11839059	0.596744	0.960463	0.258599	0.960463
ADPRHL2	rs10796885	rs10796885	rs11263899	0.313732	0.18246	0.303645	0.313732
ADPRH	rs60643107	rs60643107	rs60643107	7.62648e-05	0.000537354	0.000515747	0.000537354
ADPRM	rs8075503	rs8075503	rs8075503	0.0495427	0.0114983	0.011276	0.0495427
ADRB2	rs888956	rs888956	rs888956	0.0112362	0.269538	0.0113906	0.269538
ADSL	rs8135371	rs8135371	rs8135371	0.24312	0.413234	0.199815	0.413234
ADSSL1	rs117571183	rs117571183	rs117571183	0.301808	0.279577	0.706869	0.706869
ADSS	rs77462835	rs61577594	rs77462835	0.00505815	0.00544408	0.318677	0.318677
ADTRP	rs6911562	rs1569731	rs6911562	0.477007	0.837061	0.350335	0.837061
AES	rs4807394	rs4807394	rs4807394	0.000768336	0.324136	0.000790448	0.324136
AF001548.5	rs55871015	rs55871015	rs55871015	0.000637143	0.000635977	0.00275506	0.00275506
AF124730.4	rs7364112	rs7364112	rs7364112	0.32647	0.0151334	0.0153435	0.32647
AF131215.2	rs4618656	rs4618656	rs4618656	0.107756	0.069877	0.117586	0.117586
AF131215.9	rs36089015	rs36089015	rs36089015	0.0550447	0.235855	0.0600864	0.235855
AF165138.7	rs4816351	rs4816351	rs4816351	0.280341	0.881537	0.308904	0.881537
AFAP1	rs56069442	rs56069442	rs56069442	0.000474492	0.0267169	0.0004865	0.0267169
AFF1	rs17409925	rs17409925	rs17409925	0.309388	0.671043	0.337538	0.671043
AFF3	rs72819181	rs72819181	rs72819181	0.358333	0.179596	0.36622	0.36622
AFG3L2	rs11661684	rs11661684	rs11661684	0.197396	0.168731	0.103817	0.197396
AGAP10P	rs10995571	rs10995571	rs10995571	0.000462179	0.000473397	0.00027896	0.000473397
AGAP12P	rs7900745	rs7900745	rs7900745	0.108531	0.0767714	0.097994	0.108531
AGAP14P	rs10740051	rs10740051	rs10740051	0.0406	0.000952601	7.23763e-05	0.0406
AGAP2	rs12371356	rs12371356	rs12371356	0.00556027	0.0182271	0.111611	0.111611
AGAP3	rs11769922	rs11769922	rs11769922	0.000656491	0.000649883	0.000646796	0.000656491
AGAP4	rs10995571	rs10995571	rs10995571	0.000610135	0.000618395	0.00053573	0.000618395
AGAP6	rs7089914	rs7089914	rs7089914	0.000719606	0.0015498	0.00300865	0.00300865
AGAP7P	rs10740051	rs10995571	rs10995571	0.00415878	0.0049785	0.00275525	0.0049785
AGAP9	rs7900745	rs7900745	rs7900745	0.00019712	0.000491019	0.00038707	0.000491019
AGA	rs4690522	rs4690522	rs4690522	0.000563688	0.00033528	0.00106024	0.00106024
AGBL5	rs13423359	rs13423359	rs13423359	0.139912	0.192083	0.242598	0.242598
AGER	rs204995	rs204995	rs204995	0.145228	0.234022	0.374497	0.374497
AGFG1	rs4675182	rs4675182	rs6713514	0.469528	0.0349487	0.034302	0.469528
AGGF1	rs13162491	rs13162491	rs13162491	0.0328392	0.0296493	0.292884	0.292884
AGO2	rs2944757	rs2977466	rs2944757	0.00599497	0.99992	0.00580494	0.99992
AGO3	rs274130	rs274130	rs274130	0.183335	0.189953	0.513047	0.513047
AGO4	rs144798302	rs144798302	rs144798302	0.193167	0.238224	0.361615	0.361615
AGPAT2	rs6951	rs6951	rs6951	0.00836532	0.0109673	0.0800114	0.0800114
AGPAT3	rs10048880	rs7435	rs7435	0.74374	0.253512	0.510795	0.74374
AGPAT4-IT1	rs9365258	rs7769321	rs9365258	0.487582	0.358481	0.18954	0.487582
AGPAT4	rs9365258	rs7769321	rs9365258	0.786937	0.264569	0.807987	0.807987
AGPAT5	rs1863362	rs1863362	rs1863362	0.0904208	0.294394	0.124052	0.294394
AGPS	rs113671272	rs56117787	rs56117787	0.0733028	0.026994	0.0504156	0.0733028
AGTPBP1	rs606606	rs606606	rs606606	0.0949086	0.0743973	0.424388	0.424388
AGTRAP	rs6668392	rs6668392	rs7533583	0.291644	0.212854	0.697694	0.697694
AHCYL1	rs139459362	rs139459362	rs139459362	0.306568	0.870269	0.262899	0.870269
AHCYL2	rs2566878	rs2566878	rs2566878	0.259698	0.244948	0.590169	0.590169
AHDC1	rs114501881	rs114501881	rs114501881	0.240864	0.283646	0.234069	0.283646
AHI1	rs4526212	rs4526212	rs4526212	0.0026705	0.995398	0.00267019	0.995398
AHNAK	rs17145876	rs17145876	rs17145876	0.0356228	0.241815	0.0596905	0.241815
AHRR	rs7700533	rs7700533	rs7700533	0.131554	0.260291	0.276454	0.276454
AHR	rs1403794	rs1403794	rs1403794	0.0223144	0.583963	0.0190657	0.583963
AHSA2	rs2005285	rs2005285	rs2005285	0.000377525	0.000967792	0.0195304	0.0195304
AIDA	rs1133220	rs1133220	rs1133220	0.0068269	0.00736041	0.0411146	0.0411146
AIF1	rs1077394	rs1077394	rs1077394	0.0857665	0.056891	0.0100474	0.0857665
AIFM2	rs2394615	rs2394615	rs2394615	0.98808	0.871653	0.644558	0.98808
AIFM3	rs7287892	rs7287892	rs7287892	0.00296361	0.0199204	0.00171288	0.0199204
AIG1	rs3827797	rs3827797	rs3827797	0.0440507	0.045057	0.217266	0.217266
AIM1	rs6908506	rs6908506	rs6908506	0.0112612	0.008697	0.305588	0.305588
AIM2	rs75657667	rs75657667	rs75657667	0.313425	0.1658	0.319975	0.319975
AIMP1	rs17259572	rs17259572	rs17259572	0.183577	0.100206	0.135362	0.183577
AIMP2	rs12702466	rs12702466	rs12702466	0.303847	0.365342	0.154307	0.365342
AIP	rs1871034	rs1871034	rs1871034	0.0939669	0.0930575	0.0574643	0.0939669
AJ003147.11	rs1228385	rs1228385	rs1228385	0.270155	0.167538	0.181532	0.270155
AK1	rs117723545	rs117723545	rs117723545	0.00115951	0.00126624	0.202034	0.202034
AK2	rs35604827	rs35604827	rs10914646	0.267663	0.0330088	0.204295	0.267663
AK3P3	rs62468821	rs62468821	rs62468821	0.460804	0.276829	0.35983	0.460804
AK3	rs113608931	rs113608931	rs113608931	0.000216468	6.26615e-05	0.014606	0.014606
AK4P1	rs72811661	rs7505	rs72811661	0.238205	0.499495	0.281414	0.499495
AK4P3	rs4931484	rs4931484	rs4931484	0.343579	0.360145	0.465198	0.465198
AK4	rs114049819	rs114049819	rs114049819	0.307175	0.313853	0.408141	0.408141
AK6	rs146567448	rs146567448	rs146567448	0.142929	0.178192	0.186534	0.186534
AK9	rs1853030	rs1853030	rs1853030	0.0321416	0.032142	0.999862	0.999862
AKAP10	rs111249650	rs73984568	rs111249650	0.013838	0.0337002	0.020945	0.0337002
AKAP11	rs74053868	rs74053868	rs74053868	0.853785	0.45957	0.889605	0.889605
AKAP13	rs4842895	rs4842895	rs1994158	0.873244	0.974162	0.846707	0.974162
AKAP1	rs3213728	rs3213728	rs3213728	0.000578874	0.00057415	0.0364573	0.0364573
AKAP3	rs4766266	rs4766266	rs4766266	0.00316731	0.00347233	0.00737216	0.00737216
AKAP7	rs2204732	rs2204732	rs2204732	0.000525131	0.000467254	0.000500756	0.000525131
AKIP1	rs4909952	rs4910200	rs4909952	0.0065629	0.0472988	0.00451732	0.0472988
AKIRIN1	rs72940815	rs72940815	rs72940815	0.0128644	0.00519208	0.00518853	0.0128644
AKIRIN2	rs146337029	rs146337029	rs146337029	0.0514896	0.0615192	0.233822	0.233822
AKNA	rs4979372	rs4979372	rs4979372	0.0034481	0.0033553	0.878126	0.878126
AKR1A1	rs512026	rs512026	rs512026	0.307664	0.824799	0.218694	0.824799
AKR1B1	rs17660462	rs782537	rs17660462	0.467845	0.511559	0.835227	0.835227
AKR1C1	rs72769971	rs72769971	rs72769971	0.00042348	0.00040605	0.00887572	0.00887572
AKR1C2	rs6650153	rs6650153	rs6650153	0.00192292	0.00168057	0.00925478	0.00925478
AKR1C7P	rs4881425	rs4881425	rs4881425	0.0310613	0.0569618	0.365386	0.365386
AKR1E2	rs7922213	rs7922213	rs7922213	0.0131545	0.0210512	0.0139513	0.0210512
AKR7A2	rs2227295	rs2227295	rs2227295	0.000517509	0.000519994	0.00044613	0.000519994
AKT1	rs2494748	rs2494748	rs2494748	0.0941422	0.134147	0.160821	0.160821
AKT2	rs57288974	rs57288974	rs56058644	0.341758	0.287331	0.453173	0.453173
AKT3	rs6676779	rs6676779	rs6676779	0.0455948	0.807586	0.0291017	0.807586
AKTIP	rs182179643	rs182179643	rs182179643	0.3688	0.305062	0.299269	0.3688
AL022341.3	rs111371199	rs111371199	rs111371199	0.485409	0.28868	0.33139	0.485409
AL133243.2	rs455737	rs455737	rs455737	0.305568	0.307257	0.24125	0.307257
AL136419.6	rs66718133	rs66718133	rs66718133	0.303703	0.293502	0.908177	0.908177
ALAD	rs1771220	rs1771220	rs1771220	0.00322829	0.00255259	0.0545108	0.0545108
ALAS1	rs411457	rs411457	rs411457	0.723701	0.192601	0.197935	0.723701
ALCAM	rs16851083	rs16851083	rs2171147	0.380108	0.390552	0.644173	0.644173
ALDH16A1	rs3760671	rs3760671	rs2914668	0.00198571	0.0211065	0.157531	0.157531
ALDH1B1	rs13296084	rs13296084	rs13296084	0.00013163	9.73469e-05	0.0578372	0.0578372
ALDH3A2	rs28495827	rs28495827	rs28495827	0.0455313	0.0407304	0.998134	0.998134
ALDH3B1	rs28496061	rs28496061	rs28496061	0.0692039	0.049741	0.0378239	0.0692039
ALDH4A1	rs4912129	rs223179	rs223179	0.524229	0.387242	0.388428	0.524229
ALDH5A1	rs2817211	rs2817211	rs2817211	0.400014	0.323134	0.456763	0.456763
ALDH7A1	rs17154671	rs17154671	rs17154671	0.00194578	0.00364968	0.00207394	0.00364968
ALDH8A1	rs11759999	rs11759999	rs11759999	0.0603862	0.0411992	0.050771	0.0603862
ALDH9A1	rs4578194	rs4578194	rs4578194	0.00534774	0.00466147	0.999327	0.999327
ALDOA	rs112194055	rs112194055	rs112194055	0.195046	0.123227	0.133834	0.195046
ALG10B	rs901635	rs1906262	rs901635	0.0829752	0.582751	0.0054357	0.582751
ALG10	rs2220547	rs2220547	rs2220547	0.196135	0.136202	0.184184	0.196135
ALG11	rs4335688	rs4335688	rs4335688	0.394075	0.4004	0.202505	0.4004
ALG12	rs910799	rs910799	rs910799	0.182066	0.175103	0.299345	0.299345
ALG1L13P	rs11250200	rs11250200	rs11250200	0.128142	0.248021	0.147082	0.248021
ALG1L6P	rs116321223	rs58922735	rs116321223	0.00132562	0.00460955	0.00136929	0.00460955
ALG5	rs2243710	rs9547708	rs2243710	0.0125155	0.971163	0.0254955	0.971163
ALG6	rs11589374	rs11589374	rs11589374	0.00657801	0.00423566	0.254092	0.254092
ALG8	rs7131182	rs7131182	rs7131182	0.0023941	0.240585	0.00239142	0.240585
ALKBH3-AS1	rs11037581	rs11037581	rs11037581	0.430702	0.412578	0.324086	0.430702
ALKBH3	rs2434467	rs1914772	rs2434467	0.0284604	0.522474	0.51773	0.522474
ALKBH5	rs56021431	rs56021431	rs2925137	0.00889997	0.0066577	0.00727653	0.00889997
ALKBH7	rs45464894	rs45464894	rs45464894	0.793415	0.274416	0.327292	0.793415
ALMS1	rs10165862	rs10165862	rs10165862	0.000331763	0.000422673	0.00458473	0.00458473
ALOX12-AS1	rs7217595	rs6502998	rs7217595	0.0170605	0.0185383	0.034186	0.034186
ALOX12	rs35151234	rs1042357	rs35151234	0.0298885	0.0210168	0.0178512	0.0298885
ALOX5AP	rs4073259	rs4073259	rs4073259	0.257377	0.0174921	0.00548096	0.257377
ALOX5	rs7915972	rs7915972	rs7915972	0.190363	0.139969	0.116956	0.190363
ALPK1	rs62316113	rs62316113	rs62316113	0.112897	0.0234993	0.0162593	0.112897
ALPK3	rs12908161	rs12908161	rs12908161	0.337817	0.297585	0.295607	0.337817
ALS2CR12	rs2110690	rs2110690	rs2110690	0.014885	0.0166433	0.0473328	0.0473328
ALS2	rs13419174	rs13419174	rs13419174	3.74623e-05	1.14228e-05	9.26715e-05	9.26715e-05
ALYREF	rs12952861	rs12952861	rs12952861	0.303882	0.33527	0.561238	0.561238
AMACR	rs6875926	rs6875926	rs6875926	8.53999e-06	0.000875294	0.000198894	0.000875294
AMBRA1	rs11039216	rs11039216	rs11039216	0.256788	0.287513	0.259506	0.287513
AMD1	rs3763196	rs3763196	rs3763196	0.25673	0.630908	0.881342	0.881342
AMDHD1	rs7486703	rs7486703	rs7486703	0.000638926	0.000435333	0.000625332	0.000638926
AMDHD2	rs79860296	rs7201584	rs7201584	0.00919193	0.158803	0.00602026	0.158803
AMFR	rs77129696	rs77129696	rs77129696	0.000665017	0.000664997	1.03578e-05	0.000665017
AMIGO1	rs11101966	rs11101966	rs528077	0.0203523	0.0239917	0.0154318	0.0239917
AMIGO2	rs215373	rs215373	rs215373	0.0227127	0.0177312	0.0025499	0.0227127
AMMECR1L	rs72841845	rs72841845	rs72841845	0.495469	0.317495	0.319297	0.495469
AMOTL1	rs149970880	rs149970880	rs149970880	0.2313	0.368463	0.288422	0.368463
AMPD3	rs930672	rs930672	rs930672	0.834879	0.974684	0.597383	0.974684
AMT	rs9811047	rs9811047	rs9811047	0.0358006	0.0632315	0.0371412	0.0632315
AMY2B	rs6671644	rs6671644	rs6671644	0.324279	0.437088	0.288262	0.437088
AMZ1	rs3996391	rs3996391	rs3996391	0.000651839	0.000661175	0.000621793	0.000661175
AMZ2P1	rs59179879	rs59179879	rs59179879	0.0238068	0.0120959	0.0207649	0.0238068
AMZ2	rs2362731	rs2362731	rs2362731	0.0101716	0.0455081	0.00697367	0.0455081
ANAPC13	rs6763088	rs6763088	rs6763088	0.0102339	0.0672503	0.0531496	0.0672503
ANAPC16	rs748505	rs748505	rs748505	0.263922	0.255464	0.278858	0.278858
ANAPC2	rs117660785	rs117660785	rs117660785	0.240204	0.340677	0.260346	0.340677
ANAPC4	rs13434761	rs13434761	rs6814162	0.117336	0.108397	0.103618	0.117336
ANAPC7	rs12296821	rs12296821	rs12296821	0.367292	0.225834	0.248289	0.367292
ANGEL2	rs12026770	rs12026770	rs12026770	0.00388049	0.00391587	0.88838	0.88838
ANGPTL4	rs111500536	rs111500536	rs111500536	0.459301	0.318316	0.291497	0.459301
ANGPTL6	rs3760755	rs3760755	rs3760755	0.000552955	0.000632877	0.000598717	0.000632877
ANG	rs78937665	rs78937665	rs78937665	0.0054807	0.00649323	0.0296229	0.0296229
ANK1	rs11774972	rs11774972	rs11774972	0.675982	0.30848	0.518061	0.675982
ANKDD1A	rs4346160	rs4346160	rs4346160	0.0825947	0.201282	0.878188	0.878188
ANKEF1	rs6039663	rs6039663	rs6039663	0.0192465	0.159603	0.0382309	0.159603
ANKH	rs56167416	rs835150	rs835150	0.804052	0.0995621	0.231018	0.804052
ANKIB1	rs76631110	rs76631110	rs2282976	0.0322666	0.018492	0.0285262	0.0322666
ANKLE1	rs35006574	rs35006574	rs35006574	0.795451	0.0862738	0.000887679	0.795451
ANKLE2	rs12370647	rs12370647	rs12370647	0.00599688	0.0172116	0.0028159	0.0172116
ANKMY1	rs13423333	rs13423333	rs13423333	0.00231562	0.00217196	0.00614268	0.00614268
ANKMY2	rs2286222	rs2286222	rs2286222	0.0631665	0.0245232	0.013751	0.0631665
ANKRA2	rs343110	rs2034440	rs343110	0.0189664	0.0138579	0.0292445	0.0292445
ANKRD10	rs55968332	rs55968332	rs9559901	0.110685	0.941301	0.147782	0.941301
ANKRD12	rs16954792	rs16954792	rs16954792	0.523693	0.466265	0.345389	0.523693
ANKRD13C	rs12130544	rs12130544	rs12130544	0.128721	0.0196257	0.0215978	0.128721
ANKRD13D	rs77817849	rs3909167	rs77817849	0.0136937	0.0827124	0.018992	0.0827124
ANKRD16	rs41306822	rs41306822	rs41306822	0.455357	0.368693	0.556375	0.556375
ANKRD17	rs1247651	rs1247651	rs6829532	0.722954	0.262389	0.262837	0.722954
ANKRD19P	rs4744151	rs4744151	rs4744151	0.529073	0.289822	0.270728	0.529073
ANKRD1	rs61857751	rs61857751	rs61857751	0.299426	0.359276	0.258173	0.359276
ANKRD22	rs701893	rs701893	rs701893	0.299951	0.447333	0.326929	0.447333
ANKRD26	rs111650450	rs111650450	rs111650450	0.0133976	0.0136598	0.0135478	0.0136598
ANKRD27	rs259280	rs259290	rs259290	0.00883657	0.011648	0.0219218	0.0219218
ANKRD36B	rs149987796	rs149987796	rs149987796	0.305221	0.199155	0.213207	0.305221
ANKRD36C	rs2918816	rs2918816	rs2579547	0.689287	0.13706	0.143878	0.689287
ANKRD36	rs11692435	rs11692435	rs11692435	0.000663943	0.000610484	0.000616191	0.000663943
ANKRD39	rs4907319	rs4907319	rs4907319	0.13641	0.113813	0.215212	0.215212
ANKRD40	rs1558287	rs1558287	rs1558287	0.0033049	0.00387473	0.0121803	0.0121803
ANKRD44	rs17390362	rs1590061	rs17390362	0.163524	0.215132	0.351921	0.351921
ANKRD46	rs72679750	rs72679750	rs72679750	0.300701	0.210171	0.223386	0.300701
ANKRD50	rs6816263	rs6816263	rs6816263	0.234483	0.560116	0.00986286	0.560116
ANKRD52	rs3138142	rs3138142	rs3138142	0.19646	0.544654	0.244145	0.544654
ANKRD54	rs2003688	rs2003688	rs2003688	0.00187089	0.00581103	0.0979873	0.0979873
ANKRD66	rs9463229	rs9463229	rs9463229	0.930896	0.325654	0.292288	0.930896
ANKRD6	rs12528828	rs12528828	rs12528828	0.463371	0.698302	0.289607	0.698302
ANKRD9	rs8007356	rs1998422	rs8007356	0.0119697	0.0517198	0.95945	0.95945
ANKS1A	rs7771778	rs7771778	rs2744961	0.135917	0.154274	0.149152	0.154274
ANKS3	rs2048099	rs2048099	rs2048099	0.359539	0.489579	0.352193	0.489579
ANKS6	rs76903503	rs76903503	rs76903503	0.40812	0.309333	0.304391	0.40812
ANKZF1	rs75831525	rs75831525	rs11556349	0.402383	0.378647	0.237202	0.402383
ANO10	rs11709131	rs11709131	rs11709131	0.528732	0.278137	0.286321	0.528732
ANO5	rs10766920	rs4561215	rs10766920	0.0158723	0.0234911	0.0255243	0.0255243
ANO6	rs73101168	rs73101168	rs73101168	0.276383	0.289588	0.29779	0.29779
ANO7P1	rs221052	rs221035	rs221035	0.129252	0.189878	0.285423	0.285423
ANO7	rs6746534	rs6746534	rs6746534	0.25848	0.129902	0.0871418	0.25848
ANP32B	rs7019033	rs7019033	rs7019033	0.0056006	0.00632517	0.0310597	0.0310597
ANP32E	rs72694942	rs72694942	rs72694942	0.00420884	0.00767115	0.00438641	0.00767115
ANPEP	rs11073891	rs11073891	rs11073891	0.000551139	0.999571	0.000551125	0.999571
ANTXR1	rs6722157	rs6722157	rs6722157	0.839312	0.659896	0.34003	0.839312
ANTXR2	rs17509802	rs17509802	rs17509802	0.0953002	0.167777	0.243941	0.243941
ANXA1	rs78957966	rs78957966	rs78957966	0.827614	0.476159	0.306561	0.827614
ANXA2R	rs6859096	rs6859096	rs6859096	0.311985	0.308559	0.973266	0.973266
ANXA2	rs35316323	rs17270167	rs35316323	0.065326	0.286977	0.00791001	0.286977
ANXA3	rs76630865	rs13142813	rs13142813	0.263418	0.482349	0.403806	0.482349
ANXA4	rs13012793	rs13012793	rs13012793	0.00246384	0.986564	0.00359567	0.986564
ANXA5	rs71606236	rs7655436	rs7655436	0.0130023	0.00432437	0.00992684	0.0130023
ANXA6	rs2303038	rs2303038	rs2303038	0.00425497	0.999021	0.0052336	0.999021
ANXA7	rs117332875	rs117332875	rs117332875	0.215782	0.234837	0.175074	0.234837
AOAH	rs6946571	rs6946571	rs6946571	0.00118794	0.668366	0.0289934	0.668366
AOC1	rs6464099	rs6464099	rs6464099	0.00677239	0.276816	0.00685741	0.276816
AOC3	rs12937081	rs12937081	rs12937081	0.178005	0.198697	0.253353	0.253353
AP000254.8	rs60701297	rs60701297	rs60701297	0.411193	0.334004	0.280925	0.411193
AP000295.10	rs2834177	rs2834177	rs2834177	0.788862	0.31913	0.248861	0.788862
AP000347.2	rs5759953	rs5759953	rs5759953	0.0756476	0.0319704	0.0511979	0.0756476
AP000347.4	rs6003823	rs6003823	rs6003823	0.0995374	0.594266	0.380626	0.594266
AP000350.5	rs2253552	rs2253552	rs2253552	0.0195232	0.00183764	0.906268	0.906268
AP000487.5	rs59681006	rs59681006	rs59681006	0.218525	0.198889	0.774208	0.774208
AP000560.3	rs919877	rs12419113	rs12419113	0.0181037	0.0179153	0.0205637	0.0205637
AP000648.5	rs9804695	rs9804695	rs9804695	0.00311132	0.394219	0.00427874	0.394219
AP000783.1	rs12576499	rs12576499	rs12576499	0.000911719	0.00554888	0.000935435	0.00554888
AP001056.1	rs4819384	rs4819384	rs4819384	0.000643536	0.000529378	0.000636402	0.000643536
AP001062.7	rs35274657	rs35274657	rs35274657	0.00436653	0.00272873	0.0017352	0.00436653
AP001063.1	rs4818714	rs4818714	rs4818714	0.0226208	0.024075	0.29849	0.29849
AP001205.1	rs78570674	rs78570674	rs78570674	0.372126	0.238855	0.258534	0.372126
AP001432.14	rs857985	rs75559165	rs857985	0.317147	0.321077	0.4686	0.4686
AP001469.5	rs9984805	rs9984805	rs9984805	0.176598	0.338522	0.286089	0.338522
AP001469.9	rs9980311	rs9980311	rs9980311	0.619683	0.23908	0.262211	0.619683
AP001505.10	rs7283005	rs7283005	rs7283005	0.0367208	0.0472791	0.107278	0.107278
AP001610.5	rs469066	rs469066	rs469066	0.748788	0.0227561	0.263794	0.748788
AP003068.23	rs12422027	rs12422027	rs12422027	0.0018877	0.00190538	0.00193403	0.00193403
AP006621.5	rs4963156	rs4963156	rs4963156	0.31367	0.00760325	0.0130794	0.31367
AP006621.6	rs4963156	rs4963156	rs4963156	0.000560671	0.000543428	0.00943429	0.00943429
AP1AR	rs6829282	rs6829282	rs6829282	0.0708575	0.0493974	0.361467	0.361467
AP1B1	rs2283854	rs2283854	rs2283854	0.00580797	0.00901104	0.0239088	0.0239088
AP1M1	rs897773	rs897773	rs897773	0.00955894	0.0101107	0.00893312	0.0101107
AP1S1	rs3919482	rs3919482	rs6944643	0.00953736	0.0116555	0.0590065	0.0590065
AP1S3	rs1138616	rs1138616	rs1138616	0.315772	0.440012	0.666895	0.666895
AP2A2	rs6597949	rs6597949	rs6597949	0.0627598	0.0151495	0.0458214	0.0627598
AP2B1	rs225291	rs225291	rs225291	0.00049634	0.000100138	0.0184443	0.0184443
AP2M1	rs73185721	rs55940723	rs55940723	0.0281246	0.185127	0.019435	0.185127
AP2S1	rs8106478	rs8106478	rs311361	0.00215557	0.0515181	0.00167098	0.0515181
AP3B1	rs11746090	rs11746090	rs11746090	0.000656368	0.000653781	0.000653745	0.000656368
AP3B2	rs28371837	rs28371837	rs28371837	2.96927e-05	3.48916e-06	0.000182818	0.000182818
AP3D1	rs2074960	rs2074960	rs2074960	0.0107521	0.159533	0.00543129	0.159533
AP3M1	rs35273093	rs35273093	rs35273093	0.000653252	0.000658348	0.00849287	0.00849287
AP3M2	rs7016041	rs7016041	rs7016041	0.0544931	0.148758	0.00604919	0.148758
AP3S1	rs73257394	rs73257394	rs73257394	0.308169	0.000688485	0.000677372	0.308169
AP3S2	rs4932144	rs4932144	rs4932144	0.015927	0.0479442	0.314782	0.314782
AP4B1-AS1	rs1891969	rs55912359	rs55912359	0.203005	0.3877	0.3631	0.3877
AP4B1	rs1217422	rs1217422	rs1217422	0.00387721	0.00342727	0.185533	0.185533
AP4E1	rs12903317	rs12901608	rs12903317	0.0018578	0.0104984	0.00258678	0.0104984
AP4M1	rs4729568	rs3807479	rs3807479	0.480461	0.111632	0.004653	0.480461
AP4S1	rs179723	rs179723	rs179723	0.82495	0.330823	0.3291	0.82495
AP5B1	rs12146493	rs12146493	rs12146493	0.971082	0.21669	0.588797	0.971082
AP5S1	rs11087652	rs4815609	rs11087652	0.277362	0.951425	0.315697	0.951425
APAF1	rs17362530	rs17362530	rs17362530	0.00362899	0.00231123	0.0967375	0.0967375
APBA3	rs60486252	rs61735536	rs60486252	0.381546	0.295524	0.321038	0.381546
APBB1IP	rs11015113	rs945293	rs945293	0.573634	0.971408	0.390166	0.971408
APBB1	rs2723666	rs2723666	rs2723666	0.232595	0.395059	0.36657	0.395059
APBB2	rs13119394	rs17443513	rs13119394	0.00048704	0.000706651	0.000671746	0.000706651
APBB3	rs778605	rs778605	rs778605	0.0232508	0.0225908	0.175781	0.175781
APC	rs10515449	rs10515449	rs10515449	0.00156888	0.00338372	0.0278271	0.0278271
APEH	rs9882740	rs9882740	rs9882740	0.0301313	0.0682488	0.0505985	0.0682488
APEX1	rs1713434	rs1713434	rs1713434	0.0423395	0.395743	0.0569511	0.395743
APH1B	rs55656642	rs55656642	rs55656642	0.291379	0.769164	0.247148	0.769164
API5	rs11037420	rs11037420	rs11037420	0.142715	0.203844	0.229072	0.229072
APIP	rs1117445	rs2915195	rs1117445	0.0189272	0.0200552	0.0173107	0.0200552
APLF	rs13002887	rs13002887	rs13002887	0.285923	0.413703	0.3466	0.413703
APMAP	rs6050201	rs6050201	rs6050201	0.460084	0.952855	0.175795	0.952855
APOA1BP	rs11264504	rs11264504	rs11264504	0.00313266	0.00692991	0.0937539	0.0937539
APOA2	rs3557	rs3557	rs34448954	0.979555	0.145906	0.132349	0.979555
APOBEC3A	rs17370615	rs17370615	rs17370615	0.0380959	0.106007	0.197223	0.197223
APOBEC3C	rs2142834	rs2142834	rs2142834	0.00290637	0.00748871	0.0247667	0.0247667
APOBEC3D	rs9611078	rs9611078	rs9611078	0.278746	0.0205676	0.0477148	0.278746
APOBEC3G	rs2294366	rs2294366	rs2294366	0.0121241	0.043347	0.716292	0.716292
APOC1	rs73047641	rs73047641	rs73047641	9.85851e-05	0.00387671	0.00512546	0.00512546
APOE	rs73047641	rs73047641	rs73047641	0.000507013	9.02305e-06	0.000280522	0.000507013
APOL1	rs78523	rs78523	rs78523	0.188278	0.222286	0.120903	0.222286
APOL2	rs9610445	rs9610445	rs9610445	0.570017	0.320579	0.954544	0.954544
APOL3	rs132644	rs132644	rs132644	0.321949	0.885827	0.324764	0.885827
APOL6	rs5755914	rs2285102	rs5755914	0.425376	0.393031	0.322855	0.425376
APOLD1	rs34327	rs34327	rs34327	0.288449	0.509401	0.345207	0.509401
APOPT1	rs2403197	rs2403197	rs2403197	0.271315	0.282692	0.241519	0.282692
APP	rs226306	rs226306	rs226306	0.132856	0.323913	0.114883	0.323913
APRT	rs78178561	rs78178561	rs78178561	0.000645207	0.00116465	0.0344667	0.0344667
APTR	rs10251507	rs35010544	rs10499835	0.185206	0.946157	0.174457	0.946157
AQP11	rs2032415	rs7126909	rs2032415	0.11784	0.154379	0.140865	0.154379
AQP3	rs517210	rs517210	rs517210	0.0199425	0.0357706	0.201639	0.201639
AQR	rs78233842	rs78233842	rs78233842	0.0121262	0.0137721	0.990998	0.990998
ARAP1-AS2	rs55757127	rs55757127	rs55757127	0.240693	0.226344	0.407537	0.407537
ARAP1	rs59400415	rs59400415	rs59400415	0.384408	0.385622	0.169172	0.385622
ARAP2	rs28530750	rs28530750	rs28530750	0.806882	0.347225	0.976874	0.976874
ARAP3	rs1031904	rs1031904	rs1031904	0.00308824	0.00392764	0.35175	0.35175
AREG	rs1460012	rs1460012	rs1460012	0.288746	0.960458	0.252998	0.960458
AREL1	rs10162454	rs752857	rs10162454	0.00211934	0.998646	0.00176886	0.998646
ARF3	rs833833	rs833833	rs833833	0.000842941	0.0052389	0.00279902	0.0052389
ARF4	rs7650896	rs62260494	rs62260494	0.0698329	0.433982	0.0941111	0.433982
ARF5	rs2896395	rs2896395	rs2896395	0.845631	0.356571	0.292333	0.845631
ARF6	rs2281530	rs2281530	rs2281530	0.234592	0.294077	0.417949	0.417949
ARFGAP2	rs10769239	rs10769239	rs10769239	0.184216	0.399595	0.207774	0.399595
ARFGEF1	rs77077226	rs77077226	rs77077226	0.380658	0.255357	0.277846	0.380658
ARFGEF2	rs35971376	rs35971376	rs35971376	0.0113617	0.26222	0.0211661	0.26222
ARFIP1	rs4619875	rs4619875	rs4619875	0.00061934	0.000588719	0.000511624	0.00061934
ARFRP1	rs35046559	rs35046559	rs35046559	0.0944833	0.366051	0.176119	0.366051
ARHGAP11A	rs34954129	rs34954129	rs34954129	0.283231	0.524882	0.948677	0.948677
ARHGAP11B	rs4779492	rs4779492	rs4779492	0.0327116	0.0330363	0.261676	0.261676
ARHGAP12	rs1755080	rs1755080	rs1615256	0.00475239	0.0047164	0.00928545	0.00928545
ARHGAP15	rs79716587	rs79716587	rs2034604	0.171562	0.617112	0.450666	0.617112
ARHGAP17	rs72781845	rs72781845	rs72781845	0.32034	0.458544	0.402636	0.458544
ARHGAP18	rs75390180	rs75390180	rs75390180	0.686295	0.554612	0.616421	0.686295
ARHGAP1	rs10838611	rs10838611	rs10838611	0.184101	0.433447	0.221121	0.433447
ARHGAP20	rs582606	rs582606	rs582606	0.0238877	0.0237835	0.284018	0.284018
ARHGAP21	rs10764510	rs10764510	rs10764510	0.322248	0.831961	0.314854	0.831961
ARHGAP22	rs12257645	rs12257645	rs12257645	0.149597	0.997423	0.0770353	0.997423
ARHGAP23	rs6503608	rs6503608	rs6503608	0.0852215	0.212976	0.217843	0.217843
ARHGAP24	rs1031987	rs1031987	rs12647014	0.307789	0.203148	0.18358	0.307789
ARHGAP25	rs7591722	rs7591722	rs7591722	0.387434	0.370263	0.275332	0.387434
ARHGAP27	rs8071011	rs8071011	rs8071011	0.00599054	0.00608206	0.0558522	0.0558522
ARHGAP31	rs140692721	rs6798741	rs140692721	0.604905	0.343213	0.283994	0.604905
ARHGAP33	rs120959	rs807482	rs807482	0.00703217	0.00646622	0.00807519	0.00807519
ARHGAP44	rs1044564	rs1044564	rs1044564	0.000873974	0.0017184	0.00100206	0.0017184
ARHGAP5	rs8004917	rs28449817	rs28449817	0.194297	0.289964	0.245232	0.289964
ARHGAP9	rs512490	rs512490	rs512490	0.0948216	0.0969296	0.114452	0.114452
ARHGEF10L	rs4920466	rs2256114	rs4920466	0.30846	0.435323	0.465009	0.465009
ARHGEF10	rs73176758	rs73176758	rs73176758	0.0574873	0.0157986	0.035729	0.0574873
ARHGEF11	rs4661077	rs4661077	rs4661077	0.000405069	0.000438235	0.00119899	0.00119899
ARHGEF12	rs11603533	rs11603533	rs11603533	0.223419	0.309392	0.298212	0.309392
ARHGEF17	rs12291233	rs12291233	rs2027765	0.0461159	0.0457844	0.920481	0.920481
ARHGEF18	rs7255362	rs7255362	rs7255362	0.162046	0.36249	0.0753333	0.36249
ARHGEF19	rs221045	rs221052	rs221052	0.000381435	0.000186331	0.00149777	0.00149777
ARHGEF37	rs6878275	rs6878275	rs6878275	0.926433	0.324286	0.29704	0.926433
ARHGEF3	rs3821412	rs3821412	rs3821412	8.83514e-05	0.000463121	0.00018749	0.000463121
ARHGEF40	rs4982404	rs4982404	rs4982404	0.000662505	0.000662248	0.00066222	0.000662505
ARHGEF5	rs73156537	rs73156537	rs12703565	0.224919	0.322796	0.49169	0.49169
ARHGEF7	rs2296353	rs2296353	rs2296353	0.00159071	0.00784805	0.00673996	0.00784805
ARID1B	rs12203289	rs12203289	rs12203289	0.464484	0.302597	0.974809	0.974809
ARID4B	rs7541057	rs138755456	rs7541057	0.191418	0.309574	0.549709	0.549709
ARID5A	rs1585272	rs1585272	rs1122238	0.606564	0.00850537	0.401869	0.606564
ARIH1	rs8040738	rs8040738	rs8040738	0.31436	0.311079	0.249357	0.31436
ARIH2	rs7626445	rs7626445	rs6446198	0.493004	0.176045	0.144731	0.493004
ARL10	rs342010	rs342010	rs342010	0.0338132	0.0928951	0.0322754	0.0928951
ARL11	rs9568292	rs9568292	rs9568292	0.000306512	0.000386086	0.138573	0.138573
ARL14EP	rs3904779	rs1879671	rs3904779	0.00372282	0.00975735	0.00600446	0.00975735
ARL15	rs10940375	rs10940375	rs10940375	0.000371091	0.000370991	0.973361	0.973361
ARL16	rs34034499	rs34034499	rs7503637	0.00703946	0.00146256	0.002435	0.00703946
ARL17A	rs35937770	rs35937770	rs35937770	0.0307793	0.0504341	0.599318	0.599318
ARL17B	rs7225002	rs7225002	rs7225002	0.0613105	0.378232	0.063432	0.378232
ARL1	rs35023079	rs12817883	rs12817883	0.2959	0.377166	0.302823	0.377166
ARL3	rs11191355	rs11191355	rs11191355	0.134549	0.260143	0.07133	0.260143
ARL4A	rs59790386	rs59790386	rs59790386	0.537832	0.849267	0.378793	0.849267
ARL4C	rs1464264	rs1464264	rs1464264	0.000662667	0.000602978	0.425178	0.425178
ARL4D	rs12603131	rs12603131	rs12603131	0.0511878	0.062452	0.247083	0.247083
ARL5A	rs5011043	rs5011043	rs5011043	0.0377936	0.0123234	0.00506288	0.0377936
ARL5B	rs12779694	rs12779694	rs12779694	0.0427233	0.0427966	0.999995	0.999995
ARL6IP1	rs2606558	rs2606558	rs2606558	0.0038873	0.00387521	0.240786	0.240786
ARL6IP5	rs4855546	rs4855546	rs4855546	0.447751	0.364898	0.968166	0.968166
ARL8B	rs11915596	rs11915596	rs11915596	0.0335103	0.031303	0.287042	0.287042
ARMC1	rs9650151	rs9650151	rs6472213	0.415113	0.351744	0.227516	0.415113
ARMC2	rs28360588	rs28360588	rs28360588	0.0270759	0.214169	0.0168352	0.214169
ARMC6	rs4808179	rs12975676	rs12975676	0.0147813	0.280448	0.0149968	0.280448
ARMC9	rs7595200	rs7595200	rs7595200	0.283894	0.236547	0.240582	0.283894
ARNT2	rs80227900	rs80227900	rs80227900	0.343606	0.331533	0.688078	0.688078
ARNTL	rs61882109	rs61882109	rs61882109	0.0184191	0.00461069	0.00665696	0.0184191
ARNT	rs11204751	rs11204751	rs11204751	0.446178	0.980591	0.414041	0.980591
ARPC2	rs72947948	rs62182760	rs72947948	0.23257	0.295314	0.274829	0.295314
ARPC3P1	rs6012579	rs6012579	rs3091529	0.271863	0.0770638	0.0757124	0.271863
ARPC3	rs12305489	rs7953794	rs12305489	0.81863	0.884385	0.208382	0.884385
ARPC5L	rs74731744	rs74731744	rs74731744	0.236838	0.206198	0.368946	0.368946
ARPC5	rs2761574	rs2761574	rs2761574	0.00828892	0.377506	0.00138082	0.377506
ARPIN	rs1256836	rs1256836	rs1256836	0.000350361	0.000542539	0.000293114	0.000542539
ARPP19	rs60426742	rs60426742	rs60426742	0.0044473	0.0060107	0.00467304	0.0060107
ARRB1	rs11236398	rs11236405	rs11236398	0.498915	0.357613	0.1734	0.498915
ARRDC1-AS1	rs10867040	rs10867040	rs10867040	0.0229998	0.0186718	0.136227	0.136227
ARRDC1	rs2501550	rs2501550	rs2501550	0.183022	0.22619	0.202906	0.22619
ARRDC2	rs392666	rs392666	rs10425131	0.0245158	0.0303105	0.0355556	0.0355556
ARRDC4	rs12101554	rs12101554	rs12101554	0.0254137	0.295844	0.015996	0.295844
ARSA	rs6151429	rs6151429	rs6151429	0.000665165	0.000664302	0.000664377	0.000665165
ARSB	rs337855	rs337855	rs10462560	0.106494	0.133605	0.957005	0.957005
ARV1	rs11122169	rs11122169	rs11122169	0.0111508	0.0229819	0.404583	0.404583
ARVCF	rs2238791	rs2238791	rs2238791	0.00176016	0.343758	0.00162946	0.343758
ASAH1	rs399485	rs399485	rs399485	0.223787	0.838085	0.110948	0.838085
ASAP1	rs10091130	rs11784539	rs11784539	0.997778	0.834712	0.793923	0.997778
ASAP2	rs62639385	rs62639386	rs62639385	0.964077	0.888339	0.565184	0.964077
ASB13	rs4747977	rs4747977	rs4747977	0.470366	0.260492	0.311686	0.470366
ASB16-AS1	rs11079983	rs11079983	rs11079983	0.012565	0.0139128	0.114841	0.114841
ASB16	rs4473241	rs4473241	rs4473241	0.414517	0.200342	0.377933	0.414517
ASB1	rs11675081	rs11675081	rs11675081	0.00281565	0.00326409	0.00904444	0.00904444
ASB2	rs1950348	rs2402377	rs2402377	0.282327	0.306662	0.722043	0.722043
ASB8	rs11168371	rs11168371	rs77951677	0.230722	0.387215	0.902353	0.902353
ASCC1	rs12218638	rs12218638	rs12218638	5.5992e-05	0.000241943	0.000176282	0.000241943
ASCC2	rs1468177	rs1468177	rs1468177	0.109327	0.0600102	0.0114189	0.109327
ASCC3	rs79492793	rs79492793	rs79492793	0.986745	0.0391126	0.0322045	0.986745
ASCL2	rs61873085	rs61873085	rs61873085	0.340324	0.502076	0.383159	0.502076
ASF1A	rs147531464	rs3951094	rs147531464	0.000794815	0.00106176	0.00025766	0.00106176
ASGR1	rs920764	rs1373125	rs920764	0.0388742	0.0239995	0.0415703	0.0415703
ASGR2	rs4796297	rs4796297	rs4796297	0.00188747	0.0701121	0.00192473	0.0701121
ASH2L	rs118108876	rs118108876	rs118108876	0.0642107	0.0452839	0.0444419	0.0642107
ASIC3	rs2303922	rs2303922	rs2303922	0.170899	0.257415	0.343976	0.343976
ASLP1	rs12627958	rs12627958	rs12627958	0.29312	0.363028	0.168324	0.363028
ASNA1	rs62113569	rs62113569	rs62113569	0.267234	0.265648	0.361767	0.361767
ASNSD1	rs1132360	rs1132360	rs1132360	0.969613	0.00311362	0.00146978	0.969613
ASNS	rs13236364	rs13236364	rs13236364	0.100004	0.233821	0.117789	0.233821
ASPDH	rs1726774	rs1150929	rs1150929	0.039383	0.155169	0.105307	0.155169
ASPHD2	rs880421	rs880421	rs880421	0.407426	0.854392	0.750881	0.854392
ASPH	rs10957198	rs10957198	rs10957198	0.00726599	0.00810492	0.968321	0.968321
ASPSCR1	rs34005023	rs34005023	rs34005023	0.00200425	0.00189813	0.0304367	0.0304367
ASRGL1	rs11231061	rs11231061	rs11231061	0.295884	0.0225153	0.0284704	0.295884
ASS1P12	rs10758158	rs10758158	rs10758158	0.37287	0.293781	0.380872	0.380872
ASXL2	rs7581217	rs7581217	rs7581217	0.248268	0.240856	0.434253	0.434253
ATAD1	rs7908641	rs7908641	rs7908641	0.00365196	0.00379744	0.235404	0.235404
ATAD3A	rs35093489	rs3930748	rs3930748	0.125428	0.0696135	0.263692	0.263692
ATAD3B	rs556448378	rs556448378	rs556448378	0.018751	0.00697713	0.0095753	0.018751
ATAD5	rs58934173	rs58934173	rs58934173	0.143709	0.180788	0.250613	0.250613
ATE1	rs79801931	rs79801931	rs79801931	0.0119274	0.00774813	0.0555252	0.0555252
ATF1	rs7976942	rs7976942	rs7976942	0.0609327	0.00698089	0.00924571	0.0609327
ATF3	rs6670186	rs6670186	rs6670186	0.302161	0.697833	0.682665	0.697833
ATF4	rs1048310	rs1048310	rs1048310	0.00822365	0.00748286	0.020974	0.020974
ATF5	rs1273685	rs1273685	rs111859357	0.00549414	0.00698656	0.078813	0.078813
ATF6B	rs3131290	rs3131290	rs3131290	0.0116497	0.0133593	0.87052	0.87052
ATF6	rs2490426	rs2490426	rs2490426	0.0213737	0.00657557	0.00600894	0.0213737
ATF7IP	rs11055837	rs11055837	rs11055837	0.282366	0.677892	0.177679	0.677892
ATF7	rs12309164	rs12309164	rs12309164	0.339355	0.33658	0.285304	0.339355
ATG101	rs2701119	rs2701119	rs2701119	0.129401	0.199439	0.172851	0.199439
ATG10	rs74906189	rs111249277	rs74906189	0.981317	0.0188442	0.00894092	0.981317
ATG12	rs26538	rs26538	rs26538	0.103262	0.0233236	0.177846	0.177846
ATG2A	rs79688041	rs79688041	rs79688041	0.233178	0.204318	0.198881	0.233178
ATG2B	rs8019013	rs8019013	rs8019013	0.583054	0.315018	0.251052	0.583054
ATG4B	rs4675931	rs4675931	rs4675931	0.158906	0.16532	0.125196	0.16532
ATG4C	rs11208037	rs11208037	rs11208037	0.0342782	0.773772	0.034023	0.773772
ATG5	rs183371014	rs183371014	rs183371014	0.271827	0.331068	0.311257	0.331068
ATG7	rs6442241	rs6442241	rs6442241	0.000553866	0.0005965	1.90203e-05	0.0005965
ATHL1	rs7104019	rs760058	rs760058	0.112041	0.864108	0.0126661	0.864108
ATIC	rs13029082	rs13029082	rs35671754	0.0347459	6.33666e-05	0.0554546	0.0554546
ATL2	rs2373375	rs2373375	rs2373375	0.0272437	0.346415	0.0249908	0.346415
ATL3	rs537186	rs7127389	rs537186	0.0427333	0.0622535	0.0488219	0.0622535
ATOH8	rs2886769	rs2886769	rs2886769	0.00107196	0.00107196	1	1
ATOX1	rs10044368	rs10044368	rs10044368	0.0793609	0.262866	0.0862471	0.262866
ATP10A	rs12595426	rs12595426	rs12595426	0.000721447	0.000721354	0.999591	0.999591
ATP10D	rs4235151	rs4235151	rs4235151	0.0260319	0.0724119	0.0188712	0.0724119
ATP11A	rs1046790	rs9577175	rs9577175	0.0190564	0.0160065	0.992447	0.992447
ATP11B	rs10937102	rs10937102	rs10937102	0.0111353	0.00443876	0.0241605	0.0241605
ATP13A1	rs34835515	rs34835515	rs34835515	0.353787	0.23157	0.220747	0.353787
ATP13A3	rs3856606	rs3856606	rs3856606	0.293479	0.589865	0.379632	0.589865
ATP1A1	rs17035691	rs61789216	rs17035691	0.443506	0.316052	0.273353	0.443506
ATP1B1	rs1200139	rs1200139	rs1200139	0.020753	0.921782	0.0989296	0.921782
ATP1B2	rs1641538	rs1641538	rs1641538	0.385111	0.0880218	0.171517	0.385111
ATP1B3-AS1	rs73226696	rs73226696	rs73226696	0.277115	0.249997	0.382989	0.382989
ATP1B3	rs1912719	rs1912719	rs1912719	0.856076	0.942666	0.77328	0.942666
ATP2A1	rs56163509	rs56163509	rs56163509	0.249191	0.195132	0.138357	0.249191
ATP2A2	rs2193534	rs2193534	rs2193534	0.65384	0.239014	0.314938	0.65384
ATP2B4	rs13303121	rs13303121	rs13303121	0.86032	0.369083	0.301528	0.86032
ATP5A1	rs8093880	rs28532950	rs28532950	0.0413987	0.0414624	0.0211118	0.0414624
ATP5C1	rs1244423	rs1244423	rs1244423	0.0237251	0.00734182	0.00866295	0.0237251
ATP5D	rs36001015	rs36001015	rs36001015	0.00978107	0.00849621	0.0154101	0.0154101
ATP5G1	rs13905	rs13905	rs13905	0.107538	0.106201	0.622059	0.622059
ATP5G3	rs268241	rs268241	rs268241	0.0739474	0.0113041	0.00105691	0.0739474
ATP5H	rs61437239	rs61437239	rs61437239	0.0409361	0.656269	0.0791733	0.656269
ATP5O	rs2032314	rs2032314	rs2032314	0.255132	0.697198	0.321572	0.697198
ATP5S	rs4901013	rs4901013	rs4901013	0.0949542	0.264771	0.106635	0.264771
ATP6AP1L	rs226194	rs226194	rs226194	0.00320497	0.00594362	0.00338958	0.00594362
ATP6V0A2	rs7398373	rs10773033	rs7398373	0.176451	0.294239	0.160997	0.294239
ATP6V0D1	rs9929258	rs9929258	rs9929258	0.018307	0.0126642	0.110805	0.110805
ATP6V0D2	rs59028033	rs59028033	rs59028033	0.0227021	0.0283604	0.0450139	0.0450139
ATP6V0E1	rs6878173	rs6878173	rs6878173	0.0331858	0.0843116	0.31868	0.31868
ATP6V0E2	rs375035537	rs375035537	rs375035537	0.00259348	0.00261808	0.0027115	0.0027115
ATP6V1A	rs7650764	rs7650764	rs7650764	0.0642859	0.0644095	0.407707	0.407707
ATP6V1B2	rs1497024	rs1497024	rs1497024	0.0988526	0.0985597	0.0893553	0.0988526
ATP6V1C1	rs2515197	rs2515197	rs2515197	0.0377275	0.0300563	0.196262	0.196262
ATP6V1C2	rs1686482	rs1734338	rs1686482	0.0314869	0.030205	0.0934359	0.0934359
ATP6V1D	rs7153725	rs60550390	rs7153725	0.609524	0.279027	0.504604	0.609524
ATP6V1E1	rs5747287	rs78134013	rs5747287	0.00931565	0.309459	0.0349363	0.309459
ATP6V1G1	rs10982287	rs10982287	rs10982287	0.00089166	0.000892594	0.329477	0.329477
ATP7B	rs148296598	rs148296598	rs148296598	0.00731433	0.00599652	0.0175809	0.0175809
ATP8A1	rs4629487	rs4629487	rs4629487	0.216168	0.737531	0.0762012	0.737531
ATP8B1	rs62094228	rs62094228	rs35665103	0.361797	0.356281	0.639913	0.639913
ATP8B2	rs11265612	rs11265612	rs11265612	0.252702	0.634997	0.227233	0.634997
ATP8B3	rs7250872	rs7250872	rs7250872	0.0325571	0.0118745	0.400281	0.400281
ATP8B4	rs11070752	rs11070752	rs11070752	0.0298226	0.02983	0.99998	0.99998
ATP9A	rs140480797	rs150972334	rs140480797	0.00319951	0.00316528	0.721832	0.721832
ATP9B	rs766803	rs766803	rs766803	0.000145604	1.03432e-05	0.00125618	0.00125618
ATPAF1	rs11804665	rs1139758	rs1139758	0.0299669	0.0245617	0.0234893	0.0299669
ATPAF2	rs76099088	rs76099088	rs76099088	0.0279258	0.00823984	0.34252	0.34252
ATPIF1	rs496778	rs496778	rs496778	0.0141044	0.0124609	0.0241007	0.0241007
ATRAID	rs2580761	rs1975384	rs1975384	0.0243863	0.0344197	0.0213265	0.0344197
ATRN	rs6051861	rs6051861	rs6051861	0.00325594	0.00229925	0.999043	0.999043
ATXN10	rs2071851	rs5765577	rs2071851	0.16504	0.205065	0.131084	0.205065
ATXN1L	rs3743950	rs3743950	rs3743950	0.360204	0.203268	0.207833	0.360204
ATXN1	rs1150626	rs1150626	rs1150626	0.0229845	0.344818	0.678174	0.678174
ATXN3	rs3814834	rs3814834	rs3814834	0.00821688	0.00835696	0.435195	0.435195
ATXN7L1	rs55911516	rs55911516	rs55911516	0.306169	0.500423	0.323567	0.500423
ATXN7L2	rs7355157	rs7355157	rs7355157	0.800353	0.239238	0.236663	0.800353
AUP1	rs205638	rs205638	rs205638	0.253668	0.278241	0.889841	0.889841
AURKA	rs6014711	rs6014711	rs6014711	0.0310749	0.0535575	0.35695	0.35695
AURKC	rs11669189	rs112752782	rs11669189	0.334731	0.363488	0.666152	0.666152
AUTS2	rs2866686	rs2866686	rs2866686	0.441865	0.403553	0.965225	0.965225
AVEN	rs8040776	rs8040776	rs8040776	0.358997	0.90612	0.34081	0.90612
AVIL	rs10783856	rs10783856	rs10783856	0.209637	0.0373046	0.0643749	0.209637
AVL9	rs7806714	rs7806714	rs7806714	0.631201	0.529271	0.38749	0.631201
AXIN2	rs7207499	rs7207499	rs7207499	0.291159	0.347439	0.271428	0.347439
AXL	rs1709121	rs1709121	rs1709121	0.0062332	0.00400357	0.027489	0.027489
AZI2	rs13099977	rs13095609	rs13095609	0.25082	0.58909	0.288739	0.58909
AZIN1-AS1	rs183275851	rs183275851	rs183275851	0.395292	0.317163	0.393763	0.395292
AZIN1	rs2515198	rs2515198	rs2515198	0.324817	0.324985	0.584474	0.584474
AZU1	rs11549877	rs11549877	rs11549877	0.369333	0.358124	0.317897	0.369333
B3GALNT1	rs9852919	rs9852919	rs9852919	0.401736	0.288955	0.849051	0.849051
B3GALNT2	rs6657909	rs6657909	rs6657909	0.000657872	0.00065825	0.000654943	0.00065825
B3GALT6	rs74350546	rs77994686	rs77994686	0.0700602	0.0240549	0.0663276	0.0700602
B3GAT2	rs144498417	rs144498417	rs144498417	0.110857	0.0800451	0.32561	0.32561
B3GAT3	rs526126	rs526126	rs526126	0.247044	0.340455	0.295717	0.340455
B3GLCT	rs9540737	rs9540737	rs9540737	0.00500967	0.00569277	0.0218048	0.0218048
B3GNT2	rs4672486	rs4672486	rs4672486	0.0370586	0.0765167	0.780647	0.780647
B3GNT5	rs13066057	rs2001449	rs13066057	0.642671	0.342655	0.205713	0.642671
B3GNT7	rs4973385	rs4973385	rs4973385	0.114291	0.0705568	0.104299	0.114291
B3GNT8	rs11879090	rs11879090	rs11879090	0.00759979	0.00775974	0.66096	0.66096
B3GNTL1	rs4986094	rs4986094	rs4986094	0.962673	0.264348	0.683987	0.962673
B4GALT1	rs7865362	rs7865362	rs7865362	0.798651	0.792127	0.991556	0.991556
B4GALT3	rs11579514	rs11579514	rs11579514	0.0450256	0.0542059	0.274696	0.274696
B4GALT4	rs13066681	rs13066681	rs59448071	0.108058	0.149368	0.901626	0.901626
B4GALT6	rs77582993	rs113159162	rs113159162	0.166738	0.423072	0.306914	0.423072
B4GALT7	rs28499092	rs28499092	rs28499092	0.735407	0.0751172	0.0135193	0.735407
B4GAT1	rs10896113	rs10896113	rs10896113	0.0470188	0.0409446	0.621463	0.621463
BAALC-AS2	rs11780744	rs11780744	rs11780744	0.282272	0.65623	0.369613	0.65623
BAALC	rs953252	rs953252	rs953252	0.00662466	0.999999	0.00660023	0.999999
BACE1	rs3017608	rs73014325	rs73014325	0.999658	0.000698551	0.000350966	0.999658
BACH1-IT1	rs416782	rs374866	rs13046514	0.270356	0.418835	0.31257	0.418835
BACH1-IT2	rs150557253	rs8131557	rs150557253	0.488092	0.310014	0.325573	0.488092
BACH1	rs117214	rs117214	rs117214	0.0665121	0.985217	0.0619307	0.985217
BAG4	rs11785366	rs11785366	rs11785366	0.262486	0.913895	0.348385	0.913895
BAG5	rs942862	rs942862	rs942862	0.000976791	0.0041926	0.0410008	0.0410008
BAG6	rs2844479	rs2844479	rs2844479	0.037269	0.218592	0.0450869	0.218592
BAIAP2-AS1	rs111406747	rs4969349	rs111406747	0.0775704	0.00605072	0.0145675	0.0775704
BAIAP2L1	rs12154723	rs12154723	rs12154723	0.157573	0.13718	0.101637	0.157573
BAIAP2	rs34534119	rs34534119	rs34534119	0.381746	0.993585	0.150633	0.993585
BAK1	rs210143	rs210143	rs210143	0.000358476	0.000351287	0.000304874	0.000358476
BAMBI	rs1775908	rs1775908	rs1775908	0.679744	0.155073	0.0337423	0.679744
BANF1	rs1047464	rs1047464	rs1047464	0.0157754	0.0123805	0.0142815	0.0157754
BANP	rs57164665	rs57164665	rs57164665	0.00616122	0.00475721	0.0736744	0.0736744
BARD1	rs34732883	rs34732883	rs34732883	0.109884	0.00206609	0.00808567	0.109884
BAX	rs12979859	rs12979859	rs12979859	0.248304	0.192829	0.281795	0.281795
BAZ1A	rs712304	rs712304	rs712304	0.385584	0.360484	0.96415	0.96415
BAZ1B	rs10479665	rs10479665	rs10479665	0.0746257	0.0278731	0.0309175	0.0746257
BAZ2B	rs6734085	rs6734085	rs6734085	0.0299548	0.352564	0.0464812	0.352564
BBS12	rs13135445	rs13138520	rs13138520	0.0795955	0.0577675	0.393165	0.393165
BBS2	rs2303284	rs2303284	rs2303284	0.000209674	0.000405262	3.09376e-05	0.000405262
BBS4	rs11637927	rs11634683	rs11634683	0.00386345	0.192448	0.00194545	0.192448
BBS5	rs79689038	rs79689038	rs79689038	0.110979	0.103	0.302632	0.302632
BBS9	rs59644818	rs59644818	rs59644818	0.00129408	0.923941	0.00142135	0.923941
BBX	rs73202936	rs73202936	rs73202936	0.141649	0.443678	0.647901	0.647901
BCAP29	rs60772562	rs56293207	rs56293207	0.0160416	0.00421515	0.0247055	0.0247055
BCAR1	rs8053852	rs8053852	rs8053852	0.298923	0.279945	0.292305	0.298923
BCAR3	rs61784064	rs61784064	rs61784064	0.35732	0.28211	0.294248	0.35732
BCAS1	rs6068729	rs6068729	rs6068729	0.11467	0.898568	0.261824	0.898568
BCAS2	rs3789627	rs11102886	rs11102886	0.38323	0.509464	0.259707	0.509464
BCAS4	rs1136848	rs1136848	rs1136848	0.420596	0.432016	0.323872	0.432016
BCAT1	rs11047695	rs11047695	rs11047695	0.380576	0.518512	0.379181	0.518512
BCKDHA	rs11879090	rs11879090	rs11879090	0.265578	0.208199	0.183204	0.265578
BCKDK	rs34454770	rs34454770	rs11647442	0.0114063	0.327627	0.0519721	0.327627
BCL11A	rs2058703	rs2058703	rs2058703	0.336917	0.058924	0.0389754	0.336917
BCL2L13	rs5747308	rs2587068	rs2587068	0.0157601	0.993841	0.00993628	0.993841
BCL2L1	rs6058298	rs6058298	rs6058298	0.173742	0.233762	0.0897821	0.233762
BCL2L2	rs189492896	rs189492896	rs189492896	0.0478036	0.00274773	0.00763523	0.0478036
BCL2	rs9967405	rs9967405	rs9967405	0.458387	0.275089	0.717644	0.717644
BCL3	rs1979377	rs1979377	rs145414981	0.394836	0.234105	0.25748	0.394836
BCL7B	rs12154791	rs17401752	rs17401752	0.0103679	0.00529602	0.00433516	0.0103679
BCL9L	rs12793214	rs10892311	rs12793214	0.00137107	0.00259931	0.0324173	0.0324173
BCR	rs4820543	rs4820543	rs4820543	0.000254764	0.0204197	0.000170599	0.0204197
BDH1	rs2567337	rs2567337	rs2567337	0.251956	0.404598	0.325596	0.404598
BDH2	rs2720448	rs2720448	rs2720448	0.0105807	0.0119583	0.012862	0.012862
BDP1	rs6897294	rs6897294	rs6897294	0.264629	0.212799	0.166437	0.264629
BEAN1	rs11867053	rs11867053	rs11867053	0.103482	0.23247	0.111575	0.23247
BEGAIN	rs4073738	rs4073738	rs4073738	0.105057	0.327511	0.00186657	0.327511
BEND4	rs147578872	rs147578872	rs147578872	0.404982	0.338875	0.389806	0.404982
BEST1	rs183176	rs183176	rs183176	0.0858105	0.260814	0.0664157	0.260814
BET1L	rs3825075	rs3825075	rs3825075	0.000437635	0.000952923	0.00263902	0.00263902
BET1	rs2072432	rs2072432	rs2072432	0.00321928	0.325789	0.0032305	0.325789
BFAR	rs115011705	rs115011705	rs115011705	0.0262728	0.0182575	0.0170822	0.0262728
BHLHE40-AS1	rs113961738	rs113961738	rs113961738	0.34907	0.380726	0.497688	0.497688
BHLHE40	rs7641086	rs7641086	rs7641086	0.415159	0.849142	0.357815	0.849142
BICD1	rs1151018	rs1151018	rs1151018	0.00046477	0.00073309	0.000349587	0.00073309
BICD2	rs10992402	rs10992402	rs10992402	0.462288	0.286745	0.230397	0.462288
BID	rs5746459	rs5746459	rs5746459	0.811297	0.263573	0.253019	0.811297
BIK	rs5759168	rs5759168	rs5759168	0.47365	0.340982	0.217553	0.47365
BIN1	rs35103166	rs13029812	rs35103166	0.000560231	0.999998	0.000561682	0.999998
BIN2	rs11169798	rs11169798	rs11169798	0.184597	0.00986352	0.061598	0.184597
BIN3	rs10104039	rs1545837	rs10104039	0.0749939	0.105383	0.164909	0.164909
BIRC2	rs34115368	rs34115368	rs34115368	0.307879	0.335493	0.298796	0.335493
BIVM	rs12872442	rs12872442	rs12872442	0.287562	0.29909	0.292371	0.29909
BLK	rs2736345	rs2618476	rs2736345	0.00544764	0.0268475	0.0253738	0.0268475
BLMH	rs11656408	rs11656408	rs11656408	0.105763	0.102227	0.0450387	0.105763
BLOC1S1	rs7135552	rs7135552	rs7135552	0.370506	0.00810225	0.00639428	0.370506
BLOC1S2	rs11190457	rs11190457	rs11190457	0.0204608	0.0041832	0.0100506	0.0204608
BLOC1S5	rs80314054	rs9328449	rs9328449	0.0566089	0.0520663	0.2441	0.2441
BLVRA	rs13221586	rs13221586	rs13221586	0.067718	0.232737	0.0608246	0.232737
BLVRB	rs75569110	rs75569110	rs75569110	0.624869	0.235774	0.188704	0.624869
BLZF1	rs961403	rs961403	rs961403	0.31815	0.712024	0.29213	0.712024
BMF	rs8024033	rs8024033	rs8024033	0.188212	0.0535458	0.0908128	0.188212
BMP1	rs12114940	rs12114940	rs12114940	0.000431756	0.000431669	0.992768	0.992768
BMP2K	rs1582759	rs1582759	rs1582759	0.85759	0.389734	0.296233	0.85759
BMP8A	rs114387136	rs114387136	rs114387136	0.0335842	0.181455	0.0405402	0.181455
BMPR1A	rs58477734	rs11596301	rs58477734	0.0943974	0.0378008	0.0203977	0.0943974
BMPR2	rs34189321	rs12478194	rs12478194	0.160585	0.139863	0.150875	0.160585
BMS1P1	rs7900745	rs7900745	rs7900745	0.0801237	0.0275565	0.054104	0.0801237
BMS1P20	rs34348544	rs34348544	rs34348544	0.0444949	0.0165285	0.464807	0.464807
BMS1P2	rs7900745	rs7900745	rs7900745	1.50781e-05	0.000369491	0.00030982	0.000369491
BMS1P4	rs28417886	rs28417886	rs28417886	0.883302	0.17077	0.194304	0.883302
BMS1	rs4948779	rs4948779	rs4948779	0.262584	0.522828	0.396721	0.522828
BNIP1	rs141178159	rs454036	rs141178159	0.265263	0.204772	0.044656	0.265263
BNIP2	rs754643	rs7183832	rs7183832	0.0176793	0.0337433	0.0190892	0.0337433
BNIP3L	rs328087	rs11135937	rs11135937	0.981078	0.191175	0.332751	0.981078
BNIP3P11	rs6946150	rs6946150	rs6946150	0.00814639	0.00882046	0.255623	0.255623
BNIP3	rs11146481	rs11146481	rs11146481	0.0178297	0.148843	0.043478	0.148843
BNIPL	rs4971006	rs4971006	rs4971006	0.219063	0.630541	0.184113	0.630541
BOK	rs6709860	rs62193002	rs7594750	0.578481	0.23179	0.243726	0.578481
BOLA1	rs10305649	rs10305649	rs10305649	0.117782	0.0731763	0.0906223	0.117782
BOLA2B	rs8060136	rs8060136	rs8060136	0.122114	0.369376	0.193665	0.369376
BOP1	rs6986110	rs6986110	rs6986110	0.442438	0.189749	0.208589	0.442438
BORCS5	rs61913549	rs61913549	rs61913549	0.822875	0.0646369	0.0692587	0.822875
BORCS7	rs11191421	rs11191421	rs11191421	0.000286591	0.000343533	0.000298439	0.000343533
BORCS8	rs117498954	rs117498954	rs117498954	0.238701	0.315001	0.422492	0.422492
BPGM	rs964546	rs964546	rs964546	0.0395072	0.137761	0.143936	0.143936
BPI	rs2185558	rs2185558	rs2185558	0.261949	0.26616	0.440652	0.440652
BPNT1	rs7530481	rs7530481	rs7530481	0.304172	0.237241	0.140491	0.304172
BPTF	rs78452260	rs78452260	rs78452260	0.912263	0.2807	0.279784	0.912263
BRAT1	rs34580685	rs34580685	rs34580685	0.0239977	0.027152	0.30538	0.30538
BRCA2	rs1963505	rs1963505	rs1963505	0.007496	0.0118955	0.36773	0.36773
BRD1	rs11541025	rs11541025	rs11541025	0.387625	0.483204	0.569939	0.569939
BRD2	rs72860396	rs72860396	rs72860396	0.623494	0.18777	0.228398	0.623494
BRD3	rs3004624	rs3004624	rs3004624	0.0106357	0.00152115	0.00351044	0.0106357
BRD7	rs7193683	rs7193683	rs34582796	0.0193402	0.0207223	0.828401	0.828401
BRD8	rs10515498	rs4835656	rs10515498	0.211492	0.252435	0.394176	0.394176
BRF2	rs433886	rs433886	rs433886	0.231269	0.359946	0.237317	0.359946
BRI3BP	rs4765199	rs12426263	rs4765199	0.894762	0.331469	0.324785	0.894762
BRI3	rs11771953	rs11771953	rs11771953	0.0180726	0.0259759	0.0164824	0.0259759
BRICD5	rs26854	rs26854	rs26854	0.0571585	0.269272	0.0361141	0.269272
BRK1	rs67626468	rs67626468	rs67626468	0.014944	0.0210923	0.0182477	0.0210923
BROX	rs111986588	rs111986588	rs111986588	0.0123431	0.00926833	0.0118237	0.0123431
BRPF1	rs293777	rs293777	rs293777	0.000530835	0.3655	0.000721812	0.3655
BRWD1-AS2	rs4816617	rs4816617	rs4816617	0.0453177	0.0438665	0.154711	0.154711
BRWD1	rs73222852	rs73222852	rs73222852	0.000521888	0.00062276	0.00139626	0.00139626
BSG	rs56101188	rs56101188	rs56101188	0.080659	0.00274092	0.0276285	0.080659
BSN	rs11718165	rs11718165	rs11718165	0.38988	0.489575	0.300871	0.489575
BST2	rs12979773	rs12979773	rs12979773	0.362549	0.305146	0.94571	0.94571
BTBD10	rs10832078	rs10832078	rs10832078	0.0318511	0.0428682	0.0387828	0.0428682
BTBD11	rs1991310	rs1991310	rs1991310	0.00364781	0.000869889	0.000651109	0.00364781
BTBD1	rs17507300	rs17507300	rs17507300	0.895655	0.803044	0.205464	0.895655
BTBD2	rs8111128	rs8111128	rs8111128	0.00135691	0.0156609	0.000699829	0.0156609
BTBD3	rs6040777	rs6040777	rs6040777	0.270284	0.533423	0.299153	0.533423
BTBD6	rs139252374	rs4270098	rs78534345	0.180845	0.28027	0.263256	0.28027
BTBD7	rs11621025	rs12586312	rs12586312	0.434279	0.0074918	0.140307	0.434279
BTBD9	rs737171	rs737171	rs737171	0.146819	0.0245441	0.0201574	0.146819
BTD	rs2455853	rs115123120	rs115123120	0.314007	0.304484	0.387789	0.387789
BTF3L4	rs609158	rs609158	rs609158	0.768248	0.296938	0.229884	0.768248
BTG1	rs1484153	rs1484153	rs1484153	0.186018	0.41203	0.283372	0.41203
BTG2	rs12730855	rs12730855	rs12730855	0.933673	0.00600431	0.0393518	0.933673
BTN2A1	rs2273193	rs2273193	rs2273193	0.00359362	0.00253819	0.00884911	0.00884911
BTN2A2	rs2072804	rs2072804	rs10456330	0.00428181	0.99666	0.00688882	0.99666
BTN2A3P	rs1624440	rs1624440	rs1624440	0.126086	0.142659	0.142879	0.142879
BTN3A1	rs111235028	rs111235028	rs111235028	0.852116	0.0440854	0.0428147	0.852116
BTN3A2	rs34436535	rs34436535	rs34436535	0.0179273	0.0181782	0.019434	0.019434
BTN3A3	rs79313693	rs79313693	rs79313693	0.30613	0.253259	0.359746	0.359746
BTRC	rs6584429	rs11818198	rs11818198	0.502842	0.280125	0.249523	0.502842
BUD13	rs180322	rs180322	rs180322	0.00107296	0.000479821	0.164388	0.164388
BX322557.10	rs914215	rs75708487	rs75708487	0.0356148	0.0128942	0.189771	0.189771
BYSL	rs16895923	rs16895923	rs16895923	0.449181	0.278414	0.277035	0.449181
BZRAP1-AS1	rs2243828	rs2243828	rs2243828	0.224219	0.228265	0.276393	0.276393
BZW1	rs2270282	rs2270282	rs2270282	0.0105709	0.981709	0.00642349	0.981709
C10orf10	rs870957	rs870957	rs870957	0.000293577	0.000506408	0.000266459	0.000506408
C10orf128	rs112849222	rs112849222	rs112849222	0.00784624	0.0923297	0.00811629	0.0923297
C10orf25	rs113314752	rs113314752	rs113314752	0.0297478	0.238815	0.027612	0.238815
C10orf2	rs146276538	rs55876166	rs55876166	0.279253	0.338018	0.283021	0.338018
C10orf54	rs10762476	rs10762476	rs10762476	0.000719313	0.000722206	0.267908	0.267908
C10orf55	rs2675677	rs2675677	rs2675677	0.796271	0.864139	0.615808	0.864139
C10orf76	rs56091617	rs56091617	rs56091617	0.00165581	0.00325864	0.230943	0.230943
C10orf88	rs9423289	rs9423289	rs10794579	0.0800004	0.00215623	0.00253619	0.0800004
C11orf1	rs117507856	rs117507856	rs117507856	0.271324	0.258127	0.237328	0.271324
C11orf21	rs2651838	rs2651838	rs734094	0.6495	0.0263809	0.0504182	0.6495
C11orf24	rs7128002	rs7128002	rs2512603	0.3397	0.132504	0.217522	0.3397
C11orf49	rs7117346	rs61899280	rs61899280	0.498937	0.0888321	0.112466	0.498937
C11orf54	rs653939	rs653939	rs653939	0.00784556	0.0109069	0.0109396	0.0109396
C11orf58	rs7939889	rs7939889	rs7939889	0.0769263	0.291245	0.0511732	0.291245
C11orf63	rs7123283	rs7123283	rs7123283	0.00625062	0.482606	0.00700775	0.482606
C11orf68	rs75928472	rs75928472	rs75928472	0.258247	0.117822	0.0902719	0.258247
C11orf73	rs56153444	rs10128747	rs56153444	0.00528452	0.00568297	0.0041341	0.00568297
C11orf74	rs12421641	rs12421641	rs12421641	0.369083	0.395348	0.151439	0.395348
C11orf80	rs12419205	rs12419205	rs12419205	0.260347	0.180525	0.142284	0.260347
C11orf84	rs36077346	rs36077346	rs36077346	0.000662254	0.000659741	0.000652072	0.000662254
C12orf45	rs10861313	rs10861313	rs10861313	0.0148383	0.012164	0.0591118	0.0591118
C12orf49	rs7312638	rs3809192	rs3809192	0.996829	0.00371134	0.000826025	0.996829
C12orf4	rs10849094	rs10849094	rs10849094	0.000746478	0.299725	0.000759362	0.299725
C12orf57	rs1044189	rs1044189	rs1044189	0.00159159	0.00167118	0.00128176	0.00167118
C12orf60	rs11830399	rs11830399	rs11830399	0.0108541	0.0126033	0.23853	0.23853
C12orf65	rs28637945	rs28637945	rs142839704	0.644323	0.397988	0.455628	0.644323
C12orf75	rs1704905	rs1704905	rs1704905	0.588384	0.301623	0.310991	0.588384
C14orf119	rs6736	rs6736	rs10873082	0.00792199	0.00842891	0.0438893	0.0438893
C14orf159	rs111254140	rs111254140	rs111254140	0.354138	0.00365385	0.00346299	0.354138
C14orf1	rs11626062	rs1005224	rs11626062	0.113387	0.195921	0.525185	0.525185
C14orf28	rs11848433	rs11848433	rs11848433	0.291016	0.39206	0.271727	0.39206
C14orf2	rs148052892	rs148052892	rs148052892	0.0483251	0.0537287	0.0479928	0.0537287
C14orf93	rs55892839	rs55892839	rs55892839	0.37762	0.235606	0.247102	0.37762
C15orf39	rs17336243	rs17336243	rs17336243	0.221324	0.342756	0.656696	0.656696
C15orf40	rs4547300	rs4547300	rs4547300	2.34961e-05	0.000242256	0.00122838	0.00122838
C15orf41	rs12708544	rs9972295	rs9972295	0.0777276	0.0416613	0.0189703	0.0777276
C15orf48	rs144300222	rs1153835	rs144300222	0.252067	0.500108	0.243176	0.500108
C15orf52	rs2289333	rs2289333	rs2289333	0.000916727	0.000916251	0.239588	0.239588
C15orf57	rs1044474	rs1044474	rs1044474	0.592421	0.620023	0.22683	0.620023
C15orf61	rs8024524	rs8024524	rs8024524	0.0355074	0.285432	0.0378449	0.285432
C15orf65	rs112288107	rs112288107	rs112288107	0.0435367	0.0985814	0.0430012	0.0985814
C16orf13	rs12447392	rs12447392	rs12447392	0.000641515	0.000638053	0.000634	0.000641515
C16orf45	rs222910	rs222910	rs4781677	0.031226	0.0320546	0.366541	0.366541
C16orf54	rs13338912	rs13338912	rs13338912	0.307797	0.119514	0.161372	0.307797
C16orf62	rs11644196	rs11644196	rs67373737	0.0299804	0.0338597	0.0302425	0.0338597
C16orf70	rs147294317	rs147294317	rs147294317	0.0273927	0.228308	0.0805755	0.228308
C16orf74	rs3764280	rs3764280	rs3764280	0.567419	0.389124	0.890832	0.890832
C16orf86	rs140317540	rs140317540	rs72547496	0.440396	0.221165	0.21079	0.440396
C16orf87	rs11247542	rs11247542	rs11247542	0.299763	0.210224	0.168618	0.299763
C17orf100	rs9913412	rs9913412	rs9913412	0.277152	0.321269	0.470383	0.470383
C17orf51	rs62050500	rs62050500	rs62050500	0.00065804	0.000664551	0.000665117	0.000665117
C17orf62	rs9909476	rs2306753	rs2306753	0.0121454	0.0891409	0.0715543	0.0891409
C17orf67	rs9906165	rs9906165	rs9906165	0.319977	0.254686	0.617959	0.617959
C17orf75	rs8069673	rs8069673	rs8069673	0.26319	0.267841	0.826745	0.826745
C17orf80	rs12450792	rs12450792	rs12450792	0.0840242	0.0804482	0.165815	0.165815
C17orf89	rs72850652	rs72850652	rs72850652	0.0255809	0.0109945	0.0189522	0.0255809
C17orf96	rs3760148	rs3760148	rs3760148	0.00900161	0.261265	0.00671374	0.261265
C17orf97	rs11150882	rs11150882	rs11150882	0.000664787	0.000663402	0.000663024	0.000664787
C18orf21	rs28791905	rs28791905	rs28791905	0.232117	0.482431	0.244197	0.482431
C18orf25	rs4274509	rs4274509	rs4274509	0.039066	0.0222211	0.0437009	0.0437009
C18orf32	rs28485187	rs7232044	rs7232044	0.00605161	0.00633687	0.00486931	0.00633687
C18orf54	rs62093767	rs62093767	rs62093767	0.286347	0.652465	0.370305	0.652465
C18orf65	rs3207268	rs3207268	rs3207268	0.351095	0.848729	0.382972	0.848729
C18orf8	rs1788826	rs1788826	rs1788826	0.248563	0.684488	0.234664	0.684488
C19orf12	rs1001434	rs1001434	rs1001434	0.433008	0.312734	0.950061	0.950061
C19orf24	rs12975875	rs12488	rs12488	0.261162	0.651933	0.472809	0.651933
C19orf35	rs2854110	rs2854110	rs2854110	0.00236746	0.0141216	0.00348515	0.0141216
C19orf38	rs8107372	rs8107372	rs8107372	0.0562436	0.0288958	0.269625	0.269625
C19orf44	rs12982931	rs9989671	rs9989671	0.00422629	0.00312874	0.00389728	0.00422629
C19orf47	rs12609706	rs12609706	rs12609706	0.000230102	0.000304992	0.000755848	0.000755848
C19orf48	rs55716643	rs55716643	rs55716643	0.00668745	0.040106	0.00745898	0.040106
C19orf53	rs1128030	rs1128030	rs1128030	0.923564	0.272744	0.275909	0.923564
C19orf54	rs7254893	rs7254893	rs1531063	0.00656697	0.927009	0.0204243	0.927009
C19orf60	rs10415257	rs4808823	rs4808823	0.000426617	0.00116751	0.00037656	0.00116751
C19orf66	rs2305789	rs2305789	rs2305789	0.00182219	0.00189151	0.00283808	0.00283808
C19orf71	rs7256261	rs7256261	rs7256261	0.000562606	0.000328892	0.104399	0.104399
C19orf84	rs7257275	rs7257275	rs7257275	0.0311383	0.0210989	0.0107439	0.0311383
C1D	rs17034884	rs10207196	rs17034884	0.0131123	0.00926362	0.00680751	0.0131123
C1GALT1	rs1010366	rs1010366	rs1010366	0.053332	0.360872	0.396151	0.396151
C1QA	rs12058824	rs12058824	rs12058824	9.75619e-05	0.000317684	0.000316902	0.000317684
C1QB	rs15940	rs6691043	rs15940	0.0235816	0.0351499	0.164788	0.164788
C1QL3	rs4748302	rs4748302	rs4748302	0.000653961	0.000491642	0.000653346	0.000653961
C1QTNF6	rs4821598	rs229557	rs4821598	0.00118274	0.0121424	0.00156973	0.0121424
C1RL-AS1	rs6487849	rs6487849	rs3782924	0.376803	0.0160752	0.00302993	0.376803
C1RL	rs77007122	rs77007122	rs77007122	0.000464652	0.000661047	0.000659713	0.000661047
C1R	rs12422724	rs12422724	rs12422724	0.248569	0.0884232	0.18026	0.248569
C1orf101	rs10803198	rs10803198	rs10803198	0.446254	0.58591	0.322365	0.58591
C1orf109	rs568817	rs568817	rs568817	0.0197137	0.847112	0.00531463	0.847112
C1orf112	rs35296671	rs6687377	rs2143122	0.169461	0.271283	0.133907	0.271283
C1orf115	rs2642424	rs17585945	rs17585945	0.285588	0.661316	0.298654	0.661316
C1orf122	rs2291297	rs2291297	rs2291297	0.00803142	0.00270094	0.364095	0.364095
C1orf123	rs3736118	rs3736118	rs3736118	0.00130622	0.0063991	0.00153699	0.0063991
C1orf145	rs10799469	rs10799469	rs3795782	0.900155	0.322255	0.26092	0.900155
C1orf174	rs10909817	rs10909817	rs10909817	0.000600499	0.00059437	0.0246775	0.0246775
C1orf198	rs1202581	rs1202581	rs1202581	0.00195639	0.0909825	0.00208817	0.0909825
C1orf204	rs4073419	rs4073419	rs4073419	0.00155067	0.001235	0.0215014	0.0215014
C1orf216	rs142370407	rs142370407	rs142370407	0.015763	0.0124966	0.0186726	0.0186726
C1orf21	rs6657254	rs12093839	rs6657254	0.0191439	0.00335949	0.148857	0.148857
C1orf233	rs7548959	rs7548959	rs7548959	0.124217	0.102477	0.152238	0.152238
C1orf35	rs822733	rs144271778	rs822733	0.470319	0.308531	0.402078	0.470319
C1orf43	rs2220390	rs2220390	rs2220390	0.0332676	0.0220228	0.116353	0.116353
C1orf50	rs11581978	rs11581978	rs11581978	0.283367	0.245116	0.332233	0.332233
C1orf52	rs10873695	rs12065219	rs10873695	0.396585	0.369171	0.338022	0.396585
C1orf53	rs4539165	rs4539165	rs4539165	0.0324987	0.258114	0.0429273	0.258114
C1orf54	rs11205355	rs11205355	rs11205355	0.0771492	0.0466014	0.0632128	0.0771492
C20orf194	rs6115892	rs6115892	rs6115892	0.00104735	0.0010577	0.19164	0.19164
C20orf196	rs66560911	rs56142145	rs66560911	0.00755448	0.00724779	0.112173	0.112173
C20orf27	rs6139202	rs6139202	rs6139202	0.000653763	0.0291974	0.000652509	0.0291974
C21orf2	rs35274657	rs35274657	rs35274657	0.0697971	0.00091306	0.0254027	0.0697971
C21orf33	rs12626672	rs12626672	rs12626672	0.0206769	0.0339788	0.0124725	0.0339788
C21orf62-AS1	rs648648	rs648648	rs648648	0.485861	0.280963	0.29572	0.485861
C21orf91	rs243589	rs243589	rs243589	0.0101792	0.0127424	0.00811931	0.0127424
C22orf23	rs75464521	rs229539	rs229539	0.329831	0.380159	0.410191	0.410191
C22orf29	rs8139091	rs8139091	rs8139091	0.000595272	0.00058613	0.000575526	0.000595272
C22orf34	rs9616714	rs9616714	rs9616714	0.00275735	0.0164505	0.0016465	0.0164505
C22orf39	rs5993649	rs739369	rs739369	0.0568584	0.279065	0.108146	0.279065
C22orf42	rs5998254	rs5998254	rs5998254	0.000999746	0.00101737	0.30288	0.30288
C22orf46	rs540662206	rs540662206	rs540662206	0.218701	0.242288	0.219715	0.242288
C2CD2L	rs608793	rs608793	rs608793	0.185493	0.246605	0.689124	0.689124
C2CD2	rs56908131	rs7279188	rs56908131	0.056801	0.286522	0.0392571	0.286522
C2CD3	rs647126	rs647126	rs647126	0.00912097	0.0204967	0.28623	0.28623
C2	rs3130048	rs3130048	rs3130048	0.0552256	0.0310509	0.0237506	0.0552256
C2orf27A	rs6720375	rs6720375	rs6720375	0.000649779	0.000651146	0.000642336	0.000651146
C2orf42	rs6546565	rs6546565	rs6546565	0.419774	0.567632	0.186573	0.567632
C2orf44	rs116049219	rs66906968	rs66906968	0.811872	0.424233	0.300406	0.811872
C2orf47	rs281793	rs10178177	rs10178177	0.0483728	0.0521716	0.26407	0.26407
C2orf49	rs2576738	rs2576738	rs2576738	0.818135	0.322952	0.405129	0.818135
C3AR1	rs4883480	rs4883480	rs4883480	0.00118952	0.00108998	0.00108372	0.00118952
C3orf14	rs41276485	rs41276485	rs41276485	0.000597465	0.000556007	0.00123246	0.00123246
C3orf17	rs3732814	rs60626674	rs60626674	0.141636	0.0953662	0.138344	0.141636
C3orf20	rs11717438	rs11717438	rs11717438	0.000279577	0.000268091	0.00495851	0.00495851
C3orf38	rs6787824	rs6787824	rs6787824	0.0936354	0.0960217	0.329822	0.329822
C3orf58	rs78331049	rs7650459	rs7650459	0.249022	0.556388	0.951602	0.951602
C3orf62	rs1961527	rs1961527	rs1961527	0.227142	0.584419	0.445092	0.584419
C4A	rs9267544	rs9267544	rs9267544	0.00876757	0.0269944	0.0886408	0.0886408
C4orf27	rs17055114	rs17055114	rs17055114	0.0715797	0.321443	0.0357804	0.321443
C4orf32	rs1968489	rs1968489	rs1968489	0.164921	0.230691	0.23398	0.23398
C4orf33	rs1757927	rs1757927	rs1757927	0.00641031	0.0126915	0.00701513	0.0126915
C5	rs10818498	rs3747843	rs3747843	0.0384058	0.24357	0.0256002	0.24357
C5orf22	rs4867070	rs4867070	rs4867070	0.0904776	0.000677934	0.0572681	0.0904776
C5orf24	rs182067741	rs182067741	rs182067741	0.237615	0.375237	0.306654	0.375237
C5orf34	rs56008952	rs56008952	rs56008952	0.0433985	0.0456543	0.0629802	0.0629802
C5orf45	rs443725	rs443725	rs443725	0.370857	0.46532	0.362795	0.46532
C5orf56	rs3857440	rs3857440	rs3857440	0.338605	0.240057	0.242344	0.338605
C5orf63	rs248039	rs248039	rs9687751	0.287579	0.880814	0.300126	0.880814
C6orf106	rs6907508	rs6907508	rs6907508	0.000194991	0.000199532	0.00890728	0.00890728
C6orf120	rs3055	rs3055	rs3055	0.00220012	0.00038288	0.0022389	0.0022389
C6orf163	rs2257153	rs2257153	rs242284	0.114377	0.116389	0.28912	0.28912
C6orf226	rs72859026	rs72859026	rs72859026	0.289668	0.294214	0.283201	0.294214
C6orf3	rs9481169	rs9481169	rs9481169	0.00064397	0.000214889	0.000561926	0.00064397
C6orf62	rs3813687	rs3813687	rs3813687	0.000194497	0.000148486	0.000701049	0.000701049
C7orf26	rs28514542	rs28514542	rs28514542	0.418764	0.359967	0.70805	0.70805
C7orf49	rs2288239	rs2288239	rs2288239	0.1328	0.093816	0.0976998	0.1328
C7orf50	rs112554101	rs112554101	rs78861357	0.030745	0.182221	0.345865	0.345865
C7orf73	rs71539420	rs71539420	rs3110823	0.481935	0.013729	0.00336411	0.481935
C8orf31	rs7833478	rs7833478	rs7833478	9.14227e-05	0.000670182	0.000245172	0.000670182
C8orf33	rs13265037	rs13265037	rs13265037	0.340525	0.104104	0.0883188	0.340525
C8orf37	rs2514558	rs2514558	rs2514558	0.000337969	0.000535506	0.00319409	0.00319409
C8orf58	rs755935	rs34268501	rs34268501	0.012162	0.00758313	0.123407	0.123407
C8orf59	rs3808538	rs3808538	rs3808538	0.00937252	0.00136063	0.00899556	0.00937252
C8orf82	rs80233585	rs873884	rs873884	0.134221	0.274281	0.0878206	0.274281
C9orf114	rs10739737	rs10739737	rs10739737	0.00527196	0.00428292	0.00609496	0.00609496
C9orf116	rs3762067	rs3762067	rs3762067	0.627979	0.24508	0.348784	0.627979
C9orf16	rs878400	rs878400	rs878400	0.228813	0.0236767	0.0365683	0.228813
C9orf3	rs10821433	rs12346261	rs12346261	0.131474	0.119979	0.178563	0.178563
C9orf40	rs72732904	rs72732904	rs72732904	0.158242	0.949883	0.0450688	0.949883
C9orf66	rs59602331	rs59602331	rs59602331	0.484167	0.293384	0.644443	0.644443
C9orf69	rs748751	rs748751	rs748751	0.0891642	0.0868235	0.182486	0.182486
C9orf72	rs1031153	rs1031153	rs1031153	0.000359083	0.00599511	0.000224557	0.00599511
C9orf78	rs41278736	rs41278736	rs41278736	0.000305658	0.000166491	0.000120369	0.000305658
C9orf84	rs7866983	rs7866983	rs7028833	0.363232	0.239369	0.146203	0.363232
C9orf85	rs75903787	rs75903787	rs75903787	0.287434	0.397215	0.391263	0.397215
CA11	rs35771957	rs62130338	rs62130338	0.698337	0.0978503	0.299713	0.698337
CA12	rs190855	rs190855	rs190855	0.297725	0.811787	0.280997	0.811787
CA2	rs4740052	rs2101706	rs4740052	0.0682464	0.217769	0.0530804	0.217769
CAAP1	rs586213	rs586213	rs586213	0.358653	0.309262	0.33635	0.358653
CAB39L	rs7992603	rs7992603	rs7992603	0.00987965	0.516588	0.0116146	0.516588
CAB39	rs62193653	rs62193653	rs62193653	0.00991222	0.138089	0.00700421	0.138089
CABIN1	rs2739338	rs2739338	rs2739338	0.0446002	0.0329983	0.2326	0.2326
CABLES2	rs6061519	rs6061519	rs6061519	0.000459707	0.000457876	0.92261	0.92261
CABP7	rs245008	rs245008	rs245008	0.525493	0.269731	0.271504	0.525493
CACFD1	rs4962154	rs4962154	rs4962154	0.0517087	0.153213	0.693205	0.693205
CACNA1A	rs7254351	rs7254351	rs7254351	0.0185991	0.115115	0.0175658	0.115115
CACNA2D4	rs12580035	rs6489330	rs12580035	0.00813092	0.00811851	0.0464107	0.0464107
CACNB1	rs1563639	rs1563639	rs9914689	0.574058	0.202058	0.265013	0.574058
CACNB3	rs34014405	rs34014405	rs34014405	0.0050132	0.00170091	0.00438032	0.0050132
CACTIN-AS1	rs768962	rs768962	rs768962	0.62438	0.376572	0.314941	0.62438
CACUL1	rs10787853	rs10787853	rs10787853	0.00577188	0.055832	0.00452364	0.055832
CADM1	rs1629584	rs1629584	rs1629584	0.824016	0.294227	0.314071	0.824016
CADM4	rs114325926	rs4802188	rs114325926	0.236643	0.495853	0.327939	0.495853
CAD	rs2840026	rs73924411	rs2840026	0.588168	0.984426	0.17072	0.984426
CAHM	rs74420203	rs74420203	rs74420203	0.347289	0.306481	0.3316	0.347289
CALCRL	rs1918898	rs1918898	rs1918898	0.13507	0.139172	0.17529	0.17529
CALHM2	rs11191688	rs10883868	rs11191688	0.0681919	0.0690001	0.017987	0.0690001
CALM1	rs12432781	rs12432781	rs12432781	0.984427	0.404669	0.989863	0.989863
CALM3	rs2195988	rs2195988	rs2195988	0.00147587	0.041554	0.00518564	0.041554
CALML4	rs10468043	rs8142	rs10468043	0.00406332	0.0197801	0.0363548	0.0363548
CALR	rs2974751	rs2974751	rs2974751	0.00792511	0.00978861	0.139882	0.139882
CALU	rs4559164	rs4559164	rs4559164	0.145803	0.258139	0.2678	0.2678
CAMK1D	rs1644403	rs1644403	rs1644403	0.0221858	0.0132302	0.0574705	0.0574705
CAMK1G	rs1183044	rs1361183	rs1361183	0.37329	0.580858	0.305773	0.580858
CAMK2D	rs13130151	rs13130151	rs4376140	0.00643232	0.155583	0.0212537	0.155583
CAMK2G	rs2688612	rs2688612	rs2688612	0.118773	0.063168	0.190298	0.190298
CAMLG	rs79706599	rs79706599	rs79706599	0.00540574	0.00589194	0.0339194	0.0339194
CAMSAP1	rs10776855	rs10776855	rs10124172	0.145583	0.142852	0.0900778	0.145583
CAMSAP2	rs6427851	rs6427851	rs7518368	0.0319682	0.0117643	0.074579	0.074579
CAMTA1	rs35857766	rs35857766	rs35857766	0.016554	0.388226	0.0146233	0.388226
CAND1	rs2438109	rs2438109	rs2438109	0.298439	0.419947	0.39115	0.419947
CANT1	rs11077407	rs11077407	rs11077407	0.00281517	0.0819178	0.00234247	0.0819178
CANX	rs34329357	rs34329357	rs34329357	0.0468107	0.018648	0.0680187	0.0680187
CAP1	rs12091303	rs12091303	rs12091303	0.644385	0.605477	0.327837	0.644385
CAPG	rs11684231	rs11684231	rs11684231	0.00187179	0.0212244	0.00429459	0.0212244
CAPN10-AS1	rs73003723	rs73003723	rs73003723	0.0155035	0.0372751	0.0264384	0.0372751
CAPN10	rs116369887	rs116369887	rs116369887	0.0720669	0.30996	0.0400855	0.30996
CAPN15	rs8052670	rs8052670	rs8052670	0.00466711	0.0523901	0.00720875	0.0523901
CAPN1	rs11605576	rs1783210	rs1783210	0.609998	0.296938	0.67102	0.67102
CAPN2	rs188530181	rs188530181	rs188530181	0.246104	0.211605	0.235519	0.246104
CAPN5	rs7926553	rs7926553	rs7926553	0.644005	0.263931	0.30609	0.644005
CAPNS1	rs3810447	rs3810447	rs3810447	0.0101012	0.024747	0.012954	0.024747
CAPRIN1	rs4132986	rs4132986	rs12419557	0.0695667	0.171021	0.0444073	0.171021
CAPRIN2	rs12828190	rs11051063	rs11051063	0.0778855	0.0776224	0.401929	0.401929
CAPS2	rs11180548	rs11180548	rs11180548	0.474729	0.201762	0.550407	0.550407
CAPZA1	rs139467588	rs139467588	rs139467588	0.581469	0.00149775	0.00969436	0.581469
CAPZA2	rs12671828	rs12533164	rs12671828	0.0320275	0.0897093	0.0822019	0.0897093
CAPZB	rs3790767	rs3790767	rs3790767	0.0166957	0.0167481	0.373914	0.373914
CARD16	rs7109571	rs7109571	rs7109571	0.0215142	0.0531214	0.216921	0.216921
CARD19	rs1123000	rs7020130	rs7020130	0.200181	0.00491664	0.0208076	0.200181
CARD6	rs72747978	rs72747978	rs72747978	0.00343121	0.000301701	0.00716102	0.00716102
CARD8-AS1	rs1421674	rs1421674	rs1421674	0.984559	0.828612	0.272262	0.984559
CARD8	rs9676826	rs9676826	rs9676826	0.00713738	0.00840271	0.00598895	0.00840271
CARD9	rs4266763	rs4266763	rs3812558	0.00425798	0.00458715	0.0054393	0.0054393
CARF	rs72932727	rs72932727	rs72932727	0.0445793	0.0428932	0.258529	0.258529
CARKD	rs117323386	rs117323386	rs117323386	0.0117016	0.127857	0.305252	0.305252
CARNMT1	rs11144217	rs11144217	rs13294415	0.568907	0.299301	0.50396	0.568907
CARS2	rs7998588	rs7998588	rs7998588	0.743226	0.99962	0.743592	0.99962
CARS	rs3782077	rs3782077	rs2411765	0.289807	0.612416	0.324112	0.612416
CASC3	rs35530628	rs35530628	rs35530628	5.72798e-06	9.64159e-06	0.000370553	0.000370553
CASC4	rs79405372	rs79405372	rs79405372	0.0649107	0.0735308	0.109692	0.109692
CASD1	rs34305852	rs12055998	rs12055998	0.406432	0.429192	0.286801	0.429192
CASKIN2	rs151152308	rs151152308	rs151152308	0.00264692	0.00103603	0.00802446	0.00802446
CASP10	rs12693930	rs12693930	rs12693930	0.0928496	0.191494	0.0819338	0.191494
CASP1	rs10895784	rs1483025	rs1483025	0.0968757	0.176331	0.372466	0.372466
CASP2	rs34904831	rs34904831	rs34904831	0.00106273	0.000212133	0.133635	0.133635
CASP3	rs13149699	rs13149699	rs13149699	0.00058264	0.000643874	0.000458127	0.000643874
CASP4	rs666695	rs666695	rs666695	0.233863	0.698273	0.843294	0.843294
CASP5	rs141170650	rs141170650	rs141170650	0.0896233	0.108191	0.081907	0.108191
CASP7	rs7918733	rs7918733	rs7918733	0.000620591	0.000614123	0.000649215	0.000649215
CASP8	rs13016963	rs6735641	rs6735641	0.00245651	0.00245544	0.3066	0.3066
CASP9	rs12691551	rs12691551	rs12691551	0.13483	0.000585065	0.000462866	0.13483
CAST	rs31249	rs10075736	rs31249	0.00166611	0.00250234	0.00258656	0.00258656
CASZ1	rs60449700	rs60449700	rs60449700	0.018759	0.0176321	0.167058	0.167058
CATIP	rs28472297	rs28472297	rs62182089	0.907585	0.408849	0.251026	0.907585
CATSPER2P1	rs7182871	rs7182871	rs7182871	0.115945	0.275713	0.28615	0.28615
CATSPER2	rs2614819	rs2614819	rs2614819	0.0397276	0.0164991	0.0171906	0.0397276
CATSPERG	rs80248244	rs80248244	rs80248244	0.0009057	0.000303148	0.000369124	0.0009057
CAT	rs3758730	rs3758730	rs3758730	0.302364	0.999998	0.302362	0.999998
CBARP	rs731804	rs57828936	rs57828936	0.361371	0.618841	0.33821	0.618841
CBFA2T3	rs28538054	rs28538054	rs28538054	0.20228	0.195059	0.995286	0.995286
CBLB	rs2655024	rs2655024	rs2655024	0.00243509	0.00263573	0.00408343	0.00408343
CBLL1	rs4730258	rs41666	rs4730258	0.0105174	0.00762265	0.0103492	0.0105174
CBLN3	rs4982912	rs7143804	rs7143804	0.00106467	0.00396188	0.000107139	0.00396188
CBL	rs7104210	rs7104210	rs7104210	0.0148727	0.0150481	0.336431	0.336431
CBR1	rs2835191	rs74543520	rs74543520	0.035677	0.0187349	0.031664	0.035677
CBR3-AS1	rs11910763	rs11910763	rs11910763	0.798944	0.346316	0.555314	0.798944
CBR3	rs11088337	rs11088337	rs11088337	0.0648092	0.0394569	0.981577	0.981577
CBR4	rs28421942	rs28421942	rs28421942	0.00142267	0.00444429	0.00359655	0.00444429
CBS	rs2124460	rs2124460	rs2124460	0.000626626	0.997804	0.00062589	0.997804
CBWD1	rs573246	rs573246	rs573246	0.000417153	0.000427286	0.952095	0.952095
CBX1	rs72827887	rs72827887	rs72827887	0.199079	0.84034	0.106981	0.84034
CBX2	rs935200	rs935200	rs935200	0.474877	0.318695	0.288958	0.474877
CBX3	rs35306216	rs35306216	rs35306216	0.00509489	0.00444696	0.00979409	0.00979409
CBX4	rs1285248	rs1285248	rs1285248	0.309398	0.303309	0.435099	0.435099
CBX5	rs11170861	rs11170861	rs11170861	0.241937	0.342816	0.705253	0.705253
CBX6	rs7292074	rs7292074	rs7292074	0.000665911	0.000665778	0.000662677	0.000665911
CBX7	rs132580	rs132580	rs132580	0.230523	0.743632	0.229032	0.743632
CBX8	rs1105820	rs1105820	rs1105820	0.00248037	0.00099471	0.00111736	0.00248037
CC2D1A	rs8112868	rs8112868	rs8112868	0.0409143	0.0451921	0.132753	0.132753
CC2D1B	rs12406697	rs12406697	rs12406697	0.0545724	0.0424563	0.0690491	0.0690491
CC2D2A	rs741180	rs12644327	rs12644327	0.126247	0.063573	0.0767727	0.126247
CCAR1	rs7081960	rs7081960	rs7081960	0.351058	0.268956	0.456285	0.456285
CCAR2	rs4872531	rs4872531	rs4872531	0.0109003	0.153198	0.00954798	0.153198
CCBL1	rs77239009	rs77239009	rs77239009	0.148711	0.137697	0.168613	0.168613
CCBL2	rs4142706	rs4142706	rs4142706	0.19341	0.320355	0.0798954	0.320355
CCDC109B	rs7687245	rs7687245	rs7687245	0.332836	0.46404	0.186776	0.46404
CCDC112	rs17137637	rs17137637	rs17137637	0.143594	0.192136	0.326572	0.326572
CCDC115	rs55684765	rs55684765	rs55684765	0.0228245	0.214103	0.0209855	0.214103
CCDC122	rs12866387	rs12866387	rs12866387	0.0243191	0.0234803	0.201413	0.201413
CCDC124	rs7256003	rs7256003	rs7256003	0.225484	0.28601	0.350553	0.350553
CCDC125	rs10471773	rs10471773	rs10471773	0.0344853	0.0227008	0.315981	0.315981
CCDC126	rs58793037	rs58793037	rs58793037	0.399802	0.3052	0.35789	0.399802
CCDC127	rs2115273	rs11956656	rs11956656	0.326811	0.51916	0.14157	0.51916
CCDC13-AS1	rs34510173	rs35919797	rs35919797	0.0563592	0.0398703	0.318126	0.318126
CCDC130	rs8109392	rs8109392	rs8109392	0.0219753	0.0427166	0.29353	0.29353
CCDC134	rs2267437	rs2267437	rs2267437	0.00310531	0.999945	0.0031057	0.999945
CCDC137	rs35118028	rs35118028	rs35118028	0.0213372	0.0198393	0.132035	0.132035
CCDC13	rs339681	rs339681	rs339681	0.0156954	0.00782754	0.0179632	0.0179632
CCDC142	rs150310786	rs150310786	rs150310786	0.264842	0.353408	0.26074	0.353408
CCDC144B	rs2936641	rs854775	rs2936641	0.0491181	0.0542818	0.102634	0.102634
CCDC146	rs11768176	rs11768176	rs12704823	0.0585899	0.493933	0.541596	0.541596
CCDC149	rs7680589	rs2602738	rs7680589	0.501289	0.0150389	0.0157884	0.501289
CCDC14	rs6770385	rs6438779	rs6438779	0.246048	0.72376	0.314694	0.72376
CCDC150P1	rs2062488	rs7977709	rs7977709	0.235148	0.608138	0.197427	0.608138
CCDC151	rs4425006	rs4425006	rs4425006	0.38985	0.406713	0.285296	0.406713
CCDC152	rs2973028	rs2973028	rs2973028	0.254359	0.296108	0.862479	0.862479
CCDC153	rs1815811	rs1815811	rs11217176	0.128719	0.323709	0.278239	0.323709
CCDC154	rs12935737	rs12935737	rs12935737	0.0280627	0.301009	0.0537812	0.301009
CCDC159	rs79847349	rs79847349	rs79847349	0.330258	0.264943	0.279194	0.330258
CCDC15	rs4936975	rs60898321	rs4936975	0.0372063	0.0364956	0.0344271	0.0372063
CCDC162P	rs4945826	rs4945826	rs4945826	0.77371	0.335882	0.229096	0.77371
CCDC167	rs2252920	rs2252920	rs2252920	0.00800805	0.00644588	0.0100681	0.0100681
CCDC18-AS1	rs1081523	rs1081523	rs1081523	0.0389259	0.0431862	0.0435565	0.0435565
CCDC186	rs11196660	rs11196660	rs11196660	3.62151e-06	0.000290443	0.000265132	0.000290443
CCDC188	rs117988645	rs117988645	rs117988645	0.408559	0.284315	0.271322	0.408559
CCDC18	rs2783490	rs2783490	rs2783490	0.00213669	0.00970442	0.00738194	0.00970442
CCDC191	rs115452333	rs115452333	rs115452333	0.274325	0.27688	0.27739	0.27739
CCDC24	rs12403036	rs12403036	rs12403036	0.00163103	0.00148935	0.00646078	0.00646078
CCDC25	rs35594916	rs35594916	rs35594916	0.00823041	0.00745291	0.0226959	0.0226959
CCDC28A	rs3763185	rs3763185	rs3763185	0.156377	0.141001	0.119349	0.156377
CCDC40	rs3764442	rs3764442	rs3764442	0.0306729	0.0449275	0.343808	0.343808
CCDC47	rs72845888	rs72845888	rs72845888	0.0916868	0.0982037	0.204158	0.204158
CCDC50	rs9808988	rs9808988	rs9808988	0.709019	0.742648	0.406983	0.742648
CCDC53	rs11111148	rs11111148	rs11111148	0.435911	0.519378	0.0082385	0.519378
CCDC57	rs62078344	rs62078344	rs62078344	0.00241719	0.00160442	0.134995	0.134995
CCDC59	rs117366330	rs117366330	rs117366330	0.330392	0.412805	0.276465	0.412805
CCDC61	rs55951953	rs55951953	rs55951953	0.0228518	0.0180724	0.0309574	0.0309574
CCDC65	rs2293449	rs2293449	rs2293449	0.244767	0.23691	0.240946	0.244767
CCDC66	rs113993940	rs113993940	rs113993940	0.042838	0.0120982	0.00496463	0.042838
CCDC68	rs9960838	rs9960838	rs9960838	0.153887	0.503503	0.279692	0.503503
CCDC69	rs72794132	rs72794132	rs72794132	0.024204	0.931438	0.0153392	0.931438
CCDC6	rs2393573	rs2393573	rs2393573	0.00656963	0.00216403	0.00316088	0.00656963
CCDC71L	rs13233537	rs13233537	rs13233537	0.2701	0.385276	0.897214	0.897214
CCDC71	rs9814951	rs9814951	rs9814951	0.16286	0.25832	0.200314	0.25832
CCDC77	rs10774154	rs10774154	rs10774154	0.00374867	0.00574351	0.00151572	0.00574351
CCDC7	rs10827102	rs10827102	rs10827102	0.00069847	0.00037731	0.0423892	0.0423892
CCDC80	rs9866734	rs9866734	rs9866734	0.00506536	0.00668424	0.00655302	0.00668424
CCDC82	rs11021563	rs11021563	rs11021563	0.000535288	0.000806054	0.00060602	0.000806054
CCDC84	rs11217125	rs11217125	rs11217125	0.214706	0.198984	0.0987634	0.214706
CCDC85C	rs2693671	rs2693671	rs2693671	0.359202	0.305114	0.460399	0.460399
CCDC86	rs75515174	rs10897021	rs75515174	0.270696	0.4751	0.26837	0.4751
CCDC88A	rs3099084	rs3099084	rs3099084	0.00908539	0.00894307	0.369759	0.369759
CCDC88B	rs11231740	rs11231740	rs11231740	0.302863	0.346684	0.212327	0.346684
CCDC88C	rs61988409	rs117407140	rs61988409	0.430301	0.409548	0.27097	0.430301
CCDC92	rs9863	rs9863	rs4765335	0.0090887	0.00768667	0.0107976	0.0107976
CCDC93	rs55863310	rs55863310	rs55863310	0.626569	0.238097	0.255671	0.626569
CCDC97	rs1056854	rs1056854	rs1056854	0.634677	0.224236	0.196013	0.634677
CCDC9	rs8111387	rs8111387	rs8111387	0.0788074	0.0329732	0.0278179	0.0788074
CCL13	rs3136674	rs3136674	rs3136674	0.284609	0.315158	0.435484	0.435484
CCL23	rs6505501	rs6505501	rs6505501	0.204698	0.768346	0.182333	0.768346
CCL24	rs7802368	rs7802368	rs186091142	0.2525	0.0834092	0.0974129	0.2525
CCL2	rs72825060	rs1024612	rs72825060	0.689433	0.309212	0.305576	0.689433
CCL3L3	rs8064426	rs8064426	rs8064426	0.000553803	0.000552597	0.0693499	0.0693499
CCL3	rs957979	rs957979	rs957979	0.102817	0.181363	0.195438	0.195438
CCL4L2	rs8064426	rs8064426	rs8064426	0.00064592	0.000636662	0.000585032	0.00064592
CCL4	rs2522126	rs2522126	rs2522126	0.105361	0.376106	0.187857	0.376106
CCL5	rs11868785	rs11868785	rs11868785	0.271391	0.912853	0.203042	0.912853
CCL8	rs12946336	rs12946336	rs12946336	0.516902	0.32251	0.323032	0.516902
CCM2	rs2158564	rs2158564	rs2158564	0.772313	0.388289	0.342364	0.772313
CCNA1	rs4941839	rs4941839	rs4941839	0.139128	0.000330254	0.000426123	0.139128
CCNB1IP1	rs945460	rs945460	rs28500547	0.335225	0.379838	0.353694	0.379838
CCNB1	rs12652119	rs12652119	rs12652119	0.750034	0.262239	0.526811	0.750034
CCND1	rs35060768	rs35060768	rs35060768	0.231124	0.358015	0.282148	0.358015
CCND2	rs3217860	rs3217860	rs3217860	0.939776	0.309998	0.407744	0.939776
CCND3	rs9381103	rs7764698	rs7764698	0.0188727	0.283968	0.0182034	0.283968
CCNDBP1	rs2899077	rs2899077	rs2899077	0.23405	0.206532	0.111195	0.23405
CCNE2	rs13271375	rs13271375	rs13271375	0.497767	0.966473	0.326712	0.966473
CCNF	rs113179737	rs62038400	rs113179737	0.268893	0.367017	0.471286	0.471286
CCNG2	rs113706681	rs1559119	rs113706681	0.311104	0.514806	0.596424	0.596424
CCNI	rs72665139	rs72665139	rs72665139	0.00101728	0.00152689	0.0405229	0.0405229
CCNL1	rs8180057	rs8180057	rs8180057	0.0356947	0.0433403	0.121445	0.121445
CCNT2-AS1	rs6714498	rs6714498	rs1348792	0.0579167	0.0544183	0.0757834	0.0757834
CCNT2	rs78697654	rs78697654	rs78697654	0.0144121	0.0141247	0.291263	0.291263
CCNYL1	rs2551974	rs2551974	rs2551974	0.0115844	0.288298	0.0115912	0.288298
CCPG1	rs151030592	rs151030592	rs151030592	0.10479	0.189385	0.364026	0.364026
CCR1	rs2087726	rs2087726	rs1491961	0.0015483	0.00150025	0.494092	0.494092
CCR2	rs4267678	rs6782423	rs6782423	0.0274362	0.0258266	0.109457	0.109457
CCR3	rs4683184	rs4683184	rs4683184	0.00621437	0.00679661	0.292226	0.292226
CCR5	rs1800023	rs1800023	rs1800023	0.135352	0.999628	0.135353	0.999628
CCRL2	rs2734225	rs4683220	rs2734225	0.0123532	0.206327	0.152538	0.206327
CCSAP	rs237764	rs237764	rs237764	0.00812436	0.017382	0.012169	0.017382
CCS	rs486584	rs1791684	rs486584	0.010942	0.0123693	0.152424	0.152424
CCT2	rs519298	rs519298	rs519298	0.0647006	0.97806	0.0692623	0.97806
CCT3	rs10908492	rs11264460	rs10908491	0.193664	0.531079	0.206003	0.531079
CCT4	rs6545911	rs6545911	rs6545911	0.0104015	0.00470212	0.0122771	0.0122771
CCT5	rs2607314	rs2578616	rs2607314	0.0132031	0.0150583	0.0393045	0.0393045
CCT6A	rs7811270	rs2230197	rs2230197	0.00338968	0.00339428	0.00525708	0.00525708
CCT6B	rs4796030	rs4796030	rs4796030	0.0136454	0.324354	0.0271455	0.324354
CCT6P1	rs781154	rs781154	rs781154	0.130492	0.124768	0.366737	0.366737
CCT6P3	rs4451193	rs4451193	rs4451193	0.0283828	0.0268833	0.165261	0.165261
CCT7	rs6718690	rs116216170	rs116216170	0.171732	0.294683	0.0823243	0.294683
CCT8	rs2245517	rs2853827	rs2853827	1	0.0175867	0.0175867	1
CCZ1B	rs11505353	rs11505353	rs11505353	0.00101922	0.131447	0.00048857	0.131447
CCZ1	rs4724869	rs4724869	rs4724869	0.00245977	0.00163385	0.0104676	0.0104676
CD101	rs12130298	rs12130298	rs12130298	0.000255326	0.0173005	0.000652824	0.0173005
CD109	rs72953385	rs72953385	rs72953385	0.347455	0.120501	0.213339	0.347455
CD151	rs4075289	rs28448654	rs28448654	0.00573362	0.00199191	0.0103439	0.0103439
CD163L1	rs11054074	rs11054074	rs11054074	0.326403	0.968531	0.324055	0.968531
CD164	rs11153168	rs11153168	rs11153168	0.000967965	0.000968199	0.999984	0.999984
CD180	rs1697143	rs3733912	rs3733912	0.23075	0.00318351	0.0124371	0.23075
CD19	rs75343895	rs75343895	rs75343895	0.0983449	0.176355	0.132331	0.176355
CD200R1	rs61629858	rs61629858	rs61629858	0.000100729	0.00500921	0.000126457	0.00500921
CD209	rs2287886	rs2287886	rs2287886	0.0139737	0.00512611	0.0202619	0.0202619
CD226	rs8086022	rs8086022	rs12969746	0.341198	0.488819	0.298762	0.488819
CD244	rs955370	rs955370	rs955370	0.234491	0.07139	0.0730113	0.234491
CD27-AS1	rs1059501	rs1059501	rs1059501	0.000440113	0.0627948	0.000380056	0.0627948
CD274	rs822335	rs822335	rs822335	0.381116	0.437706	0.427588	0.437706
CD276	rs11638684	rs11638684	rs11638684	0.434137	0.297833	0.243559	0.434137
CD27	rs2041386	rs2041386	rs2041386	0.783851	0.256556	0.28774	0.783851
CD2AP	rs78371153	rs72871156	rs72871156	0.0101655	0.0052431	0.00701771	0.0101655
CD2BP2	rs8063632	rs8063632	rs11862806	0.039002	0.0965887	0.0487044	0.0965887
CD300A	rs8070953	rs11077750	rs11077750	0.43878	0.0431268	0.0477822	0.43878
CD300C	rs1699608	rs1699608	rs1699608	0.00616324	0.00740802	0.00581098	0.00740802
CD300E	rs12453454	rs12453454	rs12453454	0.018916	0.871216	0.0187916	0.871216
CD300LB	rs2242462	rs2242462	rs2242462	0.0479272	0.0463695	0.345974	0.345974
CD300LF	rs34840376	rs34840376	rs2034310	0.596628	0.0450221	0.0512407	0.596628
CD302	rs13019325	rs13019325	rs2556089	0.0118438	0.632074	0.0436837	0.632074
CD320	rs117188729	rs117188729	rs117188729	0.137156	0.313326	0.116983	0.313326
CD33	rs273639	rs273639	rs273639	0.00265704	0.00269988	0.676263	0.676263
CD36	rs1358337	rs1358337	rs1358337	0.360758	0.36055	0.664721	0.664721
CD37	rs354029	rs354029	rs30004	0.263054	0.0979561	0.656133	0.656133
CD38	rs4698417	rs4698417	rs4698417	0.0353327	0.0829547	0.313581	0.313581
CD3EAP	rs1007616	rs1007616	rs1007616	0.00138168	0.141894	0.00110849	0.141894
CD40	rs745307	rs745307	rs745307	0.149078	0.25755	0.00307969	0.25755
CD44	rs2785172	rs2785172	rs2785172	0.00115058	0.999978	0.00114954	0.999978
CD46	rs2724370	rs2724370	rs2724370	0.306092	0.0559296	0.660792	0.660792
CD47	rs2117762	rs68044584	rs2117762	0.836958	0.308126	0.847977	0.847977
CD48	rs77953585	rs77953585	rs9793380	0.0898718	0.277975	0.30822	0.30822
CD4	rs138891567	rs138891567	rs138891567	0.115827	0.198702	0.10273	0.198702
CD52	rs11587764	rs11587764	rs11587764	0.00483181	0.0057956	0.00527354	0.0057956
CD53	rs12743284	rs12743284	rs12743284	0.0233768	0.0193232	0.266203	0.266203
CD55	rs2914937	rs2914937	rs2914937	0.999983	0.999995	0.999976	0.999995
CD59	rs2273121	rs2273121	rs2273121	0.000758242	0.999643	0.000401465	0.999643
CD63	rs57862109	rs57862109	rs57862109	0.292512	0.000509566	0.00051248	0.292512
CD68	rs12150003	rs12150003	rs12150003	0.425425	0.250488	0.288065	0.425425
CD7	rs8067257	rs8067257	rs8067257	0.289774	0.317798	0.376508	0.376508
CD80	rs2222630	rs1852212	rs2222630	0.230831	0.173531	0.260112	0.260112
CD82	rs4755847	rs4755847	rs4755847	0.963234	0.976163	0.323059	0.976163
CD83	rs1928639	rs1928639	rs1928639	0.311808	0.739968	0.260081	0.739968
CD84	rs9726326	rs9726326	rs9726326	0.0248457	0.188247	0.0217538	0.188247
CD86	rs76593525	rs76593525	rs76593525	0.0132801	0.0101281	0.017596	0.017596
CD8B	rs192372430	rs192372430	rs192372430	0.164695	0.158424	0.168237	0.168237
CD93	rs6137830	rs6137830	rs6137830	0.0869938	0.0254272	0.0321014	0.0869938
CD9	rs10849392	rs10849392	rs10849392	0.069341	0.00967951	0.00849282	0.069341
CDADC1	rs9596077	rs9596077	rs9596077	0.0388448	0.119189	0.0386972	0.119189
CDA	rs818194	rs72650818	rs818194	0.01204	0.0124592	0.564097	0.564097
CDC123	rs10508440	rs10508440	rs10508440	0.267852	0.20701	0.0615774	0.267852
CDC14A	rs17420882	rs17420882	rs17420882	0.000637831	0.000642278	0.000602387	0.000642278
CDC16	rs7991266	rs7991266	rs7991266	0.00651746	0.00658557	0.0888854	0.0888854
CDC23	rs486835	rs486835	rs486835	0.26067	0.836978	0.275421	0.836978
CDC25B	rs4813644	rs4813644	rs4813644	0.0060003	0.00726933	0.981098	0.981098
CDC26	rs78699261	rs78699261	rs78699261	0.370491	0.346477	0.326708	0.370491
CDC27	rs140977257	rs140977257	rs1373089	0.512384	0.241621	0.186908	0.512384
CDC34	rs16990625	rs12984645	rs16990625	0.0185727	0.0218158	0.00960918	0.0218158
CDC37	rs11085730	rs11085730	rs11085730	0.322756	0.509969	0.229304	0.509969
CDC42BPA	rs3014266	rs3014266	rs3014266	0.0226247	0.00755876	0.0547451	0.0547451
CDC42BPB	rs34475295	rs34475295	rs34475295	0.403287	0.325935	0.303072	0.403287
CDC42BPG	rs653343	rs653343	rs653343	0.227056	0.367589	0.216121	0.367589
CDC42EP1	rs2281098	rs2281098	rs2281098	0.0114801	0.0012369	0.00287228	0.0114801
CDC42EP2	rs7932285	rs7932285	rs7932285	0.483544	0.189363	0.244388	0.483544
CDC42EP3	rs4670781	rs4670759	rs4670759	0.169802	0.11827	0.542139	0.542139
CDC42EP4	rs59278201	rs59278201	rs59278201	0.243803	0.415527	0.182363	0.415527
CDC42SE1	rs2233854	rs2233854	rs2233854	0.379888	0.206491	0.189555	0.379888
CDC42SE2	rs1355095	rs17616702	rs17616702	0.00710587	0.136023	0.00757854	0.136023
CDC42	rs2501299	rs2501299	rs2501299	0.132605	0.212306	0.192655	0.212306
CDC5L	rs2297334	rs2297334	rs2297334	0.28781	0.276779	0.851953	0.851953
CDC73	rs1408830	rs1408830	rs1408830	0.095248	0.0949783	0.138607	0.138607
CDC7	rs13447464	rs13447464	rs13447464	0.000111041	0.000528902	0.00038906	0.000528902
CDCA2	rs6986902	rs6986902	rs6986902	0.32471	0.303418	0.964946	0.964946
CDCA7L	rs7785157	rs7785157	rs7785157	0.005114	0.291572	0.00488073	0.291572
CDCP1	rs56190366	rs56190366	rs56190366	0.0120067	0.00862508	0.362151	0.362151
CDH23	rs9415053	rs9415053	rs9415053	0.0834593	0.986991	0.0882364	0.986991
CDIP1	rs4786508	rs4786508	rs4786508	0.00854263	0.0310926	0.00941679	0.0310926
CDIPT	rs8335	rs8335	rs8335	0.00228106	0.0895755	0.00166425	0.0895755
CDK10	rs76888998	rs76888998	rs76888998	0.00264845	0.00275382	0.972954	0.972954
CDK11A	rs7407	rs2076328	rs7407	0.124578	0.0757286	0.116927	0.124578
CDK12	rs111500107	rs111500107	rs111500107	0.4481	0.241478	0.361298	0.4481
CDK17	rs4643117	rs4643117	rs4643117	0.0627384	0.166149	0.457729	0.457729
CDK18	rs72748965	rs72748965	rs72748965	0.00738347	0.0433438	0.0430184	0.0433438
CDK19	rs3221810	rs3221810	rs3221810	0.0594601	0.456668	0.423076	0.456668
CDK2AP1	rs12818067	rs12818067	rs12818067	0.0142996	0.00486213	0.350242	0.350242
CDK4	rs7965287	rs7965287	rs7965287	0.224637	0.530702	0.20851	0.530702
CDK5R1	rs28408686	rs28408686	rs28408686	0.000785148	0.000823252	0.000426831	0.000823252
CDK5RAP1	rs6059295	rs6059295	rs6059295	0.1412	0.500287	0.1912	0.500287
CDK5RAP2	rs3933338	rs3933338	rs3933338	0.243397	0.237422	0.778339	0.778339
CDK5RAP3	rs757352	rs757352	rs757352	0.00258562	0.00277089	0.999988	0.999988
CDK7	rs12652124	rs12652124	rs12652124	0.591793	0.665162	0.158382	0.665162
CDKAL1	rs12212105	rs12212105	rs12212105	0.224812	0.298982	0.386038	0.386038
CDKN1C	rs12365197	rs12365197	rs12365197	0.331936	0.352148	0.95798	0.95798
CDKN2AIP	rs13112903	rs13112903	rs13112903	0.000614686	0.0006472	0.000611686	0.0006472
CDKN2A	rs138015396	rs138015396	rs138015396	0.295063	0.303442	0.297997	0.303442
CDKN2B	rs2811712	rs2811712	rs2811712	0.106406	0.25433	0.560574	0.560574
CDKN2D	rs62129144	rs62129144	rs62129144	0.322117	0.297545	0.313092	0.322117
CDKN3	rs1884013	rs4251614	rs1884013	0.00322728	0.00358655	0.00419418	0.00419418
CDPF1	rs1134224	rs1134224	rs1134224	0.00149312	0.00138887	0.00971571	0.00971571
CDR2	rs7764	rs7764	rs7764	0.00153622	0.176875	0.00151802	0.176875
CDS1	rs17009168	rs17009168	rs17009168	0.530399	0.264003	0.212573	0.530399
CDS2	rs6053166	rs6053166	rs6053166	0.00982512	0.00475712	0.0116042	0.0116042
CDV3	rs10049438	rs10049438	rs10049438	0.255266	0.179646	0.288795	0.288795
CDYL	rs4960007	rs4960007	rs4960007	0.422885	0.930847	0.350127	0.930847
CEACAM19	rs2919845	rs2919845	rs2919845	0.000390908	0.322003	0.000392276	0.322003
CEACAM21	rs17710743	rs17710743	rs17710743	0.00065765	0.000642662	0.000639726	0.00065765
CEACAM3	rs12977527	rs12977527	rs12977527	0.000299181	0.000789187	0.000314746	0.000789187
CEACAM4	rs10153482	rs10153482	rs10153482	0.0238984	0.0910722	0.0320159	0.0910722
CEBPA-AS1	rs73024219	rs73024219	rs73024219	0.068592	0.227854	0.0948423	0.227854
CEBPB	rs77569953	rs77569953	rs77569953	0.332264	0.327088	0.296917	0.332264
CEBPE	rs10143875	rs10143875	rs10143875	0.287808	0.0972168	0.277137	0.287808
CEBPZ	rs3213745	rs3213745	rs3213745	0.00673241	0.0125759	0.00772187	0.0125759
CECR1	rs5747027	rs5747027	rs8136533	0.00109668	0.00109697	0.99986	0.99986
CECR2	rs2041144	rs2041144	rs2041144	0.000552532	0.00216876	0.0299966	0.0299966
CECR5	rs1034858	rs1034858	rs1034858	0.811629	0.317723	0.293921	0.811629
CECR6	rs882644	rs4819959	rs4819959	0.051389	0.0986394	0.00449601	0.0986394
CECR7	rs5748844	rs5748844	rs5748844	0.0057383	0.00566359	0.00850999	0.00850999
CELF1	rs11039361	rs7106731	rs11039361	0.280574	0.670936	0.194722	0.670936
CELF2	rs670303	rs682971	rs670303	0.0264986	0.0355245	0.0147533	0.0355245
CELSR1	rs1883195	rs6520039	rs1883195	0.980866	0.0860528	0.0410266	0.980866
CELSR2	rs4970835	rs4970835	rs4970835	0.199555	0.869106	0.0747337	0.869106
CEMIP	rs72736580	rs72736580	rs72736580	0.324085	0.350701	0.361591	0.361591
CENPBD1P1	rs10402077	rs10402077	rs10402077	0.00925294	0.00931734	0.0186515	0.0186515
CENPBD1	rs7201264	rs7201264	rs7201264	0.00279249	0.00189996	0.00448335	0.00448335
CENPB	rs4815609	rs4815609	rs4815609	0.0749375	0.157188	0.322929	0.322929
CENPC	rs56073686	rs56073686	rs56073686	0.00526701	0.000156989	0.00171069	0.00526701
CENPE	rs2711894	rs2276975	rs11946500	0.312162	0.341098	0.26231	0.341098
CENPF	rs75757026	rs75757026	rs75757026	0.000326261	9.29081e-05	0.000236176	0.000326261
CENPK	rs62369059	rs62369059	rs9791024	0.00888108	0.00360128	0.00334299	0.00888108
CENPP	rs7860297	rs10992312	rs7860297	0.0150274	0.0206671	0.0109411	0.0206671
CENPQ	rs2501965	rs2501965	rs2501965	0.0349292	0.000214242	0.000195418	0.0349292
CENPT	rs139963708	rs139963708	rs139963708	0.182299	0.185789	0.158655	0.185789
CENPU	rs13132310	rs13132310	rs13132310	0.0104269	0.0346387	0.00316477	0.0346387
CENPW	rs6919397	rs6919397	rs6919397	0.192446	0.789503	0.217308	0.789503
CEP104	rs6677381	rs7529427	rs7529427	0.0191405	0.0154495	0.111597	0.111597
CEP112	rs12944940	rs12944940	rs12944940	0.346903	0.555137	0.658269	0.658269
CEP120	rs7706662	rs7706662	rs6876883	0.0700893	0.0395675	0.247579	0.247579
CEP128	rs2110696	rs2110696	rs2110696	0.0978637	0.108527	0.471085	0.471085
CEP131	rs34443998	rs11658456	rs34443998	0.485487	0.421943	0.313027	0.485487
CEP135	rs62308564	rs552236506	rs62308564	0.416348	0.403695	0.385889	0.416348
CEP152	rs7497619	rs7497619	rs7497619	0.00235813	0.00452062	0.0090111	0.0090111
CEP162	rs1143795	rs1143795	rs1143795	0.532846	0.290807	0.284708	0.532846
CEP164	rs73014325	rs73014325	rs73014325	0.000655007	0.00066592	0.000662738	0.00066592
CEP170B	rs11844343	rs11844343	rs11844343	0.000593575	6.51346e-05	0.000203612	0.000593575
CEP170	rs12741781	rs12741781	rs6682448	0.203998	0.511592	0.329655	0.511592
CEP192	rs692964	rs692964	rs692964	0.0533514	0.896331	0.0596705	0.896331
CEP19	rs7616240	rs7616240	rs7616240	0.00139194	0.999938	0.00135692	0.999938
CEP250	rs6058254	rs6060438	rs6058254	0.181788	0.266719	0.128661	0.266719
CEP290	rs34200313	rs34200313	rs34200313	0.408412	0.237441	0.289755	0.408412
CEP44	rs45462895	rs72704112	rs72704112	0.302997	0.402647	0.332927	0.402647
CEP57	rs11021347	rs11021347	rs11021347	0.000478757	0.000246365	0.000596865	0.000596865
CEP63	rs12490835	rs12490835	rs12490835	0.141896	0.0774556	0.0566782	0.141896
CEP68	rs2540950	rs2540950	rs2540950	0.000899589	0.00059166	0.00175999	0.00175999
CEP76	rs62097153	rs62097153	rs9710023	0.518587	0.901047	0.296444	0.901047
CEP85L	rs9489520	rs9489520	rs9489520	0.0287191	0.999075	0.0296438	0.999075
CEP85	rs7540082	rs7540082	rs7540082	0.000358707	0.00219562	0.000842425	0.00219562
CEP89	rs1990990	rs1990990	rs1990990	0.0398541	0.259465	0.0524729	0.259465
CEPT1	rs10857859	rs10857859	rs10857859	0.772053	0.0049849	0.0167519	0.772053
CERCAM	rs7849975	rs7849975	rs7849975	0.000613912	0.00119801	0.00308477	0.00308477
CERKL	rs1449263	rs2124440	rs2124440	0.0103961	0.0142856	0.00515968	0.0142856
CERK	rs5769127	rs5769127	rs5769127	0.976638	0.856867	0.387698	0.976638
CERS4	rs7258249	rs7258249	rs7258249	0.00042487	0.000482049	0.00294439	0.00294439
CERS5	rs2178173	rs2178173	rs2178173	0.0473882	0.0151296	0.0158904	0.0473882
CERS6	rs3931952	rs3931952	rs3931952	0.432368	0.903646	0.978389	0.978389
CES1P1	rs4122238	rs4122238	rs4122238	0.0501765	0.00396266	0.0140134	0.0501765
CES1	rs11861118	rs4122238	rs4122238	0.00956348	0.004573	0.00366245	0.00956348
CES2	rs72794257	rs72794257	rs72794257	0.684004	0.215701	0.217789	0.684004
CETN3	rs6889253	rs12514092	rs12514092	0.249364	0.506301	0.294306	0.506301
CETP	rs9940638	rs9940638	rs9940638	0.358693	0.328481	0.320929	0.358693
CFAP44	rs11715198	rs11715198	rs11715198	0.15628	0.0475964	0.064443	0.15628
CFAP97	rs3108246	rs3108246	rs3108246	0.00304801	0.00274998	0.00819102	0.00819102
CFAP99	rs7688771	rs12499021	rs7688771	0.0155276	0.0132198	0.20982	0.20982
CFDP1	rs7201989	rs7201989	rs7201989	0.0211634	0.0189417	0.0255435	0.0255435
CFD	rs71335276	rs71335276	rs71335276	0.00549702	0.589463	0.0267637	0.589463
CFL1	rs72923084	rs72923084	rs72923084	0.272509	0.368244	0.260128	0.368244
CFL2	rs9789	rs9789	rs9789	0.0486985	0.00316448	0.00954549	0.0486985
CFLAR-AS1	rs10203550	rs10203550	rs10203550	0.450599	0.901575	0.409031	0.901575
CFLAR	rs12105811	rs12105811	rs12105811	0.138712	0.27706	0.275368	0.27706
CGGBP1	rs75391019	rs75391019	rs75391019	9.09874e-05	0.000221703	0.00374877	0.00374877
CH17-264L24.1	rs34348544	rs34348544	rs34348544	0.0799497	0.00171721	0.0591553	0.0799497
CH17-431G21.1	rs117977420	rs2889355	rs2889355	0.00923002	0.0118998	0.0915691	0.0915691
CH17-437K3.1	rs6683357	rs6683357	rs6683357	0.00366417	0.00218409	0.00188098	0.00366417
CH25H	rs7913366	rs7913366	rs7913366	0.156921	0.221489	0.265893	0.265893
CHAC1	rs3212278	rs3212278	rs3212278	0.234094	0.56076	0.256596	0.56076
CHAF1B	rs117383832	rs117383832	rs138865760	0.29629	0.344356	0.213275	0.344356
CHAMP1	rs7982085	rs7982085	rs112171611	0.340964	0.363288	0.18172	0.363288
CHCHD10	rs62241575	rs17002910	rs62241575	0.320566	0.283636	0.733798	0.733798
CHCHD2	rs111872279	rs111872279	rs111872279	0.0287432	0.0112167	0.00950272	0.0287432
CHCHD3	rs7791284	rs7791284	rs7791284	0.094547	0.0554651	0.244162	0.244162
CHCHD4	rs2733579	rs2733579	rs2733579	0.248131	0.461396	0.349897	0.461396
CHCHD6	rs891762	rs891762	rs891762	0.192087	0.365706	0.25455	0.365706
CHCHD7	rs6474051	rs6474051	rs6474051	0.25811	0.916135	0.338762	0.916135
CHD1L	rs11239954	rs11239954	rs11239954	0.000617673	0.142289	0.000616906	0.142289
CHD1	rs45817	rs45817	rs45817	0.3289	0.313641	0.288042	0.3289
CHD9	rs11075735	rs11075735	rs11075735	0.969319	0.316445	0.864655	0.969319
CHFR	rs7978835	rs7978835	rs12813639	0.079002	0.237032	0.218555	0.237032
CHI3L1	rs4950928	rs4950928	rs4950928	0.00508619	0.00520157	0.0123449	0.0123449
CHI3L2	rs10857859	rs10857859	rs10857859	0.000731516	0.000835746	0.181386	0.181386
CHID1	rs4963207	rs7107156	rs4963207	0.0373205	0.121486	0.016779	0.121486
CHIT1	rs76830295	rs76830295	rs76830295	0.000580525	0.00146073	0.000635615	0.00146073
CHKB-AS1	rs86337	rs86337	rs86337	5.42326e-05	0.000410977	0.000457222	0.000457222
CHKB-CPT1B	rs131758	rs131756	rs131758	0.0256589	0.038156	0.213008	0.213008
CHML	rs680382	rs680382	rs680382	0.00424196	0.0022434	0.000726087	0.00424196
CHMP1A	rs258341	rs258341	rs258341	0.00185689	0.00731168	0.0925493	0.0925493
CHMP1B	rs73409587	rs73409587	rs73409587	0.0133364	0.0311457	0.297035	0.297035
CHMP2B	rs59951502	rs59951502	rs59951502	0.0209714	0.033663	0.0126643	0.033663
CHMP3	rs11127034	rs11127034	rs11127034	0.0266233	0.00325393	0.00504071	0.0266233
CHMP4B	rs6087526	rs6087526	rs6087526	0.000251836	0.00505845	0.000195241	0.00505845
CHMP6	rs56239087	rs56239087	rs56239087	0.038092	0.259616	0.0369131	0.259616
CHN1	rs146094405	rs146094405	rs76878821	0.262317	0.286941	0.450587	0.450587
CHN2	rs245869	rs245869	rs245869	0.00174268	0.12653	0.00243023	0.12653
CHP1	rs7175912	rs7175912	rs7175912	0.196403	0.00249986	0.00322688	0.196403
CHPF2	rs111632177	rs111632177	rs111632177	0.00395804	0.00415945	0.126492	0.126492
CHPF	rs13004994	rs13004994	rs1043833	0.0296746	0.205294	0.0469452	0.205294
CHPT1	rs2559860	rs2695281	rs2695281	0.00951051	0.00499009	0.00558882	0.00951051
CHRAC1	rs2231527	rs2231527	rs2231527	0.733102	0.599686	0.335535	0.733102
CHRFAM7A	rs71399729	rs71399729	rs71399729	0.00081232	0.00158164	0.0171214	0.0171214
CHRM3-AS2	rs77968483	rs77968483	rs77968483	0.049838	0.175101	0.0451767	0.175101
CHRM5	rs62014674	rs62014674	rs62014674	0.339472	0.333091	0.674358	0.674358
CHRNA10	rs61879832	rs61879832	rs61879832	0.351748	0.930337	0.360556	0.930337
CHRNA7	rs34959140	rs34959140	rs34959140	0.0107138	0.00781382	0.0774748	0.0774748
CHRNB1	rs12600861	rs2302767	rs12600861	0.000645945	0.99976	0.000433432	0.99976
CHST10	rs7597254	rs7597254	rs7597254	0.0747204	0.0809801	0.293201	0.293201
CHST13	rs1687479	rs1687479	rs3845960	0.00132708	0.00132708	1	1
CHST15	rs7070561	rs7070561	rs7070561	0.00557186	0.104884	0.0104692	0.104884
CHST2	rs6779888	rs6779888	rs6779888	0.233506	0.327185	0.0785047	0.327185
CHSY1	rs7171542	rs10527336	rs7171542	0.0172614	0.0137469	0.0333261	0.0333261
CHTOP	rs11580122	rs11580122	rs11580122	0.0552166	0.0235706	0.0267699	0.0552166
CHUK	rs11596950	rs35614792	rs17668255	0.0183905	0.0700643	0.0191675	0.0700643
CHURC1	rs4902346	rs7144811	rs7144811	0.0492535	0.0411113	0.00837626	0.0492535
CIAPIN1	rs667380	rs648742	rs667380	0.424315	0.380512	0.517286	0.517286
CIB1	rs8041338	rs8041338	rs8041338	0.000621939	1.63939e-05	0.000583663	0.000621939
CIB2	rs3784330	rs3784330	rs3784330	0.00117921	0.00597818	0.00556741	0.00597818
CIITA	rs10048113	rs8043545	rs8043545	0.194484	0.363291	0.35825	0.363291
CIR1	rs4972664	rs4972664	rs4972664	0.0257664	0.0252699	0.106456	0.106456
CISD1	rs2440856	rs2440856	rs2440856	0.0747562	0.0929127	0.110795	0.110795
CISD2	rs6831711	rs6831711	rs6831711	0.0880101	0.247633	0.0821476	0.247633
CISD3	rs17633541	rs17633541	rs17633541	0.545972	0.178212	0.173419	0.545972
CITED2	rs11758389	rs11755047	rs11755047	0.0310073	0.0421557	0.276056	0.276056
CITF22-49E9.3	rs28686885	rs28686885	rs28686885	0.535117	0.67127	0.464362	0.67127
CITF22-92A6.1	rs62231067	rs62231067	rs62231067	0.365238	0.513138	0.445007	0.513138
CIT	rs35743453	rs35743453	rs35743453	0.0595614	0.0623787	0.950651	0.950651
CIZ1	rs7853429	rs10115483	rs7853429	0.000116549	0.000524501	0.00393377	0.00393377
CKAP2L	rs11552051	rs11552051	rs11552051	0.242919	0.20801	0.272186	0.272186
CKAP2	rs11618716	rs11618716	rs11618716	0.000641326	0.0399377	0.0427821	0.0427821
CKAP4	rs141893472	rs141893472	rs141893472	0.274296	0.105052	0.2067	0.274296
CKB	rs8017780	rs8017780	rs8017780	0.00628046	0.0412191	0.0207767	0.0412191
CKMT2-AS1	rs62364993	rs56067803	rs56067803	0.0799659	0.0698254	0.0322622	0.0799659
CKMT2	rs17294418	rs56206535	rs17294418	0.0474494	0.280972	0.0589067	0.280972
CKS1B	rs183641528	rs183641528	rs183641528	0.165728	0.186644	0.191407	0.191407
CKS2	rs10119002	rs10119002	rs10119002	0.0808677	0.0255011	0.949175	0.949175
CLASP1	rs13384226	rs13384226	rs13384226	0.347445	0.599544	0.306544	0.599544
CLASP2	rs4679039	rs4679039	rs4679039	0.0155297	0.113941	0.0213321	0.113941
CLCC1	rs12145642	rs12145642	rs12145642	0.375766	0.409821	0.267221	0.409821
CLCF1	rs146490899	rs146490899	rs146490899	0.1883	0.350432	0.247085	0.350432
CLCN2	rs9839000	rs9839000	rs9845144	0.911579	0.271431	0.297215	0.911579
CLCN6	rs72640257	rs72640257	rs72640257	0.0272155	0.0220201	0.055902	0.055902
CLCN7	rs35463091	rs35463091	rs12927645	0.00390077	1	0.00390077	1
CLDN15	rs142501950	rs142501950	rs142501950	0.012045	0.012148	0.0117896	0.012148
CLDN23	rs17149208	rs17149208	rs17149208	0.000661411	0.000659012	0.000661262	0.000661411
CLDN7	rs62059173	rs62059173	rs62059173	0.000547008	0.00405626	0.000506272	0.00405626
CLDND1	rs4857405	rs4857405	rs4857405	0.464733	0.970064	0.42969	0.970064
CLEC10A	rs1373125	rs1373125	rs1373125	0.00264696	0.00219634	0.0208612	0.0208612
CLEC11A	rs116924815	rs116924815	rs116924815	8.18996e-05	0.000214619	0.0095686	0.0095686
CLEC12A	rs12229020	rs12229020	rs12229020	0.00319129	1	0.00319129	1
CLEC12B	rs12229020	rs12229020	rs12229020	0.00257623	0.0579731	0.002578	0.0579731
CLEC16A	rs6498148	rs76212701	rs76212701	0.304486	0.483218	0.461981	0.483218
CLEC1A	rs2200743	rs2200743	rs2200743	0.0471129	0.998325	0.047218	0.998325
CLEC1B	rs560906	rs560906	rs560906	0.0136236	0.0331788	0.000884157	0.0331788
CLEC2B	rs7973629	rs61914643	rs7973629	0.0468402	0.0272058	0.180843	0.180843
CLEC2D	rs11052241	rs11052241	rs11052241	0.0344442	0.00262013	0.00721662	0.0344442
CLEC4D	rs11045983	rs11045983	rs11045983	0.000164838	0.000556202	0.000587863	0.000587863
CLEC4E	rs11046143	rs11046143	rs11046143	1.23049e-05	0.000635662	0.000635244	0.000635662
CLEC4G	rs4804788	rs4804788	rs4804788	0.00284603	0.00520309	0.00198134	0.00520309
CLEC5A	rs117590524	rs117590524	rs117590524	0.459622	0.314781	0.172189	0.459622
CLEC6A	rs34689517	rs61442865	rs34689517	0.223153	0.973309	0.383981	0.973309
CLEC7A	rs11053627	rs11053627	rs11053627	0.00765541	0.0259612	0.0434006	0.0434006
CLECL1	rs11052718	rs11052718	rs11052718	0.000370906	0.00112766	0.999213	0.999213
CLHC1	rs17046778	rs17046778	rs17046778	0.000665342	0.000665304	0.000664914	0.000665342
CLIC1	rs115054168	rs9267539	rs9267539	0.128652	0.262274	0.162609	0.262274
CLIC4	rs2885174	rs2885174	rs2885174	0.0141006	0.17951	0.0166532	0.17951
CLIC5	rs9367228	rs13209946	rs13209946	0.302563	0.731399	0.389703	0.731399
CLINT1	rs7735412	rs7735412	rs7735412	0.286663	0.530068	0.355297	0.530068
CLIP1	rs6489157	rs7309390	rs6489157	0.233479	0.228978	0.924327	0.924327
CLIP2	rs3135698	rs3135698	rs3135698	0.00187315	0.035677	0.0068301	0.035677
CLIP3	rs112909578	rs112909578	rs112909578	0.0779305	0.155181	0.266462	0.266462
CLIP4	rs11695944	rs11689927	rs11689927	0.389701	0.415785	0.437335	0.437335
CLK2	rs2248273	rs2248273	rs2248273	0.206404	0.202971	0.676087	0.676087
CLK4	rs721142	rs721142	rs721142	0.363386	0.269246	0.280346	0.363386
CLLU1OS	rs12578105	rs12578105	rs12578105	0.00330758	0.00271179	0.00722987	0.00722987
CLMN	rs4905296	rs4905296	rs4905296	0.0327202	0.0832565	0.0136266	0.0832565
CLN3	rs40831	rs40831	rs40831	0.162425	0.198909	0.765068	0.765068
CLN5	rs138611001	rs138611001	rs138611001	0.000219326	0.000153994	0.000694473	0.000694473
CLN6	rs66513875	rs66513875	rs66513875	0.022689	0.0208559	0.132391	0.132391
CLN8	rs6982516	rs6982516	rs6982516	0.00690026	0.178116	0.011102	0.178116
CLNS1A	rs28730304	rs28730304	rs28730304	0.056185	0.570202	0.058269	0.570202
CLOCK	rs11133394	rs11133394	rs35256215	0.178317	0.356194	0.154491	0.356194
CLP1	rs1631684	rs1631684	rs1631684	0.0194578	0.335493	0.0418177	0.335493
CLPB	rs78509017	rs78509017	rs78509017	0.288286	0.481288	0.185068	0.481288
CLPTM1L	rs3816659	rs3816659	rs3816659	0.00473738	0.0174942	0.0470564	0.0470564
CLPTM1	rs2060251	rs2060251	rs2060251	0.00807198	0.00587649	0.2865	0.2865
CLSTN1	rs11121488	rs57560942	rs57560942	0.0348598	0.265493	0.0313821	0.265493
CLSTN3	rs34379050	rs3782924	rs3782924	0.433573	0.0111098	0.013639	0.433573
CLTB	rs2434232	rs2434232	rs2434232	0.00441427	0.00559669	0.0732568	0.0732568
CLTCL1	rs807459	rs807459	rs807459	0.000557589	0.0283517	0.000396311	0.0283517
CLTC	rs1295925	rs763895898	rs763895898	0.571373	0.147345	0.238416	0.571373
CLUAP1	rs12933120	rs12933120	rs12933120	0.000664098	0.000658667	0.000660353	0.000664098
CLUHP3	rs11150638	rs11150638	rs11150638	0.0418061	0.0606815	0.162832	0.162832
CLYBL	rs8000435	rs8000435	rs8000435	0.384956	0.300124	0.300294	0.384956
CMAHP	rs456816	rs7754410	rs456816	0.00712836	1	0.00712833	1
CMB9-22P13.1	rs3015966	rs3015966	rs3015966	0.134461	0.0495971	0.0793987	0.134461
CMB9-55F22.1	rs4963156	rs4963156	rs4963156	0.000661477	0.000659104	0.000225935	0.000661477
CMC1	rs56365817	rs370517451	rs370517451	0.639778	0.28054	0.226531	0.639778
CMKLR1	rs2138271	rs2374985	rs2374985	0.00431455	0.00234179	0.0135317	0.0135317
CMPK1	rs7533562	rs7533562	rs7533562	0.00556716	0.00565365	0.141192	0.141192
CMSS1	rs11711935	rs11711935	rs11711935	0.00448091	0.00276424	0.00161939	0.00448091
CMTM1	rs76321199	rs76321199	rs76321199	0.317639	0.26277	0.256477	0.317639
CMTM3	rs8051710	rs8051710	rs8051710	0.000619802	0.00352083	0.000625852	0.00352083
CMTM4	rs76889170	rs76889170	rs76889170	0.2767	0.444973	0.341425	0.444973
CMTM6	rs342763	rs342763	rs342763	0.0096877	0.00765785	0.253739	0.253739
CMTM7	rs636006	rs636006	rs636006	0.00528292	0.093849	0.00244965	0.093849
CMTM8	rs12108089	rs12108089	rs12108089	0.814156	0.31903	0.312313	0.814156
CMTR2	rs3096381	rs3096381	rs3096381	0.0614002	0.0164026	0.0345097	0.0614002
CNDP2	rs3764510	rs3764510	rs2303463	0.00382459	0.00336788	0.00606318	0.00606318
CNIH1	rs8010246	rs8010246	rs8010246	0.0384081	0.038313	0.270797	0.270797
CNIH4	rs67065875	rs7519734	rs7519734	0.00317905	0.0115391	0.00368553	0.0115391
CNN2P9	rs1279598	rs1279598	rs1279598	0.0482577	0.0525627	0.166702	0.166702
CNN2	rs62131196	rs62131196	rs62131196	0.000364362	0.00275604	0.00623957	0.00623957
CNNM2	rs117778043	rs117778043	rs11191199	0.267122	0.270089	0.258051	0.270089
CNNM3	rs62156206	rs62156206	rs34207712	0.551773	0.126175	0.372884	0.551773
CNNM4	rs6576984	rs6576984	rs6576984	0.0049943	0.00555781	0.00635366	0.00635366
CNOT2	rs78824615	rs78824615	rs78824615	0.0573417	0.286288	0.0603879	0.286288
CNOT3	rs57726763	rs7247895	rs57726763	0.372379	0.531879	0.336123	0.531879
CNOT4	rs11768962	rs11768962	rs71539411	0.356952	0.0704528	0.0646809	0.356952
CNOT6L	rs11097900	rs11097900	rs11097900	0.0176992	0.026936	0.0278372	0.0278372
CNOT7	rs77250415	rs77250415	rs77250415	0.817329	0.441547	0.537107	0.817329
CNOT8	rs3867430	rs3867430	rs3867430	0.312232	0.196342	0.282823	0.312232
CNPY3	rs13190738	rs113108198	rs113108198	0.295088	0.41897	0.279123	0.41897
CNPY4	rs578188849	rs578188849	rs578188849	0.133921	0.22145	0.243558	0.243558
CNP	rs62076888	rs62076888	rs62076888	0.00329513	0.00706102	0.00241273	0.00706102
CNR2	rs9424339	rs9424339	rs9424339	0.0153418	0.0159881	0.0155245	0.0159881
CNRIP1	rs13004649	rs12476697	rs12476697	0.157616	0.157265	0.19847	0.19847
CNTF	rs74556128	rs12361770	rs74556128	0.0208121	0.211629	0.0229968	0.211629
CNTNAP1	rs78802523	rs78802523	rs78802523	0.215051	0.384371	0.289609	0.384371
CNTRL	rs7042135	rs7042135	rs7042135	0.0107011	0.0189856	0.00709077	0.0189856
CNTROB	rs9895413	rs9895413	rs9895413	0.00168783	0.160695	0.00187911	0.160695
COA1	rs672708	rs672708	rs672708	0.726291	0.227741	0.823494	0.823494
COA6	rs7523348	rs7523348	rs7523348	0.000289089	0.000324069	0.00315307	0.00315307
COA7	rs431262	rs431262	rs269317	0.0128972	0.037345	0.0157202	0.037345
COASY	rs74768295	rs74768295	rs74768295	0.23216	0.727319	0.189432	0.727319
COG1	rs753283	rs753283	rs1472454	0.844203	0.320202	0.335013	0.844203
COG2	rs2148964	rs2148964	rs2148964	0.0133809	0.828423	0.00957856	0.828423
COG3	rs9534158	rs9534158	rs9534158	0.460474	0.265214	0.28116	0.460474
COG4	rs74324138	rs74324138	rs74324138	0.000516217	0.0822441	0.00051579	0.0822441
COG5	rs2520279	rs2520279	rs2520279	0.00152719	0.00971545	0.0991979	0.0991979
COG6	rs7993726	rs7993726	rs7993726	0.000140252	0.000496711	0.000150816	0.000496711
COG7	rs250581	rs250581	rs250581	0.0141132	0.0124326	0.0207914	0.0207914
COL11A2	rs16868943	rs16868943	rs16868943	0.414168	0.271266	0.202666	0.414168
COL15A1	rs34154744	rs34154744	rs34154744	0.945674	0.0778633	0.172787	0.945674
COL18A1	rs9983599	rs9979845	rs9983599	0.00481029	0.00677733	0.00381221	0.00677733
COL19A1	rs78506130	rs78506130	rs78506130	0.336122	0.355599	0.30517	0.355599
COL23A1	rs686282	rs686282	rs686282	0.000553427	0.000342436	0.00057366	0.00057366
COL4A2-AS2	rs7992707	rs9521785	rs7992707	0.00361432	0.028361	0.00991574	0.028361
COL4A2	rs9559805	rs9559805	rs9559805	0.0310277	0.0191824	0.0206128	0.0310277
COL6A1	rs56284934	rs56284934	rs56284934	0.130176	0.073032	0.437232	0.437232
COL6A2	rs56284934	rs56284934	rs56284934	0.228126	0.098361	0.413525	0.413525
COL7A1	rs189601630	rs147155634	rs189601630	0.0218606	0.044798	0.143131	0.143131
COL9A2	rs72663567	rs72663567	rs72663567	0.311705	0.337047	0.283837	0.337047
COL9A3	rs760085	rs760085	rs760085	0.129661	0.318962	0.0818434	0.318962
COLEC12	rs62087992	rs62087992	rs62087992	0.351026	0.0508751	0.0559127	0.351026
COLGALT1	rs11667763	rs11667763	rs11667763	0.0252201	0.41224	0.0200701	0.41224
COLGALT2	rs16822334	rs16822334	rs10797924	0.0301225	0.0257612	0.29132	0.29132
COLQ	rs6774922	rs6774922	rs6774922	0.000418508	0.187282	0.000480282	0.187282
COMMD10	rs62384474	rs62384474	rs62384474	0.00306677	0.0190213	0.00738402	0.0190213
COMMD2	rs13067331	rs6787252	rs13067331	0.0026083	0.0183963	0.00288785	0.0183963
COMMD4	rs114064595	rs114064595	rs114064595	0.0450052	0.0254624	0.169408	0.169408
COMMD5	rs35883359	rs35883359	rs35883359	0.00451534	0.00100523	0.00986361	0.00986361
COMMD7	rs4911110	rs4911110	rs4911110	0.0468596	0.891168	0.104402	0.891168
COMMD9	rs6484834	rs6484834	rs6484834	0.101267	0.123519	0.128517	0.128517
COMT	rs7285277	rs7285277	rs7285277	0.00627979	0.00630959	0.162216	0.162216
COPA	rs10752637	rs10752637	rs10752637	0.0342738	0.022392	0.040399	0.040399
COPB1	rs2597208	rs2597208	rs2597208	0.0173864	0.0171806	0.0208534	0.0208534
COPB2	rs62270789	rs62270789	rs62270789	0.0675554	0.0748399	0.218662	0.218662
COPE	rs886853	rs886853	rs886853	0.00438634	0.0205316	0.0100702	0.0205316
COPG1	rs61120069	rs61120069	rs61120069	0.248132	0.442698	0.241086	0.442698
COPG2	rs10954273	rs10954273	rs10954273	0.00470194	0.0050503	0.00634973	0.00634973
COPS3	rs1736210	rs1736210	rs1736210	0.0105656	0.011662	0.0126459	0.0126459
COPS4	rs7682126	rs7682126	rs7682126	0.254705	0.289272	0.707575	0.707575
COPS6	rs4134927	rs4134927	rs4134927	0.0121164	0.00981445	0.00975156	0.0121164
COPS7A	rs7970575	rs7970575	rs7970575	0.0134233	0.007254	0.0173387	0.0173387
COPS7B	rs1866599	rs1866599	rs1866599	0.574125	0.348433	0.36561	0.574125
COPZ2	rs7350950	rs7350950	rs7350950	0.104457	0.0401749	0.862671	0.862671
COQ10A	rs7133285	rs7133285	rs7133285	0.19382	0.206718	0.807459	0.807459
COQ10B	rs77357334	rs77357334	rs77357334	0.103991	0.161824	0.164236	0.164236
COQ2	rs4473647	rs4473647	rs60491874	0.418309	0.364769	0.831975	0.831975
COQ4	rs10987965	rs10987965	rs10987965	0.249055	0.230695	0.681807	0.681807
COQ7	rs72777500	rs72777500	rs72777500	0.261045	0.0177066	0.00597698	0.261045
CORO1A	rs12933575	rs12933575	rs12933575	0.607592	0.196971	0.111865	0.607592
CORO1B	rs687343	rs687343	rs687343	0.227986	0.24214	0.212301	0.24214
CORO1C	rs11114053	rs2673739	rs11114053	0.30231	0.654965	0.428661	0.654965
CORO2A	rs41313315	rs41313315	rs41313315	0.517891	0.000474263	0.00359555	0.517891
COTL1	rs62050679	rs7204697	rs7204697	0.863515	0.409515	0.414977	0.863515
COX10-AS1	rs62053895	rs62053895	rs62053895	0.000294951	0.00107842	0.000749394	0.00107842
COX10	rs56376119	rs56376119	rs11649772	0.071619	0.0110111	0.0125515	0.071619
COX11	rs76613703	rs76613703	rs76613703	0.0811075	0.322814	0.0805697	0.322814
COX14	rs7398567	rs10783338	rs7398567	0.0160074	0.0210206	0.038077	0.038077
COX15	rs1128642	rs1128642	rs6584316	0.0133803	0.00841624	0.00487204	0.0133803
COX16	rs4749	rs4749	rs4749	0.000140281	0.00167137	0.00254958	0.00254958
COX17	rs1797827	rs1797827	rs1797827	0.0303292	0.0263352	0.343723	0.343723
COX6B1	rs4806187	rs4806187	rs4806187	0.000164312	0.000339159	1.06034e-05	0.000339159
COX6C	rs13264726	rs12545602	rs12545602	0.175616	0.170095	0.202744	0.202744
COX7A2L	rs1992258	rs1992258	rs1992258	0.108688	0.00475948	0.00404985	0.108688
COX7A2	rs9360898	rs9360898	rs9360898	0.000354072	0.000349968	0.103655	0.103655
COX8A	rs11231664	rs7950543	rs7950543	0.0363561	0.0873297	0.0268745	0.0873297
CPAMD8	rs10413016	rs10413016	rs10413016	0.00457717	0.00457515	0.999932	0.999932
CPD	rs9889763	rs9889763	rs9889763	0.293538	0.308174	0.955731	0.955731
CPEB3	rs77526576	rs77526576	rs77526576	0.314247	0.257135	0.799298	0.799298
CPEB4	rs2561758	rs2561758	rs2561758	0.0440976	0.975808	0.0556352	0.975808
CPED1	rs41696	rs41696	rs41696	0.0032432	0.00324078	0.987828	0.987828
CPM	rs4913304	rs4913304	rs4913304	0.99997	0.0113213	0.0106472	0.99997
CPNE1	rs36103066	rs36103066	rs36103066	0.0163773	0.0108665	0.0113034	0.0163773
CPNE2	rs289721	rs289721	rs289721	0.0424885	0.0240776	0.343529	0.343529
CPNE3	rs13273338	rs13273338	rs13273338	0.0684359	0.0512587	0.975587	0.975587
CPNE8	rs1038543	rs1038543	rs1038543	0.0339518	0.0290232	0.0298531	0.0339518
CPOX	rs34214978	rs34214978	rs34214978	0.00451246	0.999345	0.00389992	0.999345
CPPED1	rs4780457	rs4780457	rs4780457	0.286226	0.488964	0.583402	0.583402
CPQ	rs4735437	rs4735437	rs4735437	0.0221136	0.392428	0.317478	0.392428
CPSF1	rs13258200	rs35817095	rs13258200	0.0116787	0.305551	0.00912707	0.305551
CPSF2	rs12590449	rs61976561	rs61976561	0.18043	0.00323405	0.0303894	0.18043
CPSF3L	rs35993679	rs35993679	rs3766185	0.0830073	0.0663746	0.216862	0.216862
CPSF6	rs6581886	rs6581886	rs6581886	0.0266138	0.0166736	0.024893	0.0266138
CPT1A	rs7119793	rs7119793	rs7119793	0.041639	0.268854	0.0441296	0.268854
CPT1B	rs131758	rs131758	rs131758	0.0199745	0.0566322	0.142887	0.142887
CPTP	rs71628972	rs71628972	rs71628972	0.257421	0.230791	0.219328	0.257421
CPVL	rs245883	rs245883	rs245883	0.140622	0.222994	0.00388347	0.222994
CR1	rs6700109	rs6700109	rs6700109	0.000626256	0.0096832	0.00408066	0.0096832
CR2	rs7544370	rs7544370	rs7544370	0.245852	0.214376	0.334337	0.334337
CRACR2A	rs7960633	rs7960633	rs7960633	0.0337635	0.0316124	0.193798	0.193798
CRACR2B	rs7126859	rs7126859	rs10902226	0.0322301	0.236829	0.0595976	0.236829
CRADD	rs1843532	rs1843532	rs1843532	0.352959	0.498004	0.922204	0.922204
CRAT	rs7030543	rs7030543	rs7030543	0.282468	0.422131	0.0126506	0.422131
CRCP	rs1144894	rs1144894	rs1144894	0.553742	0.68923	0.254958	0.68923
CREB3L2	rs273963	rs273963	rs273963	0.333802	0.218258	0.307404	0.333802
CREB3L4	rs6724	rs6724	rs6724	0.955375	0.594303	0.600863	0.955375
CREB5	rs6965754	rs6965754	rs56388170	0.027889	0.00277039	0.487375	0.487375
CREBL2	rs111652169	rs111652169	rs11831188	0.36104	0.308377	0.288951	0.36104
CRELD1	rs780281	rs780281	rs780281	0.234345	0.154207	0.226607	0.234345
CRELD2	rs9616394	rs9616394	rs9616394	0.00436113	0.0108255	0.0164605	0.0164605
CRHR1-IT1	rs62060839	rs62060839	rs62060839	0.0827018	0.177234	0.0554478	0.177234
CRIM1	rs3770849	rs3770849	rs3770849	0.793986	0.0778223	0.123018	0.793986
CRIP1	rs8010223	rs8010223	rs8010223	0.165128	0.174364	0.148384	0.174364
CRIPAK	rs28509315	rs28509315	rs28509315	0.0047945	0.00377232	0.0350345	0.0350345
CRISPLD2	rs8057431	rs8057431	rs8057431	0.00063554	0.000651016	0.000611827	0.000651016
CRK	rs76153232	rs76153232	rs76153232	0.278603	0.568847	0.311479	0.568847
CRLF3	rs6505216	rs6505216	rs6505216	0.278295	0.513219	0.206088	0.513219
CRMP1	rs111548136	rs111548136	rs111548136	0.0044066	0.00445276	0.404247	0.404247
CRNDE	rs74849022	rs74849022	rs74849022	0.0262259	0.017545	0.0184355	0.0262259
CRNKL1	rs3817995	rs3817995	rs3817995	0.0160364	0.217908	0.019358	0.217908
CROCCP2	rs11586910	rs11586910	rs11586910	0.000768146	8.27119e-05	0.000196651	0.000768146
CROCCP3	rs279781	rs279781	rs279781	0.221141	0.16626	0.420551	0.420551
CROCC	rs6691985	rs6691985	rs6691985	0.000562233	0.000563898	5.60731e-06	0.000563898
CRTAM	rs4936759	rs4936759	rs4936759	0.0125094	0.0717028	0.0129724	0.0717028
CRTAP	rs6550207	rs6550207	rs6550207	0.00126958	0.0009581	0.00194591	0.00194591
CRTC1	rs77625533	rs77625533	rs77625533	0.315907	0.492477	0.304656	0.492477
CRTC2	rs3008665	rs3008665	rs3008665	0.217893	0.864789	0.214336	0.864789
CRTC3	rs35110627	rs12901150	rs12901150	0.808038	0.958008	0.306185	0.958008
CRY1	rs10861709	rs7957002	rs7957002	0.254113	0.508676	0.252331	0.508676
CRY2	rs12794698	rs12794698	rs12794698	0.00877347	0.00900941	0.00746885	0.00900941
CRYBB2P1	rs59226697	rs59226697	rs59226697	0.000581758	0.00074395	0.00809673	0.00809673
CRYBG3	rs11544446	rs11544446	rs72922871	0.236339	0.515186	0.331119	0.515186
CRYL1	rs10507294	rs10507294	rs10507294	0.379452	0.97057	0.407515	0.97057
CRYZ	rs3806160	rs2881153	rs3806160	0.00279371	0.0134312	0.0305853	0.0305853
CSAD	rs17704675	rs2293430	rs17704675	0.384895	0.418142	0.234342	0.418142
CSE1L	rs1885163	rs1885163	rs348276	0.114509	0.053215	0.0764999	0.114509
CSF2RB	rs4821544	rs4821544	rs4820259	0.296435	0.334066	0.922766	0.922766
CSF3R	rs3917925	rs3917925	rs3917925	0.0114695	0.0835613	0.00635059	0.0835613
CSF3	rs12453732	rs12453732	rs12453732	0.275956	0.707785	0.247298	0.707785
CSGALNACT1	rs34752971	rs34752971	rs34752971	0.0346973	0.999723	0.0264754	0.999723
CSGALNACT2	rs3026782	rs3026782	rs12262152	0.0142831	0.0130295	0.00990851	0.0142831
CSNK1D	rs116361507	rs11655036	rs11655036	0.981513	0.0291422	0.00660931	0.981513
CSNK1E	rs142084246	rs142084246	rs9607529	0.594247	0.284309	0.412689	0.594247
CSNK1G1	rs6494476	rs7180079	rs6494476	0.00546035	0.0061073	0.0053765	0.0061073
CSNK1G2	rs58242656	rs58242656	rs58242656	0.0170364	0.0273062	0.407976	0.407976
CSNK1G3	rs12109037	rs12109037	rs10463484	0.285576	0.771577	0.32194	0.771577
CSNK2A2	rs34627215	rs34627215	rs34627215	0.0337743	0.0230298	0.0132997	0.0337743
CSNK2B	rs2857698	rs2857698	rs707919	0.0789505	0.0796672	0.0616195	0.0796672
CSRNP1	rs1274962	rs2249736	rs1274962	0.10546	0.0752429	0.215812	0.215812
CSRP1	rs9628676	rs9628676	rs9628676	0.00600125	0.00569456	0.239019	0.239019
CSRP2BP	rs2295181	rs2295181	rs2295181	0.00586473	0.00586514	0.225412	0.225412
CST3	rs73102386	rs73102386	rs73102386	0.86494	0.288256	0.987741	0.987741
CSTA	rs13079638	rs12632735	rs12632735	0.797821	0.318357	0.103419	0.797821
CSTB	rs2838372	rs2838372	rs2838372	0.0345156	0.0127111	0.25639	0.25639
CSTF1	rs16979884	rs16979884	rs16979884	0.290467	0.469278	0.314326	0.469278
CSTF2T	rs117728113	rs117728113	rs117408264	0.111665	0.0715524	0.073777	0.111665
CTA-14H9.5	rs9379886	rs9379886	rs9379886	0.0135582	0.224525	0.0126152	0.224525
CTA-292E10.6	rs73166779	rs73166779	rs73166779	0.289924	0.311133	0.238995	0.311133
CTA-29F11.1	rs12389	rs12389	rs12389	0.00202492	0.00396521	0.00672078	0.00672078
CTA-384D8.35	rs6009920	rs6009920	rs6009920	0.463977	0.886081	0.60582	0.886081
CTA-384D8.36	rs131813	rs131813	rs131813	0.00979894	0.00729925	0.146664	0.146664
CTA-390C10.10	rs6004659	rs6004659	rs6004659	0.00602573	0.00655643	0.00725328	0.00725328
CTA-941F9.10	rs134860	rs2071851	rs134860	0.116663	0.0700452	0.345281	0.345281
CTA-963H5.5	rs7288635	rs7288635	rs7288635	0.878958	0.292171	0.280409	0.878958
CTB-113P19.5	rs1036198	rs1036198	rs1036198	0.322634	0.338818	0.691688	0.691688
CTB-114C7.4	rs17672051	rs17672051	rs17672051	0.362591	0.588284	0.290673	0.588284
CTB-119C2.1	rs35306216	rs35306216	rs35306216	0.0248035	0.0232271	0.311981	0.311981
CTB-131K11.1	rs4795369	rs8069451	rs4795369	0.260848	0.560628	0.254508	0.560628
CTB-138E5.1	rs7717807	rs7717807	rs7717807	0.000665995	0.000654966	0.000664843	0.000665995
CTB-25B13.12	rs188230088	rs188230088	rs188230088	0.355358	0.236635	0.513119	0.513119
CTB-31N19.3	rs226005	rs226005	rs226005	0.000520836	0.00717464	0.000377581	0.00717464
CTB-31O20.4	rs893539	rs893539	rs893539	0.0135478	0.0155638	0.014441	0.0155638
CTB-41I6.1	rs683515	rs683515	rs683515	0.864762	0.56558	0.195322	0.864762
CTB-41I6.2	rs585407	rs585407	rs585407	0.000872067	0.00221613	0.00100674	0.00221613
CTB-58E17.1	rs71384258	rs71384258	rs71384258	0.222424	0.173316	0.0659371	0.222424
CTB-61M7.2	rs3745902	rs3745902	rs3745902	0.0351775	0.0060961	0.0436812	0.0436812
CTBP1-AS2	rs2878539	rs2878539	rs2878539	0.00864022	0.00896315	0.613595	0.613595
CTBP1	rs1250099	rs1250099	rs1250099	0.834353	0.517338	0.273484	0.834353
CTBP2	rs7097254	rs7097254	rs11245529	0.304499	0.260155	0.630296	0.630296
CTBS	rs12752498	rs12742176	rs12742176	0.0544633	0.99756	0.054605	0.99756
CTC-203F4.2	rs3733728	rs3733728	rs3733728	0.263331	0.479821	0.251068	0.479821
CTC-205M6.1	rs117101214	rs117101214	rs117101214	0.00086151	0.00582408	0.000494645	0.00582408
CTC-241N9.1	rs76560434	rs61736195	rs76560434	0.366749	0.332712	0.360267	0.366749
CTC-251D13.1	rs357616	rs357619	rs357616	0.011285	0.823098	0.117332	0.823098
CTC-301O7.4	rs11083972	rs11083972	rs254660	0.120214	0.101873	0.0702542	0.120214
CTC-329D1.2	rs140334738	rs140334738	rs140334738	0.18016	0.217224	0.184438	0.217224
CTC-351M12.1	rs164390	rs6862253	rs6862253	0.0727351	0.14382	0.0558956	0.14382
CTC-425O23.5	rs112065186	rs112065186	rs7508513	0.0191025	0.0263993	0.0132971	0.0263993
CTC-428G20.6	rs267307	rs267307	rs267307	0.0548539	0.108483	0.265668	0.265668
CTC-428H11.2	rs72776023	rs72776023	rs72776023	0.247923	0.231678	0.242545	0.247923
CTC-429P9.1	rs773917	rs773917	rs773917	0.64174	0.348024	0.376975	0.64174
CTC-429P9.2	rs6512124	rs6512124	rs6512124	0.51578	0.394811	0.272064	0.51578
CTC-429P9.5	rs62107762	rs62107762	rs62107762	0.301573	0.761726	0.3134	0.761726
CTC-459F4.1	rs55906427	rs55906427	rs55906427	0.0126751	0.0509723	0.0709684	0.0709684
CTC-487M23.5	rs448162	rs448162	rs448162	0.379355	0.721279	0.349707	0.721279
CTC-487M23.6	rs149190	rs151980	rs151980	0.301993	0.554753	0.470686	0.554753
CTC-534A2.2	rs444045	rs444045	rs444045	0.122281	0.230635	0.0835512	0.230635
CTC-548K16.6	rs7508735	rs7508735	rs7508735	0.282598	0.434164	0.338356	0.434164
CTC-550B14.6	rs12981732	rs12981732	rs12981732	0.0384894	0.0386976	0.245347	0.245347
CTC-550B14.7	rs12981732	rs1059211	rs1059211	0.024308	0.0289676	0.000419099	0.0289676
CTC-559E9.5	rs12052168	rs12052168	rs12052168	0.951893	0.0538197	0.0122742	0.951893
CTC-559E9.6	rs12983372	rs12983372	rs12980778	0.16922	0.0811713	0.213782	0.213782
CTC1	rs8076031	rs8076031	rs8076031	0.000848539	0.0330781	0.00109852	0.0330781
CTD-2006K23.1	rs4788846	rs524536	rs4788846	0.00313857	0.999628	0.00350691	0.999628
CTD-2012J19.3	rs11955318	rs11955318	rs11955318	1.59855e-05	0.00403845	0.00117067	0.00403845
CTD-2015H6.3	rs140381319	rs140381319	rs140381319	0.0481999	0.0474854	0.399111	0.399111
CTD-2017D11.1	rs75544805	rs75544805	rs62117636	0.0485576	0.0336002	0.0513875	0.0513875
CTD-2017D11.2	rs62113752	rs62113753	rs62113753	0.0430106	0.0734415	0.0407148	0.0734415
CTD-2020K17.1	rs1906342	rs1906342	rs1906342	0.162451	0.248342	0.232182	0.248342
CTD-2020K17.3	rs7224548	rs7224548	rs7224548	0.304171	0.18052	0.177727	0.304171
CTD-2047H16.4	rs41301892	rs41301892	rs41301892	0.0069719	0.0126328	0.0105787	0.0126328
CTD-2054N24.2	rs2727167	rs2727167	rs2727167	0.00709173	5.09367e-05	0.000781283	0.00709173
CTD-2083E4.6	rs4957008	rs4957008	rs4957008	0.0132099	0.0116215	0.0455451	0.0455451
CTD-2095E4.5	rs739799	rs739799	rs739799	0.250506	0.286034	0.324094	0.324094
CTD-2135D7.5	rs1651189	rs1651189	rs1651189	0.0328828	0.0160148	0.995379	0.995379
CTD-2184D3.5	rs11070881	rs11070881	rs11070881	0.00699358	0.0074784	0.257841	0.257841
CTD-2192J16.20	rs7247171	rs7247171	rs7247171	0.192718	0.151115	0.139942	0.192718
CTD-2201E18.3	rs2548341	rs13169690	rs13169690	0.0178864	0.108753	0.0247498	0.108753
CTD-2203K17.1	rs3756663	rs3756663	rs3756663	0.000254526	0.000290742	0.000166628	0.000290742
CTD-2228K2.1	rs957791	rs957791	rs957791	0.0405606	0.0573222	0.13127	0.13127
CTD-2228K2.7	rs10474783	rs10474783	rs10474783	0.00171082	0.000472886	0.747996	0.747996
CTD-2240E14.4	rs3826785	rs3826785	rs3826785	0.478481	0.266743	0.243296	0.478481
CTD-2245F17.3	rs7260623	rs7260623	rs7260623	0.00739437	0.00923784	0.00916361	0.00923784
CTD-2260A17.1	rs469783	rs469783	rs469783	0.000595484	0.0814992	0.000624216	0.0814992
CTD-2270P14.1	rs4786314	rs4238842	rs4238842	0.0178733	0.0452598	0.0173801	0.0452598
CTD-2270P14.5	rs9925824	rs9925824	rs9925824	0.0100523	0.0462348	0.00213568	0.0462348
CTD-2286N8.2	rs7504390	rs7504390	rs4799018	0.940734	0.0709189	0.0591718	0.940734
CTD-2303H24.2	rs854795	rs854795	rs854795	0.000429345	0.00160998	0.00374959	0.00374959
CTD-2306A12.1	rs8025258	rs8025258	rs8025258	0.0454147	0.00515557	0.00540862	0.0454147
CTD-2310F14.1	rs2662016	rs2662016	rs2662016	0.0216748	0.0266336	0.0617827	0.0617827
CTD-2319I12.4	rs79378385	rs79378385	rs79378385	0.17286	0.202849	0.161009	0.202849
CTD-2323K18.1	rs4886450	rs4886702	rs4886702	0.0738705	0.0610282	0.0734723	0.0738705
CTD-2336O2.1	rs10481354	rs7463876	rs10481354	0.0191471	0.00832495	0.00479805	0.0191471
CTD-2341M24.1	rs55742785	rs55742785	rs55742785	0.289397	0.569612	0.481577	0.569612
CTD-2349P21.9	rs11656986	rs11656986	rs11656986	0.024858	0.0228138	0.344165	0.344165
CTD-2353F22.1	rs1025288	rs1025288	rs1025288	0.000644147	6.872e-05	0.000629071	0.000644147
CTD-2353F22.2	rs13159713	rs13159713	rs13159713	0.253655	0.367925	0.276894	0.367925
CTD-2357A8.2	rs7501958	rs7501958	rs7501958	0.311674	0.426521	0.455975	0.455975
CTD-2357A8.3	rs7221471	rs7221471	rs7221471	0.00112418	0.00370558	0.00185195	0.00370558
CTD-2366F13.1	rs17298431	rs17298431	rs17298431	0.0179746	0.416663	0.0128639	0.416663
CTD-2368P22.1	rs1014767	rs1549279	rs1014767	0.000156558	0.00017338	0.022171	0.022171
CTD-2369P2.8	rs10418550	rs10418550	rs10418550	0.291226	0.414644	0.276389	0.414644
CTD-2376I4.2	rs26575	rs26575	rs26575	0.0118489	0.0209712	0.0125802	0.0209712
CTD-2516F10.2	rs10743024	rs10743024	rs10743024	0.356107	0.00677034	0.00768924	0.356107
CTD-2517M22.14	rs873884	rs7002959	rs7002959	0.194048	0.225965	0.14347	0.225965
CTD-2521M24.4	rs73016334	rs73016334	rs73016334	0.318159	0.298771	0.371308	0.371308
CTD-2527I21.14	rs786503	rs786503	rs786503	0.317668	0.953695	0.29108	0.953695
CTD-2528L19.6	rs12975895	rs12981237	rs12975895	0.083238	0.0774397	0.250648	0.250648
CTD-2538C1.2	rs71351189	rs71351189	rs71351189	0.0211707	0.479498	0.0156152	0.479498
CTD-2547L24.3	rs2540863	rs2540863	rs2540863	0.00922286	0.166674	0.00851473	0.166674
CTD-2553L13.9	rs6510448	rs6510448	rs10401647	0.198373	0.3023	0.235437	0.3023
CTD-2555A7.3	rs7500326	rs7500326	rs7500326	0.0146397	0.0143332	0.0127752	0.0146397
CTD-2561J22.2	rs1113577	rs1113577	rs1113577	0.510624	0.488846	0.0088773	0.510624
CTD-2562J17.6	rs2282600	rs2282600	rs2282600	0.00403258	0.101317	0.00144741	0.101317
CTD-2574D22.3	rs139053518	rs7542	rs7542	0.200979	0.391381	0.138455	0.391381
CTD-2583A14.11	rs11084521	rs11084521	rs11084521	0.641479	0.257534	0.305415	0.641479
CTD-2583A14.8	rs116847593	rs147209875	rs147209875	0.0246708	0.0292345	0.0862477	0.0862477
CTD-2587H24.14	rs73066671	rs73066671	rs73066671	0.47091	0.282849	0.289025	0.47091
CTD-2587M2.1	rs537264	rs537264	rs537264	0.00193005	0.00233323	0.00274679	0.00274679
CTD-2588E21.1	rs7157440	rs7157440	rs7157440	0.0222057	0.0378063	0.090864	0.090864
CTD-2600H12.2	rs117055801	rs147541309	rs117055801	0.36073	0.201069	0.244327	0.36073
CTD-2619J13.14	rs9304813	rs9304813	rs9304813	0.0144777	0.015461	0.0193499	0.0193499
CTD-2619J13.17	rs2033711	rs2033711	rs4801592	0.313657	0.107515	0.195261	0.313657
CTD-2619J13.8	rs16988668	rs73939627	rs16988668	0.0106985	0.0177706	0.0139531	0.0177706
CTD-2619J13.9	rs12609654	rs12609654	rs12609654	0.0344677	0.0619569	0.295149	0.295149
CTD-2623N2.3	rs7248466	rs7248466	rs7248466	0.167895	0.378279	0.888475	0.888475
CTD-2647L4.4	rs56221500	rs56221500	rs56221500	0.257952	0.52481	0.276551	0.52481
CTD-3074O7.5	rs10736656	rs10736656	rs10736656	0.168805	0.811259	0.170571	0.811259
CTD-3088G3.8	rs72781032	rs72781032	rs72781032	0.00201907	0.00107391	0.00104371	0.00201907
CTD-3092A11.1	rs7166432	rs1967030	rs7166432	0.0102032	0.00800168	0.0106786	0.0106786
CTD-3092A11.2	rs1075232	rs1075232	rs1075232	0.037193	0.701782	0.0264338	0.701782
CTD-3099C6.9	rs61656558	rs61656558	rs61656558	0.00504521	0.000265316	9.47963e-06	0.00504521
CTD-3126B10.2	rs62040672	rs62040672	rs62040672	0.283032	0.303691	0.593878	0.593878
CTD-3128G10.7	rs163494	rs163494	rs163494	0.010884	0.0432404	0.0326654	0.0432404
CTD-3131K8.2	rs7254408	rs7254408	rs7254296	0.0454004	0.162585	0.0775109	0.162585
CTD-3138B18.5	rs260497	rs260497	rs260497	0.0723329	0.0039581	0.00473191	0.0723329
CTD-3184A7.4	rs11697094	rs11697094	rs11697094	0.290373	0.415313	0.342113	0.415313
CTD-3187F8.14	rs34681424	rs34681424	rs34681424	0.000639054	0.000316149	0.000587817	0.000639054
CTD-3187F8.15	rs11667789	rs11667789	rs11667789	0.0135451	0.00722563	0.00102342	0.0135451
CTD-3187F8.6	rs34681424	rs34681424	rs34681424	0.000587725	0.000579286	0.106555	0.106555
CTD-3220F14.2	rs1962889	rs1962889	rs1962889	0.208031	0.559614	0.18252	0.559614
CTD-3222D19.9	rs56397532	rs56397532	rs56397532	0.348861	0.424605	0.398831	0.424605
CTDNEP1	rs222851	rs222851	rs222851	0.00391384	0.00466184	0.00722628	0.00722628
CTDP1	rs12458462	rs12458462	rs3859317	0.00350503	0.00378408	0.0782451	0.0782451
CTDSP2	rs530553356	rs530553356	rs530553356	0.238615	0.252345	0.229299	0.252345
CTDSPL	rs77482666	rs77482666	rs77482666	0.886237	0.51721	0.241198	0.886237
CTHRC1	rs2454022	rs2454022	rs2454022	0.0795771	0.0792913	0.482604	0.482604
CTH	rs487773	rs487773	rs487773	0.000894828	0.004184	0.000822732	0.004184
CTIF	rs299745	rs299745	rs299745	0.492345	0.304617	0.376649	0.492345
CTLA4	rs10804137	rs10804137	rs10804137	0.269468	0.655832	0.389208	0.655832
CTNNA1	rs7709770	rs7709770	rs7709770	0.0597778	0.104181	0.0982874	0.104181
CTNNAL1	rs149545291	rs149545291	rs149545291	0.672444	0.0128322	0.0177351	0.672444
CTNNB1	rs3774369	rs6768379	rs6768379	0.218323	0.489122	0.367715	0.489122
CTNNBIP1	rs1372106	rs12034119	rs2582981	0.260792	0.577889	0.302037	0.577889
CTNNBL1	rs73290822	rs73290822	rs73290822	0.000645028	0.000320052	0.000633761	0.000645028
CTNND1	rs10750870	rs10750870	rs10750870	0.111771	0.116649	0.207893	0.207893
CTNS	rs222752	rs222752	rs222752	0.00583552	0.000429708	0.00028601	0.00583552
CTPS1	rs7512775	rs7512775	rs7512775	0.324978	0.313275	0.643556	0.643556
CTSA	rs3848719	rs7271846	rs7271846	0.333902	0.264543	0.228499	0.333902
CTSB	rs1736120	rs1736120	rs1736120	0.00946799	0.0071553	0.00890777	0.00946799
CTSC	rs7933419	rs7933419	rs7933419	1	0.00708114	0.00708114	1
CTSD	rs142314057	rs142314057	rs142314057	0.0246248	0.833183	0.00768895	0.833183
[truncated: 7,568 more rows]

## Sheet: tQTL
Transcript	Peak_SNP_UT	Peak_SNP_LPS	Peak_SNP_IFNg	UT.unique.PP	LPS.unique.PP	IFN.unique.PP	Max_unique
ENST00000002125	rs12712528	rs12712528	rs12712528	0.0109836	0.0503802	0.0104697	0.0503802
ENST00000004103	rs4725943	rs4725943	rs4725943	0.00377952	0.0276878	0.00357526	0.0276878
ENST00000005260	rs10953261	rs10249366	rs10953261	0.143199	0.25382	0.159763	0.25382
ENST00000006658	rs9890200	rs9890200	rs9890200	0.00119645	0.000567434	0.00514024	0.00514024
ENST00000008180	rs4045136	rs4045136	rs139926695	0.0377998	0.0454548	0.876033	0.876033
ENST00000009041	rs55915216	rs55915216	rs55915216	0.0118316	0.0109598	0.0117711	0.0118316
ENST00000009180	rs9888408	rs9888408	rs9888408	0.0347949	0.0232243	0.0185734	0.0347949
ENST00000011898	rs35244030	rs35244030	rs35244030	0.0504195	0.00293043	0.0108479	0.0504195
ENST00000012443	rs3764613	rs3764613	rs3764613	0.000448619	0.0647934	0.000448815	0.0647934
ENST00000013807	rs112812471	rs112812471	rs112812471	0.62087	0.0394815	0.0474087	0.62087
ENST00000014930	rs4763917	rs7979663	rs7979663	0.498418	0.0667468	0.047567	0.498418
ENST00000016171	rs11190245	rs11190245	rs12355655	0.0109022	0.00987543	0.0955918	0.0955918
ENST00000026218	rs7198884	rs7198884	rs7198884	0.0126757	0.137524	0.00169227	0.137524
ENST00000028008	rs2247315	rs2757039	rs2247315	0.350241	0.220608	0.0601167	0.350241
ENST00000037869	rs4852159	rs6750178	rs4852159	0.252187	0.0302187	0.0371877	0.252187
ENST00000046640	rs222778	rs222779	rs222779	0.0152054	0.0249299	0.0447744	0.0447744
ENST00000054666	rs11590868	rs11590868	rs11590868	0.117362	0.121091	0.193659	0.193659
ENST00000055077	rs1805395	rs1805395	rs1805395	0.00267396	0.000714117	0.00321211	0.00321211
ENST00000056233	rs35006008	rs35006008	rs35006008	0.0031234	0.00334635	0.00260224	0.00334635
ENST00000064724	rs62293540	rs147186361	rs62293540	0.0890687	0.077623	0.0394986	0.0890687
ENST00000075322	rs11424718	rs11424718	rs11424718	0.0510591	0.0617978	0.614148	0.614148
ENST00000078429	rs308034	rs308034	rs308034	0.58854	0.0673728	0.20962	0.58854
ENST00000162749	rs4149580	rs4149580	rs4149580	0.00150796	0.00138854	0.0319977	0.0319977
ENST00000164305	rs28685005	rs28685005	rs28685005	0.0105816	0.0995742	0.0112956	0.0995742
ENST00000167462	rs145821642	rs5822091	rs145821642	0.0227606	0.0469137	0.132897	0.132897
ENST00000170447	rs113368836	rs113368836	rs113368836	0.0293222	0.610612	0.023847	0.610612
ENST00000173229	rs142395518	rs76457568	rs142395518	0.100386	0.321197	0.359749	0.359749
ENST00000176643	rs3035630	rs3035630	rs3035630	0.0319446	0.0103412	0.0132426	0.0319446
ENST00000184956	rs7207204	rs7207204	rs7207204	0.0360746	0.021116	0.523807	0.523807
ENST00000187608	rs140838345	rs140838345	rs140838345	0.00048279	0.000486035	0.000572028	0.000572028
ENST00000192788	rs113344808	rs9462024	rs9462024	0.213634	0.123812	0.171113	0.213634
ENST00000193391	rs2660807	rs2660807	rs182984	0.0408289	0.698356	0.0554659	0.698356
ENST00000196371	rs12186512	rs12186512	rs12186512	0.0837148	0.0488451	0.785149	0.785149
ENST00000198536	rs146771744	rs73401450	rs146771744	0.730067	0.0258033	0.0195251	0.730067
ENST00000199448	rs41276027	rs41276027	rs41276027	0.0570043	0.0180344	0.608023	0.608023
ENST00000200453	rs753873584	rs753873584	rs753873584	0.0829622	0.0672387	0.0358651	0.0829622
ENST00000202017	rs749209821	rs201210453	rs749209821	0.0298376	0.0306277	0.681115	0.681115
ENST00000202677	rs79649887	rs79649887	rs79649887	0.057816	0.330554	0.0563899	0.330554
ENST00000202917	rs10850097	rs10850097	rs10850097	0.00237134	0.00171269	0.00522053	0.00522053
ENST00000203630	rs59226301	rs59226301	rs11064369	0.0341231	0.535333	0.0389395	0.535333
ENST00000203664	rs7151395	rs7151395	rs7151395	0.452487	0.0619448	0.0670555	0.452487
ENST00000205214	rs61323244	rs61323244	rs61323244	0.460688	0.0367496	0.116181	0.460688
ENST00000205890	rs854796	rs854796	rs854796	0.0306179	0.0419438	0.0340851	0.0419438
ENST00000206423	rs9866734	rs9866734	rs9866734	0.0575777	0.0266366	0.307501	0.307501
ENST00000206513	rs10143875	rs10143875	rs10143875	0.0519211	0.0562081	0.669499	0.669499
ENST00000206765	rs2180196	rs2180196	rs2180196	0.000492664	0.00189097	0.000486035	0.00189097
ENST00000209873	rs10876446	rs10876446	rs10876446	0.0455242	0.704015	0.0354762	0.704015
ENST00000210313	rs4837796	rs4837796	rs4837796	0.5331	0.0416284	0.0846146	0.5331
ENST00000211076	rs112028213	rs112028213	rs112028213	0.00407402	0.00583084	0.0122599	0.0122599
ENST00000211287	rs2007683	rs2007683	rs2007683	0.0224024	0.0640638	0.861545	0.861545
ENST00000215061	rs3745163	rs3745163	rs3745163	0.0287872	0.00493239	0.0110297	0.0287872
ENST00000215375	rs2074513	rs2074513	rs2074513	0.191542	0.0245841	0.0383947	0.191542
ENST00000215754	rs1006771	rs1006771	rs5751777	0.0318132	0.0805021	0.0331187	0.0805021
ENST00000215838	rs112743876	rs112743876	rs112743876	0.0164919	0.0590498	0.0144653	0.0590498
ENST00000215882	rs809901	rs809901	rs809901	0.11662	0.00640751	0.0235282	0.11662
ENST00000215886	rs5756736	rs5756736	rs5756736	0.0107338	0.55396	0.0103525	0.55396
ENST00000215917	rs1023495	rs6005059	rs1045523	0.00553695	0.00408273	0.00299177	0.00553695
ENST00000215980	rs74538360	rs74538360	rs74538360	0.0294869	0.0350064	0.296373	0.296373
ENST00000216014	rs474525	rs474525	rs474525	0.0455066	0.364888	0.0345657	0.364888
ENST00000216083	rs142546236	rs7292074	rs7292074	0.0470736	0.0202816	0.193739	0.193739
ENST00000216101	rs13054662	rs13054662	rs13054662	0.0503137	0.0386389	0.14581	0.14581
ENST00000216115	rs5759168	rs5759168	rs5759168	0.499757	0.0910852	0.0653494	0.499757
ENST00000216124	rs6151429	rs6151429	rs6151429	0.000154856	0.000663905	0.000655567	0.000663905
ENST00000216274	rs724165	rs3181248	rs724165	0.0031503	0.0144153	0.0061081	0.0144153
ENST00000216286	rs7153950	rs7153950	rs7153950	0.073336	0.810236	0.0719451	0.810236
ENST00000216294	rs6573401	rs61451382	rs6573401	0.0595472	0.0464048	0.0602541	0.0602541
ENST00000216484	rs2272587	rs2272587	rs2272587	0.00890034	0.309983	0.0892545	0.309983
ENST00000216605	rs2983746	rs2983746	rs2983739	0.328042	0.0846626	0.0552951	0.328042
ENST00000216962	rs11087508	rs11087508	rs11087508	0.0524811	0.173809	0.041972	0.173809
ENST00000216968	rs3215710	rs3215710	rs3215710	0.0569737	0.0294312	0.0292402	0.0569737
ENST00000217026	rs826949	rs826949	rs826949	0.0637054	0.471923	0.0793075	0.471923
ENST00000217074	rs11780	rs11780	rs11780	0.033295	0.76835	0.03822	0.76835
ENST00000217381	rs184110	rs184110	rs184110	0.0345533	0.207536	0.0212033	0.207536
ENST00000217402	rs6059501	rs2747535	rs2747535	0.0439403	0.0284974	0.0201681	0.0439403
ENST00000217455	rs6130941	rs6130941	rs6130941	0.0682303	0.117317	0.701675	0.701675
ENST00000217515	rs641396	rs641396	rs641396	0.747375	0.0288778	0.0537293	0.747375
ENST00000218758	rs35511396	rs35511396	rs2328916	0.707434	0.0436408	0.0409428	0.707434
ENST00000219070	rs243836	rs243836	rs243836	0.223355	0.0414216	0.0595314	0.223355
ENST00000219091	rs12032	rs12032	rs12032	0.0538572	0.0880232	0.0451002	0.0880232
ENST00000219097	rs55658937	rs55658937	rs55658937	0.639433	0.0308291	0.0124639	0.639433
ENST00000219240	rs3213422	rs3213422	rs3213422	0.00316556	0.0438831	0.00309526	0.0438831
ENST00000219479	rs77371232	rs28873075	rs28873075	0.137327	0.0249572	0.0159912	0.137327
ENST00000219481	rs1204502	rs1204500	rs1204500	0.0155114	0.0761289	0.0153615	0.0761289
ENST00000219611	rs11865960	rs11865960	rs113948862	0.0237433	0.133986	0.0434101	0.133986
ENST00000220058	rs145382456	rs145382456	rs145382456	0.0149989	0.0333365	0.133902	0.133902
ENST00000220166	rs34778376	rs34778376	rs34778376	0.00634471	0.0111425	0.0290057	0.0290057
ENST00000220478	rs1531156	rs1531156	rs1531156	0.192209	0.134554	0.931014	0.931014
ENST00000220514	rs7176588	rs7176588	rs7176588	0.0274284	0.306728	0.0571411	0.306728
ENST00000220597	rs7821065	rs34555054	rs34555054	0.0384534	0.0155061	0.0170267	0.0384534
ENST00000220616	rs1916273	rs1916273	rs2467992	0.0372318	0.0293556	0.127219	0.127219
ENST00000220659	rs4976893	rs4976893	rs6993679	0.188044	0.0167194	0.0237669	0.188044
ENST00000220888	rs2737225	rs2009382	rs2009382	0.0341727	0.0310347	0.0355765	0.0355765
ENST00000221132	rs13278062	rs13278062	rs13278062	0.00290033	0.0053842	0.0631116	0.0631116
ENST00000221307	rs1290616	rs1290616	rs1290616	0.179934	0.0516743	0.186203	0.186203
ENST00000221399	rs35087747	rs35087747	rs35087747	0.589786	0.0965762	0.168565	0.589786
ENST00000221403	rs142424160	rs142424160	rs142424160	0.000176619	0.0563261	0.00018418	0.0563261
ENST00000221431	rs9636109	rs9636109	rs9636109	0.0227065	0.0432859	0.0628715	0.0628715
ENST00000221476	rs7260359	rs7260359	rs7260359	0.3627	0.0826285	0.0431516	0.3627
ENST00000221480	rs371210817	rs371210817	rs371210817	0.784116	0.0473774	0.0643248	0.784116
ENST00000221515	rs34861192	rs34861192	rs34861192	0.00197421	0.0018476	0.00169217	0.00197421
ENST00000221561	rs4807394	rs4807394	rs4807394	0.00015402	8.75008e-05	0.00029177	0.00029177
ENST00000221671	rs10409401	rs10409401	rs10409401	0.0989342	0.039099	0.154646	0.154646
ENST00000221735	rs34837812	rs34837812	rs34837812	0.0231872	0.0256034	0.0214336	0.0256034
ENST00000221784	rs8107934	rs8107934	rs8107934	0.0971187	0.0524599	0.666232	0.666232
ENST00000221859	rs2285745	rs2285745	rs2285745	0.149772	0.109974	0.0516449	0.149772
ENST00000221891	rs35750728	rs11668331	rs35750728	0.0643145	0.0544704	0.0417781	0.0643145
ENST00000221943	rs284662	rs284662	rs284662	0.0195254	0.0406671	0.0194241	0.0406671
ENST00000221954	rs10153482	rs10153482	rs10153482	0.0179006	0.181884	0.0162197	0.181884
ENST00000222120	rs651774	rs651774	rs651774	0.28689	0.0420277	0.045828	0.28689
ENST00000222219	rs10416997	rs10416997	rs10424001	0.198163	0.0665641	0.112696	0.198163
ENST00000222572	rs6946850	rs6946850	rs6946850	0.00928268	0.00790961	0.0322444	0.0322444
ENST00000222574	rs111542550	rs111542550	rs111542550	0.672758	0.0324568	0.0318736	0.672758
ENST00000222792	rs245882	rs245882	rs245882	0.00945508	0.156907	0.0125268	0.156907
ENST00000222823	rs1558067	rs1558067	rs1558067	0.00100335	0.000157749	0.000252731	0.00100335
ENST00000223324	rs668142	rs668142	rs668142	0.0390033	0.0260333	0.0326475	0.0390033
ENST00000223336	rs672708	rs672708	rs672708	0.0087385	0.447488	0.00674613	0.447488
ENST00000223795	rs3181356	rs10817684	rs10817684	0.109041	0.0383178	0.459291	0.459291
ENST00000223864	rs2104175	rs2104175	rs2104175	0.000318265	0.000468287	0.000280404	0.000468287
ENST00000224949	rs6602026	rs6602026	rs6602026	0.672783	0.121008	0.0390849	0.672783
ENST00000225235	rs375836526	rs71482304	rs71482304	0.0791236	0.423315	0.0897287	0.423315
ENST00000225275	rs12948345	rs12948345	rs12948345	0.0413118	0.0369756	0.437941	0.437941
ENST00000225276	rs12449329	rs12449329	rs12449329	0.0139141	0.0212324	0.0413781	0.0413781
ENST00000225296	rs35865013	rs35865013	rs35865013	0.0726325	0.0599303	0.281003	0.281003
ENST00000225298	rs117168488	rs117168488	rs117168488	0.0602439	0.0205555	0.086613	0.086613
ENST00000225371	rs1987665	rs1987665	rs1987665	0.12578	0.0421785	0.0425004	0.12578
ENST00000225567	rs9893713	rs9893713	rs9893713	0.0148224	0.0434089	0.0128061	0.0434089
ENST00000225576	rs201981908	rs201981908	rs201981908	0.0399519	0.0435021	0.926166	0.926166
ENST00000225696	rs56113612	rs3944127	rs3944127	0.0731298	0.0741689	0.0742353	0.0742353
ENST00000225719	rs139343257	rs139343257	rs216471	0.452884	0.101506	0.0693619	0.452884
ENST00000225724	rs216461	rs216449	rs216461	0.0535909	0.159083	0.798399	0.798399
ENST00000225873	rs321596	rs321596	rs321596	0.0442546	0.0294725	0.0255854	0.0442546
ENST00000226094	rs780006330	rs67844728	rs780006330	0.0895587	0.720391	0.038575	0.720391
ENST00000226193	rs1047339	rs1047339	rs1047339	0.0040346	0.00288265	0.00427389	0.00427389
ENST00000226218	rs7216657	rs7216657	rs7216657	0.697172	0.00962816	0.0141071	0.697172
ENST00000226230	rs112296497	rs112296497	rs112296497	0.0114713	0.04977	0.0129314	0.04977
ENST00000226413	rs72642391	rs72642391	rs72642391	0.0319215	0.0239153	0.0210971	0.0319215
ENST00000226578	rs223492	rs223492	rs223492	0.000657899	0.00070945	0.00065049	0.00070945
ENST00000226760	rs55637334	rs55637334	rs55637334	0.000220754	0.000683692	0.00455933	0.00455933
ENST00000226798	rs1138726	rs1138726	rs1138726	0.0198547	0.0121757	0.330849	0.330849
ENST00000227266	rs34360075	rs34360075	rs1812131	0.0710327	0.00883405	0.00877636	0.0710327
ENST00000227451	rs3110104	rs7925496	rs6591507	0.111645	0.36882	0.0304221	0.36882
ENST00000227525	rs4939474	rs4939474	rs4939474	0.12109	0.0542994	0.622122	0.622122
ENST00000227638	rs4073615	rs4753126	rs4073615	0.786137	0.104627	0.0526875	0.786137
ENST00000228027	rs11236565	rs7937633	rs11236565	0.0393823	0.485738	0.0505541	0.485738
ENST00000228705	rs74643026	rs117881654	rs74643026	0.114755	0.301269	0.142608	0.301269
ENST00000228827	rs28609096	rs10774601	rs10774601	0.0194333	0.0117207	0.0041298	0.0194333
ENST00000228850	rs4766266	rs4766266	rs4766266	0.00126109	0.00130685	0.00191212	0.00191212
ENST00000228887	rs11055163	rs11055163	rs11055163	0.248108	0.0455543	0.0523467	0.248108
ENST00000228918	rs10849448	rs10849448	rs10849448	0.000544487	0.00060214	0.000281508	0.00060214
ENST00000229179	rs118001979	rs118001979	rs118001979	0.121634	0.147062	0.470518	0.470518
ENST00000229238	rs58118986	rs58118986	rs58118986	0.076767	0.0486042	0.0506462	0.076767
ENST00000229328	rs138621699	rs138621699	rs138621699	0.000624084	0.000263117	0.000647665	0.000647665
ENST00000229416	rs1013507	rs1013507	rs1013507	0.00634859	0.0732367	0.00791214	0.0732367
ENST00000229595	rs147531464	rs147531464	rs147531464	0.328314	0.0113509	0.3303	0.3303
ENST00000229829	rs381218	rs3128931	rs381218	0.45788	0.116187	0.0272606	0.45788
ENST00000229903	rs7696	rs7696	rs7696	0.0559674	0.40333	0.0883815	0.40333
ENST00000230048	rs1129644	rs1129644	rs1129644	0.0525696	0.0559642	0.0178705	0.0559642
ENST00000230449	rs13205146	rs13205146	rs13205146	0.851849	0.019104	0.0303564	0.851849
ENST00000230568	rs7757934	rs7757934	rs7757934	0.00638803	0.00491484	0.00516463	0.00638803
ENST00000230640	rs4555740	rs4242054	rs2132569	0.518297	0.0572229	0.0535309	0.518297
ENST00000230792	rs11737902	rs11737902	rs11737902	0.00725035	0.00924626	0.0181303	0.0181303
ENST00000231484	rs164086	rs164086	rs164086	0.00343612	0.00457322	0.0419233	0.0419233
ENST00000231887	rs6797722	rs6797722	rs6797722	0.0850341	0.0568416	0.250398	0.250398
ENST00000233055	rs1138616	rs1138616	rs1138616	0.237124	0.103839	0.274395	0.274395
ENST00000233057	rs7340267	rs4670666	rs7340267	0.0608234	0.127038	0.683627	0.683627
ENST00000233084	rs807612	rs807612	rs807612	0.0462663	0.963838	0.52701	0.963838
ENST00000233121	rs58546653	rs58546653	rs58546653	0.0740244	0.0479974	0.136072	0.136072
ENST00000233146	rs17224682	rs17224682	rs17224682	0.00231489	0.00265628	0.00119345	0.00265628
ENST00000233154	rs73949308	rs150164135	rs150164135	0.186363	0.372613	0.107929	0.372613
ENST00000233202	rs2279015	rs1059823	rs2279014	0.0987506	0.485044	0.0481745	0.485044
ENST00000233699	rs7602229	rs10178568	rs4853088	0.0491818	0.0417962	0.0406189	0.0491818
ENST00000233809	rs17496232	rs17496232	rs17496232	0.000404171	0.000495228	0.404152	0.404152
ENST00000233944	rs13397379	rs7599945	rs13397379	0.0337244	0.791056	0.0303606	0.791056
ENST00000234170	rs3213745	rs3213745	rs3213745	0.0622648	0.0659121	0.0707607	0.0707607
ENST00000234389	rs6510991	rs970101	rs970101	0.0779007	0.61728	0.0725454	0.61728
ENST00000234590	rs914994	rs61784222	rs914994	0.0734365	0.169521	0.647856	0.647856
ENST00000234610	rs35947799	rs35947799	rs2076329	0.0177465	0.134695	0.0572977	0.134695
ENST00000234626	rs17501512	rs13447511	rs17501512	0.012344	0.00865998	0.00871477	0.012344
ENST00000235307	rs6657254	rs6657254	rs6657254	0.00264985	0.00527247	0.0342295	0.0342295
ENST00000235382	rs12130714	rs12130714	rs12130714	0.0695368	0.0335734	0.886542	0.886542
ENST00000235521	rs71811256	rs71811256	rs71811256	0.0878337	0.912243	0.365035	0.912243
ENST00000235835	rs2227295	rs2227295	rs2227295	0.00110529	0.00134687	0.0167102	0.0167102
ENST00000235878	rs10922542	rs10922542	rs10922542	0.015796	0.014349	0.0172428	0.0172428
ENST00000235932	rs1775145	rs1775145	rs1775145	0.00378141	0.00283017	0.00334996	0.00378141
ENST00000236051	rs1782387	rs1010621	rs1782387	0.0222899	0.0248041	0.0247831	0.0248041
ENST00000236137	rs1800595	rs72708008	rs72708008	0.0289447	0.0287108	0.0153767	0.0289447
ENST00000236147	rs4987354	rs4987354	rs4987354	0.0751511	0.0543201	0.711744	0.711744
ENST00000236709	rs35092735	rs35092735	rs35092735	0.00589489	0.0148806	0.0127541	0.0148806
ENST00000236959	rs12990040	rs12990040	rs12990040	0.0655672	0.0116553	0.0428061	0.0655672
ENST00000237380	rs760723166	rs760723166	rs760723166	0.168534	0.185321	0.217863	0.217863
ENST00000237623	rs11934731	rs11934731	rs11934731	0.0138255	0.0217389	0.126397	0.126397
ENST00000237696	rs6441225	rs6441225	rs6441225	0.0296337	0.0603904	0.0727773	0.0727773
ENST00000237822	rs340620	rs10182643	rs10182643	0.0812517	0.0341973	0.066431	0.0812517
ENST00000238497	rs7238199	rs7238199	rs7238199	0.0417292	0.0559501	0.066058	0.066058
ENST00000238508	rs1532887	rs1532887	rs1532887	0.20553	0.160014	0.0802377	0.20553
ENST00000238609	rs34476730	rs34476730	rs34657002	0.0664296	0.612842	0.0496067	0.612842
ENST00000238647	rs4021419	rs4021419	rs4021419	0.0404696	0.870946	0.0561595	0.870946
ENST00000238721	rs13035774	rs13035774	rs113606642	0.343134	0.177084	0.0726337	0.343134
ENST00000238892	rs6739397	rs6739397	rs6739397	0.119512	0.0667209	0.0397358	0.119512
ENST00000238936	rs1571003	rs1571003	rs1571003	0.0250903	0.00690779	0.0601837	0.0601837
ENST00000238961	rs11598011	rs11598011	rs11598011	0.0464167	0.14684	0.0663329	0.14684
ENST00000240079	rs4272832	rs4272832	rs4272832	0.0887565	0.090671	0.057034	0.090671
ENST00000240617	rs35754761	rs35754761	rs35754761	0.00334871	0.0045284	0.00293437	0.0045284
ENST00000240651	rs200039868	rs200039868	rs200039868	0.0926692	0.0812087	0.095644	0.095644
ENST00000241051	rs10767985	rs7111387	rs4756564	0.0202004	0.331598	0.017512	0.331598
ENST00000241052	rs769214	rs769214	rs769214	0.446915	0.608315	0.838425	0.838425
ENST00000241125	rs9578257	rs9578257	rs9578257	0.631853	0.0604129	0.0802025	0.631853
ENST00000242059	rs62446666	rs62446666	rs62446666	0.0454688	0.0514181	0.0457016	0.0514181
ENST00000242209	rs10252042	rs10252042	rs10252042	0.00230197	0.00250065	0.00295162	0.00295162
ENST00000242728	rs139771553	rs139771553	rs139771553	0.138418	0.08432	0.051988	0.138418
ENST00000242786	rs28366013	rs28366013	rs28366013	0.0169947	0.0632854	0.0440613	0.0632854
ENST00000242827	rs112332160	rs9562915	rs112332160	0.00835867	0.1072	0.00683079	0.1072
ENST00000242839	rs148296598	rs148296598	rs73184342	0.00410175	0.00454752	0.0177014	0.0177014
ENST00000243112	rs12827282	rs3136378	rs3136378	0.020342	0.039429	0.113495	0.113495
ENST00000243347	rs68058019	rs68058019	rs68058019	0.0546558	0.808782	0.0488977	0.808782
ENST00000243501	rs578139816	rs4698748	rs578139816	0.0434281	0.225195	0.232527	0.232527
ENST00000243673	rs598645	rs598645	rs598645	0.799609	0.437075	0.0701023	0.799609
ENST00000243776	rs13004994	rs13004994	rs13004994	0.0339938	0.0415324	0.021919	0.0415324
ENST00000244137	rs56187503	rs2241382	rs56187503	0.0210921	0.0234854	0.0481474	0.0481474
ENST00000244204	rs11677558	rs11677558	rs11677558	0.0247116	0.0234063	0.0156142	0.0247116
ENST00000244227	rs7578366	rs7578366	rs7578366	0.0217588	0.0218336	0.0285987	0.0285987
ENST00000244230	rs357757	rs357757	rs357757	0.0551812	0.897532	0.0620088	0.897532
ENST00000244333	rs35135153	rs35135153	rs35135153	0.0547597	0.0433985	0.108175	0.108175
ENST00000244520	rs113344808	rs1883638	rs1883638	0.678559	0.658747	0.0467219	0.678559
ENST00000244576	rs4562132	rs10080555	rs4562132	0.092957	0.0504908	0.0479059	0.092957
ENST00000245121	rs56654141	rs56654141	rs56654141	0.061627	0.0693678	0.0594504	0.0693678
ENST00000245157	rs9938494	rs9938494	rs9938494	0.00675515	0.00655442	0.00965154	0.00965154
ENST00000245206	rs35988301	rs35988301	rs35988301	0.0785042	0.31512	0.0629386	0.31512
ENST00000245304	rs4771272	rs4771272	rs4771272	0.0210252	0.0372301	0.0179284	0.0372301
ENST00000245407	rs6860806	rs6860806	rs6860806	0.000363141	0.0679457	0.000329936	0.0679457
ENST00000245539	rs8075276	rs8067326	rs8075276	0.00662172	0.0074594	0.00467681	0.0074594
ENST00000245620	rs138929286	rs138929286	rs138929286	0.00178555	0.00132188	0.00206348	0.00206348
ENST00000245621	rs13353326	rs13353326	rs13353326	0.033349	0.000436574	0.000402283	0.033349
ENST00000245680	rs7561042	rs7561042	rs1053413	0.89296	0.064096	0.25471	0.89296
ENST00000246166	rs34044534	rs34044534	rs34044534	0.536562	0.0900302	0.926547	0.926547
ENST00000246186	rs591590	rs591590	rs591590	0.0150118	0.0183745	0.0351679	0.0351679
ENST00000246532	rs2293686	rs2293686	rs2293686	0.0052977	0.0362735	0.0126035	0.0362735
ENST00000246554	rs61218414	rs61218414	rs61218414	0.00146035	0.00397731	0.00436807	0.00436807
ENST00000246801	rs1273634	rs1273634	rs1273634	0.00445362	0.00538718	0.00541458	0.00541458
ENST00000247226	rs229661	rs229659	rs229661	0.097591	0.0542218	0.0484103	0.097591
ENST00000247461	rs56807514	rs56807514	rs56807514	0.0441749	0.0520361	0.0413554	0.0520361
ENST00000247815	rs11176120	rs11176120	rs11176117	0.176125	0.130411	0.0240993	0.176125
ENST00000247843	rs12811632	rs12811632	rs12811632	0.0310929	0.03061	0.920826	0.920826
ENST00000248041	rs4808005	rs4808005	rs4808005	0.141372	0.0110229	0.0133031	0.141372
ENST00000248071	rs10413861	rs10413861	rs10413861	0.107906	0.0432435	0.104928	0.107906
ENST00000248121	rs7185825	rs7185825	rs7185825	0.0518622	0.921328	0.0519652	0.921328
ENST00000248306	rs78509656	rs79802383	rs79802383	0.358941	0.369748	0.122234	0.369748
ENST00000248444	rs2579959	rs2579959	rs2579959	0.199326	0.0418009	0.065265	0.199326
ENST00000248553	rs1558441	rs2868371	rs2868371	0.0401055	0.0235353	0.276066	0.276066
ENST00000248598	rs66715423	rs66715423	rs66715423	0.704115	0.070973	0.0374689	0.704115
ENST00000248706	rs17082147	rs10014464	rs10014464	0.0731528	0.0283217	0.0523783	0.0731528
ENST00000248879	rs3747075	rs3747075	rs3747075	0.0212539	0.0225438	0.0181784	0.0225438
ENST00000248899	rs4821544	rs4821544	rs4821544	0.000191782	2.64457e-05	0.00050314	0.00050314
ENST00000248924	rs2413485	rs11703407	rs2413485	0.0177914	0.244026	0.685816	0.685816
ENST00000248975	rs543373336	rs543373336	rs543373336	0.00570719	0.0125288	0.00416084	0.0125288
ENST00000249014	rs2281097	rs2281097	rs2281097	0.000393481	0.000319384	0.00341287	0.00341287
ENST00000249364	rs4270899	rs4270899	rs4270899	0.0522932	0.107614	0.0565191	0.107614
ENST00000249375	rs3807307	rs3778754	rs3807307	0.0168525	0.0166776	0.99344	0.99344
ENST00000249389	rs339098	rs60619101	rs339098	0.0374746	0.0483387	0.0599457	0.0599457
ENST00000249700	rs2607119	rs2607119	rs2607119	0.0684633	0.742869	0.0496676	0.742869
ENST00000249776	rs113638727	rs113638727	rs113638727	0.00343994	0.0119311	0.00447936	0.0119311
ENST00000250111	rs1641516	rs1641538	rs1641516	0.0404114	0.0420749	0.453571	0.453571
ENST00000250124	rs2270341	rs2075230	rs2075230	0.884576	0.593401	0.0762562	0.884576
ENST00000250340	rs148171501	rs141369989	rs148171501	0.0178641	0.0364833	0.00438255	0.0364833
ENST00000250416	rs3093882	rs3093890	rs3093890	0.251556	0.00973537	0.00217686	0.251556
ENST00000250615	rs4647858	rs4647858	rs4647858	0.150617	0.0511406	0.0742406	0.150617
ENST00000250916	rs12610131	rs376550665	rs376550665	0.276399	0.0752213	0.0407022	0.276399
ENST00000251047	rs9319948	rs9319948	rs9319948	0.00411232	0.0145272	0.00660271	0.0145272
ENST00000251101	rs6506450	rs6506450	rs6506450	0.111939	0.941577	0.0677913	0.941577
ENST00000251372	rs777974322	rs34448647	rs777974322	0.0110612	0.00312073	0.00311819	0.0110612
ENST00000251376	rs34448647	rs34448647	rs34448647	0.0137363	0.721419	0.0284722	0.721419
ENST00000251453	rs143394669	rs480595	rs480595	0.0487717	0.0399144	0.864288	0.864288
ENST00000251472	rs35930918	rs10407116	rs10407116	0.217214	0.344339	0.113034	0.344339
ENST00000251507	rs5778796	rs6661868	rs6661868	0.103531	0.136176	0.102389	0.136176
ENST00000251582	rs443941	rs443941	rs443941	0.0837465	0.0703703	0.0673474	0.0837465
ENST00000251722	rs838718	rs838718	rs838718	0.0480853	0.0513943	0.586082	0.586082
ENST00000251822	rs2430800	rs17088859	rs2430800	0.113099	0.067074	0.780876	0.780876
ENST00000252137	rs1936951	rs1936951	rs1936951	0.0412279	0.349686	0.0934306	0.349686
ENST00000252244	rs2741159	rs2741159	rs2741159	0.000484086	0.00178208	0.000478868	0.00178208
ENST00000252288	rs141802325	rs141802325	rs3786974	0.321764	0.037628	0.0427621	0.321764
ENST00000252490	rs73047641	rs73047641	rs73047641	0.000513047	0.000519181	0.810213	0.810213
ENST00000252655	rs74781723	rs74781723	rs74781723	0.0673872	0.1369	0.0706398	0.1369
ENST00000252826	rs78616533	rs117880896	rs117880896	0.648908	0.119027	0.0796937	0.648908
ENST00000253031	rs112136706	rs112136706	rs112136706	0.149072	0.0278333	0.0407844	0.149072
ENST00000253108	rs2305789	rs2305789	rs2305789	0.0546569	0.999791	0.0527917	0.999791
ENST00000253109	rs3760755	rs3760755	rs3760755	0.0104775	0.00417179	0.0191298	0.0191298
ENST00000253193	rs12608634	rs12608634	rs12608634	0.046252	0.0735237	0.91774	0.91774
ENST00000253251	rs533435461	rs533435461	rs533435461	0.0825718	0.0715322	0.0250804	0.0825718
ENST00000253270	rs35616305	rs67848022	rs35448532	0.0692948	0.0714398	0.0715264	0.0715264
ENST00000253462	rs3764269	rs3764269	rs3764269	0.0435238	0.4125	0.0825171	0.4125
ENST00000253686	rs60231747	rs60231747	rs60231747	0.0333284	0.0666457	0.0284511	0.0666457
ENST00000253697	rs4684237	rs4684237	rs4684237	0.000308552	0.00112705	0.0651447	0.0651447
ENST00000253754	rs162904	rs270621	rs270621	0.00379213	0.00453834	0.00650226	0.00650226
ENST00000254109	rs2178179	rs4889688	rs2178179	0.0617772	0.0904492	0.433204	0.433204
ENST00000254521	rs1780011	rs1780011	rs1780011	0.0148437	0.0271457	0.0710511	0.0710511
ENST00000254605	rs1003111	rs11040933	rs1003111	0.371226	0.0485427	0.0642844	0.371226
ENST00000254661	rs7603692	rs7603692	rs7603692	0.00142491	0.00106081	0.00346336	0.00346336
ENST00000254730	rs4555544	rs4555544	rs4555544	0.725208	0.0928064	0.0734862	0.725208
ENST00000254878	rs2242197	rs2242197	rs2242197	0.0289924	0.0322829	0.0412697	0.0412697
ENST00000254950	rs13339473	rs13339473	rs13331198	0.052557	0.0523755	0.0243595	0.052557
ENST00000254977	rs141913133	rs141913133	rs141913133	0.169845	0.0461283	0.0504342	0.169845
ENST00000255174	rs2143607	rs2143607	rs2143607	0.00990055	0.00862146	0.0128356	0.0128356
ENST00000255194	rs11746090	rs11746090	rs11746090	0.00054554	0.000486594	0.000550126	0.000550126
ENST00000255198	rs3857395	rs3857395	rs3857395	0.297373	0.0586653	0.0659697	0.297373
ENST00000255409	rs10399931	rs10399931	rs10399931	0.00846078	0.136755	0.0424471	0.136755
ENST00000255416	rs872129	rs872129	rs872129	0.0532957	0.0682605	0.00280166	0.0682605
ENST00000255622	rs73222805	rs73222805	rs73222805	0.0505207	0.570587	0.0561737	0.570587
ENST00000255882	rs9610150	rs9610150	rs9610150	0.00123544	0.00116947	0.00448541	0.00448541
ENST00000255945	rs6962143	rs6962143	rs6962143	0.0509	0.324886	0.11138	0.324886
ENST00000256104	rs113308050	rs113308050	rs113308050	0.335817	0.0497056	0.038799	0.335817
ENST00000256324	rs28548905	rs28548905	rs28548905	0.00949419	0.00615413	0.00774607	0.00949419
ENST00000256367	rs12589444	rs12589444	rs12589444	0.121952	0.341268	0.171266	0.341268
ENST00000256379	rs12232205	rs12232205	rs12232205	0.351298	0.0835814	0.0506762	0.351298
ENST00000256398	rs17487691	rs17487691	rs17487691	0.000196082	0.00055617	0.00373368	0.00373368
ENST00000256412	rs12674766	rs13257546	rs13257546	0.0623694	0.0217707	0.0588349	0.0623694
ENST00000256429	rs17462646	rs17462646	rs17462646	0.0542207	0.0416731	0.792993	0.792993
ENST00000256442	rs350099	rs350099	rs350099	0.707517	0.0378439	0.0526753	0.707517
ENST00000256443	rs73127319	rs73127319	rs73127319	0.144356	0.305111	0.0299284	0.305111
ENST00000256447	rs72092565	rs72092565	rs72092565	0.0421795	0.111406	0.0352328	0.111406
ENST00000256594	rs4970777	rs4970777	rs4970777	0.000382032	0.000395777	0.00986083	0.00986083
ENST00000257572	rs12320925	rs12320925	rs12320925	0.274767	0.074434	0.0541062	0.274767
ENST00000257659	rs7793743	rs7793743	rs7793743	0.0922117	0.0302889	0.0372992	0.0922117
ENST00000257663	rs9986707	rs9986707	rs9986707	0.195486	0.0434662	0.109578	0.195486
ENST00000257700	rs3852332	rs3852332	rs3852332	0.187173	0.247791	0.0510902	0.247791
ENST00000257879	rs57862109	rs57862109	rs57862109	0.0393888	0.00211808	0.00242927	0.0393888
ENST00000258052	rs9480953	rs9480953	rs9480953	0.0780969	0.0983541	0.0675851	0.0983541
ENST00000258083	rs12467576	rs12467576	rs12467576	0.134257	0.0683391	0.130358	0.134257
ENST00000258104	rs4852258	rs4852258	rs4852258	0.0824316	0.499694	0.216243	0.499694
ENST00000258111	rs774582239	rs774582239	rs774582239	0.0099673	0.0016927	0.000849877	0.0099673
ENST00000258145	rs10878210	rs10878210	rs10878210	0.0451212	0.771384	0.0336476	0.771384
ENST00000258169	rs2288050	rs1862822	rs2288050	0.124633	0.551456	0.646013	0.646013
ENST00000258173	rs34838148	rs34838148	rs34838148	0.082711	0.152225	0.0551628	0.152225
ENST00000258201	rs1152083	rs1152083	rs1152083	0.0325682	0.020209	0.752302	0.752302
ENST00000258341	rs10797801	rs10797801	rs10797801	0.000599312	0.043642	0.00701293	0.043642
ENST00000258399	rs511080	rs511080	rs511080	0.204047	0.0415919	0.128182	0.204047
ENST00000258400	rs6437002	rs6437002	rs6437002	0.367915	0.059533	0.0477694	0.367915
ENST00000258455	rs759426096	rs759426096	rs759426096	0.130248	0.457268	0.343308	0.457268
ENST00000258607	rs79917517	rs79917517	rs79917517	0.016559	0.0272404	0.0303853	0.0303853
ENST00000258930	rs3784330	rs11547207	rs3784330	0.00232252	0.146859	0.00315892	0.146859
ENST00000259075	rs79745765	rs79745765	rs79745765	0.0376986	0.0405386	0.438434	0.438434
ENST00000259199	rs36105242	rs36105242	rs36105242	0.0397762	0.0179124	0.875902	0.875902
ENST00000259339	rs11791099	rs11791099	rs11791099	0.103478	0.0612278	0.090289	0.103478
ENST00000259365	rs10739429	rs10739429	rs10739429	0.135711	0.225235	0.0728009	0.225235
ENST00000259392	rs13284852	rs13284852	rs13284852	0.542853	0.0407197	0.0514924	0.542853
ENST00000259396	rs76870658	rs76870658	rs76870658	0.0483302	0.390819	0.0260832	0.390819
ENST00000259400	rs34484802	rs34484802	rs34484802	0.072182	0.0272827	0.030181	0.072182
ENST00000259883	rs735765	rs9368561	rs9368561	0.0621435	0.502644	0.0670118	0.502644
ENST00000260045	rs7116036	rs7116036	rs7116036	0.0587376	0.0495812	0.3042	0.3042
ENST00000260061	rs150956250	rs150956250	rs150956250	0.0599709	0.0493243	0.113021	0.113021
ENST00000260102	rs436247	rs436247	rs436247	0.0425347	0.757014	0.0356214	0.757014
ENST00000260118	rs4289804	rs4289804	rs4737628	0.238016	0.470048	0.717969	0.717969
ENST00000260129	rs6985649	rs6985649	rs6985649	0.0759221	0.0616251	0.0808816	0.0808816
ENST00000260184	rs3857035	rs1826028	rs1826028	0.00111126	0.0384814	0.00114042	0.0384814
ENST00000260227	rs7103176	rs7116348	rs7103176	0.0453477	0.0766123	0.0659653	0.0766123
ENST00000260247	rs7125239	rs7125239	rs7125239	0.0333595	0.924259	0.0353148	0.924259
ENST00000260283	rs226108	rs226108	rs226108	0.901826	0.0571299	0.0786028	0.901826
ENST00000260324	rs684330	rs6493164	rs6493164	0.0198387	0.0505952	0.397862	0.397862
ENST00000260356	rs145059399	rs145059399	rs145059399	0.0358437	0.612753	0.0306242	0.612753
ENST00000260361	rs1757457	rs1757460	rs1757460	0.0586168	0.39819	0.0247307	0.39819
ENST00000260363	rs73426056	rs73426056	rs73426056	0.00593366	0.00623519	0.00562127	0.00623519
ENST00000260506	rs7541984	rs67012296	rs7541984	0.275996	0.0582443	0.0604188	0.275996
ENST00000260599	rs11679681	rs11679681	rs11679681	0.00414101	0.0334664	0.00401173	0.0334664
ENST00000260665	rs6756365	rs6756365	rs6756365	0.0383434	0.0203677	0.0107432	0.0383434
ENST00000260746	rs4606423	rs4606423	rs4606423	0.251364	0.0377917	0.0528466	0.251364
ENST00000260947	rs35029440	rs35029440	rs35029440	0.216436	0.0860901	0.132521	0.216436
ENST00000260952	rs1132360	rs1132360	rs1132360	0.0473613	0.420237	0.0441389	0.420237
ENST00000260970	rs12472094	rs7590425	rs7590425	0.029941	0.0201799	0.0213046	0.029941
ENST00000261038	rs9847240	rs1036110	rs1036110	0.0144042	0.295367	0.0124044	0.295367
ENST00000261170	rs2287539	rs2287539	rs2287539	0.0428181	0.0768956	0.0501084	0.0768956
ENST00000261192	rs79762802	rs79762802	rs79762802	0.091738	0.749008	0.0972789	0.749008
ENST00000261245	rs72722276	rs72722276	rs72722276	0.0492435	0.0413933	0.950139	0.950139
ENST00000261254	rs3217854	rs3217854	rs3217854	0.88748	0.16049	0.049305	0.88748
ENST00000261267	rs1670737	rs1670737	rs1670737	0.0107737	0.317575	0.000882042	0.317575
ENST00000261318	rs546905413	rs546905413	rs546905413	0.437991	0.0240221	0.00354742	0.437991
ENST00000261326	rs79225763	rs80267322	rs79225763	0.0103773	0.0108816	0.00683414	0.0108816
ENST00000261349	rs76683670	rs76683670	rs76683670	0.131192	0.224053	0.247942	0.247942
ENST00000261396	rs34883799	rs34883799	rs34883799	0.061946	0.476294	0.0392873	0.476294
ENST00000261439	rs62298520	rs62298520	rs62298520	0.130671	0.720599	0.163033	0.720599
ENST00000261590	rs10438932	rs10438932	rs10438932	0.196862	0.0440947	0.0441037	0.196862
ENST00000261647	rs2157992	rs2157992	rs2157992	0.235726	0.0725301	0.0886345	0.235726
ENST00000261653	rs10744482	rs10744482	rs10744482	0.0211256	0.754783	0.03761	0.754783
ENST00000261693	rs149481917	rs149481917	rs149481917	0.0500523	0.473638	0.0717883	0.473638
ENST00000261721	rs17507300	rs17507300	rs17507300	0.0472149	0.299732	0.0367275	0.299732
ENST00000261722	rs28607761	rs4513065	rs4513065	0.000813527	0.00227222	0.000760125	0.00227222
ENST00000261735	rs111286706	rs111286706	rs111286706	0.0195758	0.0855047	0.0326527	0.0855047
ENST00000261755	rs11856087	rs11856087	rs112474268	3.08997e-05	0.00033403	0.000231624	0.00033403
ENST00000261769	rs12597188	rs12597188	rs12597188	0.234078	0.0684941	0.0596542	0.234078
ENST00000261799	rs6579775	rs6579775	rs6579775	0.0486617	0.747451	0.0460329	0.747451
ENST00000261800	rs385255	rs385255	rs385255	0.165994	0.79113	0.00800361	0.79113
ENST00000261813	rs1030667	rs1030667	rs1030667	0.866507	0.0275081	0.0298712	0.866507
ENST00000261819	rs1799525	rs1799525	rs1799525	0.220551	0.0109521	0.0266276	0.220551
ENST00000261839	rs56086983	rs56086983	rs56086983	0.0150939	0.0554576	0.0469004	0.0554576
ENST00000261854	rs78789557	rs78789557	rs78789557	0.138133	0.217264	0.0587103	0.217264
ENST00000261880	rs8038044	rs8038044	rs8038044	0.0740902	0.047097	0.516626	0.516626
ENST00000261884	rs8027197	rs8027197	rs8027197	0.280542	0.0463795	0.0527517	0.280542
ENST00000261893	rs4774476	rs4774476	rs4774478	0.0515028	0.10689	0.136721	0.136721
ENST00000261991	rs113308389	rs113308389	rs113308389	0.29877	0.0903575	0.156443	0.29877
ENST00000262018	rs35227824	rs35227824	rs35227824	0.026636	0.0376843	0.0606923	0.0606923
ENST00000262031	rs3782235	rs3782235	rs3782235	0.0290028	0.013947	0.0129678	0.0290028
ENST00000262065	rs8079205	rs8079205	rs8079205	0.220195	0.0428568	0.524706	0.524706
ENST00000262067	rs3807490	rs3807490	rs3807490	0.0722652	0.834666	0.07404	0.834666
ENST00000262120	rs145079924	rs145079924	rs145079924	0.684914	0.0661964	0.293524	0.684914
ENST00000262127	rs9710023	rs9710023	rs9710023	0.0508707	0.880015	0.0631507	0.880015
ENST00000262133	rs5816894	rs5816894	rs5816894	0.0534493	0.0100685	0.0328241	0.0534493
ENST00000262134	rs1587631	rs1587631	rs1587631	0.0650595	0.06859	0.104003	0.104003
ENST00000262139	rs918167	rs918167	rs918167	0.0295919	0.271666	0.408397	0.408397
ENST00000262146	rs61505221	rs61505221	rs61505221	0.0848241	0.0597082	0.61539	0.61539
ENST00000262193	rs9348325	rs9348325	rs9348325	0.0608098	0.0747014	0.0492301	0.0747014
ENST00000262259	rs2305371	rs17453522	rs17453522	0.00870062	0.00907895	0.0129566	0.0129566
ENST00000262262	rs3865444	rs3865444	rs3865444	0.0286632	0.142309	0.1067	0.142309
ENST00000262288	rs3213728	rs3213728	rs3213728	0.0630036	0.419418	0.0526015	0.419418
ENST00000262294	rs11656413	rs11656413	rs11656413	0.0307595	0.072676	0.0258065	0.072676
ENST00000262301	rs12598467	rs12598467	rs12598467	0.00120157	0.00500857	0.431207	0.431207
ENST00000262319	rs2332478	rs2332478	rs2332478	0.0842786	0.885124	0.126474	0.885124
ENST00000262374	rs2270255	rs2270255	rs2270255	0.0657834	0.0577516	0.685397	0.685397
ENST00000262376	rs11644917	rs11644917	rs11644917	0.148991	0.0536552	0.13059	0.148991
ENST00000262424	rs8057431	rs8057431	rs8057431	0.0583901	0.00057129	0.000583665	0.0583901
ENST00000262432	rs2288557	rs2288557	rs2288557	0.00463047	0.000210987	0.000381953	0.00463047
ENST00000262457	rs1014651	rs1014651	rs1014651	0.133455	0.0635167	0.138703	0.138703
ENST00000262461	rs6888037	rs6888037	rs6888037	0.0372679	0.00878322	0.00916948	0.0372679
ENST00000262483	rs12942925	rs12942925	rs12942925	0.149179	0.0467748	0.153688	0.153688
ENST00000262577	rs7834306	rs7834306	rs7834306	0.0195441	0.0238089	0.0379064	0.0379064
ENST00000262580	rs1545536	rs1545536	rs1545536	0.0332486	0.0802328	0.965756	0.965756
ENST00000262584	rs2954654	rs2954654	rs2954654	0.03924	0.0200883	0.0187636	0.03924
ENST00000262631	rs2651133	rs2651133	rs2651133	0.0535614	0.292074	0.207374	0.292074
ENST00000262719	rs111582858	rs111582858	rs111582858	0.0694529	0.0631019	0.27915	0.27915
ENST00000262738	rs76839260	rs76839260	rs76839260	0.787532	0.126631	0.0997436	0.787532
ENST00000262741	rs1355642	rs1355642	rs1355642	0.0653539	0.175963	0.046707	0.175963
ENST00000262765	rs56003458	rs56003458	rs56003458	0.0204103	0.0202933	0.0423459	0.0423459
ENST00000262873	rs6120825	rs6120825	rs6120825	0.0958929	0.135893	0.0409031	0.135893
ENST00000262878	rs62208148	rs62208148	rs62208148	0.0330253	0.93161	0.0446207	0.93161
ENST00000262903	rs113354600	rs13213345	rs113354600	0.536853	0.0538625	0.0472115	0.536853
ENST00000262919	rs6051842	rs151456	rs6051842	0.294988	0.714196	0.0791798	0.714196
ENST00000262929	rs2209313	rs2209313	rs2209313	0.00663731	0.000245023	0.00344234	0.00663731
ENST00000262990	rs143040675	rs143040675	rs13133659	0.0824935	0.0349273	0.123134	0.123134
ENST00000263038	rs12570229	rs12570229	rs12570229	0.0209383	0.0116191	0.0152788	0.0209383
ENST00000263063	rs540994	rs540994	rs540994	0.0686399	0.0313034	0.0414638	0.0686399
ENST00000263347	rs58181634	rs543922121	rs58181634	0.314542	0.272564	0.0772938	0.314542
ENST00000263379	rs73519619	rs73519619	rs73519619	0.0169001	0.0175741	0.0209253	0.0209253
ENST00000263382	rs12979895	rs12979895	rs12979895	0.684534	0.0290667	0.031567	0.684534
ENST00000263383	rs59953204	rs59953204	rs59953204	0.0442946	0.825089	0.0475117	0.825089
ENST00000263511	rs279781	rs279781	rs279781	0.000435349	0.00159218	0.000218942	0.00159218
ENST00000263578	rs11220450	rs11220450	rs11220450	0.0269971	0.0376217	0.0372734	0.0376217
ENST00000263635	rs58004948	rs58004948	rs842071	0.290692	0.125112	0.68086	0.68086
ENST00000263636	rs2063439	rs2063439	rs2063439	0.0217555	0.0393334	0.0277328	0.0393334
ENST00000263650	rs7935956	rs7935956	rs7935956	0.0660016	0.512645	0.111765	0.512645
ENST00000263657	rs12329083	rs12329083	rs12329083	0.172079	0.0537755	0.0531636	0.172079
ENST00000263663	rs528634626	rs528634626	rs528634626	0.0092304	0.00920654	0.825594	0.825594
ENST00000263674	rs7930880	rs7930880	rs7930880	0.922637	0.0433307	0.0325214	0.922637
ENST00000263697	rs546569	rs546569	rs546569	0.0637984	0.0794651	0.0464966	0.0794651
ENST00000263707	rs560994566	rs560994566	rs560994566	0.0962856	0.113848	0.356254	0.356254
ENST00000263726	rs3845397	rs3845397	rs3845397	0.083324	0.208563	0.0751909	0.208563
ENST00000263736	rs13425739	rs13425739	rs13425739	0.0792872	0.0131766	0.0138899	0.0792872
ENST00000263753	rs2365785	rs2365785	rs2365785	0.0947832	0.491457	0.0601272	0.491457
ENST00000263754	rs77756562	rs77756562	rs77756562	0.10408	0.316854	0.131368	0.316854
ENST00000263776	rs2074038	rs2074038	rs2074038	0.000665914	0.000665887	0.000665443	0.000665914
ENST00000263849	rs1809476	rs1809476	rs1809476	0.0660823	0.0475454	0.16967	0.16967
ENST00000263955	rs2305568	rs4416234	rs2305568	0.944566	0.0371566	0.0469897	0.944566
ENST00000263985	rs13121178	rs13121178	rs13121178	0.0496042	0.0736844	0.072085	0.0736844
ENST00000264027	rs118179203	rs118179203	rs118179203	0.122464	0.0505374	0.887151	0.887151
ENST00000264093	rs10196755	rs10196755	rs10196755	0.0661593	0.0256734	0.0422635	0.0661593
ENST00000264107	rs12471315	rs12471315	rs12616256	0.0298503	0.0751439	0.0300608	0.0751439
ENST00000264156	rs309128	rs309128	rs309128	0.0124983	0.0134093	0.0114851	0.0134093
ENST00000264187	rs6429466	rs6429466	rs6429466	0.0393043	0.160085	0.0631614	0.160085
ENST00000264193	rs13063161	rs13063161	rs13063161	0.128161	0.523824	0.0476183	0.523824
ENST00000264198	rs34323352	rs36062560	rs36062560	0.451728	0.0402602	0.0492752	0.451728
ENST00000264202	rs3790767	rs3790767	rs3790767	0.112627	0.702279	0.243219	0.702279
ENST00000264220	rs7696808	rs7696808	rs7696808	0.0409111	0.616266	0.0443857	0.616266
ENST00000264249	rs10199745	rs10199745	rs10199745	0.0436482	0.0448121	0.0795253	0.0795253
ENST00000264263	rs7616819	rs7616819	rs7616819	0.353719	0.116539	0.740025	0.740025
ENST00000264265	rs9849301	rs9849301	rs9849301	0.881764	0.058017	0.937124	0.937124
ENST00000264279	rs143719010	rs143719010	rs143719010	0.0877253	0.164824	0.0511621	0.164824
ENST00000264312	rs13141838	rs13141838	rs2176460	0.517437	0.0368997	0.032494	0.517437
ENST00000264436	rs2080390	rs2080390	rs2080390	0.0135726	0.010982	0.495058	0.495058
ENST00000264449	rs4861214	rs4861214	rs4861214	0.944331	0.103158	0.112836	0.944331
ENST00000264451	rs1532939	rs1532939	rs1532939	0.0882741	0.0816447	0.823729	0.823729
ENST00000264474	rs12632735	rs12632735	rs12632735	0.0947577	0.588212	0.149798	0.588212
ENST00000264538	rs2219332	rs9827766	rs2219332	0.0579198	0.0973469	0.052575	0.0973469
ENST00000264595	rs13133517	rs4690522	rs13133517	0.00375989	0.00827563	0.0133887	0.0133887
ENST00000264607	rs61332075	rs71426522	rs61332075	0.0302506	0.0788901	0.938603	0.938603
ENST00000264669	rs162024	rs162024	rs162024	0.112313	0.130841	0.0397607	0.130841
ENST00000264689	rs3733646	rs3733646	rs3733646	0.0252184	0.0513855	0.0422294	0.0513855
ENST00000264690	rs35656557	rs35656557	rs35656557	0.0626976	0.096763	0.0101559	0.096763
ENST00000264741	rs4678572	rs4678572	rs4678572	0.763007	0.0883051	0.860264	0.860264
ENST00000264784	rs938553	rs938553	rs938553	0.305811	0.142339	0.279221	0.305811
ENST00000264785	rs4263403	rs3822237	rs4263403	0.00470065	0.0093331	0.00669312	0.0093331
ENST00000264828	rs11085532	rs11085532	rs11085532	0.0279829	0.937012	0.0134552	0.937012
ENST00000264870	rs11752195	rs11752195	rs11752195	0.0564528	0.817625	0.506621	0.817625
ENST00000264883	rs367715887	rs367715887	rs367715887	0.152868	0.0331717	0.0139294	0.152868
ENST00000264930	rs35188965	rs35188965	rs35188965	0.000655362	0.000657137	0.00431335	0.00431335
ENST00000264977	rs111777741	rs111777741	rs111777741	0.0647894	0.0663613	0.143639	0.143639
ENST00000265038	rs4700394	rs4700394	rs10057395	0.364013	0.154316	0.114537	0.364013
ENST00000265056	rs189231963	rs189231963	rs189231963	0.103125	0.0385471	0.0792438	0.103125
ENST00000265081	rs1650697	rs1650697	rs1650697	0.00190793	0.00202215	0.108026	0.108026
ENST00000265174	rs5860878	rs5860878	rs5860878	0.0559566	0.876075	0.984102	0.984102
ENST00000265272	rs13180146	rs13180146	rs13180146	0.521304	0.09975	0.0568803	0.521304
ENST00000265295	rs4613735	rs4613735	rs4613735	0.0380767	0.0606826	0.0453892	0.0606826
ENST00000265310	rs8176059	rs8176059	rs8176059	0.000700989	0.000779058	0.0011606	0.0011606
ENST00000265340	rs4976270	rs4976270	rs622824	0.0144833	0.0251207	0.0532227	0.0532227
ENST00000265361	rs1019016	rs1019016	rs1019016	0.00162926	0.0188871	0.00151279	0.0188871
ENST00000265362	rs55677009	rs55677009	rs55677009	0.219462	0.803542	0.0973353	0.803542
ENST00000265394	rs245883	rs245883	rs245883	0.00404499	0.0230687	0.00435348	0.0230687
ENST00000265395	rs42102	rs42102	rs42102	0.087823	0.308747	0.326354	0.326354
ENST00000265404	rs35992269	rs35992269	rs35992269	0.107545	0.0539968	0.960451	0.960451
ENST00000265465	rs673147	rs28781278	rs28781278	0.034885	0.0363917	0.0510403	0.0510403
ENST00000265471	rs12794886	rs12794886	rs12794886	0.0268892	0.0700875	0.0598039	0.0700875
ENST00000265498	rs8192025	rs8192025	rs8192025	9.25807e-05	0.000424463	0.0799597	0.0799597
ENST00000265523	rs71011945	rs71011945	rs71011945	0.143511	0.0584853	0.608305	0.608305
ENST00000265537	rs554703006	rs554703006	rs554703006	0.0408692	0.0792643	0.0247163	0.0792643
ENST00000265594	rs3732604	rs3732604	rs3732604	0.0109793	0.0338753	0.0106957	0.0338753
ENST00000265605	rs35043222	rs35043222	rs35043222	0.0488589	0.0470125	0.060861	0.060861
ENST00000265631	rs10953170	rs10953170	rs10953170	0.107089	0.504657	0.0290322	0.504657
ENST00000265717	rs10953522	rs10953522	rs6959577	0.176634	0.0573531	0.0715808	0.176634
ENST00000265758	rs10479665	rs10479665	rs10479665	0.00202931	8.69895e-05	6.47468e-05	0.00202931
ENST00000265769	rs79927735	rs79927735	rs79927735	0.6133	0.0642819	0.124808	0.6133
ENST00000265806	rs2272762	rs2272762	rs2272762	0.318075	0.102919	0.0369139	0.318075
ENST00000265807	rs1193323	rs1193323	rs1193323	0.165876	0.9454	0.121863	0.9454
ENST00000265838	rs201199156	rs201199156	rs201199156	0.00386968	0.00364965	0.0103708	0.0103708
ENST00000265846	rs4722829	rs4722829	rs4722829	0.11607	0.898424	0.0790922	0.898424
ENST00000265909	rs3831404	rs4366492	rs3831404	0.00623913	0.339029	0.0284913	0.339029
ENST00000266087	rs11703157	rs11703157	rs11703157	0.0365405	0.0723017	0.0734245	0.0734245
ENST00000266254	rs9611993	rs9611993	rs9611993	0.587972	0.0549081	0.0561308	0.587972
ENST00000266263	rs2072159	rs2072159	rs2072159	0.643429	0.348992	0.0500351	0.643429
ENST00000266304	rs767593	rs28638318	rs28638318	0.0159207	0.03899	0.0211054	0.03899
ENST00000266383	rs7314691	rs7314691	rs7314691	0.000357212	0.000253697	0.115375	0.115375
ENST00000266395	rs7301801	rs7301801	rs7301801	0.0708871	0.674419	0.0466001	0.674419
ENST00000266529	rs75533406	rs75533406	rs75533406	0.00909028	0.0131634	0.0182158	0.0182158
ENST00000266556	rs2041385	rs2041388	rs2079866	0.0050679	0.00445525	0.0397145	0.0397145
ENST00000266659	rs17217158	rs17217158	rs17217158	0.0339429	0.504282	0.0589537	0.504282
ENST00000266671	rs11180784	rs11180784	rs11180784	0.0553025	0.361935	0.0432819	0.361935
ENST00000266736	rs7486703	rs7486703	rs7486703	0.000432042	0.000234186	9.96063e-05	0.000432042
ENST00000267102	rs35554786	rs35554786	rs35554786	0.0483429	0.673561	0.019102	0.673561
ENST00000267814	rs6493136	rs11635807	rs6493136	0.0950976	0.45169	0.0443189	0.45169
ENST00000267842	rs12915287	rs12915287	rs8037555	0.0122268	0.0103528	0.148264	0.148264
ENST00000267889	rs35565646	rs35565646	rs35565646	0.00385569	0.000833114	0.00095881	0.00385569
ENST00000268150	rs34239095	rs34239095	rs34239095	0.00652062	0.00849676	0.743673	0.743673
ENST00000268151	rs7171119	rs7171119	rs7171119	0.0328089	0.429825	0.0532598	0.429825
ENST00000268171	rs111693762	rs111693762	rs111693762	0.0664157	0.0281917	0.117874	0.117874
ENST00000268182	rs12592611	rs12592611	rs12592611	0.116889	0.229656	0.122705	0.229656
ENST00000268206	rs111513848	rs111513848	rs111513848	0.157942	0.0921299	0.0818271	0.157942
ENST00000268483	rs382695	rs382695	rs61258384	0.034188	0.331658	0.038188	0.331658
ENST00000268655	rs2006264	rs2006264	rs2006264	0.0461298	0.518009	0.120359	0.518009
ENST00000268717	rs1736210	rs1736210	rs1736210	0.0181343	0.0390889	0.0487986	0.0487986
ENST00000268797	rs112173307	rs112173307	rs112173307	0.0218888	0.0288341	0.802305	0.802305
ENST00000268802	rs12933210	rs12933210	rs12933210	0.851405	0.0325185	0.0399772	0.851405
ENST00000269025	rs2325752	rs2325752	rs2325752	0.167159	0.297647	0.0500193	0.297647
ENST00000269081	rs143758402	rs143758402	rs143758402	0.431116	0.0696524	0.0476686	0.431116
ENST00000269143	rs531635	rs531635	rs531635	0.457223	0.0576158	0.0508706	0.457223
ENST00000269221	rs200443976	rs200443976	rs200443976	0.0377129	0.170028	0.0226496	0.170028
ENST00000269228	rs1805081	rs1805081	rs1805081	0.0381144	0.592958	0.0489956	0.592958
ENST00000269298	rs58671763	rs858520	rs858520	0.00398053	0.00279448	0.00243366	0.00398053
ENST00000269346	rs6501705	rs6501705	rs6501705	0.0643847	0.913569	0.304688	0.913569
ENST00000269349	rs77030274	rs77030274	rs77030274	0.0111612	0.00670785	0.0857097	0.0857097
ENST00000269385	rs1105820	rs1105820	rs1105820	0.00308188	0.00198878	0.00181804	0.00308188
ENST00000269932	rs397830913	rs397830913	rs10409164	0.031499	0.0321574	0.0360607	0.0360607
ENST00000269980	rs113478859	rs11879090	rs11879090	0.50191	0.472126	0.0187985	0.50191
ENST00000270014	rs62116613	rs62116613	rs62116613	0.0181334	0.193999	0.04112	0.193999
ENST00000270115	rs35088321	rs35088321	rs7113255	0.0206905	0.0235631	0.0212737	0.0235631
ENST00000270162	rs3366	rs3366	rs3366	0.000437472	0.302698	0.0056351	0.302698
ENST00000270443	rs1650950	rs170669	rs170669	0.100651	0.444174	0.0607638	0.444174
ENST00000270570	rs12945345	rs2440161	rs12945345	0.179405	0.0285341	0.971109	0.971109
ENST00000270583	rs28464708	rs28464708	rs28464708	0.00233668	0.000150135	0.000207622	0.00233668
ENST00000270708	rs10752739	rs10752739	rs10752739	0.0154507	0.0562406	0.07775	0.07775
ENST00000270747	rs221052	rs221052	rs221052	0.000211219	0.00179144	0.000250434	0.00179144
ENST00000270776	rs1536262	rs1536262	rs1536262	0.0141655	0.0167954	0.018742	0.018742
ENST00000270815	rs12061838	rs12061838	rs12061838	0.0113255	0.0436565	0.725864	0.725864
ENST00000271002	rs217490	rs3009576	rs3009576	0.0170747	0.648251	0.0170194	0.648251
ENST00000271332	rs12125002	rs12125002	rs4970835	0.254099	0.0199303	0.0347208	0.254099
ENST00000271450	rs11425075	rs11425075	rs11425075	0.0285904	0.660498	0.0341221	0.660498
ENST00000271836	rs45444697	rs45444697	rs45444697	0.000366076	0.000308838	0.000298058	0.000366076
ENST00000271877	rs200586214	rs5777894	rs200586214	0.0462777	0.699795	0.028428	0.699795
ENST00000272227	rs72781419	rs72781419	rs72781419	0.0709927	0.0590664	0.44122	0.44122
ENST00000272342	rs6546307	rs6546307	rs6546307	0.077707	0.273843	0.0820886	0.273843
ENST00000272732	rs10497410	rs10497410	rs10497410	0.0952475	0.0582261	0.422966	0.422966
ENST00000272839	rs2464976	rs2551660	rs2551660	0.0352406	0.0352228	0.0379023	0.0379023
ENST00000273130	rs183117144	rs183117144	rs183117144	0.148538	0.068284	0.0591299	0.148538
ENST00000273668	rs2877560	rs9844039	rs9844039	0.139439	0.0205095	0.880691	0.880691
ENST00000273814	rs4690229	rs4690229	rs4690229	0.0082549	0.000539335	0.000456529	0.0082549
ENST00000273853	rs35108540	rs35108540	rs35108540	0.699872	0.00171187	0.00189059	0.699872
ENST00000273857	rs978094	rs978094	rs978094	0.0253847	0.050829	0.0248216	0.050829
ENST00000273990	rs78479945	rs78479945	rs78479945	0.190554	0.0710722	0.0501587	0.190554
ENST00000274071	rs10517654	rs10517654	rs10517654	0.0719164	0.819025	0.0694837	0.819025
ENST00000274289	rs7718063	rs7718063	rs7718063	0.0481842	0.035709	0.628686	0.628686
ENST00000274368	rs11747040	rs11747040	rs11747040	0.0216015	0.0148443	0.0487851	0.0487851
ENST00000274457	rs10077239	rs10077239	rs12518143	0.0543227	0.610224	0.175617	0.610224
ENST00000274458	rs10519455	rs10519455	rs10519455	0.699964	0.136963	0.657687	0.699964
ENST00000274562	rs4913063	rs13182838	rs13182838	0.0431394	0.0482419	0.896999	0.896999
ENST00000274569	rs352346	rs352346	rs352346	0.0101071	0.0420149	0.00871972	0.0420149
ENST00000274605	rs71585675	rs71585675	rs71585675	0.0616841	0.0775412	0.0184414	0.0775412
ENST00000274609	rs443941	rs255019	rs255019	0.327611	0.211486	0.0461224	0.327611
ENST00000274629	rs7731957	rs7731957	rs7731957	0.0638132	0.177098	0.0641025	0.177098
ENST00000274643	rs2038760	rs2038760	rs2038760	0.0260342	0.026026	0.999998	0.999998
ENST00000274680	rs78877920	rs78877920	rs78877920	0.000803684	0.000165068	0.00100715	0.00100715
ENST00000274813	rs2501963	rs4267943	rs4267943	0.00797103	0.00814376	0.00824325	0.00824325
ENST00000275072	rs2231265	rs2231265	rs2231265	0.305625	0.0826143	0.110725	0.305625
ENST00000275227	rs10457595	rs10457595	rs10457595	0.43534	0.971446	0.0923775	0.971446
ENST00000275560	rs6944415	rs6944415	rs2868367	0.0551839	0.110935	0.0351449	0.110935
ENST00000275569	rs28643416	rs147731012	rs28643416	0.0524149	0.62793	0.0243231	0.62793
ENST00000276282	rs17697237	rs17697237	rs4841031	0.0374531	0.461287	0.0411339	0.461287
ENST00000276461	rs187231171	rs187231171	rs187231171	0.126379	0.0182462	0.0195442	0.126379
ENST00000276590	rs10504480	rs7824514	rs10504480	0.053932	0.0846009	0.0737058	0.0846009
ENST00000276654	rs2853132	rs2853132	rs2853132	0.0434579	0.0661963	0.0195457	0.0661963
ENST00000277458	rs56117756	rs56117756	rs56117756	0.0516172	0.321432	0.0576408	0.321432
ENST00000277570	rs1535979	rs1535979	rs1535979	0.00130088	0.00431561	0.00371417	0.00431561
ENST00000277874	rs2710751	rs2710751	rs2710751	0.701096	0.466132	0.0924835	0.701096
ENST00000278314	rs1602566	rs1602566	rs1602566	0.00565626	0.00377764	0.00579566	0.00579566
ENST00000278319	rs4426121	rs4426121	rs4426121	0.106986	0.0230002	0.000305808	0.106986
ENST00000278353	rs1061810	rs1061810	rs35251247	0.0803623	0.0926742	0.0398845	0.0926742
ENST00000278483	rs11234601	rs11234601	rs11234601	0.00554746	0.0190326	0.00714091	0.0190326
ENST00000278520	rs11021552	rs11021552	rs11021552	0.213754	0.0248782	0.044039	0.213754
ENST00000278568	rs7115727	rs7115727	rs7115727	0.150648	0.0278446	0.0772441	0.150648
ENST00000278612	rs6589006	rs6589006	rs6589006	0.0334518	0.0324154	0.903495	0.903495
ENST00000278742	rs28365809	rs28365809	rs28365809	0.0028943	0.00161463	0.14116	0.14116
ENST00000278795	rs1764997	rs1764997	rs1764997	0.00331327	0.00310478	0.0996554	0.0996554
ENST00000278836	rs10709102	rs10709102	rs10709102	0.0157065	0.00599042	0.0603946	0.0603946
ENST00000278840	rs61897793	rs61897793	rs61897793	0.00036586	0.000230248	0.000436116	0.000436116
ENST00000278886	rs12625157	rs12625157	rs12625157	0.0515709	0.586938	0.0948648	0.586938
ENST00000278893	rs148248716	rs148248716	rs148248716	0.0553991	0.0340649	0.0269458	0.0553991
ENST00000278937	rs58520343	rs58520343	rs58520343	0.14518	0.0419484	0.962467	0.962467
ENST00000278949	rs11216834	rs11216834	rs11216834	0.290001	0.117475	0.0516739	0.290001
ENST00000279052	rs7261820	rs7261820	rs7261820	0.0064758	0.0150445	0.00718661	0.0150445
ENST00000279101	rs6061519	rs6061519	rs6061519	0.0193046	0.00473325	0.0134443	0.0193046
ENST00000279146	rs1638557	rs1638557	rs4465371	0.604957	0.0233945	0.0259596	0.604957
ENST00000279477	rs36101433	rs36101433	rs36101433	0.000233324	0.000775858	0.00459637	0.00459637
ENST00000279907	rs11110214	rs11110214	rs11110214	0.851845	0.0643997	0.0596804	0.851845
ENST00000280056	rs2897944	rs2897944	rs2897944	0.00505737	0.0104059	0.00925167	0.0104059
ENST00000280258	rs11234860	rs11234860	rs117263715	0.187889	0.0978016	0.0697719	0.187889
ENST00000280734	rs536935271	rs536935271	rs536935271	0.142029	0.0545897	0.0450528	0.142029
ENST00000280758	rs1426456	rs1426456	rs1426456	0.00165795	0.0018915	0.00294285	0.00294285
ENST00000280886	rs10904067	rs10904067	rs10904067	0.494633	0.0855056	0.123381	0.494633
ENST00000280987	rs201566824	rs799473	rs799473	0.239899	0.109366	0.156362	0.239899
ENST00000281031	rs608550	rs608550	rs608550	0.115454	0.371054	0.037667	0.371054
ENST00000281038	rs7129552	rs7129552	rs7129552	0.0295301	0.0515236	0.0310526	0.0515236
ENST00000281243	rs10020773	rs10020773	rs10020773	0.0328806	0.00247327	0.00128934	0.0328806
ENST00000281453	rs7677893	rs10428357	rs7677893	0.0175577	0.0179636	0.0107092	0.0179636
ENST00000281543	rs6832889	rs6832889	rs6832889	0.0808322	0.0650398	0.288455	0.288455
ENST00000281741	rs141092521	rs141092521	rs141092521	0.108486	0.0863341	0.0634438	0.108486
ENST00000281924	rs185083759	rs200184710	rs185083759	0.271503	0.396622	0.154365	0.396622
ENST00000282032	rs7927974	rs34546702	rs34546702	0.0130712	0.118244	0.0830764	0.118244
ENST00000282058	rs113635343	rs113635343	rs113635343	0.024853	0.00479584	0.00265494	0.024853
ENST00000282110	rs162024	rs162024	rs162024	0.00185941	0.00155225	0.0594995	0.0594995
ENST00000282268	rs4703951	rs2386275	rs4703951	0.00314938	0.0206033	0.0150424	0.0206033
ENST00000282356	rs252710	rs252710	rs252710	0.734431	0.0955637	0.0952998	0.734431
ENST00000282388	rs11887748	rs11887748	rs11887748	0.0376467	0.0867276	0.0357529	0.0867276
ENST00000282588	rs2548496	rs2548496	rs2548496	0.0807393	0.0947775	0.947627	0.947627
ENST00000282908	rs28652843	rs28652843	rs28652843	0.042698	0.0762727	0.163084	0.163084
ENST00000283006	rs4421064	rs4421064	rs4421064	0.735685	0.037072	0.0418209	0.735685
ENST00000283131	rs60113704	rs60113704	rs10013088	0.52338	0.0316308	0.0459091	0.52338
ENST00000283141	rs9348724	rs9348724	rs9348724	0.000494456	0.000468385	0.000437674	0.000494456
ENST00000283147	rs270416	rs270416	rs270416	0.352435	0.919878	0.0960419	0.919878
ENST00000283179	rs10927333	rs10927333	rs10927334	0.00873361	0.00540341	0.0190748	0.0190748
ENST00000283415	rs13089	rs56228193	rs56228193	0.581135	0.0623774	0.0681106	0.581135
ENST00000283429	rs62039231	rs62039231	rs530191533	0.0554021	0.0649745	0.0887478	0.0887478
ENST00000284027	rs2389792	rs11804248	rs34430624	0.0996427	0.0992791	0.100224	0.100224
ENST00000284061	rs80125470	rs80125470	rs80125470	0.0373829	0.47121	0.847356	0.847356
ENST00000284116	rs113801844	rs113801844	rs113801844	0.0850213	0.0428411	0.263776	0.263776
ENST00000284273	rs11606532	rs11606532	rs11606532	0.0835724	0.170019	0.059616	0.170019
ENST00000284440	rs71198638	rs71198638	rs71198638	0.83421	0.0533301	0.0574073	0.83421
ENST00000284509	rs34734714	rs34734714	rs34734714	0.00668387	0.00668823	0.104587	0.104587
ENST00000284637	rs13102751	rs13102751	rs13102751	0.875523	0.0653151	0.11522	0.875523
ENST00000284669	rs7603782	rs7603782	rs7603782	0.0925176	0.0173825	0.046986	0.0925176
ENST00000284727	rs16826133	rs1205401	rs16826133	0.126417	0.15939	0.0417747	0.15939
ENST00000285071	rs1736214	rs1736214	rs1708618	0.0409486	0.0285916	0.0552571	0.0552571
ENST00000285208	rs7626433	rs34067336	rs7626433	0.134965	0.0209062	0.0831019	0.134965
ENST00000285238	rs10153257	rs10153257	rs10153257	0.1291	0.0477705	0.89041	0.89041
ENST00000285311	rs35804318	rs4956284	rs4956284	0.244958	0.0198771	0.0155652	0.244958
ENST00000285393	rs9693993	rs9693993	rs9693993	0.409592	0.0578319	0.0967416	0.409592
ENST00000285928	rs55974805	rs55974805	rs55974805	0.000542795	0.00062163	5.09498e-05	0.00062163
ENST00000285947	rs33321	rs33321	rs1573998	0.0198582	0.0309124	0.979101	0.979101
ENST00000286175	rs3888610	rs3888610	rs3888610	0.0111434	0.00202441	0.00985975	0.0111434
ENST00000286353	rs2292401	rs2292401	rs2292401	0.0607381	0.0651344	0.0152626	0.0651344
ENST00000286621	rs35273093	rs35273093	rs35273093	0.000366992	0.000480078	0.000474145	0.000480078
ENST00000286688	rs2514558	rs2514558	rs2514558	0.158388	0.2649	0.0648585	0.2649
ENST00000286733	rs33916455	rs33916455	rs28647886	0.04521	0.968444	0.0451732	0.968444
ENST00000286788	rs2245517	rs2251517	rs2245517	0.0630759	0.0502617	0.0458459	0.0630759
ENST00000287025	rs2643338	rs1878638	rs71569159	0.0907797	0.0519489	0.128763	0.128763
ENST00000287097	rs148432766	rs148432766	rs148432766	0.0023175	0.00301077	0.1043	0.1043
ENST00000287169	rs527528	rs527528	rs527528	0.944942	0.0238341	0.0362901	0.944942
ENST00000287202	rs78040140	rs78040140	rs78040140	0.0371357	0.0338784	0.0742835	0.0742835
ENST00000287380	rs57469791	rs57469791	rs57469791	0.0010503	0.00148169	0.00112357	0.00148169
ENST00000287387	rs11343352	rs10956128	rs11343352	0.312603	0.0666499	0.497641	0.497641
ENST00000287590	rs10169399	rs10169399	rs10169399	0.346723	0.0618088	0.0499829	0.346723
ENST00000287600	rs12415	rs12415	rs12415	0.0994915	0.102839	0.621143	0.621143
ENST00000287934	rs10273214	rs10273214	rs10273214	0.0314613	0.39234	0.0380856	0.39234
ENST00000287936	rs7703051	rs7703051	rs7703051	0.0400394	0.311931	0.0494119	0.311931
ENST00000287996	rs7862677	rs539886630	rs7862677	0.290313	0.166722	0.199547	0.290313
ENST00000288111	rs10134537	rs10134537	rs10134537	0.000322023	0.000345682	0.000723818	0.000723818
ENST00000288207	rs34752949	rs34752949	rs34752949	0.470436	0.0507296	0.0391564	0.470436
ENST00000288912	rs1169086	rs1169086	rs1169086	0.670765	0.0550631	0.0446897	0.670765
ENST00000289382	rs1972164	rs10202282	rs1972164	0.748846	0.0412133	0.027623	0.748846
ENST00000289577	rs217362	rs217362	rs217362	0.0340768	0.0255798	0.0257899	0.0340768
ENST00000289707	rs10158752	rs10158752	rs10158752	0.0841856	0.163525	0.0483208	0.163525
ENST00000289805	rs58419964	rs58419964	rs58419964	0.00253525	0.00288047	0.0153577	0.0153577
ENST00000289865	rs2502806	rs2502806	rs2502806	0.284841	0.0204682	0.0450401	0.284841
ENST00000290079	rs1055995	rs1055995	rs1055995	0.0561679	0.0637227	0.181139	0.181139
ENST00000290216	rs11079797	rs11079797	rs11079797	0.421044	0.0365259	0.093371	0.421044
ENST00000290299	rs3831798	rs3831798	rs3831798	0.0819989	0.0277454	0.0433772	0.0819989
ENST00000290354	rs4817775	rs4817775	rs4817775	0.93182	0.0556294	0.0535088	0.93182
ENST00000290607	rs34643746	rs2241998	rs12906697	0.307437	0.0330675	0.130514	0.307437
ENST00000290649	rs77129696	rs77129696	rs77129696	0.000544853	0.00414959	3.50608e-05	0.00414959
ENST00000290759	rs12440815	rs12440815	rs12440815	0.0438164	0.0277727	0.967295	0.967295
ENST00000290765	rs9620341	rs9620341	rs9620341	0.00107632	0.00148219	0.000953512	0.00148219
ENST00000290810	rs1975632	rs1975632	rs1975632	0.161738	0.0210628	0.012591	0.161738
ENST00000290866	rs4968651	rs4968651	rs4968651	0.0227107	0.80335	0.0291158	0.80335
ENST00000290871	rs28891083	rs28891083	rs28891083	0.0450298	0.621764	0.0502938	0.621764
ENST00000290953	rs12599590	rs12599590	rs12599590	0.0486871	0.0234124	0.0228709	0.0486871
ENST00000291129	rs12540107	rs12540107	rs12540107	0.0025812	0.00227292	0.00307261	0.00307261
ENST00000291270	rs149612963	rs149612963	rs149612963	0.064442	0.300122	0.0323423	0.300122
ENST00000291442	rs73012579	rs73012579	rs73012579	0.254873	0.0159463	0.00366847	0.254873
ENST00000291539	rs2839581	rs2839581	rs2839581	0.101286	0.873538	0.102005	0.873538
ENST00000291560	rs230647	rs230647	rs60998147	0.158049	0.149659	0.081982	0.158049
ENST00000291576	rs2242954	rs2242954	rs2242954	0.0162638	0.00435079	0.00708783	0.0162638
ENST00000291577	rs4819372	rs2838488	rs2242954	0.0398143	0.182293	0.0328529	0.182293
ENST00000291634	rs2049905	rs79794356	rs2049905	0.0294952	0.0293647	0.0703505	0.0703505
ENST00000291700	rs59272843	rs59272843	rs59272843	0.0129854	0.109753	0.0474417	0.109753
ENST00000291707	rs10418495	rs10418495	rs10418495	0.0011679	0.0011341	0.00844139	0.00844139
ENST00000291825	rs1981958	rs1981958	rs1981958	0.509442	0.0673964	0.0598728	0.509442
ENST00000291906	rs199912246	rs199912246	rs199912246	0.296431	0.0288765	0.0295643	0.296431
ENST00000292090	rs10685070	rs10685070	rs10685070	0.190495	0.0171026	0.0214825	0.190495
ENST00000292147	rs34352751	rs34352751	rs34352751	0.94005	0.0495174	0.0575532	0.94005
ENST00000292174	rs75488969	rs75488969	rs75488969	0.0477862	0.382381	0.0318506	0.382381
ENST00000292301	rs72066293	rs72066293	rs72066293	0.307501	0.0786898	0.178434	0.307501
ENST00000292430	rs2572898	rs2572898	rs2572898	0.256998	0.114371	0.0590139	0.256998
ENST00000292450	rs4729572	rs4729572	rs4729572	0.180728	0.0186191	0.011977	0.180728
ENST00000292599	rs12659191	rs12659191	rs12659191	0.193041	0.113685	0.107089	0.193041
ENST00000293261	rs35006676	rs35006676	rs35006676	0.076477	0.0571074	0.331759	0.331759
ENST00000293636	rs2006749	rs2006749	rs2006749	0.0179296	0.0206961	0.0323196	0.0323196
ENST00000293826	rs3803798	rs3803798	rs3803798	0.000952918	0.00179823	0.0319496	0.0319496
ENST00000293860	rs13330525	rs13330525	rs13330525	0.486062	0.0394031	0.0234887	0.486062
ENST00000294189	rs13099450	rs13099450	rs13099450	4.74238e-05	4.50272e-05	0.000527812	0.000527812
ENST00000294244	rs36077346	rs36077346	rs36077346	0.00272372	0.000368877	0.000641153	0.00272372
ENST00000294353	rs11205997	rs11205997	rs11205997	0.132345	0.0833929	0.0762619	0.132345
ENST00000294435	rs3013785	rs3013785	rs3013785	0.0898592	0.0336656	0.139411	0.139411
ENST00000294889	rs427216	rs427216	rs427216	0.375256	0.131765	0.0562683	0.375256
ENST00000295095	rs60882035	rs60882035	rs60882035	0.222607	0.888029	0.169733	0.888029
ENST00000295297	rs4393988	rs4393988	rs4393988	0.0571609	0.891558	0.0683411	0.891558
ENST00000295317	rs1660696	rs1660696	rs1660696	0.194212	0.249729	0.00520628	0.249729
ENST00000295408	rs7569614	rs7569614	rs7569614	0.39896	0.0944352	0.0636783	0.39896
ENST00000295470	rs4285076	rs4285076	rs4285076	0.330578	0.0522755	0.0717606	0.330578
ENST00000295491	rs74348240	rs74348240	rs74348240	0.035149	0.725455	0.0477542	0.725455
ENST00000295550	rs7581882	rs7581882	rs7581882	0.541313	0.0660414	0.055328	0.541313
ENST00000295588	rs141149933	rs141149933	rs141149933	0.48515	0.0582544	0.0740184	0.48515
ENST00000295612	rs7632932	rs7632932	rs7632932	0.0187156	0.0728717	0.068161	0.0728717
ENST00000295619	rs7634474	rs7634474	rs7634474	0.000591249	0.000264488	2.07543e-05	0.000591249
ENST00000295633	rs115506398	rs115506398	rs115506398	0.0073115	0.0605577	0.00290873	0.0605577
ENST00000295640	rs6689634	rs6689634	rs6689634	0.137102	0.197971	0.0250637	0.197971
ENST00000295694	rs10542877	rs10542877	rs10542877	0.0324177	0.0192236	0.0203861	0.0324177
ENST00000295701	rs1344642	rs1344642	rs1344642	0.832727	0.0310264	0.0312678	0.832727
ENST00000295802	rs4832171	rs4832171	rs4832171	0.00254218	0.00241683	0.00214895	0.00254218
ENST00000295824	rs11128927	rs1133328	rs1133328	0.000158145	9.13247e-05	0.00840063	0.00840063
ENST00000295830	rs3821747	rs3821747	rs3821747	0.551105	0.0462082	0.498287	0.551105
ENST00000295930	rs77228770	rs77228770	rs77228770	0.072759	0.0517714	0.18302	0.18302
ENST00000295956	rs1718463	rs1718463	rs1718463	0.015404	0.0538036	0.0154049	0.0538036
ENST00000295962	rs34267423	rs34267423	rs34267423	0.345029	0.101564	0.067912	0.345029
ENST00000295974	rs17528008	rs17528008	rs17528008	0.148663	0.251884	0.156139	0.251884
ENST00000295992	rs73232724	rs73232724	rs73232724	0.0887952	0.275967	0.0568305	0.275967
ENST00000296121	rs6792918	rs6792918	rs6792918	0.0237837	0.156034	0.0223518	0.156034
ENST00000296129	rs13066191	rs13066191	rs13066191	0.0931167	0.0625687	0.115735	0.115735
ENST00000296130	rs4683031	rs4683031	rs4683031	0.831805	0.0311128	0.0541765	0.831805
ENST00000296137	rs11338292	rs11338292	rs11338292	0.0714454	0.13764	0.0318054	0.13764
ENST00000296181	rs140915803	rs140915803	rs140915803	0.16251	0.0733562	0.0852502	0.16251
ENST00000296210	rs34900300	rs34900300	rs13082666	0.0293255	0.138434	0.485323	0.485323
ENST00000296214	rs72657778	rs115947878	rs115947878	0.0354934	0.0140685	0.0131579	0.0354934
ENST00000296220	rs6786577	rs2922209	rs2922209	0.0252689	0.0344059	0.0254864	0.0344059
ENST00000296255	rs55683935	rs55683935	rs55683935	0.143065	0.0427695	0.0473663	0.143065
ENST00000296277	rs4686857	rs4686857	rs4686857	0.468572	0.104061	0.0459557	0.468572
ENST00000296328	rs112144861	rs112144861	rs112144861	0.233109	0.039616	0.0708392	0.233109
ENST00000296350	rs9876485	rs13327482	rs13327482	0.00896354	0.00841119	0.0422558	0.0422558
ENST00000296370	rs3822263	rs3822263	rs3822263	0.0356594	0.399502	0.0578283	0.399502
ENST00000296412	rs2602877	rs2602877	rs2602877	0.00642104	0.0028164	0.137585	0.137585
ENST00000296424	rs2623070	rs2720448	rs2720448	0.0227103	0.0194112	0.0210335	0.0227103
ENST00000296487	rs352140	rs352140	rs352140	0.0376165	0.0333393	0.546677	0.546677
ENST00000296530	rs10005547	rs10005547	rs4690892	0.221969	0.0392248	0.749536	0.749536
ENST00000296585	rs33447	rs62357234	rs33447	0.520586	0.824083	0.126775	0.824083
ENST00000296603	rs2453300	rs2453300	rs2453300	0.197801	0.0509187	0.0777868	0.197801
ENST00000296674	rs3738	rs3738	rs3738	0.0103379	0.0128925	0.0173715	0.0173715
ENST00000296677	rs2243022	rs2243022	rs2243022	0.0207546	0.037037	0.0222943	0.037037
ENST00000296695	rs4705205	rs4705205	rs4705205	0.0108165	0.0107847	0.0111497	0.0111497
ENST00000296754	rs1057569	rs1057569	rs1057569	6.23805e-05	0.000141049	0.000927839	0.000927839
ENST00000296792	rs35220235	rs35220235	rs35220235	0.341486	0.127821	0.0425541	0.341486
ENST00000296861	rs9381514	rs9381514	rs9381514	0.895631	0.0529001	0.0604316	0.895631
ENST00000297109	rs6884266	rs6884266	rs6884266	0.000185665	0.000288737	0.000605032	0.000605032
ENST00000297135	rs2520279	rs2520279	rs2520279	0.111365	0.157598	0.609599	0.609599
ENST00000297265	rs3735701	rs3735701	rs3735701	0.17625	0.111768	0.47881	0.47881
ENST00000297293	rs6980318	rs6980318	rs6980318	0.308999	0.0412597	0.0580126	0.308999
ENST00000297477	rs3829898	rs4720836	rs4720836	0.0639264	0.0635083	0.0681177	0.0681177
ENST00000297508	rs61744261	rs61744261	rs61744261	0.0485918	0.274713	0.0650987	0.274713
ENST00000297581	rs2514662	rs2514662	rs2458425	0.495733	0.076356	0.06842	0.495733
ENST00000297625	rs11790980	rs11790980	rs11790980	0.0583604	0.133477	0.721784	0.721784
ENST00000298068	rs1360187	rs2421614	rs2421614	0.580221	0.0416714	0.0979336	0.580221
ENST00000298159	rs6571678	rs111787365	rs111787365	0.0051939	0.00159578	0.0019296	0.0051939
ENST00000298173	rs12891828	rs12891828	rs12880377	0.0182675	0.0100192	0.0103213	0.0182675
ENST00000298198	rs3132914	rs3132914	rs3132914	0.0124004	0.0169664	0.782693	0.782693
ENST00000298295	rs870957	rs870957	rs870957	6.12077e-05	0.00886775	0.000338868	0.00886775
ENST00000298299	rs7902613	rs7902613	rs7902613	0.0354043	0.0403693	0.192607	0.192607
ENST00000298351	rs1011183	rs1011183	rs1011183	0.000333455	0.0207741	6.26047e-05	0.0207741
ENST00000298355	rs4309324	rs4309324	rs4309324	0.000477327	0.000478756	0.160987	0.160987
ENST00000298564	rs4868695	rs4868695	rs4868695	0.0557966	0.719398	0.0579027	0.719398
ENST00000298630	rs4880353	rs4880353	rs4880353	0.00859525	0.00416399	0.00914583	0.00914583
ENST00000298690	rs4982404	rs4982404	rs4982404	0.00184006	0.143704	0.0023416	0.143704
ENST00000298694	rs4982404	rs4982404	rs4982404	0.000870973	0.000505939	0.00224686	0.00224686
ENST00000298717	rs775022405	rs67802283	rs775022405	0.149469	0.00606853	0.0164605	0.149469
ENST00000298875	rs11160042	rs11160042	rs11160042	0.159645	0.072902	0.0538538	0.159645
ENST00000298910	rs117762348	rs117762348	rs117762348	0.0456195	0.00941524	0.0712022	0.0712022
ENST00000298942	rs10904756	rs17138791	rs17138791	0.240177	0.144056	0.0932572	0.240177
ENST00000298943	rs1055340	rs4748302	rs1055340	0.00262615	0.00193249	4.72462e-05	0.00262615
ENST00000299173	rs62018585	rs62018585	rs62018585	0.00352566	0.00542318	0.00383514	0.00542318
ENST00000299179	rs722435	rs722435	rs722435	0.000592541	0.010224	0.000588019	0.010224
ENST00000299192	rs79726587	rs79726587	rs79726587	0.062302	0.347621	0.0554654	0.347621
ENST00000299204	rs8021904	rs8021904	rs8021904	0.1673	0.0474687	0.0276561	0.1673
ENST00000299314	rs8181675	rs11110988	rs8181675	0.020303	0.0161705	0.0909577	0.0909577
ENST00000299355	rs111741588	rs73006226	rs73006226	0.433627	0.11083	0.0168908	0.433627
ENST00000299441	rs4627054	rs4627054	rs4627054	0.165242	0.0808456	0.0284822	0.165242
ENST00000299492	rs4757998	rs4757998	rs4757998	0.00834828	0.0032501	0.0416695	0.0416695
ENST00000299498	rs12577375	rs12577375	rs12577375	0.0060491	0.0768894	0.0128978	0.0768894
ENST00000299505	rs9653103	rs117295911	rs9653103	0.238719	0.0973552	0.0456703	0.238719
ENST00000299563	rs3814726	rs3814726	rs3814726	0.0429702	0.247033	0.0650193	0.247033
ENST00000299565	rs67437837	rs67437837	rs67437837	0.0118627	0.00369361	0.00335683	0.0118627
ENST00000299572	rs12448368	rs12448368	rs12448368	0.00149701	0.0121418	0.00196297	0.0121418
ENST00000299576	rs4909952	rs4909952	rs4909952	0.0552142	0.0777345	0.058621	0.0777345
ENST00000299638	rs16977648	rs16977648	rs16977648	0.0767948	0.0443749	0.750612	0.750612
ENST00000299663	rs372049241	rs372049241	rs372049241	0.0282219	0.0013447	0.00133258	0.0282219
ENST00000299665	rs11045982	rs11045982	rs11045982	0.00175122	0.00295381	0.00360069	0.00360069
ENST00000299824	rs6101301	rs11699770	rs6101301	0.0860342	0.0816149	0.768011	0.768011
ENST00000299871	rs11084513	rs56274446	rs11084513	0.0758631	0.860283	0.0367023	0.860283
ENST00000299957	rs138579938	rs115568575	rs115568575	0.0913353	0.0914748	0.0435475	0.0914748
ENST00000299977	rs11080327	rs11080327	rs11080327	0.00618246	0.0150749	0.648331	0.648331
ENST00000300022	rs1631684	rs1631684	rs1631684	0.000554725	0.000655488	0.00050119	0.000655488
ENST00000300038	rs4390325	rs4390325	rs4390325	0.0252209	0.0196318	0.0371452	0.0371452
ENST00000300055	rs4932141	rs4932141	rs4932141	0.65402	0.0657101	0.0446432	0.65402
ENST00000300056	rs76741626	rs76741626	rs76741626	0.0327248	0.343178	0.0402498	0.343178
ENST00000300057	rs33935448	rs33935448	rs33935448	0.0582954	0.0478099	0.750397	0.750397
ENST00000300060	rs11073891	rs11073891	rs11073891	0.00138106	0.0718543	0.0012597	0.0718543
ENST00000300145	rs10747788	rs10747788	rs10747788	0.00434315	0.00393292	0.008249	0.008249
ENST00000300176	rs71126328	rs71126328	rs71126328	0.028863	0.0646114	0.0346865	0.0646114
ENST00000300184	rs950802	rs950802	rs3816270	0.0120597	0.862753	0.0169395	0.862753
ENST00000300187	rs10750936	rs10750936	rs10750936	0.0493009	0.832333	0.0448162	0.832333
ENST00000300249	rs566408	rs566408	rs566408	0.0708028	0.0788052	0.0468333	0.0788052
ENST00000300456	rs113785080	rs113785080	rs113785080	0.042693	0.00881498	0.0313012	0.042693
ENST00000300527	rs56284934	rs56284934	rs56284934	0.185458	0.0581016	0.141218	0.185458
ENST00000300540	rs11670561	rs11670561	rs11670561	0.00100366	0.00200307	0.000701618	0.00200307
ENST00000300658	rs2517955	rs2517955	rs2517955	0.00205274	0.159409	0.00192036	0.159409
ENST00000300738	rs12806698	rs3794050	rs12806698	0.638272	0.483711	0.0584236	0.638272
ENST00000300784	rs7224729	rs7224729	rs7224729	0.00516511	0.00814063	0.0101867	0.0101867
ENST00000301178	rs1654648	rs10411012	rs10411012	0.0234765	0.0432234	0.0273064	0.0432234
ENST00000301200	rs7255633	rs7255633	rs7255633	0.151738	0.00576613	0.010005	0.151738
ENST00000301244	rs1046773	rs1046773	rs1046773	0.0807191	0.0271309	0.215911	0.215911
ENST00000301280	rs11666856	rs11085074	rs11666856	0.0331489	0.0271589	0.0211053	0.0331489
ENST00000301318	rs12979404	rs12979404	rs10406304	0.0643395	0.0449643	0.279878	0.279878
ENST00000301455	rs150126709	rs150126709	rs150126709	0.879241	0.0429044	0.0556252	0.879241
ENST00000301522	rs897804	rs897804	rs897804	0.00062292	0.000399973	0.000604808	0.00062292
ENST00000301547	rs56280766	rs56280766	rs56280766	0.0411812	0.0419899	0.0505488	0.0505488
ENST00000301634	rs141621806	rs141621806	rs141621806	0.00889289	0.00552055	0.00648664	0.00889289
ENST00000301665	rs2315504	rs2315504	rs2315504	0.186565	0.0527354	0.106348	0.186565
ENST00000301712	rs9935632	rs9935632	rs9935632	0.352596	0.033324	0.0315223	0.352596
ENST00000301732	rs17135889	rs17135889	rs17135889	0.00940482	0.00258723	0.0156349	0.0156349
ENST00000301964	rs11131186	rs11131186	rs11131186	0.289868	0.0320974	0.0342732	0.289868
ENST00000301998	rs10197990	rs10197990	rs10197990	0.0372928	0.205569	0.0379718	0.205569
ENST00000302060	rs3923060	rs3923060	rs3923060	6.30988e-05	0.00472739	5.37987e-05	0.00472739
ENST00000302085	rs13126744	rs199794718	rs13126744	0.156165	0.0493458	0.0429151	0.156165
ENST00000302228	rs11331233	rs11331233	rs11331233	0.0145812	0.492264	0.0175523	0.492264
ENST00000302250	rs380841	rs380841	rs380841	0.0905126	0.694733	0.0526317	0.694733
ENST00000302351	rs10070279	rs7734383	rs7734383	0.0519522	0.0174664	0.0318473	0.0519522
ENST00000302475	rs13445	rs13183347	rs13183347	0.0120307	0.0107133	0.00437942	0.0120307
ENST00000302506	rs3729577	rs3729577	rs3729577	0.0542521	0.0568724	0.0506046	0.0568724
ENST00000302586	rs113967896	rs113967896	rs113967896	0.0293473	0.0296051	0.784963	0.784963
ENST00000302692	rs7413983	rs7413983	rs7413983	0.0324942	0.492211	0.0538366	0.492211
ENST00000302708	rs4755751	rs34239319	rs34239319	0.0042264	0.00464716	0.0416164	0.0416164
ENST00000302779	rs748959644	rs34137944	rs34137944	0.898744	0.847426	0.0745122	0.898744
ENST00000302824	rs201939813	rs201939813	rs79960219	0.256163	0.0623906	0.0394415	0.256163
ENST00000302907	rs138929286	rs34929912	rs138929286	0.00675192	0.00303427	0.00618105	0.00675192
ENST00000303052	rs35755513	rs35755513	rs35755513	0.000384449	0.00109784	0.0041455	0.0041455
ENST00000303115	rs11742270	rs11742270	rs11742270	0.10861	0.807235	0.0528615	0.807235
ENST00000303277	rs9990541	rs9990541	rs9990541	0.0100041	0.0105974	0.0178834	0.0178834
ENST00000303354	rs1528479	rs1528479	rs1528479	0.00573588	0.0221176	0.00171213	0.0221176
ENST00000303375	rs138105166	rs138105166	rs138105166	0.0420545	0.0411447	0.0554659	0.0554659
ENST00000303521	rs11072591	rs11072591	rs11072591	0.0183634	0.0126626	0.0149952	0.0183634
ENST00000303531	rs7404003	rs7404003	rs7404003	0.0446744	0.0423893	0.0157875	0.0446744
ENST00000303757	rs2071596	rs2071596	rs2071596	0.00692804	0.00870496	0.00200329	0.00870496
ENST00000303927	rs1051992	rs1051992	rs1051992	0.0129782	0.444656	0.0116143	0.444656
ENST00000303941	rs7942392	rs7942392	rs7942392	0.000347092	0.00354426	0.000766078	0.00354426
ENST00000303991	rs4868660	rs11747451	rs11747451	0.00817169	0.00948949	0.00635782	0.00948949
ENST00000304191	rs117369065	rs117369065	rs117369065	0.043468	0.117654	0.0838388	0.117654
ENST00000304330	rs2297378	rs2297378	rs2297378	0.00449553	0.00330769	0.0119834	0.0119834
ENST00000304337	rs6535876	rs6535876	rs6535876	0.0336366	0.745958	0.035699	0.745958
ENST00000304361	rs1535651	rs1535651	rs1535651	0.0177955	0.0423214	0.0113706	0.0423214
ENST00000304568	rs56022659	rs56022659	rs56022659	0.0750691	0.941354	0.124017	0.941354
ENST00000304593	rs4332918	rs4332918	rs4332918	0.0607838	0.832545	0.0794193	0.832545
ENST00000304611	rs10948059	rs10948059	rs10948059	0.0237184	0.00692071	0.00624202	0.0237184
ENST00000304625	rs56204594	rs56204594	rs56204594	0.0752419	0.0993403	0.00673644	0.0993403
ENST00000304639	rs56204594	rs56204594	rs56204594	0.00971146	0.0190801	0.00575275	0.0190801
ENST00000304677	rs6571363	rs6571363	rs6571363	0.135513	0.0352463	0.238235	0.238235
ENST00000304748	rs2167419	rs2167419	rs2167419	0.0130118	0.0803657	0.0257838	0.0803657
ENST00000304858	rs72801474	rs72801474	rs72801474	0.000292081	0.000386404	0.000383831	0.000386404
ENST00000304987	rs61896909	rs61896909	rs61896909	0.0277533	0.086059	0.0260376	0.086059
ENST00000305428	rs11072847	rs11072847	rs11072847	0.0913023	0.248198	0.0734018	0.248198
ENST00000305476	rs534153559	rs534153559	rs534153559	0.035936	0.0327069	0.722871	0.722871
ENST00000305560	rs16943246	rs4534782	rs4534782	0.068282	0.0584443	0.0495712	0.068282
ENST00000305699	rs3819570	rs74251568	rs74251568	0.110513	0.136778	0.0925667	0.136778
ENST00000305768	rs56160521	rs7258303	rs7258303	0.155577	0.0781462	0.0718948	0.155577
ENST00000305877	rs4820543	rs4820543	rs4820543	0.000624894	0.0916564	0.00152193	0.0916564
ENST00000305879	rs117648856	rs117648856	rs117648856	0.0464919	0.20661	0.0456321	0.20661
ENST00000305958	rs1632646	rs1632646	rs1632646	0.130772	0.0754085	0.512088	0.512088
ENST00000305978	rs6141583	rs6141583	rs6141583	0.0250817	0.928913	0.0273806	0.928913
ENST00000306006	rs67233410	rs67233410	rs67233410	0.0700591	0.0728689	0.247576	0.247576
ENST00000306010	rs1008982	rs1008982	rs1008982	0.000553572	0.00225993	0.000269699	0.00225993
ENST00000306051	rs35846454	rs35846454	rs35846454	0.0581218	0.278247	0.0295533	0.278247
ENST00000306085	rs12333416	rs12333416	rs12333416	0.0119597	0.0232769	0.0278672	0.0278672
ENST00000306103	rs4048549	rs4048549	rs9828317	0.0687538	0.620471	0.0639815	0.620471
ENST00000306121	rs12723363	rs12723363	rs12723363	0.00563457	0.0044078	0.0148077	0.0148077
ENST00000306145	rs3832556	rs80233585	rs80233585	0.0229007	0.016667	0.0218615	0.0229007
ENST00000306243	rs117398507	rs117398507	rs117398507	0.196644	0.0292088	0.0323892	0.196644
ENST00000306279	rs6708444	rs6708444	rs11351845	0.946641	0.0242511	0.0855824	0.946641
ENST00000306357	rs35723779	rs35723779	rs35723779	0.0217231	0.0306847	0.0237852	0.0306847
ENST00000306376	rs78615983	rs78615983	rs7631721	0.0429011	0.0310583	0.160158	0.160158
ENST00000306385	rs12114940	rs12114940	rs12114940	0.00551064	0.00546144	0.05202	0.05202
ENST00000306448	rs7557190	rs62134736	rs62134736	0.138509	0.279552	0.126417	0.279552
ENST00000306507	rs115028150	rs115028150	rs115028150	0.00518658	0.0504502	0.00549384	0.0504502
ENST00000307149	rs11411846	rs11411846	rs11411846	0.0189552	0.0197	0.05416	0.05416
ENST00000307221	rs9611441	rs5758131	rs2143610	0.311639	0.0232194	0.0204297	0.311639
ENST00000307227	rs9853025	rs9853025	rs9853025	0.210218	0.276241	0.195851	0.276241
ENST00000307305	rs11764879	rs11764879	rs11764879	0.0833424	0.419266	0.182643	0.419266
ENST00000307358	rs4438746	rs4438746	rs4438746	0.991945	0.382018	0.0496202	0.991945
ENST00000307363	rs6762132	rs6762132	rs6762132	0.0599718	0.859512	0.0895736	0.859512
ENST00000307450	rs747059662	rs747059662	rs747059662	0.400006	0.477163	0.0893369	0.477163
ENST00000307637	rs2072449	rs7308881	rs7308881	0.0334676	0.899921	0.0327329	0.899921
ENST00000307671	rs766803	rs766803	rs766803	0.00814934	0.00814678	0.998316	0.998316
ENST00000307741	rs138200458	rs138200458	rs138200458	0.252809	0.0573494	0.0613711	0.252809
ENST00000307746	rs28635618	rs28635618	rs28635618	0.341898	0.449034	0.0287027	0.449034
ENST00000307886	rs641018	rs641018	rs641018	0.00597048	0.0100642	0.00623431	0.0100642
ENST00000308027	rs9674813	rs9674813	rs9674813	0.049875	0.0573927	0.560003	0.560003
ENST00000308031	rs12973457	rs12973457	rs12973457	0.0193609	0.0107642	0.821505	0.821505
ENST00000308132	rs798726	rs11732213	rs798726	0.064369	0.0814156	0.825071	0.825071
ENST00000308385	rs34356527	rs34356527	rs34356527	0.0214369	0.0880035	0.0379379	0.0880035
ENST00000308482	rs3769068	rs3769068	rs3769068	0.885532	0.0994502	0.0761959	0.885532
ENST00000308488	rs71043596	rs71043596	rs71043596	0.0476997	0.0415461	0.793235	0.793235
ENST00000308521	rs139280	rs139289	rs139280	0.0323467	0.0510147	0.735057	0.735057
ENST00000308588	rs78004537	rs78004537	rs78004537	0.101089	0.0432378	0.0323147	0.101089
ENST00000308611	rs61629858	rs61629858	rs61629858	0.00606529	0.0778641	0.00698915	0.0778641
ENST00000308660	rs884241	rs884241	rs884241	0.0799394	0.255013	0.102219	0.255013
ENST00000308742	rs1386573	rs1386573	rs1386573	0.029165	0.0267354	0.0178741	0.029165
ENST00000308824	rs6062359	rs6062359	rs6062359	0.690714	0.0426662	0.029037	0.690714
ENST00000309042	rs138586189	rs112564482	rs112564482	0.0294151	0.0525871	0.0703962	0.0703962
ENST00000309100	rs523029	rs523029	rs6591183	0.72317	0.0301648	0.0217209	0.72317
ENST00000309190	rs34594086	rs34594086	rs34594086	0.00404593	0.00409965	0.105702	0.105702
ENST00000309195	rs41279069	rs41279069	rs41279069	0.0418894	0.00807555	0.0122319	0.0418894
ENST00000309357	rs1883097	rs1883097	rs1883097	0.864801	0.00118794	0.0941834	0.864801
ENST00000309377	rs4910156	rs4910156	rs4910156	0.0355315	0.107458	0.0348109	0.107458
ENST00000309415	rs12052542	rs12052542	rs12052542	0.100749	0.530179	0.110651	0.530179
ENST00000309534	rs72921637	rs72921637	rs9861443	0.00309561	0.00492079	0.292069	0.292069
ENST00000309539	rs9300224	rs9300224	rs9300224	0.00968473	0.0404992	0.075552	0.075552
ENST00000309558	rs1127898	rs1127898	rs1127898	0.364848	0.0416092	0.0720913	0.364848
ENST00000309576	rs709162	rs709162	rs709162	0.0588065	0.820543	0.0481114	0.820543
ENST00000309579	rs113528138	rs113528138	rs113528138	0.00841955	0.00872334	0.0338721	0.0338721
ENST00000309775	rs4244811	rs4244811	rs4244811	0.0178137	0.527714	0.0204301	0.527714
ENST00000309822	rs4344109	rs4876672	rs4876672	0.0345739	0.866606	0.0473214	0.866606
ENST00000309828	rs7125891	rs7125891	rs7125891	0.0707248	0.0758115	0.0472534	0.0758115
ENST00000309851	rs145858840	rs145858840	rs145858840	0.000271803	2.46525e-06	4.27255e-05	0.000271803
ENST00000309909	rs113205216	rs113205216	rs113205216	0.111566	0.0614544	0.0480591	0.111566
ENST00000309958	rs3745535	rs3745535	rs3745535	0.0605957	0.00903333	0.0112839	0.0605957
ENST00000309982	rs2388494	rs2388494	rs2388494	0.895393	0.0614548	0.0800685	0.895393
ENST00000309983	rs214616	rs214616	rs214616	0.642685	0.0524952	0.121833	0.642685
ENST00000310002	rs11053591	rs11053591	rs11053591	0.0188359	0.315572	0.00798104	0.315572
ENST00000310118	rs55748802	rs55748802	rs55748802	0.00399075	0.00538542	0.0195268	0.0195268
ENST00000310193	rs10112206	rs10112206	rs10112206	0.0575535	0.913494	0.0622694	0.913494
ENST00000310256	rs11122169	rs11122169	rs11122169	0.0761423	0.018188	0.00533019	0.0761423
ENST00000310392	rs17603666	rs17603666	rs17603666	0.0782559	0.0974197	0.0866266	0.0974197
ENST00000310396	rs71170234	rs798901	rs798901	0.279123	0.112878	0.198535	0.279123
ENST00000310455	rs10089635	rs10089635	rs10089635	0.0888875	0.0485552	0.0591768	0.0888875
ENST00000310528	rs11617331	rs11617331	rs11617331	0.0594828	0.604658	0.0518753	0.604658
ENST00000310542	rs34904445	rs34904445	rs34904445	0.0314648	0.0244577	0.0208177	0.0314648
ENST00000310564	rs11773005	rs11773005	rs11773005	0.0256776	0.0226626	0.0350816	0.0350816
ENST00000310613	rs4149535	rs4149535	rs4149535	0.802901	0.110183	0.0645632	0.802901
ENST00000310614	rs111558232	rs111558232	rs111558232	0.115006	0.0561445	0.180354	0.180354
ENST00000310624	rs5763231	rs165823	rs5763231	0.0236223	0.0865846	0.036111	0.0865846
ENST00000310706	rs2353021	rs2353021	rs2353021	0.000333124	0.000333223	0.000332644	0.000333223
ENST00000310799	rs12362800	rs12362800	rs12362800	0.84066	0.0370125	0.0442203	0.84066
ENST00000310828	rs8081286	rs8081286	rs8081286	0.0714332	0.00812256	0.0103527	0.0714332
ENST00000310842	rs67084599	rs67084599	rs67084599	0.00531989	0.00391804	0.000655062	0.00531989
ENST00000310864	rs75382826	rs75382826	rs75382826	0.00180176	0.999983	0.00179967	0.999983
ENST00000310917	rs13132305	rs13132305	rs13132305	0.27288	0.0483114	0.146816	0.27288
ENST00000310931	rs15129	rs15129	rs15129	0.032761	0.0348936	0.0337838	0.0348936
ENST00000311015	rs606856	rs606856	rs2914637	0.101776	0.0980978	0.0873928	0.101776
ENST00000311027	rs140886081	rs140886081	rs140886081	0.0387923	0.0331662	0.244423	0.244423
ENST00000311044	rs549649616	rs549649616	rs549649616	0.0689171	0.0493337	0.0497188	0.0689171
ENST00000311127	rs63332360	rs63332360	rs63332360	0.684019	0.147584	0.0396976	0.684019
ENST00000311148	rs58231493	rs58231493	rs58231493	0.0277665	0.115054	0.00390736	0.115054
ENST00000311181	rs149750298	rs59651473	rs59651473	0.0094851	0.0173744	0.0109445	0.0173744
ENST00000311320	rs1212135	rs1212135	rs1212135	0.0377514	0.0629137	0.0163546	0.0629137
ENST00000311330	rs140211344	rs140211344	rs140211344	0.0224472	0.0789311	0.0228358	0.0789311
ENST00000311337	rs393156	rs393156	rs393156	0.0246153	0.0306991	0.021354	0.0306991
ENST00000311350	rs67809240	rs67809240	rs67809240	0.012354	0.0149811	0.0321032	0.0321032
ENST00000311412	rs70946997	rs70946997	rs70946997	0.100462	0.684774	0.0533866	0.684774
ENST00000311450	rs149670804	rs149670804	rs149670804	0.0603504	0.0403886	0.0390549	0.0603504
ENST00000311528	rs402136	rs402136	rs17471624	0.0362821	0.485724	0.0535175	0.485724
ENST00000311575	rs10881994	rs10881994	rs10881994	0.0319797	0.0390113	0.254208	0.254208
ENST00000311597	rs138254	rs138254	rs138254	0.0477265	0.170561	0.0436825	0.170561
ENST00000311601	rs10078237	rs10078237	rs10078237	0.502403	0.0674187	0.0795896	0.502403
ENST00000311635	rs745280	rs745280	rs745280	0.0877797	0.665025	0.0763757	0.665025
ENST00000311672	rs41292543	rs374688701	rs374688701	0.01483	0.00532958	0.00611936	0.01483
ENST00000311890	rs1763606	rs1763606	rs1763606	0.00936758	0.0232047	0.0194416	0.0232047
ENST00000311893	rs11310673	rs11310673	rs11310673	0.00234055	0.00250116	0.0152254	0.0152254
ENST00000312037	rs13161099	rs2983102	rs13161099	0.764062	0.145996	0.0442205	0.764062
ENST00000312046	rs3110775	rs3110775	rs3110775	0.0523769	0.932168	0.0494062	0.932168
ENST00000312053	rs141740888	rs379254	rs141740888	0.0545523	0.297649	0.0582214	0.297649
ENST00000312216	rs186095	rs186095	rs186095	0.00123167	0.000644567	0.000642906	0.00123167
ENST00000312221	rs1661052	rs1661052	rs1661052	0.000434092	0.026935	0.000592257	0.026935
ENST00000312251	rs15951	rs15951	rs15951	0.00773636	0.000287083	0.00028861	0.00773636
ENST00000312499	rs12708722	rs12708722	rs12708722	0.000964265	0.00133474	0.17535	0.17535
ENST00000312629	rs595490	rs595490	rs595490	0.0265048	0.039604	0.0306045	0.039604
ENST00000312858	rs7144552	rs7144552	rs7144552	0.116967	0.0705894	0.0620141	0.116967
ENST00000313005	rs73014325	rs73014325	rs73014325	0.28515	0.0272476	0.0719264	0.28515
ENST00000313056	rs7209024	rs7209024	rs7209024	0.0477072	0.0389527	0.389493	0.389493
ENST00000313104	rs59601514	rs2240323	rs59601514	0.0236841	0.0248315	0.0145374	0.0248315
ENST00000313250	rs141347994	rs141347994	rs141347994	0.0193497	0.128981	0.0117693	0.128981
ENST00000313324	rs11505569	rs11505569	rs11505569	0.45201	0.0844352	0.538236	0.538236
ENST00000313349	rs11678594	rs1861399	rs1861399	0.0724007	0.0372232	0.432689	0.432689
ENST00000313401	rs28408686	rs28408686	rs28408686	0.0026734	0.00150927	0.0288036	0.0288036
ENST00000313486	rs112599288	rs112599288	rs112599288	0.0428	0.0576827	0.048386	0.0576827
ENST00000313511	rs12928404	rs12928404	rs12928404	0.0202334	0.0184931	0.0491617	0.0491617
ENST00000313578	rs61203943	rs61203943	rs111889388	0.095291	0.0599855	0.120533	0.120533
ENST00000313655	rs113036490	rs113036490	rs113036490	0.00836198	0.000146627	0.000195426	0.00836198
ENST00000313708	rs34825578	rs34825578	rs34825578	0.0962166	0.871081	0.120646	0.871081
ENST00000313860	rs6846204	rs6846204	rs6846204	0.0122124	0.45784	0.124554	0.45784
ENST00000313961	rs17358185	rs17358185	rs17358185	0.0231849	0.0307373	0.023724	0.0307373
ENST00000314134	rs1530634	rs1530634	rs1530634	0.0840326	0.0723275	0.0589481	0.0840326
ENST00000314222	rs7934793	rs7934793	rs7934793	0.0128758	0.0500334	0.0233687	0.0500334
ENST00000314228	rs11407	rs11407	rs11407	0.0624863	0.029751	0.0819992	0.0819992
ENST00000314232	rs305138	rs305138	rs305138	0.0575057	0.037009	0.390371	0.390371
ENST00000314261	rs13088318	rs13088318	rs13088318	0.0137195	0.00709858	0.00273713	0.0137195
ENST00000314401	rs11870257	rs11870257	rs11870257	0.066451	0.618297	0.0588941	0.618297
ENST00000314412	rs45551734	rs10732706	rs45551734	0.0372141	0.13677	0.299165	0.299165
ENST00000314442	rs2686364	rs2686364	rs2686364	0.139926	0.0691818	0.154304	0.154304
ENST00000314606	rs34514965	rs2965215	rs2965215	0.0396382	0.0179222	0.0153103	0.0396382
ENST00000314742	rs36053285	rs36053285	rs36053285	0.0405416	0.0952039	0.0535944	0.0952039
ENST00000314754	rs6673138	rs6673138	rs6673138	0.19451	0.862809	0.0821982	0.862809
ENST00000314830	rs10760499	rs10760499	rs10760499	0.206212	0.0295771	0.0407493	0.206212
ENST00000314933	rs34636682	rs34636682	rs34636682	0.221961	0.0376439	0.0486597	0.221961
ENST00000314970	rs1405937	rs1405937	rs1405937	0.0549949	0.0584811	0.920443	0.920443
ENST00000315099	rs62266150	rs62266150	rs62266150	0.0152338	0.0191407	0.0115183	0.0191407
ENST00000315274	rs484915	rs484915	rs484915	0.0424683	0.95321	0.0444455	0.95321
ENST00000315392	rs34953886	rs766952150	rs34953886	0.0490014	0.136773	0.309134	0.309134
ENST00000315467	rs80187824	rs80187824	rs80187824	0.0191697	0.0447271	0.0190267	0.0447271
ENST00000315491	rs2228478	rs2228478	rs2228478	0.912431	0.0596405	0.0452299	0.912431
ENST00000315567	rs28695846	rs28695846	rs28695846	0.0537698	0.110031	0.0701037	0.110031
ENST00000315576	rs12980660	rs12980660	rs12980660	0.0196828	0.0492736	0.0197158	0.0492736
ENST00000315691	rs10935505	rs10935505	rs10935505	0.0308084	0.297324	0.0322359	0.297324
ENST00000315796	rs62183760	rs62183760	rs62183760	0.817108	0.0431207	0.109292	0.817108
ENST00000315938	rs111033223	rs3758708	rs3758708	0.278874	0.0395852	0.0196432	0.278874
ENST00000316149	rs850586	rs850582	rs850582	0.136577	0.0609898	0.352886	0.352886
ENST00000316375	rs11040819	rs11040819	rs11040819	0.0502397	0.0349379	0.648826	0.648826
ENST00000316423	rs13127236	rs13127236	rs13127236	0.0100542	0.0472706	0.00480554	0.0472706
ENST00000316495	rs2949190	rs2949190	rs2949190	0.0311369	0.0196093	0.0423621	0.0423621
ENST00000316549	rs9289668	rs9289668	rs9289668	0.21876	0.927826	0.173018	0.927826
ENST00000316694	rs72151649	rs72151649	rs72151649	0.417461	0.623286	0.0414783	0.623286
ENST00000316731	rs7807287	rs7807287	rs7807287	0.137175	0.00875668	0.0217978	0.137175
ENST00000316738	rs55817663	rs55817663	rs55817663	0.086014	0.0849474	0.586082	0.586082
ENST00000316804	rs565146384	rs565146384	rs565146384	0.130302	0.135625	0.0559305	0.135625
ENST00000316843	rs2245430	rs2245430	rs2245430	0.117551	0.841694	0.14892	0.841694
ENST00000316891	rs12123609	rs12123609	rs12123609	0.0207104	0.511136	0.0120707	0.511136
ENST00000316999	rs61082516	rs61082516	rs61082516	0.0590997	0.810856	0.0653659	0.810856
ENST00000317012	rs73228199	rs73228199	rs73228199	0.0830376	0.510047	0.0405813	0.510047
ENST00000317058	rs34835	rs34835	rs34835	0.0472893	0.633981	0.0314808	0.633981
ENST00000317114	rs2240898	rs2240898	rs2240898	0.0375821	0.128977	0.0481617	0.128977
ENST00000317168	rs28637640	rs28637640	rs28637640	0.0139782	0.0555684	0.0114681	0.0555684
ENST00000317459	rs11608180	rs11608180	rs11608180	0.0150306	0.00327527	0.0138472	0.0150306
ENST00000317502	rs11101744	rs11101744	rs11101744	0.0180151	0.0150894	0.036521	0.036521
ENST00000317571	rs4800173	rs4800173	rs4800173	0.028454	0.000473213	0.000482774	0.028454
ENST00000317582	rs2895951	rs2895951	rs2895951	0.488027	0.0937891	0.183205	0.488027
ENST00000317593	rs1988638	rs2359423	rs1988638	0.530201	0.0496033	0.0508697	0.530201
ENST00000317596	rs793899	rs793899	rs793899	0.784246	0.118389	0.321834	0.784246
ENST00000317623	rs432646	rs432646	rs138930515	0.0903186	0.180961	0.272941	0.272941
ENST00000317643	rs34681424	rs34681424	rs34681424	0.0059541	0.0131943	0.00788706	0.0131943
ENST00000317749	rs9306386	rs9306386	rs9306386	0.00109582	0.00284206	0.00255543	0.00284206
ENST00000317827	rs62506748	rs62506748	rs62506748	0.0380871	0.939586	0.0590529	0.939586
ENST00000317931	rs9947555	rs9947555	rs9947555	0.00182553	0.00211737	0.00749767	0.00749767
ENST00000318006	rs10608401	rs10608401	rs113683918	0.0448949	0.112228	0.0364691	0.112228
ENST00000318080	rs746489	rs746489	rs3124512	0.046345	0.039232	0.0451577	0.046345
ENST00000318158	rs10973326	rs10973326	rs10973326	0.00307864	0.000155113	0.000939279	0.00307864
ENST00000318190	rs35767294	rs4852317	rs35767294	0.458567	0.0544239	0.0580967	0.458567
ENST00000318217	rs4795719	rs4795719	rs4795719	0.0729333	0.0487568	0.0530168	0.0729333
ENST00000318220	rs2016413	rs2016413	rs2016413	0.012413	0.0124844	0.000593183	0.0124844
ENST00000318291	rs55800929	rs55800929	rs55800929	0.0451694	0.0390059	0.090737	0.090737
ENST00000318325	rs722435	rs722435	rs722435	0.0100958	0.00836012	0.00993398	0.0100958
ENST00000318364	rs111545834	rs111545834	rs111545834	0.00487939	0.00823845	0.00400901	0.00823845
ENST00000318442	rs246572	rs1019457	rs1019457	0.759356	0.0611415	0.0323114	0.759356
ENST00000318471	rs9494590	rs9494590	rs9494590	0.150417	0.078051	0.0370875	0.150417
ENST00000318602	rs36095719	rs36095719	rs36095719	0.0415849	0.0445889	0.0417646	0.0445889
ENST00000318801	rs7288760	rs7288760	rs7288760	0.0608152	0.110249	0.187851	0.187851
ENST00000319023	rs7929042	rs7929042	rs7929042	0.439261	0.0609967	0.0992266	0.439261
ENST00000319041	rs1808046	rs1808046	rs1808046	0.942194	0.0429623	0.0434255	0.942194
ENST00000319084	rs17029626	rs17029626	rs17029626	0.594709	0.0353697	0.00425027	0.594709
ENST00000319340	rs67490407	rs67490407	rs67490407	0.0380611	0.00718036	0.630667	0.630667
ENST00000319466	rs34653836	rs34653836	rs34653836	0.0639146	0.0294047	0.0546258	0.0639146
ENST00000320033	rs112302569	rs112302569	rs112302569	0.042855	0.0289554	0.0981296	0.0981296
ENST00000320330	rs145261937	rs145261937	rs145261937	0.0353266	0.0259904	0.0501516	0.0501516
ENST00000320451	rs147429849	rs147429849	rs147429849	0.474603	0.0939432	0.215176	0.474603
ENST00000320460	rs60971359	rs60971359	rs7978856	0.197099	0.0939711	0.128498	0.197099
ENST00000320542	rs12681963	rs12681963	rs12681963	0.0408808	0.0638424	0.104105	0.104105
ENST00000320634	rs297916	rs297909	rs297916	0.000279461	0.0245617	0.000540836	0.0245617
ENST00000321037	rs9472712	rs9472712	rs9472712	0.0592933	0.0137784	0.0108892	0.0592933
ENST00000321105	rs772922996	rs772922996	rs772922996	0.00878036	0.0798101	0.00946469	0.0798101
ENST00000321265	rs144856233	rs144856233	rs144856233	0.0235617	0.025666	0.138848	0.138848
ENST00000321341	rs1822459	rs1822459	rs1822459	0.454947	0.056	0.584293	0.584293
ENST00000321348	rs151054210	rs151054210	rs151054210	0.0592539	0.936332	0.107301	0.936332
ENST00000321448	rs11454192	rs11454192	rs11454192	0.0753757	0.0603602	0.152746	0.152746
ENST00000321517	rs7852346	rs7852346	rs7852346	0.0549769	0.0315884	0.0260843	0.0549769
ENST00000321556	rs594238	rs647812	rs647812	0.024136	0.0153157	0.0288328	0.0288328
ENST00000321617	rs150137481	rs150137481	rs150137481	0.0840435	0.0270976	0.00797619	0.0840435
ENST00000321753	rs28605764	rs28605764	rs28605764	0.0181821	0.0208004	0.0186507	0.0208004
ENST00000321878	rs7204088	rs7204088	rs7204088	0.014056	0.00324141	0.00178709	0.014056
ENST00000321949	rs2240012	rs2240012	rs2240012	0.0491921	0.369347	0.0661642	0.369347
ENST00000322008	rs4075289	rs4075289	rs4075289	0.0486723	0.064895	0.0394787	0.064895
ENST00000322019	rs66944066	rs66944066	rs66944066	0.0274136	0.0353254	0.508543	0.508543
ENST00000322048	rs9931084	rs2290562	rs2290562	0.731588	0.055711	0.167883	0.731588
ENST00000322342	rs7237736	rs7237736	rs7237736	0.0565007	0.000401159	0.000398748	0.0565007
ENST00000322344	rs1290649	rs1290649	rs1290649	0.0158083	0.0139079	0.0438116	0.0438116
ENST00000322428	rs7814913	rs7461665	rs7461665	0.0645096	0.0863846	0.0431407	0.0863846
ENST00000322434	rs56932649	rs56932649	rs56932649	0.0880462	0.620656	0.149687	0.620656
ENST00000322753	rs728611	rs728611	rs2792060	0.0706495	0.0560578	0.341141	0.341141
ENST00000322776	rs1871043	rs1871043	rs1871043	0.15049	0.131152	0.0382721	0.15049
ENST00000322834	rs36090113	rs36090113	rs36090113	0.129199	0.0422928	0.0354918	0.129199
ENST00000323061	rs2602116	rs114178004	rs114178004	0.551686	0.0422468	0.031474	0.551686
ENST00000323169	rs12977095	rs12977095	rs12977095	0.0442245	0.266885	0.0827861	0.266885
ENST00000323205	rs4821699	rs4821699	rs4821699	0.0524256	0.852368	0.0407393	0.852368
ENST00000323468	rs74822968	rs74822968	rs74822968	0.00038363	0.000834542	0.00113459	0.00113459
ENST00000323482	rs6138482	rs6138482	rs6138482	0.0597095	0.071974	0.0629697	0.071974
ENST00000323578	rs10794339	rs10794339	rs10794339	0.81534	0.114179	0.0456399	0.81534
ENST00000323699	rs2897102	rs2897102	rs2897102	0.0393082	0.673785	0.0385329	0.673785
ENST00000323776	rs3833152	rs3833152	rs3833152	0.000479581	0.00360826	0.0153708	0.0153708
ENST00000323786	rs1006985	rs1006985	rs1006985	0.0333068	0.0213654	0.179252	0.179252
ENST00000323851	rs11778573	rs11778573	rs11778573	0.949925	0.0872913	0.909508	0.949925
ENST00000323854	rs138541507	rs41298712	rs41298712	0.00658267	0.00988292	0.00642079	0.00988292
ENST00000323929	rs1805363	rs1805363	rs1805363	0.000664324	0.000665175	0.000628966	0.000665175
ENST00000324166	rs12621652	rs12621652	rs12621652	0.0373787	0.0141682	0.137706	0.137706
ENST00000324379	rs6670841	rs12239844	rs12239844	0.00849276	0.0101492	0.00863141	0.0101492
ENST00000324461	rs7248524	rs7248524	rs7248524	0.0147266	0.0152348	0.088393	0.088393
ENST00000324472	rs12231958	rs12231958	rs7299211	0.0666273	0.175167	0.0878192	0.175167
ENST00000324570	rs9928889	rs9928889	rs9928889	0.0181137	0.0141145	0.0779264	0.0779264
ENST00000324607	rs28435633	rs28435633	rs28435633	0.268924	0.0773656	0.0440991	0.268924
ENST00000324907	rs13029882	rs13029882	rs13029882	0.656913	0.0780422	0.226414	0.656913
ENST00000325134	rs3746222	rs3746222	rs3746222	0.0358227	0.0348161	0.0490988	0.0490988
ENST00000325421	rs520125	rs520125	rs520125	0.0551865	0.317362	0.0679145	0.317362
ENST00000325509	rs3779757	rs3779757	rs3779757	0.0444987	0.822729	0.0454287	0.822729
ENST00000325551	rs145978277	rs145978277	rs145978277	0.0406047	0.0104114	0.0117127	0.0406047
ENST00000325568	rs76580947	rs76580947	rs76580947	0.0337973	0.0165193	0.0182964	0.0337973
ENST00000325686	rs9567265	rs9567265	rs9567265	0.0656647	0.316282	0.075854	0.316282
ENST00000325875	rs1831757	rs10125715	rs10125715	0.0481584	0.0400469	0.034915	0.0481584
ENST00000325980	rs3008314	rs3008314	rs3008314	0.0668912	0.752648	0.0512239	0.752648
ENST00000326291	rs11148925	rs11841034	rs11841034	0.81248	0.0758357	0.664298	0.81248
ENST00000326303	rs12590899	rs12590899	rs12590899	0.0181956	0.045682	0.0179447	0.045682
ENST00000326317	rs6565646	rs6565646	rs6565646	0.0738859	0.0465214	0.0355298	0.0738859
ENST00000326324	rs7828172	rs7828172	rs7828172	0.0150129	0.0150417	0.043791	0.043791
ENST00000326442	rs4725943	rs4725943	rs4725943	0.00462803	0.00165719	0.00687051	0.00687051
ENST00000326446	rs4664609	rs4664609	rs4664609	0.0461315	0.055081	0.679211	0.679211
ENST00000326499	rs764262	rs4897614	rs4897614	0.0332049	0.0691161	0.0573775	0.0691161
ENST00000326652	rs4806659	rs10638101	rs4806659	0.0122331	0.0100508	0.00649433	0.0122331
ENST00000327026	rs7209621	rs7209621	rs7209621	0.0184576	0.0418505	0.0129389	0.0418505
ENST00000327097	rs34589569	rs2278589	rs34589569	0.184768	0.0471445	0.0520004	0.184768
ENST00000327331	rs11558851	rs1010805	rs1010805	0.044836	0.0742254	0.578692	0.578692
ENST00000327355	rs1866171	rs4778030	rs1866171	0.146664	0.85974	0.183813	0.85974
ENST00000327451	rs5746444	rs5746444	rs5746444	0.15702	0.0570498	0.0926559	0.15702
ENST00000327671	rs2037214	rs2037214	rs2037214	0.0232566	0.158488	0.00443643	0.158488
ENST00000327726	rs71335276	rs71335276	rs71335276	0.551383	0.119842	0.000991406	0.551383
ENST00000327772	rs835044	rs835044	rs835044	0.0536429	0.0179265	0.0155861	0.0536429
ENST00000327839	rs34774966	rs34774966	rs34774966	0.00280513	0.202933	0.00266131	0.202933
ENST00000327857	rs12114386	rs12114386	rs12114386	0.0660298	0.0589483	0.249447	0.249447
ENST00000328089	rs72641832	rs72641832	rs72641832	0.00494945	0.00666985	0.0841245	0.0841245
ENST00000328111	rs6141802	rs6141802	rs6141802	0.0598873	0.897573	0.049715	0.897573
ENST00000328178	rs12609754	rs73014868	rs12609754	0.197324	0.0510478	0.0221558	0.197324
ENST00000328268	rs577625804	rs577625804	rs577625804	0.0305496	0.0302802	0.0973883	0.0973883
ENST00000328344	rs7281309	rs7281309	rs7281309	0.421513	0.0777432	0.058675	0.421513
ENST00000328546	rs141872970	rs141872970	rs141872970	0.210276	0.17383	0.0617849	0.210276
ENST00000328599	rs6987343	rs6987343	rs6987343	0.0217864	0.0108941	0.0155049	0.0217864
ENST00000328848	rs34639726	rs74244096	rs74244096	0.380786	0.0677535	0.0511981	0.380786
ENST00000328902	rs118176618	rs9770112	rs9770112	0.0476655	0.919852	0.0493246	0.919852
ENST00000328933	rs17000920	rs17000920	rs17000920	0.559121	0.482224	0.135474	0.559121
ENST00000329125	rs3826508	rs3826508	rs3826508	0.869416	0.0913956	0.0380242	0.869416
ENST00000329153	rs1885041	rs1885041	rs1885041	0.0910864	0.00679412	0.00557863	0.0910864
ENST00000329197	rs56315932	rs56315932	rs56315932	0.0602917	0.0209578	0.128145	0.128145
ENST00000329314	rs74651789	rs74651789	rs74651789	0.0308134	0.0215323	0.0176314	0.0308134
ENST00000329319	rs13047780	rs13047780	rs11909555	0.0735905	0.143314	0.187155	0.187155
ENST00000329331	rs1047351	rs1047351	rs1047351	0.0594964	0.252567	0.0535909	0.252567
ENST00000329399	rs7921287	rs12219240	rs12219240	0.117056	0.0426662	0.0282598	0.117056
ENST00000329451	rs199834982	rs199834982	rs199834982	0.677068	0.0858248	0.0512366	0.677068
ENST00000329474	rs9461158	rs9461158	rs9461158	0.802688	0.0548844	0.0604644	0.802688
ENST00000329542	rs11953674	rs11953674	rs11953674	0.0161825	0.0076685	0.0387622	0.0387622
ENST00000329805	rs904170	rs5819205	rs904170	0.153717	0.0611573	0.0499562	0.153717
ENST00000329966	rs72926234	rs72926234	rs72926234	0.000152137	7.46998e-05	0.000255473	0.000255473
ENST00000329970	rs142639063	rs142639063	rs142639063	0.0725534	0.255752	0.232433	0.255752
ENST00000330070	rs1042822	rs1042822	rs1042822	0.00994544	0.00694101	0.0187769	0.0187769
ENST00000330123	rs61063927	rs61063927	rs61063927	0.0494004	0.423413	0.0644516	0.423413
ENST00000330133	rs4807507	rs4807507	rs4807507	0.00203116	0.0522655	0.0118658	0.0522655
ENST00000330205	rs8133205	rs8133205	rs8133205	0.0440039	0.0840942	0.032715	0.0840942
ENST00000330317	rs111403388	rs111403388	rs111403388	0.0298194	0.0395504	0.0980719	0.0980719
ENST00000330334	rs2001217	rs4381579	rs2001217	0.65228	0.0610798	0.0447871	0.65228
ENST00000330368	rs9811216	rs9811216	rs9811216	0.235234	0.0637065	0.0293836	0.235234
ENST00000330394	rs13070897	rs13070897	rs13070897	0.154066	0.380611	0.0713861	0.380611
ENST00000330459	rs11870068	rs11870068	rs11870068	0.00189948	0.00213919	0.00372533	0.00372533
ENST00000330540	rs71329247	rs71329247	rs71329247	0.0177403	0.038071	0.0450603	0.0450603
ENST00000330560	rs6986902	rs6986902	rs6986902	0.07551	0.0707223	0.956272	0.956272
ENST00000330579	rs150892313	rs150892313	rs150892313	0.0066804	0.00268531	0.0107391	0.0107391
ENST00000330619	rs2904239	rs2904239	rs2904239	0.126776	0.182782	0.0344558	0.182782
ENST00000330634	rs9672043	rs9672043	rs9672043	0.871003	0.0465289	0.0588432	0.871003
ENST00000330753	rs2753616	rs2753616	rs2753616	0.463511	0.242733	0.0723414	0.463511
ENST00000330793	rs2089139	rs2089139	rs2089139	0.542361	0.0672308	0.0554435	0.542361
ENST00000330794	rs7380272	rs7380272	rs7380272	0.00240369	0.00797987	0.00245452	0.00797987
ENST00000330862	rs3895736	rs3895736	rs3895736	0.0180174	0.114817	0.0267452	0.114817
ENST00000330964	rs34908588	rs4775622	rs34908588	0.0403861	0.0897009	0.150508	0.150508
ENST00000331163	rs5757584	rs5757584	rs5757584	0.00637754	0.00578903	0.00199969	0.00637754
ENST00000331239	rs3132750	rs3132750	rs3132750	0.0356878	0.0550214	0.534562	0.534562
ENST00000331334	rs2295834	rs2295834	rs2295834	0.08047	0.55796	0.0887596	0.55796
ENST00000331366	rs1038542	rs1038542	rs1038542	0.0532617	0.0963128	0.060368	0.0963128
ENST00000331469	rs56063487	rs56063487	rs56063487	0.749562	0.0204644	0.0713228	0.749562
ENST00000331479	rs133369	rs133350	rs133350	0.0349695	0.030446	0.0156227	0.0349695
ENST00000331628	rs3837653	rs862034	rs3837653	0.175841	0.0432452	0.306745	0.306745
ENST00000331666	rs1968752	rs1968752	rs1968752	0.123171	0.0178347	0.0192462	0.123171
ENST00000331733	rs34637106	rs34637106	rs34637106	0.0514803	0.239257	0.0524236	0.239257
ENST00000331837	rs28706770	rs28706770	rs28706770	0.00368476	0.00365892	0.00535067	0.00535067
ENST00000332131	rs2835231	rs2835231	rs2835231	0.00843823	0.0104603	0.0103285	0.0104603
ENST00000332175	rs58457935	rs58457935	rs112654291	0.0353947	0.0279249	0.0884174	0.0884174
ENST00000332281	rs72811456	rs72811456	rs72811456	0.000623118	0.0562313	0.000624951	0.0562313
ENST00000332290	rs4236175	rs4236175	rs4236175	0.0425801	0.0412438	0.42707	0.42707
ENST00000332345	rs11897612	rs11897612	rs11897612	0.0446385	0.0675493	0.0335148	0.0675493
ENST00000332397	rs151288400	rs151288400	rs151288400	0.0343961	0.84756	0.0206902	0.84756
ENST00000332468	rs17736937	rs5753112	rs5753112	0.191265	0.166379	0.0828497	0.191265
ENST00000332503	rs12951076	rs12951076	rs12951076	0.0388904	0.349776	0.222496	0.349776
ENST00000332549	rs4141134	rs4141134	rs2190365	0.107885	0.0945433	0.0360393	0.107885
ENST00000332556	rs9604045	rs9604045	rs9604045	0.000538909	0.000536261	0.000478288	0.000538909
ENST00000332578	rs12975324	rs12975324	rs2392769	0.642329	0.121352	0.123226	0.642329
ENST00000332782	rs11172143	rs11172143	rs11172143	0.0177352	0.433064	0.0183178	0.433064
ENST00000332965	rs71184875	rs71184875	rs71184875	0.191576	0.0361661	0.0825547	0.191576
ENST00000332968	rs1943680	rs1943680	rs1943680	0.0515613	0.0478791	0.0567715	0.0567715
ENST00000333012	rs1021469	rs2069502	rs1021469	0.0461757	0.322636	0.0203487	0.322636
ENST00000333039	rs9607577	rs14040	rs14040	0.3593	0.0384975	0.0678291	0.3593
ENST00000333090	rs55698208	rs55698208	rs55698208	0.0689298	0.941758	0.0631318	0.941758
ENST00000333213	rs77422917	rs77422917	rs77422917	0.818311	0.0823061	0.0706319	0.818311
ENST00000333219	rs754599	rs754599	rs754599	0.0704529	0.070687	0.66919	0.66919
ENST00000333319	rs7803221	rs10262406	rs10262406	0.0590627	0.0282754	0.0493913	0.0590627
ENST00000333396	rs832088	rs114526996	rs114526996	0.717156	0.0568889	0.0383634	0.717156
ENST00000333628	rs909961	rs909965	rs909965	0.0743885	0.030041	0.0510849	0.0743885
ENST00000333677	rs6894391	rs6894391	rs6894391	0.957497	0.0491347	0.044912	0.957497
ENST00000333868	rs12691551	rs12691551	rs12691551	0.000425636	0.00224323	0.000495649	0.00224323
ENST00000334019	rs10904361	rs10904361	rs10904361	0.744285	0.0731632	0.10348	0.744285
ENST00000334133	rs6791860	rs689876	rs689876	0.368624	0.162031	0.208706	0.368624
ENST00000334186	rs3810183	rs3810183	rs3810183	0.805341	0.0612355	0.046092	0.805341
ENST00000334270	rs191296641	rs191296641	rs191296641	0.0518362	0.693902	0.0733632	0.693902
ENST00000334274	rs10430948	rs10430948	rs10430948	0.322038	0.0528131	0.0968599	0.322038
ENST00000334286	rs17068696	rs17068696	rs17068696	0.110084	0.928548	0.0499978	0.928548
ENST00000334295	rs948636	rs948636	rs948636	0.196616	0.0221162	0.0945166	0.196616
ENST00000334304	rs17533181	rs17533181	rs17533181	0.100283	0.161093	0.111747	0.161093
ENST00000334363	rs34433782	rs34433782	rs34270376	0.0828936	0.0320991	0.0582784	0.0828936
ENST00000334409	rs7420202	rs7420202	rs7420202	0.766687	0.0475835	0.0516505	0.766687
ENST00000334464	rs10886054	rs10886054	rs10886054	0.00339037	0.00254772	0.00577684	0.00577684
ENST00000334512	rs117089629	rs117089629	rs117089629	0.140614	0.10694	0.131664	0.140614
ENST00000334530	rs73549542	rs73549542	rs73549542	0.0260507	0.0280647	0.0248609	0.0280647
ENST00000334568	rs16948454	rs16948454	rs16948454	0.00524842	0.00209718	0.0084508	0.0084508
ENST00000334679	rs5749150	rs5749150	rs5749150	0.00227116	0.000354773	0.00038047	0.00227116
ENST00000334816	rs7595829	rs7595829	rs7595829	0.214696	0.65864	0.0621309	0.65864
ENST00000334888	rs11382548	rs11382548	rs11382548	0.015451	0.0084437	0.00243325	0.015451
ENST00000335005	rs2289235	rs2289235	rs2289235	0.00319188	0.00266153	0.0299774	0.0299774
ENST00000335012	rs6780155	rs7620635	rs7620635	0.937711	0.0483251	0.359227	0.937711
ENST00000335025	rs5999098	rs5999098	rs5999098	0.00048533	0.000539556	0.000234843	0.000539556
ENST00000335119	rs1571268	rs1571268	rs1571268	0.496469	0.0869797	0.0406762	0.496469
ENST00000335142	rs12894411	rs12894411	rs12894411	0.241582	0.173225	0.0728383	0.241582
ENST00000335183	rs1884013	rs1884013	rs1884013	0.0420536	0.0221408	0.00870077	0.0420536
ENST00000335209	rs10850762	rs10850762	rs10850762	0.824701	0.271747	0.0438367	0.824701
ENST00000335350	rs1124397	rs1124397	rs1124397	0.000608433	0.00054786	0.000571502	0.000608433
ENST00000335390	rs4405748	rs4405748	rs4405748	0.0114974	0.0121442	0.0508517	0.0508517
ENST00000335449	rs28674681	rs28674681	rs2414099	0.961019	0.276046	0.0919058	0.961019
ENST00000335606	rs3217251	rs3217251	rs3217251	6.29398e-05	0.000596936	0.000514757	0.000596936
ENST00000335624	rs1968243	rs1968243	rs1968243	0.0424624	0.420875	0.077185	0.420875
ENST00000335661	rs7177355	rs7177355	rs7177355	0.00329821	0.012144	0.00574302	0.012144
ENST00000335754	rs6794006	rs2276840	rs2276840	0.0312573	0.0080284	0.00687972	0.0312573
ENST00000335783	rs9381784	rs9381784	rs6908203	0.0780354	0.162984	0.181391	0.181391
ENST00000335987	rs10791824	rs10791824	rs10791824	0.857533	0.963393	0.0276739	0.963393
ENST00000336067	rs536262	rs536262	rs536262	0.192469	0.111467	0.0258126	0.192469
ENST00000336233	rs2246828	rs2246828	rs2246828	0.0452619	0.62361	0.107758	0.62361
ENST00000336278	rs56677668	rs28544928	rs28544928	0.2942	0.0422289	0.048358	0.2942
ENST00000336292	rs1965866	rs1965866	rs1965866	0.0154743	0.0086774	0.00691599	0.0154743
ENST00000336431	rs2295096	rs2295096	rs2295096	0.0554176	0.0147626	0.0883306	0.0883306
ENST00000336454	rs17420882	rs17420882	rs17420882	0.000464976	0.000505405	0.000527269	0.000527269
ENST00000336517	rs60095098	rs60095098	rs60095098	0.981427	0.0745552	0.0726575	0.981427
ENST00000336520	rs849749	rs849749	rs849749	0.0103409	0.00720341	0.00370551	0.0103409
ENST00000336577	rs56307374	rs56307374	rs56307374	0.0378812	0.0339008	0.857766	0.857766
ENST00000336617	rs57199709	rs57199709	rs34580649	0.0308151	0.0818843	0.866398	0.866398
ENST00000336733	rs782742	rs813636	rs813636	0.119827	0.0457332	0.0185675	0.119827
ENST00000336811	rs144859809	rs144859809	rs144859809	0.0504985	0.0604546	0.405386	0.405386
ENST00000336873	rs149844199	rs149844199	rs149844199	0.0380337	0.0355225	0.0175165	0.0380337
ENST00000337003	rs11191667	rs11191667	rs11191667	0.00604824	0.00527893	0.0947005	0.0947005
ENST00000337109	rs6718596	rs6718596	rs6718596	0.17045	0.29878	0.0890943	0.29878
ENST00000337130	rs11691987	rs2302808	rs11691987	0.0258641	0.0190012	0.0213382	0.0258641
ENST00000337288	rs11164062	rs1168969	rs1168969	0.00326759	0.00171892	0.0071728	0.0071728
ENST00000337331	rs10935030	rs10935030	rs10935030	0.0329198	0.0353181	0.0147262	0.0353181
ENST00000337432	rs34426768	rs34426768	rs34426768	0.00804477	0.941875	0.0644713	0.941875
ENST00000337554	rs762959	rs5759199	rs762959	0.0143937	0.00862148	0.0433555	0.0433555
ENST00000337619	rs2898568	rs2898568	rs2898568	0.216306	0.0705454	0.0527906	0.216306
ENST00000337714	rs7208729	rs7208729	rs7208729	0.30046	0.078158	0.059715	0.30046
ENST00000337929	rs2107357	rs1859308	rs1859308	0.0578957	0.043407	0.0292763	0.0578957
ENST00000337975	rs79719545	rs75890212	rs75890212	0.0120733	0.0177153	0.100104	0.100104
ENST00000338037	rs62198529	rs62198529	rs62198529	0.0395173	0.0644985	0.336815	0.336815
ENST00000338040	rs9815500	rs9815500	rs9815500	0.133146	0.064151	0.0519116	0.133146
ENST00000338146	rs7298123	rs7298123	rs7298123	0.000573692	0.000187007	0.0031878	0.0031878
ENST00000338148	rs11674894	rs11674894	rs11674894	0.0542974	0.876941	0.048768	0.876941
ENST00000338167	rs28610948	rs11221986	rs28610948	0.0338594	0.0282935	0.018062	0.0338594
ENST00000338193	rs7966413	rs7966413	rs7966413	0.0180972	0.0300782	0.0286515	0.0300782
ENST00000338366	rs28666533	rs28666533	rs28666533	0.854492	0.15569	0.0501194	0.854492
ENST00000338372	rs8111849	rs8111849	rs8111849	0.000480063	0.000484976	0.0223526	0.0223526
ENST00000338401	rs71139793	rs71139793	rs71139793	0.0852175	0.18257	0.113288	0.18257
ENST00000338427	rs56323049	rs56323049	rs56323049	0.405329	0.0747284	0.0742834	0.405329
ENST00000338435	rs12987796	rs12987796	rs12987796	0.745654	0.0468444	0.0965395	0.745654
ENST00000338446	rs61699523	rs1673612	rs1673612	0.0120463	0.0119656	0.0311106	0.0311106
ENST00000338492	rs870552	rs870552	rs870552	0.173077	0.201217	0.376478	0.376478
ENST00000338513	rs1741967	rs1741967	rs1741967	0.00955001	0.00925119	0.0095945	0.0095945
ENST00000338546	rs1061135	rs1061135	rs1061135	0.252586	0.0615343	0.206704	0.252586
ENST00000338560	rs113741660	rs113741660	rs3813769	0.161396	0.702045	0.10222	0.702045
ENST00000338635	rs9293336	rs9293336	rs4703951	0.000144751	0.00168981	0.00164798	0.00168981
ENST00000338700	rs11723584	rs11099878	rs9994350	0.0212427	0.0266431	0.0175873	0.0266431
ENST00000338728	rs13211956	rs62433102	rs62433102	0.0840221	0.0358696	0.0679844	0.0840221
ENST00000338821	rs140480797	rs140480797	rs140480797	0.0164607	0.00513451	0.627821	0.627821
ENST00000338844	rs111743119	rs111743119	rs112028213	0.798511	0.063772	0.147781	0.798511
ENST00000338891	rs1891541	rs1891541	rs1891541	0.0611973	0.774611	0.146514	0.774611
ENST00000338965	rs10832784	rs7950330	rs10832784	0.105801	0.0241865	0.114137	0.114137
ENST00000339094	rs148315064	rs148315064	rs148315064	0.110614	0.317412	0.7189	0.7189
ENST00000339121	rs2525706	rs2525706	rs34314625	0.044982	0.46187	0.149393	0.46187
ENST00000339195	rs13051200	rs13051200	rs13051200	0.0135907	0.0182842	0.0361626	0.0361626
ENST00000339235	rs886847	rs886847	rs886847	0.00107488	0.0435361	0.00260671	0.0435361
ENST00000339313	rs1820112	rs1820112	rs1820112	0.041525	0.0609086	0.414347	0.414347
ENST00000339348	rs2501362	rs4403628	rs4403628	0.243555	0.110658	0.0871909	0.243555
ENST00000339362	rs56118677	rs141982291	rs56118677	0.101227	0.142666	0.401363	0.401363
ENST00000339381	rs3845293	rs307349	rs307349	0.242157	0.0564458	0.0832866	0.242157
ENST00000339394	rs12406355	rs12406355	rs12406355	0.0499575	0.0541621	0.578074	0.578074
ENST00000339399	rs566405365	rs4743151	rs4743151	0.0124176	0.016226	0.0311902	0.0311902
ENST00000339403	rs10804111	rs10804111	rs10804111	0.0050832	0.00495334	0.0516877	0.0516877
ENST00000339418	rs4146329	rs11160838	rs11160838	0.143588	0.0898135	0.0470498	0.143588
ENST00000339465	rs74030949	rs74030949	rs74030949	0.00817642	0.00602081	0.0203473	0.0203473
ENST00000339570	rs149481917	rs149481917	rs149481917	0.0658764	0.823225	0.0831949	0.823225
ENST00000339618	rs2453601	rs11204408	rs2453601	0.0224004	0.071225	0.00877955	0.071225
ENST00000339697	rs6930618	rs6930618	rs6930618	0.065285	0.0760942	0.409054	0.409054
ENST00000339754	rs11043394	rs11043373	rs10846411	0.0287993	0.641522	0.0346448	0.641522
ENST00000339834	rs12775431	rs12416687	rs12775431	0.0164162	0.00695647	0.00482355	0.0164162
ENST00000339852	rs11672475	rs11672475	rs11672475	0.16804	0.75457	0.0553091	0.75457
ENST00000339914	rs75024714	rs75024714	rs3951363	0.00869241	0.00442839	0.0471909	0.0471909
ENST00000339924	rs11665986	rs11665986	rs11665986	0.000347386	0.0032093	0.000309626	0.0032093
ENST00000339994	rs2074310	rs2074310	rs2074310	0.0401638	0.7147	0.041073	0.7147
ENST00000340080	rs7793675	rs7793675	rs7793675	0.0507764	0.0511764	0.040336	0.0511764
ENST00000340116	rs2847605	rs3737369	rs3737369	0.0551901	0.0280943	0.0188788	0.0551901
ENST00000340139	rs111271228	rs79571438	rs111271228	0.0577619	0.0659734	0.0585266	0.0659734
ENST00000340192	rs3212985	rs3212985	rs12984195	0.174042	0.0539006	0.0360122	0.174042
ENST00000340339	rs113901381	rs113901381	rs113901381	0.0655165	0.46392	0.0669748	0.46392
ENST00000340344	rs139616738	rs139616738	rs139616738	0.0302253	0.0513613	0.0261368	0.0513613
ENST00000340368	rs61739468	rs61739468	rs61739468	0.0525238	0.658005	0.0702384	0.658005
ENST00000340473	rs7987863	rs7987863	rs7987863	0.0267043	0.0585437	0.021553	0.0585437
ENST00000340510	rs12701758	rs2158549	rs12701758	0.027464	0.0473407	0.00520751	0.0473407
ENST00000340533	rs143170316	rs143170316	rs5826312	0.0547862	0.042612	0.0839423	0.0839423
ENST00000340677	rs70937176	rs70937176	rs70937176	0.103292	0.00980785	0.10651	0.10651
ENST00000340811	rs7954545	rs7954545	rs7954545	0.00316285	0.00235812	0.0847052	0.0847052
ENST00000340852	rs6059958	rs6059958	rs6059958	0.123647	0.157972	0.0913652	0.157972
ENST00000340857	rs5756822	rs5756822	rs5756822	0.0172186	0.0262907	0.0863173	0.0863173
ENST00000340866	rs3806160	rs3806160	rs3806160	0.00268742	0.00248214	0.00558148	0.00558148
ENST00000340900	rs6571363	rs6571363	rs6571363	0.13407	0.0357702	0.289108	0.289108
ENST00000341166	rs6991266	rs6991266	rs6991266	0.0052191	0.065457	0.00591871	0.065457
ENST00000341222	rs10190751	rs10190751	rs10190751	0.00364947	0.0044501	0.00510546	0.00510546
ENST00000341247	rs111643053	rs11833608	rs111643053	0.0276197	0.0857513	0.770241	0.770241
ENST00000341255	rs4823237	rs4823237	rs4823237	0.0694373	0.0660469	0.898259	0.898259
ENST00000341290	rs6605066	rs6605066	rs6605066	0.0500052	0.301987	0.0542939	0.301987
ENST00000341460	rs72722616	rs12121540	rs72722616	0.158679	0.194326	0.0827699	0.194326
ENST00000341495	rs13216536	rs13216536	rs13216536	0.00848886	0.0138274	0.0159266	0.0159266
ENST00000341500	rs7253146	rs7253146	rs7253146	0.09965	0.405988	0.0797	0.405988
ENST00000341529	rs10852432	rs10852432	rs10852432	0.0349388	0.00727824	0.0337599	0.0349388
ENST00000341695	rs9996658	rs9996658	rs9996658	0.104825	0.733689	0.095411	0.733689
ENST00000341832	rs6700884	rs28649027	rs6700884	0.0434135	0.0377406	0.0135983	0.0434135
ENST00000341843	rs11761080	rs11761080	rs11761080	0.0150834	0.0137043	0.0163136	0.0163136
ENST00000341871	rs418557	rs418557	rs418557	0.0317483	0.0342903	0.0486054	0.0486054
ENST00000341926	rs144559103	rs144559103	rs144559103	0.00157864	0.00232016	0.00329807	0.00329807
ENST00000341947	rs16868943	rs16868943	rs16868943	0.000920351	0.00202464	0.000668196	0.00202464
ENST00000342056	rs11288341	rs11288341	rs11288341	0.555431	0.133206	0.140891	0.555431
ENST00000342063	rs2158263	rs2158263	rs2158263	0.00181065	0.00700795	0.0182495	0.0182495
ENST00000342071	rs722435	rs722435	rs722435	2.81696e-05	0.00888425	0.000194008	0.00888425
ENST00000342386	rs57762952	rs57762952	rs11015600	0.075253	0.707745	0.06412	0.707745
ENST00000342407	rs73176658	rs73176658	rs73176658	0.078733	0.736478	0.0823884	0.736478
ENST00000342474	rs5749150	rs5749150	rs5749150	0.000565812	0.000666104	0.000665328	0.000666104
ENST00000342494	rs17181453	rs77902418	rs77902418	0.027751	0.0209017	0.204312	0.204312
ENST00000342502	rs12581119	rs12581119	rs12581119	0.18743	0.496433	0.0324747	0.496433
ENST00000342624	rs1283201	rs1283201	rs1283201	0.0181624	0.0237292	0.0508492	0.0508492
ENST00000342669	rs34399924	rs34399924	rs34399924	0.0346231	0.0329668	0.643529	0.643529
ENST00000342683	rs36104348	rs36104348	rs8024524	0.0287562	0.054896	0.045005	0.054896
ENST00000342711	rs2957160	rs2957160	rs2957160	0.0325437	0.237683	0.0349503	0.237683
ENST00000342740	rs7146599	rs7146599	rs7146599	0.00264453	0.00191232	0.0106002	0.0106002
ENST00000342756	rs367777553	rs367777553	rs202014889	0.347447	0.705729	0.0604461	0.705729
ENST00000342879	rs34413985	rs34413985	rs34413985	0.0421149	0.0732013	0.0461934	0.0732013
ENST00000342932	rs7173218	rs7173218	rs7173218	0.906159	0.0321619	0.0344926	0.906159
ENST00000342991	rs497309	rs497309	rs1270942	0.0151247	0.0476683	0.00174169	0.0476683
ENST00000343060	rs2428427	rs2428427	rs2428427	0.302929	0.0573947	0.0301012	0.302929
ENST00000343115	rs10488763	rs10488763	rs59355054	0.849414	0.124236	0.696063	0.849414
ENST00000343139	rs6928482	rs6928482	rs6928482	0.000293675	0.0683609	0.000365837	0.0683609
ENST00000343257	rs4726606	rs4726606	rs4726606	0.00250576	0.00628298	0.00381203	0.00628298
ENST00000343262	rs200931882	rs200931882	rs200931882	0.0356362	0.00849667	0.0169168	0.0356362
ENST00000343290	rs35547214	rs66542643	rs66542643	0.0773044	0.0423143	0.0320794	0.0773044
ENST00000343307	rs35174736	rs9564692	rs35174736	0.0906681	0.131172	0.530935	0.530935
ENST00000343325	rs68156140	rs7247171	rs7247171	0.0464745	0.0393417	0.635547	0.635547
ENST00000343348	rs153580	rs153580	rs153580	0.0153314	0.0193393	0.0137457	0.0193393
ENST00000343410	rs12723052	rs12723052	rs12723052	0.0507692	0.18373	0.12217	0.18373
ENST00000343411	rs907045	rs3826138	rs3826138	0.0245477	0.0140096	0.0996406	0.0996406
ENST00000343544	rs11694550	rs138290752	rs138290752	0.00459384	0.00558656	0.0131701	0.0131701
ENST00000343769	rs12459088	rs12459088	rs12459088	0.611326	0.0579923	0.156652	0.611326
ENST00000343805	rs6705808	rs6705808	rs6705808	0.121795	0.0266779	0.612366	0.612366
ENST00000343811	rs2880503	rs2880503	rs2880503	0.0478548	0.60404	0.715943	0.715943
ENST00000343958	rs35584	rs35584	rs35584	0.175477	0.0906229	0.0625687	0.175477
ENST00000343968	rs2194961	rs2194961	rs2194961	0.0394005	0.0367822	0.05103	0.05103
ENST00000343986	rs6089356	rs6089356	rs6089356	0.0003276	0.000368204	0.00394005	0.00394005
ENST00000343999	rs148936221	rs2319346	rs148936221	0.0778918	0.088837	0.0591371	0.088837
ENST00000344079	rs56678407	rs56678407	rs56678407	0.00714095	0.00723402	0.0192072	0.0192072
ENST00000344086	rs4129267	rs4129267	rs4129267	0.00579956	0.00305901	0.00398231	0.00579956
ENST00000344248	rs73494602	rs73494602	rs73494602	0.00317231	0.0153601	0.000654302	0.0153601
ENST00000344290	rs540997715	rs540997715	rs540997715	0.832512	0.0581778	0.0438241	0.832512
ENST00000344420	rs11678839	rs12475388	rs11678839	0.570288	0.0423361	0.0448686	0.570288
ENST00000344517	rs12120159	rs12120159	rs12120159	0.0401736	0.1371	0.0390553	0.1371
ENST00000344548	rs12406669	rs71638823	rs71638823	0.0190682	0.0627802	0.0137832	0.0627802
ENST00000344595	rs118136827	rs118136827	rs118136827	0.0513034	0.0199014	0.0574428	0.0574428
ENST00000344651	rs11065202	rs2239760	rs11065202	0.0220252	0.0263443	0.013071	0.0263443
ENST00000344697	rs4683356	rs4683356	rs4683356	0.107801	0.0551822	0.549895	0.549895
ENST00000344780	rs11907457	rs11907457	rs11907457	0.0690203	0.745669	0.0591786	0.745669
ENST00000344785	rs66992596	rs6014977	rs66992596	0.66355	0.054962	0.0596141	0.66355
ENST00000344838	rs1133328	rs1133328	rs1133328	0.0137407	0.0370597	0.0093911	0.0370597
ENST00000344920	rs3805722	rs3805722	rs3805722	0.00916627	0.00689225	0.00695874	0.00916627
ENST00000345094	rs2251166	rs2251166	rs2251166	0.0475477	0.0387283	0.829081	0.829081
ENST00000345136	rs11780978	rs11780978	rs11784985	0.0143997	0.0107533	0.0128609	0.0143997
ENST00000345264	rs811912	rs811912	rs780633	0.00076685	0.000664917	0.00138279	0.00138279
ENST00000345957	rs7841431	rs7841431	rs7841431	0.0147268	0.388236	0.0193315	0.388236
ENST00000345999	rs112383180	rs112383180	rs112383180	2.84711e-05	9.86752e-05	0.00145565	0.00145565
ENST00000346049	rs17057043	rs17057043	rs2322599	0.0698156	0.604687	0.0738911	0.604687
ENST00000346365	rs10972063	rs10972063	rs10972063	0.00161823	0.00135247	0.00288733	0.00288733
ENST00000346528	rs4982711	rs4982711	rs4982711	0.0137897	0.0201233	0.0128122	0.0201233
ENST00000346785	rs397810406	rs397810406	rs397810406	0.358688	0.0845238	0.0881047	0.358688
ENST00000347027	rs12313602	rs12313602	rs12313602	0.0323862	0.00366933	0.0167354	0.0323862
ENST00000347053	rs555581676	rs555581676	rs555581676	0.115766	0.0946284	0.185621	0.185621
ENST00000347364	rs221669	rs221669	rs221669	0.294344	0.595307	0.120529	0.595307
ENST00000347466	rs10409092	rs10409092	rs10409092	0.00998955	0.0107298	0.0183846	0.0183846
ENST00000347606	rs68056342	rs73130271	rs68056342	0.0557107	0.00856077	0.765247	0.765247
ENST00000347898	rs11647120	rs874484	rs2303084	0.00755924	0.00754772	0.00803186	0.00803186
ENST00000347925	rs9934565	rs9934565	rs9934565	0.000340273	0.000423064	0.000500882	0.000500882
ENST00000347936	rs1661052	rs1661052	rs1661052	0.000640056	0.00127282	8.202e-05	0.00127282
ENST00000348039	rs35879607	rs35879607	rs35879607	0.0103699	0.10185	0.00490467	0.10185
ENST00000348231	rs73061003	rs73061003	rs73061003	5.29949e-05	0.000147041	0.000213344	0.000213344
ENST00000348259	rs849749	rs849749	rs849749	0.000329715	0.0019806	0.00557742	0.00557742
ENST00000348419	rs930232	rs930232	rs930232	0.0571042	0.0425928	0.0189453	0.0571042
ENST00000348549	rs72645883	rs72645883	rs72645883	0.470854	0.0463984	0.0530634	0.470854
ENST00000348579	rs13332450	rs13332450	rs13332450	0.07406	0.0598021	0.0577292	0.07406
ENST00000348706	rs2726453	rs2726453	rs2726453	0.0391095	0.0393314	0.0319576	0.0393314
ENST00000348750	rs34555108	rs34555108	rs34555108	0.107606	0.156087	0.10335	0.156087
ENST00000348925	rs145830059	rs145830059	rs145830059	0.662697	0.077544	0.110772	0.662697
ENST00000348943	rs28370965	rs28370965	rs28370965	0.230374	0.0736061	0.0494514	0.230374
ENST00000349062	rs4646475	rs2107351	rs4646475	0.963173	0.0179873	0.0174223	0.963173
ENST00000349215	rs11345271	rs11345271	rs11345271	0.0976859	0.888203	0.0558821	0.888203
ENST00000349334	rs145858840	rs145858840	rs145858840	0.000106045	0.00053288	0.000392052	0.00053288
ENST00000349457	rs9931050	rs9931050	rs9931050	0.0686891	0.0553281	0.954777	0.954777
ENST00000349533	rs9436301	rs9436301	rs9436301	0.0437172	0.018301	0.0842983	0.0842983
ENST00000349777	rs1060291	rs1060291	rs1060291	0.0206441	0.119381	0.0149468	0.119381
ENST00000349820	rs78533767	rs78533767	rs78533767	0.116942	0.00823453	0.0251444	0.116942
ENST00000349999	rs539633309	rs539633309	rs539633309	0.141178	0.0208587	0.0436641	0.141178
ENST00000350638	rs578011784	rs578011784	rs578011784	0.0731988	0.0690243	0.0433916	0.0731988
ENST00000350667	rs12231872	rs12231872	rs12231872	0.0138612	0.060715	0.011957	0.060715
ENST00000350881	rs4703797	rs4703797	rs4703797	0.0441445	0.921511	0.0451946	0.921511
ENST00000351004	rs62460729	rs62460729	rs62460729	0.0032859	0.00249527	0.112934	0.112934
ENST00000351193	rs7618924	rs7618924	rs7618924	0.50905	0.0451828	0.0397786	0.50905
ENST00000351273	rs3849418	rs3849418	rs3849418	0.366335	0.0574072	0.0667864	0.366335
ENST00000351486	rs66537720	rs66537720	rs66537720	0.0361573	0.226246	0.0442566	0.226246
ENST00000351554	rs1738548	rs1738548	rs1738548	0.00787284	0.558165	0.0241451	0.558165
ENST00000351698	rs7025992	rs7025992	rs7025992	0.119061	0.44585	0.0733536	0.44585
ENST00000351760	rs1815892	rs1815892	rs1815892	0.057688	0.86318	0.0396647	0.86318
ENST00000351806	rs10500316	rs10500316	rs10500316	0.0219474	0.000901276	0.0190177	0.0219474
ENST00000351808	rs145236574	rs145236574	rs145236574	0.173085	0.0658569	0.38125	0.38125
ENST00000352068	rs484182	rs484182	rs484182	0.0112046	0.0100941	0.00721091	0.0112046
ENST00000352397	rs112752423	rs112752423	rs112752423	0.186332	0.185902	0.0584719	0.186332
ENST00000352410	rs6495126	rs780924730	rs6495126	0.727244	0.0665606	0.0294313	0.727244
ENST00000352618	rs149918026	rs12229619	rs10849094	0.0153545	0.0341424	0.0104017	0.0341424
ENST00000352620	rs112383180	rs112383180	rs112383180	0.287958	0.0691671	0.0386071	0.287958
ENST00000352957	rs7278164	rs7278164	rs7278164	0.0216479	0.0114433	0.0138321	0.0216479
ENST00000353214	rs3932555	rs3932555	rs10986466	0.0485463	0.0509533	0.0643669	0.0643669
ENST00000353265	rs60783972	rs60783972	rs60783972	0.052092	0.059477	0.0580357	0.059477
ENST00000353379	rs17226232	rs17226232	rs34019730	0.00189571	0.00272634	0.0105458	0.0105458
ENST00000353555	rs11883347	rs11883347	rs11883347	0.874695	0.0747833	0.0789593	0.874695
ENST00000354050	rs435306	rs435306	rs378114	0.648517	0.618238	0.0399431	0.648517
ENST00000354098	rs3866955	rs3866955	rs3866955	0.138721	0.194886	0.132255	0.194886
ENST00000354193	rs7129430	rs2109681	rs2109681	0.248815	0.0837985	0.0531024	0.248815
ENST00000354200	rs6037639	rs6037639	rs6037639	0.903998	0.12565	0.0569346	0.903998
ENST00000354212	rs3779334	rs3779334	rs3779334	0.264555	0.322464	0.362517	0.362517
ENST00000354241	rs2527910	rs2527910	rs2527910	0.265324	0.0337205	0.0311394	0.265324
ENST00000354250	rs4920011	rs4920011	rs4920011	0.0146845	0.0142356	0.0285748	0.0285748
ENST00000354267	rs146857888	rs146857888	rs146857888	0.0950441	0.0959445	0.132067	0.132067
ENST00000354273	rs7895808	rs7895808	rs7895808	0.0461384	0.080025	0.41088	0.41088
ENST00000354276	rs434371	rs1616983	rs434371	0.0929031	0.0364753	0.0246375	0.0929031
ENST00000354366	rs8023212	rs8023212	rs8023212	0.00595425	0.00456231	0.0142185	0.0142185
ENST00000354421	rs611762	rs611762	rs611762	0.0111933	0.00968218	0.022631	0.022631
ENST00000354449	rs6773963	rs2594973	rs2594973	0.098649	0.830876	0.0830855	0.830876
ENST00000354488	rs6084309	rs6084309	rs6084309	0.13838	0.0806347	0.0471329	0.13838
ENST00000354503	rs10545715	rs10545715	rs10545715	0.0813066	0.934625	0.0623187	0.934625
ENST00000354513	rs9719639	rs13229710	rs13229710	0.0783028	0.634176	0.0873317	0.634176
ENST00000354546	rs10515644	rs10515644	rs10515644	0.010861	0.0129414	0.0157439	0.0157439
ENST00000354559	rs13092821	rs733119	rs733119	0.446119	0.0500924	0.136217	0.446119
ENST00000354570	rs2237265	rs2237265	rs2237265	0.142293	0.0317372	0.0362575	0.142293
ENST00000354586	rs62003482	rs62003482	rs62003482	0.544303	0.142098	0.0450467	0.544303
ENST00000354619	rs941242	rs1254194	rs1254194	0.129458	0.346442	0.127006	0.346442
ENST00000354665	rs2295481	rs2295481	rs2295481	0.00191662	0.00550246	0.00776374	0.00776374
ENST00000354698	rs4371540	rs4371540	rs4371540	0.887791	0.0247637	0.0329292	0.887791
ENST00000354725	rs184430	rs6467157	rs184430	0.519468	0.461132	0.101651	0.519468
ENST00000354848	rs4844619	rs4844619	rs4844619	0.00508477	0.00396417	0.00750447	0.00750447
ENST00000354870	rs12114940	rs12114940	rs12114940	0.0502805	0.686679	0.0590747	0.686679
ENST00000354926	rs34509433	rs34509433	rs6467834	0.115967	0.17803	0.150568	0.17803
ENST00000354960	rs60583767	rs60583767	rs60583767	0.10424	0.0776462	0.0756457	0.10424
ENST00000354981	rs35834087	rs35834087	rs35834087	0.00554287	0.00627195	0.00579611	0.00627195
ENST00000354992	rs5999148	rs5999143	rs5999143	0.195935	0.0869814	0.0421789	0.195935
ENST00000355014	rs3738581	rs3738581	rs3738581	0.0295775	0.472569	0.0486754	0.472569
ENST00000355035	rs2304979	rs2304979	rs2304979	0.00018142	0.002882	3.95401e-05	0.002882
ENST00000355086	rs11175227	rs11175227	rs11175227	0.908563	0.138018	0.0816028	0.908563
ENST00000355112	rs8182056	rs12101430	rs12101430	0.0889693	0.44632	0.0553649	0.44632
ENST00000355164	rs12320957	rs12320957	rs12320957	0.00529038	0.0819493	0.091471	0.091471
ENST00000355178	rs4081859	rs4081859	rs4081859	0.0878886	0.0618238	0.13161	0.13161
ENST00000355190	rs58244395	rs58244395	rs58244395	0.350207	0.0481033	0.0643693	0.350207
ENST00000355237	rs2583699	rs2583699	rs2583699	0.0214681	0.166142	0.0276639	0.166142
ENST00000355264	rs67594352	rs67594352	rs67594352	0.0360062	0.0111191	0.00252425	0.0360062
ENST00000355295	rs17423994	rs17423994	rs17423994	0.53576	0.0430913	0.0521302	0.53576
ENST00000355329	rs7135617	rs28758358	rs7135617	0.0236405	0.0436437	0.0282139	0.0436437
ENST00000355346	rs62118846	rs62118846	rs62118846	0.0820568	0.592907	0.0370617	0.592907
ENST00000355356	rs2755253	rs2755253	rs2755253	0.100725	0.249007	0.096227	0.249007
ENST00000355371	rs10218905	rs10218905	rs10218905	0.0373012	0.0356007	0.087431	0.087431
ENST00000355396	rs6477887	rs6477889	rs6477887	0.02014	0.0185604	0.0240048	0.0240048
ENST00000355469	rs6002722	rs6002722	rs6002722	0.0169305	0.0188838	0.019551	0.019551
ENST00000355481	rs200673219	rs200673219	rs200673219	0.0258289	0.0811547	0.0348974	0.0811547
ENST00000355485	rs12024928	rs12024928	rs12024928	0.0565625	0.0576083	0.110139	0.110139
ENST00000355524	rs11665986	rs11665986	rs11665986	0.303888	0.0103945	0.0078172	0.303888
ENST00000355528	rs34389414	rs34389414	rs2451219	0.560331	0.479092	0.703257	0.703257
ENST00000355594	rs11579366	rs11579366	rs11579366	0.00026583	0.000153817	0.0148816	0.0148816
ENST00000355603	rs6591838	rs6591838	rs6591838	0.289846	0.0544887	0.0306888	0.289846
ENST00000355654	rs7592497	rs3749138	rs3749138	0.46414	0.119972	0.0729859	0.46414
ENST00000355683	rs59048919	rs59048919	rs59048919	0.0505514	0.249253	0.0547637	0.249253
ENST00000355689	rs11694013	rs11694013	rs11694013	0.669165	0.0448658	0.0570596	0.669165
ENST00000355754	rs10801713	rs10801713	rs10801713	0.297365	0.0366103	0.0683806	0.297365
ENST00000355773	rs112920442	rs112920442	rs112920442	0.127342	0.118145	0.117199	0.127342
ENST00000355774	rs175048	rs2012627	rs175007	0.0904081	0.0320122	0.0701552	0.0904081
ENST00000355797	rs2240773	rs2240773	rs2240773	0.000665143	0.000664404	0.000460136	0.000665143
ENST00000355849	rs74544023	rs74544023	rs74544023	0.122439	0.0793216	0.230049	0.230049
ENST00000355857	rs58671646	rs58671646	rs58671646	0.0804845	0.130513	0.0426908	0.130513
ENST00000355860	rs8050128	rs8050128	rs8050128	0.00790242	0.00600737	0.0916599	0.0916599
ENST00000355893	rs115483681	rs115483681	rs115483681	0.50752	0.122011	0.0482165	0.50752
ENST00000355943	rs149968904	rs10645470	rs10645470	0.176008	0.0774207	0.0311515	0.176008
ENST00000355947	rs2572022	rs474229	rs769372024	0.107262	0.0576489	0.0459614	0.107262
ENST00000355999	rs4667568	rs4667568	rs4667568	0.820165	0.094374	0.100059	0.820165
ENST00000356063	rs745663	rs745663	rs745663	0.0488184	0.025678	0.0340953	0.0488184
ENST00000356091	rs35882666	rs35882666	rs35882666	0.0236912	0.0185008	0.332721	0.332721
ENST00000356098	rs6151429	rs6151429	rs6151429	0.000633461	0.000266812	0.000594859	0.000633461
ENST00000356116	rs7895808	rs7895808	rs7895808	0.0438465	0.0837914	0.337578	0.337578
ENST00000356151	rs7643057	rs58279771	rs58279771	0.424831	0.257367	0.0824966	0.424831
ENST00000356187	rs7110400	rs111846327	rs111846327	0.0614295	0.723958	0.0558336	0.723958
ENST00000356189	rs73604531	rs73604531	rs76814204	0.0670668	0.0650074	0.0913289	0.0913289
ENST00000356206	rs11988093	rs11988093	rs11988093	0.079227	0.8436	0.093929	0.8436
ENST00000356208	rs6014982	rs13037493	rs6014982	0.039888	0.0391485	0.0463068	0.0463068
ENST00000356221	rs3752105	rs3752105	rs3752105	0.0438686	0.571402	0.0561587	0.571402
ENST00000356244	rs2235851	rs2235851	rs2235851	0.025425	0.398668	0.0301852	0.398668
ENST00000356309	rs11419434	rs35348911	rs11419434	0.029836	0.0270375	0.078905	0.078905
ENST00000356322	rs35135782	rs35135782	rs35135782	0.221924	0.0503897	0.138787	0.221924
ENST00000356341	rs7115727	rs7115727	rs7115727	0.155006	0.018974	0.0614803	0.155006
ENST00000356443	rs717183	rs34450904	rs2289608	0.114817	0.0312775	0.0321827	0.114817
ENST00000356458	rs11362956	rs80159314	rs80159314	0.411305	0.236285	0.0989061	0.411305
ENST00000356464	rs7305461	rs7305461	rs7305461	0.000648399	0.00062814	4.59254e-05	0.000648399
ENST00000356467	rs7948630	rs7948630	rs7948630	0.878748	0.050451	0.0524041	0.878748
ENST00000356488	rs9890200	rs9890200	rs9890200	0.00397939	0.000216703	1.44417e-05	0.00397939
ENST00000356495	rs12129555	rs12129555	rs12129555	0.022771	0.876147	0.0317713	0.876147
ENST00000356532	rs10500316	rs10500316	rs10500316	0.00113775	0.0012866	0.00272047	0.00272047
ENST00000356537	rs1551720	rs1551720	rs1551720	0.0761134	0.0713672	0.0704655	0.0761134
ENST00000356554	rs2137400	rs2137400	rs2137400	0.277968	0.177975	0.0647381	0.277968
ENST00000356684	rs7536716	rs11120050	rs7524203	0.0494015	0.0486407	0.28494	0.28494
ENST00000356689	rs12760548	rs12760548	rs12760548	0.552371	0.0299184	0.0479167	0.552371
ENST00000356709	rs757139999	rs9467740	rs9467740	0.0854697	0.915498	0.0712232	0.915498
ENST00000356714	rs77488374	rs77488374	rs77488374	0.0389041	0.054541	0.205193	0.205193
ENST00000356736	rs6856314	rs6856314	rs6856314	0.0569253	0.0535431	0.0867026	0.0867026
ENST00000356742	rs139103060	rs139103060	rs73191845	0.0593968	0.0364	0.0327785	0.0593968
ENST00000356763	rs111776771	rs111776771	rs111776771	0.03855	0.895827	0.0475248	0.895827
ENST00000356786	rs479552	rs663743	rs663743	0.0773237	0.0269087	0.0336957	0.0773237
ENST00000356853	rs72951770	rs72951770	rs72951770	0.699799	0.0521089	0.190773	0.699799
ENST00000356864	rs7009522	rs7009522	rs7009522	0.00170226	0.014861	0.013469	0.014861
ENST00000356865	rs12595426	rs12595426	rs12595426	0.0958567	0.0355568	0.131941	0.131941
ENST00000356906	rs67906350	rs34410138	rs67906350	0.241212	0.179926	0.0480919	0.241212
ENST00000356929	rs2928211	rs2928211	rs2928211	0.0816576	0.148803	0.158766	0.158766
ENST00000357003	rs201248768	rs201248768	rs201248768	0.0620596	0.638584	0.0519685	0.638584
ENST00000357086	rs793388	rs793388	rs793388	0.40514	0.155188	0.101333	0.40514
ENST00000357234	rs1597552	rs1597552	rs1597552	0.0106842	0.0108702	0.0280876	0.0280876
ENST00000357246	rs28650852	rs28650852	rs28650852	0.0671333	0.837484	0.0672181	0.837484
ENST00000357260	rs111492374	rs111492374	rs111492374	0.0663236	0.133295	0.058677	0.133295
ENST00000357266	rs9348980	rs34168067	rs9348980	0.384667	0.0665244	0.177382	0.384667
ENST00000357396	rs35754226	rs35754226	rs35754226	9.47901e-05	0.00834551	9.46877e-05	0.00834551
ENST00000357430	rs10195273	rs11679363	rs11679363	0.0117435	0.0104637	0.00735131	0.0117435
ENST00000357461	rs10873201	rs10873201	rs10873201	0.0522563	0.0159739	0.0648378	0.0648378
ENST00000357485	rs4907237	rs4907237	rs4907237	0.0235434	0.0184432	0.776445	0.776445
ENST00000357540	rs10882993	rs10882993	rs10882993	0.00923853	0.00876047	0.070226	0.070226
ENST00000357552	rs146520441	rs146520441	rs146520441	0.406538	0.0307182	0.0452122	0.406538
ENST00000357672	rs138501286	rs138501286	rs138501286	0.053081	0.206366	0.055925	0.206366
ENST00000357714	rs4844392	rs4844392	rs4844392	0.00355003	0.00240032	0.00784546	0.00784546
ENST00000357765	rs72823796	rs72823796	rs72823796	0.0290491	0.0438817	0.0267428	0.0438817
ENST00000357847	rs986589	rs986589	rs986589	0.130808	0.876879	0.0910468	0.876879
ENST00000357955	rs34390947	rs34390947	rs34390947	0.0824118	0.0836077	0.0213828	0.0836077
ENST00000357985	rs2838014	rs2838014	rs2838014	0.000392548	0.000380301	0.000341723	0.000392548
ENST00000357997	rs7971299	rs7971299	rs7971299	0.00497871	0.0409928	0.00545328	0.0409928
ENST00000358005	rs143086104	rs75184981	rs143086104	0.0235813	0.0255575	0.0220832	0.0255575
ENST00000358007	rs34217787	rs34217787	rs34217787	0.0509314	0.0432948	0.663358	0.663358
ENST00000358011	rs560454	rs560454	rs560454	0.638181	0.0427344	0.0415845	0.638181
ENST00000358024	rs111632382	rs111632382	rs111632382	0.0424521	0.949484	0.0424389	0.949484
ENST00000358039	rs12728001	rs12728001	rs12728001	0.000108921	0.000504465	0.000154527	0.000504465
ENST00000358131	rs67634965	rs67634965	rs67634965	0.0687493	0.0643238	0.821446	0.821446
ENST00000358154	rs7204005	rs7204005	rs7204005	0.00244611	0.0085663	0.00186954	0.0085663
ENST00000358165	rs62436418	rs62436418	rs62436418	0.0120314	0.535242	0.126729	0.535242
ENST00000358171	rs59071767	rs59071767	rs59071767	0.0081477	0.00512335	0.0383776	0.0383776
ENST00000358227	rs10976617	rs10976617	rs10976617	0.0602685	0.0878128	0.337082	0.337082
ENST00000358234	rs17206868	rs17206868	rs17206868	0.10737	0.0894434	0.187632	0.187632
ENST00000358290	rs7691791	rs7685308	rs7685308	0.0156588	0.00541719	0.00957077	0.0156588
ENST00000358296	rs4319878	rs4319878	rs4319878	0.00340482	0.00287035	0.00418348	0.00418348
ENST00000358375	rs10500316	rs10500316	rs10500316	0.000710802	0.00023678	0.00246476	0.00246476
ENST00000358410	rs10823199	rs10998215	rs10823199	0.0276055	0.0577389	0.122976	0.122976
ENST00000358415	rs35290099	rs35290099	rs35290099	0.0147183	0.0110891	0.0706767	0.0706767
ENST00000358432	rs61156959	rs61156959	rs61156959	0.0812882	0.0756898	0.0477869	0.0812882
ENST00000358461	rs56078222	rs56069442	rs56069442	0.245521	0.00262961	0.00187197	0.245521
ENST00000358491	rs35465051	rs35465051	rs35465051	0.0281847	0.0244818	0.0448888	0.0448888
ENST00000358495	rs147560086	rs147560086	rs147560086	0.0275047	0.128304	0.052954	0.128304
ENST00000358531	rs12571098	rs11189190	rs12571098	0.36353	0.121512	0.164755	0.36353
ENST00000358615	rs2199916	rs2199916	rs2199916	0.158592	0.162119	0.150881	0.162119
ENST00000358657	rs10876169	rs10876169	rs10876169	0.0882552	0.611094	0.066368	0.611094
ENST00000358724	rs2304630	rs2304630	rs2304630	0.0650688	0.0535899	0.084481	0.084481
ENST00000358738	rs77199057	rs77199057	rs77199057	0.0646344	0.0495697	0.1889	0.1889
ENST00000358746	rs138669814	rs138669814	rs138669814	0.0266771	0.009416	0.00669096	0.0266771
ENST00000358781	rs9815130	rs9815130	rs9815130	0.0661057	0.0484404	0.0120451	0.0661057
ENST00000358784	rs144761836	rs144761836	rs144761836	0.0873913	0.0330155	0.0354019	0.0873913
ENST00000358812	rs4486026	rs4486026	rs4486026	0.0259782	0.0256726	0.0210665	0.0259782
ENST00000359015	rs62420685	rs62420685	rs62420685	0.162995	0.179923	0.0533848	0.179923
ENST00000359236	rs4128858	rs4128858	rs4128858	0.058803	0.225415	0.0470305	0.225415
ENST00000359244	rs3841753	rs3841753	rs4945296	0.0483337	0.0810362	0.0222372	0.0810362
ENST00000359246	rs117072441	rs117512164	rs117512164	0.0826725	0.114942	0.0711495	0.114942
ENST00000359263	rs10882232	rs10882232	rs10882233	0.019306	0.0220874	0.208479	0.208479
ENST00000359280	rs45444697	rs45444697	rs45444697	8.67219e-05	0.0228571	8.73974e-05	0.0228571
ENST00000359314	rs35193274	rs35193274	rs35193274	0.0178737	0.0197424	0.0683389	0.0683389
ENST00000359337	rs4075185	rs4075185	rs28396846	0.447154	0.0111049	0.0935762	0.447154
ENST00000359374	rs11753431	rs3807030	rs3807030	0.0240453	0.0488044	0.197219	0.197219
ENST00000359435	rs10424178	rs10424178	rs10424178	0.013764	0.00404793	0.00307923	0.013764
ENST00000359461	rs572574701	rs572574701	rs572574701	0.0129174	0.0298985	0.0122351	0.0298985
ENST00000359534	rs2815125	rs2815125	rs2815125	0.0207471	0.000240402	0.000243142	0.0207471
ENST00000359543	rs3902834	rs3902834	rs3902834	0.00832656	0.00800846	0.00678266	0.00832656
ENST00000359544	rs11788122	rs11788122	rs11788122	0.0632013	0.337225	0.175891	0.337225
ENST00000359593	rs537861672	rs537861672	rs537861672	0.0066156	0.015513	0.0187781	0.0187781
ENST00000359600	rs72684416	rs72684416	rs72684416	0.0559018	0.563285	0.0805039	0.563285
ENST00000359623	rs1464752	rs1464752	rs1464752	0.0272416	0.0229824	0.0332568	0.0332568
ENST00000359632	rs10883089	rs10883089	rs10883089	0.0309276	0.0486276	0.0292005	0.0486276
ENST00000359649	rs10500316	rs10500316	rs10500316	0.00542832	0.00844182	0.000652671	0.00844182
ENST00000359720	rs1981750	rs1981750	rs1981750	0.0741571	0.0710112	0.0705741	0.0741571
ENST00000359742	rs11404973	rs11404973	rs11404973	0.105737	0.970793	0.979107	0.979107
ENST00000359774	rs368076321	rs12618140	rs368076321	0.0918079	0.79594	0.0858001	0.79594
ENST00000359775	rs9364499	rs9364499	rs9364499	0.00694298	0.111696	0.0047491	0.111696
ENST00000359785	rs34752806	rs34752806	rs34752806	0.0295315	0.0331616	0.820678	0.820678
ENST00000359856	rs111363972	rs111363972	rs111363972	0.231051	0.215576	0.0614419	0.231051
ENST00000359947	rs11210884	rs11210884	rs11210884	0.738458	0.0407053	0.0979634	0.738458
ENST00000360004	rs9270986	rs9270986	rs9270986	0.000660952	0.000665836	0.000650836	0.000665836
ENST00000360067	rs12980031	rs12980031	rs12980031	0.00197944	0.000440913	0.000450888	0.00197944
ENST00000360085	rs1731892	rs2631288	rs1731892	0.245778	0.0276416	0.0415251	0.245778
ENST00000360127	rs11150882	rs11150882	rs11150882	0.000655658	0.000656491	0.000657253	0.000657253
ENST00000360128	rs56025945	rs72644615	rs72644615	0.754403	0.0783037	0.0531586	0.754403
ENST00000360194	rs695077	rs572311	rs695077	0.00674365	0.00675431	0.00884663	0.00884663
ENST00000360212	rs2466572	rs2466572	rs2466572	0.05977	0.0750457	0.396412	0.396412
ENST00000360271	rs11267354	rs11267354	rs11267354	0.626431	0.0724495	0.0320455	0.626431
ENST00000360321	rs66940550	rs66940550	rs66940550	0.0458489	0.0361059	0.0528725	0.0528725
ENST00000360370	rs77696054	rs77696054	rs77696054	0.171334	0.0667298	0.0961568	0.171334
ENST00000360375	rs199742262	rs199742262	rs199742262	0.03528	0.026981	0.421772	0.421772
ENST00000360384	rs532367385	rs532367385	rs532367385	0.0296656	0.0290811	0.18577	0.18577
ENST00000360392	rs4309324	rs4309324	rs4309324	0.00329817	0.00151225	0.0885405	0.0885405
ENST00000360403	rs12094007	rs12094007	rs12094007	0.0705261	0.617237	0.140319	0.617237
ENST00000360465	rs11673696	rs11673696	rs11673696	0.726256	0.0615888	0.0658073	0.726256
ENST00000360467	rs3803233	rs3803233	rs3803233	0.687704	0.14856	0.113784	0.687704
ENST00000360476	rs71132694	rs35738019	rs71132694	0.0154102	0.0153161	0.0331261	0.0331261
ENST00000360500	rs112383180	rs112383180	rs112383180	0.000651551	0.000648525	0.015539	0.015539
ENST00000360525	rs738863	rs2843964	rs738863	0.0775229	0.120231	0.0176643	0.120231
ENST00000360526	rs1974708	rs56386878	rs56386878	0.0288752	0.0510507	0.116599	0.116599
ENST00000360568	rs72793283	rs72793283	rs10058655	0.0179472	0.00983987	0.00772486	0.0179472
ENST00000360578	rs72703034	rs72703034	rs72703034	0.0331715	0.0479504	0.0310069	0.0479504
ENST00000360586	rs1187878	rs1187878	rs1187878	0.0113224	0.0113236	0.0605459	0.0605459
ENST00000360635	rs11685612	rs11685612	rs11685612	0.0644885	0.0362138	0.0242206	0.0644885
ENST00000360669	rs7717102	rs9329062	rs9329062	0.353259	0.0120104	0.0135781	0.353259
ENST00000360674	rs11589479	rs11589479	rs11589479	0.000665831	0.000665431	0.00066556	0.000665831
ENST00000360743	rs12728001	rs12728001	rs351372	0.00561806	0.00138538	0.0103111	0.0103111
ENST00000360804	rs11934731	rs11934731	rs11934731	0.00858684	0.0186873	0.192011	0.192011
ENST00000360844	rs113349196	rs113349196	rs113349196	0.000434792	0.000414354	0.00022545	0.000434792
ENST00000360905	rs35842627	rs35842627	rs7956944	0.030314	0.0453495	0.247095	0.247095
ENST00000360906	rs385076	rs385076	rs385076	0.0960007	0.102771	0.0452147	0.102771
ENST00000360909	rs8017556	rs8017556	rs8017556	0.0177217	0.0345411	0.0189061	0.0345411
ENST00000360954	rs9913704	rs9913704	rs9913704	0.112442	0.0164242	0.0714576	0.112442
ENST00000361028	rs111859903	rs111859903	rs111859903	0.094572	0.0226165	0.0442212	0.094572
ENST00000361060	rs6732123	rs6732123	rs6732123	0.364124	0.0680729	0.0530046	0.364124
ENST00000361070	rs7193541	rs7193541	rs7193541	0.0475824	0.0401828	0.106386	0.106386
ENST00000361092	rs11144225	rs11144225	rs11144225	0.000633336	0.000519361	0.000619127	0.000633336
ENST00000361093	rs13052087	rs13052087	rs13052087	0.00746381	0.00731944	0.0165433	0.0165433
ENST00000361131	rs9371775	rs9371775	rs9371775	0.347782	0.110125	0.948598	0.948598
ENST00000361150	rs2291373	rs2291373	rs2291373	0.0748795	0.0682056	0.188619	0.188619
ENST00000361175	rs2145819	rs2762520	rs2762520	0.325096	0.249522	0.781601	0.781601
ENST00000361234	rs7296507	rs7296507	rs7296507	0.0297104	0.00775491	0.923314	0.923314
ENST00000361264	rs112261877	rs112261877	rs112261877	0.039123	0.29525	0.514253	0.514253
ENST00000361278	rs2083365	rs2083365	rs2083365	0.0329125	0.0557949	0.0304516	0.0557949
ENST00000361288	rs71567474	rs71567474	rs35285078	0.191377	0.0395773	0.448089	0.448089
ENST00000361309	rs68044584	rs68044584	rs68044584	0.675019	0.076815	0.0535868	0.675019
ENST00000361314	rs28609180	rs28609180	rs28609180	0.00526327	0.0720344	0.00500122	0.0720344
ENST00000361354	rs66727515	rs75602566	rs75602566	0.0382482	0.0664849	0.0589232	0.0664849
ENST00000361436	rs142103850	rs142103850	rs142103850	0.00356037	0.0029592	0.0376995	0.0376995
ENST00000361445	rs2295080	rs2295080	rs2295080	0.0958461	0.764997	0.0884027	0.764997
ENST00000361488	rs17240058	rs17240058	rs17240058	0.0756117	0.0761712	0.371105	0.371105
ENST00000361503	rs56278207	rs56278207	rs56278207	0.0141682	0.0227666	0.0249692	0.0249692
ENST00000361505	rs12147688	rs12147688	rs12147688	0.685669	0.0545861	0.0454036	0.685669
ENST00000361524	rs12959226	rs12959226	rs12959226	0.00169129	0.00186619	0.0865125	0.0865125
ENST00000361531	rs73000798	rs73000798	rs73000798	0.0223294	0.0305359	0.054466	0.054466
ENST00000361572	rs3214341	rs3214341	rs3214341	0.04699	0.708965	0.0834886	0.708965
ENST00000361605	rs6687869	rs6687869	rs6687869	0.0578844	0.0265304	0.0270928	0.0578844
ENST00000361641	rs17572231	rs765224	rs17572231	0.0531541	0.0688898	0.141932	0.141932
ENST00000361661	rs28671147	rs28671147	rs28671147	0.931136	0.0571526	0.0504814	0.931136
ENST00000361680	rs6510364	rs6510364	rs6510364	0.0051317	0.00590186	0.0238876	0.0238876
ENST00000361682	rs71313931	rs71313931	rs71313931	0.0622066	0.221397	0.821887	0.821887
ENST00000361716	rs2532516	rs2532516	rs2532516	0.0868434	0.0269119	0.0107819	0.0868434
ENST00000361722	rs8078309	rs8078309	rs8078309	0.0219007	0.0186235	0.0334174	0.0334174
ENST00000361729	rs2075995	rs2075995	rs2075995	0.0274958	0.0471216	0.351854	0.351854
ENST00000361731	rs34430737	rs34430737	rs34430737	0.0672125	0.0491885	0.336373	0.336373
ENST00000361813	rs9943105	rs9943105	rs9943105	0.00892202	0.00929172	0.033069	0.033069
ENST00000361831	rs72706141	rs72706141	rs72706141	0.103861	0.0894432	0.0468558	0.103861
ENST00000361835	rs6694673	rs6694673	rs6694673	0.0511296	0.153788	0.0438362	0.153788
ENST00000361846	rs12728001	rs12728001	rs3013439	0.0109146	0.0116029	0.0172823	0.0172823
ENST00000361915	rs531174	rs531174	rs531174	0.911558	0.0507324	0.0468675	0.911558
ENST00000362003	rs4076064	rs4076064	rs4076064	0.0017407	0.920552	0.00160098	0.920552
ENST00000362007	rs2274226	rs2274226	rs2274226	0.0827925	0.00688146	0.00750648	0.0827925
ENST00000362011	rs10800796	rs10800796	rs10800796	0.193114	0.495797	0.0544889	0.495797
ENST00000362019	rs12754084	rs12754084	rs12755791	0.0299218	0.0296186	0.0978327	0.0978327
ENST00000362020	rs2788686	rs114009293	rs2788686	0.743693	0.0242192	0.0253555	0.743693
ENST00000363442	rs141200607	rs78266124	rs78266124	0.0209258	0.0359872	0.178828	0.178828
ENST00000364953	rs183394334	rs183394334	rs183394334	0.0133806	0.0148702	0.00913446	0.0148702
ENST00000366153	rs17046778	rs17046778	rs17046778	0.000655832	0.000662681	0.000644169	0.000662681
ENST00000366278	rs2886769	rs2886769	rs2886769	0.0668761	0.185681	0.0658218	0.185681
ENST00000366481	rs10788730	rs3928851	rs3928851	0.0128244	0.0480459	0.0123114	0.0480459
ENST00000366510	rs35628008	rs10802440	rs35628008	0.00275531	0.00636466	0.00913405	0.00913405
ENST00000366521	rs61844237	rs61844237	rs61844237	0.00606026	0.181797	0.00197792	0.181797
ENST00000366522	rs140218267	rs140218267	rs140218267	0.0408018	0.00404637	0.00230945	0.0408018
ENST00000366525	rs71985930	rs71985930	rs71985930	0.0483791	0.0460992	0.302276	0.302276
ENST00000366535	rs10927194	rs10927194	rs10927194	0.436853	0.933805	0.321109	0.933805
ENST00000366554	rs584695	rs584695	rs584695	0.002363	0.00236465	0.00290939	0.00290939
ENST00000366592	rs6657691	rs6657691	rs6657691	0.522809	0.0565893	0.0624141	0.522809
ENST00000366595	rs3768080	rs3768080	rs3768080	0.201418	0.0313524	0.0924265	0.201418
ENST00000366600	rs2270538	rs2270538	rs2270538	0.160919	0.341941	0.0435035	0.341941
ENST00000366615	rs6586384	rs6586384	rs6586384	0.00897601	0.0161194	0.175785	0.175785
ENST00000366624	rs78916182	rs78916182	rs78916182	0.00264602	0.0632541	0.0090284	0.0632541
ENST00000366628	rs12725558	rs12725558	rs12725558	0.719083	0.000775502	0.0025186	0.719083
ENST00000366654	rs11122206	rs11122206	rs11122206	0.0104853	0.0527657	0.0423629	0.0527657
ENST00000366663	rs1202581	rs1202581	rs1202581	0.0697944	0.0231462	0.0112625	0.0697944
ENST00000366668	rs2493146	rs2493146	rs2493146	0.0743093	0.160402	0.725196	0.725196
ENST00000366691	rs1543419	rs1543419	rs4550017	0.0498248	0.275885	0.0815213	0.275885
ENST00000366714	rs78044256	rs78044256	rs78044256	0.0635098	0.0374551	0.0340537	0.0635098
ENST00000366756	rs2144249	rs2144249	rs2144249	0.0408053	0.677811	0.0411951	0.677811
ENST00000366782	rs2246221	rs743601	rs2246221	0.0341956	0.0938389	0.366233	0.366233
ENST00000366787	rs142817105	rs142817105	rs142817105	0.135364	0.0842409	0.0626834	0.135364
ENST00000366835	rs3820236	rs3820236	rs3820236	0.198966	0.0488123	0.0441834	0.198966
ENST00000366838	rs6696074	rs6696074	rs6696074	0.69526	0.0634814	0.0464247	0.69526
ENST00000366855	rs77241275	rs77241275	rs77241275	0.74914	0.0961989	0.0757303	0.74914
ENST00000366856	rs16848365	rs16848365	rs114282242	0.0293746	0.594256	0.0545548	0.594256
ENST00000366860	rs11388086	rs11388086	rs11388086	0.0651316	0.0398483	0.0356426	0.0651316
ENST00000366913	rs12407624	rs12407624	rs12407624	0.0470581	0.0608115	0.266749	0.266749
ENST00000366932	rs3753592	rs3753592	rs3753592	0.156459	0.00654797	0.0583161	0.156459
ENST00000366955	rs75757026	rs75757026	rs75757026	0.000292868	0.000299821	0.000276106	0.000299821
ENST00000366963	rs755884	rs755884	rs755884	0.0467516	0.241951	0.041128	0.241951
ENST00000366971	rs3816956	rs3816956	rs3816956	0.144529	0.0703911	0.0110631	0.144529
ENST00000366973	rs75063374	rs75063374	rs75063374	0.112047	0.114295	0.0772035	0.114295
ENST00000366974	rs113874356	rs113874356	rs113874356	0.0937133	0.0864314	0.564323	0.564323
ENST00000366977	rs201356283	rs201356283	rs4494206	0.543977	0.0679797	0.17499	0.543977
ENST00000367021	rs6659549	rs151296501	rs6659549	0.00722244	0.0115894	0.0100159	0.0115894
ENST00000367041	rs2724374	rs2724374	rs2724374	0.00175148	0.00333064	0.00267839	0.00333064
ENST00000367042	rs11118668	rs2745979	rs2745979	0.384777	0.0366432	0.250574	0.384777
ENST00000367053	rs112765936	rs112765936	rs12734315	0.0279423	0.0378912	0.0715821	0.0715821
ENST00000367054	rs7855	rs7855	rs7855	0.0413091	0.00162649	0.00172435	0.0413091
ENST00000367063	rs547625232	rs6691942	rs547625232	0.0688388	0.320006	0.0906896	0.320006
ENST00000367071	rs9983312	rs9983312	rs9983312	0.0477411	0.825967	0.0532778	0.825967
ENST00000367104	rs73021950	rs73021950	rs73021950	0.188564	0.058265	0.222001	0.222001
ENST00000367119	rs12026566	rs4845107	rs4845107	0.029739	0.104525	0.020838	0.104525
ENST00000367123	rs4844381	rs4844381	rs4844381	0.022618	0.000448595	0.00135357	0.022618
ENST00000367136	rs9438393	rs9438393	rs9438393	0.0931193	0.0662374	0.0201863	0.0931193
ENST00000367137	rs4396169	rs4264050	rs4396169	0.399381	0.0580058	0.255667	0.399381
ENST00000367157	rs6681779	rs6681779	rs11240420	0.160528	0.147737	0.438522	0.438522
ENST00000367165	rs6924441	rs6924441	rs2989459	0.0688189	0.12133	0.0597971	0.12133
ENST00000367186	rs117293211	rs117293211	rs117293211	0.0616331	0.067624	0.100158	0.100158
ENST00000367196	rs55861089	rs55861089	rs55861089	0.792991	0.0580769	0.13963	0.792991
ENST00000367202	rs56006042	rs56006042	rs56006042	0.258231	0.0467901	0.0394827	0.258231
ENST00000367229	rs76830295	rs76830295	rs76830295	0.000477367	0.00150448	0.000393015	0.00150448
ENST00000367231	rs598662	rs598662	rs598623	0.0853918	0.107289	0.374899	0.374899
ENST00000367294	rs11155794	rs11155794	rs11155794	0.0504825	0.55934	0.0467829	0.55934
ENST00000367303	rs13212683	rs13212683	rs13212683	0.0598018	0.512886	0.077373	0.512886
ENST00000367311	rs733178	rs733178	rs11586517	0.0582318	0.363361	0.0781987	0.363361
ENST00000367332	rs1010502	rs1010502	rs1010502	0.00537052	0.0397552	0.00741652	0.0397552
ENST00000367334	rs2068152	rs2068152	rs2068152	0.00121211	0.0010778	0.00188575	0.00188575
ENST00000367351	rs1577353	rs1577353	rs73779721	0.022844	0.0225606	0.0218799	0.022844
ENST00000367419	rs2144207	rs2144207	rs4869923	0.104615	0.0356716	0.416544	0.416544
ENST00000367439	rs34961778	rs34961778	rs34961778	0.0359477	0.459412	0.0612251	0.459412
ENST00000367459	rs1323297	rs1323297	rs1323297	0.481357	0.0316872	0.0344043	0.481357
ENST00000367463	rs4075468	rs4075468	rs4075468	0.169964	0.88529	0.104876	0.88529
ENST00000367466	rs10911951	rs10911951	rs10911951	0.0826481	0.787765	0.0733797	0.787765
ENST00000367467	rs4518523	rs9373555	rs9373555	0.332119	0.886973	0.0825261	0.886973
ENST00000367477	rs3736886	rs3736886	rs3736886	0.0875698	0.945614	0.095263	0.945614
ENST00000367534	rs41439047	rs2761567	rs41439047	0.00585827	0.00574236	0.0128206	0.0128206
ENST00000367558	rs651594	rs651594	rs642692	0.21919	0.0212038	0.106198	0.21919
ENST00000367559	rs1048254	rs1048254	rs1048254	0.0243415	0.163901	0.0559718	0.163901
ENST00000367595	rs114517401	rs114517401	rs114517401	0.0412101	0.0537953	0.0229619	0.0537953
ENST00000367602	rs114022647	rs12076214	rs114022647	0.0639225	0.332169	0.125256	0.332169
ENST00000367627	rs7542661	rs7542661	rs2793792	0.218134	0.077477	0.503536	0.503536
ENST00000367815	rs1200139	rs1200139	rs1200139	0.170082	0.978311	0.0184186	0.978311
ENST00000367833	rs35234155	rs10157201	rs35234155	0.0787084	0.0496332	0.0478812	0.0787084
ENST00000367854	rs1229392	rs1229392	rs1229392	0.066846	0.0629878	0.882462	0.882462
ENST00000367884	rs4147599	rs4147599	rs4147599	0.00107523	0.000519147	0.0505556	0.0505556
ENST00000367885	rs4147592	rs4147592	rs4147592	0.0713752	0.000766703	0.00151015	0.0713752
ENST00000367889	rs4147592	rs4147592	rs4147592	0.000934251	0.000804878	0.000624714	0.000934251
ENST00000367928	rs2294757	rs2294757	rs2294757	0.0606965	0.208455	0.0824852	0.208455
ENST00000367953	rs6427618	rs6427618	rs6427618	0.0158549	0.00094189	0.0011539	0.0158549
ENST00000367959	rs6427618	rs6427618	rs6427618	0.00251215	0.00239265	0.0236595	0.0236595
ENST00000367972	rs17853454	rs17853454	rs17853454	0.0264707	0.44598	0.0270673	0.44598
ENST00000367992	rs4503368	rs4503368	rs4503368	0.000567207	0.000622111	0.000288066	0.000622111
ENST00000368034	rs548797757	rs548797757	rs548797757	0.109	0.0623775	0.0610124	0.109
ENST00000368039	rs1333064	rs1333064	rs1333064	0.946435	0.0483967	0.0380062	0.946435
ENST00000368046	rs71090319	rs71090319	rs71090319	0.0457332	0.0478506	0.693881	0.693881
ENST00000368078	rs1408664	rs1408664	rs1408664	0.0924102	0.811767	0.03559	0.811767
ENST00000368089	rs1321648	rs6690889	rs6690889	0.0117014	0.0089329	0.0153146	0.0153146
ENST00000368093	rs7526647	rs7526647	rs7526647	0.00809345	0.0070153	0.0463048	0.0463048
ENST00000368100	rs34413912	rs11587021	rs11587021	0.00505406	0.00346901	0.0357857	0.0357857
ENST00000368102	rs58863620	rs58863620	rs58863620	0.00314225	0.00261183	0.0479879	0.0479879
ENST00000368104	rs34687326	rs34687326	rs34687326	0.000196555	0.000576589	0.000266591	0.000576589
ENST00000368141	rs72702928	rs72702928	rs11265085	0.889758	0.158655	0.0529562	0.889758
ENST00000368149	rs57378385	rs57378385	rs57378385	0.103626	0.00693579	0.00703069	0.103626
ENST00000368211	rs147665113	rs147665113	rs147665113	0.0268208	0.0392011	0.0150778	0.0392011
ENST00000368235	rs11264504	rs11264504	rs11264504	0.0414276	0.0644659	0.0325048	0.0644659
ENST00000368236	rs145633863	rs145633863	rs145633863	0.885675	0.0437237	0.0459395	0.885675
ENST00000368256	rs3001785	rs3001785	rs3001785	0.00156355	0.00176814	0.00241679	0.00241679
ENST00000368276	rs1052067	rs1052067	rs1052067	0.0195945	0.0395759	0.0170765	0.0395759
ENST00000368279	rs1052067	rs1052067	rs1052067	0.000492786	0.000287343	0.000490317	0.000492786
ENST00000368325	rs9398804	rs9398804	rs9398804	0.0198732	0.674669	0.0191079	0.674669
ENST00000368328	rs11307281	rs11307281	rs11307281	0.0206561	0.757856	0.033297	0.757856
ENST00000368446	rs9490528	rs9490528	rs9490528	0.0134664	0.0131822	0.0364798	0.0364798
ENST00000368455	rs11367024	rs11367024	rs11367024	0.0385743	0.0450433	0.0439686	0.0450433
ENST00000368467	rs4297285	rs4297285	rs4297285	0.774512	0.0336179	0.0375114	0.774512
ENST00000368476	rs3841062	rs1127309	rs1127309	0.0413557	0.235296	0.0628116	0.235296
ENST00000368487	rs1194611	rs1194611	rs1194611	0.0422662	0.242717	0.0330308	0.242717
ENST00000368491	rs62422189	rs62422189	rs62422189	0.2335	0.576246	0.145366	0.576246
ENST00000368562	rs61363926	rs61363926	rs61363926	2.97548e-05	2.73658e-05	0.000278584	0.000278584
ENST00000368620	rs77033506	rs77033506	rs77033506	0.102103	0.101426	0.606052	0.606052
ENST00000368632	rs352092	rs352092	rs352092	0.00377823	0.00295318	0.0392544	0.0392544
ENST00000368633	rs2790685	rs2790685	rs2841102	0.0173419	0.570565	0.0644477	0.570565
ENST00000368636	rs11146481	rs11146481	rs11146481	0.167011	0.100631	0.026114	0.167011
ENST00000368654	rs142775765	rs142775765	rs142775765	0.636812	0.0646783	0.0779066	0.636812
ENST00000368656	rs12214148	rs12214148	rs12214148	0.00979275	0.886134	0.00765721	0.886134
ENST00000368662	rs2213842	rs2213842	rs2213842	0.759326	0.00885403	0.0109769	0.759326
ENST00000368679	rs1278272	rs1278272	rs1278272	0.0215464	0.0121169	0.124003	0.124003
ENST00000368680	rs1132619	rs1132619	rs6682411	0.189804	0.0304109	0.0303322	0.189804
ENST00000368713	rs57034503	rs1050923	rs57034503	0.0421331	0.424526	0.17749	0.424526
ENST00000368731	rs9320367	rs9320367	rs9320367	0.515445	0.0570818	0.0489608	0.515445
ENST00000368739	rs77298544	rs41310915	rs41310915	0.0444577	0.0825846	0.0443275	0.0825846
ENST00000368797	rs10901425	rs7078427	rs7078427	0.519123	0.0324855	0.168812	0.519123
ENST00000368814	rs1060870	rs3007691	rs3007691	0.319376	0.0221458	0.684021	0.684021
ENST00000368836	rs1351977	rs1351977	rs1351977	0.0286983	0.0261971	0.0332742	0.0332742
ENST00000368845	rs4144117	rs4144117	rs4144117	0.0157203	0.04895	0.0141036	0.04895
ENST00000368908	rs11586654	rs11586654	rs11586654	0.140406	0.0362003	0.0403672	0.140406
ENST00000368919	rs2428177	rs2428177	rs2428177	0.947322	0.000780844	0.000788632	0.947322
ENST00000368923	rs2003727	rs6933664	rs6933664	0.156434	0.0311685	0.323601	0.323601
ENST00000368924	rs7756222	rs7756222	rs7756222	0.000400193	0.00192317	0.000400891	0.00192317
ENST00000368941	rs2295837	rs80044835	rs80044835	0.607361	0.00568305	0.0049226	0.607361
ENST00000368966	rs9386780	rs9386780	rs9386780	0.900096	0.0679062	0.0902202	0.900096
ENST00000368990	rs11335400	rs11335400	rs11335400	0.880889	0.068292	0.071221	0.880889
ENST00000369063	rs17565019	rs11968474	rs17565019	0.308901	0.267995	0.0747008	0.308901
ENST00000369081	rs191895276	rs191895276	rs191895276	0.036441	0.0526249	0.361741	0.361741
ENST00000369098	rs71293186	rs71293186	rs71293186	0.00990795	0.00527314	0.0179833	0.0179833
ENST00000369099	rs2318761	rs2318761	rs2318761	0.0224141	0.00920206	0.00772017	0.0224141
ENST00000369151	rs72641391	rs72641391	rs72641391	0.490306	0.0900663	0.0939598	0.490306
ENST00000369207	rs145310117	rs145310117	rs145310117	0.148246	0.0171058	0.0221977	0.148246
ENST00000369248	rs78759975	rs78759975	rs78759975	0.0507623	0.78168	0.0422035	0.78168
ENST00000369258	rs111314600	rs111314600	rs111314600	0.000142377	0.00696924	0.00239648	0.00696924
ENST00000369278	rs4438964	rs76399897	rs4438964	0.460298	0.0916115	0.0572647	0.460298
ENST00000369295	rs17875424	rs17875424	rs17875424	0.00474139	0.0117421	0.00473637	0.0117421
ENST00000369312	rs12771452	rs12771452	rs3814231	0.0920016	0.0457185	0.0893121	0.0920016
ENST00000369409	rs3790708	rs3790708	rs3790708	0.00878214	0.00385274	0.0056607	0.00878214
ENST00000369466	rs73006003	rs73006003	rs73006003	0.140047	0.692977	0.0565686	0.692977
ENST00000369478	rs79478875	rs79478875	rs79478875	0.0624868	0.0303894	0.0296968	0.0624868
ENST00000369500	rs77391355	rs77391355	rs77391355	0.0106147	0.0352918	0.0180241	0.0352918
ENST00000369503	rs1281547	rs1281547	rs1281547	0.0602353	0.0971815	0.104749	0.104749
ENST00000369570	rs9450661	rs9450661	rs2180177	0.537654	0.161679	0.0952414	0.537654
ENST00000369604	rs61817589	rs61817589	rs61817589	0.0598919	0.0593521	0.0707416	0.0707416
ENST00000369605	rs1059307	rs1059307	rs1059307	0.00175309	0.00979666	0.00241257	0.00979666
ENST00000369626	rs1216538	rs1216538	rs1216538	0.000597587	0.000388386	0.000862751	0.000862751
ENST00000369732	rs35445528	rs35445528	rs35445528	0.88912	0.0576286	0.0590609	0.88912
ENST00000369750	rs9353064	rs770909	rs9353064	0.276684	0.265625	0.0464507	0.276684
ENST00000369819	rs115430557	rs115430557	rs145858840	0.0500302	0.0121298	0.0269126	0.0500302
ENST00000369833	rs3754450	rs3754450	rs3754450	0.000195552	0.000319783	0.000166169	0.000319783
ENST00000369836	rs3754450	rs3754450	rs3754450	0.184162	0.000342397	0.000518365	0.184162
ENST00000369864	rs2570972	rs2570972	rs2570972	0.713704	0.0496156	0.0390329	0.713704
ENST00000369872	rs2115786	rs2115786	rs5776978	0.276016	0.082539	0.0467291	0.276016
ENST00000369880	rs67657945	rs67657945	rs67657945	0.0327597	0.0452835	0.0485455	0.0485455
ENST00000369883	rs12416687	rs12416687	rs12775431	0.00293321	0.0059891	0.00880862	0.00880862
ENST00000369884	rs12775431	rs12775431	rs12775431	0.0389105	0.205604	0.0809979	0.205604
ENST00000369931	rs7342070	rs11356476	rs11356476	0.0223972	0.022396	0.0342158	0.0342158
ENST00000369940	rs12176511	rs12176511	rs12176511	0.221099	0.0672368	0.0619232	0.221099
ENST00000370010	rs7756065	rs7756065	rs7756065	0.534923	0.0428883	0.0550992	0.534923
ENST00000370050	rs240385	rs240385	rs240385	0.030034	0.0276586	0.0376847	0.0376847
ENST00000370078	rs1762486	rs12046439	rs12046439	0.0502412	0.284782	0.0357375	0.284782
ENST00000370114	rs12121879	rs3737580	rs3737580	0.0219707	0.541446	0.0201427	0.541446
ENST00000370141	rs114024103	rs114024103	rs114024103	0.0252585	0.0713397	0.0303876	0.0713397
ENST00000370179	rs6122466	rs6122466	rs6122466	0.000646342	0.000555003	0.0502427	0.0502427
ENST00000370234	rs722435	rs722435	rs722435	0.00101089	0.0072352	0.001436	0.0072352
ENST00000370236	rs111545834	rs111545834	rs111545834	0.00719021	0.00838539	0.0409153	0.0409153
ENST00000370242	rs10883565	rs10883565	rs10883565	0.0502852	0.0500735	0.101504	0.101504
ENST00000370310	rs945631	rs945631	rs945631	0.0551624	0.475541	0.03796	0.475541
ENST00000370336	rs496530	rs496530	rs496530	0.00594259	0.00442261	0.00794486	0.00794486
ENST00000370368	rs12480870	rs12480870	rs12480870	0.724826	0.0641714	0.00182006	0.724826
ENST00000370452	rs576516	rs576516	rs576516	0.00632998	0.00579976	0.425757	0.425757
ENST00000370454	rs12069287	rs12026201	rs12026201	0.779349	0.0919994	0.0510277	0.779349
ENST00000370481	rs12146148	rs12146148	rs12146148	0.00467732	0.00321739	0.00354186	0.00467732
ENST00000370482	rs113490655	rs113490655	rs12142922	0.0876199	0.0441513	0.783805	0.783805
ENST00000370483	rs11190245	rs11190245	rs11190245	0.0139857	0.0122039	0.034048	0.034048
ENST00000370489	rs12355655	rs7068079	rs7068079	0.046046	0.634853	0.0400188	0.634853
ENST00000370501	rs6062419	rs6062419	rs6062419	0.0276204	0.0650053	0.0148831	0.0650053
ENST00000370548	rs1199670	rs1199670	rs1972394	0.117428	0.119098	0.137545	0.137545
ENST00000370551	rs6695270	rs6695270	rs6695270	0.834181	0.0809765	0.0688496	0.834181
ENST00000370566	rs17363646	rs17363646	rs385437	0.000249223	0.00100209	0.00272344	0.00272344
ENST00000370610	rs10786369	rs10786368	rs10786368	0.00942436	0.00916876	0.0544978	0.0544978
ENST00000370626	rs77962804	rs77962804	rs77962804	0.00547434	0.00431163	0.00772214	0.00772214
ENST00000370631	rs5787251	rs5787251	rs5787251	0.438961	0.0406233	0.0542413	0.438961
ENST00000370641	rs2271620	rs2271620	rs2271620	0.0434437	0.14903	0.134543	0.14903
ENST00000370645	rs12075532	rs12075532	rs12075532	0.129177	0.0552651	0.0706786	0.129177
ENST00000370733	rs138076597	rs10456192	rs7763570	0.287548	0.076863	0.0256493	0.287548
ENST00000370754	rs34105940	rs34105940	rs34105940	0.0854361	0.934511	0.0969647	0.934511
ENST00000370841	rs12094842	rs12094842	rs12094842	0.0593431	0.260247	0.121426	0.260247
ENST00000370871	rs11485298	rs11485298	rs28568334	0.00357455	0.0032935	0.0917724	0.0917724
ENST00000370872	rs28857918	rs28857918	rs28857918	0.00601953	0.00969666	0.00517454	0.00969666
ENST00000370895	rs149618537	rs149618537	rs149618537	0.0472952	0.202755	0.0406106	0.202755
ENST00000370918	rs70980818	rs70980818	rs70980818	0.404841	0.243994	0.163361	0.404841
ENST00000370938	rs487773	rs487773	rs487773	0.00634794	0.00766203	0.00903059	0.00903059
ENST00000370952	rs61785269	rs61785269	rs61785269	0.0447821	0.365222	0.0331267	0.365222
ENST00000370982	rs11209171	rs11209171	rs11209171	0.0321317	0.0436091	0.0667102	0.0667102
ENST00000370992	rs6584126	rs6584126	rs17504745	0.183286	0.84496	0.0679378	0.84496
ENST00000371012	rs2104415	rs2104415	rs2104415	0.0413965	0.0377785	0.10809	0.10809
ENST00000371021	rs139058925	rs139058925	rs139058925	0.0417944	0.126834	0.0495963	0.126834
ENST00000371037	rs538659	rs538659	rs538659	0.0152282	0.0141887	0.422331	0.422331
ENST00000371060	rs1045895	rs1045895	rs1045895	0.483002	0.0850808	0.024876	0.483002
ENST00000371072	rs41285408	rs41285408	rs41285408	0.000720481	0.000523969	0.000980576	0.000980576
ENST00000371084	rs11582264	rs11582264	rs11582264	0.000573451	0.00228914	0.000384547	0.00228914
ENST00000371088	rs35888445	rs35888445	rs35888445	0.0236508	0.0497681	0.0238147	0.0497681
ENST00000371158	rs17378676	rs17378676	rs17378676	0.000220136	0.000204752	6.33744e-05	0.000220136
ENST00000371225	rs12080476	rs12080476	rs12080476	0.071021	0.0135986	0.0144691	0.071021
ENST00000371226	rs11207237	rs11207237	rs11207237	0.651341	0.121322	0.105598	0.651341
ENST00000371316	rs380841	rs380841	rs380841	0.155242	0.877563	0.090478	0.877563
ENST00000371380	rs79746649	rs79746649	rs79746649	0.0105768	0.00833487	0.0134774	0.0134774
ENST00000371384	rs1047972	rs1047972	rs1047972	0.0650298	0.211558	0.0449289	0.211558
ENST00000371459	rs10948190	rs11349771	rs11349771	0.547374	0.241729	0.339836	0.547374
ENST00000371477	rs9462987	rs9462987	rs9462987	0.0610721	0.0685915	0.656127	0.656127
ENST00000371485	rs143988559	rs143988559	rs143988559	0.000804277	0.0019386	0.00410999	0.00410999
ENST00000371513	rs6661115	rs6661115	rs6661115	0.074685	0.105145	0.0962175	0.105145
ENST00000371514	rs12405280	rs56222568	rs56222568	0.0460892	0.00868813	0.0092395	0.0460892
ENST00000371522	rs72668693	rs72668693	rs72668693	0.277718	0.0393009	0.0645984	0.277718
ENST00000371582	rs2426221	rs2426221	rs2426221	0.0371894	0.172983	0.0414004	0.172983
ENST00000371621	rs117697694	rs117697694	rs117697694	0.0697128	0.735581	0.125548	0.735581
ENST00000371626	rs142834436	rs142834436	rs142834436	0.00986957	0.18298	0.0244873	0.18298
ENST00000371627	rs4933699	rs4933699	rs4933699	0.0406911	0.164841	0.0576988	0.164841
ENST00000371639	rs6020433	rs6020433	rs6020433	0.00190245	0.000713958	0.00136144	0.00190245
ENST00000371692	rs756896414	rs756896414	rs147620956	0.193709	0.046496	0.0478706	0.193709
ENST00000371696	rs9411262	rs9411262	rs9411262	0.525456	0.0846162	0.0366595	0.525456
ENST00000371738	rs146029108	rs146029108	rs146029108	0.0309981	0.0584655	0.0306513	0.0584655
ENST00000371806	rs2989734	rs10858293	rs10858293	0.142933	0.0318459	0.0524601	0.142933
ENST00000371852	rs11202980	rs11202980	rs11202980	0.043361	0.738142	0.0468323	0.738142
ENST00000371929	rs3094375	rs3094375	rs3094375	0.109534	0.0343721	0.230936	0.230936
ENST00000371937	rs202122351	rs202122351	rs202122351	0.211809	0.0828447	0.0674373	0.211809
ENST00000371980	rs953823	rs953823	rs953823	0.0285504	0.00859837	0.0226293	0.0285504
ENST00000371984	rs7519275	rs7519275	rs7519275	0.522163	0.152866	0.0464721	0.522163
ENST00000372037	rs2883278	rs71477603	rs71477603	0.115255	0.0809303	0.398622	0.398622
ENST00000372088	rs4366428	rs4366428	rs4366428	0.0805931	0.0745084	0.870156	0.870156
ENST00000372136	rs2231403	rs2231403	rs2231403	0.381019	0.0511609	0.067897	0.381019
ENST00000372165	rs6915523	rs6915523	rs6915523	0.0442258	0.315714	0.0469152	0.315714
ENST00000372171	rs1744645	rs1744645	rs1744645	0.0313913	0.396195	0.0346666	0.396195
ENST00000372192	rs766196624	rs766196624	rs766196624	0.0301962	0.0639051	0.0318365	0.0639051
ENST00000372285	rs745307	rs745307	rs745307	0.873689	0.0865599	0.117177	0.873689
ENST00000372330	rs77624284	rs77624284	rs77624284	0.0576396	0.173408	0.0419189	0.173408
ENST00000372391	rs2579146	rs2579146	rs2579146	0.0747922	0.111531	0.381429	0.381429
ENST00000372398	rs4837479	rs4837479	rs4837479	0.719647	0.0285867	0.0276109	0.719647
ENST00000372425	rs78197863	rs78197863	rs78197863	0.151403	0.0214319	0.0200587	0.151403
ENST00000372431	rs143235478	rs143235478	rs143235478	0.0485964	0.00821968	0.00955269	0.0485964
ENST00000372432	rs6692611	rs6692611	rs6692611	0.495691	0.0256674	0.0403333	0.495691
ENST00000372492	rs112198220	rs112198220	rs112198220	0.096	0.0570366	0.0757619	0.096
ENST00000372565	rs6698350	rs6698350	rs6698350	0.0873492	0.105064	0.334416	0.334416
ENST00000372622	rs6104350	rs6104350	rs6104350	0.194764	0.141803	0.044475	0.194764
ENST00000372669	rs12743517	rs71577632	rs71577632	0.0364801	0.0348338	0.0336898	0.0364801
ENST00000372684	rs12044426	rs12044426	rs12044426	0.0302716	0.0423877	0.0189115	0.0423877
ENST00000372697	rs11438392	rs11438392	rs112204157	0.0381779	0.109534	0.0499203	0.109534
ENST00000372726	rs2741640	rs2741640	rs2741640	0.172319	0.144017	0.0548279	0.172319
ENST00000372731	rs10988015	rs10988015	rs10988015	0.0301036	0.0482675	0.0567466	0.0567466
ENST00000372734	rs35273093	rs35273093	rs35273093	0.0508457	0.0760237	0.0742297	0.0760237
ENST00000372755	rs7921947	rs12571531	rs12571531	0.0664869	0.0383625	0.0426821	0.0664869
ENST00000372813	rs2234197	rs2234197	rs2234197	0.000232072	0.00025851	0.00480622	0.00480622
ENST00000372816	rs114263539	rs114263539	rs114263539	0.0389713	0.047146	0.344973	0.344973
ENST00000372838	rs7849975	rs7849975	rs7849975	0.902938	0.0216944	0.0249889	0.902938
[truncated: 6,130 more rows]
