# Supplementary material for: Genetic determinants of monocyte splicing are enriched for disease susceptibility loci
Source: Nat Commun. 2025 Sep 29;16:8616. doi: 10.1038/s41467-025-63624-7 (PMC12480492; doi:10.1038/s41467-025-63624-7)
Supplement: Supplementary file 5 — Supplementary_Data_03 [file 41467_2025_63624_MOESM5_ESM.xlsx]

## Sheet: Legend
Supplementary table 3:
Description:
Replication of significant published scRNA-seq gQTLs in our bulk RNA-seq dataset.
Explanations for column names:
chr	Gene and SNP chromosomes in gQTL
Slope_Sign	The slope of gQTL in scRNA-seq and RNAseq gQTL

## Sheet: UT vs Naive
Gene_Name	SNP	REF	ALT	chr	FDR.RNAseq	Slope_Sign.RNAseq	FDR.scRNAseq	Slope_Sign.scRNAseq
CRIPAK	rs10000012	C	G	4	2.58416e-19	1	0.0001919	1
NAAA	rs10000130	T	C	4	2.34121e-15	-1	7.60241e-05	-1
THAP9-AS1	rs10000180	G	A	4	1.27234e-34	-1	0.0075087	-1
HSD17B11	rs10000196	C	G	4	3.65272e-05	1	0.000653	1
IGFBP7	rs10000395	T	C	4	0.00358857	1	0.0018785	1
CENPU	rs10000507	C	T	4	9.67529e-08	-1	0.0089384	-1
FAM198B	rs10000610	A	G	4	0.000247436	-1	0.0070009	-1
CRIPAK	rs10000797	G	A	4	3.29471e-19	1	0.0003812	1
RP11-390E23.6	rs1000204	T	G	7	1.97117e-05	-1	0.0081354	-1
PILRB	rs1000215	T	C	7	1.0174e-27	1	5.73734e-08	1
LAP3	rs10002358	A	C	4	0.00848312	-1	9.76331e-05	-1
NFXL1	rs10002500	C	T	4	6.97538e-06	1	0.0028581	1
CENPU	rs10002919	C	T	4	9.67529e-08	-1	0.0089384	-1
TNFRSF10A	rs1000294	G	A	8	3.59253e-05	1	0.0001018	1
ELK4	rs1000312	G	A	1	0.00934807	1	0.0016791	1
FAM198B	rs10003459	G	T	4	0.000319707	-1	0.0079591	-1
TBC1D9	rs10003656	T	C	4	1.29888e-05	1	6.66888e-05	1
QDPR	rs10003746	T	C	4	7.95886e-07	1	0.0012606	1
RP11-362F19.1	rs10003871	T	G	4	2.63131e-20	-1	0.0015984	-1
RP11-362F19.1	rs10003902	A	G	4	3.55496e-20	-1	0.0019248	-1
HSD17B11	rs10004027	T	C	4	4.52705e-05	1	0.0001164	1
FOXRED2	rs1000427	G	A	22	7.49517e-07	1	0.0095586	1
RPA2	rs1000432	T	C	1	0.0074747	1	0.000939	1
CRIPAK	rs10004411	T	G	4	1.82337e-18	1	0.000941	1
SNCA	rs10004413	T	C	4	1.79961e-10	-1	1.10162e-05	-1
SNCA	rs10005233	C	T	4	5.40419e-11	-1	0.0002301	-1
DR1	rs1000607	T	C	1	7.2489e-24	-1	0.0058908	-1
CRIPAK	rs10006381	C	T	4	1.8881e-19	1	0.0001764	1
ANKRD50	rs10006577	T	G	4	6.11775e-05	-1	0.0024214	-1
TBC1D9	rs10006746	G	A	4	9.36254e-05	1	0.0036655	1
CRIPAK	rs10006789	T	C	4	6.62176e-16	1	0.0064301	1
ANKRD50	rs10006893	G	A	4	3.4926e-05	-1	0.0010278	-1
FADS2	rs1000778	A	G	11	0.000133521	-1	0.0035387	-1
DGKQ	rs10008187	C	T	4	2.53327e-15	1	0.0086853	1
FAM198B	rs10008208	G	A	4	1.73582e-12	-1	0.0004819	-1
LAP3	rs10008337	G	C	4	0.00573233	-1	4.32749e-06	-1
LAP3	rs10008598	T	C	4	0.00848312	-1	9.61133e-05	-1
NAAA	rs10008757	A	G	4	2.77219e-16	-1	7.22961e-05	-1
PPIL2	rs10009	A	G	22	0.000109675	-1	0.0072097	-1
NUP88	rs1000940	A	G	17	0.00093796	-1	0.008721	1
LAP3	rs10009541	C	T	4	0.00707767	1	0.0001078	1
SNCA	rs10009760	A	T	4	0.000481724	-1	0.0002418	-1
LAP3	rs10009933	G	T	4	0.00735242	1	0.0003998	1
NAAA	rs10009947	G	A	4	1.50683e-16	-1	7.92688e-05	-1
HSD17B11	rs10009948	A	G	4	4.02284e-05	1	0.0008567	1
THAP9-AS1	rs10011004	C	T	4	4.86211e-32	1	0.0080111	1
QDPR	rs10011038	C	T	4	2.5643e-31	-1	3.27858e-05	-1
THAP9-AS1	rs10011106	C	G	4	4.86211e-32	1	0.0080111	1
LAP3	rs10011865	G	A	4	0.00436089	-1	8.91387e-05	-1
HSD17B11	rs10012256	A	G	4	0.000117463	1	0.0001164	1
LAP3	rs10012335	C	G	4	0.00723295	-1	8.91387e-05	-1
FAM198B	rs10012339	A	T	4	1.69572e-12	-1	0.0007076	-1
CRIPAK	rs10012582	G	A	4	4.81568e-16	1	0.000478	1
CRIPAK	rs10012819	G	C	4	1.03497e-18	1	3.18805e-05	1
ANKRD50	rs10013174	T	C	4	3.38417e-05	-1	0.0010278	-1
MYH11	rs1001319	G	A	16	9.25516e-05	-1	0.001947	-1
FAM198B	rs10013448	A	G	4	0.000262221	-1	0.0066356	-1
CENPU	rs10013562	A	G	4	1.19314e-07	-1	0.0087467	-1
CENPU	rs10013685	C	T	4	1.06155e-07	-1	0.0089384	-1
NFXL1	rs10014206	G	A	4	6.70872e-06	1	0.0030111	1
TBC1D9	rs10014443	C	G	4	5.55304e-05	1	0.0035387	1
DFNA5	rs1001464	G	A	7	0.00137557	1	0.0001105	1
GPRIN3	rs10014765	C	A	4	1.05796e-06	-1	0.0010641	-1
NAAA	rs10014837	G	A	4	7.57298e-16	-1	7.37043e-05	-1
LAP3	rs10015354	C	G	4	0.00353941	-1	8.91387e-05	-1
TBC1D9	rs10015727	T	C	4	0.000107943	-1	0.000618	-1
CENPU	rs10015956	T	C	4	9.67529e-08	-1	0.0087467	-1
RP11-539L10.3	rs10016409	A	G	4	8.6509e-09	-1	1.58983e-06	-1
SUSD1	rs1001643	T	C	9	1.10644e-06	1	7.6727e-05	1
ADH5	rs10017466	C	T	4	1.61584e-19	-1	0.0001368	-1
CRIPAK	rs10018133	C	T	4	3.73183e-19	1	0.0024634	1
RP11-809O17.1	rs1001849	T	C	8	4.04904e-23	-1	0.0059595	-1
RP11-809O17.1	rs1001850	A	G	8	1.0173e-19	-1	0.0064418	-1
CRIPAK	rs10018627	G	A	4	1.93622e-19	1	0.000203	1
ANKRD50	rs10018651	C	A	4	6.19305e-05	-1	0.0026506	-1
TBC1D9	rs10018952	A	G	4	5.38357e-05	1	0.0050348	1
LAP3	rs10019482	G	A	4	0.0060385	-1	4.4923e-06	-1
TIMM10	rs1001956	C	G	11	5.41421e-13	-1	3.3746e-08	-1
LAP3	rs10019856	T	A	4	0.004938	-1	2.10361e-05	-1
SGCB	rs10020133	C	T	4	5.7393e-16	-1	0.0002778	-1
QDPR	rs10020171	A	T	4	2.34495e-31	-1	3.38629e-05	-1
SGCB	rs10020225	C	G	4	6.0172e-16	-1	0.0003309	-1
QDPR	rs10020740	T	C	4	4.14196e-28	-1	2.54716e-07	-1
QDPR	rs10020773	A	C	4	2.55092e-33	-1	2.90667e-07	-1
NAAA	rs10021434	G	C	4	1.72826e-16	-1	9.18387e-05	-1
THAP9-AS1	rs10021493	C	T	4	3.38031e-22	1	0.0097435	1
CENPU	rs10022818	A	G	4	9.67529e-08	-1	0.0089384	-1
CENPU	rs10022834	A	G	4	1.23785e-07	-1	0.0088706	-1
CENPU	rs10022842	A	G	4	9.67529e-08	-1	0.0088706	-1
DDT	rs1002286	G	A	22	3.01462e-18	1	5.5627e-09	1
NUDT2	rs1002352	C	A	9	1.43546e-09	-1	3.25241e-06	-1
HSD17B11	rs10023606	T	G	4	0.000312299	1	0.0009184	1
SETD9	rs1002473	T	G	5	6.62105e-24	1	1.79168e-08	1
SETD9	rs1002474	T	C	5	6.62302e-24	1	1.79168e-08	1
CENPU	rs10025167	A	C	4	9.67529e-08	-1	0.0088706	-1
SNCA	rs10025824	T	C	4	0.000283438	-1	0.0002418	-1
S100P	rs10025855	C	T	4	0.00123418	-1	6.66084e-07	-1
CRIPAK	rs10025954	C	T	4	1.56896e-19	1	0.000268	1
LAP3	rs10027755	G	C	4	0.00744271	-1	8.91387e-05	-1
HSD17B11	rs10028111	C	T	4	1.65678e-07	1	9.5559e-05	1
NFXL1	rs10028155	C	A	4	1.8662e-27	1	0.0077172	1
SNCA	rs10028246	G	A	4	8.83447e-10	-1	1.10162e-05	-1
HSD17B11	rs10028441	G	A	4	2.62677e-09	1	0.0050098	1
FAM198B	rs10028490	A	T	4	2.34816e-12	-1	0.000703	-1
ANKRD50	rs10028864	C	T	4	4.78763e-05	-1	0.0011565	-1
LAP3	rs10029173	T	C	4	0.0042064	-1	0.0003371	-1
SGCB	rs10029260	T	C	4	5.41863e-13	-1	0.0002914	-1
TBC1D9	rs10029440	C	T	4	6.74558e-05	1	0.0007983	1
CRIPAK	rs10029534	C	A	4	9.96752e-19	1	3.18805e-05	1
ZNF205	rs1002965	G	C	16	7.22929e-05	-1	0.0009779	-1
HSD17B11	rs10030035	T	C	4	0.000331278	1	0.0010536	1
TBC1D9	rs10030163	T	C	4	0.000128506	1	0.0068017	1
SNHG8	rs10030445	T	C	4	7.61127e-11	-1	0.0013752	-1
UGDH	rs10030596	C	T	4	3.37881e-06	1	0.0037603	1
SNCA	rs10030935	C	T	4	0.00048329	-1	0.0002371	-1
NAAA	rs10031452	T	C	4	8.64118e-17	-1	4.7745e-05	-1
NAAA	rs10031733	C	T	4	1.72826e-16	-1	9.34492e-05	-1
HSD17B11	rs10032122	G	A	4	4.3171e-05	1	0.0008567	1
CRIPAK	rs10032327	C	T	4	1.3169e-18	1	3.18805e-05	1
CENPU	rs10033035	T	C	4	1.21446e-06	-1	0.0090436	-1
ARSA	rs1003322	C	A	22	8.81072e-08	-1	0.0011663	-1
S100P	rs10033741	G	A	4	0.0011095	-1	2.48803e-07	-1
LAP3	rs10034104	C	A	4	0.00848041	-1	9.76331e-05	-1
THAP9-AS1	rs10034593	G	T	4	5.73601e-22	1	0.0087775	1
CYFIP2	rs10035097	C	T	5	0.00164372	1	0.0044972	1
CYFIP2	rs10035832	G	A	5	0.00159739	1	0.0046635	1
CYFIP2	rs10036098	T	C	5	0.00156457	1	0.0046027	1
YTHDC2	rs10036298	C	A	5	4.61538e-13	1	0.0027643	1
CYFIP2	rs10036429	G	A	5	0.00159739	1	0.0046635	1
CYFIP2	rs10036465	G	A	5	0.00159051	1	0.0046635	1
SMAD5	rs10036652	T	C	5	8.22533e-20	1	0.0076486	1
SMAD5	rs10036655	T	C	5	6.13577e-20	1	0.0076486	1
SMAD5	rs10036759	G	C	5	3.02112e-20	1	0.0079969	1
SETD9	rs10036895	G	A	5	4.00916e-17	1	1.19418e-06	1
CYFIP2	rs10037422	G	A	5	0.00164372	1	0.0046027	1
CYFIP2	rs10037858	A	G	5	0.00164372	1	0.0044972	1
CYFIP2	rs10038052	G	A	5	0.000929911	1	0.0071795	1
YIPF5	rs10038078	C	T	5	0.000949057	-1	0.0010033	-1
ENC1	rs10038151	A	G	5	2.81597e-12	1	1.97942e-05	1
ERAP2	rs10038651	G	A	5	1.92351e-35	1	2.54771e-21	1
SETD9	rs10039322	A	C	5	4.65348e-19	1	3.93474e-06	1
SETD9	rs10039338	A	G	5	1.29361e-17	1	7.87662e-07	1
CAST	rs10039522	G	A	5	5.3296e-24	1	0.0025211	1
YIPF5	rs10039547	T	G	5	0.000966813	-1	0.0014758	-1
YTHDC2	rs10039853	C	T	5	7.55572e-14	1	0.009102	1
YTHDC2	rs10040203	C	G	5	1.58117e-14	1	0.0016193	1
YTHDC2	rs10040430	A	G	5	1.94191e-12	1	0.0027643	1
YTHDC2	rs10040516	C	T	5	1.87851e-10	1	0.0006299	1
CXXC5	rs10040658	G	A	5	7.47842e-11	-1	0.0002213	-1
SMAD5	rs10040784	G	A	5	3.02112e-20	1	0.0095364	1
SKIV2L2	rs10041616	A	C	5	2.5002e-05	1	0.0082272	1
APBB3	rs10041762	A	G	5	4.85831e-08	1	0.0026228	-1
SMAD5	rs10042143	T	G	5	3.02112e-20	1	0.0081788	1
YTHDC2	rs10042563	G	C	5	1.16478e-10	1	0.0006116	1
YTHDC2	rs10043066	C	A	5	6.66997e-11	1	0.0006299	1
CTNNA1	rs10043478	G	C	5	1.98099e-09	1	0.0058908	1
CYFIP2	rs10043769	C	T	5	0.00170196	1	0.0046027	1
ERAP2	rs10044354	C	T	5	1.01991e-35	1	2.54771e-21	1
SLC12A7	rs10044441	C	A	5	6.09437e-25	-1	1.32212e-06	-1
CAST	rs10045215	C	T	5	5.3296e-24	1	0.0025211	1
CYFIP2	rs10045617	T	C	5	0.00174902	1	0.0046635	1
SMAD5	rs10045754	C	T	5	3.02112e-20	1	0.0076486	1
YTHDC2	rs10046057	G	A	5	1.94191e-12	1	0.0027643	1
HDDC2	rs10046391	C	T	6	1.16242e-16	-1	0.0092197	-1
ENTPD3-AS1	rs1004655	G	A	3	1.27253e-06	1	0.0007566	1
RPP25L	rs10046843	C	T	9	0.00676967	1	0.0035432	1
C3AR1	rs1004824	C	T	12	0.000449069	-1	0.0005606	-1
ZNF561	rs10048590	G	C	19	1.11048e-16	-1	0.0031247	-1
ZNF561	rs10048592	T	C	19	6.56103e-17	-1	0.0031247	-1
C2orf27A	rs10048766	A	G	2	7.37267e-14	-1	0.0006984	-1
C2orf27A	rs10048769	A	G	2	1.44275e-15	-1	0.0007175	-1
PPP2R3A	rs10048942	A	G	3	0.00144993	1	0.0081065	1
PPP2R3A	rs10049233	G	A	3	0.000777551	1	0.0081065	1
TBC1D9	rs10049566	A	G	4	0.000333174	-1	0.0023222	-1
RP4-647C14.2	rs1005014	G	A	14	2.60391e-10	-1	0.0023129	-1
HSD17B11	rs10050247	T	C	4	3.21192e-08	1	0.0001128	1
PCYOX1L	rs10050356	A	G	5	3.78836e-19	1	0.001182	1
SMAD5	rs10051021	C	T	5	8.78381e-20	1	0.0076486	1
ERAP2	rs10051637	A	G	5	1.92351e-35	1	2.54771e-21	1
PCYOX1L	rs10051657	T	A	5	3.64798e-20	1	0.0011786	1
YTHDC2	rs10052077	A	G	5	1.42423e-10	1	0.0006487	1
CTNNA1	rs10052293	G	A	5	2.40193e-05	-1	0.0054392	-1
PRLR	rs10052728	G	C	5	0.00302853	1	0.0007376	1
YTHDC2	rs10053582	T	C	5	1.47553e-14	1	0.0016028	1
PCYOX1L	rs10054004	G	A	5	0.000353068	1	0.0018721	1
XPNPEP3	rs1005402	T	C	22	3.05914e-09	-1	0.000666	-1
SYNGR1	rs1005522	C	A	22	0.000743071	-1	0.0028844	-1
YIPF5	rs10055251	G	A	5	0.000763477	-1	0.0008336	-1
CYFIP2	rs10055524	T	A	5	0.00164372	1	0.0046027	1
TRAPPC13	rs10056030	T	C	5	0.00511938	-1	0.0019523	1
SMAD5	rs10056474	C	G	5	3.02112e-20	1	0.0085485	1
CYFIP2	rs10058181	A	G	5	0.00203174	1	0.0044972	1
ERAP2	rs10058476	T	A	5	1.48932e-33	1	2.54771e-21	1
SNX16	rs1005850	G	A	8	0.000136722	1	0.0001062	1
CXXC5	rs10059371	C	G	5	1.10947e-07	-1	0.0019695	-1
CYFIP2	rs10059490	C	A	5	0.00157752	1	0.0045568	1
CYFIP2	rs10060677	G	C	5	0.00163962	1	0.0046027	1
CTNNA1	rs10060717	G	A	5	2.3234e-05	-1	0.005561	-1
ENC1	rs10061404	G	A	5	2.35868e-11	1	2.18593e-05	1
YTHDC2	rs10061552	T	A	5	7.07538e-14	1	0.009102	1
ERAP2	rs10061936	T	C	5	3.99815e-29	1	1.04482e-20	1
LARS	rs1006204	C	T	5	2.79823e-14	1	0.0003192	1
IAH1	rs10063	T	C	2	6.15259e-11	-1	0.0001476	-1
ISCU	rs1006402	G	A	12	7.68356e-09	-1	0.0053067	-1
SMAD5	rs10064147	G	A	5	3.02112e-20	1	0.0095364	1
CTNNA1	rs10065171	A	C	5	2.59624e-05	-1	0.0087518	-1
STK10	rs10065266	T	C	5	1.01461e-05	-1	0.0090542	-1
YTHDC2	rs10065616	G	A	5	2.44485e-10	1	0.0006299	1
CTNNA1	rs10066809	G	A	5	1.32361e-05	-1	0.0035478	-1
CTNNA1	rs10066819	C	T	5	1.29366e-05	-1	0.0035478	-1
LAP3	rs1006722	G	A	4	0.00744271	-1	8.91387e-05	-1
LAP3	rs1006723	G	A	4	0.00832803	-1	0.0003468	-1
SLC12A7	rs10067280	C	T	5	1.88268e-27	-1	3.43261e-07	-1
AP000350.5	rs1006771	G	T	22	2.78533e-24	1	0.0012882	1
DDT	rs1006771	G	T	22	1.91513e-13	1	7.65883e-09	1
CAST	rs10067766	A	G	5	7.43015e-16	1	6.93806e-05	1
CXXC5	rs10067965	T	C	5	2.96041e-06	-1	0.0007616	-1
SMAD5	rs10068371	C	G	5	3.02112e-20	1	0.0096647	1
ERAP2	rs10069361	G	A	5	3.09303e-29	1	1.04482e-20	1
PIAS2	rs10070	G	A	18	5.99123e-16	1	0.0071666	1
ENC1	rs10070279	A	G	5	4.4498e-10	1	7.09562e-06	1
ENC1	rs10070403	C	T	5	1.20814e-10	1	1.85221e-05	1
LACTB	rs1007075	A	G	15	1.65708e-24	1	0.0020784	1
TPM1	rs1007075	A	G	15	7.66405e-07	1	0.0040275	1
LACTB	rs1007076	T	C	15	1.54816e-24	1	0.0020784	1
TPM1	rs1007076	T	C	15	7.33905e-07	1	0.0040275	1
PCYOX1L	rs10070761	C	T	5	1.06414e-15	1	0.0022089	1
ENC1	rs10071779	C	A	5	3.21131e-12	1	4.29853e-06	1
YTHDC2	rs10071816	G	A	5	9.49483e-14	1	0.009102	1
NEK6	rs1007185	G	C	9	1.2475e-13	1	0.0050317	1
ERAP2	rs10071975	G	C	5	3.48421e-29	1	1.04482e-20	1
ANKRA2	rs10072137	G	A	5	0.000675287	1	0.0043227	1
STK10	rs10072216	A	C	5	1.02439e-05	-1	0.0089699	-1
CYFIP2	rs10072324	A	G	5	0.00159369	1	0.0045568	1
YIPF5	rs10072336	T	C	5	0.000893043	-1	0.0007789	-1
YIPF5	rs10072337	T	C	5	0.000919079	-1	0.0007789	-1
PCYOX1L	rs10072426	C	A	5	4.38866e-16	1	0.0021854	1
STX2	rs1007246	T	A	12	1.09784e-35	1	0.0047016	1
YTHDC2	rs10072547	C	G	5	4.16973e-13	1	0.0026945	1
PCYOX1L	rs10072615	C	T	5	5.64767e-19	1	0.0011961	1
ENC1	rs10075142	G	A	5	1.25674e-11	1	2.25922e-05	1
CAST	rs10075736	C	T	5	9.99265e-25	1	0.0025211	1
EIF5A	rs1007605	A	G	17	7.49346e-10	-1	4.67204e-12	-1
YTHDC2	rs10076131	T	C	5	9.16403e-11	1	0.0006116	1
ERAP2	rs10076136	G	C	5	3.29344e-29	1	1.04482e-20	1
P2RX1	rs1007637	G	A	17	0.00929757	1	9.2679e-05	1
DAP	rs10076378	C	T	5	5.82586e-09	-1	0.0051198	-1
DAP	rs10076424	C	T	5	8.14872e-11	-1	0.0009491	-1
CYFIP2	rs10077387	A	G	5	0.00164372	1	0.0046635	1
CTNNA1	rs10077424	C	T	5	2.61509e-05	-1	0.008928	-1
CTNNA1	rs10077660	A	G	5	3.27705e-06	-1	0.0092197	-1
PRELID1	rs10077929	C	T	5	0.00377395	1	9.31404e-05	1
ERAP2	rs10077945	C	T	5	1.92351e-35	1	2.54771e-21	1
DAP	rs10078407	G	A	5	6.55795e-07	-1	0.0004907	-1
SMAD5	rs10078857	C	A	5	3.02112e-20	1	0.0098743	1
AP000350.5	rs1007888	C	T	22	2.32143e-23	1	0.009279	1
DDT	rs1007888	C	T	22	1.64909e-17	1	1.44369e-07	1
SMAD5	rs10078982	A	G	5	1.81606e-20	1	0.0095364	1
SPSB2	rs1007923	T	A	12	1.89687e-29	1	0.0096816	1
ENC1	rs10079609	A	G	5	3.23312e-12	1	4.29853e-06	1
YTHDC2	rs10079758	T	A	5	7.71491e-14	1	0.009102	1
YTHDC2	rs10079895	C	T	5	7.55572e-14	1	0.009102	1
YTHDC2	rs10079973	C	A	5	7.55572e-14	1	0.009102	1
YTHDC2	rs10080096	T	G	5	8.59517e-14	1	0.009102	1
NFYA	rs10080924	G	A	6	0.000110029	1	0.0067486	1
ANXA1	rs10081652	T	A	9	0.00587015	1	0.0007931	1
ISCU	rs10083175	T	C	12	7.68356e-09	-1	0.0051643	-1
C22orf34	rs1008320	G	A	22	1.23125e-05	1	0.004731	-1
VASH1	rs10083422	T	C	14	0.00191729	-1	0.0071409	-1
PARP16	rs10083571	T	C	15	2.21184e-09	-1	0.0006299	-1
PARP16	rs10083573	T	C	15	2.31312e-21	-1	0.0015015	-1
IQGAP1	rs10083661	G	A	15	4.42081e-09	1	0.0057589	1
LAP3	rs1008374	G	A	4	0.00406285	-1	0.0001299	-1
LAP3	rs1008375	T	C	4	0.00406285	-1	0.0001299	-1
BCL2L13	rs1008378	T	C	22	3.32868e-05	-1	0.0074019	-1
RP11-212I21.2	rs10083786	G	A	16	5.33374e-25	1	0.0045255	1
PSMD5-AS1	rs1008381	T	C	9	3.67403e-10	-1	1.39582e-06	-1
PSMD5-AS1	rs1008382	C	G	9	3.67403e-10	-1	1.39582e-06	-1
PSMD5-AS1	rs1008383	C	G	9	2.81621e-10	-1	1.39582e-06	-1
METTL4	rs10083929	A	G	18	0.000378762	-1	0.0057943	1
SIGLEC10	rs10084140	C	A	19	5.20389e-11	1	0.0054025	1
GCC2	rs10084394	A	T	2	1.06548e-20	1	0.0034668	1
SMAD5	rs10085013	T	A	5	3.22722e-20	1	0.0078234	1
CYFIP2	rs10085139	C	T	5	0.00159694	1	0.0047104	1
CYFIP2	rs10085141	C	G	5	0.00134736	1	0.0046635	1
AC002451.3	rs10085495	C	A	7	5.86321e-24	1	0.0003163	1
PILRB	rs10085549	C	T	7	7.33117e-31	1	3.48394e-09	1
CPED1	rs10085590	G	A	7	0.000275291	-1	0.0076943	-1
AC002451.3	rs10085637	T	C	7	2.15199e-18	1	0.0018823	1
AC002451.3	rs10085643	T	C	7	5.94439e-23	1	0.000927	1
AC002451.3	rs10085778	A	G	7	1.34375e-18	1	0.0018823	1
AC002451.3	rs10085780	A	G	7	1.65163e-23	1	0.0003163	1
CLECL1	rs1008610	C	G	12	7.28906e-06	-1	1.29709e-06	-1
CCDC25	rs10086140	A	G	8	2.20534e-08	-1	6.18603e-05	-1
SMIM19	rs10087350	G	A	8	3.96776e-22	1	5.88164e-06	1
SNX16	rs10087411	A	T	8	6.61043e-24	-1	5.58289e-06	-1
PTK2	rs10087782	T	C	8	1.85388e-06	1	0.0087775	1
ZC2HC1A	rs10089216	G	A	8	1.18722e-18	1	0.0011712	1
CLN8	rs10089222	G	C	8	4.42455e-11	1	2.13297e-06	1
RPL8	rs10089228	C	T	8	1.32557e-17	1	1.41192e-05	1
CTSB	rs10089520	T	C	8	2.8533e-05	-1	6.12351e-05	-1
PTK2	rs10089610	G	T	8	4.7004e-06	1	0.0087775	1
MGMT	rs1008982	T	C	10	1.09585e-27	-1	0.0001751	-1
SNX16	rs10091077	A	G	8	2.88837e-05	1	0.0035387	1
TRMT12	rs10091243	A	G	8	2.09714e-27	1	0.0002141	1
CCDC25	rs10091671	G	A	8	1.08739e-16	-1	9.91756e-05	-1
RAB2A	rs10091703	A	G	8	1.1332e-23	1	0.0083791	1
CCDC25	rs10091801	T	C	8	6.63582e-08	-1	6.78791e-05	-1
RPL8	rs10092139	C	G	8	1.9521e-36	-1	2.67035e-10	-1
ZC2HC1A	rs10092335	T	A	8	8.08636e-19	1	0.0011712	1
PPP2R4	rs1009242	A	G	9	6.6791e-15	1	0.0002161	1
CCDC25	rs10092493	G	A	8	5.50804e-08	-1	6.50227e-05	-1
TRMT12	rs10092569	T	C	8	4.23831e-27	1	0.0002791	1
ZC2HC1A	rs10093113	G	T	8	9.23327e-18	1	0.0004773	1
ZC2HC1A	rs10093127	T	C	8	1.49354e-18	1	0.0011712	1
SNX16	rs10093499	T	C	8	0.000115732	1	8.43122e-05	1
ZC2HC1A	rs10093654	C	G	8	8.2913e-19	1	0.000491	1
ZC2HC1A	rs10093797	C	A	8	8.88086e-19	1	0.000491	1
CAPNS1	rs1009381	G	A	19	1.45929e-05	1	0.0068799	1
MROH6	rs10095885	T	C	8	5.30379e-07	-1	0.0029548	-1
RP11-661A12.5	rs10095885	T	C	8	0.00320671	1	0.0004642	1
RAB2A	rs10096140	G	A	8	7.29182e-24	1	9.61133e-05	1
CDC16	rs1009678	G	A	13	2.30033e-15	1	0.0040275	1
CCDC25	rs10097446	A	C	8	1.18291e-17	-1	9.91756e-05	-1
CLN8	rs10097786	G	T	8	1.47218e-06	1	0.0046461	1
CLN8	rs10097891	C	A	8	9.38612e-09	1	1.05335e-06	1
RP11-661A12.5	rs10098046	G	A	8	6.39138e-10	-1	0.0001486	-1
SNX16	rs10098684	T	G	8	4.79616e-24	-1	5.58289e-06	-1
RAB2A	rs10098769	T	G	8	4.09691e-22	1	0.0001167	1
MROH6	rs10099131	C	T	8	8.63835e-08	-1	0.0076577	-1
RP11-661A12.5	rs10099131	C	T	8	0.000164219	1	0.0005458	1
SNX16	rs10099370	T	C	8	4.79616e-24	-1	5.58289e-06	-1
LRRC8D	rs1009964	T	G	1	5.32285e-13	1	0.0047577	1
RP11-661A12.5	rs10099676	C	T	8	9.49908e-21	-1	1.42807e-07	-1
CCDC25	rs10100165	T	C	8	5.27287e-08	-1	4.04665e-05	-1
CLN8	rs10100341	A	G	8	1.87339e-08	1	9.32371e-07	1
RPS5	rs1010036	C	G	19	3.73251e-08	-1	2.40054e-06	-1
RP11-661A12.5	rs10100461	G	A	8	9.27007e-10	-1	0.0001486	-1
RAB2A	rs10100740	A	G	8	1.19917e-23	1	0.0093115	1
CST3	rs1010117	G	C	20	1.31656e-06	-1	7.65357e-07	-1
CCDC25	rs10101568	G	A	8	5.27287e-08	-1	6.29156e-05	-1
RAB2A	rs10101576	G	A	8	1.14149e-23	1	0.008384	1
CCDC25	rs10101588	G	T	8	6.16299e-08	-1	6.29156e-05	-1
GSTM4	rs1010167	C	G	1	1.78811e-19	-1	1.24085e-06	-1
CCDC25	rs10102309	T	C	8	1.18291e-17	-1	9.91756e-05	-1
CLN8	rs10102731	A	G	8	1.70394e-11	1	1.86011e-07	1
RAB2A	rs10102740	T	C	8	3.89606e-22	1	9.61133e-05	1
ZC2HC1A	rs10102877	G	A	8	2.02064e-11	1	0.00328	1
PTK2	rs10103265	C	T	8	2.82329e-06	1	0.0087775	1
RP11-661A12.5	rs10103541	A	G	8	2.01508e-30	-1	1.47144e-16	-1
CCDC25	rs10103758	C	T	8	2.39226e-16	1	5.78533e-05	1
RP11-661A12.5	rs10104402	G	A	8	2.05509e-08	-1	0.0001486	-1
CCDC25	rs10105019	C	T	8	2.37392e-17	-1	9.91756e-05	-1
TMEM9	rs1010502	C	G	1	1.74684e-40	1	1.7755e-05	1
CLN8	rs10105317	G	A	8	3.72048e-10	1	4.46114e-05	1
CLN8	rs10105496	A	G	8	7.51808e-15	1	0.0018912	1
CCDC25	rs10105720	G	A	8	4.43727e-08	-1	6.388e-05	-1
PTK2	rs10105905	G	C	8	2.0518e-06	1	0.0087775	1
CLN8	rs10106153	C	A	8	3.72048e-10	1	4.52688e-05	1
SNX16	rs10106226	T	C	8	6.9438e-22	1	1.83068e-05	1
TRMT12	rs10106292	T	C	8	1.61743e-27	1	0.0002141	1
GS1-124K5.4	rs10107	G	A	7	1.21665e-14	-1	0.0030844	-1
SLC45A4	rs10107504	G	A	8	2.63519e-06	-1	0.0044944	-1
CPNE1	rs1010759	G	A	20	5.92791e-07	-1	7.48243e-05	-1
RPL8	rs10107601	A	G	8	1.88677e-16	1	0.0016837	1
SMIM19	rs10107967	T	G	8	9.42082e-12	1	0.0002298	1
SNX16	rs10109214	G	A	8	6.52359e-16	-1	0.0002633	-1
SMIM19	rs10109400	T	C	8	6.85383e-23	-1	3.20228e-06	-1
ELP2	rs1010955	T	C	18	6.99093e-40	1	1.39784e-05	1
CCDC25	rs10110224	T	C	8	1.00915e-17	-1	9.77137e-05	-1
RAB2A	rs10110436	T	G	8	1.19856e-23	1	0.0083791	1
SNX16	rs10110803	C	G	8	1.62859e-27	-1	3.07718e-06	-1
TRAPPC4	rs10111	C	T	11	2.21176e-34	1	0.0001183	1
CCDC25	rs10111277	T	A	8	0.000726819	1	0.0091821	1
PTK2	rs10111363	A	C	8	4.20926e-06	1	0.0085939	1
SNX16	rs10111831	C	T	8	4.79616e-24	-1	5.58289e-06	-1
CLN8	rs10112129	A	C	8	8.24989e-09	1	0.0017221	1
CST3	rs1011226	A	C	20	5.32433e-06	-1	1.42126e-06	-1
ZC2HC1A	rs10112388	T	C	8	8.67528e-19	1	0.0011712	1
SNX16	rs10112819	A	G	8	1.57906e-11	1	2.47574e-05	1
CLN8	rs10113471	C	A	8	1.71207e-09	1	0.0001153	1
SNX16	rs10113477	C	G	8	2.89553e-13	-1	7.30508e-06	-1
TNFSF15	rs10114470	T	C	9	0.00351478	-1	0.0078048	-1
SLC25A51	rs10114515	A	C	9	0.000647983	1	0.0062115	1
SUSD1	rs10114892	G	A	9	2.4988e-07	1	0.0001694	1
CENPP	rs10114912	C	A	9	0.00243386	1	0.0057203	1
CENPP	rs10114932	C	A	9	4.38541e-05	1	0.0056609	1
CENPP	rs10115290	G	A	9	3.01238e-07	1	0.0048084	1
TTC39B	rs10115392	C	T	9	3.85589e-06	-1	0.0071881	-1
CENPP	rs10115409	T	C	9	9.91025e-08	1	0.006769	1
SLC25A51	rs10115457	C	A	9	0.000313665	1	0.0058836	1
SUSD1	rs10115594	G	A	9	2.00075e-07	1	0.0001642	1
NUDT2	rs10115705	G	A	9	2.99621e-08	-1	0.0002481	-1
RP11-307E17.8	rs10115864	A	C	9	7.4137e-26	-1	0.0067081	-1
MTPAP	rs1011590	A	C	10	4.12093e-14	1	0.0005151	1
PBX3	rs10115938	G	A	9	0.000460123	-1	0.0088706	-1
CENPP	rs10115976	T	C	9	3.91129e-22	1	0.0007355	1
TOR1B	rs10116248	C	T	9	2.31423e-11	-1	0.0034735	-1
SLC25A51	rs10116344	C	T	9	0.000313665	1	0.0058836	1
PSMD5-AS1	rs10117059	G	C	9	9.38863e-10	-1	2.65825e-06	-1
POLR1E	rs10117312	G	A	9	0.000364792	-1	0.0007307	-1
FCN1	rs10117466	G	T	9	2.73391e-15	1	6.7537e-05	1
CENPP	rs10117603	C	T	9	1.93933e-23	1	0.0006271	1
CENPP	rs10117627	G	A	9	2.75682e-07	1	0.0049173	1
UAP1L1	rs10117795	A	G	9	4.2896e-06	-1	0.0075356	-1
POLR1E	rs10118103	G	A	9	0.00060736	-1	0.0007228	-1
POLR1E	rs10118277	C	A	9	0.000142845	-1	0.0006626	-1
PSMD5-AS1	rs10118357	G	A	9	1.07793e-07	-1	2.34688e-06	-1
NEK6	rs10118498	C	T	9	4.53925e-13	1	0.0008899	1
NUDT2	rs10119084	G	C	9	1.47148e-09	1	0.0011978	1
DNAJC15	rs1011949	C	G	13	1.63739e-16	-1	1.64806e-07	-1
SLC25A51	rs10119688	G	T	9	0.000316407	1	0.0060733	1
FCN1	rs10120023	C	T	9	2.81249e-15	1	6.95558e-05	1
ZNF429	rs1012040	T	C	19	1.56288e-22	1	0.0068222	1
SLC25A51	rs10120822	C	T	9	0.00043308	1	0.0060585	1
SLC46A2	rs10120988	C	T	9	0.00672056	1	0.003215	1
TTC39B	rs10121612	A	C	9	3.54714e-06	-1	0.0071881	-1
SLC25A51	rs10121878	A	T	9	0.000305136	1	0.0059997	1
XRCC6BP1	rs10122	C	T	12	3.20204e-25	-1	1.78015e-10	-1
RP11-307E17.8	rs10122398	C	G	9	3.564e-26	-1	0.0066356	-1
SLC25A51	rs10122429	C	T	9	0.000313665	1	0.0060733	1
SLC25A51	rs10122452	C	G	9	0.000328177	1	0.0060733	1
POLR1E	rs10122666	A	G	9	0.00044656	-1	0.0007517	-1
PTBP3	rs10122852	G	C	9	0.00051479	-1	0.0002424	1
SLC25A51	rs10123022	T	C	9	0.000316407	1	0.0060733	1
TOR1B	rs10123452	G	A	9	2.68058e-11	-1	0.003394	-1
SLC25A51	rs10123615	G	A	9	0.000313665	1	0.0060733	1
SUSD1	rs10123656	T	A	9	3.72531e-05	1	0.0003185	1
SLC25A51	rs10123989	A	G	9	0.000490904	1	0.0060143	1
SLC25A51	rs10124186	A	C	9	0.000328177	1	0.0060733	1
ZNF83	rs1012531	A	C	19	0.000830612	-1	0.0036375	-1
ZNF83	rs1012532	T	C	19	0.000905856	-1	0.0035501	-1
SLC25A51	rs10125553	A	G	9	0.000313665	1	0.0060733	1
RP11-307E17.8	rs10125744	G	A	9	4.76851e-26	-1	0.0066356	-1
SUSD1	rs10125827	C	T	9	2.65396e-07	1	0.0002839	1
AHI1	rs1012645	C	T	6	7.13379e-11	1	4.81249e-06	1
ITGB3BP	rs10127561	T	C	1	0.00819518	-1	0.0088654	-1
ITGB3BP	rs10127697	A	G	1	0.0082414	-1	0.0088654	-1
RNPEP	rs10127894	G	A	1	3.42157e-16	1	1.09555e-05	1
ITGB3BP	rs10128013	T	C	1	0.00801168	-1	0.0088654	-1
CHURC1	rs10129479	A	G	14	1.57107e-33	1	3.73876e-06	1
EIF2B2	rs10129657	G	A	14	2.91111e-20	1	0.0006843	1
CPSF2	rs10130131	T	C	14	5.57993e-11	-1	0.0008741	-1
BEGAIN	rs10130199	T	C	14	1.12537e-14	-1	1.84556e-05	-1
SCFD1	rs10130830	A	G	14	5.43431e-29	-1	0.000897	-1
RPL8	rs1013084	C	T	8	7.53562e-19	1	3.20484e-05	1
CHURC1	rs10131002	T	C	14	1.80888e-33	1	3.73876e-06	1
EIF2B2	rs10131894	C	G	14	2.40834e-22	1	0.0003765	1
CPSF2	rs10131897	A	T	14	5.31142e-11	-1	0.0007744	-1
MAPKAPK3	rs1013233	T	G	3	2.4353e-12	1	0.0059559	1
CHURC1	rs10132396	G	A	14	1.00748e-32	1	3.73876e-06	1
BEGAIN	rs10132528	G	C	14	1.74276e-15	-1	1.05589e-05	-1
CHURC1	rs10132742	C	T	14	1.31545e-33	1	3.73876e-06	1
PPP2R3C	rs10132769	A	C	14	1.76481e-06	1	0.0002329	1
CHURC1	rs10132858	A	G	14	1.91522e-33	1	2.04021e-06	1
CHURC1	rs10133054	C	G	14	1.30587e-33	1	1.96881e-06	1
CHURC1	rs10133290	A	C	14	1.91522e-33	1	1.96881e-06	1
BEGAIN	rs10133357	A	G	14	1.46421e-17	-1	5.21579e-07	-1
PPP2R3C	rs10135024	A	G	14	0.00232087	-1	0.0003081	-1
PPP2R3C	rs10135636	T	C	14	8.44417e-06	-1	0.0013743	-1
NAAA	rs1013588	T	C	4	0.00019959	-1	0.0036468	-1
BEGAIN	rs10135979	G	A	14	6.30438e-19	-1	1.17919e-05	-1
CHURC1	rs10136196	G	A	14	1.40419e-15	1	3.413e-05	1
PPP2R3C	rs10136614	A	C	14	6.22651e-06	-1	0.0001375	-1
SCFD1	rs10136727	C	G	14	6.21664e-20	-1	0.0010469	-1
EIF2B2	rs10136948	C	T	14	2.91111e-20	1	0.0006763	1
BEGAIN	rs10137469	A	T	14	3.4666e-14	-1	1.75166e-05	-1
PPP2R3C	rs10137674	A	T	14	6.57809e-06	-1	0.0001375	-1
PPP2R3C	rs10138507	A	G	14	0.000730011	-1	0.0010671	-1
CHURC1	rs10138534	G	T	14	1.03679e-33	1	3.73876e-06	1
BEGAIN	rs10138720	G	T	14	6.1829e-15	-1	1.78352e-05	-1
CHURC1	rs10139079	A	T	14	1.63152e-32	1	3.73876e-06	1
SCFD1	rs10139154	C	T	14	4.15299e-24	-1	0.0003917	-1
CHURC1	rs10139435	G	A	14	5.0281e-20	1	2.69283e-05	1
CHURC1	rs10139595	G	A	14	1.19905e-33	1	3.73876e-06	1
CPSF2	rs10140608	G	A	14	5.31142e-11	-1	0.0009099	-1
EIF2B2	rs10140851	G	A	14	2.93525e-20	1	0.0006665	1
EIF2B2	rs10141345	G	A	14	3.07716e-19	1	0.0006665	1
RP4-647C14.2	rs10141385	G	A	14	0.00105514	-1	0.0047725	-1
NME1	rs1014147	T	C	17	3.57342e-07	-1	0.0029974	-1
CHURC1	rs10141986	A	G	14	1.33923e-33	1	3.73876e-06	1
CHURC1	rs10142016	T	G	14	3.65336e-33	1	3.73876e-06	1
RP11-8L8.2	rs10142111	G	T	14	0.000974515	1	0.0044106	1
SCFD1	rs10142331	T	C	14	4.14598e-28	-1	0.0010499	-1
CHURC1	rs10142379	A	G	14	3.11161e-32	1	2.64333e-05	1
CPSF2	rs10142459	C	T	14	0.00160746	1	0.000811	1
EIF2B2	rs10142626	A	T	14	7.08896e-20	1	0.0006994	1
EIF2B2	rs10142770	G	A	14	1.00514e-19	1	0.0006299	1
EIF2B2	rs10142865	G	A	14	6.81046e-20	1	0.0006994	1
CHURC1	rs10143017	C	A	14	1.49688e-33	1	3.73876e-06	1
EIF2B2	rs10143132	G	A	14	2.91111e-20	1	0.0006843	1
MARK3	rs10144051	A	C	14	3.33259e-24	-1	0.0009962	-1
BEGAIN	rs10144146	T	C	14	9.7723e-19	-1	1.09858e-05	-1
UBR7	rs10144530	T	G	14	0.00533213	-1	0.0098059	1
CHURC1	rs10144942	G	A	14	6.83599e-33	1	2.90997e-05	1
PSMD5-AS1	rs1014529	C	G	9	1.77825e-10	-1	1.39582e-06	-1
PSMD5-AS1	rs1014530	T	C	9	6.21144e-08	-1	2.34688e-06	-1
CPSF2	rs10145684	T	C	14	1.17069e-11	-1	0.000529	-1
CHURC1	rs10145845	A	G	14	1.30574e-15	1	2.81424e-05	1
CPSF2	rs10145918	T	G	14	2.61293e-11	-1	0.0006833	-1
EIF2B2	rs10146098	T	C	14	3.14071e-20	1	0.0007102	1
CPSF2	rs10146325	T	C	14	5.13697e-11	-1	0.0007317	-1
CHURC1	rs10146885	A	G	14	1.87935e-33	1	2.27413e-06	1
RPL36AL	rs10147029	A	C	14	8.74157e-08	1	1.15454e-05	1
PPP2R3C	rs10147080	C	A	14	2.86813e-05	1	0.000285	1
RPL36AL	rs10147118	T	C	14	0.00832498	1	6.68748e-06	1
CAT	rs1014749	A	G	11	4.49965e-15	1	0.0020424	1
SCFD1	rs10147505	T	C	14	1.02539e-30	-1	0.0007243	-1
CHURC1	rs10147758	C	T	14	1.21786e-33	1	3.13456e-06	1
EIF2B2	rs10148504	C	T	14	1.00251e-19	1	0.000718	1
CHURC1	rs10148687	C	T	14	1.63702e-33	1	3.73876e-06	1
MARK3	rs10148970	G	A	14	1.62188e-23	-1	0.0009962	-1
BEGAIN	rs10149134	G	A	14	2.97072e-19	-1	1.13873e-05	-1
RPL36AL	rs10149195	G	C	14	5.41193e-07	1	6.65398e-07	1
EIF2B2	rs10149362	G	A	14	2.91111e-20	1	0.0006843	1
ADD1	rs1014947	C	T	4	3.18083e-14	1	0.0093768	1
ADD1	rs1014948	G	A	4	1.76175e-14	1	0.0093768	1
EIF2B2	rs10149551	G	C	14	2.91111e-20	1	0.0006665	1
CHURC1	rs10149617	A	G	14	1.91303e-33	1	2.19488e-06	1
PPP2R3C	rs10149918	G	T	14	9.25855e-08	-1	0.0002032	-1
RPL36AL	rs10150624	A	G	14	2.73521e-08	1	1.15454e-05	1
RPL36AL	rs10150823	C	T	14	2.73521e-08	1	1.15454e-05	1
MARK3	rs10151483	T	C	14	9.96771e-21	-1	0.0010234	-1
HECTD1	rs10151563	G	A	14	0.00197673	1	0.0082467	-1
CHURC1	rs10151701	T	C	14	1.19905e-33	1	3.73876e-06	1
BEGAIN	rs10151709	A	G	14	2.26893e-19	-1	1.13873e-05	-1
IQGAP1	rs10152221	A	G	15	4.80565e-22	-1	0.0053231	-1
TM6SF1	rs10152258	C	G	15	1.58781e-07	1	0.00432	1
CLN6	rs10152450	T	G	15	0.0025341	1	0.0058227	1
C15orf57	rs10152546	T	A	15	2.49766e-22	-1	2.55371e-05	-1
AKAP13	rs10152741	G	C	15	2.71051e-14	1	0.0036352	1
IQGAP1	rs10152871	G	A	15	4.60306e-22	-1	0.0054426	-1
TTC23	rs10152912	G	A	15	0.00411287	-1	0.0045284	-1
IQGAP1	rs10152928	C	T	15	4.60306e-22	-1	0.0053231	-1
MC1R	rs10153055	C	T	16	8.16726e-05	1	0.0067283	1
ZNF205	rs10153133	C	A	16	0.000820768	-1	0.0073359	-1
MC1R	rs10153196	A	C	16	7.99038e-05	1	0.0067283	1
RP11-212I21.2	rs10153222	T	G	16	1.44302e-11	1	0.0074196	1
ABCC3	rs10153257	G	A	17	2.80757e-10	-1	0.0095531	-1
ELP2	rs10153377	G	C	18	1.95251e-38	1	2.0461e-05	1
PIGP	rs10154032	T	C	21	6.35661e-15	-1	0.0093714	-1
PIGP	rs10154036	T	C	21	6.04561e-15	-1	0.0093714	-1
EFHB	rs10155054	T	C	3	1.55579e-05	-1	0.0015004	-1
SNCA	rs10155475	G	C	4	0.000336295	-1	0.0019431	-1
PIGP	rs1015549	T	C	21	1.4871e-15	-1	0.0093714	-1
PIGP	rs1015551	G	A	21	3.11149e-15	-1	0.0093714	-1
ZP3	rs10156094	C	T	7	0.00979485	1	1.59747e-05	1
SLC25A13	rs10156143	T	C	7	5.25098e-28	1	5.744e-06	1
PBX3	rs10156445	A	G	9	0.000563633	-1	0.0088706	-1
TIPRL	rs10157191	T	C	1	2.47151e-11	1	0.0081981	-1
ADAM15	rs10157801	A	G	1	0.00759101	-1	0.0090701	-1
CD52	rs10159433	A	G	1	4.55618e-30	-1	2.39e-12	-1
SH3BGRL3	rs10159433	A	G	1	2.57361e-14	1	8.71631e-05	1
SAR1A	rs10159731	G	A	10	7.40562e-15	1	0.0006067	-1
XRRA1	rs10160410	T	C	11	4.29293e-34	1	2.68294e-11	1
SIDT2	rs10160799	G	A	11	6.1072e-09	1	0.0013925	1
GPN3	rs10160981	A	G	12	1.99228e-14	1	0.0008989	1
CRYZ	rs10161	G	A	1	7.99679e-10	-1	0.0018048	-1
CDC42EP1	rs1016106	G	C	22	1.39958e-07	1	4.31373e-05	1
LGALS2	rs1016106	G	C	22	0.000947331	1	0.0001082	1
CDC42EP1	rs1016107	C	T	22	4.00098e-07	1	1.5688e-05	1
LGALS2	rs1016107	C	T	22	0.00082043	1	7.89385e-05	1
CDC42EP1	rs1016108	A	G	22	3.75044e-07	1	1.54201e-05	1
LGALS2	rs1016108	A	G	22	0.000853455	1	7.52642e-05	1
AMDHD1	rs10161146	G	A	12	8.9867e-22	1	0.0003838	1
AMDHD1	rs10161346	T	C	12	8.9867e-22	1	0.0003838	1
LYZ	rs10161362	C	G	12	2.47934e-05	1	0.0028844	1
FGD6	rs10161366	G	A	12	4.61315e-05	-1	0.0053429	-1
TMEM176A	rs1016193	C	T	7	0.000492433	1	0.0004035	1
TMEM176B	rs1016193	C	T	7	0.00468778	1	0.0004607	1
COG6	rs10162010	G	A	13	4.5661e-33	-1	0.0031736	-1
EIF2B2	rs10162358	A	G	14	1.29614e-14	1	0.0002201	1
MARK3	rs10162425	C	T	14	1.69392e-17	-1	0.0009962	-1
TPM1	rs10162675	T	C	15	3.77186e-08	-1	0.0092143	-1
TBKBP1	rs10163469	G	A	17	3.0719e-15	1	0.0039768	1
ANKRD50	rs1016382	C	G	4	5.9453e-05	-1	0.0019118	-1
PIAS2	rs10164108	C	T	18	8.35525e-15	1	0.0078606	1
ZNF266	rs10164324	G	A	19	1.45903e-26	1	0.0051868	1
LIPT1	rs10164941	A	G	2	1.42559e-05	-1	0.0096088	-1
NDUFA10	rs10165634	G	A	2	7.61094e-16	-1	6.6749e-06	-1
PDCL3	rs10166130	T	C	2	0.00708983	1	0.0078839	1
NDUFA10	rs10166776	G	A	2	5.60188e-20	-1	2.10368e-06	-1
FEZ2	rs10166925	A	G	2	6.61626e-24	1	0.0095087	1
PPIL3	rs10167387	T	C	2	1.08642e-27	-1	2.28381e-08	-1
VPS16	rs1016754	G	A	20	5.16505e-09	-1	0.001516	-1
PLEK	rs10167650	T	G	2	2.38697e-08	1	0.004896	1
NAGK	rs10167722	A	G	2	1.30629e-20	-1	2.96277e-07	-1
ISCU	rs1016879	T	C	12	7.68356e-09	-1	0.0051643	-1
ISCU	rs1016880	T	C	12	7.68356e-09	-1	0.0051643	-1
F13A1	rs1016925	C	T	6	0.00394217	-1	0.0019575	-1
IAH1	rs10169262	C	T	2	4.92291e-08	-1	0.0012641	-1
AHSA2	rs10169482	G	T	2	2.34488e-06	1	0.0066196	1
ATOH8	rs10169536	C	A	2	0.00024941	-1	0.0095809	-1
SLC25A13	rs1016968	T	A	7	4.82028e-24	1	1.30181e-05	1
RTN4	rs10170340	C	T	2	0.000117076	1	0.0002134	1
GCC2	rs10170784	A	G	2	7.47881e-35	1	0.0045883	1
MZT2A	rs10171879	C	T	2	4.5102e-20	1	0.0056056	1
MZT2A	rs10171895	G	A	2	1.37297e-15	1	0.0043527	1
MZT2A	rs10171988	G	A	2	2.77585e-15	1	0.0043527	1
ATP5G3	rs10171992	A	G	2	8.3989e-14	1	0.0008058	1
YTHDC2	rs1017209	A	G	5	6.67755e-13	1	0.0027643	1
FEZ2	rs10172196	G	A	2	2.64744e-23	1	0.0092143	1
ATOH8	rs10172667	G	T	2	2.94562e-06	-1	0.0073009	-1
IAH1	rs10172717	T	C	2	6.43547e-16	-1	0.0008	-1
PNKD	rs10172824	C	T	2	7.89462e-05	1	0.0008647	1
PNO1	rs10173501	G	A	2	6.49775e-05	1	0.0025478	1
MZT2A	rs10174409	G	C	2	2.8599e-19	1	0.0029664	1
PIKFYVE	rs10174541	A	G	2	5.88559e-07	1	0.0053792	1
RTN4	rs10174838	A	T	2	0.00255852	1	0.0017209	1
FEZ2	rs10175266	A	G	2	3.89814e-29	1	0.0026297	1
IAH1	rs10175731	G	A	2	2.82855e-17	-1	0.0001147	-1
MRPL21	rs1017641	T	C	11	9.41411e-12	-1	4.82204e-09	-1
UBE2E3	rs10176421	T	G	2	1.13164e-11	-1	0.0008653	-1
CAB39	rs10176502	C	T	2	0.00101026	-1	0.0060364	-1
IAH1	rs10176656	A	G	2	2.45334e-11	-1	0.0005744	-1
FTCDNL1	rs10176671	G	A	2	0.000574222	-1	4.76631e-05	-1
MZT2A	rs10177008	G	A	2	3.10387e-19	1	0.0046229	1
PIKFYVE	rs10177810	A	G	2	5.06411e-07	1	0.0045883	1
TRAPPC12-AS1	rs10178290	A	G	2	1.10595e-08	-1	0.0019975	-1
TRAPPC12-AS1	rs10178877	A	G	2	1.19717e-08	-1	0.0020192	-1
FEZ2	rs10178965	G	A	2	1.70754e-30	1	0.0026263	1
DBI	rs10179740	A	G	2	6.76138e-12	-1	9.36929e-10	-1
NAGK	rs10179771	T	C	2	1.60242e-08	-1	0.0007627	-1
FEZ2	rs10179862	A	G	2	1.77098e-24	1	0.0063642	1
FEZ2	rs10180760	T	G	2	2.83856e-30	1	0.0021206	1
ANXA4	rs10181122	C	T	2	1.45211e-09	-1	0.0027953	-1
NDUFA10	rs10181293	C	T	2	9.42469e-16	-1	6.33765e-06	-1
NDUFA10	rs10181407	C	T	2	1.45111e-13	-1	1.76752e-05	-1
FEZ2	rs10181664	C	T	2	5.44729e-24	1	0.0061664	1
MZT2A	rs10182406	C	T	2	1.58581e-15	1	0.0035683	1
ANXA4	rs10182437	A	G	2	5.24363e-08	-1	0.0001355	-1
ASNSD1	rs10182631	C	G	2	3.00944e-06	-1	0.0003124	-1
PNO1	rs10182832	T	C	2	6.44667e-05	1	0.0025478	1
PPIL3	rs10183261	G	A	2	3.03771e-25	-1	2.65825e-06	-1
PDCL3	rs10183360	C	T	2	0.00876116	1	0.0079685	1
MZT2A	rs10183623	C	T	2	2.77113e-19	1	0.0046229	1
LY75	rs10183731	A	G	2	5.56897e-09	-1	0.0027953	-1
PLEK	rs10183971	G	A	2	1.12932e-09	1	0.0050036	1
IAH1	rs10184067	C	T	2	8.50732e-16	-1	0.0006294	-1
MARCO	rs10184214	G	C	2	8.92107e-17	-1	9.13696e-10	-1
GCC2	rs10184417	G	C	2	1.11115e-34	1	0.0047695	1
ATP5G3	rs10184662	C	G	2	8.43721e-15	1	0.000784	1
UBE2E3	rs10184839	A	T	2	1.06614e-11	-1	0.0008653	-1
UBE2E3	rs10184846	A	G	2	1.00873e-11	-1	0.0008653	-1
MZT2A	rs10185508	C	T	2	3.74865e-05	1	0.0024439	1
IAH1	rs10185646	C	A	2	2.38505e-14	-1	0.0006294	-1
PPIL3	rs10185727	G	A	2	4.33541e-24	-1	1.16199e-05	-1
PIKFYVE	rs10186350	C	T	2	1.32507e-06	1	0.0054325	1
ZNF142	rs10187066	A	G	2	0.00842574	-1	0.0063642	-1
ATP5G3	rs10187148	A	G	2	1.37925e-13	1	0.0010536	1
C22orf34	rs1018812	C	T	22	1.06299e-19	1	1.04041e-05	-1
TRAPPC12-AS1	rs10188449	T	C	2	6.20192e-10	-1	0.0062913	-1
NDUFA10	rs10188556	T	C	2	1.45111e-13	-1	1.82904e-05	-1
UBE2E3	rs10188726	T	C	2	1.16519e-11	-1	0.0008653	-1
ASB1	rs10188853	G	C	2	2.70553e-05	-1	0.0075042	1
MZT2A	rs10189092	T	C	2	6.37722e-16	1	0.0043527	1
FEZ2	rs10189344	A	C	2	2.91402e-25	1	0.0012536	1
RTN4	rs10189379	C	T	2	0.000123394	1	0.0002195	1
FEZ2	rs10189554	A	G	2	1.08835e-28	1	0.0012501	1
FAM117B	rs10189685	G	A	2	2.69991e-25	-1	0.0010307	-1
MZT2A	rs10190072	A	G	2	3.62095e-05	1	0.0026367	1
MZT2A	rs10190283	C	G	2	3.10387e-19	1	0.0047785	1
MZT2A	rs10190339	T	C	2	2.69903e-05	1	0.0024198	1
PIKFYVE	rs10190458	T	C	2	1.15951e-06	1	0.00462	1
PNO1	rs10190515	G	A	2	6.44667e-05	1	0.0027409	1
ZP3	rs1019096	A	G	7	0.00322139	1	7.91366e-05	1
ZP3	rs1019097	C	T	7	0.00353623	1	7.91366e-05	1
PNO1	rs10191352	A	T	2	6.41372e-05	1	0.0028768	1
UBE2E3	rs10191559	G	A	2	1.23813e-11	-1	0.0008653	-1
UBE2E3	rs10191582	C	G	2	1.12423e-11	-1	0.0008653	-1
PNO1	rs10191980	A	G	2	0.000100455	1	0.0027788	1
SVIP	rs1019217	T	G	11	1.00387e-12	1	0.0038402	1
PNO1	rs10192179	A	T	2	5.09942e-05	1	0.0027788	1
C2orf27A	rs10193203	A	G	2	2.30276e-14	1	0.0006539	1
MZT2A	rs10194094	T	C	2	3.82282e-19	1	0.004731	1
FEZ2	rs10194100	T	C	2	1.48272e-30	1	0.0026263	1
NDUFA10	rs10194429	A	T	2	1.45111e-13	-1	1.76752e-05	-1
PIKFYVE	rs10194539	A	G	2	3.26711e-06	1	0.0054325	1
MZT2A	rs10194774	A	G	2	3.90343e-19	1	0.0047785	1
ERAP2	rs1019503	G	A	5	2.34461e-28	1	8.70664e-22	1
ASNSD1	rs10195109	C	A	2	6.48211e-16	1	1.00325e-06	1
PDCL3	rs10195487	A	G	2	0.00885624	1	0.0079685	1
PNO1	rs10195757	T	C	2	4.00056e-05	1	0.001917	1
MZT2A	rs10196658	C	G	2	3.10387e-19	1	0.0046723	1
MZT2A	rs10196862	C	A	2	2.41197e-19	1	0.0046723	1
MZT2A	rs10197597	T	A	2	3.10387e-19	1	0.0047785	1
PIKFYVE	rs10198535	G	A	2	5.88559e-07	1	0.0054325	1
GPRIN3	rs1019875	T	C	4	5.02317e-06	-1	0.0009849	-1
IAH1	rs10199974	T	G	2	2.94846e-14	-1	0.0006294	-1
MZT2A	rs10200100	C	A	2	3.53468e-19	1	0.0046723	1
GCC2	rs10200997	G	A	2	1.39506e-30	1	0.0042874	1
MZT2A	rs10201312	A	G	2	2.5644e-19	1	0.0046723	1
SPAG1	rs1020171	T	C	8	1.15955e-07	1	0.0087724	1
SLC25A24	rs1020172	T	C	1	5.15652e-27	-1	0.0006933	-1
SLC25A24	rs1020173	C	T	1	5.15652e-27	-1	0.0006933	-1
SLC25A24	rs1020174	A	T	1	3.98426e-27	-1	0.0006933	-1
ANXA4	rs10202199	T	C	2	1.59278e-07	-1	0.0034093	-1
ANXA4	rs10202279	C	T	2	5.30362e-08	-1	0.0001316	-1
NDUFA10	rs10202772	G	C	2	8.89888e-16	-1	6.21911e-06	-1
NUP133	rs1020353	C	A	1	4.64554e-12	-1	0.0059632	-1
ANXA4	rs10203645	G	A	2	2.22564e-08	-1	0.0022267	-1
PLGLB1	rs10203656	G	A	2	9.02678e-09	1	0.0003093	1
NDUFA10	rs10204412	A	C	2	1.31899e-13	-1	1.85888e-05	-1
PPIL3	rs10204787	G	A	2	9.81891e-24	-1	1.00917e-05	-1
MZT2A	rs10204869	A	C	2	2.37517e-19	1	0.0046723	1
ANXA4	rs10204989	T	C	2	2.66384e-09	-1	0.0001288	-1
TRAPPC12-AS1	rs10205001	G	C	2	1.35352e-08	-1	0.0014687	-1
ANXA4	rs10205101	T	C	2	1.432e-07	-1	0.0002834	-1
MZT2A	rs10205189	C	T	2	1.6632e-19	1	0.0056749	1
ANXA4	rs10205368	A	G	2	1.00491e-09	-1	4.00831e-05	-1
ANXA4	rs10205377	G	A	2	4.88461e-08	-1	0.0001294	-1
PPIL3	rs10205561	C	T	2	4.04738e-25	-1	2.65825e-06	-1
UBE2E3	rs10205700	A	G	2	2.1358e-10	-1	0.0070982	-1
ASNSD1	rs10207346	G	A	2	3.55385e-12	1	1.06657e-07	1
THAP9-AS1	rs1020748	G	A	4	2.06451e-24	1	0.0067527	1
THAP9-AS1	rs1020749	C	T	4	2.06451e-24	1	0.0067527	1
ASNSD1	rs10207536	G	A	2	2.94485e-12	1	1.06657e-07	1
PPIL3	rs10207973	T	C	2	1.4441e-27	-1	2.28381e-08	-1
PNO1	rs10208241	C	T	2	3.03775e-05	1	0.0027788	1
IAH1	rs10208358	G	A	2	2.82617e-14	-1	0.0016872	-1
CLN6	rs1020842	C	T	15	0.00187092	-1	0.0035843	-1
FAM117B	rs10208580	T	G	2	1.86461e-25	-1	0.0010307	-1
UBE2E3	rs10208742	G	A	2	1.16519e-11	-1	0.0008653	-1
IAH1	rs10209023	A	G	2	2.58129e-11	-1	0.0005744	-1
IAH1	rs10209595	A	G	2	2.69077e-11	-1	0.0005744	-1
PLEK	rs10209878	A	C	2	1.58383e-09	1	0.0050036	1
MZT2A	rs10209980	G	A	2	1.63184e-19	1	0.0045768	1
ERCC8	rs1021005	A	G	5	3.22284e-08	-1	0.009012	-1
PLEK	rs10210193	T	C	2	1.58383e-09	1	0.0050036	1
FEZ2	rs10210291	C	T	2	2.82167e-25	1	0.0016061	1
ASNSD1	rs10210345	G	C	2	2.81557e-12	1	1.90476e-07	1
ANXA4	rs10210563	G	A	2	5.5017e-07	-1	0.0003168	-1
RP11-347P5.1	rs10210675	A	T	2	0.00039091	-1	2.39591e-09	1
ANXA4	rs10210787	C	T	2	4.07836e-07	-1	0.0003168	-1
RTN4	rs10210840	G	A	2	0.0019312	1	0.0034335	1
MRPL35	rs10210905	G	C	2	0.00976306	-1	0.0003481	1
IAH1	rs10210919	G	A	2	2.57556e-06	-1	0.0025715	-1
IAH1	rs10211522	C	T	2	2.27189e-15	-1	3.19644e-05	-1
ZC2HC1A	rs1021156	T	C	8	1.65294e-19	1	0.0011712	1
ANXA4	rs10211658	G	A	2	2.54135e-09	-1	0.0042821	-1
CPNE1	rs10211771	T	C	20	1.74748e-08	-1	0.0057343	-1
MS4A14	rs10212	T	C	11	3.53551e-18	-1	0.0001302	-1
PDCD6IP	rs10212473	A	G	3	2.34109e-20	-1	0.000543	-1
BRK1	rs10212541	T	A	3	2.57068e-05	-1	3.29007e-05	-1
PDCD6IP	rs10212552	G	C	3	2.34109e-20	-1	0.000543	-1
SNX16	rs1021329	A	G	8	1.98517e-27	1	2.85201e-06	1
SMAD5	rs10214039	A	G	5	3.02112e-20	1	0.0083594	1
SMAD5	rs10214068	C	A	5	3.02112e-20	1	0.0095364	1
HIGD2A	rs10214381	A	C	5	0.000538232	-1	0.0009356	-1
TREML4	rs10214649	A	G	6	1.30685e-31	-1	5.10895e-15	-1
HDDC2	rs10214705	G	A	6	1.54675e-16	-1	0.0084535	-1
GCNT2	rs10214742	A	C	6	3.77842e-06	-1	0.0077034	-1
MAFK	rs10214972	G	T	7	4.87343e-09	-1	0.0057731	-1
MAFK	rs10214976	G	A	7	4.41451e-09	-1	0.0056505	-1
GIMAP4	rs10215009	T	G	7	4.12042e-07	1	0.0090436	1
MAFK	rs10215243	C	T	7	4.82982e-09	-1	0.0057731	-1
MAFK	rs10215326	T	C	7	1.2244e-07	-1	0.0058728	-1
TMEM176B	rs10215370	T	C	7	0.00770709	-1	0.0016552	-1
MAFK	rs10215442	T	C	7	4.65613e-09	-1	0.0057731	-1
MAFK	rs10215520	T	C	7	1.15883e-07	-1	0.0058728	-1
TMEM176B	rs10215721	A	C	7	0.00770709	-1	0.0016976	-1
CCDC25	rs10216990	G	T	8	0.000997205	-1	0.0001553	-1
CCDC25	rs10217065	A	C	8	0.000726819	1	0.0091821	1
CCDC25	rs10217073	A	G	8	0.00113197	1	0.0091821	1
SLC25A24	rs10218750	A	T	1	1.00069e-26	-1	0.0006468	-1
SLC25A24	rs10218769	T	C	1	4.02443e-27	-1	0.0006563	-1
RPL36AL	rs10220296	A	G	14	4.28659e-07	1	1.00836e-06	1
DNAAF1	rs10221083	A	G	16	0.000663457	1	0.0028881	1
SIGLEC12	rs10221457	A	G	19	7.30659e-18	-1	0.0002878	-1
EFHB	rs10222385	C	T	3	0.000692099	1	0.0001273	1
SLC41A3	rs10222476	G	A	3	5.33573e-18	-1	0.0096199	-1
SLC41A3	rs10222517	G	A	3	5.31245e-18	-1	0.0096199	-1
SMAD5	rs10223070	A	G	5	4.10158e-20	1	0.0093332	1
SMAD5	rs10223217	C	T	5	3.27147e-20	1	0.0093332	1
NQO2	rs10223369	T	C	6	7.65875e-05	-1	8.28131e-11	-1
MRPL14	rs10223586	A	G	6	7.24421e-11	-1	0.0008697	-1
DOPEY1	rs10223719	G	A	6	9.46793e-06	1	0.0044495	1
HDDC2	rs10223874	T	C	6	1.3129e-16	-1	0.0084784	-1
ZP3	rs10224066	A	G	7	0.00934968	1	1.57307e-05	1
TOMM7	rs10224273	T	C	7	5.49592e-10	-1	5.31439e-07	-1
C7orf73	rs10224307	C	T	7	2.5031e-06	1	0.0046986	1
EPHA1-AS1	rs10224310	A	C	7	5.60991e-20	1	3.08519e-09	1
TOMM7	rs10225286	A	G	7	4.16775e-08	-1	2.34941e-05	-1
PADI2	rs1022579	A	C	1	0.00218769	1	0.0032737	1
CDCA7L	rs10226082	G	C	7	1.67769e-05	-1	0.0094811	-1
GIMAP4	rs10226091	A	G	7	8.68675e-07	1	0.0090436	1
EPHA1-AS1	rs10226151	A	G	7	1.04709e-20	1	2.30373e-09	1
AC002451.3	rs10226503	C	T	7	1.71131e-10	1	0.0010507	1
MAFK	rs10226620	T	C	7	7.67992e-07	-1	0.0070727	-1
FADS2	rs102274	T	C	11	1.19187e-12	1	1.63e-06	1
DFNA5	rs10227466	T	C	7	2.16996e-08	1	0.0014809	1
FADS2	rs102275	T	C	11	3.5572e-12	1	1.63e-06	1
EPHA1-AS1	rs10228407	T	G	7	7.578e-20	1	3.23511e-09	1
ZP3	rs10228441	G	C	7	0.0078197	1	0.0001476	1
LINC01003	rs10229107	G	A	7	8.78591e-06	-1	0.0010425	-1
TBRG4	rs10229955	C	T	7	2.877e-07	1	0.0024006	1
LINC01003	rs10230198	T	C	7	4.1021e-15	-1	3.75135e-09	-1
TMEM176A	rs10231567	G	A	7	7.50033e-10	-1	8.20325e-08	-1
TMEM176B	rs10231567	G	A	7	5.04121e-11	-1	3.06509e-07	-1
AC002451.3	rs10231573	T	C	7	1.9076e-23	1	0.0032949	1
SLC25A13	rs10232984	C	T	7	1.91383e-25	1	1.34778e-05	1
TBRG4	rs10233699	C	G	7	2.55621e-06	1	0.0027589	1
TMEM176A	rs10234910	C	A	7	0.000578671	1	0.0003926	1
TMEM176B	rs10234910	C	A	7	0.00493168	1	0.0004484	1
TBRG4	rs10235041	C	T	7	1.41059e-05	1	0.0026892	1
TMEM176A	rs10235258	G	T	7	0.00967873	-1	2.21648e-07	-1
TBRG4	rs10235394	G	A	7	1.57672e-05	1	0.0026892	1
ZP3	rs10235405	G	A	7	0.00451493	1	8.38922e-05	1
TBRG4	rs10235447	C	T	7	1.70274e-05	1	0.0026892	1
TBRG4	rs10235778	A	T	7	3.07193e-05	-1	0.003469	-1
AC002451.3	rs10236474	G	T	7	2.77478e-08	1	0.0057203	1
TMEM176A	rs10237224	G	T	7	7.70834e-10	-1	8.20325e-08	-1
TMEM176B	rs10237224	G	T	7	5.19716e-11	-1	3.06509e-07	-1
AC002451.3	rs10237298	A	G	7	3.04945e-08	1	0.0053528	1
AC002451.3	rs10237443	A	T	7	1.23707e-10	1	0.0058692	1
EPHA1-AS1	rs10237465	G	A	7	5.60991e-20	1	2.94204e-09	1
SNCA	rs1023777	T	C	4	0.000481724	-1	0.0002418	-1
TMEM176A	rs10237852	A	G	7	0.00112568	1	6.24855e-06	1
TMEM176B	rs10237852	A	G	7	0.00291742	1	1.2516e-05	1
MAFK	rs10237910	T	G	7	5.52277e-09	-1	0.0078326	-1
MAFK	rs10237934	T	C	7	2.97775e-09	-1	0.006029	-1
TOMM7	rs10238497	A	G	7	3.97313e-11	-1	1.05871e-06	-1
AC002451.3	rs10238561	T	C	7	1.04775e-10	1	0.0058692	1
LINC01003	rs10238588	C	G	7	2.51006e-17	-1	3.83866e-09	-1
DPY19L1	rs10239831	A	T	7	1.44371e-06	-1	0.0034313	-1
TOMM7	rs10240168	C	G	7	3.30519e-07	-1	2.92694e-10	-1
AOAH	rs10240753	G	A	7	1.31084e-15	-1	0.0033376	-1
GIMAP4	rs10240847	C	A	7	3.87319e-07	1	0.0088447	1
ATP6V0E2	rs10241201	T	C	7	0.00392381	1	0.0056022	1
PILRB	rs10241492	A	G	7	2.42054e-27	1	5.73734e-08	1
MAFK	rs10242329	T	C	7	4.59075e-09	-1	0.005837	-1
MAFK	rs10242343	T	C	7	9.32159e-09	-1	0.005837	-1
CPED1	rs10242653	C	A	7	0.000614686	-1	0.0054965	-1
CCZ1B	rs10242703	G	A	7	1.39862e-06	-1	7.68832e-13	-1
TBRG4	rs10243448	G	C	7	1.42456e-05	1	0.0026892	1
ATP6V0E2	rs10245092	C	A	7	0.00475994	1	0.0032737	1
C7orf73	rs10245652	T	G	7	1.2496e-05	1	0.0003516	1
EIF2B2	rs10246	T	A	14	2.91111e-20	1	0.0006918	1
TBRG4	rs10246494	C	T	7	1.57672e-05	1	0.0026892	1
AOAH	rs10247110	A	G	7	0.000113554	-1	0.0029395	-1
ATP6V0E2	rs10247524	G	C	7	0.00382853	1	0.0053561	1
TBRG4	rs10247593	G	A	7	1.57672e-05	1	0.0027589	1
AC002451.3	rs10247649	A	G	7	1.01506e-14	1	0.0038992	1
TMEM176A	rs10247710	C	T	7	7.50033e-10	-1	7.83881e-08	-1
TMEM176B	rs10247710	C	T	7	5.04121e-11	-1	2.80946e-07	-1
RP11-390E23.6	rs10247879	T	C	7	1.97117e-05	-1	0.0081354	-1
TMEM176A	rs10248822	C	T	7	0.00024868	1	0.0001335	1
TMEM176B	rs10248822	C	T	7	0.000820943	1	0.0001472	1
BRI3	rs10249366	C	G	7	1.38137e-09	-1	0.0007071	-1
TMEM176A	rs10249510	A	G	7	0.00160659	1	0.0004035	1
TMEM176A	rs10250198	A	G	7	0.0010603	1	0.0004035	1
TMEM176B	rs10250198	A	G	7	0.00878743	1	0.0004607	1
TMEM176A	rs10250545	T	C	7	7.50033e-10	-1	8.20325e-08	-1
TMEM176B	rs10250545	T	C	7	5.04121e-11	-1	2.93459e-07	-1
DPY19L1	rs10251213	T	C	7	4.23219e-06	-1	0.006704	-1
AOAH	rs10251228	A	G	7	2.78361e-15	-1	0.0020301	-1
TBRG4	rs10251344	G	T	7	1.97942e-05	1	0.0027589	1
RP11-448A19.1	rs10252520	T	C	7	0.00107906	-1	0.0066316	1
RP11-390E23.6	rs10252883	C	G	7	2.0132e-05	-1	0.0081354	-1
TBRG4	rs10253578	C	T	7	1.57672e-05	1	0.0027589	1
LINC01003	rs10254368	T	C	7	4.36649e-15	-1	3.93745e-09	-1
AC002451.3	rs10254521	T	G	7	1.73226e-07	1	0.0051739	1
SLC25A13	rs10254528	C	A	7	2.91719e-28	-1	3.41397e-06	-1
MAFK	rs10254597	A	G	7	4.9948e-09	-1	0.0048444	-1
DPY19L1	rs10254796	A	C	7	7.79288e-07	-1	0.0028228	-1
GIMAP4	rs10254829	C	A	7	0.00277138	-1	0.0035843	-1
TWISTNB	rs10255236	T	G	7	0.00530215	-1	3.98429e-06	1
TMEM176A	rs10255907	G	A	7	7.97141e-10	-1	7.30919e-08	-1
TMEM176B	rs10255907	G	A	7	5.50038e-11	-1	2.69236e-07	-1
AMDHD1	rs1025607	T	C	12	1.01209e-17	1	0.002821	1
AMDHD1	rs1025608	T	C	12	4.57856e-18	1	0.002821	1
TMEM176A	rs10256366	A	C	7	6.6002e-10	-1	8.20325e-08	-1
TMEM176B	rs10256366	A	C	7	4.93381e-11	-1	3.06509e-07	-1
CPVL	rs10256731	C	T	7	8.28427e-09	-1	0.0056505	-1
CPVL	rs10256795	G	A	7	9.17995e-09	-1	0.0055919	-1
LINC01003	rs10257415	G	A	7	1.55816e-17	-1	1.06524e-08	-1
FGL2	rs10258957	T	G	7	3.87484e-10	-1	0.0050473	-1
TBRG4	rs10258996	A	G	7	3.63475e-07	1	0.0024246	1
DPY19L1	rs10259097	T	C	7	4.03883e-05	-1	0.0045711	-1
TOMM7	rs10259561	G	A	7	3.32172e-11	-1	2.84464e-14	-1
CCZ1B	rs10260682	T	C	7	0.000146518	-1	0.0017398	-1
ZP3	rs10261314	T	C	7	0.0078197	1	0.0001476	1
SLC25A13	rs10262388	C	T	7	6.34291e-27	1	6.17812e-06	1
TBRG4	rs10264842	A	G	7	3.74825e-05	1	0.002777	1
DPY19L1	rs10264960	A	G	7	4.96121e-05	-1	0.0046171	-1
DPY19L1	rs10265125	G	A	7	7.48179e-07	-1	0.0025732	-1
CCZ1B	rs10265409	C	T	7	7.12717e-07	-1	7.68832e-13	-1
AC002451.3	rs10265655	A	G	7	4.45984e-14	1	0.0027716	1
TMEM176A	rs10265670	A	G	7	7.50033e-10	-1	8.20325e-08	-1
TMEM176B	rs10265670	A	G	7	5.04121e-11	-1	3.06509e-07	-1
EPHA1-AS1	rs10265814	C	G	7	2.39875e-20	1	2.18259e-09	1
AC002451.3	rs10265896	A	G	7	2.48819e-14	1	0.0030525	1
TWISTNB	rs10266162	A	G	7	0.000849179	-1	9.67107e-06	1
TMEM176A	rs10266177	G	A	7	1.64316e-05	1	3.94885e-12	1
TMEM176B	rs10266177	G	A	7	1.30216e-05	1	2.39269e-11	1
TBRG4	rs10266586	A	G	7	1.57672e-05	1	0.0027589	1
DPY19L1	rs10267957	A	C	7	4.07003e-06	-1	0.0041939	-1
AOAH	rs10268037	G	C	7	0.000110924	-1	0.0027409	-1
DPY19L1	rs10268579	T	C	7	2.52934e-06	-1	0.004574	-1
ZC2HC1A	rs1026920	G	A	8	1.49267e-18	1	0.000491	1
TBRG4	rs10269518	C	T	7	9.21822e-06	1	0.0033527	1
TOMM7	rs10270171	A	C	7	1.48335e-06	-1	4.58171e-10	-1
DPY19L1	rs10270363	C	G	7	2.00051e-14	-1	1.74064e-05	-1
DPY19L1	rs10270495	C	T	7	7.20474e-06	-1	0.0034712	-1
RP11-390E23.6	rs10270793	G	A	7	1.92425e-05	-1	0.0081354	-1
CCZ1B	rs10271281	G	A	7	6.19932e-06	-1	6.42019e-12	-1
TBRG4	rs10271709	A	G	7	1.57672e-05	1	0.0026892	1
TMEM176A	rs10271868	T	G	7	3.27408e-07	1	1.97017e-08	1
TMEM176B	rs10271868	T	G	7	8.8183e-07	1	1.19807e-08	1
AC002451.3	rs10271972	T	C	7	2.47083e-18	1	0.0018823	1
TBRG4	rs10272689	A	G	7	1.57672e-05	1	0.0026892	1
CCZ1B	rs10274652	G	A	7	0.00163088	-1	0.001862	-1
C7orf73	rs10275098	G	C	7	1.32486e-05	1	0.000341	1
TOMM7	rs10276099	G	A	7	5.11123e-12	-1	2.66646e-15	-1
TBRG4	rs10276846	T	C	7	1.38073e-05	-1	0.0040046	-1
DPY19L1	rs10278195	G	T	7	3.79669e-06	-1	0.0026022	-1
TOMM7	rs10279140	A	G	7	1.74839e-06	-1	3.78611e-10	-1
TBRG4	rs10279523	A	G	7	1.57672e-05	1	0.0026211	1
MAFK	rs10280144	G	A	7	9.40289e-09	-1	0.005837	-1
EPHA1-AS1	rs10280190	A	G	7	2.89153e-05	1	0.005333	1
TBRG4	rs10280402	C	T	7	1.57672e-05	1	0.0026892	1
TBRG4	rs10280691	C	T	7	1.57672e-05	1	0.001754	1
MAFK	rs10280798	G	A	7	1.30283e-08	-1	0.005837	-1
ZP3	rs10281089	C	T	7	0.00328599	1	0.0001591	1
TMEM176A	rs10281675	T	C	7	0.000206189	-1	4.96921e-09	-1
TMEM176B	rs10281675	T	C	7	1.17643e-06	-1	2.19269e-10	-1
AC002451.3	rs10281863	C	G	7	1.71131e-10	1	0.0010507	1
DPY19L1	rs10282006	A	G	7	9.49482e-07	-1	0.0056679	-1
LINC01003	rs10282008	C	G	7	3.24245e-15	-1	3.95176e-09	-1
RP11-390E23.6	rs10282073	G	A	7	3.60865e-05	-1	0.0079638	-1
NMRK1	rs10283668	A	G	9	6.94557e-09	-1	0.0005271	-1
RP11-307E17.8	rs10283669	C	A	9	3.92008e-26	-1	0.0066356	-1
NMRK1	rs10283698	T	G	9	9.37133e-09	-1	0.0005271	-1
COG6	rs1028671	G	A	13	6.58314e-34	-1	0.0072704	-1
DNAJC15	rs1028734	T	G	13	1.2376e-19	-1	2.28964e-12	-1
DNAJC15	rs1028735	G	A	13	4.38654e-22	-1	1.06218e-12	-1
SUCLG2	rs1028950	G	T	3	6.69925e-08	1	0.0098116	1
SLC25A13	rs1029391	C	A	7	3.82321e-27	-1	2.56731e-05	-1
ZNF333	rs1029475	C	G	19	1.66403e-07	-1	0.0094701	-1
ZNF333	rs1029476	T	C	19	3.36767e-10	-1	0.0025868	-1
TOMM7	rs1029740	C	A	7	9.53585e-11	-1	2.23033e-14	-1
TOMM7	rs1029741	C	T	7	2.6484e-11	-1	4.86911e-07	-1
COPS3	rs1029829	G	C	17	1.53222e-11	1	0.0018233	1
COPS3	rs1029830	C	A	17	2.69202e-10	1	0.0018233	1
COPS3	rs1029832	C	G	17	5.17729e-11	1	0.0017987	1
NUP214	rs102993	T	G	9	0.000987953	1	0.0026821	-1
RP11-568N6.1	rs1030131	G	A	2	0.00885902	1	0.0030884	-1
NDUFA10	rs1030963	T	C	2	1.55499e-21	-1	2.69523e-07	-1
PLEK	rs1031117	G	C	2	1.5938e-09	1	0.0050036	1
QDPR	rs1031326	T	C	4	6.4005e-08	-1	0.0098002	-1
THAP9-AS1	rs1031640	C	T	4	2.49801e-24	1	0.0069048	1
LRRC8B	rs1031684	G	A	1	2.39124e-30	1	6.3355e-11	1
XPNPEP3	rs103197	A	G	22	6.6522e-11	1	0.0004454	1
FLVCR1-AS1	rs1032962	C	T	1	1.14357e-15	1	0.0064263	1
CAT	rs1033509	C	T	11	1.68352e-16	1	0.0019431	1
NAAA	rs10336	A	G	4	5.89855e-16	-1	4.92411e-05	-1
TCP11L1	rs1033717	A	G	11	1.81369e-08	1	0.0027391	1
FAM26F	rs1033721	A	G	6	1.58084e-06	1	0.0013591	1
FAM26F	rs1033722	G	A	6	3.03633e-09	1	0.0040943	1
MAPKAPK3	rs1034405	G	A	3	4.53215e-12	1	0.0099835	1
RP11-390E23.6	rs1035016	G	C	7	1.66035e-05	-1	0.0035592	-1
CASP8	rs1035142	T	G	2	5.86052e-18	1	0.0059523	1
GLTSCR2	rs1035449	T	C	19	2.12143e-08	-1	0.0007128	-1
XAB2	rs1035465	G	A	19	0.000245384	-1	0.0007344	-1
DNAAF1	rs1035558	G	A	16	1.90113e-11	1	1.20545e-05	1
YTHDC2	rs1035888	A	G	5	4.27756e-13	1	0.002628	1
TMEM181	rs1036741	A	G	6	4.52834e-07	-1	0.0054627	-1
TMEM181	rs1036742	C	A	6	8.77713e-07	-1	0.0054627	-1
TMEM181	rs1036743	T	C	6	6.92426e-07	-1	0.0054058	-1
PNO1	rs1037242	G	A	2	6.4321e-05	1	0.0027409	1
C15orf57	rs1037445	C	T	15	2.50283e-23	-1	0.000111	-1
AKAP13	rs1038374	A	T	15	2.48836e-14	1	0.0050285	1
ENC1	rs1039320	C	T	5	3.06676e-11	1	2.14153e-05	1
CRYZ	rs1039562	T	C	1	2.77032e-10	-1	0.0018085	-1
CTNNA1	rs1039788	G	A	5	2.18518e-09	1	0.0057731	1
CTNNA1	rs1039789	T	C	5	9.91653e-10	1	0.0057731	1
IFITM3	rs10398	A	G	11	0.00687172	1	0.0008099	1
FAM117B	rs1039968	T	C	2	3.15916e-23	-1	0.0008163	-1
COA6	rs1039996	T	C	1	1.45e-07	1	0.0003168	1
RP11-499P20.2	rs10400076	T	A	10	7.52506e-15	1	0.0006216	1
PCSK7	rs10400366	G	A	11	3.83605e-06	-1	0.0027087	-1
SIDT2	rs10400366	G	A	11	0.000683985	1	0.0059088	1
TMBIM4	rs10400539	G	A	12	2.38599e-30	-1	0.0008396	-1
VASH1	rs10400748	C	T	14	1.43331e-06	-1	9.27557e-05	-1
VASH1	rs10400750	C	T	14	1.43331e-06	-1	9.5717e-05	-1
C15orf57	rs10400890	G	T	15	1.31537e-23	-1	0.0001144	-1
ZNF266	rs10401135	T	C	19	1.69611e-36	1	0.0001658	1
ZNF561	rs10401188	A	G	19	3.45227e-17	-1	0.0047964	-1
ZNF561	rs10401579	T	C	19	8.49978e-17	-1	0.0023439	-1
NOP10	rs104017	C	G	15	1.73855e-08	1	1.5995e-09	1
ZNF266	rs10401760	C	T	19	4.38913e-39	1	5.99011e-05	1
ZNF83	rs10401904	C	T	19	6.19747e-12	-1	5.26367e-05	-1
PRDX2	rs10401993	A	G	19	0.000391178	1	4.84045e-05	1
ZNF266	rs10402185	A	G	19	1.05469e-36	1	0.0001658	1
ZNF302	rs10402195	A	C	19	7.48059e-05	-1	0.0024358	-1
UBE2E3	rs1040228	A	G	2	8.14529e-10	-1	0.0033441	-1
UBE2E3	rs1040229	T	G	2	1.16519e-11	1	0.0008653	1
C19orf60	rs10402321	G	A	19	1.32844e-12	-1	0.0009927	-1
ZNF83	rs10402372	C	T	19	0.00102127	-1	0.0059486	-1
LPAR2	rs10402516	A	G	19	0.00134658	-1	0.0046752	-1
IGFLR1	rs10402601	G	C	19	2.60746e-27	1	2.13222e-09	-1
ZNF266	rs10402634	A	G	19	7.77798e-14	1	0.000252	1
ZNF83	rs10402789	T	A	19	0.000305476	-1	0.0047755	-1
IGFLR1	rs10402837	G	A	19	2.75435e-27	1	1.74045e-08	-1
PDCD5	rs10402931	G	A	19	5.37378e-14	1	9.09675e-06	1
GLTSCR2	rs10402957	T	C	19	5.58714e-11	-1	0.0003076	-1
ZNF333	rs10403398	A	G	19	4.9091e-10	-1	0.0031429	-1
ZNF266	rs10403714	T	C	19	4.37208e-37	1	0.0001981	1
PNMAL2	rs10403834	C	G	19	1.03769e-07	1	0.0031045	1
ZNF333	rs10403842	A	G	19	2.67051e-10	-1	0.0025868	-1
ZNF266	rs10404268	A	G	19	7.32487e-41	1	5.69753e-05	1
ZNF600	rs10404486	C	T	19	2.10962e-12	-1	0.0034446	-1
SIGLEC12	rs10404542	T	G	19	1.04047e-23	-1	3.62851e-06	-1
ZNF266	rs10404549	G	A	19	2.62514e-38	1	0.0001658	1
ZNF266	rs10404721	A	C	19	1.13522e-39	1	6.85682e-05	1
DNASE2	rs10404876	T	C	19	5.29052e-08	1	0.0073403	1
GLTSCR2	rs10405135	A	G	19	4.39841e-11	-1	0.0003294	-1
ZNF266	rs10405193	G	A	19	2.00656e-39	1	0.0001997	1
NQO2	rs1040521	A	G	6	2.65009e-12	1	4.38431e-09	-1
SIGLEC12	rs10405214	T	G	19	7.0919e-15	-1	5.95972e-05	-1
NQO2	rs1040522	G	T	6	2.65009e-12	1	4.29013e-09	-1
GLTSCR2	rs10405280	T	C	19	2.75725e-07	-1	0.0001026	-1
PDCD5	rs10405377	G	A	19	0.00355092	-1	0.0001284	-1
PDCD5	rs10405535	A	G	19	1.64867e-15	1	1.15667e-05	1
FKRP	rs10405912	A	T	19	0.000148371	-1	0.0001182	-1
ZNF266	rs10406056	C	T	19	6.63391e-40	1	8.51581e-05	1
ZNF266	rs10406075	T	C	19	2.43399e-39	1	8.51581e-05	1
ZNF266	rs10406143	C	A	19	9.19937e-27	1	0.0005151	1
ZNF333	rs10406147	A	T	19	4.02157e-10	-1	0.0025613	-1
MFN2	rs1040669	G	A	1	0.00700926	-1	0.0054392	-1
PDCD5	rs10406750	C	T	19	0.00313221	-1	0.0001284	-1
ZNF266	rs10406839	C	T	19	2.09496e-14	1	6.76508e-05	1
GLTSCR2	rs10406879	T	C	19	4.02414e-11	-1	0.0003294	-1
RPS16	rs10406924	C	T	19	4.69053e-05	1	5.61649e-08	1
CPNE1	rs1040695	T	C	20	4.03475e-08	-1	0.0049943	-1
RPS16	rs10407035	G	A	19	0.0068674	1	5.90955e-06	1
RPS5	rs10407096	T	G	19	0.000284844	-1	8.72401e-06	-1
DNASE2	rs10407116	G	A	19	8.91942e-08	1	0.007227	1
PDCD5	rs10407204	C	T	19	0.0035005	-1	0.0001284	-1
C19orf60	rs10407212	G	A	19	5.25024e-27	-1	4.34066e-08	-1
ZNF561	rs10407764	G	A	19	1.15273e-16	-1	0.0022869	-1
RPS16	rs10407823	T	C	19	3.42257e-13	1	5.76035e-06	1
PNMAL2	rs10407873	A	G	19	5.33343e-07	1	0.007077	1
HDDC2	rs1040803	C	T	6	1.30253e-23	-1	7.68554e-05	-1
ZNF266	rs10408098	G	A	19	1.95791e-36	1	0.0001727	1
ZNF266	rs10408489	C	T	19	3.13749e-38	1	0.0001658	1
NQO2	rs1040861	C	A	6	4.49437e-12	1	2.13747e-09	-1
ZNF561	rs10408756	A	C	19	1.11048e-16	-1	0.0031247	-1
TRAPPC6A	rs10409138	A	G	19	1.36844e-05	-1	0.0051103	-1
ZNF266	rs10409256	C	T	19	7.32487e-41	1	5.12614e-05	1
ZNF561	rs10409323	A	G	19	1.15273e-16	-1	0.0031247	-1
C19orf60	rs10409392	A	C	19	7.08582e-19	-1	0.0001541	-1
PNMAL2	rs10409550	A	T	19	3.54063e-10	1	0.0009814	1
SIGLEC12	rs10409713	G	T	19	1.85876e-13	-1	3.81843e-05	-1
ZNF266	rs10409967	A	G	19	2.25886e-21	1	5.04354e-05	1
FPR1	rs10410115	T	G	19	0.00140776	1	0.0025311	1
DNASE2	rs10410253	C	G	19	7.78542e-08	1	0.0068882	1
SIGLEC12	rs10410468	T	G	19	1.34629e-14	-1	0.000141	-1
ZNF302	rs10410491	G	A	19	8.29229e-19	-1	0.0092143	-1
RPS16	rs10410648	G	C	19	2.44532e-05	1	5.67975e-07	1
PDCD5	rs10410895	T	G	19	0.00327345	-1	0.0001284	-1
ZNF561	rs10411082	G	A	19	1.24143e-16	-1	0.0028099	-1
ZNF266	rs10411115	G	A	19	1.5035e-36	1	0.0001808	1
ZNF266	rs10411141	G	A	19	6.79199e-41	1	7.0973e-05	1
ZNF266	rs10411146	A	C	19	3.72818e-26	1	0.0057837	1
ZNF302	rs10411245	C	T	19	6.32477e-05	-1	0.0024358	-1
FKRP	rs10411262	C	G	19	0.00025729	-1	0.0001182	-1
GLTSCR2	rs10411441	T	C	19	2.66024e-05	-1	0.0010293	-1
PDCD5	rs10411464	T	C	19	0.000307509	1	0.0001136	1
GLTSCR2	rs10411523	G	A	19	7.4799e-10	-1	0.0004319	-1
ZNF561	rs10411532	T	C	19	1.89585e-16	-1	0.0031247	-1
ZNF266	rs10411624	T	C	19	3.2583e-35	1	0.0001418	1
FKRP	rs10411851	C	T	19	0.000164544	-1	0.0001303	-1
ZNF333	rs10411959	A	G	19	3.39292e-10	-1	0.0025613	-1
FPR1	rs10412020	G	A	19	0.00553888	1	0.0060474	1
ZNF266	rs10412104	A	C	19	1.7668e-21	1	5.49756e-05	1
ZNF266	rs10412150	A	G	19	3.01421e-41	1	5.29069e-05	1
ZNF266	rs10412311	A	G	19	9.62666e-22	1	5.68302e-05	1
ZNF677	rs10412650	C	T	19	1.14937e-05	-1	0.0088343	-1
ZNF561	rs10412746	C	A	19	1.15273e-16	-1	0.0031247	-1
PPP5C	rs10412803	C	T	19	5.85795e-09	-1	0.0028844	-1
FKRP	rs10412809	T	C	19	0.000240739	-1	0.0001182	-1
ZNF506	rs10412885	C	G	19	6.25989e-09	1	0.0098858	1
GLTSCR2	rs10412896	C	T	19	2.04793e-07	-1	4.33611e-05	-1
RPS16	rs10412931	T	C	19	3.67254e-13	1	1.5006e-05	1
ZNF266	rs10412980	C	G	19	1.5035e-36	1	0.0001808	1
GLTSCR2	rs10412990	T	C	19	2.32634e-08	-1	0.000703	-1
ACP5	rs10412992	T	A	19	0.000202439	-1	0.008721	1
FKRP	rs10413222	C	T	19	0.000205616	-1	0.0001356	-1
SIGLEC12	rs10413294	A	G	19	0.000546408	1	0.0009682	1
GLTSCR2	rs10413574	C	A	19	6.43629e-05	-1	0.0008678	-1
IGFLR1	rs10413852	G	C	19	5.00291e-14	1	8.09711e-06	-1
LIPA	rs1041388	G	A	10	2.97175e-08	-1	0.0060327	-1
LIPA	rs1041389	C	T	10	4.22605e-08	-1	0.0061514	-1
LIPA	rs1041390	G	A	10	9.42602e-09	-1	0.0062002	-1
C19orf60	rs10414427	T	C	19	1.00808e-11	-1	0.0010033	-1
GLTSCR2	rs10414443	A	G	19	2.47918e-08	-1	0.0007144	-1
CTD-2538C1.2	rs10414476	C	T	19	3.22913e-05	-1	0.0043254	-1
GLTSCR2	rs10414783	G	C	19	2.60569e-08	-1	0.0007144	-1
ZNF682	rs10414919	G	A	19	0.000188596	1	0.0027661	1
MRPL14	rs1041523	C	T	6	1.46773e-14	-1	0.0092304	-1
C19orf60	rs10415257	T	C	19	6.85845e-27	-1	4.34066e-08	-1
ZNF266	rs10415281	T	C	19	1.23336e-22	1	3.70091e-05	1
ZNF333	rs10415393	G	A	19	3.44839e-10	-1	0.0025613	-1
OCEL1	rs10415471	C	T	19	0.00289113	1	0.0071623	1
C19orf60	rs10415560	T	A	19	1.47516e-07	-1	0.000402	-1
ZNF561	rs10415739	A	G	19	1.11048e-16	-1	0.0031247	-1
PNMAL2	rs10416095	C	G	19	2.54271e-05	1	0.0069298	1
ZNF561	rs10416231	G	C	19	1.24143e-16	-1	0.0068181	-1
FKRP	rs10416300	C	A	19	0.000199023	-1	0.0001303	-1
PNMAL2	rs10416550	C	T	19	9.53147e-07	1	0.0096311	1
ZNF266	rs10416662	G	A	19	1.81249e-38	1	0.000161	1
GNG7	rs10416764	G	C	19	9.31221e-20	1	0.0066476	1
PNMAL2	rs10416797	G	C	19	1.69751e-10	1	0.0010566	1
ZNF266	rs10416984	G	C	19	3.4824e-38	1	0.0001658	1
ACP5	rs10417094	G	T	19	0.00117718	-1	0.0003327	1
ZNF333	rs10417500	A	G	19	3.15273e-10	-1	0.0025613	-1
ZNF561	rs10417655	A	G	19	1.32504e-16	-1	0.0031247	-1
TNNT1	rs10418024	G	C	19	2.86592e-16	1	0.0009511	1
CAPNS1	rs10418079	C	G	19	2.05693e-05	1	0.0078326	1
ZNF266	rs10418104	A	G	19	1.5035e-36	1	0.0001808	1
ZNF266	rs10418233	G	C	19	7.32487e-41	1	5.8744e-05	1
ZNF266	rs10418267	A	G	19	1.5035e-36	1	0.0001808	1
SIGLEC12	rs10418495	G	A	19	5.95417e-24	-1	3.49422e-06	-1
ZNF266	rs10418573	G	A	19	2.12988e-36	1	0.0002221	1
ZNF561	rs10418705	A	G	19	1.2851e-16	-1	0.0031247	-1
ZNF561	rs10418780	T	C	19	1.15273e-16	-1	0.0023439	-1
ZNF677	rs10419020	A	G	19	0.000114257	-1	0.0093987	-1
CNN2	rs10419072	G	A	19	1.55705e-15	-1	0.0022763	-1
ZNF266	rs10419286	G	A	19	7.08021e-23	1	3.70091e-05	1
DNASE2	rs10419408	A	G	19	0.000643772	1	0.0079638	1
SIGLEC12	rs10419617	A	G	19	5.71388e-12	-1	1.25619e-05	-1
ZNF266	rs10419744	G	C	19	7.13764e-23	1	3.57747e-05	1
MRPL54	rs10419790	T	C	19	3.188e-13	1	0.0022869	1
CAPNS1	rs10420345	A	G	19	2.41855e-05	1	0.0087313	1
GLTSCR2	rs10420488	A	G	19	0.000489087	1	0.0016039	1
ZNF266	rs10420709	G	A	19	8.65751e-41	1	5.12614e-05	1
ZNF266	rs10420933	T	C	19	1.55379e-36	1	0.0001658	1
ZNF561	rs10421148	G	A	19	1.15273e-16	-1	0.0031247	-1
ZNF83	rs10421152	C	T	19	4.92069e-14	1	0.0006506	1
ZNF302	rs10421533	C	G	19	1.29071e-19	-1	0.0092143	-1
SIGLEC10	rs10421595	A	G	19	3.85682e-07	-1	0.008721	-1
ZNF302	rs10421615	C	A	19	8.6677e-05	-1	0.0024358	-1
TRAPPC6A	rs10421932	T	C	19	1.11421e-05	-1	0.0050567	-1
ZNF561	rs10422028	A	G	19	2.52993e-16	-1	0.0029799	-1
ZNF561	rs10422049	T	G	19	1.00422e-16	-1	0.0052936	-1
CAPNS1	rs10422055	A	G	19	2.73241e-05	1	0.0053925	1
OCEL1	rs10422140	C	T	19	0.00205289	1	0.0070855	1
SIGLEC12	rs10422359	G	A	19	4.70744e-10	-1	0.0044691	-1
GLTSCR2	rs10422531	A	G	19	4.28018e-11	-1	0.0003165	-1
PNMAL2	rs10422896	A	G	19	5.65801e-09	1	0.003188	1
TNNT1	rs10422978	C	G	19	2.86592e-16	1	0.0009511	1
DNASE2	rs10423124	T	C	19	7.78542e-08	1	0.007227	1
ZNF561	rs10423183	C	T	19	1.15273e-16	-1	0.0031247	-1
FKRP	rs10423365	A	G	19	0.000182853	-1	0.000191	-1
ZNF302	rs10423377	A	G	19	7.17126e-19	-1	0.0092143	-1
GLTSCR2	rs10423489	T	G	19	2.97293e-10	-1	0.0005338	-1
RPS16	rs10423537	C	T	19	3.68692e-13	1	3.7896e-06	1
ZNF266	rs10423538	T	C	19	3.13749e-38	1	0.0001658	1
ZNF266	rs10423552	G	A	19	3.13749e-38	1	0.0001658	1
ZNF266	rs10423605	T	C	19	1.5035e-36	1	0.0001808	1
ADH5	rs1042364	T	C	4	3.28989e-18	-1	0.000629	-1
ADH5	rs1042365	T	G	4	3.28989e-18	-1	0.000629	-1
ZNF266	rs10423720	A	G	19	4.84057e-38	1	9.32175e-05	1
DNASE2	rs10423787	T	C	19	6.74592e-08	1	0.007227	1
GAA	rs1042393	A	G	17	2.88412e-14	-1	0.0030209	-1
GAA	rs1042395	G	A	17	2.6923e-14	-1	0.0030209	-1
GAA	rs1042396	G	A	17	1.89906e-19	-1	0.0033853	-1
DNASE2	rs10424001	A	G	19	4.10336e-07	1	0.0042444	1
GLTSCR2	rs10424015	A	G	19	3.2315e-08	-1	0.0007128	-1
ZNF302	rs10424028	A	C	19	1.18194e-19	-1	0.0092143	-1
PNMAL2	rs10424030	A	G	19	3.40811e-06	1	0.0046986	1
CFD	rs10424211	G	C	19	2.74806e-09	1	1.43801e-08	1
RPS16	rs10424217	G	A	19	3.10805e-11	1	1.31376e-05	1
PDCD5	rs10424732	G	A	19	0.00172337	-1	5.69269e-05	-1
PLA2G4C	rs10424875	A	G	19	5.62488e-05	1	0.0009437	1
CFD	rs10424998	G	C	19	2.69647e-08	1	8.68472e-09	1
CFD	rs10425005	G	A	19	2.85206e-08	1	8.68472e-09	1
ACP5	rs10425015	T	C	19	0.00273378	-1	0.0001894	1
C19orf60	rs10425018	T	C	19	5.94967e-11	-1	0.0017256	-1
ZNF266	rs10425029	T	A	19	1.5035e-36	1	0.0001808	1
GLTSCR2	rs10425251	C	T	19	0.000367764	1	0.0001122	1
PDCD5	rs10425410	G	A	19	0.00013309	1	0.0001323	1
GLTSCR2	rs10425507	A	T	19	3.71551e-05	-1	0.0008678	-1
GLTSCR2	rs1042558	A	G	19	1.74202e-08	-1	2.24518e-05	-1
ZNF266	rs10425635	G	A	19	1.5035e-36	1	0.0001756	1
RPS16	rs10425652	G	A	19	3.41632e-05	1	7.84751e-08	1
ZNF561	rs10425788	T	C	19	1.11048e-16	-1	0.0031247	-1
GLTSCR2	rs10425789	G	C	19	2.12143e-08	-1	0.0007233	-1
MAP1S	rs10425947	G	A	19	1.03711e-20	-1	0.0088188	-1
FKRP	rs10425955	G	A	19	0.000203976	-1	0.000191	-1
CERS4	rs10426036	G	A	19	0.000320533	1	0.0042659	1
CERS4	rs10426053	G	A	19	4.84312e-05	1	0.0042659	1
DNASE2	rs10426080	A	G	19	7.78542e-08	1	0.0048475	1
ZNF266	rs10426170	A	C	19	3.23077e-38	1	0.0001658	1
ZNF266	rs10426176	A	G	19	1.60058e-21	1	4.47267e-05	1
PLA2G4C	rs10426471	A	C	19	5.71738e-05	1	0.0009655	1
ZNF561	rs10426598	G	A	19	1.15273e-16	-1	0.0031247	-1
PDCD5	rs10426856	A	G	19	0.00534276	-1	5.69269e-05	-1
HOXB2	rs1042818	T	C	17	1.68041e-15	-1	0.0052904	-1
HOXB2	rs1042822	G	T	17	6.03437e-16	-1	0.0052904	-1
MFN2	rs1042842	A	G	1	2.39697e-18	-1	2.61082e-05	-1
CENPP	rs10429459	A	G	9	5.31009e-07	1	0.0063066	1
ANXA1	rs10429509	G	A	9	0.00765504	1	0.0001246	1
COA6	rs10429821	T	C	1	2.44854e-29	1	1.28526e-05	1
COA6	rs10429822	T	C	1	1.32431e-29	1	1.3331e-05	1
COA6	rs10429823	T	C	1	4.56488e-17	1	0.0002462	1
COA6	rs10429824	A	T	1	3.42979e-29	1	1.35518e-05	1
CLEC12A	rs10431294	C	T	12	4.11916e-32	1	4.4724e-17	1
CLEC12B	rs10431294	C	T	12	1.255e-24	1	0.0058121	1
NEDD1	rs10431407	G	A	12	2.04358e-21	-1	0.0023564	-1
MRPL42	rs10431427	C	T	12	7.40936e-05	1	0.0006332	1
MRPL42	rs10431428	T	C	12	0.00803145	1	0.0068181	1
NEDD1	rs10431438	G	A	12	1.8773e-21	-1	0.0023564	-1
XRCC6BP1	rs10431506	G	A	12	6.40237e-38	-1	1.09224e-10	-1
TMBIM4	rs10431571	A	G	12	1.20202e-31	-1	0.0001619	-1
SMG5	rs1043165	T	C	1	1.3996e-33	-1	0.0021767	-1
TOR1B	rs1043186	C	T	9	1.86362e-12	-1	0.0078933	-1
C19orf60	rs1043192	A	C	19	1.59004e-07	-1	0.0005749	-1
PINK1-AS	rs1043424	A	C	1	3.5966e-06	-1	0.0085385	-1
PINK1-AS	rs1043443	T	C	1	3.34171e-06	-1	0.0085385	-1
ERAP2	rs10434708	A	T	5	1.38852e-28	-1	2.29887e-17	-1
ERAP2	rs10434709	T	C	5	9.77051e-29	-1	2.29887e-17	-1
PINK1-AS	rs1043502	T	G	1	3.70899e-06	-1	0.0096872	-1
TWISTNB	rs10435066	C	T	7	0.000162587	-1	5.11536e-06	1
TWISTNB	rs10435067	C	T	7	5.89791e-06	-1	1.18136e-05	1
RAB2A	rs10435601	T	C	8	3.89606e-22	1	9.75525e-05	1
RAB2A	rs10435602	A	C	8	1.11734e-23	1	0.0083791	1
PSMD5-AS1	rs10435843	A	G	9	1.99256e-10	-1	1.39582e-06	-1
PSMD5-AS1	rs10435844	G	T	9	2.01829e-10	-1	1.39582e-06	-1
EIF2B2	rs1043674	T	C	14	2.91111e-20	1	0.0006994	1
PANX1	rs10437575	G	T	11	0.00255668	1	0.0015286	1
FAM3B	rs10439675	A	C	21	9.20698e-05	1	1.35713e-06	1
NSA2	rs1043968	C	G	5	0.00293101	1	0.0016294	1
LAP3	rs10440301	G	A	4	0.00553483	-1	0.0001299	-1
SLC25A51	rs10441728	A	G	9	0.00043308	1	0.0061965	1
C12orf57	rs1044189	A	C	12	1.44729e-05	-1	0.0012783	-1
RRP12	rs10444013	G	A	10	5.20312e-12	1	1.38264e-05	1
RRP12	rs10444016	G	A	10	4.69384e-12	1	1.3331e-05	1
NEDD1	rs10444525	G	A	12	0.000249682	-1	0.0015025	-1
C15orf57	rs1044474	A	G	15	2.85704e-22	-1	1.17487e-05	-1
CLN6	rs10444805	G	A	15	0.00862335	1	0.000939	1
SPATA5L1	rs10444821	C	T	15	1.30374e-17	1	4.0541e-07	1
CLN6	rs10444850	G	A	15	0.0016509	1	0.0041203	1
ZNF880	rs10445583	T	C	19	2.77571e-40	1	1.76116e-05	1
ZNF880	rs10445584	C	T	19	2.24764e-40	1	1.76116e-05	1
ZNF880	rs10445585	T	A	19	2.24764e-40	1	1.76116e-05	1
ZNF880	rs10445586	T	C	19	2.99735e-40	1	1.76116e-05	1
VNN1	rs1044593	A	T	6	6.03569e-24	1	3.66956e-14	1
VNN3	rs1044593	A	T	6	0.000807541	1	0.0049727	1
CXXC5	rs10447226	G	T	5	1.52239e-07	-1	0.0003709	-1
CDCA7L	rs10447610	T	A	7	1.72896e-05	-1	0.0008982	-1
PCM1	rs10448130	C	T	8	0.000224967	1	0.0097323	1
PCM1	rs10448131	C	A	8	0.000169122	1	0.0097323	1
NUP133	rs10449250	A	G	1	1.9935e-14	-1	0.0055987	-1
NUP133	rs10449251	C	T	1	1.62389e-14	-1	0.0056505	-1
UNC5B	rs10450286	A	G	10	9.73553e-09	1	2.28755e-05	1
UNC5B	rs10450288	G	T	10	7.62343e-09	1	0.0002214	1
UNC5B	rs10450303	T	G	10	3.02568e-10	1	3.24435e-05	1
DAP	rs10452495	T	C	5	5.64341e-07	-1	0.0006803	-1
CNOT7	rs10453162	C	T	8	0.00978845	1	0.0084535	-1
RP11-819C21.1	rs10454489	C	T	11	0.000297464	-1	0.0048144	-1
MRPL51	rs1045452	A	G	12	1.09728e-28	1	0.0007468	1
FCHO2	rs10454892	G	A	5	0.00266053	1	0.0087262	1
DNTTIP1	rs1045493	G	A	20	5.26754e-08	1	0.0074685	1
PLTP	rs1045493	G	A	20	0.00606924	-1	0.0087467	-1
MGRN1	rs1045519	C	T	16	9.43944e-33	1	0.0026839	1
FEZ2	rs1045543	C	G	2	1.10159e-24	1	0.0017232	1
MRPL51	rs1045548	A	G	12	2.57955e-27	1	0.0007419	1
MUT	rs10456622	C	G	6	1.44563e-30	1	0.0093878	1
PPIL2	rs1045681	A	G	22	7.9797e-05	-1	0.0006544	-1
HECA	rs10457030	T	C	6	3.82512e-09	-1	0.0052741	-1
PJA2	rs1045704	G	A	5	8.19653e-18	-1	0.0077678	-1
PJA2	rs1045706	T	C	5	8.78636e-18	-1	0.0077678	-1
METTL21A	rs1045780	A	G	2	1.98614e-25	1	0.0063028	-1
TPGS2	rs1045781	C	T	18	2.56637e-39	-1	0.0026663	-1
NQO2	rs10458070	T	C	6	6.00912e-05	1	2.44736e-05	-1
TUBB2A	rs10458071	A	G	6	1.21277e-11	1	0.0003036	1
NQO2	rs10458154	C	T	6	1.90218e-12	1	4.38431e-09	-1
MDM4	rs10458588	T	C	1	0.00480127	-1	0.0062722	-1
ISCU	rs10459211	T	A	12	7.68356e-09	-1	0.0051643	-1
DNAJC15	rs10459373	C	T	13	1.1253e-09	1	4.45374e-06	1
MXRA7	rs10459894	A	T	17	6.87238e-15	1	1.84409e-06	1
RPS5	rs10460168	A	C	19	9.90557e-05	-1	0.0001846	-1
GPX4	rs1046040	G	A	19	0.00881734	1	0.0058585	1
C1orf112	rs1046058	A	G	1	0.00629595	1	0.0053231	1
RP11-819C21.1	rs1046094	C	G	11	1.93875e-05	-1	0.0052871	-1
RP11-819C21.1	rs1046095	A	T	11	2.18139e-05	-1	0.0052871	-1
UBE2E3	rs1046193	T	G	2	1.1817e-11	1	0.0008653	1
ZP3	rs1046304	C	A	7	0.000463879	1	0.0097718	1
LINC00339	rs1046310	G	T	1	0.000138727	-1	0.0025111	1
TMEM176A	rs1046355	C	T	7	3.42944e-07	1	2.28381e-08	1
TMEM176B	rs1046355	C	T	7	9.39646e-07	1	1.32818e-08	1
S100A13	rs1046381	G	A	1	4.19947e-20	-1	0.0031307	-1
GDI2	rs1046393	G	A	10	0.00501633	-1	0.0001431	-1
ERAP2	rs1046395	G	A	5	1.19722e-33	1	2.54771e-21	1
ERAP2	rs1046396	G	A	5	1.36266e-34	1	2.46602e-21	1
NT5C3B	rs1046404	G	C	17	3.93148e-11	1	4.44841e-15	-1
DDX11	rs1046456	C	T	12	2.6003e-24	-1	4.81528e-08	-1
PSAP	rs10466026	G	A	10	1.46607e-11	1	0.0050692	1
MGMT	rs10466114	C	T	10	7.92428e-17	-1	0.0015296	-1
FAM213A	rs10466235	T	C	10	1.79575e-07	1	0.0005618	1
FAM213A	rs10466236	T	C	10	4.50996e-08	1	0.0098572	1
FAM118A	rs104664	G	A	22	7.11957e-25	-1	2.51846e-16	-1
CLECL1	rs10466762	A	G	12	0.00404699	-1	6.05134e-05	-1
CLECL1	rs10466829	G	A	12	4.51838e-15	-1	5.53444e-11	-1
GJA3	rs10467363	C	T	13	0.00206757	1	2.69045e-05	1
GJB2	rs10467363	C	T	13	1.20784e-07	1	4.80942e-10	1
COG6	rs10467367	A	G	13	2.38509e-33	-1	0.0071881	-1
COG6	rs10467368	G	A	13	4.35269e-33	-1	0.0031736	-1
GJA3	rs10467455	G	A	13	0.00324882	1	2.69045e-05	1
GJB2	rs10467455	G	A	13	1.54874e-07	1	4.66435e-10	1
PPA1	rs1046747	G	A	10	1.51319e-10	1	0.0063642	1
SAR1A	rs1046747	G	A	10	5.70653e-15	1	0.0003484	-1
G6PC3	rs1046770	G	C	17	0.00447405	1	0.0070262	1
CATSPERG	rs1046773	C	G	19	0.00380948	1	0.0008989	1
PARP16	rs10467935	C	T	15	1.38949e-21	-1	0.001516	-1
PARP16	rs10467936	C	T	15	1.35995e-21	-1	0.001516	-1
NME1	rs10468518	A	C	17	0.000629702	1	5.67337e-05	1
ATP9B	rs10468812	C	G	18	6.65132e-13	-1	1.50606e-05	-1
PSMD5-AS1	rs1046920	T	C	9	0.00444004	1	9.8849e-05	1
RPS5	rs10469313	C	T	19	0.000263612	-1	8.11982e-06	-1
OCEL1	rs10469471	A	G	19	6.7949e-05	1	0.001516	1
FEZ2	rs10469897	C	T	2	6.40958e-27	1	0.0029722	1
FEZ2	rs10469898	A	G	2	8.47506e-28	1	0.0031839	1
PIGP	rs10470176	C	T	21	2.14061e-23	1	0.0002291	1
NDUFAF2	rs10471502	A	G	5	4.70916e-05	-1	0.0016249	-1
RCVRN	rs1047334	C	T	17	3.73341e-32	-1	0.0018036	-1
RCVRN	rs1047339	A	G	17	3.34452e-32	-1	0.0018122	-1
RCVRN	rs1047367	T	C	17	1.17057e-28	-1	0.0041464	-1
ENC1	rs10473968	A	G	5	2.48458e-11	1	6.05134e-05	1
ENC1	rs10474420	A	G	5	3.69549e-11	1	2.11492e-05	1
ENC1	rs10474421	T	C	5	7.95459e-11	1	1.85221e-05	1
ENC1	rs10474422	T	C	5	1.06055e-10	1	1.85221e-05	1
STK10	rs10475570	T	C	5	7.09244e-06	-1	0.0046869	-1
ERAP2	rs10476696	T	G	5	1.92351e-35	1	2.54771e-21	1
PCYOX1L	rs10477415	C	T	5	7.58042e-21	1	0.0010499	1
YTHDC2	rs10477495	T	C	5	4.57826e-13	1	0.0027643	1
YTHDC2	rs10477497	T	C	5	7.55572e-14	1	0.009102	1
YTHDC2	rs10477498	T	C	5	7.82324e-14	1	0.009102	1
YTHDC2	rs10477499	G	C	5	4.12915e-12	1	0.0027229	1
YTHDC2	rs10477500	T	G	5	4.52449e-13	1	0.0027229	1
DNAJC15	rs1047775	G	A	13	5.38777e-07	-1	4.37364e-05	-1
YTHDC2	rs10478126	T	C	5	2.1482e-12	1	0.0027643	1
YTHDC2	rs10478127	A	G	5	7.55572e-14	1	0.009102	1
YTHDC2	rs10478129	A	G	5	4.25511e-13	1	0.0026945	1
YTHDC2	rs10478132	T	G	5	4.5923e-13	1	0.0026945	1
ENTPD3-AS1	rs1047855	C	T	3	1.27253e-06	1	0.0006999	1
GTF2H5	rs1047876	C	T	6	1.22841e-06	-1	0.0094426	-1
FLVCR1-AS1	rs1047881	C	T	1	1.81249e-38	1	0.0006773	1
SMAD5	rs10479111	A	G	5	3.02112e-20	1	0.0085485	1
FAM213A	rs1047952	C	G	10	2.558e-07	1	0.0005618	1
SLC22A18	rs1048047	G	A	11	4.00099e-14	-1	7.19934e-05	-1
SNX16	rs10481272	G	A	8	2.87037e-13	-1	7.30508e-06	-1
SNX16	rs10481273	C	T	8	2.212e-13	-1	7.30508e-06	-1
CLN8	rs10481354	C	T	8	6.29979e-11	1	7.84751e-08	1
PTBP3	rs10481670	A	G	9	0.000911119	-1	2.31622e-05	1
L3HYPDH	rs10483718	C	T	14	0.00368588	-1	0.0057098	-1
VASH1	rs10483877	C	T	14	8.70311e-14	-1	1.74599e-06	-1
MRPL51	rs1048402	A	C	12	4.56401e-35	-1	0.0003726	-1
RRP12	rs1048442	A	G	10	3.52468e-13	1	1.91825e-05	1
GBP3	rs1048443	G	C	1	4.22816e-11	-1	0.0001535	-1
CDCA7L	rs10485986	C	T	7	0.00135389	-1	0.0066758	-1
IAH1	rs1048610	A	G	2	4.21608e-16	-1	3.15472e-05	-1
TWISTNB	rs10486360	A	G	7	0.0001494	-1	0.0001341	1
TMEM176A	rs10488372	C	T	7	0.00024868	1	0.0001335	1
TMEM176B	rs10488372	C	T	7	0.000820943	1	0.0001472	1
APIP	rs10488802	A	G	11	3.46227e-06	-1	0.0007583	1
CCDC25	rs1048887	G	A	8	5.27287e-08	-1	4.10658e-05	-1
WDR1	rs10489080	C	G	4	0.00358472	1	0.0031736	1
C1orf112	rs10489173	A	G	1	0.00629595	1	0.0053231	1
C1orf112	rs10489174	C	T	1	0.00629595	1	0.0053231	1
C1orf112	rs10489176	C	T	1	0.00629595	1	0.0053231	1
RGS1	rs10489865	A	T	1	2.6328e-12	-1	0.0082467	-1
RGS1	rs10489866	C	T	1	1.46165e-12	-1	0.0082467	-1
TRDMT1	rs10490959	A	T	10	0.0066487	1	0.0045998	1
TRDMT1	rs10490962	A	G	10	0.00606328	1	0.0044133	1
LARS	rs10491259	C	T	5	2.34369e-23	1	0.0042257	1
LARS	rs10491261	A	G	5	2.34369e-23	1	0.0041859	1
SLC25A51	rs10491683	A	G	9	0.000328177	1	0.0059414	1
C3AR1	rs10492105	A	T	12	0.000113817	-1	1.04802e-06	-1
CLECL1	rs10492165	A	G	12	9.30688e-15	-1	5.53444e-11	-1
CLECL1	rs10492166	G	A	12	2.87823e-14	-1	5.53444e-11	-1
DNAJC15	rs10492659	G	A	13	1.8491e-09	-1	7.46365e-05	-1
RP4-798A10.2	rs10492988	C	G	1	3.02986e-05	1	0.0047488	-1
CD52	rs10493030	T	C	1	5.45792e-29	-1	2.07126e-12	-1
SH3BGRL3	rs10493030	T	C	1	8.35043e-15	1	6.51326e-05	1
ITGB3BP	rs10493345	G	A	1	0.00829408	-1	0.00867	-1
CTBS	rs10493752	A	T	1	0.00118903	-1	0.0023942	-1
GBP3	rs10493821	C	T	1	1.77028e-34	-1	0.0001389	-1
GBP3	rs10493822	A	G	1	2.99398e-11	-1	0.0001554	-1
LRRC8B	rs10493825	G	A	1	2.97112e-07	1	0.0065956	1
LRRC8B	rs10493826	T	C	1	0.0052632	-1	0.0070051	-1
LRRC8B	rs10493827	C	T	1	5.50734e-07	1	0.0001862	1
RP11-356N1.2	rs10494087	A	G	1	4.35216e-11	1	0.001487	1
RP11-356N1.2	rs10494089	T	G	1	1.82755e-20	1	0.0009655	1
SLC25A24	rs10494090	A	G	1	5.68659e-12	-1	0.0005228	-1
SPATA5L1	rs1049503	T	C	15	1.77899e-17	1	4.0541e-07	1
DNAJC8	rs1049504	A	G	1	1.15558e-28	-1	0.0028339	-1
SPATA5L1	rs1049508	A	G	15	1.30374e-17	1	4.0541e-07	1
SPATA5L1	rs1049518	G	A	15	6.46059e-11	1	6.83378e-05	1
COA6	rs10495349	G	A	1	1.27998e-07	1	0.0003441	1
IAH1	rs10495562	T	C	2	6.28441e-15	-1	0.0012981	-1
IAH1	rs10495563	G	A	2	5.01605e-06	-1	0.0026681	-1
NUDT2	rs1049557	G	C	9	0.00109297	1	0.0002101	1
PNP	rs1049562	C	T	14	3.08847e-12	-1	0.0080587	-1
NUDT2	rs1049567	T	C	9	3.1867e-15	1	0.0001609	1
RTN4	rs10496036	G	A	2	4.58353e-06	1	0.0017926	1
PLEK	rs10496164	A	G	2	9.77903e-07	1	0.0079922	1
ANXA4	rs10496171	C	T	2	5.8698e-07	-1	0.0003168	-1
LY75	rs10497205	G	A	2	5.26008e-05	1	0.0002629	1
PIKFYVE	rs10497897	T	G	2	1.17437e-06	1	0.0054325	1
PIKFYVE	rs10497898	A	G	2	5.88559e-07	1	0.0053792	1
PPP2R3C	rs10498331	T	C	14	0.00181254	-1	0.0016976	-1
CHURC1	rs10498518	A	G	14	7.70731e-24	-1	3.87083e-06	-1
TUFM	rs10499	G	A	16	8.88977e-26	-1	9.19868e-06	-1
RP3-460G2.2	rs10499221	G	T	6	0.000512272	1	8.09762e-07	1
OSCAR	rs10500316	T	C	19	1.46131e-26	-1	5.97704e-06	-1
MYH11	rs1050113	G	A	16	9.00205e-07	1	8.31967e-05	1
PLA2G16	rs10501394	C	T	11	7.94796e-06	1	0.0002063	1
MYH11	rs1050162	C	T	16	0.000216554	-1	0.0019496	-1
MYH11	rs1050163	C	T	16	0.000200025	-1	0.0019496	-1
CTSC	rs10501665	T	C	11	4.39072e-09	1	2.59119e-09	1
RP11-819C21.1	rs10502087	T	A	11	0.00189085	-1	0.0046723	-1
PPP2R1B	rs10502149	T	C	11	5.40553e-05	-1	0.0017445	-1
PPP2R1B	rs10502150	T	C	11	5.40553e-05	-1	0.0017445	-1
RBBP8	rs10502429	C	A	18	0.00246897	1	0.0002298	1
PCM1	rs10503609	C	T	8	0.000371382	1	0.0097323	1
CCDC25	rs10503818	A	G	8	3.37755e-08	-1	7.88727e-05	-1
MTFR1	rs10504389	C	T	8	0.000128012	1	0.0097718	1
SNX16	rs10504741	C	A	8	1.62859e-27	-1	2.85201e-06	-1
SNX16	rs10504742	A	T	8	8.3332e-13	-1	0.001484	-1
SNX16	rs10504744	G	C	8	9.69368e-13	-1	0.001484	-1
ELP2	rs1050631	G	A	18	1.02364e-24	1	2.308e-05	1
TMBIM4	rs10506478	T	C	12	5.16712e-24	-1	0.0005878	-1
ECHDC3	rs10508430	G	A	10	1.44661e-18	-1	0.003689	-1
FBXO31	rs1050847	C	T	16	4.50836e-18	1	0.0026892	1
FBXO31	rs1050863	G	A	16	8.2935e-20	1	0.0029935	1
PPA1	rs10509321	G	A	10	1.53659e-21	1	0.0002291	1
SAR1A	rs10509321	G	A	10	7.04509e-11	1	0.0086598	-1
LIPN	rs10509554	C	T	10	6.21229e-15	1	0.0016072	1
ACTA2	rs10509561	T	A	10	1.86754e-14	-1	7.59097e-07	-1
LIPA	rs10509568	A	G	10	2.104e-05	1	0.0031984	1
ACSL5	rs10509962	A	T	10	6.17943e-08	-1	0.0012891	-1
EFHB	rs10510496	G	A	3	0.000851981	1	9.11565e-05	1
ENTPD3-AS1	rs10510708	T	C	3	3.26836e-07	1	0.0023129	1
CRYZ	rs1051122	C	T	1	3.36252e-22	-1	2.0608e-05	-1
HSPBAP1	rs10511415	A	G	3	0.00110795	-1	0.0034712	-1
FAM26F	rs1051172	A	G	6	2.12062e-09	1	0.0024781	1
SLC25A51	rs10511954	C	T	9	0.000457609	1	0.0060143	1
SLFN5	rs10512467	A	G	17	1.8933e-15	1	5.08705e-07	1
PARP8	rs10512906	C	T	5	2.12034e-29	1	0.0023595	1
MCFD2	rs1051317	G	T	2	0.00270968	1	0.0068181	1
GSN	rs10513365	C	T	9	3.32604e-08	1	5.44677e-06	1
LIPA	rs1051338	T	G	10	2.84357e-24	1	8.99854e-09	1
RALGPS1	rs10513472	T	C	9	1.89229e-16	-1	0.0013983	-1
MPHOSPH6	rs10514532	T	C	16	1.51168e-11	-1	1.07058e-06	-1
LAMC1	rs1051473	T	C	1	7.71078e-21	-1	0.0089123	-1
CENPP	rs10514815	C	A	9	2.75682e-07	1	0.0061066	1
ZNF266	rs10515	A	G	19	5.09547e-38	1	9.32175e-05	1
NSA2	rs10515191	A	G	5	0.00293101	1	0.0016294	1
LARS	rs10515564	G	A	5	2.33506e-23	1	0.0039092	1
LARS	rs10515565	G	A	5	5.30114e-11	1	0.0006989	1
MS4A14	rs1051594	C	T	11	1.24048e-05	1	0.008389	1
WDR1	rs10516201	T	C	4	0.00758925	1	0.0026945	1
SLC39A8	rs10516492	T	A	4	0.00067066	1	0.0013459	1
SLC39A8	rs10516493	A	T	4	0.000671442	1	0.0013459	1
SNCA	rs10516848	A	G	4	0.000479578	-1	0.0002323	-1
NFXL1	rs10517200	G	A	4	6.59021e-06	1	0.0029587	1
NAAA	rs10518142	G	T	4	1.24347e-08	-1	0.0003814	-1
NAAA	rs10518143	A	G	4	7.27758e-17	-1	0.0002739	-1
SIGLEC10	rs10518263	G	T	19	3.31091e-05	1	0.0041543	1
C15orf57	rs10518697	C	T	15	2.85283e-22	-1	3.30737e-05	-1
SPATA5L1	rs10519021	G	A	15	6.23418e-18	1	3.93243e-07	1
SPATA5L1	rs10519022	T	C	15	1.30374e-17	1	4.0541e-07	1
ATP8B4	rs10519250	C	T	15	1.13208e-08	-1	0.0018495	-1
TBC1D9	rs10519540	A	G	4	2.99148e-05	1	0.0001207	1
PRKCDBP	rs1051992	A	G	11	2.66166e-08	-1	0.0003348	-1
AKAP13	rs10520590	G	T	15	1.85582e-14	1	0.0059668	1
MYH11	rs10521101	T	C	16	1.07404e-08	1	7.63428e-05	1
PITPNA	rs10521113	A	G	17	3.57212e-27	1	0.0054125	1
KIAA0753	rs10521146	C	T	17	5.37772e-10	-1	9.19909e-05	-1
PDCL3	rs1052117	C	T	2	0.00556286	1	0.0049572	1
PTBP3	rs1052285	T	C	9	0.000582281	-1	0.0001729	1
SUSD1	rs1052285	T	C	9	2.58211e-27	-1	0.0001725	-1
PNKD	rs1052578	T	C	2	3.94885e-06	1	0.0022717	1
CCDC25	rs1052873	C	T	8	4.37523e-12	1	0.0093714	1
YTHDC2	rs1052896	A	G	5	4.5923e-13	1	0.0026945	1
RP11-218M22.1	rs1052967	A	G	12	5.74135e-19	1	5.51631e-05	1
PPA1	rs1053105	C	T	10	2.56402e-11	1	0.0011696	1
SAR1A	rs1053105	C	T	10	2.53692e-13	1	0.0018407	-1
KIAA0753	rs1053376	A	C	17	5.72632e-08	1	0.0003126	1
NUP133	rs1053512	G	T	1	1.3414e-12	-1	0.0047369	-1
NUP133	rs1053513	T	C	1	1.67975e-12	-1	0.005041	-1
PEX6	rs1053538	C	G	6	3.18799e-25	1	9.8321e-08	1
PEX6	rs1053539	T	G	6	3.13511e-25	1	9.4185e-08	1
DDX11	rs1053552	A	G	12	3.89501e-30	-1	3.69168e-08	-1
NMT1	rs1053733	G	A	17	1.11463e-11	1	0.0008058	1
NMT1	rs1053739	G	A	17	4.35454e-11	1	0.0049357	1
DFNA5	rs1053962	G	A	7	1.12995e-06	1	0.0012624	1
LARS	rs1054020	T	C	5	2.44861e-14	-1	0.0002129	-1
SNX16	rs1054078	A	G	8	5.46103e-07	1	0.0016316	1
NQO2	rs1054132	G	T	6	0.003109	1	9.45648e-09	1
ZC2HC1A	rs1054283	A	G	8	1.18722e-18	1	0.0011712	1
EIF5A	rs1054378	T	C	17	4.36391e-21	-1	1.10693e-21	-1
TOMM7	rs1054471	T	A	7	4.97224e-12	-1	2.66646e-15	-1
CLEC12A	rs1054611	G	T	12	0.000243944	1	0.0098343	1
ZNF880	rs1054612	C	G	19	4.19753e-35	1	1.63107e-05	1
MRS2	rs1054862	A	G	6	4.22831e-26	1	0.0008772	1
MRS2	rs1054868	G	A	6	4.37906e-26	1	0.0008772	1
RP11-539L10.3	rs1054909	G	A	4	1.22535e-11	-1	1.7796e-07	-1
PPP1R16A	rs1055167	G	A	8	3.61043e-05	-1	0.0086446	-1
HLA-C	rs1055348	T	G	6	4.04088e-08	1	3.9083e-06	1
PACS1	rs1055615	C	G	11	1.27187e-06	-1	0.0024946	-1
TMEM99	rs10558	T	C	17	0.00454624	1	0.0022976	1
ZNF142	rs1055816	G	A	2	0.00869318	-1	0.0063642	-1
TSPO	rs105585	G	A	22	4.37595e-23	1	0.0033205	1
CPNE1	rs1056196	T	A	20	3.74436e-18	-1	6.4313e-05	-1
ABTB1	rs1056235	G	A	3	2.77704e-14	1	7.94148e-07	1
FAM118A	rs1056322	C	G	22	3.87901e-06	-1	0.0074507	-1
CHST13	rs1056522	G	A	3	3.08138e-21	-1	6.44762e-05	-1
CHST13	rs1056523	C	T	3	1.34699e-20	-1	0.0005338	-1
CHST13	rs1056524	G	A	3	9.17622e-21	-1	6.57398e-05	-1
GBP3	rs1056550	C	T	1	1.07452e-07	1	0.0001082	1
PSMD5-AS1	rs1056567	A	G	9	1.75445e-19	-1	4.60143e-05	-1
MPHOSPH6	rs1056675	T	C	16	1.31507e-09	-1	2.83536e-06	-1
PPP2R3C	rs1056879	T	C	14	2.03889e-27	-1	8.27279e-06	-1
ERAP2	rs1056893	C	T	5	1.98232e-28	-1	8.70664e-22	-1
FAM26F	rs1057192	G	A	6	0.00030339	-1	0.0085788	-1
PEX5	rs1057225	C	G	12	2.44933e-15	1	0.0077263	1
PARP16	rs1057254	G	A	15	3.17966e-21	-1	0.0014636	-1
NUDT14	rs1057744	C	T	14	0.00714778	1	1.81142e-06	1
ITGB3BP	rs1057815	C	T	1	0.0082414	1	0.00867	1
CNN2	rs1058506	A	G	19	3.555e-07	-1	0.0090807	-1
NIPSNAP1	rs1058642	G	A	22	0.00247616	1	0.0036585	1
C15orf57	rs1058734	C	T	15	4.46876e-22	-1	2.69045e-05	-1
IFITM3	rs1058900	T	C	11	2.24414e-09	1	1.31256e-05	1
CTC-550B14.7	rs1059211	G	A	19	5.06513e-12	1	0.0042098	1
CD27-AS1	rs1059501	G	T	12	5.6222e-10	1	0.0012173	1
MZT2A	rs1059524	G	T	2	1.58581e-15	1	0.0036074	1
CDK2AP1	rs1060105	C	T	12	1.46481e-17	-1	4.04221e-06	-1
SIDT2	rs1060211	G	A	11	1.28053e-25	1	5.90395e-06	1
TAGLN	rs1060211	G	A	11	2.07815e-25	1	0.0014646	1
QDPR	rs10604	A	G	4	2.26747e-10	-1	1.36013e-05	-1
PSMD5-AS1	rs1060817	A	G	9	5.09417e-41	-1	7.385e-12	-1
PNO1	rs1060842	G	T	2	6.36385e-05	1	0.0027409	1
HPS1	rs1061115	G	A	10	1.01119e-05	1	0.000545	1
HPS1	rs1061123	A	G	10	1.43892e-05	1	0.000545	1
NEFH	rs1061373	G	T	22	0.000586207	-1	0.0030724	-1
HPS1	rs1061437	C	T	10	1.44716e-06	1	0.0003734	1
CTD-2538C1.2	rs1061686	T	C	19	2.92878e-05	-1	0.0050504	-1
PACRGL	rs1061836	T	C	4	2.23713e-06	-1	0.0045568	-1
HOXB2	rs1062037	T	C	17	5.95051e-12	-1	0.004896	-1
LAMC1	rs1062044	A	G	1	7.71078e-21	-1	0.0092736	-1
NME1	rs1062386	A	T	17	0.00441207	1	0.0004698	1
RP11-661A12.5	rs1062391	G	A	8	0.00129233	1	0.0072011	1
NFXL1	rs1062858	T	C	4	4.87865e-28	1	0.0077172	1
SLC25A24	rs1062986	T	C	1	0.00998451	1	0.0020867	1
SMDT1	rs1063392	A	G	22	1.79496e-07	1	6.81654e-05	1
GHRLOS	rs1063429	T	A	3	3.61905e-09	-1	0.0090384	-1
ISCU	rs1063936	C	T	12	7.68356e-09	-1	0.0051643	-1
PILRB	rs1063945	C	T	7	1.30957e-32	1	2.92773e-09	1
CCT8	rs1064019	T	G	21	6.38057e-11	-1	0.0017115	-1
CST3	rs1064039	C	T	20	2.48839e-06	-1	1.57089e-06	-1
SPATA20	rs1064055	T	C	17	2.89764e-06	-1	0.0008035	-1
ZG16B	rs10641	G	A	16	1.87154e-13	1	0.0070093	1
CHURC1	rs1064108	C	T	14	1.38185e-15	1	3.413e-05	1
MPHOSPH6	rs1064208	T	C	16	4.89907e-09	-1	2.83536e-06	-1
TBCD	rs1065144	A	C	17	0.00810337	1	0.0030131	1
NUP133	rs1065674	T	C	1	1.9935e-14	-1	0.0063296	-1
NUP133	rs1065675	A	G	1	2.43229e-14	-1	0.0062684	-1
FCN1	rs1071583	T	C	9	1.37041e-07	1	0.007227	1
CD52	rs1071849	A	G	1	5.39194e-33	1	2.74783e-18	1
SH3BGRL3	rs1071849	A	G	1	1.50627e-15	-1	6.95699e-06	-1
CAT	rs1071880	T	C	11	2.62535e-10	1	0.0078326	1
EIF2B2	rs1071989	G	T	14	1.92407e-19	1	0.000718	1
IQGAP1	rs1072879	C	T	15	3.89981e-15	1	0.001213	1
PILRB	rs1073	G	A	7	1.07998e-27	1	5.73734e-08	1
CCDC25	rs1073235	G	A	8	5.27287e-08	-1	4.04665e-05	-1
SLC2A3	rs10732571	C	T	12	7.58003e-08	-1	1.41415e-07	-1
CDK2AP1	rs10732573	G	C	12	3.91812e-07	1	4.70913e-07	1
FUT7	rs10732706	C	T	9	5.52486e-06	-1	0.0072791	-1
UAP1L1	rs10732706	C	T	9	0.00576462	-1	0.0070558	-1
HPS1	rs10732782	C	A	10	2.47247e-06	1	0.0004787	1
MGST3	rs10733045	G	T	1	2.08486e-06	-1	1.29184e-07	-1
POLR1E	rs10733487	C	T	9	5.26041e-08	-1	0.0020124	-1
PSMD5-AS1	rs10733648	T	C	9	2.7338e-10	-1	1.39582e-06	-1
RPL12	rs10733687	C	T	9	2.64176e-06	1	0.0006631	1
COPB1	rs10734225	C	G	11	7.91585e-10	1	0.0021986	1
HSD17B12	rs10734517	A	C	11	4.91679e-34	1	0.0001313	1
CAPRIN2	rs10734793	T	C	12	0.00582002	-1	0.0017516	-1
CDK2AP1	rs10734900	G	A	12	3.71603e-07	1	4.42273e-07	1
CDK2AP1	rs10734901	G	A	12	3.89269e-07	1	4.42273e-07	1
STX2	rs10734979	T	C	12	3.74263e-25	1	0.0046957	1
STX2	rs10734980	T	C	12	1.63883e-35	1	0.0030624	1
STX2	rs10734981	C	G	12	3.57446e-25	1	0.0040969	1
GPN3	rs10735076	T	C	12	1.99228e-14	1	0.0008989	1
MARCO	rs1073529	T	C	2	0.00668396	-1	0.0014257	-1
MRPL42	rs10735318	G	A	12	8.81541e-20	1	2.22328e-05	1
MRPL42	rs10735319	A	C	12	8.81541e-20	1	2.2998e-05	1
PPHLN1	rs10736000	G	A	12	4.06345e-20	-1	0.0012319	-1
HPS1	rs10736129	A	G	10	1.47138e-06	1	0.0004131	1
FAM213A	rs10736342	A	G	10	3.50001e-06	1	0.0029318	1
FAM213A	rs10736344	T	C	10	2.558e-07	1	0.0005618	1
FAM213A	rs10736345	C	T	10	2.558e-07	1	0.0005618	1
FAM213A	rs10736346	A	C	10	2.558e-07	1	0.0005618	1
FAM213A	rs10736347	G	A	10	2.558e-07	1	0.0005618	1
FAM213A	rs10736348	C	A	10	2.48385e-07	1	0.0005618	1
FAM213A	rs10736349	T	C	10	2.46809e-07	1	0.0005618	1
FAM213A	rs10736356	A	G	10	1.9598e-07	1	0.0005618	1
MS4A14	rs10736704	G	A	11	1.3356e-29	1	6.51953e-06	1
FAM86C1	rs10736775	A	G	11	6.16816e-32	-1	0.0057731	-1
LAMC1	rs10737243	G	A	1	9.14917e-23	-1	0.0098173	-1
LAMC1	rs10737244	G	A	1	1.34613e-23	-1	0.0096088	-1
LAMC1	rs10737245	G	A	1	3.59463e-22	-1	0.0096088	-1
NBPF3	rs10737456	G	A	1	7.31855e-33	-1	3.2987e-05	-1
NBPF3	rs10737457	A	C	1	5.74493e-34	-1	3.35392e-05	-1
NBPF3	rs10737459	C	T	1	1.54712e-33	-1	3.95317e-05	-1
MGST3	rs10737515	G	A	1	4.71888e-17	-1	6.26627e-06	-1
MGST3	rs10737516	G	A	1	9.40338e-09	-1	0.0072011	-1
ARPC5	rs1073848	A	G	1	7.80223e-18	-1	1.21099e-05	-1
NUDT2	rs10738925	A	G	9	0.000651121	1	0.0023098	1
LY86	rs1073897	A	G	6	0.00513778	1	0.0051484	1
VNN1	rs1073954	C	T	6	2.3044e-25	1	3.33e-14	1
VNN3	rs1073954	C	T	6	0.000192623	1	0.0049757	1
PSMD5-AS1	rs10739576	T	C	9	2.17106e-10	-1	1.39582e-06	-1
PSMD5-AS1	rs10739577	C	T	9	6.29562e-08	-1	2.28986e-06	-1
PSMD5-AS1	rs10739579	C	A	9	2.77357e-10	-1	1.39582e-06	-1
PSMD5-AS1	rs10739580	C	T	9	3.69209e-10	-1	1.39582e-06	-1
PSMD5-AS1	rs10739581	C	T	9	7.75239e-08	-1	9.76083e-07	-1
GSN	rs10739592	A	G	9	0.00150477	1	0.0087262	1
GSN	rs10739593	A	G	9	1.671e-08	1	2.21008e-06	1
GSN	rs10739594	T	C	9	1.70649e-08	1	2.21008e-06	1
GSN	rs10739595	T	C	9	3.45278e-08	1	5.44677e-06	1
GSN	rs10739596	G	A	9	2.35996e-05	1	0.0004809	1
SLC2A8	rs10739691	A	G	9	2.00613e-07	-1	0.004486	-1
RPL12	rs10739692	A	G	9	3.83191e-28	1	2.15859e-09	1
SLC2A8	rs10739692	A	G	9	6.58655e-09	-1	0.0002037	-1
PPP2R4	rs10739741	G	C	9	7.53655e-15	1	0.0004663	1
PPP2R4	rs10739742	A	G	9	2.84376e-15	1	0.0001467	1
PPP2R4	rs10739743	C	A	9	6.70604e-13	1	0.0001337	1
PPA1	rs10740329	A	T	10	4.3603e-19	1	0.0080397	1
PPA1	rs10740330	T	G	10	4.23526e-18	1	0.0007908	1
SAR1A	rs10740330	T	G	10	2.40772e-09	1	0.0055679	-1
PPA1	rs10740331	T	A	10	1.50728e-17	1	0.0007908	1
SAR1A	rs10740331	T	A	10	3.27324e-09	1	0.0055679	-1
PSAP	rs10740390	C	G	10	0.000377493	1	0.0095864	1
MTPAP	rs10740815	G	A	10	1.10279e-10	1	0.0040352	1
RP11-499P20.2	rs10741091	C	G	10	6.41224e-15	1	0.0006477	1
RP11-499P20.2	rs10741111	A	C	10	1.40406e-06	1	0.0003444	1
RP11-499P20.2	rs10741115	C	T	10	1.90389e-15	1	0.0006036	1
GTF2H1	rs10741742	G	T	11	2.20642e-16	1	0.008145	1
TCP11L1	rs10742290	T	G	11	0.000182357	1	0.003261	1
TCP11L1	rs10742291	G	A	11	1.42478e-07	1	0.0038451	1
CAT	rs10742316	C	A	11	1.25192e-16	1	0.0019962	1
HSD17B12	rs10742680	G	T	11	4.26246e-17	1	0.0023423	1
HSD17B12	rs10742688	A	G	11	1.50408e-31	1	0.0001313	1
DCHS1	rs10742977	G	T	11	8.33568e-05	1	0.009166	1
CLEC4D	rs10743421	A	G	12	0.000455773	1	0.003734	1
CLEC4D	rs10743422	G	A	12	0.000169759	1	0.0046781	1
CLEC4D	rs10743424	T	C	12	0.000169759	1	0.0047844	1
CLEC4D	rs10743425	G	A	12	0.000144984	1	0.0047844	1
DDX11	rs10743750	C	T	12	2.23414e-41	-1	4.05132e-08	-1
CLECL1	rs10743819	A	C	12	4.48735e-15	-1	5.53444e-11	-1
CLECL1	rs10743823	C	T	12	3.2085e-15	-1	5.53444e-11	-1
C3AR1	rs10744135	A	G	12	1.59341e-12	1	2.89578e-09	1
FOXJ2	rs10744135	A	G	12	0.000612264	1	0.0042847	1
NECAP1	rs10744135	A	G	12	5.87247e-05	1	0.0078002	1
CDK2AP1	rs10744148	C	T	12	2.83814e-15	1	4.79348e-07	1
CDK2AP1	rs10744149	T	A	12	3.39281e-15	1	4.79348e-07	1
CDK2AP1	rs10744150	A	C	12	4.33022e-07	1	4.70913e-07	1
CDK2AP1	rs10744151	G	C	12	4.33022e-07	1	4.70913e-07	1
STX2	rs10744480	G	A	12	5.43623e-25	1	0.0065519	1
STX2	rs10744481	G	A	12	1.72239e-23	1	0.0068965	1
STX2	rs10744482	C	T	12	3.78337e-36	1	0.0029567	1
STX2	rs10744483	C	A	12	3.35586e-25	1	0.0040969	1
STX2	rs10744484	T	G	12	2.98049e-25	1	0.0040969	1
STX2	rs10744485	A	G	12	3.57446e-25	1	0.0040969	1
WNK1	rs10744729	G	T	12	0.000222636	1	0.0021869	1
GPN3	rs10744765	C	A	12	2.03566e-14	-1	0.0008766	-1
GBP3	rs1074541	A	G	1	3.20778e-21	-1	8.02006e-05	-1
MRPL42	rs10745653	A	C	12	8.99617e-20	1	2.22328e-05	1
NDUFA12	rs10745714	C	T	12	1.17696e-18	1	1.75101e-12	1
NDUFA12	rs10745715	G	A	12	5.76192e-19	1	1.75101e-12	1
NDUFA12	rs10745716	T	C	12	1.09374e-18	1	1.88956e-12	1
AMDHD1	rs10745740	G	T	12	2.47252e-25	1	0.0002334	1
AMDHD1	rs10745741	T	C	12	1.30311e-18	1	0.0037964	1
CD55	rs10746364	G	A	1	5.05102e-14	-1	4.95796e-05	1
FLVCR1-AS1	rs10746436	C	T	1	8.76629e-08	1	0.0046694	1
FLVCR1-AS1	rs10746437	C	G	1	2.12098e-16	1	0.0096703	1
FLVCR1-AS1	rs10746438	G	C	1	2.70359e-41	1	0.000255	1
FLVCR1-AS1	rs10746439	G	A	1	1.94386e-38	1	0.0005996	1
SPSB1	rs10746487	T	C	1	1.53112e-14	1	0.0084834	1
PGD	rs10746494	A	C	1	8.10374e-05	-1	0.0074507	1
SDCCAG3	rs10747047	C	T	9	0.000568331	1	0.0082369	-1
UAP1L1	rs10747049	G	C	9	3.47507e-06	-1	0.0097549	-1
ITGAM	rs10747210	C	T	16	0.000233511	1	0.0069799	1
RP11-425D10.10	rs1074765	T	C	6	0.00274905	1	0.0072878	1
RP11-425D10.10	rs1074766	T	C	6	0.00299172	1	0.0073534	1
XRCC6BP1	rs10747784	G	A	12	8.65343e-13	-1	2.22923e-05	-1
XRCC6BP1	rs10747786	C	A	12	1.25426e-12	-1	5.83173e-06	-1
XRCC6BP1	rs10747787	T	C	12	1.31894e-12	-1	5.83173e-06	-1
XRCC6BP1	rs10747788	C	T	12	3.91773e-38	-1	1.09224e-10	-1
XRCC6BP1	rs10747789	T	C	12	3.66274e-25	-1	1.78015e-10	-1
EFHB	rs1074791	A	G	3	3.05231e-05	-1	0.0019562	-1
TMBIM4	rs10748036	A	G	12	2.01509e-09	-1	0.0032421	-1
MDM1	rs10748103	A	G	12	0.00074447	-1	0.007111	-1
PPHLN1	rs10748329	A	G	12	1.57853e-19	-1	0.0012319	-1
RP11-356N1.2	rs10748507	G	A	1	5.07902e-12	1	0.0040737	1
HPS1	rs10748728	C	T	10	2.66586e-06	1	0.0004131	1
HPS1	rs10748729	G	C	10	1.1415e-06	1	0.0004131	1
HPS1	rs10748730	C	T	10	1.39153e-06	1	0.0004131	1
ACSL5	rs10749115	C	A	10	1.01251e-07	-1	5.87051e-06	-1
ACSL5	rs10749118	C	A	10	1.61804e-28	-1	1.45099e-05	-1
FAM213A	rs10749560	G	T	10	6.25419e-07	1	0.0071409	1
FAM213A	rs10749569	G	A	10	2.558e-07	1	0.0005618	1
FAM213A	rs10749572	G	T	10	6.20287e-08	1	0.0065124	1
FAM213A	rs10749573	T	A	10	3.14337e-07	1	0.0005715	1
FAM213A	rs10749574	T	C	10	3.25124e-06	1	0.0030824	1
FAM213A	rs10749575	C	T	10	5.77324e-08	1	0.0065124	1
FAM213A	rs10749578	G	A	10	3.3554e-06	1	0.0029318	1
FAM213A	rs10749579	C	T	10	1.97641e-07	1	0.0005618	1
FAM213A	rs10749581	C	T	10	1.96571e-07	1	0.0005618	1
FAM213A	rs10749595	C	T	10	7.02285e-05	1	0.0015402	1
TRIM58	rs10749633	A	G	1	9.08974e-23	1	0.0041464	1
TRIM58	rs10749634	T	C	1	1.55411e-26	1	0.0012846	1
TRIM58	rs10749636	G	A	1	4.06703e-18	1	0.002105	1
RP11-819C21.1	rs10749890	G	A	11	0.000313984	-1	0.0049757	-1
RP11-819C21.1	rs10749893	C	T	11	1.52647e-05	-1	0.0019287	-1
RP11-819C21.1	rs10749894	T	C	11	1.42938e-05	-1	0.0019549	-1
RP11-819C21.1	rs10749895	A	C	11	1.48217e-05	-1	0.0019079	-1
RP11-819C21.1	rs10749896	G	A	11	2.91701e-05	-1	0.0052871	-1
RP11-819C21.1	rs10749897	C	G	11	2.08021e-05	-1	0.0052871	-1
RP11-819C21.1	rs10749901	T	C	11	2.01139e-05	-1	0.0052871	-1
RP11-819C21.1	rs10749903	T	C	11	0.00525867	-1	0.0037555	-1
KDELC2	rs10749920	A	G	11	1.42311e-13	-1	0.0060327	-1
SIDT2	rs10750101	T	C	11	5.72594e-10	1	0.0013925	1
PCSK7	rs10750103	C	T	11	1.41422e-06	-1	0.0009969	-1
SIDT2	rs10750103	C	T	11	0.000124642	1	0.0079544	1
TAGLN	rs10750103	C	T	11	4.57645e-14	1	0.0073315	1
RNASEH2C	rs10750766	C	A	11	5.60787e-07	-1	0.0002874	-1
PACS1	rs10750777	C	T	11	2.2129e-06	-1	0.0024946	-1
PACS1	rs10750778	T	C	11	2.37877e-06	-1	0.0025868	-1
MS4A14	rs10750936	G	A	11	1.9173e-36	1	6.81429e-08	1
MS4A7	rs10750936	G	A	11	7.92444e-06	1	6.4292e-12	1
MS4A14	rs10750937	C	T	11	1.25007e-27	1	1.27642e-07	1
MS4A7	rs10750937	C	T	11	0.00451771	1	8.13678e-09	1
MS4A14	rs10750938	T	G	11	3.0667e-18	1	1.66449e-06	1
ASRGL1	rs10750972	A	G	11	0.004179	-1	0.0002211	-1
PLA2G16	rs10750999	A	G	11	0.00318705	1	0.0007721	1
PLA2G16	rs10751000	A	G	11	1.19747e-14	1	3.51505e-11	1
FAM86C1	rs10751154	G	T	11	1.03188e-18	-1	0.0094922	-1
FOLR3	rs10751198	A	G	11	1.5195e-07	-1	2.19375e-05	-1
MRPL48	rs10751229	T	C	11	2.74948e-11	-1	5.43702e-05	1
XRRA1	rs10751241	G	T	11	3.90309e-40	1	9.17964e-14	1
IFITM3	rs10751648	T	C	11	4.47983e-11	1	1.26427e-05	1
RPA2	rs10751724	C	T	1	0.00488262	1	0.0017576	1
RPA2	rs10751725	C	A	1	0.00570483	1	0.0017576	1
ECHDC3	rs10752227	T	C	10	5.39492e-19	1	0.0006704	1
OPTN	rs10752286	A	T	10	4.39951e-22	1	0.0056471	1
MEAF6	rs10752599	G	C	1	1.52268e-07	1	1.9741e-05	1
MMEL1	rs10752745	A	G	1	0.00199921	-1	0.0043802	-1
MMEL1	rs10752747	G	T	1	1.00681e-06	-1	0.0018683	-1
MMEL1	rs10752748	G	A	1	3.91516e-06	-1	0.0018683	-1
COA6	rs10752783	C	G	1	2.44854e-29	1	1.35518e-05	1
COA6	rs10752784	A	G	1	2.44854e-29	1	1.35518e-05	1
COA6	rs10752785	G	T	1	3.89697e-25	1	9.93393e-05	1
LAMC1	rs10752897	C	T	1	9.33543e-23	-1	0.0070643	-1
LAMC1	rs10752898	T	C	1	6.52922e-21	-1	0.0070009	-1
LAMC1	rs10752902	T	A	1	1.16709e-23	-1	0.0099951	-1
LAMC1	rs10752903	A	G	1	1.14931e-21	-1	0.0096088	-1
LAMC1	rs10752904	A	G	1	1.86236e-22	-1	0.0096088	-1
MGST3	rs10753684	G	A	1	0.000163711	-1	6.97008e-06	-1
TIPRL	rs10753766	C	T	1	1.29674e-11	1	0.0082613	-1
RGS1	rs10754012	A	G	1	9.88814e-13	-1	0.0066076	-1
RGS1	rs10754013	G	A	1	4.7071e-09	-1	0.0013676	-1
RP11-488L18.10	rs10754539	A	G	1	2.2746e-20	1	0.0014505	1
MIR22HG	rs1075485	G	A	17	3.54179e-21	1	0.0009689	1
MZT2A	rs10754928	T	C	2	2.61844e-19	1	0.0046811	1
MZT2A	rs10754929	G	A	2	2.61844e-19	1	0.004731	1
GS1-124K5.4	rs10755833	A	G	7	3.37904e-11	1	0.0008893	1
CCDC25	rs1075587	C	A	8	6.29606e-11	1	0.0001017	1
PPP2R4	rs1075650	T	C	9	1.03242e-12	-1	0.000183	-1
CBWD1	rs10757080	T	C	9	6.30784e-07	1	0.0028247	1
CBWD1	rs10757081	G	T	9	1.70896e-07	1	0.0019855	1
CBWD1	rs10757083	A	C	9	1.43825e-06	1	0.0028247	1
CBWD1	rs10757084	G	T	9	1.54309e-06	1	0.0018444	1
RPS19	rs1075728	G	A	19	0.000141107	1	0.0043227	1
NUDT2	rs10758250	A	G	9	3.1867e-15	1	0.0001609	1
NUDT2	rs10758252	T	C	9	3.1867e-15	1	0.0001671	1
NUDT2	rs10758253	G	A	9	3.26272e-22	1	1.21021e-12	1
NUDT2	rs10758254	T	C	9	1.42208e-22	1	2.66017e-12	1
NUDT2	rs10758257	C	A	9	0.000613517	1	0.0023098	1
NUDT2	rs10758258	C	T	9	0.000670512	1	0.0023098	1
NUDT2	rs10758259	G	A	9	1.11942e-09	-1	9.22917e-07	-1
NUDT2	rs10758260	A	G	9	5.97595e-10	-1	5.50397e-06	-1
RPP25L	rs10758269	G	C	9	0.00546383	1	0.0038037	1
GBA2	rs10758320	C	T	9	1.51644e-10	1	0.0060106	1
GBA2	rs10758323	A	G	9	1.43443e-10	1	0.0061551	1
GBA2	rs10758324	C	G	9	1.12679e-10	1	0.0062951	1
GBA2	rs10758325	G	A	9	2.45895e-10	1	0.0035003	1
POLR1E	rs10758437	C	T	9	7.72466e-08	1	0.0041021	1
POLR1E	rs10758439	G	A	9	0.00049844	-1	0.0007228	-1
SLC7A6	rs1075851	C	T	16	2.08073e-15	1	0.0015918	1
LGALS9	rs1075952	G	A	17	1.00412e-05	-1	1.07127e-07	-1
SUSD1	rs10759529	G	A	9	3.15696e-07	1	0.0001494	1
SUSD1	rs10759531	G	A	9	1.75007e-06	1	0.0006175	1
SUSD1	rs10759532	T	C	9	3.76289e-05	1	0.0003444	1
PTBP3	rs10759544	C	A	9	0.000572648	-1	0.0002424	1
PTBP3	rs10759545	C	T	9	0.000572648	-1	0.0002349	1
PTBP3	rs10759548	G	A	9	0.000945053	-1	0.0001339	1
PTBP3	rs10759551	A	T	9	0.000945053	-1	0.0001381	1
SNX30	rs10759602	G	T	9	2.31246e-07	1	0.0005685	1
PSMD5-AS1	rs10760117	T	G	9	5.97601e-41	-1	7.385e-12	-1
PSMD5-AS1	rs10760118	C	T	9	2.13147e-10	-1	1.39582e-06	-1
PSMD5-AS1	rs10760119	T	C	9	3.35715e-08	-1	2.34688e-06	-1
PSMD5-AS1	rs10760121	G	T	9	2.13147e-10	-1	1.39582e-06	-1
PSMD5-AS1	rs10760122	T	C	9	1.5817e-09	-1	2.2876e-06	-1
PSMD5-AS1	rs10760124	G	A	9	4.34536e-08	-1	2.34688e-06	-1
PSMD5-AS1	rs10760125	G	A	9	3.6369e-08	-1	2.34688e-06	-1
PSMD5-AS1	rs10760126	T	C	9	2.24456e-08	-1	2.34688e-06	-1
PSMD5-AS1	rs10760127	G	C	9	5.94815e-08	-1	5.41581e-06	-1
PSMD5-AS1	rs10760128	C	T	9	7.10003e-08	-1	2.34688e-06	-1
PSMD5-AS1	rs10760129	T	C	9	7.389e-08	-1	2.34688e-06	-1
GSN	rs10760158	A	G	9	4.29212e-09	1	4.9334e-06	1
GSN	rs10760159	C	T	9	3.45278e-08	1	1.13873e-05	1
GSN	rs10760160	A	C	9	3.44607e-08	1	1.13873e-05	1
GSN	rs10760161	G	A	9	6.84016e-08	1	1.13873e-05	1
GSN	rs10760162	C	G	9	4.95309e-08	1	1.13873e-05	1
GSN	rs10760163	C	A	9	3.03775e-08	1	1.13873e-05	1
GSN	rs10760164	C	T	9	3.32604e-08	1	5.44677e-06	1
GSN	rs10760165	C	T	9	1.671e-08	1	2.21008e-06	1
GSN	rs10760166	C	G	9	3.32604e-08	1	5.44677e-06	1
GSN	rs10760167	A	G	9	3.79093e-08	1	5.44677e-06	1
GSN	rs10760168	C	T	9	3.45278e-08	1	5.44677e-06	1
GSN	rs10760169	C	T	9	3.45278e-08	1	5.44677e-06	1
GSN	rs10760170	T	C	9	3.45278e-08	1	5.44677e-06	1
GSN	rs10760171	C	T	9	3.45278e-08	1	5.44677e-06	1
GSN	rs10760172	C	T	9	4.00841e-08	1	5.44677e-06	1
GSN	rs10760173	C	T	9	2.14039e-07	1	9.35265e-05	1
NEK6	rs10760344	G	T	9	6.58591e-19	1	0.0038745	1
NEK6	rs10760347	G	T	9	3.47383e-14	1	0.0024946	1
NEK6	rs10760351	A	C	9	5.17409e-15	1	0.0059269	1
NEK6	rs10760352	C	T	9	1.3815e-13	1	0.000363	1
PBX3	rs10760403	G	T	9	0.000691618	-1	0.0088706	-1
PPP2R4	rs10760587	G	C	9	7.35137e-15	1	0.0003672	1
PPP2R4	rs10760588	C	T	9	6.53772e-15	1	0.0003581	1
PPP2R4	rs10760589	T	C	9	4.25994e-15	1	0.0003581	1
PPP2R4	rs10760591	A	G	9	1.32958e-14	1	0.0002365	1
CENPP	rs10761155	C	G	9	4.76626e-09	1	0.0019418	1
CENPP	rs10761158	T	G	9	1.79071e-07	1	0.0050317	1
CENPP	rs10761160	A	T	9	4.88849e-09	1	0.0023847	1
SUSD3	rs10761189	A	G	9	3.46559e-05	-1	0.00604	-1
BRD3	rs10761401	A	G	9	2.6183e-05	-1	0.0071281	-1
BRD3	rs10761402	T	C	9	1.80026e-05	-1	0.0071281	-1
PPA1	rs10762345	A	G	10	3.32566e-19	1	0.0080397	1
PPA1	rs10762348	C	A	10	9.05128e-22	1	0.0002291	1
SAR1A	rs10762348	C	A	10	2.32914e-11	1	0.0086598	-1
PPA1	rs10762355	G	C	10	0.00353991	-1	0.0005105	-1
PPA1	rs10762356	A	G	10	0.000128745	1	6.84668e-06	1
PCBD1	rs10762404	T	C	10	2.10162e-05	-1	0.0018721	-1
PCBD1	rs10762408	A	C	10	0.000253656	-1	0.0075851	-1
PCBD1	rs10762410	C	T	10	0.00021139	-1	0.0069841	-1
PSAP	rs10762481	T	C	10	0.000377493	1	0.0096703	1
MTPAP	rs10763778	T	C	10	1.9369e-15	1	0.0002699	1
MTPAP	rs10763781	C	T	10	1.39949e-15	1	0.0003669	1
MAP3K8	rs10763790	G	C	10	0.000130902	1	0.0054325	1
MAP3K8	rs10763791	T	C	10	0.000130902	1	0.0054325	1
RP11-324I22.4	rs10764040	G	C	10	3.35481e-26	1	0.0084734	1
RP11-499P20.2	rs10764566	G	A	10	0.00044949	1	0.0067894	1
RP11-499P20.2	rs10764582	T	A	10	9.21803e-16	1	0.0005804	1
RP11-499P20.2	rs10764583	T	C	10	3.03187e-15	1	0.0024214	1
RP11-499P20.2	rs10764600	G	A	10	1.43448e-15	1	0.0006549	1
RP11-499P20.2	rs10764601	G	A	10	1.42629e-15	1	0.0008918	1
RP11-499P20.2	rs10764602	G	C	10	1.23986e-14	1	0.0031922	1
RP11-499P20.2	rs10764605	T	C	10	3.47218e-15	1	0.0031922	1
RP11-499P20.2	rs10764625	T	C	10	9.50433e-07	1	0.0003726	1
MGMT	rs10764887	A	T	10	2.92057e-13	1	0.0004604	1
MGMT	rs10764888	C	T	10	5.29489e-24	1	0.0021913	1
MGMT	rs10764889	G	A	10	5.29929e-14	1	0.0043774	1
PANX1	rs10765650	C	T	11	0.000352233	-1	0.0027105	-1
PANX1	rs10765651	C	T	11	0.000432251	-1	0.0027105	-1
PANX1	rs10765652	G	A	11	1.47087e-12	1	0.0005983	1
PANX1	rs10765653	T	C	11	1.34553e-12	1	0.0005983	1
PANX1	rs10765654	C	T	11	1.34532e-12	1	0.0005983	1
ZNF205	rs1076573	T	G	16	0.0022622	-1	0.0059887	-1
ARNTL	rs10766064	A	G	11	0.00316475	1	0.0083347	1
COPB1	rs10766184	A	G	11	5.34298e-12	1	0.0008105	1
GTF2H1	rs10766468	C	T	11	6.4574e-10	1	0.0088758	1
GTF2H1	rs10766471	C	T	11	3.03771e-10	1	0.0024038	1
LDHA	rs10766473	G	A	11	7.48817e-09	-1	0.0016597	-1
NAP1L4	rs10766497	A	G	11	3.94433e-08	1	0.0083053	1
SVIP	rs10766969	A	G	11	7.14038e-13	-1	0.0038402	-1
SVIP	rs10766971	A	C	11	7.14038e-13	1	0.0039316	1
ARL14EP	rs10767838	A	G	11	2.54243e-22	-1	0.0018159	-1
ARL14EP	rs10767839	G	A	11	6.5917e-09	-1	0.0097775	-1
TCP11L1	rs10767985	T	C	11	2.76611e-08	1	0.0027391	1
HSD17B12	rs10768966	G	T	11	1.54854e-16	1	0.0056958	1
HSD17B12	rs10768975	A	G	11	1.5462e-31	1	0.0001313	1
HSD17B12	rs10768976	T	G	11	1.49979e-31	1	0.0001313	1
NARFL	rs1076939	T	G	16	0.0037497	1	0.0011704	1
LSP1	rs10769814	A	C	11	0.000319659	1	0.0019483	1
TRIM66	rs10769944	A	G	11	4.35112e-12	1	0.0027211	1
C3AR1	rs10770226	A	G	12	5.522e-05	-1	0.0032191	-1
CLEC4D	rs10770847	C	T	12	2.493e-05	1	0.0024391	1
CLEC4D	rs10770849	A	C	12	0.000102426	1	0.0022312	1
CLEC4D	rs10770850	C	T	12	0.000335091	1	0.0075851	1
CLEC4D	rs10770853	T	C	12	0.000258131	1	0.0046781	1
CLEC4D	rs10770854	T	A	12	0.000266556	1	0.0046781	1
CLEC4D	rs10770855	A	G	12	0.000149602	1	0.0049449	1
CLEC4D	rs10770856	C	T	12	0.000161492	1	0.0046781	1
CLEC4D	rs10770857	T	A	12	0.000164665	1	0.0047844	1
CLEC4D	rs10770858	A	G	12	0.000144243	1	0.0046781	1
CAPRIN2	rs10771760	T	C	12	0.00559207	-1	0.0017516	-1
CAPRIN2	rs10771761	G	A	12	0.00593959	-1	0.0017516	-1
DDX11	rs10771792	T	C	12	1.33062e-09	1	0.0032715	1
DDX11	rs10771793	A	G	12	2.3002e-11	1	0.0037459	1
DDX11	rs10771794	C	T	12	5.42313e-11	1	0.0024634	1
DDX11	rs10771796	A	G	12	2.95365e-11	1	0.0034181	1
CLECL1	rs10772046	G	T	12	0.000128548	-1	9.31422e-07	-1
CLECL1	rs10772062	C	A	12	7.3856e-05	-1	4.47863e-07	-1
CLECL1	rs10772070	G	A	12	4.03081e-05	-1	3.94485e-07	-1
CLECL1	rs10772071	T	C	12	1.20733e-05	-1	3.94485e-07	-1
CLECL1	rs10772072	A	G	12	4.91084e-06	-1	3.94485e-07	-1
CLECL1	rs10772073	T	C	12	7.6037e-06	-1	3.77832e-07	-1
CLECL1	rs10772074	T	C	12	6.90148e-06	-1	3.77832e-07	-1
CLECL1	rs10772079	T	A	12	6.01019e-06	-1	1.54764e-07	-1
CLECL1	rs10772085	C	G	12	4.51651e-15	-1	5.53444e-11	-1
CLECL1	rs10772087	C	A	12	3.82135e-06	-1	1.29709e-06	-1
CLECL1	rs10772092	C	T	12	3.76782e-06	-1	1.29608e-07	-1
CLECL1	rs10772094	C	T	12	6.18552e-06	-1	1.24067e-07	-1
CLECL1	rs10772102	G	A	12	0.00106372	-1	6.30187e-06	-1
CLECL1	rs10772108	C	G	12	7.4623e-05	-1	2.22328e-05	-1
CLEC12A	rs10772223	T	C	12	4.59265e-06	-1	1.44178e-05	-1
CLEC12A	rs10772224	G	A	12	0.0013926	-1	0.0006714	-1
CDK2AP1	rs10772995	T	C	12	3.93153e-15	1	2.64787e-06	1
CDK2AP1	rs10772997	C	A	12	4.33022e-07	1	4.70913e-07	1
CDK2AP1	rs10772998	T	G	12	2.83185e-16	1	4.79348e-07	1
CDK2AP1	rs10772999	G	A	12	4.33022e-07	1	4.70913e-07	1
CDK2AP1	rs10773000	G	T	12	0.00287393	-1	0.0017268	-1
CDK2AP1	rs10773001	A	G	12	2.66895e-16	1	4.79348e-07	1
CDK2AP1	rs10773002	A	T	12	4.33022e-07	1	4.70913e-07	1
CDK2AP1	rs10773008	A	G	12	1.46481e-17	1	4.04221e-06	1
PHLDA2	rs1077335	A	G	11	0.0027133	-1	0.0068346	-1
VASH1	rs1077376	T	C	14	7.6057e-14	-1	1.74599e-06	-1
STX2	rs10773819	G	A	12	1.0353e-35	1	0.0047547	1
STX2	rs10773820	G	C	12	4.26085e-25	1	0.0059414	1
STX2	rs10773821	G	A	12	9.35726e-25	1	0.0059414	1
STX2	rs10773822	C	G	12	1.51345e-35	1	0.0036375	1
STX2	rs10773823	C	T	12	2.91049e-25	1	0.0040969	1
STX2	rs10773824	G	A	12	4.19113e-25	1	0.0040969	1
STX2	rs10773825	G	A	12	3.57446e-25	1	0.0040969	1
RP11-218M22.1	rs10774355	C	G	12	2.62374e-09	-1	0.0015626	-1
MRPL51	rs10774432	A	G	12	7.03775e-26	1	0.0007627	1
SLC7A6	rs10775303	G	T	16	1.65192e-14	1	0.0034423	1
SLC7A6	rs10775304	C	T	16	0.00895941	1	4.92833e-05	1
ST6GALNAC2	rs10775368	G	A	17	2.77424e-15	1	9.37101e-06	1
ST6GALNAC2	rs10775369	C	T	17	2.77424e-15	1	9.20723e-06	1
LRRC8B	rs1077538	A	G	1	3.87635e-07	1	0.0065956	1
LRRC8B	rs1077539	T	G	1	3.17695e-21	1	2.88194e-10	1
ZNF302	rs10775582	G	A	19	0.000150576	1	0.001515	1
FUOM	rs10776676	A	G	10	0.00618109	1	0.0004355	1
MRPL42	rs10777512	T	C	12	9.72024e-08	1	0.00038	1
MRPL42	rs10777514	T	C	12	8.73579e-20	1	2.2998e-05	1
NDUFA12	rs10777661	C	A	12	7.06339e-06	-1	0.0054493	-1
NDUFA12	rs10777662	T	A	12	3.7967e-17	1	1.23371e-09	1
NDUFA12	rs10777666	C	T	12	3.82387e-17	1	1.23371e-09	1
AMDHD1	rs10777752	C	A	12	8.9867e-22	1	0.0004118	1
AMDHD1	rs10777758	G	A	12	5.95585e-18	1	0.0028863	1
AMDHD1	rs10777764	C	A	12	6.92324e-06	1	0.0013591	1
NEDD1	rs10777820	C	A	12	1.31377e-20	-1	0.0023564	-1
NEDD1	rs10777821	C	G	12	1.34022e-20	-1	0.0023564	-1
NEDD1	rs10777822	T	A	12	1.35943e-20	-1	0.0023564	-1
NEDD1	rs10777823	C	T	12	1.01056e-20	1	0.0023564	1
NEDD1	rs10777824	G	C	12	2.98248e-21	1	0.0024358	1
NEDD1	rs10777826	T	C	12	7.02215e-22	1	0.007266	1
ISCU	rs10778644	G	A	12	7.68356e-09	-1	0.0051643	-1
ISCU	rs10778645	T	C	12	7.68356e-09	-1	0.0051643	-1
ISCU	rs10778646	C	T	12	7.68356e-09	-1	0.0051643	-1
ISCU	rs10778649	A	G	12	7.68356e-09	-1	0.0051643	-1
FLVCR1-AS1	rs10779584	T	A	1	2.03889e-27	1	0.00132	1
FLVCR1-AS1	rs10779585	G	A	1	1.81249e-38	1	0.0006773	1
FLVCR1-AS1	rs10779586	A	C	1	1.81249e-38	1	0.0006773	1
FLVCR1-AS1	rs10779587	A	T	1	1.81249e-38	1	0.0006773	1
FLVCR1-AS1	rs10779588	G	C	1	5.09417e-41	1	0.0002635	1
FLVCR1-AS1	rs10779590	G	T	1	1.56806e-38	1	0.0006162	1
FLVCR1-AS1	rs10779591	G	T	1	1.93494e-38	1	0.0005834	1
FLVCR1-AS1	rs10779592	G	T	1	8.40447e-38	1	0.0005834	1
FLVCR1-AS1	rs10779593	A	G	1	1.4664e-41	1	0.000231	1
FLVCR1-AS1	rs10779594	C	G	1	1.2286e-15	1	0.0004866	1
FLVCR1-AS1	rs10779595	T	C	1	4.21544e-38	1	0.000545	1
FLVCR1-AS1	rs10779596	G	T	1	2.58379e-08	1	0.0023517	1
ANGEL2	rs10779598	A	C	1	2.22645e-05	-1	0.0022899	-1
RBP7	rs10779734	G	A	1	0.00358629	1	7.1933e-05	1
ANXA4	rs10779953	A	G	2	0.00495972	-1	0.0055032	-1
PRUNE2	rs10781369	A	G	9	1.14664e-35	-1	1.18549e-08	-1
GNAQ	rs10781472	G	C	9	0.000425831	-1	0.0066156	-1
GNAQ	rs10781475	C	T	9	0.000265496	-1	0.0060511	-1
FUT7	rs10781534	C	T	9	0.000680122	-1	0.0016723	-1
[truncated: 39,770 more rows]

## Sheet: LPS vs PA24
Gene_Name	SNP	REF	ALT	chr	FDR.RNAseq	Slope_Sign.RNAseq	FDR.scRNAseq	Slope_Sign.scRNAseq
THAP9-AS1	rs10000180	G	A	4	3.6897e-24	-1	1.94554e-06	-1
CRIPAK	rs10000797	G	A	4	1.75114e-16	1	0.0080397	1
KLHL8	rs10001721	C	T	4	1.21989e-07	1	0.0003543	1
CENPC	rs10002109	C	T	4	1.59481e-05	1	0.0020029	1
PILRB	rs1000215	T	C	7	6.09376e-27	1	0.0033766	1
TSC22D4	rs1000215	T	C	7	1.26707e-07	1	0.0077309	1
CENPC	rs10002440	T	A	4	1.15938e-05	1	0.0021898	1
SPP1	rs10002782	A	G	4	7.7477e-12	-1	0.0024101	-1
RP11-362F19.1	rs10003871	T	G	4	6.00197e-17	-1	0.0021535	-1
RP11-362F19.1	rs10003902	A	G	4	1.5427e-16	-1	0.0018532	-1
STIM2	rs10004120	T	C	4	0.000896676	1	0.0064457	1
RPA2	rs1000432	T	C	1	6.70348e-07	1	0.0065797	1
LILRB1	rs1000574	C	T	19	1.37942e-07	-1	0.0078513	-1
UBA6	rs10006851	A	G	4	6.4473e-19	-1	0.0094426	1
ANXA5	rs10006927	T	C	4	0.000904367	-1	0.0092682	-1
USP53	rs10007409	C	T	4	1.00512e-08	1	0.0073666	1
LSM6	rs10007717	A	G	4	0.00365311	1	0.0032779	1
FADS2	rs1000778	A	G	11	7.50204e-05	-1	0.0019814	-1
ANXA5	rs10007865	T	C	4	0.000431871	1	5.07383e-05	1
RAPGEF2	rs10007988	A	C	4	9.41545e-16	-1	5.35424e-05	-1
RP11-597D13.9	rs10008208	G	A	4	2.80519e-16	1	0.0050945	1
PHC1	rs1000824	A	G	12	9.91113e-07	-1	0.0049819	-1
SLC39A8	rs10008684	T	C	4	0.00205587	1	1.02295e-07	1
NAAA	rs10008757	A	G	4	2.45448e-18	-1	0.0045998	-1
NFXL1	rs10008818	C	T	4	5.80622e-17	1	0.0056609	1
MAML3	rs10009067	C	T	4	1.64319e-11	-1	0.0096816	-1
DDX60L	rs10009393	A	G	4	1.19829e-07	-1	0.0023068	-1
DDX60L	rs10009813	C	G	4	3.46534e-06	-1	0.0078793	-1
NAAA	rs10009947	G	A	4	1.4306e-10	-1	0.0006449	-1
UBA6	rs10010078	A	C	4	5.9571e-19	-1	0.0093659	1
ANXA5	rs10010779	T	A	4	0.000524482	1	5.15249e-05	1
THAP9-AS1	rs10011004	C	T	4	1.99462e-21	1	1.86804e-06	1
THAP9-AS1	rs10011106	C	G	4	1.99462e-21	1	1.86804e-06	1
CYTL1	rs10011142	C	T	4	0.000106036	1	0.0006487	1
TAPBPL	rs1001127	A	C	12	2.96859e-18	-1	0.0066798	-1
VAMP1	rs1001127	A	C	12	4.50873e-08	1	0.0026821	1
RP11-597D13.9	rs10012339	A	T	4	1.10378e-14	1	0.0045227	1
REST	rs10012574	C	T	4	0.00395185	1	0.0010717	1
AF001548.5	rs1001319	G	A	16	4.63876e-12	-1	3.59577e-07	-1
DDX60L	rs10013385	G	A	4	0.00803002	-1	9.29863e-05	-1
DDX60L	rs10014173	T	C	4	3.11496e-06	-1	0.0078048	-1
THAP9-AS1	rs10014698	C	T	4	1.02925e-07	1	0.0013829	1
ST7L	rs1001494	T	C	1	5.10489e-36	1	0.0040352	1
UBA6	rs10015138	C	T	4	6.4473e-19	-1	0.0094426	1
KLHL8	rs10015288	C	T	4	3.85468e-07	1	0.0001694	1
TBC1D9	rs10015727	T	C	4	0.00179791	-1	0.0005438	-1
RP11-539L10.3	rs10016409	A	G	4	4.02091e-08	-1	2.36617e-05	-1
UVSSA	rs10016557	T	C	4	0.00192811	-1	0.0021406	-1
TBCK	rs10016884	T	C	4	1.92315e-11	-1	0.0036189	-1
ANXA5	rs10016895	T	C	4	0.000550165	1	4.60935e-05	1
CYP4V2	rs10017419	T	G	4	1.6833e-11	1	0.0040198	1
ATP6V1E2	rs1001745	T	C	2	1.85017e-11	-1	0.0040918	-1
DDX60L	rs10018076	C	T	4	2.427e-11	-1	1.45441e-06	-1
DDX60L	rs10018879	A	G	4	0.000109511	1	0.0074373	1
SLC39A8	rs10019247	A	G	4	0.00162706	1	1.02295e-07	1
TIMM10	rs1001956	C	G	11	9.51748e-12	-1	4.78824e-08	-1
SGCB	rs10020133	C	T	4	1.86609e-13	-1	0.00432	-1
SGCB	rs10020225	C	G	4	1.84088e-13	-1	0.0037412	-1
WDHD1	rs1002054	A	C	14	3.59225e-21	-1	0.0058406	-1
DDX60L	rs10020701	T	C	4	3.46534e-06	-1	0.0078048	-1
DDX60L	rs10020714	T	C	4	3.46534e-06	-1	0.0078048	-1
GRK4	rs10021191	G	A	4	7.3329e-21	-1	0.0089751	-1
DDX60L	rs10021329	G	T	4	6.87418e-06	-1	0.0081739	-1
DDX60L	rs10021353	G	C	4	6.70704e-06	-1	0.0081739	-1
NAAA	rs10021434	G	C	4	1.64009e-10	-1	0.0006449	-1
THAP9-AS1	rs10021493	C	T	4	1.61779e-12	1	2.81424e-05	1
AP000350.5	rs1002286	G	A	22	6.99812e-33	1	5.91514e-06	1
DDT	rs1002286	G	A	22	7.14018e-15	1	0.0004273	1
DDTL	rs1002286	G	A	22	0.0026802	-1	0.0001967	-1
KLHL8	rs10023050	A	G	4	0.00168649	1	0.0052675	1
RAPGEF2	rs10023262	A	T	4	2.81969e-09	-1	0.0001342	-1
UVSSA	rs10023473	C	T	4	0.00172858	-1	0.001553	-1
NUDT2	rs1002352	C	A	9	6.97159e-10	-1	0.0007845	-1
NAAA	rs10024226	A	G	4	0.00517294	1	0.000895	1
SETD9	rs1002473	T	G	5	4.58041e-24	1	5.99366e-12	1
SETD9	rs1002474	T	C	5	5.25688e-24	1	5.99366e-12	1
RPS6KA1	rs1002488	G	A	1	8.01414e-10	1	0.0078326	1
ANXA5	rs10024899	T	C	4	9.61356e-10	-1	2.27942e-05	-1
CYP4V2	rs10024936	A	G	4	2.13953e-11	1	0.0040608	1
CYP4V2	rs10024944	A	C	4	1.33924e-11	1	0.0040608	1
S100P	rs10025855	C	T	4	0.00123696	-1	0.0048114	-1
CRIPAK	rs10025954	C	T	4	2.00558e-16	1	0.0088188	1
REST	rs10026372	T	C	4	0.00465426	1	0.0010544	1
DOCK7	rs1002687	G	A	1	4.69815e-41	1	5.45433e-07	1
THAP9-AS1	rs10026872	T	C	4	1.61779e-12	1	5.73152e-05	1
CYP4V2	rs10027488	A	G	4	1.6833e-11	1	0.0040608	1
NFXL1	rs10028155	C	A	4	1.49888e-21	1	0.0052838	1
RP11-597D13.9	rs10028490	A	T	4	1.2885e-14	1	0.0049235	1
SGCB	rs10029260	T	C	4	3.51199e-11	-1	0.0038255	-1
THAP9-AS1	rs10029355	T	C	4	1.61779e-12	1	5.92947e-05	1
UBA6	rs10029557	A	G	4	6.4473e-19	-1	0.0062798	1
ZNF205	rs1002965	G	C	16	3.50519e-05	-1	3.36272e-05	-1
GRK4	rs10030130	C	A	4	1.45635e-20	-1	0.0090595	-1
ELF2	rs10030284	T	C	4	5.7434e-07	-1	0.006007	1
RAPGEF2	rs10030466	C	T	4	6.02527e-16	-1	5.35424e-05	-1
MAML3	rs10030657	G	A	4	2.82411e-11	-1	0.0096816	-1
CYTL1	rs10031270	T	G	4	3.42348e-21	1	6.00579e-16	1
NAAA	rs10031733	C	T	4	1.64009e-10	-1	0.0006449	-1
PLA2G12A	rs10032323	G	A	4	3.97227e-08	-1	0.0028265	-1
KCTD20	rs1003250	T	C	6	1.62652e-22	-1	0.0010256	-1
ARSA	rs1003322	C	A	22	1.01506e-11	-1	0.0005904	-1
RCHY1	rs10033255	G	A	4	0.00033628	1	0.0054931	1
SPP1	rs10033310	A	C	4	9.11874e-13	-1	0.0023052	-1
RCHY1	rs10033354	G	A	4	0.000301999	1	0.005366	1
S100P	rs10033741	G	A	4	0.00119568	-1	0.0025294	-1
TMA16	rs10034495	A	G	4	0.000735923	-1	0.0019041	-1
THAP9-AS1	rs10034593	G	T	4	1.6017e-12	1	7.89385e-05	1
UBTD2	rs10035786	C	T	5	7.7494e-13	1	0.0005267	1
PDLIM4	rs10036208	T	C	5	7.0533e-19	-1	0.0040711	-1
PDGFB	rs1003643	T	G	22	4.89331e-13	-1	0.0002446	-1
PDGFB	rs1003644	G	A	22	5.63293e-13	-1	0.0002446	-1
SETD9	rs10036895	G	A	5	6.26891e-17	1	5.36617e-09	1
UBTD2	rs10037205	T	A	5	8.35694e-13	1	0.0005267	1
YIPF5	rs10038078	C	T	5	6.21828e-11	-1	0.0049912	-1
CSNK1G3	rs10038345	A	G	5	0.00431335	-1	0.0097549	-1
ERAP2	rs10038651	G	A	5	4.32894e-44	1	3.54187e-06	1
LIG3	rs1003918	G	A	17	1.12282e-14	-1	0.0002096	-1
SETD9	rs10039322	A	C	5	4.24959e-16	1	2.26171e-09	1
SETD9	rs10039338	A	G	5	2.12963e-15	1	5.25151e-09	1
UBTD2	rs10039416	G	A	5	1.86138e-13	1	7.88805e-06	1
UBTD2	rs10039452	C	T	5	2.95668e-13	1	7.88805e-06	1
CAST	rs10039522	G	A	5	1.15705e-17	1	0.002698	1
ZNF366	rs10039537	C	A	5	0.000939891	1	0.0058836	1
YIPF5	rs10039547	T	G	5	6.27678e-11	-1	0.0048777	-1
THAP7-AS1	rs1003968	T	C	22	2.15226e-06	-1	1.47347e-06	-1
MKKS	rs1003993	T	C	20	2.84131e-10	-1	0.0003322	-1
MOCS2	rs10041086	G	A	5	0.00533237	-1	0.0053958	-1
SRA1	rs10041762	A	G	5	0.00012019	1	0.0032004	1
ZNF366	rs10042132	C	T	5	0.000875808	1	0.0051103	1
ZNF366	rs10042419	A	G	5	0.000826012	1	0.0058836	1
UBTD2	rs10042599	T	A	5	5.08902e-14	1	6.88542e-06	1
ZNF366	rs10043659	T	C	5	0.000445619	1	0.0026856	1
ERAP2	rs10044354	C	T	5	3.38344e-44	1	3.54187e-06	1
SLC12A7	rs10044441	C	A	5	1.00502e-25	-1	9.84421e-05	-1
UBTD2	rs10044594	C	T	5	1.77954e-13	1	6.6749e-06	1
CAST	rs10045215	C	T	5	1.15705e-17	1	0.002698	1
SLC26A2	rs10045945	C	T	5	0.00226313	-1	0.0031901	-1
UBTD2	rs10046091	A	G	5	1.12934e-13	1	8.53918e-06	1
HDDC2	rs10046391	C	T	6	6.43003e-17	-1	0.0001929	-1
STEAP4	rs10046469	G	C	7	7.02141e-21	1	0.0070643	1
ENTPD3-AS1	rs1004655	G	A	3	5.84222e-07	1	0.0064614	1
TBC1D2	rs10046819	G	C	9	4.65669e-11	1	9.65317e-06	1
SERINC2	rs10047085	A	G	1	0.00149212	-1	0.003297	-1
GM2A	rs1004736	T	G	5	0.00109418	1	0.0023831	1
CTSC	rs10047448	A	G	11	2.10785e-08	1	5.6361e-06	1
HDDC3	rs10048033	C	G	15	1.21071e-08	1	0.0084585	1
ZNF561	rs10048590	G	C	19	7.87393e-10	-1	0.0015508	-1
ZNF561	rs10048592	T	C	19	4.1142e-10	-1	0.0015508	-1
C2orf27A	rs10048766	A	G	2	3.91742e-13	-1	0.0002008	-1
C2orf27A	rs10048769	A	G	2	3.58543e-15	-1	0.0002008	-1
TBC1D9	rs10049566	A	G	4	0.000216916	-1	0.0009223	-1
NFXL1	rs10049713	C	T	4	1.28695e-20	1	0.0096703	1
RP4-647C14.2	rs1005013	C	T	14	4.41151e-10	-1	0.0020603	-1
RP4-647C14.2	rs1005014	G	A	14	1.02777e-08	-1	0.002698	-1
PPA2	rs10050189	G	A	4	8.70688e-14	1	0.0032108	1
ZNF366	rs10051489	C	T	5	0.000875326	1	0.0029974	1
ERAP2	rs10051637	A	G	5	4.32894e-44	1	3.54187e-06	1
PDLIM4	rs10051679	T	A	5	6.58024e-16	-1	0.0083594	-1
ZNF366	rs10051996	C	T	5	0.000838224	1	0.0028844	1
C14orf1	rs1005224	T	A	14	1.88426e-05	1	0.0010469	1
UBTD2	rs10053729	C	A	5	1.66218e-13	1	7.45731e-06	1
UBTD2	rs10053771	C	T	5	1.65359e-13	1	6.77619e-06	1
XPNPEP3	rs1005402	T	C	22	0.000113751	-1	0.0011419	-1
UBTD2	rs10054468	A	G	5	3.04693e-13	1	9.98953e-06	1
YIPF5	rs10055251	G	A	5	4.92805e-11	-1	0.0049912	-1
ZNF366	rs10056589	G	A	5	0.00108389	1	0.0049912	1
ZNF366	rs10056751	G	A	5	0.000865561	1	0.0052969	1
ZNF366	rs10056762	C	G	5	0.000955675	1	0.0029625	1
ZNF366	rs10056820	C	T	5	0.000955675	1	0.0029625	1
PTGIR	rs1005774	C	A	19	0.00851163	1	0.003261	1
NUDT12	rs10057864	T	C	5	8.48812e-26	-1	0.0026716	-1
NUDT12	rs10057908	T	G	5	0.00234072	1	0.007777	1
ERAP2	rs10058476	T	A	5	9.16889e-41	1	3.54187e-06	1
CTD-2203K17.1	rs10058981	A	G	5	4.07196e-05	-1	0.0093878	-1
UBTD2	rs10059170	A	C	5	1.51519e-13	1	6.6749e-06	1
ZNF366	rs10059713	C	T	5	0.000883127	1	0.0056194	1
UBTD2	rs10060152	T	C	5	5.68781e-13	1	6.77619e-06	1
NUDT12	rs10061242	T	G	5	7.63338e-26	-1	0.0039616	-1
CTD-2083E4.6	rs10061294	A	G	5	8.22604e-06	1	0.0031368	-1
ATG10	rs10061458	G	C	5	4.85427e-10	-1	0.0051739	-1
ZZEF1	rs1006149	A	G	17	1.32483e-05	-1	0.0013877	1
CTD-2083E4.6	rs10061563	T	G	5	2.75811e-06	1	0.0028637	-1
ZNF366	rs10061668	A	G	5	0.00033568	1	0.0035206	1
UBTD2	rs10061704	T	C	5	1.5726e-13	1	6.77619e-06	1
ERAP2	rs10061936	T	C	5	1.44682e-32	1	4.65421e-06	1
HMBS	rs1006195	G	T	11	3.74407e-08	1	0.0056436	1
ITGB1BP1	rs10063	T	C	2	0.00493485	1	0.0076032	1
ZNF366	rs10063693	T	C	5	0.000761305	1	0.0048686	1
UBTD2	rs10063708	T	G	5	5.54895e-14	1	7.54869e-06	1
PMM1	rs1006407	T	C	22	3.25983e-08	-1	0.0002454	-1
ZNF366	rs10065019	G	A	5	0.000871121	1	0.0047547	1
ATG10	rs10065463	C	T	5	2.45474e-10	-1	0.0052286	-1
ATG10	rs10066167	C	T	5	2.80051e-10	-1	0.0051739	-1
ZNF366	rs10066387	G	T	5	0.000955675	1	0.0028844	1
SLC12A7	rs10067280	C	T	5	1.29645e-27	-1	4.93255e-05	-1
SUB1	rs10067390	C	T	5	0.00195138	-1	0.004274	-1
AP000350.5	rs1006771	G	T	22	1.27133e-24	1	0.0003548	1
SRA1	rs10067969	A	G	5	7.53639e-12	1	0.0003027	1
ATG10	rs10068160	C	A	5	5.77868e-11	-1	0.0028488	-1
NLN	rs10068333	C	T	5	2.60152e-12	1	0.001122	1
SLC26A2	rs10068537	G	A	5	0.00214324	-1	0.0055679	-1
ERAP2	rs10069361	G	A	5	9.08041e-33	1	4.65421e-06	1
ZNF366	rs10069491	T	C	5	0.000838224	1	0.0028469	1
ZZEF1	rs1006954	G	A	17	0.00311678	-1	0.0054158	1
UBTD2	rs10069870	C	T	5	1.65144e-13	1	6.40982e-06	1
CPEB4	rs10070067	C	T	5	0.000117379	1	0.0008555	1
NLN	rs10070137	G	C	5	2.60152e-12	1	0.001122	1
ATG10	rs10070637	A	G	5	2.99671e-10	-1	0.0051739	-1
UBTD2	rs10070818	G	A	5	1.3085e-12	1	0.0026751	1
UBTD2	rs10070834	C	T	5	7.80084e-13	1	0.0004532	1
PDGFB	rs1007117	C	A	22	2.57345e-12	-1	0.0002602	-1
LMBRD2	rs10071838	C	T	5	7.21225e-10	-1	0.0073798	-1
ERAP2	rs10071975	G	C	5	1.25841e-32	1	4.65421e-06	1
YIPF5	rs10072336	T	C	5	5.1659e-11	-1	0.0049912	-1
YIPF5	rs10072337	T	C	5	5.84596e-11	-1	0.0049912	-1
UBTD2	rs10072353	T	C	5	0.000262242	-1	0.0001373	-1
UBTD2	rs10072862	T	C	5	0.00379906	-1	0.000402	-1
SPINK1	rs1007299	T	C	5	3.95259e-05	-1	0.0005105	-1
SPINK1	rs1007300	A	G	5	3.70201e-12	-1	1.02182e-07	-1
UBTD2	rs10073392	A	C	5	1.673e-13	1	7.05574e-06	1
UBTD2	rs10073859	A	G	5	7.7494e-13	1	0.0005267	1
PLXNA1	rs1007390	T	C	3	1.56751e-13	1	0.0032212	1
SLC25A13	rs1007452	G	A	7	3.07955e-09	1	0.0067081	1
IMMT	rs1007502	A	T	2	6.97765e-16	1	0.0035546	1
CAST	rs10075736	C	T	5	2.05165e-18	1	0.002698	1
PDLIM4	rs1007602	T	C	5	3.88223e-23	-1	0.0016563	-1
EIF5A	rs1007605	A	G	17	1.72005e-09	-1	1.79529e-06	-1
ERAP2	rs10076136	G	C	5	1.12331e-32	1	4.65421e-06	1
UBTD2	rs10077514	T	C	5	1.91217e-13	1	6.40982e-06	1
ERAP2	rs10077945	C	T	5	4.32894e-44	1	3.54187e-06	1
NUDT12	rs10078744	T	C	5	6.48363e-26	-1	0.0024946	-1
UBTD2	rs10078784	A	G	5	3.0717e-13	1	7.88805e-06	1
AP000350.5	rs1007888	C	T	22	1.40596e-29	1	3.30009e-06	1
DDT	rs1007888	C	T	22	1.03411e-13	1	0.0004881	1
DDTL	rs1007888	C	T	22	0.00896539	-1	0.000429	-1
CTD-2083E4.6	rs10079128	C	T	5	4.67692e-05	1	0.0063028	-1
SPSB2	rs1007923	T	A	12	2.29903e-29	1	7.56762e-07	1
SPSB2	rs1007924	A	G	12	4.65707e-28	1	2.27637e-06	1
ZNF366	rs10079381	C	G	5	0.000350958	1	0.0033119	1
SUB1	rs1008023	C	A	5	0.00633975	-1	0.004274	-1
PROSER2	rs10082444	T	C	10	5.66668e-14	1	0.0034027	1
CCDC53	rs10083092	T	C	12	7.54855e-14	-1	0.0064888	-1
C22orf34	rs1008320	G	A	22	1.12072e-06	1	0.0014376	-1
PLA2G12A	rs1008326	T	C	4	6.4498e-09	1	0.0084385	1
INO80E	rs10083738	G	A	16	5.4841e-11	-1	0.0017877	-1
PSMD5-AS1	rs1008381	T	C	9	1.80789e-10	-1	0.0001506	-1
PSMD5-AS1	rs1008382	C	G	9	1.80789e-10	-1	0.0001506	-1
PSMD5-AS1	rs1008383	C	G	9	1.56304e-10	-1	0.0001506	-1
C2orf27A	rs10084241	A	C	2	1.48966e-06	-1	0.001258	-1
PRMT2	rs10084607	G	T	21	1.63799e-35	-1	0.0030268	-1
S100B	rs10084607	G	T	21	2.64519e-19	-1	3.1272e-05	-1
PRMT2	rs10084620	A	G	21	2.50689e-35	-1	0.0030268	-1
S100B	rs10084620	A	G	21	6.74132e-19	-1	3.1272e-05	-1
PRMT2	rs10084621	A	G	21	1.64667e-35	-1	0.0030268	-1
S100B	rs10084621	A	G	21	5.00427e-19	-1	3.1272e-05	-1
CAT	rs1008491	G	T	11	2.48924e-10	1	0.004985	1
PILRB	rs10085549	C	T	7	3.80938e-31	1	0.0001487	1
TSC22D4	rs10085549	C	T	7	4.25991e-06	1	0.0098059	1
ZFAND2A	rs10085795	A	G	7	9.07172e-11	-1	0.003186	-1
PDIA4	rs10085877	G	C	7	7.0489e-10	-1	0.0036259	-1
CLECL1	rs1008610	C	G	12	0.000111696	-1	0.0013506	-1
CCDC25	rs10086140	A	G	8	2.27567e-09	-1	1.00358e-05	-1
PTK2B	rs10086852	G	C	8	1.54615e-06	1	0.0058764	1
LY96	rs10086976	C	T	8	1.22814e-07	-1	0.0015265	-1
CSGALNACT1	rs10087018	G	A	8	6.52925e-05	1	3.53104e-05	1
TMEM65	rs10087062	C	T	8	3.39862e-09	1	0.0020287	1
TMEM65	rs10087137	G	A	8	3.99701e-09	1	0.0019761	1
TMEM65	rs10087222	A	G	8	2.55618e-09	1	0.0019761	1
RP11-157E21.1	rs10087285	G	A	8	0.000353458	-1	0.0030565	-1
SMIM19	rs10087350	G	A	8	2.46673e-20	1	1.30062e-05	1
TMEM65	rs10087374	G	T	8	3.43486e-09	1	0.0020287	1
SNX16	rs10087411	A	T	8	1.31339e-21	-1	1.75592e-11	-1
FUT10	rs10087736	A	G	8	3.52584e-28	-1	0.0006262	-1
OXR1	rs10087813	C	T	8	2.64579e-06	1	0.0011094	1
RPL8	rs10089228	C	T	8	2.01873e-18	1	0.0057413	1
SYS1	rs1008953	T	C	20	1.04609e-08	1	1.29578e-06	1
PTK2B	rs10089637	A	C	8	0.000249537	1	0.0024006	1
OXR1	rs10091011	T	G	8	2.86439e-06	1	0.0011395	1
SNX16	rs10091077	A	G	8	0.00180684	1	0.0021392	1
NDUFB9	rs10091243	A	G	8	2.11829e-10	1	0.000123	1
PTK2B	rs10091396	C	A	8	3.00699e-11	-1	0.0080444	-1
CCDC25	rs10091671	G	A	8	2.90407e-19	-1	1.26531e-07	-1
CCDC25	rs10091801	T	C	8	8.32654e-09	-1	7.9102e-06	-1
TMEM65	rs10091808	T	C	8	3.44949e-09	1	0.0019761	1
RPL8	rs10092139	C	G	8	8.60171e-30	-1	0.0047725	-1
CCDC25	rs10092493	G	A	8	6.14741e-09	-1	8.64318e-06	-1
NDUFB9	rs10092569	T	C	8	5.06243e-10	1	4.90727e-05	1
TMEM65	rs10092616	A	C	8	3.15373e-09	1	0.0019041	1
MFHAS1	rs10092694	G	A	8	0.00207075	1	0.000501	1
ANKLE2	rs1009321	A	G	12	2.52508e-19	-1	0.0035569	-1
CCDC25	rs10093673	T	C	8	2.97484e-08	-1	0.0009821	-1
OXR1	rs10094235	G	A	8	3.81861e-06	1	0.0022778	1
CYB5R3	rs1009433	T	G	22	6.32341e-10	1	0.0081257	1
FUT10	rs10094645	G	A	8	2.5615e-36	-1	1.06077e-05	-1
FUT10	rs10094805	C	G	8	4.49405e-36	-1	1.17056e-05	-1
FUT10	rs10094851	A	G	8	3.80279e-36	-1	1.1857e-05	-1
RP11-661A12.5	rs10095885	T	C	8	0.0013377	1	0.0018036	1
LINC00968	rs10095976	C	T	8	0.000557304	1	0.0022506	1
CCNE2	rs10096090	C	T	8	2.72157e-10	1	0.004734	1
RAB2A	rs10096140	G	A	8	1.2983e-18	1	0.0006893	1
FUT10	rs10097189	C	G	8	2.16941e-36	-1	8.78919e-06	-1
CCDC25	rs10097446	A	C	8	5.75068e-20	-1	1.26531e-07	-1
RP11-157E21.1	rs10097785	G	A	8	1.18626e-07	-1	0.0022491	-1
FUT10	rs10097936	G	A	8	2.28532e-37	-1	1.17379e-05	-1
RP11-661A12.5	rs10098046	G	A	8	2.90234e-09	-1	0.0003686	-1
LINC01050	rs1009822	C	T	13	0.00825167	1	0.0029664	1
SNX16	rs10098684	T	G	8	1.34825e-21	-1	1.75592e-11	-1
RAB2A	rs10098769	T	G	8	2.20067e-17	1	0.0008046	1
RP11-661A12.5	rs10099131	C	T	8	0.000102983	1	0.0018785	1
SNX16	rs10099370	T	C	8	1.34825e-21	-1	1.75592e-11	-1
RP11-661A12.5	rs10099676	C	T	8	6.60969e-21	-1	2.1116e-08	-1
CCDC25	rs10100165	T	C	8	5.32231e-09	-1	3.16209e-06	-1
GGH	rs10100456	T	C	8	6.29542e-06	-1	0.0071409	-1
RP11-661A12.5	rs10100461	G	A	8	4.90057e-09	-1	0.0003686	-1
CCNE2	rs10100651	G	C	8	4.56974e-05	1	0.00654	1
CCDC25	rs10101568	G	A	8	5.32231e-09	-1	7.9102e-06	-1
CCDC25	rs10101588	G	T	8	5.75265e-09	-1	7.9102e-06	-1
GSTM4	rs1010167	C	G	1	4.91758e-28	-1	0.0005544	-1
FUT10	rs10101757	C	G	8	2.18208e-31	-1	0.000182	-1
FUT10	rs10102068	C	A	8	2.26583e-37	-1	8.3503e-06	-1
CCDC25	rs10102309	T	C	8	5.75068e-20	-1	1.23796e-07	-1
IMMT	rs1010239	C	T	2	4.62809e-15	1	0.0035138	1
CLN8	rs10102731	A	G	8	2.65837e-12	1	0.0012207	1
RAB2A	rs10102740	T	C	8	2.1876e-17	1	0.0006699	1
RP11-1149M10.2	rs10103218	T	C	8	1.47464e-18	-1	4.28038e-05	-1
FUT10	rs10103271	T	A	8	4.62477e-36	-1	1.31737e-05	-1
RP11-661A12.5	rs10103541	A	G	8	1.26275e-37	-1	8.45801e-18	-1
CCDC25	rs10103758	C	T	8	2.32787e-19	1	1.10349e-07	1
RP11-661A12.5	rs10104402	G	A	8	1.04767e-07	-1	0.0003686	-1
CCDC25	rs10105019	C	T	8	9.14918e-20	-1	1.23796e-07	-1
TMEM9	rs1010502	C	G	1	1.42027e-41	1	1.61784e-05	1
PTK2B	rs10105298	G	T	8	2.0097e-13	-1	0.0002556	-1
CLN8	rs10105317	G	A	8	3.51116e-08	1	0.0087621	1
CCDC25	rs10105720	G	A	8	4.72862e-09	-1	8.93755e-06	-1
CLN8	rs10106153	C	A	8	3.51116e-08	1	0.0087621	1
SNX16	rs10106226	T	C	8	3.55139e-20	1	1.8731e-10	1
NDUFB9	rs10106292	T	C	8	2.59972e-09	1	0.000123	1
GGH	rs10106324	A	G	8	1.25173e-05	-1	0.0058764	-1
PTK2B	rs10106782	G	A	8	5.20874e-06	1	0.0095809	1
GS1-124K5.4	rs10107	G	A	7	9.36974e-05	-1	0.00109	-1
SLC45A4	rs10107504	G	A	8	2.29916e-27	-1	0.0021492	-1
CPNE1	rs1010759	G	A	20	1.57904e-10	-1	2.44587e-07	-1
RPL8	rs10107601	A	G	8	1.65545e-15	1	0.0065638	1
MFHAS1	rs10107645	A	C	8	0.00281747	1	0.0006134	1
RP11-1149M10.2	rs10108516	A	T	8	6.38705e-19	-1	0.0001195	-1
RP11-157E21.1	rs10109095	A	G	8	1.9708e-07	-1	0.0005865	-1
SNX16	rs10109214	G	A	8	4.5497e-11	-1	6.41216e-11	-1
SMIM19	rs10109400	T	C	8	1.1164e-23	-1	2.85417e-05	-1
ELP2	rs1010955	T	C	18	8.68895e-18	1	0.0043173	1
OXR1	rs10109929	C	T	8	4.30032e-07	1	0.0003358	1
LINC01050	rs1011010	G	C	13	3.52835e-07	1	0.0082906	1
CCDC25	rs10110224	T	C	8	5.69108e-20	-1	1.23796e-07	-1
SNX16	rs10110803	C	G	8	3.56737e-26	-1	1.00489e-11	-1
TRAPPC4	rs10111	C	T	11	3.96155e-29	1	8.74026e-06	1
SNX16	rs10111831	C	T	8	1.34825e-21	-1	1.75592e-11	-1
RP11-157E21.1	rs10112319	T	A	8	9.57657e-06	-1	0.0062875	-1
RP11-324I22.4	rs1011253	A	G	10	7.68809e-24	1	0.0003036	1
FUT10	rs10112664	G	A	8	5.20624e-36	-1	1.31737e-05	-1
FUT10	rs10112798	G	A	8	7.01762e-36	-1	1.31737e-05	-1
SNX16	rs10112819	A	G	8	9.56515e-09	1	1.14387e-10	1
CLN8	rs10113471	C	A	8	4.2992e-08	1	0.0083397	1
SNX16	rs10113477	C	G	8	1.02826e-11	-1	4.58428e-09	-1
CCDC25	rs10113647	T	C	8	2.97484e-08	-1	0.000929	-1
PTK2B	rs10113756	A	G	8	3.00699e-11	-1	0.0083102	-1
SEMA4D	rs10114167	A	G	9	8.97412e-05	1	0.0049235	1
TMOD1	rs10114709	C	T	9	2.03697e-26	1	0.0037459	1
CIZ1	rs10115483	C	T	9	1.08543e-29	1	0.0030131	1
CIZ1	rs10115537	G	A	9	4.14018e-28	1	0.0030485	1
NUDT2	rs10115705	G	A	9	2.55358e-08	-1	0.0024439	-1
RP11-307E17.8	rs10115864	A	C	9	3.08972e-18	-1	0.0061439	-1
CCDC77	rs1011699	T	C	12	1.98521e-10	1	0.0023439	1
PSMD5-AS1	rs10117059	G	C	9	3.58801e-09	-1	0.0005143	-1
SPTLC1	rs10118072	T	C	9	0.00326871	1	0.001265	1
PSMD5-AS1	rs10118357	G	A	9	1.5096e-08	-1	8.28824e-06	-1
NUDT2	rs10119084	G	C	9	5.00633e-12	1	0.0001382	1
DNAJC15	rs1011949	C	G	13	1.31552e-17	-1	3.86925e-11	-1
ZNF429	rs1012040	T	C	19	3.07837e-20	1	0.0004044	1
SLC31A1	rs10121117	G	A	9	5.21657e-14	-1	0.0007365	-1
SLC31A1	rs10121164	G	A	9	1.38006e-09	-1	0.0051675	-1
SEMA4D	rs10121439	C	T	9	0.00562999	1	0.0001684	1
TTC39B	rs10121558	A	G	9	1.42886e-07	-1	0.0056194	-1
XRCC6BP1	rs10122	C	T	12	2.06805e-26	-1	0.0004149	-1
RP11-307E17.8	rs10122398	C	G	9	2.0992e-18	-1	0.0051868	-1
SNHG7	rs10123424	C	T	9	0.00957139	1	0.0036796	1
RP11-307E17.8	rs10125744	G	A	9	1.83888e-18	-1	0.0053067	-1
RNPEP	rs10127894	G	A	1	1.76775e-16	1	0.0005635	1
GSTM4	rs10127988	C	T	1	0.00829889	-1	0.0071324	-1
NFXL1	rs1012844	A	G	4	5.73112e-17	1	0.0057943	1
CCDC53	rs10128915	T	C	12	1.73303e-19	-1	0.0012105	-1
CHPT1	rs10128996	G	A	12	3.36913e-31	1	5.26354e-06	1
CHURC1	rs10129479	A	G	14	1.95401e-32	1	6.39797e-07	1
RP11-8L8.2	rs10129561	C	A	14	6.1223e-06	1	0.0014942	1
CFL2	rs10130590	C	T	14	0.000138731	1	0.0026332	1
RPL8	rs1013084	C	T	8	1.06313e-18	1	0.0059016	1
CHURC1	rs10131002	T	C	14	2.39775e-32	1	6.39797e-07	1
WDHD1	rs10131768	A	G	14	3.05648e-21	-1	0.0044078	-1
FLRT2	rs10131918	A	C	14	7.97918e-13	1	0.0008848	1
CFL2	rs10132108	G	A	14	3.30508e-10	1	0.005206	1
C14orf1	rs10132250	C	A	14	8.19985e-05	1	0.0015637	1
CHURC1	rs10132396	G	A	14	1.42181e-31	1	6.39797e-07	1
CHURC1	rs10132686	T	C	14	0.000202065	1	0.0001843	1
CHURC1	rs10132742	C	T	14	1.89149e-32	1	6.39797e-07	1
FLRT2	rs10132797	C	G	14	3.92143e-13	1	0.0006568	1
CHURC1	rs10132858	A	G	14	2.73574e-32	1	5.12962e-07	1
IFI27L1	rs10132928	C	T	14	0.00958781	-1	0.0009237	-1
CHURC1	rs10133054	C	G	14	1.57198e-32	1	5.34766e-07	1
CHURC1	rs10133290	A	C	14	2.73574e-32	1	5.12962e-07	1
FLRT2	rs10133483	C	T	14	6.00866e-12	1	0.0016814	1
FLRT2	rs10133569	C	T	14	2.25097e-11	1	0.0059887	1
FLRT2	rs10133643	G	A	14	3.2448e-12	1	0.0016814	1
FLRT2	rs10133875	C	A	14	2.00355e-13	1	0.0014758	1
GALC	rs10134254	T	G	14	1.08913e-09	-1	0.0009814	-1
ACOT4	rs10134911	G	A	14	2.92256e-05	1	0.0011403	1
IFI27L2	rs10134915	G	A	14	0.000401609	-1	0.0098458	-1
CFL2	rs10135305	A	G	14	3.10835e-10	1	0.005142	1
WDHD1	rs10135721	T	C	14	1.80516e-22	-1	0.0050945	-1
CHURC1	rs10136196	G	A	14	5.45527e-15	1	2.65306e-06	1
ACOT4	rs10136341	G	A	14	7.25863e-06	1	0.0011276	1
ACOT4	rs10136389	T	C	14	5.27791e-05	1	0.0020124	1
MARK3	rs1013650	G	A	14	2.90721e-08	-1	0.0045369	-1
ACOT4	rs10137126	A	T	14	3.18767e-06	1	0.0004007	1
ACOT4	rs10137762	C	T	14	1.51698e-06	1	0.000467	1
ACOT4	rs10137768	C	T	14	5.24431e-07	1	0.0027934	1
FLRT2	rs10138010	C	T	14	3.13312e-13	1	0.0002872	1
GALC	rs10138271	A	G	14	1.08306e-09	-1	0.0009814	-1
CHURC1	rs10138534	G	T	14	1.85125e-32	1	6.39797e-07	1
ACOT4	rs10138579	C	A	14	1.28262e-06	1	0.0004611	1
AREL1	rs10139052	T	C	14	1.23077e-07	1	0.0081933	1
CHURC1	rs10139079	A	T	14	2.49707e-31	1	6.39797e-07	1
AREL1	rs10139160	T	C	14	1.5126e-07	1	0.0081933	1
CFL2	rs10139365	A	C	14	7.25355e-21	1	0.0013108	1
IFI27L1	rs10139429	T	G	14	4.00457e-11	1	0.0003465	1
CHURC1	rs10139435	G	A	14	7.93544e-17	1	1.28291e-05	1
CHURC1	rs10139595	G	A	14	1.40115e-32	1	6.39797e-07	1
CFL2	rs10140139	T	C	14	6.23468e-23	1	0.000129	1
FLRT2	rs10140525	A	G	14	1.97136e-13	1	0.0002905	1
PSEN1	rs10141217	T	A	14	0.000462446	-1	0.0040814	-1
TMED8	rs10141317	G	T	14	5.59574e-19	1	0.0012891	1
GSKIP	rs10141328	C	T	14	5.11108e-07	1	0.0036166	1
ACOT4	rs10141401	C	T	14	0.000193191	1	0.0004096	1
CHURC1	rs10141986	A	G	14	2.14757e-32	1	6.39797e-07	1
CHURC1	rs10142016	T	G	14	1.5399e-32	1	6.39797e-07	1
CHURC1	rs10142379	A	G	14	4.30401e-30	1	2.84089e-06	1
GALC	rs10142621	C	T	14	9.26785e-10	-1	0.0009814	-1
CHURC1	rs10143017	C	A	14	2.14409e-32	1	6.39797e-07	1
ACOT4	rs10143135	G	C	14	1.95772e-06	1	0.0003441	1
TMED8	rs10143629	G	T	14	5.59574e-19	1	0.0013403	1
MARK3	rs10144051	A	C	14	4.80339e-27	-1	0.0022536	-1
ACOT4	rs10144816	C	T	14	4.94507e-07	1	0.0004932	1
CHURC1	rs10144942	G	A	14	4.19315e-31	1	3.19296e-06	1
WDHD1	rs10145170	T	C	14	1.60634e-22	-1	0.0052125	-1
WDHD1	rs10145268	T	C	14	1.42858e-22	-1	0.0050945	-1
PSMD5-AS1	rs1014529	C	G	9	1.01057e-10	-1	0.0001506	-1
PSMD5-AS1	rs1014530	T	C	9	1.13931e-08	-1	8.28824e-06	-1
CFL2	rs10145510	A	G	14	3.30508e-10	1	0.0053925	1
FLRT2	rs10145750	T	C	14	4.05947e-12	1	0.0014881	1
CHURC1	rs10145845	A	G	14	4.73771e-15	1	3.63201e-06	1
CFL2	rs10146196	A	C	14	2.58183e-10	1	0.005206	1
PTGR2	rs10146883	A	C	14	3.50539e-18	1	1.15386e-06	1
CHURC1	rs10146885	A	G	14	2.39712e-32	1	5.49985e-07	1
LRR1	rs10147118	T	C	14	1.23878e-06	1	0.0046027	1
C14orf1	rs10147492	T	G	14	0.000121338	1	0.0011001	1
CHURC1	rs10147758	C	T	14	1.50471e-32	1	5.81085e-07	1
ACOT4	rs10148039	G	A	14	0.000154861	1	0.0020124	1
FLRT2	rs10148239	C	T	14	1.74956e-13	1	0.0007862	1
CHURC1	rs10148687	C	T	14	2.25234e-32	1	6.39797e-07	1
MARK3	rs10148970	G	A	14	7.03166e-26	-1	0.0022536	-1
TMED8	rs10149037	G	A	14	3.24299e-18	1	0.004899	1
CHURC1	rs10149617	A	G	14	2.56412e-32	1	5.34766e-07	1
PPP2R3C	rs10149918	G	T	14	0.000658708	-1	0.0032631	-1
IFI27L1	rs10150227	C	G	14	3.69417e-11	1	0.0003465	1
ZFYVE28	rs1015046	T	C	4	5.15446e-05	1	0.0047488	1
PSEN1	rs10150669	C	G	14	0.000421943	-1	0.004339	-1
ACOT4	rs10150828	C	T	14	1.04866e-05	1	0.0011276	1
RP4-647C14.2	rs10151436	A	T	14	7.7572e-14	-1	0.0001538	-1
MARK3	rs10151483	T	C	14	1.01605e-24	-1	0.0053925	-1
CFL2	rs10151517	T	C	14	5.5687e-09	1	0.003877	1
CHURC1	rs10151701	T	C	14	1.40115e-32	1	6.39797e-07	1
C15orf57	rs10152546	T	A	15	2.76368e-28	-1	0.0003407	-1
CTSH	rs10152587	T	C	15	2.73791e-15	1	0.0005787	1
CTSH	rs10152589	T	C	15	3.5674e-15	1	0.0005787	1
TM6SF1	rs10152914	A	G	15	0.000143649	1	0.0030426	1
ZNF205	rs10153133	C	A	16	4.33319e-05	-1	0.0003829	-1
ELP2	rs10153377	G	C	18	9.89953e-18	1	0.0086243	1
DTX2	rs10155894	C	T	7	1.6342e-05	1	2.30595e-05	1
ZP3	rs10155894	C	T	7	3.90097e-05	1	1.84009e-08	1
TMEM140	rs10155910	G	A	7	0.00016998	-1	1.51111e-07	-1
ZP3	rs10156094	C	T	7	5.94456e-12	1	1.43283e-15	1
SLC25A13	rs10156143	T	C	7	8.63326e-31	1	4.24524e-06	1
NSUN4	rs10157084	C	T	1	5.11161e-37	1	0.0001281	1
DOCK7	rs10157265	C	T	1	5.57263e-43	-1	9.78071e-07	-1
NSUN4	rs10157464	C	T	1	5.11161e-37	1	0.0001281	1
NSUN4	rs10158130	T	C	1	5.11161e-37	1	0.0001281	1
NSUN4	rs10158236	G	T	1	5.11161e-37	1	0.0001281	1
SDCCAG8	rs10158537	C	G	1	2.12393e-18	1	0.005063	1
NSUN4	rs10158572	G	T	1	4.00792e-37	1	0.0001281	1
DOCK7	rs10159255	C	A	1	1.92697e-43	-1	9.96137e-07	-1
LAMTOR5	rs10159352	G	A	1	0.000248444	-1	0.0046665	-1
CD52	rs10159433	A	G	1	3.78626e-11	-1	0.003217	-1
DHX32	rs10159660	C	T	10	3.19734e-21	-1	1.80451e-05	-1
SAR1A	rs10159731	G	A	10	7.08081e-11	1	0.0005826	-1
DHX32	rs10159841	A	C	10	3.3271e-21	-1	6.76982e-06	-1
DHX32	rs10159992	C	T	10	1.88856e-22	-1	3.85966e-06	-1
CD82	rs10160292	T	G	11	0.00175916	-1	0.0026142	-1
XRRA1	rs10160410	T	C	11	6.41733e-33	1	2.00032e-11	1
CD82	rs10160766	G	C	11	0.00204866	-1	0.0026142	-1
CD82	rs10160768	C	T	11	0.00220454	-1	0.0026142	-1
SIDT2	rs10160799	G	A	11	1.1833e-06	1	0.0067608	1
RAD9B	rs10160981	A	G	12	4.40041e-11	-1	0.0026039	-1
VPS29	rs10160981	A	G	12	2.61592e-10	-1	0.0010626	-1
CCDC77	rs10160995	G	A	12	3.69289e-06	1	0.0069506	1
CRYZ	rs10161	G	A	1	1.44049e-11	-1	5.98836e-06	-1
CDC42EP1	rs1016106	G	C	22	1.11598e-06	1	1.6447e-06	1
LGALS2	rs1016106	G	C	22	0.000315407	1	0.0006143	1
CDC42EP1	rs1016107	C	T	22	2.18016e-06	1	5.87051e-06	1
LGALS2	rs1016107	C	T	22	0.00036961	1	0.0013973	1
CDC42EP1	rs1016108	A	G	22	2.17255e-06	1	5.87051e-06	1
LGALS2	rs1016108	A	G	22	0.000376401	1	0.0013973	1
MRPL42	rs10161215	A	G	12	7.16929e-08	1	0.0003664	1
TMEM176A	rs1016193	C	T	7	0.00387455	1	0.0014891	1
COG6	rs10162010	G	A	13	1.00375e-27	-1	0.0002202	-1
MARK3	rs10162425	C	T	14	2.11717e-21	-1	0.0043418	-1
FLRT2	rs10162567	G	A	14	1.93737e-13	1	0.0014556	1
FLRT2	rs10162569	G	A	14	1.84167e-13	1	0.0014556	1
TPM1	rs10162675	T	C	15	0.00118338	-1	0.0001575	-1
RMI2	rs10163410	G	C	16	1.63231e-14	1	2.09423e-05	1
TBKBP1	rs10163469	G	A	17	2.77008e-14	1	0.0049912	1
TMEM45B	rs1016364	A	G	11	3.40098e-10	-1	0.0058585	-1
CYB5A	rs10163785	G	T	18	0.00862017	1	0.000667	1
HSBP1L1	rs10164254	T	G	18	0.0009933	-1	0.0003307	-1
ZNF266	rs10164324	G	A	19	1.77225e-26	1	0.0003905	1
ADCY3	rs10164466	T	C	2	1.37022e-09	1	0.0002132	1
ADCY3	rs10164842	C	T	2	2.94451e-09	1	0.0003757	1
TSGA10	rs10164941	A	G	2	1.01182e-06	-1	0.0022838	-1
TNFAIP6	rs10165186	T	A	2	6.0613e-09	-1	2.53793e-05	-1
TNFAIP6	rs10165284	T	C	2	9.35416e-09	-1	2.53793e-05	-1
ADCY3	rs10165451	A	G	2	4.14278e-11	1	4.45374e-06	1
TSGA10	rs10165534	T	C	2	1.2896e-05	-1	0.0025411	-1
MZT2A	rs10166775	G	C	2	5.67375e-16	1	8.79629e-05	1
PPIL3	rs10167387	T	C	2	7.71978e-30	-1	1.78994e-06	-1
TSGA10	rs10167390	T	C	2	4.11428e-07	-1	0.0029108	-1
NAGK	rs10167722	A	G	2	1.50058e-16	-1	0.0021651	-1
C2orf27A	rs10168395	T	C	2	0.00886481	1	0.0008766	1
C2orf27A	rs10168799	A	G	2	5.41462e-18	-1	0.0001563	-1
ITGB1BP1	rs10169262	C	T	2	0.000146926	1	0.0049418	1
SLC25A13	rs1016968	T	A	7	4.29829e-29	1	1.80614e-05	1
TSGA10	rs10170063	A	C	2	8.30648e-08	-1	0.0015318	-1
IMMT	rs10170676	A	G	2	1.91164e-29	-1	0.0011395	-1
TAPBPL	rs1017101	G	T	12	4.73605e-26	1	0.0038647	1
VAMP1	rs1017101	G	T	12	7.363e-09	-1	0.0019079	-1
ADCY3	rs10171663	T	C	2	9.31715e-12	1	0.0004649	1
MZT2A	rs10171879	C	T	2	8.86747e-22	1	8.8961e-06	1
MZT2A	rs10171895	G	A	2	4.51381e-16	1	5.80968e-06	1
KDELR1	rs1017196	C	A	19	2.14487e-05	-1	0.0038696	-1
MZT2A	rs10171988	G	A	2	7.46734e-16	1	5.80968e-06	1
FEZ2	rs10172196	G	A	2	1.54968e-05	1	0.0021694	1
IAH1	rs10172717	T	C	2	7.52926e-09	-1	0.0010019	-1
ADCY3	rs10172886	T	C	2	2.21959e-07	1	3.41002e-05	1
MZT2A	rs10174409	G	C	2	5.83213e-21	1	9.86096e-06	1
ADCY3	rs10175064	T	C	2	1.75622e-09	1	0.0001148	1
FEZ2	rs10175266	A	G	2	3.51995e-05	1	0.0039067	1
IAH1	rs10175731	G	A	2	6.36573e-10	-1	0.000804	-1
TNFAIP6	rs10176271	T	A	2	0.00860023	-1	0.0011236	-1
MRPL21	rs1017641	T	C	11	0.000255749	-1	0.0068634	-1
ITGB1BP1	rs10176656	A	G	2	0.000949023	1	0.0044775	1
MZT2A	rs10177008	G	A	2	3.4799e-21	1	8.41281e-06	1
FEZ2	rs10178002	A	G	2	1.17739e-10	1	0.0005287	1
CYBA	rs1017828	G	A	16	2.71517e-06	-1	6.4042e-05	-1
UBA6	rs1017878	T	G	4	2.18301e-14	-1	0.0093332	1
UBA6	rs1017880	T	C	4	1.57247e-14	-1	0.0093332	1
FEZ2	rs10178965	G	A	2	1.10747e-05	1	0.0036772	1
TSGA10	rs10179043	T	C	2	1.27495e-05	-1	0.0020437	-1
FMNL2	rs10179385	T	C	2	4.95118e-25	1	0.0027861	1
ADCY3	rs10179794	T	C	2	1.69511e-09	1	0.0001302	1
C2orf27A	rs10179832	G	T	2	2.45009e-05	-1	0.0012659	-1
FEZ2	rs10179862	A	G	2	8.02684e-05	1	0.0088706	1
FEZ2	rs10180760	T	G	2	1.50839e-05	1	0.0035843	1
TSGA10	rs10181344	C	T	2	8.30648e-08	-1	0.0013781	-1
FEZ2	rs10181664	C	T	2	1.65361e-05	1	0.0015712	1
ADCY3	rs10182181	A	G	2	1.44888e-07	1	0.0001168	1
MZT2A	rs10182406	C	T	2	1.12339e-15	1	7.86596e-06	1
ADCY3	rs10182458	A	G	2	8.89745e-07	1	0.0001206	1
PPIL3	rs10183261	G	A	2	1.37274e-24	-1	8.68018e-05	-1
MZT2A	rs10183623	C	T	2	2.17114e-21	1	8.09711e-06	1
IAH1	rs10184067	C	T	2	4.35604e-09	-1	0.0007777	-1
MARCO	rs10184214	G	C	2	6.47682e-08	-1	0.0072011	-1
IMMT	rs10184246	G	A	2	1.90313e-31	-1	0.0022267	-1
IMMT	rs10184462	A	G	2	1.91164e-29	-1	0.0011395	-1
ADCY3	rs10184813	T	C	2	9.31715e-12	1	0.0002737	1
ADCY3	rs10185143	T	C	2	8.21275e-07	1	0.0001206	1
PRPF40A	rs10185455	G	A	2	0.00254992	-1	0.0034423	-1
MZT2A	rs10185508	C	T	2	0.000393194	1	0.000154	1
IAH1	rs10185646	C	A	2	3.44552e-08	-1	0.0007777	-1
THNSL2	rs10185660	T	C	2	2.28449e-18	1	1.73594e-05	1
PPIL3	rs10185727	G	A	2	2.04348e-24	-1	0.0002917	-1
CYBRD1	rs10185917	A	G	2	0.00394496	-1	0.0004988	-1
ADCY3	rs10186242	C	T	2	1.25152e-11	1	1.53782e-05	1
THNSL2	rs10186296	G	A	2	1.68669e-17	1	1.80127e-05	1
IMMT	rs10187150	G	A	2	3.65431e-32	-1	0.0020784	-1
C2orf27A	rs10187208	C	G	2	1.48966e-06	-1	0.001177	-1
ADCY3	rs10187348	G	C	2	1.34515e-11	1	0.0002626	1
ATRAID	rs10187781	T	C	2	0.00198775	1	0.0058263	1
MZT2A	rs10187823	C	T	2	9.20525e-17	1	7.78904e-05	1
C16orf13	rs1018804	G	A	16	0.000230954	1	0.0084038	1
IMMT	rs10188059	T	C	2	2.01638e-32	-1	0.0011395	-1
C22orf34	rs1018812	C	T	22	4.43507e-17	1	5.8297e-05	-1
MZT2A	rs10189092	T	C	2	5.38109e-16	1	5.80968e-06	1
FEZ2	rs10189344	A	C	2	0.000226734	1	0.0059016	1
FEZ2	rs10189554	A	G	2	1.56063e-05	1	0.0097775	1
MZT2A	rs10190072	A	G	2	0.000385484	1	0.0001403	1
MZT2A	rs10190283	C	G	2	3.4799e-21	1	8.27279e-06	1
MZT2A	rs10190339	T	C	2	0.000277879	1	0.0001567	1
TSGA10	rs10190421	C	T	2	1.27495e-05	-1	0.0021535	-1
PTGR2	rs1019094	G	A	14	0.00387994	-1	0.0002445	-1
DTX2	rs1019096	A	G	7	9.61248e-18	1	1.99933e-07	1
ZP3	rs1019096	A	G	7	1.00792e-08	1	3.13544e-16	1
DTX2	rs1019097	C	T	7	1.96538e-16	1	1.99933e-07	1
ZP3	rs1019097	C	T	7	4.96375e-08	1	3.13544e-16	1
THNSL2	rs10192930	T	C	2	2.86711e-18	1	1.73594e-05	1
TSGA10	rs10193019	C	G	2	1.39526e-05	-1	0.0028863	-1
TSGA10	rs10193039	A	T	2	7.07259e-06	-1	0.0013771	-1
C2orf27A	rs10193203	A	G	2	2.21373e-13	1	0.0002018	1
MZT2A	rs10194094	T	C	2	2.76884e-21	1	8.41281e-06	1
FEZ2	rs10194100	T	C	2	1.21847e-05	1	0.0037723	1
MZT2A	rs10194774	A	G	2	1.99075e-21	1	8.27279e-06	1
ERAP2	rs1019503	G	A	5	3.29911e-32	1	5.80968e-06	1
IMMT	rs10195199	C	T	2	1.63121e-28	-1	0.0012379	-1
ADCY3	rs10195271	C	A	2	8.70849e-12	1	0.000252	1
MZT2A	rs10196658	C	G	2	3.4799e-21	1	8.09711e-06	1
TSGA10	rs10196680	A	G	2	1.2896e-05	-1	0.0026073	-1
MZT2A	rs10196862	C	A	2	1.15055e-21	1	8.09711e-06	1
ADCY3	rs10196998	G	A	2	1.15966e-11	1	0.0002695	1
RNASEH1-AS1	rs10197283	C	T	2	0.00561468	1	0.0089646	1
MZT2A	rs10197597	T	A	2	3.4799e-21	1	8.27279e-06	1
ATP6AP1L	rs1019806	G	A	5	2.97944e-13	-1	0.0054325	-1
RPS23	rs1019806	G	A	5	6.12283e-25	1	0.0013026	1
ADCY3	rs10198275	A	C	2	1.25152e-11	1	1.53782e-05	1
TSGA10	rs10198293	C	T	2	1.2896e-05	-1	0.0028863	-1
POLE4	rs10198313	A	C	2	4.02242e-12	1	1.06409e-06	1
ADCY3	rs10198356	A	G	2	1.25152e-11	1	1.53782e-05	1
SRA1	rs1019933	A	G	5	0.000126871	1	0.0032821	1
CYP4F11	rs1019943	A	T	19	1.16903e-29	-1	0.0034335	-1
IAH1	rs10199974	T	G	2	3.82721e-08	-1	0.0007777	-1
IMMT	rs10200018	G	A	2	2.01638e-32	-1	0.0011395	-1
MZT2A	rs10200100	C	A	2	3.21903e-21	1	7.78547e-06	1
ADCY3	rs10200566	T	G	2	1.33716e-10	1	1.5688e-05	1
THNSL2	rs10200591	T	C	2	2.31254e-18	1	1.73594e-05	1
TSGA10	rs10200974	A	G	2	8.68466e-08	-1	0.0014159	-1
TSGA10	rs10201090	A	G	2	8.30648e-08	-1	0.0014159	-1
TNFAIP6	rs10201139	C	G	2	6.98106e-09	-1	2.53793e-05	-1
MZT2A	rs10201312	A	G	2	2.34277e-21	1	8.09711e-06	1
MFF	rs10201602	A	G	2	1.45236e-09	1	0.0028488	1
SLC25A24	rs1020172	T	C	1	1.30743e-22	-1	0.0010862	-1
SLC25A24	rs1020173	C	T	1	1.30743e-22	-1	0.0010977	-1
SLC25A24	rs1020174	A	T	1	1.12414e-21	-1	0.0010664	-1
THNSL2	rs10202136	G	A	2	3.32966e-18	1	1.73594e-05	1
TNFAIP6	rs10203366	A	C	2	7.58813e-09	-1	2.53793e-05	-1
ADCY3	rs10203386	T	A	2	2.0218e-11	1	1.51291e-05	1
ADCY3	rs10203482	T	C	2	3.55857e-11	1	1.48299e-05	1
PLGLB1	rs10203656	G	A	2	2.02673e-10	1	8.48047e-05	1
PPIL3	rs10204787	G	A	2	1.11569e-22	-1	0.0002516	-1
MZT2A	rs10204869	A	C	2	2.36222e-21	1	7.78547e-06	1
MFF	rs10205042	C	T	2	0.000721368	-1	0.0016906	-1
MZT2A	rs10205189	C	T	2	4.69283e-21	1	8.8961e-06	1
ADCY3	rs10205326	C	T	2	5.51566e-10	1	0.0002199	1
PPIL3	rs10205561	C	T	2	1.45479e-24	-1	8.68018e-05	-1
C2orf27A	rs10205884	T	C	2	5.45906e-07	-1	0.0008524	-1
ADCY3	rs10206196	T	C	2	6.70069e-13	1	2.28755e-05	1
TNFAIP6	rs10207408	G	A	2	4.41196e-09	-1	1.98652e-05	-1
THAP9-AS1	rs1020748	G	A	4	3.71152e-15	1	2.07374e-05	1
THAP9-AS1	rs1020749	C	T	4	3.71152e-15	1	2.04061e-05	1
THAP9-AS1	rs1020752	A	T	4	1.52231e-07	-1	0.0010724	-1
ADCY3	rs10207642	G	A	2	8.83275e-11	1	0.0057273	1
ADCY3	rs10207698	C	T	2	1.85432e-09	1	0.0001148	1
PPIL3	rs10207973	T	C	2	7.81458e-30	-1	1.78994e-06	-1
IAH1	rs10208358	G	A	2	3.85351e-08	-1	0.001097	-1
IMMT	rs10208602	G	A	2	2.09058e-29	-1	0.0011395	-1
ITGB1BP1	rs10209023	A	G	2	0.00107402	1	0.0044775	1
ITGB1BP1	rs10209595	A	G	2	0.00104768	1	0.0044775	1
TNFAIP6	rs10209942	A	G	2	9.27257e-09	-1	2.53793e-05	-1
MZT2A	rs10209980	G	A	2	5.03632e-21	1	7.27773e-06	1
TNFAIP6	rs10210155	A	G	2	1.23002e-08	-1	2.53793e-05	-1
FEZ2	rs10210291	C	T	2	0.000252387	1	0.0033896	1
2010-09-01	rs10210352	G	A	2	4.61359e-08	1	0.0061927	1
RP11-347P5.1	rs10210675	A	T	2	2.71091e-08	-1	1.33339e-12	1
IAH1	rs10210919	G	A	2	0.00328894	-1	0.007266	-1
IAH1	rs10211522	C	T	2	3.36478e-09	-1	0.0001519	-1
MS4A14	rs10212	T	C	11	8.94816e-14	-1	3.06834e-07	-1
MS4A7	rs10212	T	C	11	0.0057541	-1	1.55606e-05	-1
ATP6V1A	rs10212375	G	A	3	1.72721e-13	-1	6.5629e-05	-1
CCNL1	rs10212545	A	G	3	4.6399e-09	1	0.0045312	1
EFCAB2	rs1021282	A	G	1	5.16212e-19	-1	0.0037412	-1
SNX16	rs1021328	T	A	8	0.000124953	-1	0.0001551	-1
SNX16	rs1021329	A	G	8	6.2957e-26	1	1.07863e-11	1
2011-09-01	rs10213389	T	G	4	0.00716538	1	0.0062951	1
TREML4	rs10214649	A	G	6	5.1177e-35	-1	8.1804e-17	-1
CYP27B1	rs1021469	G	A	12	2.08399e-17	1	0.0010854	1
METTL21B	rs1021469	G	A	12	1.53964e-30	1	5.39232e-07	1
HDDC2	rs10214705	G	A	6	8.4889e-17	-1	0.0001703	-1
INTS1	rs10214972	G	T	7	0.000129629	-1	0.0004016	-1
INTS1	rs10214976	G	A	7	0.000140527	-1	0.0004016	-1
TMEM140	rs10215144	G	A	7	8.33723e-05	-1	1.75478e-07	-1
INTS1	rs10215243	C	T	7	0.00013472	-1	0.0004016	-1
INTS1	rs10215326	T	C	7	4.98414e-05	-1	0.0044635	-1
INTS1	rs10215442	T	C	7	0.000152634	-1	0.0004016	-1
PHTF2	rs10215453	A	G	7	6.40526e-17	-1	0.0009786	-1
INTS1	rs10215520	T	C	7	4.67324e-05	-1	0.0044635	-1
PHTF2	rs10215731	T	C	7	4.70391e-13	-1	0.0034049	-1
PTPN12	rs10216058	T	C	7	1.08256e-06	1	0.0065124	1
CCDC25	rs10216990	G	T	8	7.48184e-05	-1	0.0007925	-1
RAD23B	rs10217136	C	T	9	3.22343e-06	-1	0.0040943	-1
TBC1D2	rs10217347	C	T	9	5.41446e-08	1	4.44948e-06	1
TBC1D2	rs10217398	C	T	9	4.39679e-08	1	4.53118e-06	1
TBC1D2	rs10217458	T	A	9	7.5927e-12	1	3.30329e-06	1
SLC25A24	rs10218750	A	T	1	7.0094e-22	-1	0.0008487	-1
SLC25A24	rs10218769	T	C	1	1.23158e-22	-1	0.0008647	-1
PAPSS2	rs10218936	T	C	10	3.55508e-06	1	0.0099087	1
NMB	rs10220733	G	A	15	0.00464502	-1	0.0006573	-1
HOXB2	rs1022088	T	A	17	6.57994e-12	1	7.4783e-06	1
DNAAF1	rs10221083	A	G	16	5.97316e-10	1	5.28167e-05	1
TRIM16	rs10221188	G	A	17	0.00900655	1	0.001626	1
CTB-131K11.1	rs10221223	T	G	17	0.00621617	1	0.0039466	1
FTSJ3	rs10221279	A	G	17	6.25847e-30	1	0.0023006	1
CEP192	rs10221326	T	G	18	9.92298e-47	-1	3.1492e-05	-1
SIGLEC12	rs10221457	A	G	19	2.75684e-19	-1	0.0002919	-1
2010-09-01	rs10221803	C	T	2	3.70841e-08	1	0.0061927	1
CPOX	rs10222524	A	T	3	5.74758e-09	-1	0.0013648	-1
CYTL1	rs10222952	C	T	4	3.02313e-05	1	4.45991e-08	1
NQO2	rs10223369	T	C	6	7.2218e-06	-1	2.96131e-14	-1
HDDC2	rs10223874	T	C	6	7.3295e-17	-1	0.0001703	-1
INTS1	rs10224038	A	G	7	4.40746e-17	-1	0.0021463	-1
ZP3	rs10224066	A	G	7	8.5253e-12	1	1.29154e-15	1
TMEM140	rs10224167	T	C	7	7.91594e-05	-1	1.21251e-07	-1
TOMM7	rs10224273	T	C	7	2.13762e-07	-1	2.00222e-06	-1
EPHA1-AS1	rs10224310	A	C	7	2.82773e-16	1	0.0003914	1
C7orf50	rs10224368	C	A	7	0.00691548	-1	0.0031798	-1
TOMM7	rs10225286	A	G	7	6.93238e-06	-1	0.0001112	-1
TMEM60	rs10225586	C	G	7	5.86475e-08	-1	0.0062608	-1
EPHA1-AS1	rs10226151	A	G	7	8.56922e-17	1	0.0003076	1
INTS1	rs10226620	T	C	7	7.51272e-05	-1	0.0068304	-1
MCM9	rs1022706	A	T	6	4.23167e-14	1	0.0096311	1
MCM9	rs1022707	G	T	6	4.23167e-14	1	0.0096311	1
MCM9	rs1022708	C	T	6	1.10554e-13	1	0.0096311	1
FADS2	rs102274	T	C	11	8.40098e-14	1	0.0087827	1
FADS2	rs102275	T	C	11	1.01049e-13	1	0.0045397	1
TMEM140	rs10227500	C	T	7	8.33723e-05	-1	1.58845e-07	-1
TMEM140	rs10227588	G	T	7	8.33723e-05	-1	1.58845e-07	-1
INTS1	rs10227674	T	C	7	1.1753e-28	-1	0.0062913	-1
EPHA1-AS1	rs10228407	T	G	7	1.41395e-16	1	0.0003914	1
DTX2	rs10228441	G	C	7	3.47293e-20	1	5.64172e-08	1
ZP3	rs10228441	G	C	7	1.04995e-11	1	6.90921e-18	1
DTX2	rs10228911	G	A	7	7.3388e-05	1	2.30595e-05	1
ZP3	rs10228911	G	A	7	0.00015644	1	1.84009e-08	1
CRCP	rs10229450	C	G	7	1.65802e-07	-1	0.0014728	1
INTS1	rs10229645	G	A	7	3.8741e-28	-1	0.0052416	-1
ZFAND2A	rs10229680	C	T	7	1.08601e-20	-1	3.40732e-07	-1
AMZ1	rs10229817	C	T	7	1.41227e-11	1	0.0044888	1
AMZ1	rs10229834	C	A	7	3.19766e-06	1	0.0002686	1
AMZ1	rs10229934	C	T	7	3.16573e-06	1	0.0001456	1
LINC01003	rs10230198	T	C	7	6.55782e-18	-1	0.003357	-1
INTS1	rs10230455	A	G	7	1.12819e-29	-1	0.0052416	-1
INTS1	rs10230463	A	G	7	1.46729e-29	-1	0.0052416	-1
TMEM140	rs10231135	C	G	7	8.73505e-05	-1	1.27502e-07	-1
ZP3	rs10231308	T	C	7	0.00650395	1	0.0013375	1
TMEM176A	rs10231567	G	A	7	7.4765e-11	-1	9.50592e-07	-1
TMEM176B	rs10231567	G	A	7	2.48883e-11	-1	9.56417e-07	-1
MDFIC	rs10232096	C	T	7	0.000807717	1	0.0090225	1
CHCHD2	rs10232539	C	T	7	1.58107e-10	-1	0.0077863	-1
SLC25A13	rs10232984	C	T	7	1.372e-30	1	1.90281e-05	1
TMEM60	rs10233055	G	T	7	7.76855e-08	-1	0.0062608	-1
PRMT2	rs1023351	A	G	21	1.3353e-32	1	0.0030268	1
S100B	rs1023351	A	G	21	7.84734e-18	1	3.02203e-05	1
PDIA4	rs10233535	G	C	7	9.5682e-10	-1	0.0026892	-1
PDIA4	rs10233906	C	T	7	1.65041e-09	-1	0.0022793	-1
INTS1	rs10234680	A	G	7	9.48924e-30	-1	0.0052416	-1
LIG1	rs102347	T	C	19	0.00931774	1	0.0006271	1
TMEM176A	rs10234910	C	A	7	0.00425665	1	0.0014495	1
INTS1	rs10235180	T	C	7	1.14348e-29	-1	0.0061477	-1
DTX2	rs10235405	G	A	7	2.71417e-18	1	8.38693e-08	1
ZP3	rs10235405	G	A	7	6.46818e-11	1	1.46898e-16	1
TMEM140	rs10235468	T	A	7	8.33723e-05	-1	1.34212e-07	-1
TMEM60	rs10235679	G	A	7	9.3234e-08	-1	0.0067283	-1
DDX56	rs10236105	G	A	7	1.20366e-06	1	0.001345	1
TNFAIP6	rs1023635	C	T	2	2.61478e-09	-1	0.0002508	-1
RP11-5C23.1	rs10236484	G	A	7	0.00644003	1	0.0056818	1
PDIA4	rs10236808	C	T	7	4.55712e-10	-1	0.0036259	-1
TMEM176A	rs10237224	G	T	7	7.40093e-11	-1	9.91087e-07	-1
TMEM176B	rs10237224	G	T	7	2.48629e-11	-1	9.96137e-07	-1
EPHA1-AS1	rs10237465	G	A	7	2.82773e-16	1	0.00038	1
INTS1	rs10237660	T	G	7	9.64303e-06	-1	0.0064575	-1
INTS1	rs10237910	T	G	7	5.82552e-05	-1	0.000296	-1
INTS1	rs10237934	T	C	7	5.54757e-05	-1	0.0003849	-1
TOMM7	rs10238497	A	G	7	1.0106e-08	-1	2.44587e-07	-1
TMEM140	rs10238516	G	T	7	8.33723e-05	-1	1.21251e-07	-1
LINC01003	rs10238588	C	G	7	5.99235e-19	-1	0.0033853	-1
ZFAND2A	rs10239011	A	G	7	0.000168166	-1	0.0044972	-1
TMEM60	rs10239156	G	C	7	6.34385e-08	-1	0.0067283	-1
TMEM140	rs10239305	C	T	7	8.33723e-05	-1	1.75478e-07	-1
DDX56	rs10239322	G	C	7	9.73504e-08	1	0.0001913	1
DTX2	rs10239706	G	T	7	1.47889e-08	1	8.09399e-05	1
TOMM7	rs10240168	C	G	7	0.0016705	-1	0.0001332	-1
CRCP	rs10240249	G	A	7	1.76336e-08	-1	0.005654	1
ACOT11	rs1024059	C	T	1	3.2752e-09	-1	0.0038721	-1
PILRB	rs10241492	A	G	7	2.37615e-26	1	0.0033766	1
TSC22D4	rs10241492	A	G	7	2.48265e-07	1	0.0077309	1
SAMHD1	rs1024191	A	T	20	1.2095e-09	-1	0.0023068	-1
SMAP1	rs1024211	G	A	6	2.81636e-20	-1	1.68231e-07	-1
PHTF2	rs10242184	C	G	7	1.54334e-09	-1	0.0004407	-1
INTS1	rs10242329	T	C	7	5.75269e-05	-1	0.0004016	-1
INTS1	rs10242343	T	C	7	8.83042e-05	-1	0.0004016	-1
TMEM140	rs10242377	A	G	7	7.95903e-05	-1	1.21251e-07	-1
HOTAIRM1	rs10242380	A	T	7	7.45437e-06	1	0.0006949	1
CHCHD2	rs10242503	G	A	7	1.73572e-12	-1	0.0073754	-1
CCZ1B	rs10242703	G	A	7	6.80829e-07	-1	2.76448e-11	-1
TMEM140	rs10243207	T	C	7	8.31792e-05	-1	1.27502e-07	-1
DDX56	rs10245434	A	G	7	2.65667e-07	1	0.0001855	1
GNG11	rs10246311	A	G	7	4.96834e-07	1	0.000112	1
LRRC61	rs10247016	C	G	7	2.71132e-13	1	0.0074908	1
TMEM176A	rs10247710	C	T	7	1.56404e-11	-1	8.74329e-07	-1
TMEM176B	rs10247710	C	T	7	5.00605e-12	-1	9.17289e-07	-1
PDIA4	rs10248204	G	A	7	4.42254e-06	1	0.005158	1
PHTF2	rs10248334	C	T	7	2.20595e-08	-1	0.00075	-1
LRRC61	rs10248490	C	G	7	6.69639e-11	1	0.0001955	1
TMEM176A	rs10248822	C	T	7	0.00218758	1	0.0001973	1
PHTF2	rs10248871	G	A	7	2.4204e-08	-1	0.0007403	-1
STEAP4	rs10248973	G	A	7	4.11619e-21	1	0.0072747	1
LRRC61	rs10248975	C	G	7	1.90139e-10	1	0.0018925	1
CYB5A	rs1024908	A	G	18	0.00792119	1	0.0003117	1
STEAP4	rs10249132	C	A	7	4.11619e-21	1	0.007111	1
TMEM176A	rs10250198	A	G	7	0.00541561	1	0.0014891	1
TMEM140	rs10250350	G	A	7	8.33723e-05	-1	1.75478e-07	-1
TMEM176A	rs10250545	T	C	7	7.4765e-11	-1	9.50592e-07	-1
TMEM176B	rs10250545	T	C	7	2.48883e-11	-1	9.96137e-07	-1
ZFAND2A	rs10250754	C	G	7	9.13409e-11	-1	0.0039919	-1
ZFAND2A	rs10251147	G	A	7	0.000108887	-1	0.0019575	-1
NSUN4	rs10252	G	A	1	1.66067e-17	1	3.87515e-05	1
ZFAND2A	rs10252234	C	T	7	0.00023423	-1	0.003314	-1
PHTF2	rs10252383	C	T	7	1.6092e-08	-1	0.00075	-1
SLC25A13	rs10252573	T	A	7	9.10434e-09	1	0.0070178	1
ZFAND2A	rs10252922	G	A	7	8.18604e-12	-1	0.0030347	-1
CRCP	rs10253922	T	C	7	1.83411e-08	-1	0.005654	1
ZFAND2A	rs10254002	T	C	7	3.80005e-24	-1	2.6981e-07	-1
STEAP4	rs10254279	T	G	7	6.73367e-21	1	0.007111	1
LINC01003	rs10254368	T	C	7	1.10557e-17	-1	0.0036961	-1
SLC25A13	rs10254528	C	A	7	7.44337e-31	-1	3.40076e-06	-1
INTS1	rs10254597	A	G	7	9.4289e-05	-1	0.0004283	-1
TMEM176A	rs10255907	G	A	7	1.41786e-11	-1	9.11693e-07	-1
TMEM176B	rs10255907	G	A	7	4.4899e-12	-1	9.56417e-07	-1
TMEM176A	rs10256366	A	C	7	6.90904e-11	-1	9.50592e-07	-1
TMEM176B	rs10256366	A	C	7	2.96358e-11	-1	9.56417e-07	-1
CRCP	rs10256544	G	A	7	2.36957e-08	-1	0.005654	1
CPVL	rs10256731	C	T	7	9.85621e-11	-1	0.0063028	-1
CPVL	rs10256795	G	A	7	5.20408e-10	-1	0.006238	-1
SLC25A13	rs10256944	G	A	7	3.18027e-09	1	0.0078466	1
STEAP4	rs10257084	C	G	7	6.93074e-21	1	0.007111	1
STEAP4	rs10257219	C	T	7	4.11619e-21	1	0.007111	1
LINC01003	rs10257415	G	A	7	5.60776e-19	-1	0.0052351	-1
HOTAIRM1	rs10257437	A	G	7	3.42091e-06	1	0.0006949	1
HOTAIRM1	rs10257464	A	C	7	4.13325e-06	1	0.0006949	1
POMZP3	rs10257644	G	A	7	0.00297283	1	0.0003239	1
UPK3B	rs10257644	G	A	7	0.000207743	1	3.28145e-05	1
RP11-379H18.1	rs10257905	C	A	7	9.87875e-18	1	0.0051325	1
DTX2	rs10257917	C	T	7	1.40068e-08	1	0.0076395	1
ZP3	rs10257917	C	T	7	1.11328e-05	1	0.000101	1
TMEM140	rs10258130	T	C	7	0.000105316	-1	1.75478e-07	-1
TMEM60	rs10258826	A	G	7	6.7426e-08	-1	0.0062608	-1
SLC25A13	rs10258885	T	C	7	3.00255e-09	1	0.0087672	1
HOTAIRM1	rs10259208	A	G	7	3.11892e-06	1	0.0006949	1
STEAP4	rs10259410	C	A	7	6.73367e-21	1	0.007111	1
TOMM7	rs10259561	G	A	7	2.02963e-06	-1	1.46265e-07	-1
LRRC61	rs10259796	T	C	7	3.2478e-11	1	0.0001955	1
CCZ1B	rs10260682	T	C	7	1.59587e-06	-1	0.0005402	-1
PAXIP1-AS2	rs10261148	T	C	7	2.21386e-08	1	0.0013218	1
RP11-379H18.1	rs10261222	G	T	7	9.87875e-18	1	0.0059016	1
DTX2	rs10261314	T	C	7	5.6625e-20	1	5.64172e-08	1
ZP3	rs10261314	T	C	7	1.41274e-11	1	6.90921e-18	1
RP11-379H18.1	rs10261410	C	T	7	9.87875e-18	1	0.0059016	1
ZFAND2A	rs10262070	C	T	7	0.000108887	-1	0.0019575	-1
ZFAND2A	rs10262232	C	A	7	0.000201689	-1	0.0021709	-1
SLC25A13	rs10262388	C	T	7	1.4502e-30	1	7.23688e-06	1
TMEM140	rs10263789	G	A	7	8.33723e-05	-1	1.41108e-07	-1
LRRC61	rs10264443	T	C	7	1.98633e-10	1	0.0018925	1
TMEM60	rs10264590	A	G	7	1.0311e-07	-1	0.0062608	-1
RP11-5C23.1	rs10264749	G	A	7	0.00251309	1	0.0050787	1
CCZ1B	rs10265409	C	T	7	3.32285e-07	-1	2.76448e-11	-1
INTS1	rs10265535	A	G	7	1.45975e-28	-1	0.0062798	-1
TMEM176A	rs10265670	A	G	7	7.4765e-11	-1	9.91087e-07	-1
TMEM176B	rs10265670	A	G	7	2.48883e-11	-1	9.96137e-07	-1
ZFAND2A	rs10265736	C	T	7	0.000430682	-1	0.004985	-1
ZFAND2A	rs10265758	C	T	7	0.000363948	-1	0.0051039	-1
EPHA1-AS1	rs10265814	C	G	7	1.49713e-16	1	0.0002985	1
SUMF2	rs10265826	T	G	7	4.14339e-17	1	0.001568	1
TMEM176A	rs10266177	G	A	7	1.69876e-05	1	6.86476e-09	1
TMEM176B	rs10266177	G	A	7	0.000123268	1	5.65438e-08	1
ZFAND2A	rs10266519	C	T	7	0.000320549	-1	0.002296	-1
SPP1	rs1026662	C	G	4	1.89461e-13	-1	0.0025647	-1
PHTF2	rs10267180	A	G	7	1.47124e-08	-1	0.00075	-1
PAXIP1-AS2	rs10267627	G	A	7	1.46058e-05	1	0.0092736	1
HOTAIRM1	rs10267689	C	T	7	3.52034e-06	1	0.0006949	1
INTS1	rs10267772	G	A	7	1.12819e-29	-1	0.0052416	-1
TMEM140	rs10268055	C	T	7	7.72226e-05	-1	1.21251e-07	-1
TMEM140	rs10268206	C	T	7	0.00016998	-1	1.41108e-07	-1
CRCP	rs10268656	C	T	7	1.02996e-08	-1	0.005654	1
PDIA4	rs10269104	C	T	7	1.81705e-09	-1	0.002978	-1
TOMM7	rs10270171	A	C	7	0.00169601	-1	0.0001241	-1
ZFAND2A	rs10270249	G	T	7	9.66664e-05	-1	0.0022267	-1
ZP3	rs10270398	C	G	7	9.34568e-05	1	7.778e-09	1
PHTF2	rs10270542	A	G	7	8.42424e-11	-1	0.0040659	-1
TMEM140	rs10271145	T	A	7	9.12795e-05	-1	1.21251e-07	-1
DDX60L	rs1027122	T	C	4	1.95154e-05	1	0.0005581	1
CCZ1B	rs10271281	G	A	7	4.51596e-06	-1	4.68475e-09	-1
CRCP	rs10271553	G	T	7	1.24275e-08	-1	0.005654	1
ZFAND2A	rs10271754	C	T	7	3.21337e-09	1	0.0004532	1
TMEM176A	rs10271868	T	G	7	0.000224989	1	4.11369e-05	1
TMEM176B	rs10271868	T	G	7	0.000808628	1	0.0001211	1
LRRC61	rs10271869	T	C	7	1.33511e-10	1	0.0018734	1
TMEM140	rs10272043	C	T	7	8.33723e-05	-1	1.75478e-07	-1
TMEM140	rs10272137	G	A	7	8.42295e-05	-1	1.21251e-07	-1
CRCP	rs10272149	G	A	7	1.76336e-08	-1	0.005654	1
TMEM140	rs10272183	C	T	7	0.000110044	-1	1.21251e-07	-1
PDIA4	rs10272564	G	A	7	3.17223e-11	-1	0.0021869	-1
RP11-379H18.1	rs10273932	T	G	7	9.87875e-18	1	0.0051325	1
SUMF2	rs10274148	T	G	7	4.25645e-17	1	0.001568	1
CCZ1B	rs10274652	G	A	7	2.86899e-05	-1	0.0005873	-1
TMEM140	rs10274875	T	A	7	8.40204e-05	-1	1.21251e-07	-1
TMEM140	rs10275822	C	G	7	8.33723e-05	-1	1.34212e-07	-1
TOMM7	rs10276099	G	A	7	7.83405e-07	-1	7.93335e-07	-1
AMZ1	rs10276582	G	C	7	9.18283e-31	1	2.64568e-08	1
INTS1	rs10277028	A	G	7	5.05183e-29	-1	0.0062115	-1
INTS1	rs10277127	C	A	7	1.48994e-10	-1	0.0017768	-1
ZFAND2A	rs10277841	A	C	7	4.67475e-09	1	0.0003737	1
C7orf50	rs10278051	C	T	7	0.00209457	-1	0.0051388	-1
ZFAND2A	rs10278051	C	T	7	1.25834e-05	-1	5.00486e-05	-1
LRRC61	rs10278277	A	G	7	9.00661e-10	1	0.0018925	1
PAXIP1-AS2	rs10278842	A	G	7	3.54928e-09	1	0.0038182	1
SLC25A13	rs10278888	A	G	7	3.07955e-09	1	0.0073403	1
TOMM7	rs10279140	A	G	7	0.00187013	-1	0.0001241	-1
INTS1	rs10279407	C	T	7	1.05158e-29	-1	0.0052416	-1
PHTF2	rs10279537	C	G	7	2.66358e-16	-1	0.0009682	-1
ZFAND2A	rs10279766	G	C	7	0.000330735	-1	0.0094536	-1
TMEM140	rs10280092	A	G	7	8.33723e-05	-1	1.21251e-07	-1
INTS1	rs10280144	G	A	7	8.55066e-05	-1	0.0004016	-1
INTS1	rs10280178	T	C	7	1.94524e-05	-1	0.0047458	-1
INTS1	rs10280410	T	G	7	9.13061e-30	-1	0.0062115	-1
RP11-379H18.1	rs10280668	G	A	7	7.89841e-17	1	0.0088602	1
INTS1	rs10280798	G	A	7	0.000218948	-1	0.0004016	-1
ZFAND2A	rs10280960	T	C	7	1.00392e-08	-1	0.0007446	-1
DTX2	rs10281089	C	T	7	1.12507e-17	1	2.29964e-08	1
ZP3	rs10281089	C	T	7	6.37338e-11	1	7.46684e-17	1
ZFAND2A	rs10281161	C	T	7	0.000869344	-1	0.0093659	-1
TMEM176A	rs10281675	T	C	7	0.000394028	-1	5.98526e-12	-1
TMEM176B	rs10281675	T	C	7	1.22133e-05	-1	6.44725e-12	-1
LINC01003	rs10282008	C	G	7	5.69595e-18	-1	0.003357	-1
INTS1	rs10282181	A	G	7	5.73233e-10	-1	0.0055816	-1
LRRC61	rs10282458	G	A	7	2.74562e-15	1	0.0005926	1
STEAP4	rs10282642	A	T	7	9.1738e-21	1	0.007111	1
SYS1	rs1028306	G	A	20	2.1433e-08	1	4.5699e-05	1
SYS1	rs1028307	A	C	20	9.77303e-09	1	4.5699e-05	1
MAP7	rs1028332	C	T	6	0.00553035	1	0.0041412	1
PLGRKT	rs10283595	C	A	9	0.000660016	-1	0.0044189	-1
RP11-307E17.8	rs10283669	C	A	9	6.20688e-18	-1	0.0053067	-1
SIRPA	rs1028396	C	T	20	2.54102e-20	-1	0.0050881	-1
FAM65B	rs1028477	G	A	6	0.00753115	1	0.0008463	1
FAHD1	rs1028590	C	T	16	0.00408049	-1	4.97922e-05	-1
COG6	rs1028671	G	A	13	3.26671e-31	-1	0.0004684	-1
DNAJC15	rs1028734	T	G	13	4.72564e-15	-1	6.24974e-10	-1
DNAJC15	rs1028735	G	A	13	1.60841e-17	-1	4.31608e-11	-1
SUCLG2	rs1028950	G	T	3	1.28177e-13	1	0.0001114	1
C22orf42	rs1029355	A	G	22	8.12384e-10	-1	0.0002244	-1
SLC25A13	rs1029391	C	A	7	1.0175e-30	-1	1.4055e-05	-1
CDK10	rs1029673	T	G	16	3.11434e-06	-1	0.000668	-1
PTGR2	rs1029704	C	T	14	2.88918e-15	1	0.0001037	1
PTGR2	rs1029714	G	A	14	1.6329e-18	1	1.22964e-06	1
PTGR2	rs1029715	C	G	14	3.53582e-18	1	1.22964e-06	1
TOMM7	rs1029740	C	A	7	1.71104e-06	-1	1.22987e-07	-1
TOMM7	rs1029741	C	T	7	1.52524e-08	-1	1.83314e-06	-1
TMEM45B	rs1030467	T	C	11	3.40098e-10	-1	0.0058585	-1
PTK2B	rs1030526	G	A	8	8.05623e-10	-1	0.0006022	-1
C4orf33	rs1030831	T	G	4	1.37078e-20	-1	0.0005886	-1
NMB	rs1030863	C	T	15	0.00464502	-1	0.0006573	-1
FLRT2	rs10309	G	A	14	3.08685e-13	1	0.0002905	1
CTSC	rs1031373	C	T	11	1.15471e-07	1	2.38941e-05	1
CTSC	rs1031374	G	C	11	1.0967e-07	1	2.35359e-05	1
CTSC	rs1031375	G	A	11	3.59894e-11	1	1.93517e-13	1
THAP9-AS1	rs1031640	C	T	4	4.39027e-15	1	1.96704e-05	1
XPNPEP3	rs103197	A	G	22	1.90662e-05	1	6.83378e-05	1
ST7L	rs1032312	G	A	1	8.29425e-38	1	0.0040352	1
MCM9	rs1032388	T	C	6	4.24942e-10	1	0.0026176	1
DHRS7	rs1032455	T	G	14	1.22601e-19	1	0.0010581	1
PCNXL4	rs1032455	T	G	14	8.5691e-23	1	0.0028656	1
FLVCR1-AS1	rs1032962	C	T	1	3.76081e-13	1	0.0007931	1
FLVCR1-AS1	rs1032963	G	A	1	4.42867e-12	1	0.0012224	1
SLC22A16	rs1033572	G	A	6	0.000195103	1	0.0002289	1
CHURC1	rs1033785	C	T	14	0.00151856	-1	0.0003524	-1
TDRD3	rs1033854	C	T	13	5.62938e-10	1	0.0004625	1
PLGRKT	rs1034531	A	T	9	0.000766793	-1	0.0032108	-1
STEAP4	rs1034658	G	A	7	6.73367e-21	1	0.007111	1
TAPBPL	rs1034969	G	T	12	1.01881e-27	1	0.0022945	1
VAMP1	rs1034969	G	T	12	2.58808e-09	-1	0.00189	-1
DNAAF1	rs1035558	G	A	16	1.83974e-35	1	1.69647e-12	1
TMEM140	rs1035695	A	G	7	0.000175879	-1	4.35836e-07	-1
SPINK1	rs1036186	C	A	5	0.00855237	-1	0.0002586	-1
MRPL44	rs1036600	G	A	2	5.04758e-06	-1	0.0038134	-1
CTSH	rs1036937	C	A	15	2.1446e-14	1	0.0010566	1
CTSH	rs1036938	C	G	15	7.48046e-15	1	0.0010566	1
CTSH	rs1036939	C	A	15	3.28051e-13	1	0.0017469	1
VIM-AS1	rs1037008	T	C	10	1.63784e-05	-1	0.0098915	-1
C4orf33	rs1037147	T	A	4	1.37078e-20	-1	0.0005886	-1
C15orf40	rs1037403	C	G	15	1.34195e-06	-1	0.0052545	1
C15orf57	rs1037445	C	T	15	6.74194e-25	-1	0.0021884	-1
RP11-571L19.8	rs1037475	A	G	4	0.00552375	-1	0.0089123	-1
KLHL8	rs1037814	T	C	4	0.00179612	-1	0.0052125	-1
UBA6	rs1038426	C	A	4	6.4473e-19	-1	0.0044831	1
UBA6	rs1038427	C	T	4	5.01871e-19	-1	0.0044831	1
UBA6	rs1038428	A	G	4	2.18301e-14	-1	0.0093332	1
UBA6	rs1038429	C	T	4	5.96385e-19	-1	0.0094426	1
UBA6	rs1038431	G	A	4	6.93828e-19	-1	0.0057484	1
UBTD2	rs1038780	T	C	5	7.42175e-13	1	0.0005022	1
RP11-157E21.1	rs1039526	T	A	8	8.69476e-14	-1	0.0021723	-1
CRYZ	rs1039562	T	C	1	3.21065e-12	-1	8.20362e-06	-1
CHI3L1	rs10399805	G	A	1	0.00254463	1	0.0027571	1
C1orf21	rs10399817	T	G	1	1.18926e-09	1	0.0073446	1
CHI3L1	rs10399931	T	C	1	5.3601e-13	1	1.07384e-06	1
COA6	rs1039996	T	C	1	6.33999e-05	1	0.0021709	1
PHC1	rs10400563	C	T	12	0.000200722	1	0.003811	1
IFT88	rs10400614	T	C	13	1.10967e-11	1	0.0098515	1
IFT88	rs10400669	G	A	13	1.21798e-11	1	0.0098515	1
IFT88	rs10400673	C	T	13	1.17158e-11	1	0.0098515	1
CTSH	rs10400877	A	T	15	1.17334e-14	1	0.0005787	1
CTSH	rs10400881	G	C	15	6.80167e-15	1	0.0005787	1
C15orf57	rs10400890	G	T	15	6.55144e-25	-1	0.0019418	-1
CTSH	rs10400902	A	G	15	2.67194e-16	1	0.0009976	1
ZNF266	rs10401135	T	C	19	2.30539e-33	1	0.0001218	1
ZNF561	rs10401188	A	G	19	1.0076e-09	-1	0.0010469	-1
GRAMD1A	rs10401302	G	T	19	2.36358e-05	-1	0.005041	-1
SCN1B	rs10401302	G	T	19	8.47621e-05	-1	0.0009099	-1
FXYD5	rs10401570	G	T	19	3.94337e-28	1	0.0047281	1
ZNF561	rs10401579	T	C	19	7.26673e-10	-1	0.0015929	-1
FXYD5	rs10401602	G	T	19	4.4154e-27	1	0.0047281	1
FXYD5	rs10401634	A	T	19	4.41096e-28	1	0.0046752	1
NOP10	rs104017	C	G	15	9.98909e-11	1	0.0007994	1
ZNF266	rs10401760	C	T	19	1.08064e-37	1	0.0012267	1
ZNF83	rs10401904	C	T	19	2.27582e-15	-1	0.0078513	-1
WDR83OS	rs10401993	A	G	19	0.0025438	1	0.0048024	1
FXYD5	rs10402137	T	C	19	3.94337e-28	1	0.0045998	1
ZNF266	rs10402185	A	G	19	1.97102e-33	1	0.0001218	1
C19orf60	rs10402321	G	A	19	3.34693e-07	-1	0.0027462	-1
IGFLR1	rs10402601	G	C	19	1.55452e-28	1	2.5946e-08	-1
U2AF1L4	rs10402601	G	C	19	1.33941e-11	1	0.0002154	1
ZNF266	rs10402634	A	G	19	1.27411e-15	1	0.0036961	1
SHKBP1	rs10402698	G	T	19	4.61624e-05	1	1.0101e-05	1
IGFLR1	rs10402837	G	A	19	1.80693e-28	1	2.62152e-08	-1
U2AF1L4	rs10402837	G	A	19	9.53695e-12	1	0.000586	1
RP11-425D10.10	rs1040284	T	C	6	9.59445e-10	1	0.0068675	1
SLC39A3	rs10402849	C	T	19	0.000269678	1	0.0067364	1
PEX11G	rs10402951	A	G	19	0.000236926	1	0.0025563	1
FXYD5	rs10403511	A	C	19	3.94337e-28	1	0.0047281	1
ZNF266	rs10403714	T	C	19	3.6879e-33	1	0.0001036	1
U2AF1L4	rs10403796	G	T	19	1.18296e-06	-1	0.0023098	-1
PNMAL2	rs10403834	C	G	19	5.8661e-08	1	1.22888e-05	1
CARD8	rs10403848	G	A	19	1.03647e-07	1	0.0070431	1
FXYD5	rs10404092	T	C	19	3.80568e-27	1	0.00531	1
ZNF266	rs10404268	A	G	19	8.36911e-40	1	0.0004936	1
KDELR1	rs10404269	C	T	19	2.34193e-05	-1	0.0036282	-1
FXYD5	rs10404280	A	G	19	9.21733e-27	1	0.0053561	1
ZNF600	rs10404486	C	T	19	1.90361e-12	-1	0.0001131	-1
SIGLEC12	rs10404542	T	G	19	1.12451e-21	-1	1.23213e-06	-1
ZNF266	rs10404549	G	A	19	1.61986e-34	1	0.0001218	1
KDELR1	rs10404630	T	G	19	7.23341e-06	-1	0.005585	-1
ZNF266	rs10404721	A	C	19	1.85678e-38	1	8.0603e-05	1
ATP1B1	rs1040503	A	G	1	0.00518005	-1	0.0098629	-1
KDELR1	rs10405137	C	T	19	3.12293e-05	-1	0.005945	-1
ZNF266	rs10405193	G	A	19	9.3304e-39	1	5.80008e-05	1
C19orf47	rs10405207	T	C	19	7.53597e-16	1	0.0048384	1
NQO2	rs1040521	A	G	6	5.86483e-06	1	4.7622e-06	-1
RP1-40E16.12	rs1040521	A	G	6	2.49564e-07	-1	0.0042045	-1
SIGLEC12	rs10405214	T	G	19	8.72867e-17	-1	0.0002481	-1
NQO2	rs1040522	G	T	6	5.86483e-06	1	4.88656e-06	-1
RP1-40E16.12	rs1040522	G	T	6	2.49564e-07	-1	0.0041648	-1
PDCD5	rs10405377	G	A	19	0.000894064	-1	0.0064536	-1
ZNF561	rs10405652	G	T	19	6.97675e-16	-1	0.0095531	-1
KDELR1	rs10405747	A	T	19	1.08147e-05	-1	0.0069632	-1
ZNF772	rs10405910	A	T	19	9.82238e-14	1	0.0011532	1
ZNF772	rs10406026	A	C	19	1.74436e-13	1	0.0092089	1
ZNF266	rs10406056	C	T	19	2.56986e-37	1	0.0004007	1
ZNF266	rs10406075	T	C	19	8.55468e-39	1	7.2722e-05	1
ZNF266	rs10406143	C	A	19	6.86735e-27	1	0.0008187	1
ZNF470	rs10406271	G	A	19	0.000117558	1	0.0090595	1
KDELR1	rs10406404	T	C	19	2.18617e-05	-1	0.0054325	-1
ZNF772	rs10406523	C	A	19	9.92957e-14	1	0.0011532	1
ZNF772	rs10406544	G	A	19	1.74436e-13	1	0.0091233	1
MFN2	rs1040669	G	A	1	4.81719e-05	-1	0.0084038	-1
PDCD5	rs10406750	C	T	19	0.000807561	-1	0.0064536	-1
UBXN6	rs10406751	A	G	19	5.87812e-14	-1	0.0078839	-1
ZNF561	rs10406764	A	C	19	2.13876e-05	-1	0.0033462	-1
ZNF266	rs10406839	C	T	19	4.01459e-15	1	0.0010062	1
ZNF772	rs10406857	G	A	19	9.92957e-14	1	0.0011532	1
RPS16	rs10406924	C	T	19	0.00221238	1	0.0027953	1
KDELR1	rs10406961	C	A	19	5.31472e-06	-1	0.0034913	-1
ZNF772	rs10407042	C	A	19	1.74436e-13	1	0.0092089	1
ZNF561	rs10407111	T	C	19	6.582e-16	-1	0.0093387	-1
UBXN6	rs10407203	A	G	19	4.60736e-14	-1	0.0078839	-1
PDCD5	rs10407204	C	T	19	0.00086322	-1	0.0064536	-1
C19orf60	rs10407212	G	A	19	4.32939e-17	-1	0.0021535	-1
ZNF772	rs10407309	T	C	19	1.74436e-13	1	0.0089594	1
ZNF561	rs10407764	G	A	19	8.00669e-10	-1	0.0015929	-1
ZNF600	rs10407781	G	A	19	0.000173672	1	0.0009343	1
RPS16	rs10407823	T	C	19	2.90997e-14	1	0.0035569	1
PNMAL2	rs10407873	A	G	19	1.72426e-09	1	6.42447e-07	1
ABCA7	rs10407915	A	C	19	1.7893e-05	-1	0.0046403	-1
CNN2	rs10407915	A	C	19	4.57347e-11	-1	0.0014687	-1
WDR18	rs10407915	A	C	19	1.28007e-05	1	0.0028731	1
ZNF600	rs10407963	G	A	19	0.000173672	1	0.0008536	1
ZNF561	rs10408001	G	C	19	6.64601e-16	-1	0.0095531	-1
HDDC2	rs1040803	C	T	6	9.53036e-25	-1	7.67912e-05	-1
ZNF266	rs10408098	G	A	19	9.27596e-33	1	0.0002912	1
CTD-2017D11.1	rs10408195	G	A	19	0.0001093	1	0.000881	1
CD209	rs10408468	T	C	19	0.00855495	-1	0.0033549	-1
ZNF266	rs10408489	C	T	19	1.78373e-34	1	0.0001218	1
EMC10	rs10408538	T	C	19	0.00934387	1	0.0008199	1
NQO2	rs1040861	C	A	6	3.75807e-06	1	3.93656e-07	-1
ZNF561	rs10408756	A	C	19	7.87393e-10	-1	0.0015508	-1
C19orf35	rs10409063	T	C	19	0.00153672	-1	0.0022089	-1
C19orf35	rs10409081	T	C	19	0.00507428	-1	0.0096032	-1
ZNF266	rs10409256	C	T	19	1.41799e-39	1	0.0005394	1
ZNF561	rs10409323	A	G	19	8.00669e-10	-1	0.0015508	-1
C19orf60	rs10409392	A	C	19	4.72838e-12	-1	0.0020589	-1
KDELR1	rs10409472	T	C	19	2.91393e-05	-1	0.006257	-1
PNMAL2	rs10409550	A	T	19	1.86189e-13	1	2.1358e-05	1
SIGLEC12	rs10409713	G	T	19	1.30659e-18	-1	0.0014139	-1
U2AF1L4	rs10409741	G	T	19	1.1359e-06	-1	0.0012588	-1
FXYD5	rs10409862	T	C	19	7.17599e-27	1	0.0047725	1
FXYD5	rs10409866	T	A	19	7.17599e-27	1	0.0047725	1
HDHD3	rs1040989	T	A	9	8.59933e-15	-1	0.002558	-1
ZNF266	rs10409967	A	G	19	1.1517e-22	1	0.0009912	1
SIGLEC12	rs10410468	T	G	19	4.1524e-19	-1	0.0026039	-1
CTD-2017D11.1	rs10410505	A	G	19	0.00368615	1	0.0025698	1
PDCD5	rs10410895	T	G	19	0.000789184	-1	0.0064536	-1
ZNF561	rs10411082	G	A	19	8.00669e-10	-1	0.0016987	-1
ZNF266	rs10411115	G	A	19	1.17214e-32	1	0.0002912	1
ZNF266	rs10411141	G	A	19	7.82573e-40	1	0.0004127	1
ZNF266	rs10411146	A	C	19	4.52135e-26	1	0.0003791	1
ZNF561	rs10411532	T	C	19	7.33077e-09	-1	0.0015508	-1
FXYD5	rs10411557	G	A	19	3.94337e-28	1	0.0043774	1
ZNF266	rs10411624	T	C	19	5.12409e-31	1	0.0002948	1
SLC39A3	rs10411800	A	G	19	0.000333372	1	0.0065361	1
FPR1	rs10412020	G	A	19	0.000730937	1	0.0005817	1
ZNF266	rs10412104	A	C	19	5.59981e-23	1	0.0008616	1
ZNF266	rs10412150	A	G	19	2.73376e-39	1	0.0005394	1
ZNF266	rs10412311	A	G	19	6.21274e-23	1	0.0008861	1
SLC39A3	rs10412559	T	C	19	0.000316827	1	0.0087467	1
UBXN6	rs10412616	T	C	19	6.12857e-14	-1	0.0078839	-1
PNMAL2	rs10412620	C	A	19	9.94276e-05	-1	0.0026733	-1
SEPW1	rs10412662	A	C	19	7.18316e-05	-1	0.0044888	-1
FXYD5	rs10412664	T	C	19	5.25352e-28	1	0.0046345	1
ZNF561	rs10412746	C	A	19	8.00669e-10	-1	0.0015508	-1
RPS16	rs10412931	T	C	19	5.69158e-14	1	0.0042231	1
ZNF266	rs10412980	C	G	19	1.17214e-32	1	0.0002912	1
CARD8	rs10413553	C	A	19	9.29068e-08	1	0.0070431	1
IGFLR1	rs10413852	G	C	19	3.90084e-15	1	3.60056e-06	-1
U2AF1L4	rs10413852	G	C	19	1.73815e-06	1	0.0003353	1
FXYD5	rs10414022	G	A	19	4.25544e-28	1	0.0050379	1
WDR18	rs10414300	C	A	19	1.56966e-21	1	5.29232e-07	1
C19orf60	rs10414427	T	C	19	1.13952e-06	-1	0.0026073	-1
CTD-2368P22.1	rs10414704	G	T	19	1.24421e-13	1	0.007424	1
PTGIR	rs10414880	C	T	19	1.55903e-07	-1	0.0015476	-1
ZNF561	rs10414889	A	G	19	3.43033e-05	-1	0.0032316	-1
CTD-2017D11.1	rs10414914	C	G	19	9.09358e-09	1	0.0010649	1
FXYD5	rs10415010	T	G	19	4.80443e-21	1	0.0023736	1
NR2F6	rs10415119	C	T	19	0.000144805	1	0.0087415	1
CTD-2017D11.1	rs10415143	G	T	19	0.000105092	1	0.000881	1
CTD-2368P22.1	rs10415187	G	A	19	0.00370588	-1	0.0032463	1
MRPL14	rs1041523	C	T	6	6.2308e-05	-1	0.0038869	-1
C19orf60	rs10415257	T	C	19	9.13749e-18	-1	0.0021535	-1
ZNF266	rs10415281	T	C	19	4.87172e-24	1	0.0049021	1
RDH13	rs10415310	A	G	19	5.23784e-06	1	0.0023114	1
FXYD5	rs10415414	A	G	19	3.94337e-28	1	0.0046432	1
PTGIR	rs10415517	G	A	19	1.75347e-06	-1	0.0038622	-1
CTD-2017D11.1	rs10415672	A	G	19	0.000105092	1	0.000881	1
ZNF561	rs10415739	A	G	19	7.87393e-10	-1	0.0015508	-1
ZNF506	rs10415754	G	C	19	0.00454075	1	0.0066076	1
KDELR1	rs10415825	T	C	19	3.40196e-05	-1	0.0053594	-1
FXYD5	rs10415832	C	T	19	3.8308e-28	1	0.0051675	1
PTGIR	rs10416000	G	A	19	0.000430582	-1	0.0012173	-1
FXYD5	rs10416092	A	G	19	3.94337e-28	1	0.0045998	1
PNMAL2	rs10416095	C	G	19	2.08679e-06	1	5.44629e-05	1
LILRA1	rs10416183	C	T	19	4.49111e-08	-1	0.0054796	-1
PNMAL2	rs10416221	A	G	19	3.73318e-05	1	0.0093007	1
ZNF561	rs10416231	G	C	19	8.00669e-10	-1	0.0010112	-1
FXYD5	rs10416492	A	G	19	3.94337e-28	1	0.0045998	1
PNMAL2	rs10416550	C	T	19	1.32388e-07	1	5.10077e-06	1
ZNF266	rs10416662	G	A	19	6.86951e-34	1	0.0001218	1
PNMAL2	rs10416797	G	C	19	7.2938e-14	1	1.42612e-05	1
ZNF266	rs10416984	G	C	19	1.81564e-34	1	0.0001218	1
ZNF561	rs10417655	A	G	19	9.29985e-10	-1	0.0015508	-1
GRAMD1A	rs10418012	A	G	19	1.50836e-09	-1	0.0084934	-1
SCN1B	rs10418012	A	G	19	2.21514e-06	-1	0.0004251	-1
ZNF266	rs10418104	A	G	19	1.17214e-32	1	0.0002912	1
ZNF441	rs10418181	T	C	19	1.56391e-07	1	0.0048595	1
ZNF266	rs10418233	G	C	19	7.77615e-40	1	0.0005086	1
ZNF266	rs10418267	A	G	19	1.17214e-32	1	0.0002912	1
SIGLEC12	rs10418495	G	A	19	4.86328e-22	-1	1.1342e-06	-1
ZNF266	rs10418573	G	A	19	7.18525e-32	1	0.0002504	1
PNMAL2	rs10418662	C	A	19	0.00674904	-1	0.0031206	-1
ZNF561	rs10418705	A	G	19	1.0044e-09	-1	0.0015508	-1
ZNF561	rs10418780	T	C	19	8.00669e-10	-1	0.0015929	-1
PTGIR	rs10418827	C	T	19	0.00878241	1	0.0042659	1
UBXN6	rs10419005	T	C	19	0.00449345	-1	0.0002312	-1
CNN2	rs10419072	G	A	19	1.63937e-13	-1	0.0002267	-1
ZNF266	rs10419286	G	A	19	1.56663e-24	1	0.0049021	1
FXYD5	rs10419422	T	C	19	3.94337e-28	1	0.0043774	1
SIGLEC12	rs10419617	A	G	19	1.57968e-16	-1	0.000743	-1
FXYD5	rs10419663	T	C	19	3.94514e-28	1	0.0043363	1
PTGIR	rs10419732	A	G	19	0.00544807	-1	0.0040634	-1
ZNF266	rs10419744	G	C	19	9.86201e-25	1	0.0049021	1
FXYD5	rs10419834	A	G	19	3.94337e-28	1	0.0049388	1
PNMAL2	rs10419873	T	C	19	4.08381e-05	1	0.0097662	1
FXYD5	rs10420111	G	A	19	2.2211e-28	1	0.0045998	1
U2AF1L4	rs10420134	A	G	19	1.1359e-06	-1	0.0084834	-1
CTD-3138B18.5	rs10420221	C	T	19	0.00261785	1	0.0003543	1
GALC	rs1042029	A	G	14	1.12792e-09	-1	0.0009814	-1
GALC	rs1042035	C	T	14	5.31368e-25	-1	1.43002e-05	-1
CTD-2368P22.1	rs10420362	T	C	19	2.5216e-05	-1	0.009972	1
ZNF561	rs10420371	C	T	19	6.82333e-16	-1	0.0095531	-1
GALC	rs1042042	C	T	14	1.12792e-09	-1	0.0009814	-1
CARD8	rs10420505	G	A	19	9.12548e-08	1	0.0070431	1
PTGIR	rs10420570	A	G	19	0.00535385	-1	0.0041675	-1
ZNF266	rs10420709	G	A	19	1.18489e-39	1	0.0005556	1
CTD-2017D11.1	rs10420762	G	A	19	2.64522e-07	1	0.004731	1
CTD-3138B18.5	rs10420807	G	C	19	0.00238323	1	0.0003543	1
ZNF266	rs10420933	T	C	19	9.97548e-34	1	0.0001218	1
ZNF561	rs10421148	G	A	19	8.00669e-10	-1	0.0015508	-1
XXbac-BPG299F13.17	rs1042126	T	C	6	0.00123177	-1	0.0041021	1
XXbac-BPG299F13.17	rs1042134	G	A	6	0.00123177	-1	0.0041021	1
ABCA7	rs10421359	T	G	19	0.00220547	-1	0.0056958	-1
XXbac-BPG299F13.17	rs1042147	A	G	6	0.00123177	-1	0.0041021	1
CTD-3138B18.5	rs10421600	T	A	19	0.00331204	1	0.0003543	1
LILRA1	rs10421688	A	G	19	5.41511e-09	-1	0.0005523	-1
LILRA2	rs10421688	A	G	19	1.367e-07	-1	7.34575e-05	-1
LILRB1	rs10421688	A	G	19	3.03292e-05	-1	0.0091713	-1
LILRA1	rs10421766	G	A	19	2.70951e-08	-1	0.0005438	-1
LILRA2	rs10421766	G	A	19	1.55723e-06	-1	8.24379e-05	-1
LILRB1	rs10421766	G	A	19	0.000104528	-1	0.0091713	-1
LILRA1	rs10421874	C	T	19	3.78682e-08	-1	0.0057378	-1
ZNF561	rs10422028	A	G	19	4.05569e-10	-1	0.0015098	-1
ZNF561	rs10422049	T	G	19	7.42078e-10	-1	0.0008685	-1
TNNT1	rs10422172	C	T	19	3.9421e-05	1	0.0034401	1
CD209	rs10422720	T	C	19	0.00884857	-1	0.0036749	-1
FPR1	rs10422751	A	G	19	0.000713181	1	0.0089175	1
ZNF561	rs10422772	C	T	19	8.05638e-16	-1	0.0095531	-1
PNMAL2	rs10422896	A	G	19	4.21568e-12	1	3.44719e-06	1
PTGIR	rs10422977	C	T	19	0.00369339	1	0.0014819	1
LILRA1	rs10422981	T	C	19	4.08112e-09	-1	0.000537	-1
LILRA2	rs10422981	T	C	19	4.32243e-07	-1	7.84784e-05	-1
LILRB1	rs10422981	T	C	19	2.6264e-05	-1	0.0089699	-1
SLC39A3	rs10423135	G	A	19	0.000247026	1	0.0058014	1
ZNF561	rs10423183	C	T	19	8.00669e-10	-1	0.0015508	-1
FXYD5	rs10423443	C	G	19	8.91157e-27	1	0.005261	1
KDELR1	rs10423534	G	A	19	3.30601e-05	-1	0.0057273	-1
RPS16	rs10423537	C	T	19	1.14169e-13	1	0.0030684	1
ZNF266	rs10423538	T	C	19	1.78373e-34	1	0.0001218	1
ZNF266	rs10423552	G	A	19	1.78373e-34	1	0.0001218	1
ZNF266	rs10423605	T	C	19	1.17214e-32	1	0.0002912	1
ZNF266	rs10423720	A	G	19	8.45606e-37	1	0.0001784	1
KDELR1	rs10423820	A	G	19	0.00202083	-1	0.0009464	-1
FXYD5	rs10423916	G	A	19	3.94337e-28	1	0.0046345	1
PNMAL2	rs10424030	A	G	19	2.37055e-07	1	2.48453e-05	1
FXYD5	rs10424045	G	T	19	2.10834e-27	1	0.0049021	1
KDELR1	rs10424069	C	G	19	2.19689e-05	-1	0.0044607	-1
RPS16	rs10424217	G	A	19	9.56271e-13	1	0.0014356	1
FXYD5	rs10424306	C	A	19	9.21733e-27	1	0.005261	1
ZNF441	rs10424433	T	C	19	2.58951e-07	1	0.0042071	1
FXYD5	rs10424450	T	C	19	5.21925e-28	1	0.0038968	1
KDELR1	rs10424516	T	A	19	2.19689e-05	-1	0.004394	-1
PTGIR	rs10424552	T	A	19	0.00985714	1	0.0040122	1
FXYD5	rs10424585	A	G	19	9.21733e-27	1	0.00531	1
PDCD5	rs10424732	G	A	19	0.00189366	-1	0.0024667	-1
FXYD5	rs10424799	A	T	19	9.21733e-27	1	0.005261	1
PLA2G4C	rs10424875	A	G	19	7.45012e-05	1	6.01555e-05	1
C19orf60	rs10425018	T	C	19	3.63706e-07	-1	0.0082662	-1
ZNF266	rs10425029	T	A	19	1.17214e-32	1	0.0002912	1
WDR18	rs10425117	A	G	19	2.88472e-16	1	2.71636e-08	1
FXYD5	rs10425525	G	A	19	3.53026e-28	1	0.0043445	1
ZNF266	rs10425635	G	A	19	1.17214e-32	1	0.0002912	1
FXYD5	rs10425753	A	G	19	3.94337e-28	1	0.004517	1
ZNF561	rs10425788	T	C	19	7.87393e-10	-1	0.0015508	-1
MAP1S	rs10425947	G	A	19	2.00819e-19	-1	0.0041281	-1
FXYD5	rs10426076	C	T	19	4.24862e-28	1	0.0046752	1
ZNF266	rs10426170	A	C	19	1.58547e-34	1	0.0001218	1
ZNF266	rs10426176	A	G	19	3.42198e-23	1	0.0011886	1
CTD-2017D11.1	rs10426410	A	G	19	7.3418e-08	1	0.0012624	1
FXYD5	rs10426411	C	A	19	1.1396e-27	1	0.0050285	1
PLA2G4C	rs10426471	A	C	19	7.39489e-05	1	6.42587e-05	1
FXYD5	rs10426499	A	G	19	6.86519e-28	1	0.0049021	1
ZNF561	rs10426598	G	A	19	8.00669e-10	-1	0.0015508	-1
FXYD5	rs10426624	A	C	19	3.94337e-28	1	0.0046752	1
ZNF772	rs10426845	A	C	19	1.86117e-13	1	0.0067935	1
PDCD5	rs10426856	A	G	19	0.00269152	-1	0.0024667	-1
PEX11G	rs10426928	T	C	19	0.00224659	1	0.0038549	1
FXYD5	rs10426966	C	G	19	5.25352e-28	1	0.0046345	1
MAP1S	rs10427063	G	T	19	3.74962e-09	1	0.0052416	1
ARL8B	rs10428135	A	G	3	1.39307e-13	1	0.0001244	1
HOXB2	rs1042815	G	A	17	6.52337e-12	1	6.43404e-06	1
ARL8B	rs10428151	T	C	3	2.34174e-14	1	0.0001244	1
HOXB2	rs1042818	T	C	17	5.74502e-15	-1	5.03132e-08	-1
HOXB2	rs1042822	G	T	17	1.15374e-15	-1	5.03132e-08	-1
MFN2	rs1042842	A	G	1	5.64901e-26	-1	0.0014316	-1
RAPGEF2	rs10428456	T	C	4	7.28951e-09	-1	0.0002791	-1
SMAP1	rs10428835	G	A	6	5.14378e-20	1	1.3702e-07	1
OXR1	rs10429432	A	G	8	4.82411e-09	1	6.24914e-05	1
COA6	rs10429821	T	C	1	5.48706e-31	1	1.9356e-11	1
COA6	rs10429822	T	C	1	1.39036e-31	1	1.9356e-11	1
COA6	rs10429823	T	C	1	1.13218e-15	1	3.68402e-07	1
COA6	rs10429824	A	T	1	3.01398e-30	1	1.9356e-11	1
VCL	rs10430473	C	T	10	8.31929e-06	-1	2.24318e-05	-1
VCL	rs10430521	G	A	10	6.40036e-06	-1	2.21339e-05	-1
METTL10	rs10430743	T	G	10	6.21815e-08	-1	0.0004421	-1
CLEC12A	rs10431294	C	T	12	1.31427e-09	1	1.48831e-07	1
ATP6V1A	rs1043132	T	G	3	1.01478e-11	-1	7.45116e-05	-1
CYP27B1	rs10431505	A	G	12	4.74787e-19	1	0.0004823	1
METTL21B	rs10431505	A	G	12	7.09029e-37	1	2.62721e-06	1
XRCC6BP1	rs10431506	G	A	12	6.54218e-36	-1	0.0003709	-1
CYP27B1	rs10431552	G	A	12	4.56907e-19	1	0.0004823	1
METTL21B	rs10431552	G	A	12	5.72544e-37	1	2.62721e-06	1
KSR1	rs10432045	C	T	17	5.38456e-10	1	0.0044244	1
VAMP1	rs1043262	A	G	12	9.08071e-07	1	0.0010946	1
PINK1-AS	rs1043424	A	C	1	0.00013809	-1	0.0058263	-1
PINK1-AS	rs1043443	T	C	1	0.000128426	-1	0.0058263	-1
ERAP2	rs10434708	A	T	5	3.70104e-32	-1	1.12619e-06	-1
ERAP2	rs10434709	T	C	5	5.32356e-32	-1	1.12619e-06	-1
LY86	rs10434903	G	A	6	2.07387e-05	1	0.0058441	1
LY86	rs10434904	G	A	6	2.81595e-05	1	0.0077447	1
PINK1-AS	rs1043502	T	G	1	0.000141191	-1	0.0058263	-1
RAB2A	rs10435601	T	C	8	2.1876e-17	1	0.0007196	1
TTC39B	rs10435728	T	C	9	2.95045e-09	-1	0.0007994	-1
C9orf72	rs10435784	T	G	9	0.000767058	-1	0.0009237	-1
PSMD5-AS1	rs10435843	A	G	9	1.33607e-10	-1	0.0001506	-1
PSMD5-AS1	rs10435844	G	T	9	1.30316e-10	-1	0.0001506	-1
SLC31A1	rs10435864	A	C	9	9.82157e-10	-1	0.001516	-1
THAP3	rs1043681	C	T	1	2.36454e-07	-1	0.0010198	-1
THAP3	rs1043683	G	A	1	2.36454e-07	-1	0.0010198	-1
THAP3	rs1043703	G	T	1	0.000149312	1	0.0069465	1
IPO7	rs10437595	A	G	11	1.16594e-09	-1	0.0053297	-1
IPO7	rs10437596	C	A	11	1.60708e-09	-1	0.0053297	-1
IPO7	rs10437665	T	A	11	2.35494e-09	-1	0.0051452	-1
VAMP1	rs10437831	G	A	12	7.66678e-08	1	0.0007382	1
SYNE3	rs10438222	C	G	14	0.00166918	-1	0.0010747	-1
BANP	rs10438597	C	T	16	2.74238e-15	-1	0.0002378	-1
BANP	rs10438598	C	T	16	1.78154e-15	-1	0.0002452	-1
AC113189.5	rs10438740	G	A	17	6.15198e-17	1	0.0043091	-1
FAM3B	rs10439675	A	C	21	1.82644e-06	1	0.0002246	1
BHLHE40	rs10440149	T	G	3	0.00378787	-1	0.0041648	-1
LAMTOR3	rs1044044	C	T	4	4.65658e-08	-1	0.0012936	-1
DDX60L	rs10440507	C	T	4	8.85319e-11	-1	4.03286e-07	-1
FASTKD3	rs10440693	G	A	5	0.0041	1	0.0015995	-1
KCTD20	rs10440841	G	A	6	5.92567e-25	-1	0.0014306	-1
TMEM60	rs10441228	A	G	7	6.26869e-08	-1	0.0062608	-1
PLGRKT	rs10441732	C	T	9	4.15379e-12	-1	0.0036866	-1
PLGRKT	rs10441733	A	T	9	2.46169e-12	-1	0.0036866	-1
SPSB2	rs1044189	A	C	12	4.41035e-19	1	0.0008318	1
CERS5	rs1044370	T	C	12	0.00351016	-1	0.008203	1
RPF2	rs1044387	C	T	6	1.44412e-16	1	0.0092089	1
RPF2	rs1044388	G	A	6	1.12708e-20	1	0.0092089	1
RPF2	rs1044389	G	A	6	4.47188e-22	1	0.0095032	1
FRAT2	rs10444013	G	A	10	2.20883e-12	1	0.0015181	1
FRAT2	rs10444016	G	A	10	1.92074e-12	1	0.0015766	1
STEAP4	rs1044424	T	G	7	6.73367e-21	1	0.0070431	1
GSTP1	rs10444362	G	A	11	1.08295e-18	-1	0.0042605	-1
CCDC53	rs10444510	G	A	12	6.71143e-18	-1	0.0011894	-1
C15orf57	rs1044474	A	G	15	1.5783e-27	-1	0.0003024	-1
RP11-660L16.2	rs1044482	C	T	11	2.51959e-05	1	1.61381e-06	1
SPATA5L1	rs10444821	C	T	15	1.75049e-24	1	0.0036004	1
MBTPS1	rs10445075	G	A	16	0.000633187	1	0.0085838	1
CTB-131K11.1	rs10445305	G	A	17	0.00872323	-1	0.0039466	-1
CTB-131K11.1	rs10445306	A	G	17	0.00958781	-1	0.0039466	-1
CTB-131K11.1	rs10445307	A	G	17	0.00844119	-1	0.0039466	-1
ZNF880	rs10445583	T	C	19	6.57289e-35	1	2.82144e-07	1
ZNF880	rs10445584	C	T	19	5.67317e-35	1	2.82144e-07	1
ZNF880	rs10445585	T	A	19	5.67317e-35	1	2.82144e-07	1
ZNF880	rs10445586	T	C	19	8.16313e-35	1	2.82144e-07	1
VNN1	rs1044593	A	T	6	2.4323e-25	1	1.52134e-15	1
TMA16	rs1044721	C	T	4	0.00364344	-1	0.002391	-1
TMA16	rs1044722	C	A	4	0.00364344	-1	0.002391	-1
BTN2A1	rs10447390	C	G	6	9.19657e-06	1	0.0039793	1
BTN2A1	rs10447391	T	G	6	9.19657e-06	1	0.0039793	1
FUT10	rs10447950	G	A	8	2.54827e-36	-1	1.11386e-05	-1
PNRC2	rs10449780	G	C	1	0.0012884	1	9.44359e-11	-1
HMOX2	rs10451135	T	C	16	0.00160033	-1	0.0015025	-1
CCNL1	rs10451871	T	G	3	2.55001e-11	1	0.0061364	1
CCNL1	rs10451916	A	T	3	5.97785e-11	1	0.0061364	1
NOP10	rs1045194	T	C	15	5.75908e-29	1	1.50669e-08	1
NOP10	rs1045204	G	A	15	1.73024e-21	1	1.16092e-05	1
NOP10	rs1045238	C	G	15	3.69556e-29	1	1.54581e-08	1
SPINK1	rs10452519	G	T	5	0.000201552	-1	0.0007344	-1
UBA6	rs10454252	C	T	4	5.9571e-19	-1	0.00915	1
UBA6	rs10454253	C	T	4	1.64316e-14	-1	0.008793	1
RPS26	rs1045435	G	C	12	0.0055937	1	0.0006938	1
RP11-819C21.1	rs10454489	C	T	11	0.00016481	-1	0.0022252	-1
MRPL51	rs1045452	A	G	12	1.13964e-21	1	0.0013329	1
PHTF2	rs1045463	C	T	7	6.40526e-17	-1	0.0009786	-1
GSKIP	rs10454690	T	A	14	1.81029e-07	1	0.0027499	1
DNTTIP1	rs1045493	G	A	20	2.37964e-07	1	0.0099547	1
PTK2B	rs1045510	T	C	8	0.000167858	1	0.0023377	1
PTK2B	rs1045511	G	A	8	0.000167858	1	0.0023377	1
PTK2B	rs1045512	A	G	8	0.000171886	1	0.0023377	1
MGRN1	rs1045518	G	C	16	8.88297e-19	1	0.0009066	1
MGRN1	rs1045519	C	T	16	8.37658e-22	1	0.0002797	1
MGRN1	rs1045520	T	C	16	6.88158e-16	1	0.0011435	1
SMAP1	rs10455229	G	A	6	2.28003e-20	1	1.3702e-07	1
FEZ2	rs1045543	C	G	2	0.000353632	1	0.0082467	1
VAMP1	rs1045546	C	T	12	5.33871e-10	1	0.0026998	1
MRPL51	rs1045548	A	G	12	1.87139e-20	1	0.0025851	1
SMAP1	rs10455707	G	A	6	8.68297e-19	1	7.22034e-08	1
BTN2A1	rs10456047	G	A	6	0.000496799	1	0.0009627	1
U91328.19	rs10456326	G	A	6	3.17782e-24	-1	0.0084088	-1
BTN2A1	rs10456331	T	C	6	0.000496799	1	0.0009627	1
MCM9	rs10456918	A	C	6	8.41518e-11	-1	0.0027861	-1
NAGPA	rs1045693	G	A	16	8.92518e-17	1	0.0019615	1
RP11-425D10.10	rs10457190	C	G	6	9.59445e-10	1	0.0061551	1
RP11-98I9.4	rs10457650	G	A	6	1.19377e-18	-1	0.0035003	-1
TPGS2	rs1045781	C	T	18	8.09497e-31	-1	0.000218	-1
RP1-40E16.12	rs10458070	T	C	6	3.59695e-08	-1	1.36884e-05	-1
TUBB2A	rs10458071	A	G	6	8.20141e-07	1	0.003215	1
NQO2	rs10458154	C	T	6	8.865e-06	1	4.7622e-06	-1
RP1-40E16.12	rs10458154	C	T	6	2.10299e-07	-1	0.0042471	-1
LY86	rs10458188	C	T	6	1.00269e-05	1	0.0058441	1
LAMC1	rs10458355	C	T	1	1.58503e-16	-1	0.0001065	-1
CAPZB	rs10458381	C	T	1	3.06781e-21	1	0.0048777	1
DHX32	rs10458780	C	T	10	4.10914e-16	-1	1.11824e-06	-1
DHX32	rs10458781	C	T	10	7.90969e-26	-1	1.05656e-06	-1
RNPEP	rs1045893	C	T	1	2.04047e-05	1	0.001832	1
ZCRB1	rs10459290	T	G	12	3.28833e-15	-1	0.0004552	-1
DNAJC15	rs10459373	C	T	13	5.9741e-09	1	6.91137e-06	1
ANKLE2	rs1045979	C	T	12	1.94791e-27	1	0.0019261	1
CRNDE	rs10459806	T	C	16	0.00155282	1	0.0022431	1
MXRA7	rs10459894	A	T	17	1.53344e-19	1	1.74064e-05	1
FTSJ3	rs10459943	C	T	17	3.21953e-25	1	0.0056749	1
SETDB2	rs1046027	C	T	13	5.83497e-28	1	3.31026e-05	1
SETDB2	rs1046028	T	C	13	5.83497e-28	1	3.31026e-05	1
RP11-819C21.1	rs1046094	C	G	11	9.26532e-07	-1	0.0014932	-1
RP11-819C21.1	rs1046095	A	T	11	1.27184e-06	-1	0.0014546	-1
MKRN2	rs10460973	C	T	3	0.000959642	-1	0.0017197	-1
SLC39A8	rs10461136	T	G	4	0.00337335	1	2.5039e-08	1
CTD-2203K17.1	rs10461921	G	A	5	6.06597e-06	1	0.002155	1
CLOCK	rs10462028	G	A	4	0.0094933	1	0.00189	1
CLOCK	rs10462032	T	C	4	0.000997049	1	0.0085586	-1
ZNF366	rs10462395	A	G	5	0.000554029	1	0.0024929	1
ZNF366	rs10462399	G	A	5	0.000424495	1	0.0014247	1
SETDB2	rs1046295	G	A	13	5.83497e-28	1	2.88956e-05	1
ZP3	rs1046304	C	A	7	5.7876e-05	1	4.76354e-07	1
LINC00339	rs1046310	G	T	1	0.000131932	-1	0.0008685	1
SPINK1	rs10463391	G	T	5	5.67661e-05	-1	0.0001336	-1
TMEM176A	rs1046355	C	T	7	0.000248558	1	4.01873e-05	1
TMEM176B	rs1046355	C	T	7	0.000859713	1	0.0001202	1
PDLIM4	rs10463891	A	G	5	3.79138e-23	-1	0.0016563	-1
ERAP2	rs1046395	G	A	5	6.17159e-41	1	3.54187e-06	1
ERAP2	rs1046396	G	A	5	8.209e-44	1	3.58667e-06	1
NT5C3B	rs1046404	G	C	17	4.27419e-09	1	3.23733e-15	-1
DDX11	rs1046456	C	T	12	4.61647e-25	-1	1.25386e-09	-1
FUT10	rs10464811	G	A	8	4.13713e-36	-1	1.62371e-05	-1
SYNGR3	rs1046495	T	C	16	6.62991e-19	1	8.92867e-05	1
SYS1	rs1046612	G	A	20	4.02705e-09	1	0.000225	1
FAM118A	rs104664	G	A	22	1.55963e-22	-1	7.19535e-15	-1
TMTC1	rs10466813	A	G	12	0.00202355	-1	0.0001094	-1
CLECL1	rs10466829	G	A	12	7.12328e-09	-1	0.0001352	-1
GJA3	rs10467363	C	T	13	3.08752e-12	1	5.25392e-07	1
GJB2	rs10467363	C	T	13	3.70989e-09	1	0.0006758	1
COG6	rs10467367	A	G	13	9.4922e-31	-1	0.000382	-1
COG6	rs10467368	G	A	13	9.02633e-28	-1	0.0002269	-1
GJA3	rs10467455	G	A	13	2.68008e-11	1	5.16715e-07	1
GJB2	rs10467455	G	A	13	1.21014e-08	1	0.0006758	1
SAR1A	rs1046747	G	A	10	1.07838e-12	1	0.0062684	-1
FLRT2	rs10467742	T	C	14	8.53545e-13	1	0.0009112	1
FLRT2	rs10467843	C	G	14	1.05686e-12	1	0.0009112	1
RP11-334C17.5	rs1046832	A	G	17	5.70469e-09	-1	0.0009842	-1
FAHD1	rs10468421	G	A	16	7.47593e-19	1	0.0058656	1
FAHD1	rs10468423	C	T	16	7.47593e-19	1	0.0058656	1
FAHD1	rs10468426	A	C	16	7.47593e-19	1	0.0058656	1
FAHD1	rs10468427	C	T	16	7.06768e-19	1	0.0058656	1
FAHD1	rs10468428	A	G	16	7.47593e-19	1	0.0058656	1
FAHD1	rs10468429	G	A	16	7.47593e-19	1	0.0058656	1
FAHD1	rs10468430	A	G	16	7.47593e-19	1	0.0058656	1
HDHD2	rs10468987	T	G	18	3.14865e-10	1	0.0021796	1
PSMD5-AS1	rs1046920	T	C	9	0.000145058	1	0.0020938	1
CDK5RAP1	rs10470074	C	A	20	1.92624e-08	-1	0.005366	-1
MRPS6	rs10470091	G	C	21	3.70677e-08	-1	0.0037055	-1
ATP6V1A	rs10470387	A	G	3	3.66279e-12	-1	7.07944e-05	-1
PIGX	rs1047113	A	C	3	8.29242e-21	-1	8.20268e-05	-1
DDX60L	rs10471183	A	G	4	1.35317e-11	-1	1.60578e-06	-1
MXRA7	rs10473	G	T	17	1.97078e-14	1	8.57265e-05	1
CLOCK	rs1047354	A	G	4	0.000914289	1	0.0085586	-1
SRD5A3	rs1047354	A	G	4	0.00581765	1	0.0002568	1
LINC00667	rs1047414	A	G	18	2.42429e-09	1	0.0013191	1
THAP9-AS1	rs1047564	G	A	4	8.09661e-09	-1	0.0010869	-1
LRRC61	rs1047586	T	G	7	7.52921e-15	1	0.0002501	1
ERAP2	rs10476696	T	G	5	4.32894e-44	1	3.54187e-06	1
SRA1	rs10476933	C	G	5	7.53639e-12	1	0.0002653	1
ENTPD3-AS1	rs1047855	C	T	3	5.84222e-07	1	0.005766	1
GTF2H5	rs1047876	C	T	6	6.05485e-05	-1	0.000577	-1
SLC12A2	rs10478803	T	C	5	0.00719781	1	0.0098686	1
FLVCR1-AS1	rs1047881	C	T	1	1.44805e-34	1	5.3133e-05	1
UBA6	rs1047960	T	G	4	1.49514e-14	-1	0.0092574	1
UBA6	rs1047961	G	A	4	6.43703e-19	-1	0.0094481	1
LRRC61	rs10480296	G	C	7	5.6082e-10	1	0.0006763	1
LRRC61	rs10480297	T	C	7	2.29277e-09	1	0.0013191	1
SLC22A18	rs1048047	G	A	11	4.4853e-13	-1	0.0003071	-1
FUT10	rs10481042	G	C	8	8.8169e-36	-1	1.68045e-05	-1
FUT10	rs10481043	A	G	8	5.81795e-36	-1	1.68045e-05	-1
SNX16	rs10481272	G	A	8	1.02132e-11	-1	4.58428e-09	-1
SNX16	rs10481273	C	T	8	8.0751e-12	-1	4.58428e-09	-1
TNFAIP6	rs1048135	G	A	2	1.97033e-10	-1	1.01291e-05	-1
CLN8	rs10481354	C	T	8	3.96891e-10	1	0.0022657	1
PARVB	rs10483221	C	T	22	7.65585e-15	1	0.0026874	1
PTGR2	rs10483857	G	A	14	6.07968e-09	-1	0.0089909	-1
FLRT2	rs10483981	C	T	14	1.9088e-12	1	0.0007408	1
GALC	rs10483987	T	C	14	2.8916e-25	-1	1.15667e-05	-1
GALC	rs10483988	C	T	14	5.66445e-25	-1	1.43002e-05	-1
MRPL51	rs1048402	A	C	12	4.69785e-27	-1	0.0033076	-1
CEP85L	rs10484286	T	C	6	1.18011e-11	-1	0.0004837	-1
CEP85L	rs10484289	T	C	6	6.83184e-11	-1	0.0003692	-1
FAHD1	rs104843	C	A	16	0.00126134	-1	0.0001098	-1
FRAT2	rs1048442	A	G	10	9.17271e-13	1	0.0008075	1
BTN2A1	rs10484441	G	C	6	0.00070509	1	0.0009511	1
FRAT2	rs1048445	C	T	10	3.28607e-16	1	0.0027843	1
RRP12	rs1048445	C	T	10	1.23691e-19	1	0.0044161	1
CCDC77	rs1048466	G	A	12	9.69092e-06	-1	0.0093115	-1
OSTM1	rs10484902	T	C	6	4.39086e-07	-1	0.0013686	-1
OSTM1	rs10484906	G	A	6	1.48932e-07	-1	0.0022793	-1
SCAND1	rs10485510	G	A	20	0.00746477	-1	0.0001166	-1
IAH1	rs1048610	A	G	2	6.4722e-10	-1	0.0001519	-1
NRCAM	rs10487846	C	T	7	5.87608e-05	1	0.0009112	1
NRCAM	rs10487851	T	C	7	0.000106743	1	0.0012597	1
THAP5	rs10487859	T	C	7	3.18212e-08	1	0.0029452	-1
TMEM176A	rs10488372	C	T	7	0.00218758	1	0.0002035	1
TMEM140	rs10488440	G	T	7	8.33723e-05	-1	1.75478e-07	-1
EHF	rs10488740	C	T	11	0.000134959	-1	0.0024748	-1
CCDC25	rs1048887	G	A	8	5.32231e-09	-1	2.57878e-06	-1
ATP6V1A	rs1048892	A	G	3	1.97671e-13	-1	6.66888e-05	-1
IKBIP	rs1048906	C	T	12	3.5217e-07	1	0.0010732	1
IKBIP	rs1048908	T	C	12	4.71308e-07	1	0.0010732	1
ZMPSTE24	rs10489430	C	T	1	0.000111879	-1	0.0072313	-1
PARK7	rs10489450	C	T	1	9.47713e-14	1	5.80008e-05	1
NSUN4	rs10489769	A	G	1	1.02663e-40	1	0.0003249	1
CDA	rs1048977	C	T	1	1.1012e-09	1	0.0049326	1
FEZ2	rs10490671	C	A	2	2.77197e-06	1	4.4573e-05	1
CTB-131K11.1	rs10491128	G	A	17	0.00958781	1	0.0039466	1
CTB-131K11.1	rs10491129	T	G	17	0.00958781	1	0.0039466	1
NQO2	rs1049115	A	G	6	0.000267335	-1	1.87404e-19	-1
UBTD2	rs10491493	C	T	5	1.79545e-13	1	6.84024e-06	1
VAMP1	rs10492096	A	G	12	8.49732e-11	1	0.0030446	1
FOXJ2	rs10492105	A	T	12	0.00375431	-1	0.0048114	-1
CLECL1	rs10492165	A	G	12	2.79143e-08	-1	0.0001352	-1
CLECL1	rs10492166	G	A	12	4.07522e-08	-1	0.0001352	-1
UBA7	rs1049256	T	C	3	2.72949e-06	1	0.0023052	1
DNAJC15	rs10492659	G	A	13	8.47504e-13	-1	7.03052e-10	-1
KIF1B	rs10492969	T	C	1	1.22012e-07	1	0.0015658	1
CD52	rs10493030	T	C	1	1.33217e-10	-1	0.0029741	-1
DOCK7	rs10493326	G	A	1	0.00536142	1	0.0077678	1
GLO1	rs1049346	G	A	6	4.28911e-16	-1	0.0062608	-1
GBP3	rs10493821	C	T	1	1.82056e-31	-1	0.0090701	-1
RP11-356N1.2	rs10494089	T	G	1	1.36341e-20	1	0.0001758	1
SLC25A24	rs10494090	A	G	1	2.98528e-13	-1	0.0041859	-1
SPATA5L1	rs1049503	T	C	15	1.80996e-24	1	0.0036004	1
DNAJC8	rs1049504	A	G	1	1.3644e-23	-1	0.0001318	-1
SPATA5L1	rs1049508	A	G	15	1.75049e-24	1	0.0036004	1
RRP15	rs10495098	G	T	1	1.38036e-12	1	0.0022416	1
SPATA5L1	rs1049518	G	A	15	1.66476e-12	1	0.0056367	1
ZZEF1	rs1049523	G	T	17	4.91458e-10	1	0.0032547	-1
COA6	rs10495349	G	A	1	5.06046e-05	1	0.0025144	1
IAH1	rs10495562	T	C	2	9.54897e-11	-1	0.006077	-1
IAH1	rs10495563	G	A	2	0.00702515	-1	0.009721	-1
NUDT2	rs1049567	T	C	9	3.46852e-17	1	3.35979e-05	1
IMMT	rs10496318	C	G	2	2.01638e-32	-1	0.0011395	-1
AC068282.3	rs10496663	C	T	2	0.000542387	1	0.0093115	1
CHURC1	rs10498518	A	G	14	1.97744e-26	-1	1.17592e-07	-1
CHURC1	rs10498519	G	C	14	0.000413114	1	0.0002258	1
SLC22A23	rs10498663	T	C	6	0.00101955	1	0.006276	1
SMAP1	rs10498874	A	C	6	6.61181e-19	1	7.10086e-08	1
SMAP1	rs10498875	T	C	6	6.61181e-19	1	6.8983e-08	1
SMAP1	rs10498876	G	A	6	8.01347e-20	1	1.43118e-07	1
TUFM	rs10499	G	A	16	2.15362e-36	-1	2.31706e-06	-1
RP3-460G2.2	rs10499221	G	T	6	1.56143e-06	1	7.25047e-06	1
SUMF2	rs10499760	A	G	7	3.68302e-14	1	0.0016282	1
CHCHD2	rs10499761	C	T	7	6.35369e-19	-1	0.0044411	-1
ZNF441	rs10500209	T	C	19	3.02807e-10	1	0.0050598	1
LIG1	rs10500298	T	C	19	0.000579137	1	0.0001625	1
OSCAR	rs10500316	T	C	19	6.19956e-32	-1	0.0001411	-1
FAHD1	rs10500322	T	A	16	0.000302246	-1	0.0028488	-1
METTL21B	rs1050045	T	C	12	9.04489e-09	-1	0.0077401	-1
PRKCDBP	rs10500666	C	T	11	1.66083e-05	1	0.0039291	1
PRKCDBP	rs10500667	G	A	11	1.00289e-06	1	0.0006487	1
PRKCDBP	rs10500669	G	T	11	2.55389e-05	1	0.0037843	1
CD59	rs10501127	C	G	11	3.91634e-12	-1	0.0026663	-1
AF001548.5	rs1050113	G	A	16	7.20302e-29	1	1.17717e-08	1
AF001548.5	rs1050162	C	T	16	2.17865e-11	-1	5.31992e-07	-1
AF001548.5	rs1050163	C	T	16	2.04744e-11	-1	5.31992e-07	-1
CTSC	rs10501664	A	G	11	6.84411e-34	1	1.94527e-23	1
CTSC	rs10501665	T	C	11	1.30668e-15	1	2.13148e-12	1
RP11-819C21.1	rs10502087	T	A	11	2.78761e-05	-1	0.0029375	-1
RNMT	rs10502424	G	T	18	5.18332e-20	1	0.0004241	1
IMMT	rs1050301	G	A	2	2.45326e-17	1	0.004574	1
SLC25A37	rs10503727	G	C	8	3.95827e-06	1	0.0087827	1
CCDC25	rs10503818	A	G	8	2.57901e-08	-1	7.06237e-06	-1
LACTB2	rs10504479	T	A	8	2.19242e-05	1	0.0054392	1
LACTB2	rs10504480	T	C	8	2.85907e-08	1	0.0002239	1
LY96	rs10504553	C	T	8	1.06525e-08	-1	0.0009191	-1
LY96	rs10504554	T	C	8	2.43189e-06	-1	0.0022581	-1
RP11-1149M10.2	rs10504731	T	C	8	4.69224e-11	-1	0.0026506	-1
SNX16	rs10504741	C	A	8	2.54992e-26	-1	1.07863e-11	-1
SNX16	rs10504742	A	T	8	5.77825e-12	-1	3.1474e-07	-1
SNX16	rs10504744	G	C	8	5.38048e-12	-1	3.1474e-07	-1
OXR1	rs10505093	A	G	8	3.70326e-12	1	2.57641e-05	1
ANXA5	rs1050606	A	C	4	0.000696872	-1	0.0088447	-1
KDELR1	rs1050671	C	T	19	1.22067e-09	-1	0.0050598	-1
IFT88	rs10507293	T	C	13	6.91073e-18	1	0.0031105	1
IFT88	rs10507294	G	T	13	9.7082e-12	1	0.0097605	1
EDNRB	rs10507875	A	G	13	2.01578e-08	1	0.0048084	1
EDNRB	rs10507876	A	G	13	2.01578e-08	1	0.0049757	1
EDNRB	rs10507878	T	C	13	2.01578e-08	1	0.0049757	1
CH25H	rs10509564	T	C	10	7.45125e-09	1	0.0021723	1
CH25H	rs10509565	T	C	10	2.29569e-09	1	0.0006435	1
ACP2	rs1051006	G	A	11	0.000160845	-1	0.0007154	-1
DHX32	rs10510149	A	C	10	3.08919e-21	-1	7.7419e-06	-1
ENTPD3-AS1	rs10510708	T	C	3	4.65465e-07	1	0.0066196	1
TMEM110	rs10510761	C	T	3	2.54017e-05	1	0.0016495	1
CRYZ	rs1051122	C	T	1	1.25926e-27	-1	6.82803e-05	-1
ABHD10	rs10511303	G	A	3	3.31376e-07	-1	0.004394	-1
NMB	rs1051168	G	T	15	2.42268e-11	1	1.55989e-10	1
FAM26F	rs1051172	A	G	6	0.00703548	1	0.0067	1
IFT74	rs10511793	T	C	9	0.000232486	-1	0.0010778	-1
SPTLC1	rs10512220	T	C	9	0.00326871	1	0.0014217	1
SLFN5	rs10512467	A	G	17	1.19807e-16	1	7.54535e-05	1
HMOX2	rs1051308	G	A	16	0.00275183	-1	0.0015572	-1
NMRAL1	rs1051308	G	A	16	2.54889e-06	-1	0.0049143	-1
SLC31A1	rs10513190	C	T	9	0.000246223	-1	0.0097945	-1
CYB5A	rs10514126	A	G	18	6.06126e-08	-1	1.74851e-05	-1
ATP6AP1L	rs10514238	C	T	5	1.24452e-06	1	0.0021972	1
RPS23	rs10514238	C	T	5	2.55603e-12	-1	0.0013544	-1
GLIPR1	rs1051446	T	C	12	1.66387e-08	-1	0.0088343	-1
MPHOSPH6	rs10514532	T	C	16	2.1876e-17	-1	0.0001787	-1
LAMC1	rs1051473	T	C	1	6.14191e-13	-1	0.0001135	-1
HOXB2	rs10514953	C	G	17	1.11089e-07	1	0.0002166	1
ZNF266	rs10515	A	G	19	8.59477e-37	1	0.0001784	1
RAD51C	rs10515159	G	C	17	5.35359e-39	1	2.61028e-09	1
SPINK1	rs10515593	C	T	5	2.82739e-06	-1	0.0021306	-1
LAMTOR3	rs10516458	A	G	4	6.69252e-08	-1	0.0012783	-1
SLC39A8	rs10516492	T	A	4	8.83821e-16	1	4.16274e-10	1
SLC39A8	rs10516493	A	T	4	8.82085e-16	1	4.16274e-10	1
GSTCD	rs10516523	G	T	4	2.00093e-13	1	3.15196e-05	1
TBCK	rs10516532	A	G	4	5.79153e-15	1	0.0040918	1
TBCK	rs10516533	C	T	4	4.40347e-14	1	0.0045711	1
THAP9-AS1	rs10516681	T	C	4	1.27776e-07	1	0.0013657	1
NFXL1	rs10517201	T	A	4	4.39254e-09	-1	0.0004556	-1
CLOCK	rs10517344	A	C	4	0.000934326	1	0.0085586	-1
CLOCK	rs10517346	G	C	4	0.000997049	1	0.0085586	-1
SRD5A3	rs10517346	G	C	4	0.00515669	1	0.0002568	1
LRRC61	rs1051760	A	G	7	8.13095e-11	1	0.0093169	1
LRRC61	rs1051764	T	C	7	7.31277e-11	1	0.0093169	1
DDX60L	rs10518006	C	T	4	2.93785e-06	-1	0.0078048	-1
NAAA	rs10518142	G	T	4	0.000289789	-1	0.0018134	-1
NAAA	rs10518143	A	G	4	9.06546e-11	-1	0.0003287	-1
LRRC61	rs1051823	G	A	7	7.03861e-11	1	0.0092358	1
CTD-2368P22.1	rs10518271	C	T	19	0.000332565	-1	3.413e-05	-1
C15orf57	rs10518697	C	T	15	2.80694e-28	-1	0.0003478	-1
SPATA5L1	rs10519021	G	A	15	4.8578e-24	1	0.0036004	1
SPATA5L1	rs10519022	T	C	15	1.75049e-24	1	0.0036004	1
ATP8B4	rs10519250	C	T	15	6.51614e-12	-1	0.0012396	-1
MTHFS	rs10519253	T	A	15	7.37948e-06	-1	0.0038353	-1
ATP8B4	rs10519257	A	G	15	6.83172e-15	-1	0.0041491	-1
ATP8B4	rs10519259	T	A	15	2.05778e-06	1	0.0003062	1
AP4E1	rs10519289	C	T	15	1.4069e-28	1	0.0001856	1
SLC7A11	rs10519447	A	C	4	5.95168e-12	1	1.16734e-05	1
RAB33B	rs10519484	C	G	4	0.00712238	-1	0.0023658	-1
SDCCAG3	rs1051957	A	G	9	4.45922e-06	-1	0.0049326	-1
PRKCDBP	rs1051992	A	G	11	2.08357e-05	-1	9.23726e-05	-1
HDHD2	rs10520715	A	C	18	4.50637e-10	1	0.002132	1
AF001548.5	rs10521101	T	C	16	2.03422e-28	1	8.31472e-10	1
NDE1	rs10521101	T	C	16	0.000224399	-1	0.0047045	-1
PITPNA	rs10521113	A	G	17	7.83859e-22	1	1.75288e-07	1
RP11-212I21.2	rs10521324	T	C	16	5.55226e-26	1	0.0012198	1
RP11-212I21.2	rs10521325	T	C	16	5.0908e-26	1	0.0012062	1
TMOD1	rs1052270	C	T	9	2.24466e-28	1	0.0033896	1
THAP3	rs10523	A	G	1	2.29044e-07	-1	0.0010198	-1
HDDC3	rs1052532	T	C	15	4.90484e-08	1	0.0073975	1
HDDC3	rs1052535	G	C	15	6.27493e-08	1	0.0073975	1
LIG3	rs1052536	C	T	17	7.73677e-15	-1	0.0002096	-1
PDIA4	rs1052549	A	C	7	7.84637e-10	-1	0.0036259	-1
NUCB2	rs105290	T	C	11	1.41343e-07	-1	0.0090067	-1
RP11-218M22.1	rs1052967	A	G	12	5.10727e-19	1	0.0041412	1
CHML	rs1053183	A	G	1	3.47519e-11	1	0.0050317	1
KMO	rs1053183	A	G	1	5.33614e-13	1	0.0008716	1
OPN3	rs1053183	A	G	1	6.43744e-17	1	7.56433e-05	1
OPN3	rs1053221	T	C	1	3.57269e-11	1	0.0023268	1
PEX6	rs1053538	C	G	6	1.47177e-23	1	0.0052481	1
PEX6	rs1053539	T	G	6	3.67054e-24	1	0.0052481	1
DDX11	rs1053552	A	G	12	2.70383e-33	-1	2.93488e-09	-1
NSUN4	rs1053624	C	T	1	5.11161e-37	1	0.0001281	1
NSUN4	rs1053627	A	C	1	5.11161e-37	1	0.0001281	1
NSUN4	rs1053628	C	T	1	5.11161e-37	1	0.0001281	1
ZNF205	rs1053871	T	C	16	8.71692e-18	-1	3.65e-08	-1
ZNF205	rs1053997	T	C	16	2.1804e-16	-1	3.67079e-08	-1
ZNF205	rs1053998	C	G	16	4.11491e-16	-1	3.56801e-08	-1
TSGA10	rs1054042	G	T	2	8.39288e-08	-1	0.001862	-1
SNX16	rs1054078	A	G	8	0.000195569	1	0.0018759	1
NQO2	rs1054132	G	T	6	2.55382e-05	1	4.09276e-09	1
EIF5A	rs1054378	T	C	17	3.58859e-16	-1	2.56616e-13	-1
ZNF471	rs1054409	C	T	19	2.24614e-06	-1	0.008928	-1
TOMM7	rs1054471	T	A	7	7.88499e-07	-1	7.93335e-07	-1
ZNF880	rs1054612	C	G	19	2.95491e-32	1	4.38598e-06	1
TMA16	rs1054681	T	C	4	0.00568388	-1	0.0028469	-1
TMA16	rs1054682	T	C	4	0.00808336	-1	0.0028469	-1
TMA16	rs1054683	T	C	4	0.00973627	-1	0.0028469	-1
MRS2	rs1054862	A	G	6	1.59528e-24	1	0.0080301	1
MRS2	rs1054868	G	A	6	2.77805e-25	1	0.0080301	1
RP11-539L10.3	rs1054909	G	A	4	5.39609e-08	-1	3.22725e-06	-1
CYP4V2	rs1055138	C	G	4	1.43346e-15	1	0.0009532	1
METTL10	rs1055256	A	G	10	5.70382e-08	-1	0.0004481	-1
HLA-C	rs1055348	T	G	6	6.05506e-05	1	0.0001807	1
IKBIP	rs1055656	T	C	12	3.41671e-11	-1	0.0071238	-1
CPNE1	rs1056196	T	A	20	1.8972e-18	-1	9.29466e-08	-1
FAM118A	rs1056322	C	G	22	6.79672e-10	-1	0.0048054	-1
CHST13	rs1056522	G	A	3	2.01023e-12	-1	0.004301	-1
CHST13	rs1056523	C	T	3	4.61274e-12	-1	0.0063373	-1
CHST13	rs1056524	G	A	3	4.06528e-12	-1	0.0042418	-1
ICAM1	rs1056538	G	A	19	0.00345348	-1	0.0071666	-1
CLOCK	rs1056545	G	A	4	0.000562519	1	0.0085586	-1
SRD5A3	rs1056545	G	A	4	0.00542828	1	0.0002568	1
CLOCK	rs1056547	T	G	4	0.000897559	1	0.0085586	-1
SRD5A3	rs1056547	T	G	4	0.00590481	1	0.0002568	1
PSMD5-AS1	rs1056567	A	G	9	8.33426e-17	-1	1.53782e-05	-1
TAF1C	rs1056612	G	C	16	0.00555695	-1	0.008599	-1
TAF1C	rs1056616	C	T	16	0.00555137	-1	0.0080397	-1
ERAP2	rs1056893	C	T	5	2.73574e-32	-1	5.80968e-06	-1
FAHD1	rs1057070	T	C	16	5.22041e-09	-1	0.002488	-1
FAHD1	rs1057071	G	A	16	5.22041e-09	-1	0.0024602	-1
HOXB2	rs1057201	C	T	17	0.00140873	1	0.0001956	1
NSUN4	rs1057533	C	T	1	7.0879e-37	1	0.0001281	1
NSUN4	rs1057534	A	C	1	3.34824e-36	1	0.0001281	1
NSUN4	rs1057535	T	C	1	1.36994e-36	1	0.0001281	1
TMEM204	rs1057610	T	C	16	0.000402859	1	4.38177e-06	1
ARHGEF40	rs1057718	G	C	14	6.85127e-13	-1	0.0019708	-1
IMMT	rs1057893	T	C	2	1.82233e-32	-1	0.0011395	-1
CPD	rs1057993	G	A	17	0.00734262	1	0.0023129	1
SMG9	rs1058	C	G	19	8.35273e-05	1	0.0003452	1
PDE6D	rs1058315	G	C	2	6.65351e-06	1	0.0002874	1
MBTPS1	rs1058437	A	T	16	6.72795e-11	1	0.0047281	1
MBTPS1	rs1058438	A	C	16	6.92546e-11	1	0.0047281	1
MBTPS1	rs1058444	C	G	16	8.05314e-11	1	0.0049788	1
SYNGR3	rs1058474	C	T	16	1.84038e-15	1	0.0001612	1
CNN2	rs1058506	A	G	19	3.82884e-06	-1	0.0009955	-1
WDR18	rs1058506	A	G	19	6.47873e-11	1	0.0008886	1
C15orf57	rs1058734	C	T	15	8.74587e-27	-1	0.0002477	-1
SMG9	rs1059	C	T	19	5.90937e-05	1	0.0003494	1
SUMF2	rs1059309	G	T	7	1.92844e-16	1	0.0025028	1
COPA	rs10594	G	C	1	1.12642e-07	-1	0.0037459	-1
NCSTN	rs10594	G	C	1	7.29366e-14	-1	0.0008629	-1
MRPL51	rs1059501	G	T	12	3.52467e-08	1	0.0066959	1
MZT2A	rs1059524	G	T	2	1.12339e-15	1	7.86596e-06	1
SURF1	rs1059773	C	A	9	5.70784e-08	1	0.0004812	1
SURF2	rs1059773	C	A	9	0.00989806	-1	0.00867	-1
HMGN1	rs1060180	G	T	21	1.03675e-06	-1	0.0029606	-1
SIDT2	rs1060211	G	A	11	3.59527e-20	1	3.32475e-05	1
CAPZB	rs1060468	T	C	1	8.9262e-20	1	0.0043173	1
MKNK1	rs1060478	T	C	1	3.26073e-11	1	0.0031757	1
LSS	rs1060609	G	C	21	1.23708e-09	1	0.0037388	1
PSMD5-AS1	rs1060817	A	G	9	1.18228e-36	-1	1.66983e-12	-1
GRAMD1A	rs1060892	G	A	19	1.4476e-08	-1	0.0007511	-1
SCN1B	rs1060892	G	A	19	9.4217e-05	-1	0.0002514	-1
HPS1	rs1061115	G	A	10	3.89482e-07	1	0.0002026	1
HPS1	rs1061123	A	G	10	3.97724e-07	1	0.0002026	1
HPS1	rs1061437	C	T	10	1.35507e-05	1	0.0009835	1
U91328.19	rs1061482	G	T	6	8.21357e-21	1	0.0003703	-1
TMC6	rs1061590	T	C	17	2.84943e-05	1	0.0045227	1
LINC00667	rs1061666	C	T	18	5.7912e-07	1	0.0001316	1
NMB	rs1061737	G	C	15	6.64832e-14	1	2.34586e-10	1
HOXB2	rs1062037	T	C	17	3.0934e-11	-1	5.67978e-08	-1
LAMC1	rs1062044	A	G	1	6.14191e-13	-1	0.0001121	-1
UBA7	rs1062633	T	C	3	0.000685429	-1	0.00019	-1
FTSJ3	rs1062787	T	C	17	6.85063e-29	1	0.002609	1
FTSJ3	rs1062788	C	G	17	5.89709e-30	1	0.002609	1
FTSJ3	rs1062790	A	G	17	5.89709e-30	1	0.0026733	1
FTSJ3	rs1062791	C	T	17	5.89709e-30	1	0.0027069	1
UNC50	rs1062847	T	A	2	6.11902e-16	-1	0.0006212	-1
NFXL1	rs1062858	T	C	4	9.26495e-22	1	0.0052838	1
SETDB2	rs1062979	G	C	13	5.83497e-28	1	3.31026e-05	1
MFHAS1	rs1062988	A	G	8	0.00250959	1	0.0005025	1
GRAMD1A	rs1063235	C	A	19	2.34965e-05	-1	0.0047222	-1
SCN1B	rs1063235	C	A	19	9.08426e-05	-1	0.0008093	-1
PILRB	rs1063945	C	T	7	1.86869e-32	1	0.0001375	1
GPX1	rs10640	G	A	3	8.57078e-16	-1	0.0022193	-1
CHURC1	rs1064108	C	T	14	4.63894e-15	1	3.23039e-06	1
RPS6KA1	rs1064196	T	C	1	2.21335e-10	1	0.0066838	1
OSTM1	rs1064346	T	C	6	1.40128e-06	-1	0.0012686	-1
FUT10	rs10644	A	T	8	2.07756e-33	-1	0.0001424	-1
FAHD1	rs1065583	G	A	16	6.19487e-19	1	0.0058656	1
FAHD1	rs1065584	C	G	16	3.52553e-18	1	0.0058656	1
FAHD1	rs1065585	T	C	16	7.47593e-19	1	0.0058656	1
FAHD1	rs1065586	A	C	16	7.47593e-19	1	0.0058656	1
FAHD1	rs1065587	A	G	16	7.08631e-19	1	0.0058656	1
FAHD1	rs1065589	G	T	16	5.75643e-19	1	0.0058656	1
FAHD1	rs1065590	T	C	16	5.75643e-19	1	0.0058656	1
FAHD1	rs1065656	C	G	16	0.00498758	-1	0.001361	-1
TTC19	rs1065822	A	T	17	5.43288e-16	1	0.0039591	1
SLC25A24	rs1069903	C	T	1	1.72198e-07	-1	0.0020273	-1
SLC25A24	rs1069904	A	G	1	1.72198e-07	-1	0.0020273	-1
CD52	rs1071849	A	G	1	7.90443e-15	1	0.0002703	1
SYS1	rs1071889	G	A	20	8.10652e-09	1	1.18697e-06	1
UBXN6	rs107288	T	C	19	7.18078e-18	-1	0.0033076	-1
PILRB	rs1073	G	A	7	5.96852e-27	1	0.0033766	1
TSC22D4	rs1073	G	A	7	1.28424e-07	1	0.0077309	1
ATP6V1A	rs1073040	C	G	3	5.41744e-12	-1	6.48036e-05	-1
LAMC1	rs10732271	C	T	1	3.28657e-17	-1	1.55888e-05	-1
CCDC25	rs1073235	G	A	8	5.32231e-09	-1	3.10725e-06	-1
HPS1	rs10732782	C	A	10	1.01394e-05	1	0.0009835	1
PLXNA1	rs10733144	A	G	3	6.94871e-13	1	0.0048747	1
PSMD5-AS1	rs10733648	T	C	9	2.03818e-10	-1	0.0001506	-1
SPTLC1	rs10733743	A	G	9	0.00446626	1	0.0099087	1
RP11-120C12.3	rs10733770	C	G	10	4.35432e-10	1	6.93806e-05	1
RP11-120C12.3	rs10733771	A	G	10	4.18401e-10	1	6.93806e-05	1
COPB1	rs10734225	C	G	11	1.34477e-19	1	0.0070051	1
AKIP1	rs10734638	G	C	11	2.23197e-06	1	0.0032254	-1
CLEC6A	rs10734709	T	C	12	1.05875e-05	1	0.0052351	1
CLEC6A	rs10734713	C	T	12	7.80345e-06	1	0.0075221	1
CD9	rs10735057	A	G	12	0.000233111	-1	0.0081305	-1
VAMP1	rs10735059	A	G	12	1.04549e-06	1	0.0007806	1
VAMP1	rs10735060	A	C	12	1.05961e-05	1	0.0002647	1
RAD9B	rs10735076	T	C	12	4.40041e-11	-1	0.0026039	-1
VPS29	rs10735076	T	C	12	2.61592e-10	-1	0.0010626	-1
GSTM3	rs10735234	G	A	1	2.20471e-32	1	9.66465e-13	1
MRPL42	rs10735318	G	A	12	1.01768e-23	1	2.88956e-05	1
MRPL42	rs10735319	A	C	12	1.01768e-23	1	2.88956e-05	1
MRPL42	rs10735320	T	C	12	0.000194925	1	0.0002124	1
SDCCAG3	rs10735662	A	T	9	9.32672e-05	-1	0.009972	-1
ANKLE2	rs10735670	C	T	12	0.00172163	-1	0.005366	-1
CRISPLD2	rs10735709	G	C	16	2.21872e-08	1	0.0094922	1
HPS1	rs10736129	A	G	10	1.35507e-05	1	0.0009437	1
TNKS1BP1	rs10736682	G	A	11	0.000224707	1	0.0096479	1
MS4A14	rs10736704	G	A	11	4.01662e-22	1	1.41262e-07	1
MS4A7	rs10736704	G	A	11	2.48655e-05	1	2.58637e-06	1
LAMC1	rs10737235	T	C	1	5.71573e-18	-1	2.82417e-05	-1
LAMC1	rs10737236	T	C	1	2.29651e-17	-1	2.39366e-05	-1
LAMC1	rs10737237	A	G	1	2.72903e-17	-1	2.39366e-05	-1
LAMC1	rs10737238	A	G	1	9.38695e-17	-1	1.44572e-05	-1
LAMC1	rs10737239	A	C	1	1.75539e-18	-1	1.58164e-05	-1
LAMC1	rs10737243	G	A	1	7.89909e-15	-1	0.0001074	-1
LAMC1	rs10737244	G	A	1	1.91196e-15	-1	0.0001074	-1
LAMC1	rs10737245	G	A	1	8.17724e-15	-1	0.000106	-1
CDA	rs10737450	G	A	1	2.52375e-05	-1	9.25256e-05	-1
CDA	rs10737451	C	T	1	2.15273e-05	-1	9.25256e-05	-1
MGST3	rs10737515	G	A	1	4.27294e-18	-1	0.000347	-1
SMAP1	rs10738047	C	G	6	3.94719e-20	1	1.40954e-07	1
IFT74	rs10738762	G	A	9	0.00131097	-1	0.0005318	-1
C9orf72	rs10738774	G	A	9	0.00112013	-1	0.0032087	-1
C9orf72	rs10738775	T	A	9	0.000257194	-1	0.00462	-1
NUDT2	rs10738925	A	G	9	5.84362e-05	1	0.0050661	1
LY86	rs1073897	A	G	6	0.00347179	1	0.0017185	1
RAD23B	rs10739239	A	T	9	2.36378e-06	-1	0.0082564	-1
TMOD1	rs10739428	A	G	9	4.84257e-13	1	0.0028976	1
TMOD1	rs10739429	T	A	9	9.51226e-28	1	0.0033098	1
TMOD1	rs10739431	A	T	9	2.55004e-06	1	0.0090225	1
VNN1	rs1073954	C	T	6	1.38108e-27	1	2.03162e-15	1
PSMD5-AS1	rs10739576	T	C	9	3.04088e-10	-1	0.0001506	-1
PSMD5-AS1	rs10739577	C	T	9	1.13931e-08	-1	8.15781e-06	-1
PSMD5-AS1	rs10739579	C	A	9	2.14494e-10	-1	0.0001506	-1
PSMD5-AS1	rs10739580	C	T	9	2.88992e-10	-1	0.0001506	-1
PSMD5-AS1	rs10739581	C	T	9	1.43619e-08	-1	4.90525e-06	-1
RPL12	rs10739692	A	G	9	1.73963e-19	1	0.000121	1
ZNF79	rs10739692	A	G	9	1.61918e-30	-1	0.0028376	-1
RP11-120C12.3	rs10740062	T	C	10	6.58141e-10	1	7.9534e-05	1
RP11-120C12.3	rs10740063	C	T	10	3.08735e-10	1	7.9534e-05	1
RP11-120C12.3	rs10740064	A	G	10	4.18401e-10	1	7.68554e-05	1
RP11-120C12.3	rs10740067	C	A	10	1.03973e-09	1	7.43245e-05	1
CTSC	rs10741423	C	T	11	3.44946e-33	1	2.5473e-23	1
CTSC	rs10741424	C	T	11	4.22547e-34	1	2.5473e-23	1
CTSC	rs10741425	T	C	11	2.98308e-32	1	2.5473e-23	1
C11orf54	rs10741476	A	G	11	1.39624e-37	-1	0.0020645	1
NUCB2	rs10741724	C	T	11	8.1748e-11	-1	0.0006923	-1
NUCB2	rs10741725	G	T	11	8.12818e-08	-1	0.0009276	-1
IVNS1ABP	rs1074229	G	A	1	3.75512e-05	-1	0.0074774	-1
CD44	rs10742338	T	C	11	0.000344469	1	0.0038869	1
MYBPC3	rs10742803	A	G	11	5.44796e-08	1	0.0058406	1
CLEC6A	rs10743393	A	G	12	1.77857e-05	1	0.0053363	1
CLEC6A	rs10743394	G	A	12	2.18671e-05	1	0.0053363	1
CLEC4D	rs10743421	A	G	12	0.000134565	1	0.0082759	1
DDX11	rs10743750	C	T	12	8.37704e-45	-1	9.4401e-10	-1
CLECL1	rs10743819	A	C	12	7.4202e-09	-1	0.0001352	-1
CLECL1	rs10743823	C	T	12	7.6899e-09	-1	0.0001352	-1
C3AR1	rs10744135	A	G	12	2.64356e-14	1	5.31873e-10	1
CD9	rs10744698	G	A	12	4.64744e-19	-1	4.64513e-05	-1
CD9	rs10744700	C	T	12	8.38593e-07	-1	0.0085939	-1
CD9	rs10744701	A	G	12	7.3318e-07	-1	0.0085536	-1
TAPBPL	rs10744709	T	C	12	4.7823e-18	-1	0.0078373	-1
VAMP1	rs10744709	T	C	12	5.28205e-08	1	0.0022446	1
TAPBPL	rs10744710	C	T	12	3.45914e-18	-1	0.0080159	-1
VAMP1	rs10744710	C	T	12	4.49149e-08	1	0.0023022	1
RAD9B	rs10744765	C	A	12	4.20607e-11	1	0.0027409	1
VPS29	rs10744765	C	A	12	1.9686e-10	1	0.0010337	1
LAMTOR5	rs10745309	A	G	1	2.85874e-05	-1	0.0007959	-1
ST7L	rs10745330	C	T	1	2.11165e-39	1	0.0040352	1
RHOC	rs10745332	G	A	1	0.000200973	1	0.0017684	1
GBP3	rs1074541	A	G	1	4.07687e-21	-1	0.0090225	-1
MRPL42	rs10745653	A	C	12	9.65775e-24	1	2.88956e-05	1
NDUFA12	rs10745714	C	T	12	7.52652e-24	1	0.0002112	1
NDUFA12	rs10745715	G	A	12	4.03177e-24	1	0.0002112	1
NDUFA12	rs10745716	T	C	12	6.90847e-24	1	0.0002112	1
IKBIP	rs10745834	A	G	12	1.80913e-07	1	0.0013886	1
CHPT1	rs10745921	A	G	12	4.11019e-31	1	8.35018e-07	1
CD55	rs10746364	G	A	1	3.57375e-10	1	3.58667e-06	1
FLVCR1-AS1	rs10746436	C	T	1	6.16933e-06	1	0.0064224	1
FLVCR1-AS1	rs10746437	C	G	1	1.01108e-12	1	0.0090225	1
FLVCR1-AS1	rs10746438	G	C	1	1.20229e-37	1	1.73438e-05	1
FLVCR1-AS1	rs10746439	G	A	1	1.68222e-34	1	4.6292e-05	1
CD55	rs10746462	A	G	1	1.42942e-35	1	8.81706e-12	1
SPSB1	rs10746487	T	C	1	5.9918e-20	1	5.32901e-06	1
DTNB	rs10746531	G	A	2	2.82072e-15	1	0.0007522	1
SDCCAG3	rs10747043	G	A	9	2.62645e-25	-1	0.0001533	-1
SDCCAG3	rs10747044	G	T	9	2.65204e-25	-1	0.0001533	-1
SDCCAG3	rs10747046	A	G	9	1.11655e-10	-1	0.0001105	-1
SEC16A	rs10747046	A	G	9	6.75242e-10	-1	0.0023501	-1
RP3-460G2.2	rs1074714	T	C	6	8.83069e-05	1	0.0006355	1
ITGA7	rs10747759	C	T	12	1.34869e-07	-1	0.0086293	-1
RPS26	rs10747761	G	A	12	0.000556095	-1	4.273e-05	-1
CYP27B1	rs10747783	T	C	12	4.56907e-19	1	0.0004823	1
METTL21B	rs10747783	T	C	12	5.72544e-37	1	2.62721e-06	1
CYP27B1	rs10747784	G	A	12	1.52342e-09	1	0.0006487	1
METTL21B	rs10747784	G	A	12	4.26823e-20	1	1.14805e-06	1
XRCC6BP1	rs10747784	G	A	12	1.18913e-10	-1	0.0021535	-1
METTL21B	rs10747786	C	A	12	6.66656e-11	1	5.99402e-06	1
METTL21B	rs10747787	T	C	12	6.46646e-11	1	5.99402e-06	1
XRCC6BP1	rs10747788	C	T	12	3.62062e-38	-1	0.0003709	-1
XRCC6BP1	rs10747789	T	C	12	7.29454e-26	-1	0.0004149	-1
RP11-356N1.2	rs10748507	G	A	1	5.2023e-08	1	0.0003202	1
HPS1	rs10748728	C	T	10	1.13467e-05	1	0.0009437	1
HPS1	rs10748729	G	C	10	1.09248e-05	1	0.0009437	1
HPS1	rs10748730	C	T	10	1.36162e-05	1	0.0009437	1
RP11-819C21.1	rs10749890	G	A	11	0.000178915	-1	0.0022808	-1
RP11-819C21.1	rs10749893	C	T	11	3.76343e-05	-1	0.0017793	-1
RP11-819C21.1	rs10749894	T	C	11	3.61709e-05	-1	0.0017793	-1
RP11-819C21.1	rs10749895	A	C	11	2.99195e-05	-1	0.0016895	-1
RP11-819C21.1	rs10749896	G	A	11	1.53023e-06	-1	0.0013973	-1
RP11-819C21.1	rs10749897	C	G	11	1.14693e-06	-1	0.0013973	-1
RP11-819C21.1	rs10749901	T	C	11	1.08261e-06	-1	0.0014546	-1
RP11-819C21.1	rs10749903	T	C	11	2.4457e-05	-1	0.0014002	-1
SIDT2	rs10750101	T	C	11	5.35104e-07	1	0.0069256	1
SIDT2	rs10750103	C	T	11	0.00223199	1	0.0034071	1
TMEM45B	rs10750421	G	A	11	4.03391e-17	-1	0.0028768	-1
TMEM45B	rs10750422	G	A	11	7.69376e-17	-1	0.0028768	-1
SNX19	rs10750454	A	T	11	4.50054e-07	-1	0.000285	-1
RNASEH2C	rs10750766	C	A	11	0.00401369	-1	0.0038402	-1
CTD-3074O7.5	rs10750786	G	T	11	0.00185751	-1	0.0079403	-1
MS4A14	rs10750936	G	A	11	3.26589e-31	1	2.70776e-09	1
MS4A7	rs10750936	G	A	11	4.05274e-12	1	1.5013e-07	1
MS4A14	rs10750937	C	T	11	9.06453e-23	1	2.05389e-08	1
MS4A7	rs10750937	C	T	11	5.65446e-06	1	1.38012e-05	1
MS4A14	rs10750938	T	G	11	7.97604e-11	1	2.58384e-06	1
XRRA1	rs10751241	G	T	11	1.2404e-37	1	3.14696e-12	1
DHX32	rs10751531	C	T	10	7.91253e-21	-1	8.11982e-06	-1
DHX32	rs10751532	C	T	10	9.4613e-21	-1	8.43637e-06	-1
DHX32	rs10751533	T	C	10	8.26951e-22	-1	1.76275e-05	-1
DHX32	rs10751534	G	A	10	3.3271e-21	-1	1.73908e-05	-1
DHX32	rs10751535	T	G	10	7.28992e-29	-1	1.68284e-06	-1
DHX32	rs10751536	C	A	10	0.00201185	-1	0.0008463	-1
DHX32	rs10751537	G	A	10	0.00152311	-1	0.0008463	-1
TMEM80	rs10751661	A	G	11	0.000161199	-1	0.0082564	-1
RPA2	rs10751724	C	T	1	5.24537e-07	1	0.0095475	1
RPA2	rs10751725	C	A	1	6.89597e-07	1	0.0095475	1
AKR1C1	rs10751993	G	C	10	8.05075e-07	1	2.65046e-06	1
AKR1C1	rs10751994	T	C	10	5.45107e-07	1	2.72938e-06	1
AKR1C1	rs10751995	C	T	10	5.83399e-07	1	2.62464e-06	1
COPA	rs10752637	T	G	1	3.5979e-09	-1	0.0066156	-1
NCSTN	rs10752637	T	G	1	1.25806e-06	-1	0.0022884	-1
COA6	rs10752783	C	G	1	5.48706e-31	1	1.9356e-11	1
COA6	rs10752784	A	G	1	5.48706e-31	1	2.07565e-11	1
COA6	rs10752785	G	T	1	3.31311e-24	1	8.36839e-08	1
LAMC1	rs10752881	A	G	1	9.28699e-18	-1	2.82417e-05	-1
LAMC1	rs10752883	G	A	1	2.85299e-17	-1	2.7191e-05	-1
LAMC1	rs10752884	G	A	1	2.77877e-17	-1	2.7191e-05	-1
LAMC1	rs10752885	G	C	1	2.86553e-17	-1	2.61776e-05	-1
LAMC1	rs10752886	A	G	1	2.90141e-17	-1	2.48674e-05	-1
LAMC1	rs10752887	T	C	1	2.77877e-17	-1	2.39366e-05	-1
LAMC1	rs10752888	A	G	1	2.60657e-17	-1	2.13389e-05	-1
LAMC1	rs10752889	C	T	1	2.60657e-17	-1	1.94773e-05	-1
LAMC1	rs10752890	A	G	1	2.86324e-17	-1	1.62224e-05	-1
LAMC1	rs10752891	G	A	1	2.21566e-17	-1	1.62224e-05	-1
LAMC1	rs10752892	A	G	1	3.28158e-18	-1	1.49924e-05	-1
LAMC1	rs10752893	C	T	1	3.42266e-22	-1	9.52436e-05	-1
LAMC1	rs10752894	A	G	1	2.68611e-18	-1	1.33188e-05	-1
LAMC1	rs10752895	C	G	1	1.50595e-16	-1	0.0001065	-1
LAMC1	rs10752896	A	C	1	1.55633e-16	-1	0.0001065	-1
LAMC1	rs10752897	C	T	1	1.49546e-15	-1	0.0002008	-1
LAMC1	rs10752898	T	C	1	4.31647e-15	-1	0.000205	-1
LAMC1	rs10752900	G	A	1	1.49564e-15	-1	0.0001038	-1
LAMC1	rs10752902	T	A	1	1.57501e-15	-1	0.0001025	-1
LAMC1	rs10752903	A	G	1	1.70068e-14	-1	0.000106	-1
LAMC1	rs10752904	A	G	1	6.6774e-15	-1	0.000106	-1
LAMC1	rs10752905	T	C	1	2.84842e-12	-1	0.0001757	-1
LAMC1	rs10752906	T	C	1	5.65745e-05	-1	0.0070982	-1
TSEN15	rs10752933	C	T	1	5.99663e-05	1	0.0096311	1
PLA2G4A	rs10752988	T	C	1	0.000215539	1	0.0041229	1
[truncated: 45,932 more rows]
