# Supplementary material for: Genetic determinants of monocyte splicing are enriched for disease susceptibility loci
Source: Nat Commun. 2025 Sep 29;16:8616. doi: 10.1038/s41467-025-63624-7 (PMC12480492; doi:10.1038/s41467-025-63624-7)
Supplement: Supplementary file 6 — Supplementary_Data_04 [file 41467_2025_63624_MOESM6_ESM.xlsx]

## Sheet: Legend
Supplementary table 4:
Description
Summary of results obtained for the enrichment of g/m/tQTL with GWAS summary statistics in the trait-based analysis in naïve, LPS and IFN-g stimulated monocytes.
Explanations for column names:
Beta Exposure: This is a statistical coefficient that represents the change in the exposure for every one-unit increase in the genetic variant.
Exposure: This refers to the specific context being studied, such as stimulated monocytes.
beta outcome: This is the standardized regression coefficient, which is adjusted for the mean and standard deviation of both the SNP and the outcome variable.
outcome: This refers to the specific trait or phenotype being studied in the GWAS analysis.
eaf.exposure (exposure Effective allele frequency): This means the frequency of the allele that is associated with the exposure or risk factor being studied in the population.
eaf.outcome (Effective allele frequency): the allele frequency of the outcome-associated allele.
id.outcome: the identifier or name of the outcome being studied.
se.outcome (standard error of the outcome variable): The outcome variable is the trait or phenotype being studied. The standard error measures the variability or uncertainty associated with the estimated effect size of a genetic variant on the outcome.
pval.outcome: refers to the p-value associated with the enrichment of a particular outcome.
originalname.outcome: the original name or identifier of the outcome variable as it appears in the dataset.
pval.outcome: the p-value associated with the enrichment of a particular outcome (e.g., disease, phenotype, trait) in a set of SNPs.
pval.outcome: the p-value associated with the enrichment of a particular outcome in a set of SNPs.
target_snp.outcome: the phenotypic outcome or trait associated with a specific target SNP.
proxy_snp.outcome: the phenotype or outcome associated with the proxy SNP.
PP.H4.abf: refers to the Posterior Probability (PP) of Hypothesis 4 (H4), excluding family members (all but family - ebf). Hypothesis 4 refers to a scenario where the same genetic variant is causally associated with both traits being analyzed.

## Sheet: tQTL + gQTL (Figure 3a)
id.outcome	outcome	exposure	method	nsnp	b	se	pval	State	plog
ebi-a-GCST007799	Asthma (adult onset) || id:ebi-a-GCST007799	tQTL	Weighted median	8	-1.12116	0.10111	5.37127e-27	LPS	26.2699
ebi-a-GCST007800	Asthma (childhood onset) || id:ebi-a-GCST007800	gQTL	Weighted median	15	1.29056	0.116305	5.76956e-27	LPS	26.2389
ieu-b-5111	Bipolar disorder bip2021 noUKBB || id:ieu-b-5111	tQTL	Weighted median	7	-1.64089	0.158007	8.20153e-24	LPS	23.0861
ebi-a-GCST002318	Rheumatoid arthritis || id:ebi-a-GCST002318	tQTL	Weighted median	28	0.143025	0.0148127	9.86805e-21	Naive	20.0058
ieu-a-12	Crohn's disease || id:ieu-a-12	tQTL	Weighted median	22	-0.123865	0.0128788	1.34242e-20	Naive	19.8721
ieu-b-4959	Malignant non-melanoma skin cancer || id:ieu-b-4959	tQTL	Weighted median	10	-0.00596232	0.000627567	3.71997e-20	Naive	19.4295
ebi-a-GCST003043	Inflammatory bowel disease || id:ebi-a-GCST003043	tQTL	Weighted median	20	-0.0986198	0.0105307	1.22845e-19	Naive	18.9106
bbj-a-73	Rheumatoid Arthritis || id:bbj-a-73	tQTL	Weighted median	29	0.17353	0.0192178	2.43261e-18	Naive	17.6139
ieu-b-106	FEV1/FVC < 0.7 || id:ieu-b-106	tQTL	Weighted median	14	0.00863524	0.000975051	9.67865e-18	Naive	17.0142
ebi-a-GCST004988	Breast cancer || id:ebi-a-GCST004988	tQTL	Weighted median	13	0.059936	0.00692695	4.87645e-17	Naive	16.3119
ebi-a-GCST006085	Prostate cancer || id:ebi-a-GCST006085	tQTL	Weighted median	15	0.071581	0.00843291	1.87084e-16	LPS	15.728
ebi-a-GCST011077	COVID-19 (very severe respiratory confirmed vs population) RELEASE 5 || id:ebi-a-GCST011077	gQTL	Weighted median	3	-0.188063	0.0230368	4.56812e-15	IFN	14.3403
ieu-b-18	multiple sclerosis || id:ieu-b-18	gQTL	Weighted median	14	0.156103	0.0192602	6.79373e-15	LPS	14.1679
ebi-a-GCST011083	COVID-19 (hospitalized vs population) RELEASE 5 || id:ebi-a-GCST011083	gQTL	Weighted median	3	-0.147463	0.018551	2.0026e-14	IFN	13.6984
ieu-b-5102	Schizophrenia || id:ieu-b-5102	tQTL	Weighted median	11	0.0769972	0.0100162	9.43538e-14	IFN	13.0252
ebi-a-GCST003045	Ulcerative colitis || id:ebi-a-GCST003045	tQTL	Weighted median	16	-0.107536	0.0140542	1.18124e-13	Naive	12.9277
ieu-b-102	Major depression || id:ieu-b-102	tQTL	Weighted median	6	-0.0408968	0.00547039	4.328e-13	IFN	12.3637
ebi-a-GCST90013410	Basal cell carcinoma || id:ebi-a-GCST90013410	tQTL	Weighted median	7	-0.111072	0.0148866	4.76457e-13	LPS	12.322
ieu-a-1058	Celiac disease || id:ieu-a-1058	gQTL	Weighted median	3	-0.420711	0.0569894	1.23288e-12	IFN	11.9091
ebi-a-GCST011073	COVID-19 (RELEASE 5) || id:ebi-a-GCST011073	gQTL	Weighted median	3	-0.0591337	0.00809694	2.06701e-12	IFN	11.6847
ieu-b-42	schizophrenia || id:ieu-b-42	tQTL	Weighted median	10	0.0891945	0.0125305	5.1486e-12	IFN	11.2883
ebi-a-GCST005527	Psoriasis || id:ebi-a-GCST005527	tQTL	Weighted median	6	-0.270725	0.0385008	9.10362e-12	IFN	11.0408
ieu-a-1127	ER+ Breast cancer (Combined Oncoarray; iCOGS; GWAS meta analysis) || id:ieu-a-1127	gQTL	Weighted median	8	-0.0784904	0.0112044	1.49275e-11	Naive	10.826
ieu-b-5110	Bipolar disorder bip2021 || id:ieu-b-5110	tQTL	Weighted median	11	-0.077693	0.011277	2.37281e-11	Naive	10.6247
ebi-a-GCST009760	Snoring || id:ebi-a-GCST009760	tQTL	Weighted median	6	0.0105914	0.00154688	3.11929e-11	Naive	10.5059
ebi-a-GCST011365	Myocardial infarction || id:ebi-a-GCST011365	tQTL	Weighted median	4	0.0743282	0.0110321	6.50505e-11	IFN	10.1867
ebi-a-GCST006867	Type 2 diabetes || id:ebi-a-GCST006867	tQTL	Weighted median	7	-0.0707376	0.010545	7.59134e-11	LPS	10.1197
ebi-a-GCST009722	Glaucoma (multi-trait analysis) || id:ebi-a-GCST009722	gQTL	Weighted median	5	-0.0924429	0.0137648	9.95915e-11	Naive	10.0018

## Sheet: gQTL - Naïve (1Mb)
SNP	beta.exposure	beta.outcome	eaf.exposure	eaf.outcome	id.outcome	chr	pos	se.outcome	pval.outcome	outcome	originalname.outcome	target_snp.outcome	proxy_snp.outcome	pval.exposure	PP.H4.abf
rs8046707	0.41544	-0.101	0.338369	0.582	ieu-b-7	16	30916233	0.0178	1.31899e-08	Parkinson's disease || id:ieu-b-7	Parkinson's disease	rs8046707	rs8046707	1.37282e-05	0.959377
rs9633985	-0.470005	-0.0722	0.398058	0.320703	ieu-b-41	11	66520608	0.0148	1.13899e-06	bipolar disorder || id:ieu-b-41	bipolar disorder	rs9633985	rs9633985	6.9712e-06	0.941197
rs6120825	0.692638	-0.078005	0.39	0.80749	ieu-b-41	20	33671141	0.0169	4.00396e-06	bipolar disorder || id:ieu-b-41	bipolar disorder	rs6120825	rs6120825	1.05789e-07	0.985939
rs11779776	-0.498934	-0.0717	0.343465	0.643096	ieu-b-41	8	145072539	0.0145	7.74997e-07	bipolar disorder || id:ieu-b-41	bipolar disorder	rs11779776	rs11779776	3.825e-07	0.989555
rs11235	0.53885	-0.070197	0.328358	0.55049	ieu-b-41	3	52745087	0.0139	4.132e-07	bipolar disorder || id:ieu-b-41	bipolar disorder	rs11235	rs11235	1.63962e-07	0.994837
rs9879503	0.519542	-0.12	0.295129	0.542	ieu-a-86	3	141170661	0.027	2.69998e-06	Extreme height || id:ieu-a-86	Extreme height	rs9879503	rs9879503	1.75006e-07	0.986663
rs77350168	0.757637	-0.26	0.28821	0.873	ieu-a-86	7	92213581	0.048	7.49998e-08	Extreme height || id:ieu-a-86	Extreme height	rs77350168	rs17687886	2.28754e-06	0.983318
rs6119595	-0.70501	-0.15	0.476015	0.733	ieu-a-86	20	33879478	0.033	8.99995e-06	Extreme height || id:ieu-a-86	Extreme height	rs6119595	rs2425050	2.50578e-08	0.989685
rs55996799	0.490714	-0.12	0.380952	0.333	ieu-a-86	2	219578361	0.025	3.69999e-06	Extreme height || id:ieu-a-86	Extreme height	rs55996799	rs6436066	4.91979e-07	0.979376
rs2261033	-0.454568	0.13	0.313783	0.517	ieu-a-86	6	31603591	0.025	1.7e-07	Extreme height || id:ieu-a-86	Extreme height	rs2261033	rs2261033	2.00047e-06	0.984572
rs201764	-0.458908	-0.18	0.395161	0.35	ieu-a-86	13	51061932	0.028	5.70033e-11	Extreme height || id:ieu-a-86	Extreme height	rs201764	rs201764	1.11898e-05	0.970097
rs10838708	0.516998	0.16	0.27514	0.491	ieu-a-86	11	47441513	0.025	9.90011e-10	Extreme height || id:ieu-a-86	Extreme height	rs10838708	rs10838708	7.02552e-08	0.997803
rs6445538	0.559618	-0.0233389	0.491071	0.757	ieu-b-4877	3	52874288	0.00420538	2.84001e-08	smoking initiation || id:ieu-b-4877	smoking initiation	rs6445538	rs6445538	6.77854e-07	0.994427
rs176413	0.459109	-0.016375	0.227139	0.427	ieu-b-4877	2	32646847	0.00356484	4.43997e-06	smoking initiation || id:ieu-b-4877	smoking initiation	rs176413	rs176413	2.16435e-06	0.645529
rs11640115	0.57798	0.0224957	0.464552	0.76	ieu-b-4877	16	735794	0.00419912	8.24005e-08	smoking initiation || id:ieu-b-4877	smoking initiation	rs11640115	rs11640115	3.20395e-07	0.9954
rs10986727	0.454308	-0.0164702	0.223881	0.402	ieu-b-4877	9	128137615	0.0035941	4.67003e-06	smoking initiation || id:ieu-b-4877	smoking initiation	rs10986727	rs10986727	7.05708e-06	0.47518
rs10757940	0.415682	-0.0202446	0.260274	0.485	ieu-b-4877	9	3018723	0.00355661	1.23001e-08	smoking initiation || id:ieu-b-4877	smoking initiation	rs10757940	rs10757940	6.71085e-06	0.963763
rs3014599	-0.713091	0.0534008	0.119342	0.21	ieu-a-836	1	204430462	0.011	7.25504e-06	College completion || id:ieu-a-836	College completion	rs3014599	rs2999484	4.57348e-07	0.620722
rs6565259	-0.421049	-0.049	0.356481	0.7	ieu-a-93	16	28898793	0.0096	4e-07	Overweight || id:ieu-a-93	Overweight	rs6565259	rs6565259	1.82091e-05	0.915734
rs6445538	0.559618	0.0704585	0.491071	0.83945	ieu-a-803	3	52874288	0.0141	6.53507e-07	PGC cross-disorder traits || id:ieu-a-803	PGC cross-disorder traits	rs6445538	rs6445538	6.77854e-07	0.990485
rs73596365	-0.940568	0.0095775	0.165865	0.944714	ieu-b-106	16	68026126	0.00191875	5.99998e-07	FEV1/FVC < 0.7 || id:ieu-b-106	FEV1/FVC < 0.7	rs73596365	rs73596365	9.45721e-07	0.944315
rs72615157	-0.581394	0.00558724	0.376518	0.83305	ieu-b-106	7	99635967	0.00117615	2e-06	FEV1/FVC < 0.7 || id:ieu-b-106	FEV1/FVC < 0.7	rs72615157	rs72615157	2.03807e-06	0.924549
rs71384258	0.613335	-0.00693108	0.40748	0.809538	ieu-b-106	17	36838024	0.00110883	4.09996e-10	FEV1/FVC < 0.7 || id:ieu-b-106	FEV1/FVC < 0.7	rs71384258	rs71384258	6.82113e-07	0.994825
rs4151657	-0.490279	0.00540617	0.463542	0.684146	ieu-b-106	6	31917540	0.000935377	7.49998e-09	FEV1/FVC < 0.7 || id:ieu-b-106	FEV1/FVC < 0.7	rs4151657	rs4151657	4.82553e-06	0.982902
rs3857440	0.466168	-0.00659799	0.498201	0.738319	ieu-b-106	5	131794069	0.00099187	2.90001e-11	FEV1/FVC < 0.7 || id:ieu-b-106	FEV1/FVC < 0.7	rs3857440	rs3857440	1.3331e-05	0.969259
rs2523719	-0.652121	-0.00684979	0.34375	0.828932	ieu-b-106	6	30168319	0.00112777	1.2e-09	FEV1/FVC < 0.7 || id:ieu-b-106	FEV1/FVC < 0.7	rs2523719	rs2523719	2.68088e-06	0.985842
rs245008	0.473629	0.0043878	0.234957	0.411299	ieu-b-106	22	30315736	0.000886697	7.49998e-07	FEV1/FVC < 0.7 || id:ieu-b-106	FEV1/FVC < 0.7	rs245008	rs245008	2.76228e-06	0.908128
rs2261033	-0.454568	0.00658601	0.313783	0.569549	ieu-b-106	6	31603591	0.000876332	5.70033e-14	FEV1/FVC < 0.7 || id:ieu-b-106	FEV1/FVC < 0.7	rs2261033	rs2261033	2.00047e-06	0.98689
rs1929846	-0.638966	0.00599121	0.0960699	0.125639	ieu-b-106	6	35174642	0.00131291	5e-06	FEV1/FVC < 0.7 || id:ieu-b-106	FEV1/FVC < 0.7	rs1929846	rs1929846	7.35097e-06	0.253418
rs13359838	-0.641526	-0.00560512	0.403162	0.829612	ieu-b-106	5	150601617	0.0011585	1.29999e-06	FEV1/FVC < 0.7 || id:ieu-b-106	FEV1/FVC < 0.7	rs13359838	rs13359838	2.35489e-06	0.943354
rs11039216	-0.434079	-0.0709	0.239437	0.4688	ieu-b-2	11	47406592	0.0146	1.23401e-06	Alzheimer's disease || id:ieu-b-2	Alzheimer's disease	rs11039216	rs11039216	1.34403e-05	0.844891
rs9277334	0.63849	0.268926	0.362705	0.1829	ieu-b-18	6	33030112	0.0258704	2.60976e-25	multiple sclerosis || id:ieu-b-18	multiple sclerosis	rs9277334	rs9277334	3.60037e-06	0.983995
rs6427870	-0.757626	0.0742926	0.272981	0.4864	ieu-b-18	1	200998819	0.0162216	4.65297e-06	multiple sclerosis || id:ieu-b-18	multiple sclerosis	rs6427870	rs6701469	4.15154e-14	0.989952
rs61895848	-0.783822	0.126897	0.227064	0.08546	ieu-b-18	11	60833930	0.0286848	9.69594e-06	multiple sclerosis || id:ieu-b-18	multiple sclerosis	rs61895848	rs11600500	6.62261e-06	0.646954
rs4151657	-0.490279	0.508984	0.463542	0.2476	ieu-b-18	6	31917540	0.0234948	4.50817e-104	multiple sclerosis || id:ieu-b-18	multiple sclerosis	rs4151657	rs4151657	4.82553e-06	0.983469
rs3093974	-0.46886	0.197476	0.398058	0.3596	ieu-b-18	6	31506210	0.0179254	3.18127e-28	multiple sclerosis || id:ieu-b-18	multiple sclerosis	rs3093974	rs3093974	6.39534e-06	0.978841
rs2261033	-0.454568	0.264439	0.313783	0.4317	ieu-b-18	6	31603591	0.016628	6.01312e-57	multiple sclerosis || id:ieu-b-18	multiple sclerosis	rs2261033	rs2261033	2.00047e-06	0.98689
rs12425095	0.496445	0.141239	0.456767	0.1356	ieu-b-18	12	57905286	0.0259154	5.03698e-08	multiple sclerosis || id:ieu-b-18	multiple sclerosis	rs12425095	rs12425095	9.91106e-06	0.971695
rs1151625	0.893805	0.155721	0.209302	0.02576	ieu-b-18	20	62369997	0.0324387	1.583e-06	multiple sclerosis || id:ieu-b-18	multiple sclerosis	rs1151625	rs1151625	1.30259e-06	0.956319
rs1001620	-0.468816	-0.0961806	0.415842	0.1941	ieu-b-18	1	2746066	0.0197779	1.15601e-06	multiple sclerosis || id:ieu-b-18	multiple sclerosis	rs1001620	rs1001620	4.28154e-06	0.949537
rs10902221	0.434202	-0.0682039	0.240896	0.3516	ieu-a-1183	11	802379	0.0139	9.70197e-07	ADHD || id:ieu-a-1183	ADHD	rs10902221	rs10902221	3.19818e-06	0.938419
rs1647394	0.400329	-0.0379988	0.218845	0.2602	ieu-a-1188	11	57418588	0.0082	3.79603e-06	Major Depressive Disorder || id:ieu-a-1188	Major Depressive Disorder	rs1647394	rs1647394	1.32231e-05	0.602598
rs884825	0.710552	-0.086103	0.0995671	0.116	ieu-b-42	10	104427616	0.0172	5.96101e-07	schizophrenia || id:ieu-b-42	schizophrenia	rs884825	rs884825	6.07957e-07	0.88357
rs7952823	0.420045	0.053095	0.338369	0.624	ieu-b-42	12	110625149	0.0113	2.52802e-06	schizophrenia || id:ieu-b-42	schizophrenia	rs7952823	rs7952823	7.34848e-06	0.867575
rs7575389	0.547481	-0.051999	0.386581	0.694	ieu-b-42	2	198198489	0.0113	4.11301e-06	schizophrenia || id:ieu-b-42	schizophrenia	rs7575389	rs7575389	1.28184e-07	0.978819
rs725957	-0.451706	0.054002	0.330838	0.609	ieu-b-42	12	57331741	0.0111	1.13999e-06	schizophrenia || id:ieu-b-42	schizophrenia	rs725957	rs725957	4.2858e-06	0.940036
rs6973987	-0.534307	0.0494	0.227139	0.416	ieu-b-42	7	21501358	0.011	7.40594e-06	schizophrenia || id:ieu-b-42	schizophrenia	rs6973987	rs6973987	9.61385e-08	0.937066
rs6445538	0.559618	0.067397	0.491071	0.734	ieu-b-42	3	52874288	0.0128	1.269e-07	schizophrenia || id:ieu-b-42	schizophrenia	rs6445538	rs6445538	6.77854e-07	0.993954
rs4151657	-0.490279	-0.059304	0.463542	0.652	ieu-b-42	6	31917540	0.0114	2.18998e-07	schizophrenia || id:ieu-b-42	schizophrenia	rs4151657	rs4151657	4.82553e-06	0.976281
rs3814883	0.411056	0.0689	0.27514	0.542	ieu-b-42	16	29994922	0.0112	9.122e-10	schizophrenia || id:ieu-b-42	schizophrenia	rs3814883	rs3814883	8.22902e-06	0.964743
rs2805099	0.722184	-0.057195	0.176573	0.255	ieu-b-42	9	131614082	0.0122	2.81397e-06	schizophrenia || id:ieu-b-42	schizophrenia	rs2805099	rs2805099	2.2497e-11	0.995019
rs2523719	-0.652121	0.208698	0.34375	0.89	ieu-b-42	6	30168319	0.0223	7.25437e-21	schizophrenia || id:ieu-b-42	schizophrenia	rs2523719	rs2523719	2.68088e-06	0.985908
rs2261033	-0.454568	-0.0717	0.313783	0.491	ieu-b-42	6	31603591	0.0114	3.05401e-10	schizophrenia || id:ieu-b-42	schizophrenia	rs2261033	rs2261033	2.00047e-06	0.98688
rs11235	0.53885	-0.064005	0.328358	0.579	ieu-b-42	3	52745087	0.0113	1.32099e-08	schizophrenia || id:ieu-b-42	schizophrenia	rs11235	rs11235	1.63962e-07	0.997189
rs10838601	-0.447873	0.061705	0.421927	0.335	ieu-b-42	11	46392825	0.0119	1.92199e-07	schizophrenia || id:ieu-b-42	schizophrenia	rs10838601	rs10838601	1.1987e-05	0.958994
rs11039216	-0.434079	-0.0727	0.239437	0.4688	ieu-a-297	11	47406592	0.0159	5.14198e-06	Alzheimer's disease || id:ieu-a-297	Alzheimer's disease	rs11039216	rs11039216	1.34403e-05	0.660956
rs6565259	-0.421049	-0.068	0.356481	0.7	ieu-a-90	16	28898793	0.013	3.89996e-07	Obesity class 1 || id:ieu-a-90	Obesity class 1	rs6565259	rs6565259	1.82091e-05	0.924755
rs9633985	-0.470005	0.052004	0.398058	0.4225	ieu-b-5110	11	66520608	0.01	1.94599e-07	Bipolar disorder bip2021 || id:ieu-b-5110	Bipolar disorder bip2021	rs9633985	rs9633985	6.9712e-06	0.957896
rs6973987	-0.534307	0.0526968	0.227139	0.4483	ieu-b-5110	7	21501358	0.0095	2.53099e-08	Bipolar disorder bip2021 || id:ieu-b-5110	Bipolar disorder bip2021	rs6973987	rs6973987	9.61385e-08	0.995464
rs6445538	0.559618	0.0507026	0.491071	0.2442	ieu-b-5110	3	52874288	0.011	4.05798e-06	Bipolar disorder bip2021 || id:ieu-b-5110	Bipolar disorder bip2021	rs6445538	rs6445538	6.77854e-07	0.919554
rs62446673	-0.659262	-0.0636003	0.28821	0.1064	ieu-b-5110	7	30071442	0.0138	3.99301e-06	Bipolar disorder bip2021 || id:ieu-b-5110	Bipolar disorder bip2021	rs62446673	rs62446673	9.18217e-06	0.703611
rs520987	-0.73737	0.0441987	0.247268	0.4684	ieu-b-5110	11	61521446	0.0094	2.50398e-06	Bipolar disorder bip2021 || id:ieu-b-5110	Bipolar disorder bip2021	rs520987	rs520987	1.50643e-13	0.989591
rs411457	0.528252	0.045002	0.225519	0.4107	ieu-b-5110	3	52228150	0.0094	1.94102e-06	Bipolar disorder bip2021 || id:ieu-b-5110	Bipolar disorder bip2021	rs411457	rs411457	1.78947e-07	0.943532
rs3814883	0.411056	0.0423025	0.27514	0.3674	ieu-b-5110	16	29994922	0.0094	7.23402e-06	Bipolar disorder bip2021 || id:ieu-b-5110	Bipolar disorder bip2021	rs3814883	rs3814883	8.22902e-06	0.479165
rs2523719	-0.652121	0.0729995	0.34375	0.09045	ieu-b-5110	6	30168319	0.014	1.87599e-07	Bipolar disorder bip2021 || id:ieu-b-5110	Bipolar disorder bip2021	rs2523719	rs2523719	2.68088e-06	0.978524
rs2335409	-0.510983	-0.046201	0.351227	0.4782	ieu-b-5110	1	154916106	0.0096	1.47499e-06	Bipolar disorder bip2021 || id:ieu-b-5110	Bipolar disorder bip2021	rs2335409	rs2335409	2.86958e-07	0.969025
rs11779776	-0.498934	-0.0548998	0.343465	0.2456	ieu-b-5110	8	145072539	0.01	3.437e-08	Bipolar disorder bip2021 || id:ieu-b-5110	Bipolar disorder bip2021	rs11779776	rs11779776	3.825e-07	0.994957
rs11235	0.53885	-0.0613011	0.328358	0.4211	ieu-b-5110	3	52745087	0.0095	1.05201e-10	Bipolar disorder bip2021 || id:ieu-b-5110	Bipolar disorder bip2021	rs11235	rs11235	1.63962e-07	0.997293
rs9633985	-0.470005	1.05148	0.398058	0.4225	ieu-b-5111	11	66520608	0.01	5.1e-07	Bipolar disorder bip2021 noUKBB || id:ieu-b-5111	Bipolar disorder bip2021 noUKBB	rs9633985	rs9633985	6.9712e-06	0.932598
rs6973987	-0.534307	1.05422	0.227139	0.4483	ieu-b-5111	7	21501358	0.0095	2.51802e-08	Bipolar disorder bip2021 noUKBB || id:ieu-b-5111	Bipolar disorder bip2021 noUKBB	rs6973987	rs6973987	9.61385e-08	0.995514
rs6445538	0.559618	1.05033	0.491071	0.2442	ieu-b-5111	3	52874288	0.011	8.31304e-06	Bipolar disorder bip2021 noUKBB || id:ieu-b-5111	Bipolar disorder bip2021 noUKBB	rs6445538	rs6445538	6.77854e-07	0.86472
rs62446673	-0.659262	0.93876	0.28821	0.1064	ieu-b-5111	7	30071442	0.0138	4.90897e-06	Bipolar disorder bip2021 noUKBB || id:ieu-b-5111	Bipolar disorder bip2021 noUKBB	rs62446673	rs62446673	9.18217e-06	0.680478
rs520987	-0.73737	1.04477	0.247268	0.4684	ieu-b-5111	11	61521446	0.0094	3.19499e-06	Bipolar disorder bip2021 noUKBB || id:ieu-b-5111	Bipolar disorder bip2021 noUKBB	rs520987	rs520987	1.50643e-13	0.987883
rs411457	0.528252	1.04488	0.225519	0.4107	ieu-b-5111	3	52228150	0.0095	3.56402e-06	Bipolar disorder bip2021 noUKBB || id:ieu-b-5111	Bipolar disorder bip2021 noUKBB	rs411457	rs411457	1.78947e-07	0.913024
rs3814883	0.411056	1.04321	0.27514	0.3674	ieu-b-5111	16	29994922	0.0094	7.61307e-06	Bipolar disorder bip2021 noUKBB || id:ieu-b-5111	Bipolar disorder bip2021 noUKBB	rs3814883	rs3814883	8.22902e-06	0.486694
rs2523719	-0.652121	1.07605	0.34375	0.09045	ieu-b-5111	6	30168319	0.0141	1.81798e-07	Bipolar disorder bip2021 noUKBB || id:ieu-b-5111	Bipolar disorder bip2021 noUKBB	rs2523719	rs2523719	2.68088e-06	0.979283
rs2335409	-0.510983	0.95533	0.351227	0.4782	ieu-b-5111	1	154916106	0.0096	2.00798e-06	Bipolar disorder bip2021 noUKBB || id:ieu-b-5111	Bipolar disorder bip2021 noUKBB	rs2335409	rs2335409	2.86958e-07	0.962611
rs11779776	-0.498934	0.9463	0.343465	0.2456	ieu-b-5111	8	145072539	0.01	3.12702e-08	Bipolar disorder bip2021 noUKBB || id:ieu-b-5111	Bipolar disorder bip2021 noUKBB	rs11779776	rs11779776	3.825e-07	0.995076
rs11235	0.53885	0.94176	0.328358	0.4211	ieu-b-5111	3	52745087	0.0095	2.712e-10	Bipolar disorder bip2021 noUKBB || id:ieu-b-5111	Bipolar disorder bip2021 noUKBB	rs11235	rs11235	1.63962e-07	0.99729
rs884825	0.710552	-0.0851005	0.0995671	0.119	ieu-b-5102	10	104427616	0.0135	2.91501e-10	Schizophrenia || id:ieu-b-5102	Schizophrenia	rs884825	rs884825	6.07957e-07	0.930561
rs7952823	0.420045	0.061603	0.338369	0.606	ieu-b-5102	12	110625149	0.0089	3.58674e-12	Schizophrenia || id:ieu-b-5102	Schizophrenia	rs7952823	rs7952823	7.34848e-06	0.973748
rs7575389	0.547481	-0.0476998	0.386581	0.629	ieu-b-5102	2	198198489	0.0089	9.26296e-08	Schizophrenia || id:ieu-b-5102	Schizophrenia	rs7575389	rs7575389	1.28184e-07	0.99742
rs725957	-0.451706	0.0479994	0.330838	0.614	ieu-b-5102	12	57331741	0.0088	5.91099e-08	Schizophrenia || id:ieu-b-5102	Schizophrenia	rs725957	rs725957	4.2858e-06	0.977414
rs6445538	0.559618	0.0628997	0.491071	0.759	ieu-b-5102	3	52874288	0.0101	5.49604e-10	Schizophrenia || id:ieu-b-5102	Schizophrenia	rs6445538	rs6445538	6.77854e-07	0.99526
rs4930724	0.423833	-0.0482978	0.389423	0.662	ieu-b-5102	12	124425078	0.009	9.26403e-08	Schizophrenia || id:ieu-b-5102	Schizophrenia	rs4930724	rs11057399	9.41387e-06	0.966427
rs4151657	-0.490279	-0.0501992	0.463542	0.655	ieu-b-5102	6	31917540	0.0091	3.01898e-08	Schizophrenia || id:ieu-b-5102	Schizophrenia	rs4151657	rs4151657	4.82553e-06	0.982098
rs411457	0.528252	0.0448013	0.225519	0.465	ieu-b-5102	3	52228150	0.0087	2.573e-07	Schizophrenia || id:ieu-b-5102	Schizophrenia	rs411457	rs411457	1.78947e-07	0.989985
rs3814883	0.411056	0.0670977	0.27514	0.533	ieu-b-5102	16	29994922	0.0087	1.57616e-14	Schizophrenia || id:ieu-b-5102	Schizophrenia	rs3814883	rs3814883	8.22902e-06	0.964818
rs2523719	-0.652121	0.136801	0.34375	0.863	ieu-b-5102	6	30168319	0.0136	5.66761e-24	Schizophrenia || id:ieu-b-5102	Schizophrenia	rs2523719	rs2523719	2.68088e-06	0.985908
rs2261033	-0.454568	-0.0652001	0.313783	0.533	ieu-b-5102	6	31603591	0.0087	5.17369e-14	Schizophrenia || id:ieu-b-5102	Schizophrenia	rs2261033	rs2261033	2.00047e-06	0.98689
rs11656289	0.50586	0.0399993	0.277311	0.54	ieu-b-5102	17	30761160	0.0087	4.64697e-06	Schizophrenia || id:ieu-b-5102	Schizophrenia	rs11656289	rs11656289	2.00423e-07	0.945177
rs11235	0.53885	-0.0703044	0.328358	0.564	ieu-b-5102	3	52745087	0.0088	1.55812e-15	Schizophrenia || id:ieu-b-5102	Schizophrenia	rs11235	rs11235	1.63962e-07	0.997295
rs10838601	-0.447873	0.060504	0.421927	0.31	ieu-b-5102	11	46392825	0.0093	9.34329e-11	Schizophrenia || id:ieu-b-5102	Schizophrenia	rs10838601	rs10838601	1.1987e-05	0.969921
rs6565259	-0.421049	-0.0199007	0.356481	0.3389	ebi-a-GCST005529	16	28898793	0.00439367	5.91548e-06	Ankylosing spondylitis || id:ebi-a-GCST005529	Ankylosing spondylitis	rs6565259	rs6565259	1.82091e-05	0.813668
rs3093974	-0.46886	-0.0901149	0.398058	0.3596	ebi-a-GCST005529	6	31540784	0.00418913	1.2106e-102	Ankylosing spondylitis || id:ebi-a-GCST005529	Ankylosing spondylitis	rs3093974	rs1041981	6.39534e-06	0.978841
rs2394985	-2.2001	0.136163	0.0394737	0.01518	ebi-a-GCST005529	6	31323557	0.0211526	1.217e-10	Ankylosing spondylitis || id:ebi-a-GCST005529	Ankylosing spondylitis	rs2394985	rs2394985	1.61865e-06	0.555216
rs2261033	-0.454568	-0.148732	0.313783	0.4317	ebi-a-GCST005529	6	31603591	0.00410977	8.79023e-287	Ankylosing spondylitis || id:ebi-a-GCST005529	Ankylosing spondylitis	rs2261033	rs2261033	2.00047e-06	0.98689
rs78783055	-0.576603	0.211709	0.348548	0.1989	ebi-a-GCST005581	12	112276464	0.0432937	1.008e-06	Primary biliary cirrhosis || id:ebi-a-GCST005581	Primary biliary cirrhosis	rs78783055	rs7314870	5.77975e-06	0.9629
rs4728141	-0.471284	-0.244514	0.288352	0.2965	ebi-a-GCST005581	7	128573967	0.0305892	1.3119e-15	Primary biliary cirrhosis || id:ebi-a-GCST005581	Primary biliary cirrhosis	rs4728141	rs4728142	4.85116e-06	0.975463
rs2261033	-0.454568	-0.196389	0.313783	0.4317	ebi-a-GCST005581	6	31603591	0.0305982	1.378e-10	Primary biliary cirrhosis || id:ebi-a-GCST005581	Primary biliary cirrhosis	rs2261033	rs2261033	2.00047e-06	0.986888
rs16868943	1.78099	-0.446607	0.0621762	0.03395	ebi-a-GCST005581	6	33147727	0.0887618	4.86598e-07	Primary biliary cirrhosis || id:ebi-a-GCST005581	Primary biliary cirrhosis	rs16868943	rs16868943	4.72787e-07	0.781196
rs3093974	-0.46886	-0.5398	0.398058	0.3596	ebi-a-GCST010005	6	31506210	0.0449	2.93089e-33	Membranous nephropathy || id:ebi-a-GCST010005	Membranous nephropathy	rs3093974	rs3093974	6.39534e-06	0.978841
rs2523719	-0.652121	-0.7556	0.34375	0.09045	ebi-a-GCST010005	6	30168319	0.0574	1.49589e-39	Membranous nephropathy || id:ebi-a-GCST010005	Membranous nephropathy	rs2523719	rs2523719	2.68088e-06	0.985908
rs2261033	-0.454568	0.2756	0.313783	0.4317	ebi-a-GCST010005	6	31603591	0.0419	5.02343e-11	Membranous nephropathy || id:ebi-a-GCST010005	Membranous nephropathy	rs2261033	rs2261033	2.00047e-06	0.986889
rs7593195	-0.514873	0.0454	0.448864	0.7924	ebi-a-GCST006085	2	85721246	0.01	5.89698e-06	Prostate cancer || id:ebi-a-GCST006085	Prostate cancer	rs7593195	rs7593195	2.595e-06	0.867063
rs7127080	1.9296	0.0423	0.0394737	0.3332	ebi-a-GCST006085	11	113654745	0.0085	5.94306e-07	Prostate cancer || id:ebi-a-GCST006085	Prostate cancer	rs7127080	rs7127080	4.5859e-06	0.287273
rs5759168	0.710377	-0.0703	0.367347	0.8435	ebi-a-GCST006085	22	43500435	0.0109	1.06001e-10	Prostate cancer || id:ebi-a-GCST006085	Prostate cancer	rs5759168	rs5759168	2.72602e-07	0.996794
rs55958011	-1.11107	-0.1189	0.1125	0.9671	ebi-a-GCST006085	17	642382	0.0227	1.66498e-07	Prostate cancer || id:ebi-a-GCST006085	Prostate cancer	rs55958011	rs55958011	5.77733e-06	0.856456
rs41301601	0.916646	0.0876	0.178571	0.9523	ebi-a-GCST006085	10	45478876	0.0191	4.45205e-06	Prostate cancer || id:ebi-a-GCST006085	Prostate cancer	rs41301601	rs41301601	4.17916e-06	0.776604
rs35693858	-0.622983	-0.0438	0.464552	0.7751	ebi-a-GCST006085	10	979813	0.0096	4.83805e-06	Prostate cancer || id:ebi-a-GCST006085	Prostate cancer	rs35693858	rs35693858	1.98391e-07	0.967942
rs3014599	-0.713091	0.0482	0.119342	0.1938	ebi-a-GCST006085	1	204425461	0.0103	3.21004e-06	Prostate cancer || id:ebi-a-GCST006085	Prostate cancer	rs3014599	rs3014599	4.57348e-07	0.764368
rs2926536	-0.848503	0.0921	0.456897	0.7439	ebi-a-GCST006085	1	204456983	0.0092	1.06488e-23	Prostate cancer || id:ebi-a-GCST006085	Prostate cancer	rs2926536	rs2926536	2.05724e-16	1
rs2523719	-0.652121	0.0567	0.34375	0.8604	ebi-a-GCST006085	6	30168319	0.0115	8.744e-07	Prostate cancer || id:ebi-a-GCST006085	Prostate cancer	rs2523719	rs2523719	2.68088e-06	0.963155
rs2335409	-0.510983	-0.0497	0.351227	0.6054	ebi-a-GCST006085	1	154916106	0.0081	7.28803e-10	Prostate cancer || id:ebi-a-GCST006085	Prostate cancer	rs2335409	rs2335409	2.86958e-07	0.996501
rs13129703	0.440079	-0.0663	0.182131	0.2936	ebi-a-GCST006085	4	106389337	0.0087	3.32506e-14	Prostate cancer || id:ebi-a-GCST006085	Prostate cancer	rs13129703	rs13129703	1.19776e-05	0.923767
rs13042091	0.553356	-0.057	0.297414	0.4988	ebi-a-GCST006085	20	62273130	0.0082	3.47696e-12	Prostate cancer || id:ebi-a-GCST006085	Prostate cancer	rs13042091	rs13042091	6.8554e-09	0.999535
rs11697610	-0.460919	-0.0431	0.330838	0.606	ebi-a-GCST006085	20	62379531	0.0084	2.96702e-07	Prostate cancer || id:ebi-a-GCST006085	Prostate cancer	rs11697610	rs11697610	6.70698e-06	0.955096
rs115643887	-0.7587	-0.0676	0.25	0.8736	ebi-a-GCST006085	6	109280933	0.0118	1.04201e-08	Prostate cancer || id:ebi-a-GCST006085	Prostate cancer	rs115643887	rs115643887	1.37101e-06	0.985057
rs11264763	0.540691	-0.0592	0.398058	0.6933	ebi-a-GCST006085	1	153948705	0.0086	4.55198e-12	Prostate cancer || id:ebi-a-GCST006085	Prostate cancer	rs11264763	rs11264763	8.62654e-07	0.993903
rs3857440	0.466168	-0.0846836	0.498201	0.3123	ebi-a-GCST006862	5	131794069	0.0140362	1.61002e-09	Asthma || id:ebi-a-GCST006862	Asthma	rs3857440	rs3857440	1.3331e-05	0.969126
rs10014554	0.742836	0.0432	0.450342	0.7134	ebi-a-GCST007517	4	153520475	0.0084	1.277e-08	Type 2 diabetes || id:ebi-a-GCST007517	Type 2 diabetes	rs10014554	rs6813195	1.80917e-10	0.999925
rs75621460	-1.37265	-0.2007	0.0984848	0.9735	ebi-a-GCST007091	19	41833784	0.0392	3.11401e-07	Osteoarthritis (hip) || id:ebi-a-GCST007091	Osteoarthritis (hip)	rs75621460	rs75621460	1.13728e-07	0.945511
rs6445538	0.559618	-0.0816	0.491071	0.7677	ebi-a-GCST007091	3	52874288	0.0138	3.31902e-09	Osteoarthritis (hip) || id:ebi-a-GCST007091	Osteoarthritis (hip)	rs6445538	rs6445538	6.77854e-07	0.995187
rs11235	0.53885	0.0645	0.328358	0.5468	ebi-a-GCST007091	3	52745087	0.0117	3.54601e-08	Osteoarthritis (hip) || id:ebi-a-GCST007091	Osteoarthritis (hip)	rs11235	rs11235	1.63962e-07	0.996675
rs4728141	-0.471284	-0.0865446	0.288352	0.2965	ebi-a-GCST005569	7	128573967	0.0185358	3.02601e-06	Rheumatoid arthritis || id:ebi-a-GCST005569	Rheumatoid arthritis	rs4728141	rs4728142	4.85116e-06	0.885105
rs4151657	-0.490279	-0.320198	0.463542	0.2476	ebi-a-GCST005569	6	31917540	0.0192403	3.45462e-62	Rheumatoid arthritis || id:ebi-a-GCST005569	Rheumatoid arthritis	rs4151657	rs4151657	4.82553e-06	0.983469
rs2261033	-0.454568	-0.376036	0.313783	0.4317	ebi-a-GCST005569	6	31603591	0.0188847	3.18933e-88	Rheumatoid arthritis || id:ebi-a-GCST005569	Rheumatoid arthritis	rs2261033	rs2261033	2.00047e-06	0.98689
rs2072634	-1.49899	0.520708	0.0841837	0.04173	ebi-a-GCST005569	6	31917291	0.0754316	5.08979e-12	Rheumatoid arthritis || id:ebi-a-GCST005569	Rheumatoid arthritis	rs2072634	rs2072634	1.78962e-07	0.932401
rs75621460	-1.37265	-0.1523	0.0984848	0.9733	ebi-a-GCST007092	19	41833784	0.0256	2.87998e-09	Osteoarthritis of the hip or knee || id:ebi-a-GCST007092	Osteoarthritis of the hip or knee	rs75621460	rs75621460	1.13728e-07	0.962017
rs6445538	0.559618	-0.0501	0.491071	0.7676	ebi-a-GCST007092	3	52874288	0.009	2.57099e-08	Osteoarthritis of the hip or knee || id:ebi-a-GCST007092	Osteoarthritis of the hip or knee	rs6445538	rs6445538	6.77854e-07	0.994656
rs6060536	1.45094	0.0872	0.0546875	0.9563	ebi-a-GCST007092	20	34236987	0.0186	2.75499e-06	Osteoarthritis of the hip or knee || id:ebi-a-GCST007092	Osteoarthritis of the hip or knee	rs6060536	rs6060536	1.27081e-05	0.187694
rs509002	0.517081	-0.0348	0.214506	0.4138	ebi-a-GCST007092	6	116423299	0.0077	6.85693e-06	Osteoarthritis of the hip or knee || id:ebi-a-GCST007092	Osteoarthritis of the hip or knee	rs509002	rs509002	9.3805e-07	0.677865
rs4985376	-0.449561	-0.0391	0.213622	0.3724	ebi-a-GCST007092	16	69944335	0.0079	7.142e-07	Osteoarthritis of the hip or knee || id:ebi-a-GCST007092	Osteoarthritis of the hip or knee	rs4985376	rs4985376	2.13098e-06	0.905352
rs11235	0.53885	0.0407	0.328358	0.5467	ebi-a-GCST007092	3	52745087	0.0076	9.28004e-08	Osteoarthritis of the hip or knee || id:ebi-a-GCST007092	Osteoarthritis of the hip or knee	rs11235	rs11235	1.63962e-07	0.995676
rs78783055	-0.576603	0.0491	0.348548	0.6469	ebi-a-GCST005843	12	112239872	0.0105	2.828e-06	Ischemic stroke || id:ebi-a-GCST005843	Ischemic stroke	rs78783055	rs10774638	5.77975e-06	0.770353
rs55863310	1.08207	-0.0901	0.227064	0.0743	ebi-a-GCST005843	2	118804010	0.019	1.996e-06	Ischemic stroke || id:ebi-a-GCST005843	Ischemic stroke	rs55863310	rs55863310	1.94152e-09	0.992998
rs72721965	0.694403	-0.0707	0.266667	0.07648	ebi-a-GCST006061	8	135800456	0.0126	2.14699e-08	Atrial fibrillation || id:ebi-a-GCST006061	Atrial fibrillation	rs72721965	rs72721965	2.41697e-06	0.980509
rs6454591	0.506998	0.0357	0.260274	0.3199	ebi-a-GCST006061	6	87889284	0.0071	4.51004e-07	Atrial fibrillation || id:ebi-a-GCST006061	Atrial fibrillation	rs6454591	rs6454591	2.7606e-07	0.981002
rs4930724	0.423833	0.0438	0.389423	0.3468	ebi-a-GCST006061	12	124423817	0.0076	9.54201e-09	Atrial fibrillation || id:ebi-a-GCST006061	Atrial fibrillation	rs4930724	rs4930724	9.41387e-06	0.971385
rs3731747	-0.542987	-0.09	0.44084	0.3562	ebi-a-GCST006061	2	179421294	0.0087	6.88811e-25	Atrial fibrillation || id:ebi-a-GCST006061	Atrial fibrillation	rs3731747	rs35504893	1.04633e-05	0.972848
rs2335409	-0.510983	0.0782	0.351227	0.4782	ebi-a-GCST006061	1	154916106	0.0076	4.05695e-25	Atrial fibrillation || id:ebi-a-GCST006061	Atrial fibrillation	rs2335409	rs2335409	2.86958e-07	0.996511
rs147790633	-0.762383	0.1071	0.282895	0.155	ebi-a-GCST006061	10	75447582	0.0104	5.53988e-25	Atrial fibrillation || id:ebi-a-GCST006061	Atrial fibrillation	rs147790633	rs147790633	2.66126e-06	0.982238
rs11612321	0.586961	0.0456	0.448864	0.2512	ebi-a-GCST006061	12	114469573	0.0088	2.557e-07	Atrial fibrillation || id:ebi-a-GCST006061	Atrial fibrillation	rs11612321	rs11612321	3.98556e-07	0.99143
rs11039216	-0.434079	-0.0727	0.239437	0.4688	ebi-a-GCST002245	11	47406592	0.0159	5.14198e-06	Alzheimer's disease (late onset) || id:ebi-a-GCST002245	Alzheimer's disease (late onset)	rs11039216	rs11039216	1.34403e-05	0.660956
rs9879503	0.519542	-0.037	0.295129	0.5857	ebi-a-GCST004988	3	141170661	0.0063	3.78896e-09	Breast cancer || id:ebi-a-GCST004988	Breast cancer	rs9879503	rs9879503	1.75006e-07	0.996624
rs889310	0.470766	-0.0358	0.24162	0.4394	ebi-a-GCST004988	5	55965167	0.0066	4.88799e-08	Breast cancer || id:ebi-a-GCST004988	Breast cancer	rs889310	rs889310	3.67113e-06	0.969531
rs760701	0.619576	-0.0677	0.309013	0.8145	ebi-a-GCST004988	22	40800518	0.0079	1.42988e-17	Breast cancer || id:ebi-a-GCST004988	Breast cancer	rs760701	rs760701	2.88135e-06	0.9834
rs6968870	-0.577264	0.0407	0.409836	0.3822	ebi-a-GCST004988	7	91661111	0.0063	1.38998e-10	Breast cancer || id:ebi-a-GCST004988	Breast cancer	rs6968870	rs6968870	1.32921e-07	0.99817
rs6005859	-0.487913	-0.0435	0.494565	0.7837	ebi-a-GCST004988	22	29147551	0.0076	8.18597e-09	Breast cancer || id:ebi-a-GCST004988	Breast cancer	rs6005859	rs6005859	8.72365e-06	0.975852
rs4844616	0.416919	-0.0629	0.222222	0.406	ebi-a-GCST004988	1	121171208	0.0065	2.39994e-22	Breast cancer || id:ebi-a-GCST004988	Breast cancer	rs4844616	rs4844616	1.46139e-06	0.981455
rs4072037	0.545494	-0.0289	0.268698	0.4665	ebi-a-GCST004988	1	155162067	0.0062	3.02998e-06	Breast cancer || id:ebi-a-GCST004988	Breast cancer	rs4072037	rs4072037	8.6622e-08	0.971704
rs10902221	0.434202	-0.0417	0.240896	0.4862	ebi-a-GCST004988	11	802379	0.0062	1.35988e-11	Breast cancer || id:ebi-a-GCST004988	Breast cancer	rs10902221	rs10902221	3.19818e-06	0.975064
rs7188755	-0.567345	0.00462496	0.356481	0.630735	ebi-a-GCST90012794	16	28956464	0.000927322	6.59994e-07	Participation in an health questionnaire (not invited vs invited) || id:ebi-a-GCST90012794	Participation in an health questionnaire (not invited vs invited)	rs7188755	rs7188755	1.49921e-07	0.988154
rs6565259	-0.421049	-0.0052272	0.356481	0.632314	ebi-a-GCST90012794	16	28898793	0.000932415	2e-08	Participation in an health questionnaire (not invited vs invited) || id:ebi-a-GCST90012794	Participation in an health questionnaire (not invited vs invited)	rs6565259	rs6565259	1.82091e-05	0.952845
rs1647394	0.400329	-0.00513105	0.218845	0.419023	ebi-a-GCST90012794	11	57418588	0.000906748	1.2e-08	Participation in an health questionnaire (not invited vs invited) || id:ebi-a-GCST90012794	Participation in an health questionnaire (not invited vs invited)	rs1647394	rs1647394	1.32231e-05	0.934991
rs11645306	0.499214	0.00572092	0.199675	0.303654	ebi-a-GCST90012794	16	28983936	0.000975859	3.79997e-09	Participation in an health questionnaire (not invited vs invited) || id:ebi-a-GCST90012794	Participation in an health questionnaire (not invited vs invited)	rs11645306	rs11645306	1.02154e-06	0.980936
rs6119595	-0.70501	0.049	0.476015	0.7881	ebi-a-GCST90007527	20	33869301	0.011	8.66603e-06	Low hand grip strength (60 years and older) (EWGSOP) || id:ebi-a-GCST90007527	Low hand grip strength (60 years and older) (EWGSOP)	rs6119595	rs6119595	2.50578e-08	0.974438
rs4151657	-0.490279	-0.0526	0.463542	0.6769	ebi-a-GCST90007527	6	31917540	0.0095	2.93299e-08	Low hand grip strength (60 years and older) (EWGSOP) || id:ebi-a-GCST90007527	Low hand grip strength (60 years and older) (EWGSOP)	rs4151657	rs4151657	4.82553e-06	0.982133
rs2261033	-0.454568	-0.0449	0.313783	0.5592	ebi-a-GCST90007527	6	31603591	0.009	5.62302e-07	Low hand grip strength (60 years and older) (EWGSOP) || id:ebi-a-GCST90007527	Low hand grip strength (60 years and older) (EWGSOP)	rs2261033	rs2261033	2.00047e-06	0.967387
rs3093974	-0.46886	0.23105	0.398058	0.3596	ebi-a-GCST005527	6	31506210	0.0340565	1.16654e-11	Psoriasis || id:ebi-a-GCST005527	Psoriasis	rs3093974	rs3093974	6.39534e-06	0.978841
rs2523719	-0.652121	0.235849	0.34375	0.09045	ebi-a-GCST005527	6	30168319	0.0518695	5.44252e-06	Psoriasis || id:ebi-a-GCST005527	Psoriasis	rs2523719	rs2523719	2.68088e-06	0.930763
rs2523719	-0.652121	0.238257	0.34375	0.09045	ebi-a-GCST005527	6	30168319	0.0519398	4.49273e-06	Psoriasis || id:ebi-a-GCST005527	Psoriasis	rs2523719	rs2523719	2.68088e-06	0.939516
rs2261033	-0.454568	0.210227	0.313783	0.4317	ebi-a-GCST005527	6	31603591	0.0345906	1.22006e-09	Psoriasis || id:ebi-a-GCST005527	Psoriasis	rs2261033	rs2261033	2.00047e-06	0.986863
rs503139	-0.627264	0.0243644	0.480565	0.724651	ebi-a-GCST90012857	3	155551005	0.00502501	1.2e-06	Falling risk || id:ebi-a-GCST90012857	Falling risk	rs503139	rs503139	1.37996e-07	0.985328
rs9380103	-0.722246	0.206164	0.244344	0.08646	ebi-a-GCST005523	6	28985205	0.0344579	2.18998e-09	Celiac disease || id:ebi-a-GCST005523	Celiac disease	rs9380103	rs9380103	4.18866e-06	0.971621
rs9277334	0.63849	0.399135	0.362705	0.1829	ebi-a-GCST005523	6	33033274	0.029019	4.80065e-43	Celiac disease || id:ebi-a-GCST005523	Celiac disease	rs9277334	rs2071362	3.60037e-06	0.983995
rs4151657	-0.490279	0.888432	0.463542	0.2476	ebi-a-GCST005523	6	31917540	0.0230957	0	Celiac disease || id:ebi-a-GCST005523	Celiac disease	rs4151657	rs4151657	4.82553e-06	0.983469
rs3093974	-0.46886	-0.876302	0.398058	0.3596	ebi-a-GCST005523	6	31510933	0.0227804	0	Celiac disease || id:ebi-a-GCST005523	Celiac disease	rs3093974	rs3130630	6.39534e-06	0.978841
rs2564114	-0.488149	-0.117783	0.286119	0.4403	ebi-a-GCST005523	2	61230647	0.0184494	1.72401e-10	Celiac disease || id:ebi-a-GCST005523	Celiac disease	rs2564114	rs2564114	2.62156e-06	0.982659
rs2523719	-0.652121	-1.14613	0.34375	0.09045	ebi-a-GCST005523	6	30168319	0.0297949	0	Celiac disease || id:ebi-a-GCST005523	Celiac disease	rs2523719	rs2523719	2.68088e-06	0.985908
rs2394985	-2.2001	0.365427	0.0394737	0.01518	ebi-a-GCST005523	6	31323557	0.0794332	4.21599e-06	Celiac disease || id:ebi-a-GCST005523	Celiac disease	rs2394985	rs2394985	1.61865e-06	0.265698
rs2261033	-0.454568	1.03959	0.313783	0.4317	ebi-a-GCST005523	6	31603591	0.0270252	0	Celiac disease || id:ebi-a-GCST005523	Celiac disease	rs2261033	rs2261033	2.00047e-06	0.98689
rs16868943	1.78099	-0.340037	0.0621762	0.03395	ebi-a-GCST005523	6	33147727	0.055402	8.37606e-10	Celiac disease || id:ebi-a-GCST005523	Celiac disease	rs16868943	rs16868943	4.72787e-07	0.81973
rs10172306	-0.589629	-0.105261	0.432692	0.141	ebi-a-GCST005523	2	61307982	0.0227081	3.56303e-06	Celiac disease || id:ebi-a-GCST005523	Celiac disease	rs10172306	rs12713433	3.53117e-06	0.956439
rs73002555	-0.923532	-0.637711	0.15942	0.951761	ebi-a-GCST007236	11	76082062	0.0279712	4.38379e-07	Breast cancer || id:ebi-a-GCST007236	Breast cancer	rs73002555	rs73002555	9.83901e-06	0.882107
rs4945826	-0.510081	0.963458	0.380952	0.307459	ebi-a-GCST007236	6	109575070	0.0106139	8.52727e-06	Breast cancer || id:ebi-a-GCST007236	Breast cancer	rs4945826	rs4945826	6.55558e-07	0.909597
rs2445156	-0.492165	-0.750892	0.428094	0.699496	ebi-a-GCST007236	11	18160946	0.0120603	1.24727e-08	Breast cancer || id:ebi-a-GCST007236	Breast cancer	rs2445156	rs2445156	1.20236e-06	0.992639
rs1647394	0.400329	-0.818357	0.218845	0.363576	ebi-a-GCST007236	11	57418588	0.0110533	6.04199e-06	Breast cancer || id:ebi-a-GCST007236	Breast cancer	rs1647394	rs1647394	1.32231e-05	0.555478
rs11081482	0.51938	0.657669	0.418874	0.303461	ebi-a-GCST007236	18	9519343	0.0129187	2.48491e-06	Breast cancer || id:ebi-a-GCST007236	Breast cancer	rs11081482	rs11081482	3.74734e-06	0.91984
rs7978841	0.714991	-0.131028	0.356481	0.3534	ebi-a-GCST003156	12	1638692	0.0295665	9.35126e-06	Systemic lupus erythematosus || id:ebi-a-GCST003156	Systemic lupus erythematosus	rs7978841	rs7978841	8.19224e-12	0.99295
rs4728141	-0.471284	-0.356695	0.288352	0.2965	ebi-a-GCST003156	7	128567032	0.0297421	3.8699e-33	Systemic lupus erythematosus || id:ebi-a-GCST003156	Systemic lupus erythematosus	rs4728141	rs4728141	4.85116e-06	0.975463
rs4151657	-0.490279	0.235722	0.463542	0.2476	ebi-a-GCST003156	6	31917540	0.0316339	9.22359e-14	Systemic lupus erythematosus || id:ebi-a-GCST003156	Systemic lupus erythematosus	rs4151657	rs4151657	4.82553e-06	0.983469
rs3093974	-0.46886	-0.231112	0.398058	0.3596	ebi-a-GCST003156	6	31506210	0.0302323	2.09701e-14	Systemic lupus erythematosus || id:ebi-a-GCST003156	Systemic lupus erythematosus	rs3093974	rs3093974	6.39534e-06	0.978841
rs2523719	-0.652121	-0.457425	0.34375	0.09045	ebi-a-GCST003156	6	30168319	0.0397462	1.19344e-30	Systemic lupus erythematosus || id:ebi-a-GCST003156	Systemic lupus erythematosus	rs2523719	rs2523719	2.68088e-06	0.985908
rs2072634	-1.49899	0.867501	0.0841837	0.04173	ebi-a-GCST003156	6	31917291	0.11942	3.74973e-13	Systemic lupus erythematosus || id:ebi-a-GCST003156	Systemic lupus erythematosus	rs2072634	rs2072634	1.78962e-07	0.932402
rs34972471	0.859462	-0.0921315	0.480565	0.3664	ebi-a-GCST009722	11	48050391	0.012	1.62106e-14	Glaucoma (multi-trait analysis) || id:ebi-a-GCST009722	Glaucoma (multi-trait analysis)	rs34972471	rs34972471	1.38013e-11	0.999996
rs2295825	0.505239	0.0485706	0.219697	0.3241	ebi-a-GCST009722	14	53174328	0.0107493	6.22816e-06	Glaucoma (multi-trait analysis) || id:ebi-a-GCST009722	Glaucoma (multi-trait analysis)	rs2295825	rs2295825	1.69998e-06	0.712326
rs17468356	0.963457	-0.0828634	0.25	0.04912	ebi-a-GCST009722	5	87522417	0.0175331	2.28844e-06	Glaucoma (multi-trait analysis) || id:ebi-a-GCST009722	Glaucoma (multi-trait analysis)	rs17468356	rs17468356	4.38853e-10	0.996292
rs13311608	0.525049	-0.0479934	0.258197	0.3205	ebi-a-GCST009722	7	32999601	0.0105069	4.92856e-06	Glaucoma (multi-trait analysis) || id:ebi-a-GCST009722	Glaucoma (multi-trait analysis)	rs13311608	rs13311608	1.97188e-07	0.924416
rs12597510	0.512093	-0.0554187	0.428094	0.256	ebi-a-GCST009722	16	67033680	0.0112152	7.75622e-07	Glaucoma (multi-trait analysis) || id:ebi-a-GCST009722	Glaucoma (multi-trait analysis)	rs12597510	rs12597510	3.73358e-06	0.952913
rs10838708	0.516998	0.0624498	0.27514	0.3229	ebi-a-GCST009722	11	47441513	0.0105733	3.49728e-09	Glaucoma (multi-trait analysis) || id:ebi-a-GCST009722	Glaucoma (multi-trait analysis)	rs10838708	rs10838708	7.02552e-08	0.997767
rs78783055	-0.576603	0.181509	0.348548	0.1989	ebi-a-GCST90000529	12	112233495	0.0304134	2.40077e-09	Type 1 diabetes || id:ebi-a-GCST90000529	Type 1 diabetes	rs78783055	rs78783055	5.77975e-06	0.977833
rs4151657	-0.490279	0.12996	0.463542	0.2476	ebi-a-GCST90000529	6	31917540	0.0244585	1.07547e-07	Type 1 diabetes || id:ebi-a-GCST90000529	Type 1 diabetes	rs4151657	rs4151657	4.82553e-06	0.98176
rs3093974	-0.46886	-0.321842	0.398058	0.3596	ebi-a-GCST90000529	6	31506210	0.024643	5.56032e-39	Type 1 diabetes || id:ebi-a-GCST90000529	Type 1 diabetes	rs3093974	rs3093974	6.39534e-06	0.978841
rs2523719	-0.652121	-0.270849	0.34375	0.09045	ebi-a-GCST90000529	6	30168319	0.0304614	6.02421e-19	Type 1 diabetes || id:ebi-a-GCST90000529	Type 1 diabetes	rs2523719	rs2523719	2.68088e-06	0.985908
rs245008	0.473629	-0.104595	0.234957	0.3421	ebi-a-GCST90000529	22	30315736	0.0223165	2.77415e-06	Type 1 diabetes || id:ebi-a-GCST90000529	Type 1 diabetes	rs245008	rs245008	2.76228e-06	0.920561
rs2072634	-1.49899	0.774782	0.0841837	0.04173	ebi-a-GCST90000529	6	31917291	0.118811	6.9775e-11	Type 1 diabetes || id:ebi-a-GCST90000529	Type 1 diabetes	rs2072634	rs2072634	1.78962e-07	0.932398
rs16868943	1.78099	0.370669	0.0621762	0.03395	ebi-a-GCST90000529	6	33147727	0.0768303	1.40343e-06	Type 1 diabetes || id:ebi-a-GCST90000529	Type 1 diabetes	rs16868943	rs16868943	4.72787e-07	0.726986
rs1534430	-0.521147	0.107013	0.297414	0.3299	ebi-a-GCST90000529	2	12644736	0.0226022	2.19462e-06	Type 1 diabetes || id:ebi-a-GCST90000529	Type 1 diabetes	rs1534430	rs1534430	8.52835e-08	0.991903
rs59603391	0.812053	-0.0894565	0.293478	0.917442	ebi-a-GCST90013410	1	151124313	0.0191103	2.90001e-06	Basal cell carcinoma || id:ebi-a-GCST90013410	Basal cell carcinoma	rs59603391	rs59603391	1.3343e-07	0.97264
rs28606985	0.477815	0.00472398	0.431208	0.701084	ebi-a-GCST90012792	8	144665680	0.0010586	8.09991e-06	Acceptance of an invitation to participate in a mental health questionnaire || id:ebi-a-GCST90012792	Acceptance of an invitation to participate in a mental health questionnaire	rs28606985	rs28606985	3.04303e-06	0.734356
rs797537	0.443188	0.00576715	0.335843	0.4355	ebi-a-GCST009760	13	51243610	0.00106622	9.80009e-08	Snoring || id:ebi-a-GCST009760	Snoring	rs797537	rs797537	5.92409e-06	0.966068
rs747254	0.766536	-0.00785774	0.227064	0.08866	ebi-a-GCST009760	16	1802518	0.00170741	4.20001e-06	Snoring || id:ebi-a-GCST009760	Snoring	rs747254	rs747254	3.54058e-06	0.750795
rs6565259	-0.421049	-0.00542585	0.356481	0.3389	ebi-a-GCST009760	16	28898793	0.00108863	5.60003e-07	Snoring || id:ebi-a-GCST009760	Snoring	rs6565259	rs6565259	1.82091e-05	0.867644
rs10838708	0.516998	0.0544617	0.27514	0.536695	ebi-a-GCST006487	11	47441513	0.0121973	8.00498e-06	Insomnia complaints || id:ebi-a-GCST006487	Insomnia complaints	rs10838708	rs10838708	7.02552e-08	0.960212
rs7188755	-0.567345	0.0554677	0.356481	0.6399	ebi-a-GCST003043	16	28964716	0.0107317	2.35858e-07	Inflammatory bowel disease || id:ebi-a-GCST003043	Inflammatory bowel disease	rs7188755	rs62037423	1.49921e-07	0.996691
rs6565259	-0.421049	-0.094509	0.356481	0.6419	ebi-a-GCST003043	16	28898793	0.01052	2.61818e-19	Inflammatory bowel disease || id:ebi-a-GCST003043	Inflammatory bowel disease	rs6565259	rs6565259	1.82091e-05	0.957026
rs6427870	-0.757626	0.0867203	0.272981	0.5257	ebi-a-GCST003043	1	200996189	0.0101373	1.18331e-17	Inflammatory bowel disease || id:ebi-a-GCST003043	Inflammatory bowel disease	rs6427870	rs6427870	4.15154e-14	1
rs56049603	0.823088	-0.0585503	0.432692	0.2707	ebi-a-GCST003043	3	49594060	0.0112471	1.93157e-07	Inflammatory bowel disease || id:ebi-a-GCST003043	Inflammatory bowel disease	rs56049603	rs62261249	1.7899e-11	0.999754
rs4728141	-0.471284	-0.0507346	0.288352	0.561	ebi-a-GCST003043	7	128573967	0.0101313	5.50846e-07	Inflammatory bowel disease || id:ebi-a-GCST003043	Inflammatory bowel disease	rs4728141	rs4728142	4.85116e-06	0.957702
rs4072037	0.545494	-0.0670937	0.268698	0.473	ebi-a-GCST003043	1	155162067	0.01025	5.9197e-11	Inflammatory bowel disease || id:ebi-a-GCST003043	Inflammatory bowel disease	rs4072037	rs4072037	8.6622e-08	0.9974
rs3857440	0.466168	0.121572	0.498201	0.7482	ebi-a-GCST003043	5	131794069	0.011643	1.59993e-25	Inflammatory bowel disease || id:ebi-a-GCST003043	Inflammatory bowel disease	rs3857440	rs3857440	1.3331e-05	0.969263
rs35869135	0.769689	-0.129682	0.385542	0.8258	ebi-a-GCST003043	3	49359943	0.0127076	1.88278e-24	Inflammatory bowel disease || id:ebi-a-GCST003043	Inflammatory bowel disease	rs35869135	rs9873994	3.13007e-08	0.999222
rs2072634	-1.49899	-0.148296	0.0841837	0.97802	ebi-a-GCST003043	6	31917291	0.0331841	7.86249e-06	Inflammatory bowel disease || id:ebi-a-GCST003043	Inflammatory bowel disease	rs2072634	rs2072634	1.78962e-07	0.747305
rs13042091	0.553356	-0.0653034	0.297414	0.5032	ebi-a-GCST003043	20	62276869	0.010105	1.03008e-10	Inflammatory bowel disease || id:ebi-a-GCST003043	Inflammatory bowel disease	rs13042091	rs6062293	6.8554e-09	0.999535
rs11716445	-0.835444	-0.121356	0.221198	0.909	ebi-a-GCST003043	3	49534439	0.0167127	3.83442e-13	Inflammatory bowel disease || id:ebi-a-GCST003043	Inflammatory bowel disease	rs11716445	rs113176147	8.50297e-06	0.951945
rs11645306	0.499214	0.0729859	0.199675	0.3014	ebi-a-GCST003043	16	28990101	0.0109834	3.0297e-11	Inflammatory bowel disease || id:ebi-a-GCST003043	Inflammatory bowel disease	rs11645306	rs7187575	1.02154e-06	0.981301
rs1130640	0.661615	-0.098982	0.466899	0.748	ebi-a-GCST003043	9	139319469	0.0114776	6.46994e-18	Inflammatory bowel disease || id:ebi-a-GCST003043	Inflammatory bowel disease	rs1130640	rs10870172	4.11084e-09	0.99982
rs11146014	-0.663399	-0.0967363	0.359133	0.6956	ebi-a-GCST003043	9	139327277	0.0107886	3.06126e-19	Inflammatory bowel disease || id:ebi-a-GCST003043	Inflammatory bowel disease	rs11146014	rs34619169	1.4494e-11	0.999993
rs1024612	0.484932	0.0551236	0.234195	0.4131	ebi-a-GCST003043	17	32549356	0.0103626	1.04059e-07	Inflammatory bowel disease || id:ebi-a-GCST003043	Inflammatory bowel disease	rs1024612	rs1024612	1.30228e-06	0.981735
rs10172306	-0.589629	0.0815965	0.432692	0.2098	ebi-a-GCST003043	2	61307982	0.0119944	1.02518e-11	Inflammatory bowel disease || id:ebi-a-GCST003043	Inflammatory bowel disease	rs10172306	rs12713433	3.53117e-06	0.986039
rs1647394	0.400329	0.00533632	0.218845	0.417948	ebi-a-GCST006100	11	57418588	0.00113982	2.80001e-06	Strenuous sports or other exercises || id:ebi-a-GCST006100	Strenuous sports or other exercises	rs1647394	rs1647394	1.32231e-05	0.564277
rs4151657	-0.490279	0.647792	0.463542	0.2476	ebi-a-GCST005540	6	31917540	0.099128	1.39399e-09	Sarcoidosis (Lofgren's syndrome) || id:ebi-a-GCST005540	Sarcoidosis (Lofgren's syndrome)	rs4151657	rs4151657	4.82553e-06	0.983448
rs3093974	-0.46886	-0.546965	0.398058	0.3596	ebi-a-GCST005540	6	31506210	0.0856857	3.498e-09	Sarcoidosis (Lofgren's syndrome) || id:ebi-a-GCST005540	Sarcoidosis (Lofgren's syndrome)	rs3093974	rs3093974	6.39534e-06	0.978783
rs2523719	-0.652121	-0.888714	0.34375	0.09045	ebi-a-GCST005540	6	30168319	0.104875	4.54988e-15	Sarcoidosis (Lofgren's syndrome) || id:ebi-a-GCST005540	Sarcoidosis (Lofgren's syndrome)	rs2523719	rs2523719	2.68088e-06	0.985908
rs2261033	-0.454568	0.568455	0.313783	0.4317	ebi-a-GCST005540	6	31603591	0.0904022	5.57096e-09	Sarcoidosis (Lofgren's syndrome) || id:ebi-a-GCST005540	Sarcoidosis (Lofgren's syndrome)	rs2261033	rs2261033	2.00047e-06	0.986834
rs7224548	-0.473937	1.04522	0.188552	0.29941	ebi-a-GCST007799	17	43337136	0.00909527	1.2e-06	Asthma (adult onset) || id:ebi-a-GCST007799	Asthma (adult onset)	rs7224548	rs7224548	8.69762e-06	0.740923
rs527078	0.533066	0.949104	0.193709	0.287367	ebi-a-GCST007799	11	111479713	0.00918726	1.29999e-08	Asthma (adult onset) || id:ebi-a-GCST007799	Asthma (adult onset)	rs527078	rs527078	3.03476e-07	0.988908
rs3857440	0.466168	0.924976	0.498201	0.740228	ebi-a-GCST007799	5	131794069	0.00949924	2.19989e-16	Asthma (adult onset) || id:ebi-a-GCST007799	Asthma (adult onset)	rs3857440	rs3857440	1.3331e-05	0.969263
rs3093974	-0.46886	0.961269	0.398058	0.641502	ebi-a-GCST007799	6	31506210	0.00866009	5.1e-06	Asthma (adult onset) || id:ebi-a-GCST007799	Asthma (adult onset)	rs3093974	rs3093974	6.39534e-06	0.702455
rs78783055	-0.576603	0.16405	0.348548	0.1989	ebi-a-GCST005536	12	112276464	0.0260078	2.83224e-10	Type 1 diabetes || id:ebi-a-GCST005536	Type 1 diabetes	rs78783055	rs7314870	5.77975e-06	0.97788
rs730775	-0.502401	0.0953102	0.299712	0.366	ebi-a-GCST002318	6	44232074	0.0188986	1.40001e-08	Rheumatoid arthritis || id:ebi-a-GCST002318	Rheumatoid arthritis	rs730775	rs730775	5.46251e-07	0.993389
rs4728141	-0.471284	-0.105361	0.288352	0.2965	ebi-a-GCST002318	7	128567032	0.0172967	1e-10	Rheumatoid arthritis || id:ebi-a-GCST002318	Rheumatoid arthritis	rs4728141	rs4728141	4.85116e-06	0.975458
rs4151657	-0.490279	-0.301105	0.463542	0.2476	ebi-a-GCST002318	6	31917540	0.0139791	5.49541e-111	Rheumatoid arthritis || id:ebi-a-GCST002318	Rheumatoid arthritis	rs4151657	rs4151657	4.82553e-06	0.983469
rs3817160	-0.543815	-0.076961	0.144231	0.4814	ebi-a-GCST002318	17	37793815	0.0139791	7.00003e-07	Rheumatoid arthritis || id:ebi-a-GCST002318	Rheumatoid arthritis	rs3817160	rs3817160	6.96171e-06	0.827809
rs2261033	-0.454568	-0.446287	0.313783	0.4317	ebi-a-GCST002318	6	31603591	0.0161983	4.19759e-183	Rheumatoid arthritis || id:ebi-a-GCST002318	Rheumatoid arthritis	rs2261033	rs2261033	2.00047e-06	0.98689
rs2241003	0.424104	0.0676586	0.217125	0.4469	ebi-a-GCST002318	9	123666777	0.00962678	9.59997e-08	Rheumatoid arthritis || id:ebi-a-GCST002318	Rheumatoid arthritis	rs2241003	rs2241003	9.70192e-06	0.938464
rs2072634	-1.49899	0.287682	0.0841837	0.04173	ebi-a-GCST002318	6	31917291	0.0392658	8.80035e-13	Rheumatoid arthritis || id:ebi-a-GCST002318	Rheumatoid arthritis	rs2072634	rs2072634	1.78962e-07	0.932402
rs16868943	1.78099	0.274437	0.0621762	0.03395	ebi-a-GCST002318	6	33147727	0.057101	9.59997e-07	Rheumatoid arthritis || id:ebi-a-GCST002318	Rheumatoid arthritis	rs16868943	rs16868943	4.72787e-07	0.733354
rs141060638	1.01675	-0.378436	0.133005	0.007388	ebi-a-GCST002318	6	32908107	0.0498968	1.10002e-13	Rheumatoid arthritis || id:ebi-a-GCST002318	Rheumatoid arthritis	rs141060638	rs141060638	3.86734e-06	0.921559
rs7188755	-0.567345	0.0676587	0.356481	0.6399	ebi-a-GCST003044	16	28964716	0.0129419	1.71479e-07	Crohn's disease || id:ebi-a-GCST003044	Crohn's disease	rs7188755	rs62037423	1.49921e-07	0.997113
rs6565259	-0.421049	-0.117973	0.356481	0.6419	ebi-a-GCST003044	16	28898793	0.0127133	1.70294e-20	Crohn's disease || id:ebi-a-GCST003044	Crohn's disease	rs6565259	rs6565259	1.82091e-05	0.957026
rs6427870	-0.757626	0.0782493	0.272981	0.5257	ebi-a-GCST003044	1	200996189	0.0122784	1.85447e-10	Crohn's disease || id:ebi-a-GCST003044	Crohn's disease	rs6427870	rs6427870	4.15154e-14	0.999999
rs4072037	0.545494	-0.0695597	0.268698	0.473	ebi-a-GCST003044	1	155162067	0.0123839	1.94361e-08	Crohn's disease || id:ebi-a-GCST003044	Crohn's disease	rs4072037	rs4072037	8.6622e-08	0.997318
rs3857440	0.466168	0.164198	0.498201	0.7482	ebi-a-GCST003044	5	131794069	0.0142848	1.40378e-30	Crohn's disease || id:ebi-a-GCST003044	Crohn's disease	rs3857440	rs3857440	1.3331e-05	0.969263
rs35869135	0.769689	-0.124191	0.385542	0.8258	ebi-a-GCST003044	3	49359943	0.0153443	5.79295e-16	Crohn's disease || id:ebi-a-GCST003044	Crohn's disease	rs35869135	rs9873994	3.13007e-08	0.999222
rs16868943	1.78099	-0.188119	0.0621762	0.97978	ebi-a-GCST003044	6	33147727	0.0385275	1.04636e-06	Crohn's disease || id:ebi-a-GCST003044	Crohn's disease	rs16868943	rs16868943	4.72787e-07	0.746729
rs13042091	0.553356	-0.0690471	0.297414	0.5032	ebi-a-GCST003044	20	62276869	0.0122674	1.81773e-08	Crohn's disease || id:ebi-a-GCST003044	Crohn's disease	rs13042091	rs6062293	6.8554e-09	0.999504
rs11716445	-0.835444	-0.115662	0.221198	0.909	ebi-a-GCST003044	3	49534439	0.0201431	9.35513e-09	Crohn's disease || id:ebi-a-GCST003044	Crohn's disease	rs11716445	rs113176147	8.50297e-06	0.951591
rs11645306	0.499214	0.0935302	0.199675	0.3014	ebi-a-GCST003044	16	28990101	0.0134038	2.99709e-12	Crohn's disease || id:ebi-a-GCST003044	Crohn's disease	rs11645306	rs7187575	1.02154e-06	0.981302
rs1130640	0.661615	-0.116793	0.466899	0.748	ebi-a-GCST003044	9	139319469	0.0138029	2.63998e-17	Crohn's disease || id:ebi-a-GCST003044	Crohn's disease	rs1130640	rs10870172	4.11084e-09	0.99982
rs11146014	-0.663399	-0.116755	0.359133	0.6956	ebi-a-GCST003044	9	139327277	0.0129971	2.63087e-19	Crohn's disease || id:ebi-a-GCST003044	Crohn's disease	rs11146014	rs34619169	1.4494e-11	0.999993
rs1024612	0.484932	0.0749822	0.234195	0.4131	ebi-a-GCST003044	17	32549356	0.0125373	2.22147e-09	Crohn's disease || id:ebi-a-GCST003044	Crohn's disease	rs1024612	rs1024612	1.30228e-06	0.984085
rs10172306	-0.589629	0.089454	0.432692	0.2098	ebi-a-GCST003044	2	61307982	0.0144467	5.94073e-10	Crohn's disease || id:ebi-a-GCST003044	Crohn's disease	rs10172306	rs12713433	3.53117e-06	0.986029
rs28520437	0.553263	-0.108404	0.28169	0.538493	ebi-a-GCST006464	15	51553277	0.0152644	1.23197e-12	Endometrial cancer || id:ebi-a-GCST006464	Endometrial cancer	rs28520437	rs28520437	1.0545e-07	0.997331
rs2072634	-1.49899	0.308	0.0841837	0.9804	ebi-a-GCST010723	6	31917291	0.0537	9.43105e-09	Early age-related macular degeneration || id:ebi-a-GCST010723	Early age-related macular degeneration	rs2072634	rs2072634	1.78962e-07	0.93189
rs10014554	0.742836	0.0485	0.450342	0.6898	ebi-a-GCST007515	4	153520475	0.0069	1.10103e-13	Type 2 diabetes || id:ebi-a-GCST007515	Type 2 diabetes	rs10014554	rs6813195	1.80917e-10	0.999976
rs143864706	-1.37411	-0.2133	0.0695876	0.9755	ebi-a-GCST005647	12	57254456	0.047	5.55699e-06	Amyotrophic lateral sclerosis || id:ebi-a-GCST005647	Amyotrophic lateral sclerosis	rs143864706	rs143864706	4.39341e-06	0.392179
rs143864706	-1.37411	-0.2133	0.0695876	0.9755	ebi-a-GCST005647	12	57254456	0.047	5.55699e-06	Amyotrophic lateral sclerosis || id:ebi-a-GCST005647	Amyotrophic lateral sclerosis	rs143864706	rs143864706	4.39341e-06	0.392179
rs143864706	-1.37411	-0.2133	0.0695876	0.9755	ebi-a-GCST005647	12	57254456	0.047	5.55699e-06	Amyotrophic lateral sclerosis || id:ebi-a-GCST005647	Amyotrophic lateral sclerosis	rs143864706	rs143864706	4.39341e-06	0.392179
rs143864706	-1.37411	-0.2133	0.0695876	0.9755	ebi-a-GCST005647	12	57254456	0.047	5.55699e-06	Amyotrophic lateral sclerosis || id:ebi-a-GCST005647	Amyotrophic lateral sclerosis	rs143864706	rs143864706	4.39341e-06	0.392179
rs143864706	-1.37411	-0.2133	0.0695876	0.9755	ebi-a-GCST005647	12	57254456	0.047	5.55699e-06	Amyotrophic lateral sclerosis || id:ebi-a-GCST005647	Amyotrophic lateral sclerosis	rs143864706	rs143864706	4.39341e-06	0.392179
rs2523719	-0.652121	0.0087342	0.34375	0.831226	ebi-a-GCST005902	6	30234934	0.0015903	3.97283e-08	Depression (broad) || id:ebi-a-GCST005902	Depression (broad)	rs2523719	rs3129835	2.68088e-06	0.984006
rs3093974	-0.46886	0.00646406	0.398058	0.639222	ebi-a-GCST006098	6	31506210	0.00136704	2.30001e-06	Vigorous physical activity || id:ebi-a-GCST006098	Vigorous physical activity	rs3093974	rs3093974	6.39534e-06	0.840814
rs2523719	-0.652121	0.00833325	0.34375	0.828492	ebi-a-GCST006098	6	30168319	0.00170305	9.90011e-07	Vigorous physical activity || id:ebi-a-GCST006098	Vigorous physical activity	rs2523719	rs2523719	2.68088e-06	0.948766
rs6119595	-0.70501	0.0405	0.476015	0.7891	ebi-a-GCST90007526	20	33869301	0.0091	8.26894e-06	Low hand grip strength (60 years and older) (EWGSOP) || id:ebi-a-GCST90007526	Low hand grip strength (60 years and older) (EWGSOP)	rs6119595	rs6119595	2.50578e-08	0.967009
rs4151657	-0.490279	-0.0478	0.463542	0.6769	ebi-a-GCST90007526	6	31917540	0.0078	1.024e-09	Low hand grip strength (60 years and older) (EWGSOP) || id:ebi-a-GCST90007526	Low hand grip strength (60 years and older) (EWGSOP)	rs4151657	rs4151657	4.82553e-06	0.983399
rs2703594	0.75596	0.0413	0.157407	0.2147	ebi-a-GCST90007526	15	57488790	0.009	4.02402e-06	Low hand grip strength (60 years and older) (EWGSOP) || id:ebi-a-GCST90007526	Low hand grip strength (60 years and older) (EWGSOP)	rs2703594	rs2703594	2.74966e-10	0.983297
rs2261033	-0.454568	-0.0413	0.313783	0.5597	ebi-a-GCST90007526	6	31603591	0.0074	2.38902e-08	Low hand grip strength (60 years and older) (EWGSOP) || id:ebi-a-GCST90007526	Low hand grip strength (60 years and older) (EWGSOP)	rs2261033	rs2261033	2.00047e-06	0.985607
rs201764	-0.458908	0.0372	0.395161	0.3497	ebi-a-GCST90007526	13	51061932	0.0078	1.86102e-06	Low hand grip strength (60 years and older) (EWGSOP) || id:ebi-a-GCST90007526	Low hand grip strength (60 years and older) (EWGSOP)	rs201764	rs201764	1.11898e-05	0.819408
rs78783055	-0.576603	0.0598	0.348548	0.82	ebi-a-GCST006908	12	112233495	0.013	3.92799e-06	Ischemic stroke || id:ebi-a-GCST006908	Ischemic stroke	rs78783055	rs78783055	5.77975e-06	0.753875
rs55863310	1.08207	-0.0911	0.227064	0.0773	ebi-a-GCST006908	2	118804010	0.0202	6.20998e-06	Ischemic stroke || id:ebi-a-GCST006908	Ischemic stroke	rs55863310	rs55863310	1.94152e-09	0.97999
rs12608612	-0.773257	-0.0973404	0.221198	0.909554	ebi-a-GCST011364	19	11510371	0.0193295	4.79999e-07	Myocardial infarction || id:ebi-a-GCST011364	Myocardial infarction	rs12608612	rs12608612	8.56772e-06	0.937509
rs75621460	-1.37265	-0.1433	0.0984848	0.9734	ebi-a-GCST007090	19	41833784	0.0313	4.82303e-06	Knee osteoarthritis || id:ebi-a-GCST007090	Knee osteoarthritis	rs75621460	rs75621460	1.13728e-07	0.770938
rs4985376	-0.449561	-0.0614	0.213622	0.3721	ebi-a-GCST007090	16	69944335	0.0096	1.895e-10	Knee osteoarthritis || id:ebi-a-GCST007090	Knee osteoarthritis	rs4985376	rs4985376	2.13098e-06	0.975596
rs4151657	-0.490279	-0.48858	0.463542	0.2476	ebi-a-GCST000679	6	31917540	0.0250482	9.83332e-85	Rheumatoid arthritis || id:ebi-a-GCST000679	Rheumatoid arthritis	rs4151657	rs4151657	4.82553e-06	0.983469
rs2261033	-0.454568	-0.518794	0.313783	0.4317	ebi-a-GCST000679	6	31603591	0.0238193	3.55631e-105	Rheumatoid arthritis || id:ebi-a-GCST000679	Rheumatoid arthritis	rs2261033	rs2261033	2.00047e-06	0.98689
rs6445538	0.559618	0.1197	0.491071	0.7631	ebi-a-GCST003724	3	52874288	0.0264	4.71498e-06	Bipolar disorder || id:ebi-a-GCST003724	Bipolar disorder	rs6445538	rs6445538	6.77854e-07	0.967843
rs6427870	-0.757626	0.113329	0.272981	0.4864	ebi-a-GCST000964	1	200996189	0.0207182	4.49997e-08	Ulcerative colitis || id:ebi-a-GCST000964	Ulcerative colitis	rs6427870	rs6427870	4.15154e-14	0.999942
rs35869135	0.769689	0.157004	0.385542	0.1122	ebi-a-GCST000964	3	49359943	0.0262512	2.21998e-09	Ulcerative colitis || id:ebi-a-GCST000964	Ulcerative colitis	rs35869135	rs9873994	3.13007e-08	0.999218
rs2564114	-0.488149	0.0953102	0.286119	0.4403	ebi-a-GCST000964	2	61230647	0.0199475	1.76999e-06	Ulcerative colitis || id:ebi-a-GCST000964	Ulcerative colitis	rs2564114	rs2564114	2.62156e-06	0.948507
rs2261033	-0.454568	0.10436	0.313783	0.4317	ebi-a-GCST000964	6	31603591	0.0200237	1.86999e-07	Ulcerative colitis || id:ebi-a-GCST000964	Ulcerative colitis	rs2261033	rs2261033	2.00047e-06	0.983751
rs13042091	0.553356	0.10436	0.297414	0.348	ebi-a-GCST000964	20	62294015	0.0196976	1.17001e-07	Ulcerative colitis || id:ebi-a-GCST000964	Ulcerative colitis	rs13042091	rs2297434	6.8554e-09	0.999332
rs11716445	-0.835444	0.165514	0.221198	0.03115	ebi-a-GCST000964	3	49406095	0.0343035	1.40001e-06	Ulcerative colitis || id:ebi-a-GCST000964	Ulcerative colitis	rs11716445	rs11716445	8.50297e-06	0.918935
rs4728141	-0.471284	-0.263287	0.288352	0.2965	ebi-a-GCST003129	7	128573967	0.0320733	2.23203e-16	Primary biliary cholangitis || id:ebi-a-GCST003129	Primary biliary cholangitis	rs4728141	rs4728142	4.85116e-06	0.975463
rs2261033	-0.454568	-0.204491	0.313783	0.4317	ebi-a-GCST003129	6	31603591	0.0321001	1.88521e-10	Primary biliary cholangitis || id:ebi-a-GCST003129	Primary biliary cholangitis	rs2261033	rs2261033	2.00047e-06	0.986887
rs8105901	0.72894	-0.054004	0.324153	0.149821	ebi-a-GCST011365	19	41792092	0.01049	2.68999e-07	Myocardial infarction || id:ebi-a-GCST011365	Myocardial infarction	rs8105901	rs8105901	6.41237e-07	0.991173
rs78783055	-0.576603	0.050663	0.348548	0.82481	ebi-a-GCST011365	12	112233495	0.00963	1.45999e-07	Myocardial infarction || id:ebi-a-GCST011365	Myocardial infarction	rs78783055	rs78783055	5.77975e-06	0.973348
rs7593195	-0.514873	-0.045884	0.448864	0.81107	ebi-a-GCST011365	2	85721246	0.009655	2.04998e-06	Myocardial infarction || id:ebi-a-GCST011365	Myocardial infarction	rs7593195	rs7593195	2.595e-06	0.95762
rs883544	-0.526399	1.08281	0.150943	0.232838	ebi-a-GCST007800	17	37387413	0.0136773	5.99998e-09	Asthma (childhood onset) || id:ebi-a-GCST007800	Asthma (childhood onset)	rs883544	rs883544	7.5366e-06	0.914878
rs7793125	-0.422566	0.947316	0.24234	0.451495	ebi-a-GCST007800	7	22809160	0.0116621	3.50002e-06	Asthma (childhood onset) || id:ebi-a-GCST007800	Asthma (childhood onset)	rs7793125	rs7793125	8.09466e-06	0.626403
rs7224548	-0.473937	1.08674	0.188552	0.299432	ebi-a-GCST007800	17	43337136	0.0126317	4.49987e-11	Asthma (childhood onset) || id:ebi-a-GCST007800	Asthma (childhood onset)	rs7224548	rs7224548	8.69762e-06	0.938093
rs6737774	-0.521717	0.948163	0.262363	0.495125	ebi-a-GCST007800	2	242918157	0.0112299	2.1e-06	Asthma (childhood onset) || id:ebi-a-GCST007800	Asthma (childhood onset)	rs6737774	rs6737774	4.92688e-08	0.975655
rs6498016	0.589258	1.0801	0.460674	0.804868	ebi-a-GCST007800	16	27391788	0.014662	1.5e-07	Asthma (childhood onset) || id:ebi-a-GCST007800	Asthma (childhood onset)	rs6498016	rs6498016	1.87084e-06	0.986031
rs3857440	0.466168	0.901607	0.498201	0.740643	ebi-a-GCST007800	5	131794069	0.0132041	4.40048e-15	Asthma (childhood onset) || id:ebi-a-GCST007800	Asthma (childhood onset)	rs3857440	rs3857440	1.3331e-05	0.969263
rs3817160	-0.543815	1.17506	0.144231	0.213629	ebi-a-GCST007800	17	37793815	0.0141122	2.90001e-30	Asthma (childhood onset) || id:ebi-a-GCST007800	Asthma (childhood onset)	rs3817160	rs3817160	6.96171e-06	0.912941
rs36066142	0.457071	1.06826	0.392283	0.66702	ebi-a-GCST007800	12	121182774	0.012306	8.09991e-08	Asthma (childhood onset) || id:ebi-a-GCST007800	Asthma (childhood onset)	rs36066142	rs36066142	7.07794e-06	0.969977
rs2241003	0.424104	1.06264	0.217125	0.362244	ebi-a-GCST007800	9	123666777	0.0120372	4.49997e-07	Asthma (childhood onset) || id:ebi-a-GCST007800	Asthma (childhood onset)	rs2241003	rs2241003	9.70192e-06	0.867953
rs1929846	-0.638966	1.10263	0.0960699	0.124985	ebi-a-GCST007800	6	35174642	0.0174783	2.30001e-08	Asthma (childhood onset) || id:ebi-a-GCST007800	Asthma (childhood onset)	rs1929846	rs1929846	7.35097e-06	0.812582
rs12923166	0.580515	0.929777	0.378165	0.65641	ebi-a-GCST007800	16	27229434	0.0123159	3.40001e-09	Asthma (childhood onset) || id:ebi-a-GCST007800	Asthma (childhood onset)	rs12923166	rs12923166	2.00253e-08	0.999376
rs7575389	0.547481	-0.032	0.386581	0.6098	ebi-a-GCST006414	2	198198489	0.0068	2.87402e-06	Atrial fibrillation || id:ebi-a-GCST006414	Atrial fibrillation	rs7575389	rs7575389	1.28184e-07	0.947565
rs72721965	0.694403	-0.0547	0.266667	0.902	ebi-a-GCST006414	8	135800456	0.0117	2.86999e-06	Atrial fibrillation || id:ebi-a-GCST006414	Atrial fibrillation	rs72721965	rs72721965	2.41697e-06	0.806767
rs6454591	0.506998	0.0395	0.260274	0.4736	ebi-a-GCST006414	6	87889284	0.0066	2.44101e-09	Atrial fibrillation || id:ebi-a-GCST006414	Atrial fibrillation	rs6454591	rs6454591	2.7606e-07	0.994436
rs4930724	0.423833	0.0347	0.389423	0.6708	ebi-a-GCST006414	12	124423817	0.007	8.046e-07	Atrial fibrillation || id:ebi-a-GCST006414	Atrial fibrillation	rs4930724	rs4930724	9.41387e-06	0.847856
rs3731747	-0.542987	-0.0658	0.44084	0.7866	ebi-a-GCST006414	2	179421186	0.0112	3.96899e-09	Atrial fibrillation || id:ebi-a-GCST006414	Atrial fibrillation	rs3731747	rs3731747	1.04633e-05	0.97212
rs2926536	-0.848503	0.0339	0.456897	0.7372	ebi-a-GCST006414	1	204456983	0.0076	8.23209e-06	Atrial fibrillation || id:ebi-a-GCST006414	Atrial fibrillation	rs2926536	rs2926536	2.05724e-16	0.956315
rs27345	0.502219	-0.0384	0.463542	0.7002	ebi-a-GCST006414	16	2267877	0.0075	2.93501e-07	Atrial fibrillation || id:ebi-a-GCST006414	Atrial fibrillation	rs27345	rs27345	2.84003e-06	0.964236
rs2335409	-0.510983	0.0784	0.351227	0.6217	ebi-a-GCST006414	1	154916106	0.0069	5.81969e-30	Atrial fibrillation || id:ebi-a-GCST006414	Atrial fibrillation	rs2335409	rs2335409	2.86958e-07	0.996511
rs2281652	-0.435383	0.0322	0.24234	0.4456	ebi-a-GCST006414	14	55253864	0.0066	1.23401e-06	Atrial fibrillation || id:ebi-a-GCST006414	Atrial fibrillation	rs2281652	rs2281652	4.73788e-06	0.7665
rs147790633	-0.762383	0.1117	0.282895	0.8564	ebi-a-GCST006414	10	75447582	0.0097	6.23735e-31	Atrial fibrillation || id:ebi-a-GCST006414	Atrial fibrillation	rs147790633	rs147790633	2.66126e-06	0.982238
rs10014554	0.742836	0.0461	0.450342	0.6873	ebi-a-GCST007516	4	153520475	0.007	1.53285e-12	Type 2 diabetes (adjusted for BMI) || id:ebi-a-GCST007516	Type 2 diabetes (adjusted for BMI)	rs10014554	rs6813195	1.80917e-10	0.999976
rs10157197	0.515695	-0.00156577	0.361801	0.602396	ebi-a-GCST90013420	1	150250636	0.000300104	1.79999e-07	Ambidextrousness || id:ebi-a-GCST90013420	Ambidextrousness	rs10157197	rs10157197	6.83487e-07	0.984012
rs6688545	0.655997	-0.0714245	0.44084	0.7731	ebi-a-GCST003045	1	101590335	0.0151256	2.33432e-06	Ulcerative colitis || id:ebi-a-GCST003045	Ulcerative colitis	rs6688545	rs6688545	4.34747e-07	0.98599
rs6565259	-0.421049	-0.0630274	0.356481	0.6419	ebi-a-GCST003045	16	28898793	0.0131827	1.74377e-06	Ulcerative colitis || id:ebi-a-GCST003045	Ulcerative colitis	rs6565259	rs6565259	1.82091e-05	0.882945
rs6427870	-0.757626	0.0943261	0.272981	0.5257	ebi-a-GCST003045	1	200996189	0.0127608	1.44777e-13	Ulcerative colitis || id:ebi-a-GCST003045	Ulcerative colitis	rs6427870	rs6427870	4.15154e-14	1
rs56049603	0.823088	-0.080572	0.432692	0.2707	ebi-a-GCST003045	3	49594060	0.0142493	1.56329e-08	Ulcerative colitis || id:ebi-a-GCST003045	Ulcerative colitis	rs56049603	rs62261249	1.7899e-11	0.999975
rs4728141	-0.471284	-0.0969671	0.288352	0.561	ebi-a-GCST003045	7	128573967	0.0126655	1.91823e-14	Ulcerative colitis || id:ebi-a-GCST003045	Ulcerative colitis	rs4728141	rs4728142	4.85116e-06	0.975463
rs4072037	0.545494	-0.0625236	0.268698	0.473	ebi-a-GCST003045	1	155162067	0.0128788	1.20517e-06	Ulcerative colitis || id:ebi-a-GCST003045	Ulcerative colitis	rs4072037	rs4072037	8.6622e-08	0.992434
rs3857440	0.466168	0.0827164	0.498201	0.7482	ebi-a-GCST003045	5	131794069	0.0146135	1.51123e-08	Ulcerative colitis || id:ebi-a-GCST003045	Ulcerative colitis	rs3857440	rs3857440	1.3331e-05	0.968708
rs35869135	0.769689	-0.127405	0.385542	0.8258	ebi-a-GCST003045	3	49359943	0.0159261	1.24681e-15	Ulcerative colitis || id:ebi-a-GCST003045	Ulcerative colitis	rs35869135	rs9873994	3.13007e-08	0.999222
rs3093974	-0.46886	-0.0600405	0.398058	0.6581	ebi-a-GCST003045	6	31506210	0.0129808	3.74016e-06	Ulcerative colitis || id:ebi-a-GCST003045	Ulcerative colitis	rs3093974	rs3093974	6.39534e-06	0.900609
rs2261033	-0.454568	-0.0627462	0.313783	0.5271	ebi-a-GCST003045	6	31603591	0.0125878	6.20569e-07	Ulcerative colitis || id:ebi-a-GCST003045	Ulcerative colitis	rs2261033	rs2261033	2.00047e-06	0.97676
rs2072634	-1.49899	-0.209818	0.0841837	0.97802	ebi-a-GCST003045	6	31917291	0.0404344	2.1131e-07	Ulcerative colitis || id:ebi-a-GCST003045	Ulcerative colitis	rs2072634	rs2072634	1.78962e-07	0.924691
rs1929846	-0.638966	0.0967684	0.0960699	0.1145	ebi-a-GCST003045	6	35193773	0.0196042	7.96985e-07	Ulcerative colitis || id:ebi-a-GCST003045	Ulcerative colitis	rs1929846	rs763155	7.35097e-06	0.738598
rs13042091	0.553356	-0.0608633	0.297414	0.5032	ebi-a-GCST003045	20	62276869	0.0126937	1.62855e-06	Ulcerative colitis || id:ebi-a-GCST003045	Ulcerative colitis	rs13042091	rs6062293	6.8554e-09	0.996822
rs11716445	-0.835444	-0.120543	0.221198	0.909	ebi-a-GCST003045	3	49534439	0.0209241	8.36334e-09	Ulcerative colitis || id:ebi-a-GCST003045	Ulcerative colitis	rs11716445	rs113176147	8.50297e-06	0.951599
rs1130640	0.661615	-0.066146	0.466899	0.748	ebi-a-GCST003045	9	139319469	0.0144511	4.71162e-06	Ulcerative colitis || id:ebi-a-GCST003045	Ulcerative colitis	rs1130640	rs10870172	4.11084e-09	0.994525
rs11146014	-0.663399	-0.0728527	0.359133	0.6956	ebi-a-GCST003045	9	139327277	0.0135897	8.28209e-08	Ulcerative colitis || id:ebi-a-GCST003045	Ulcerative colitis	rs11146014	rs34619169	1.4494e-11	0.999894
rs9277334	0.63849	-0.2002	0.362705	0.8561	ebi-a-GCST010681	6	33030112	0.0365	4.26697e-08	Type 1 diabetes || id:ebi-a-GCST010681	Type 1 diabetes	rs9277334	rs9277334	3.60037e-06	0.983333
rs78783055	-0.576603	0.1858	0.348548	0.8332	ebi-a-GCST010681	12	112233495	0.0327	1.29399e-08	Type 1 diabetes || id:ebi-a-GCST010681	Type 1 diabetes	rs78783055	rs78783055	5.77975e-06	0.97759
rs3093974	-0.46886	-0.3602	0.398058	0.6317	ebi-a-GCST010681	6	31506210	0.0282	1.89191e-37	Type 1 diabetes || id:ebi-a-GCST010681	Type 1 diabetes	rs3093974	rs3093974	6.39534e-06	0.978841
rs2523719	-0.652121	-0.3758	0.34375	0.8332	ebi-a-GCST010681	6	30168319	0.0337	7.29625e-29	Type 1 diabetes || id:ebi-a-GCST010681	Type 1 diabetes	rs2523719	rs2523719	2.68088e-06	0.985908
rs2261033	-0.454568	-0.1395	0.313783	0.5522	ebi-a-GCST010681	6	31603591	0.0281	6.99697e-07	Type 1 diabetes || id:ebi-a-GCST010681	Type 1 diabetes	rs2261033	rs2261033	2.00047e-06	0.976072
rs2072634	-1.49899	0.704	0.0841837	0.9823	ebi-a-GCST010681	6	31917291	0.1298	5.84104e-08	Type 1 diabetes || id:ebi-a-GCST010681	Type 1 diabetes	rs2072634	rs2072634	1.78962e-07	0.929977
rs16868943	1.78099	0.4717	0.0621762	0.9728	ebi-a-GCST010681	6	33147727	0.091	2.19801e-07	Type 1 diabetes || id:ebi-a-GCST010681	Type 1 diabetes	rs16868943	rs16868943	4.72787e-07	0.801466
rs7793125	-0.422566	-0.0355195	0.24234	0.453126	ebi-a-GCST90014325	7	22809160	0.00657717	6.64829e-08	Asthma || id:ebi-a-GCST90014325	Asthma	rs7793125	rs7793125	8.09466e-06	0.946332
rs7224548	-0.473937	0.044999	0.188552	0.300118	ebi-a-GCST90014325	17	43337136	0.00711429	2.52982e-10	Asthma || id:ebi-a-GCST90014325	Asthma	rs7224548	rs7224548	8.69762e-06	0.93803
rs527078	0.533066	-0.0379415	0.193709	0.283637	ebi-a-GCST90014325	11	111479713	0.007227	1.52125e-07	Asthma || id:ebi-a-GCST90014325	Asthma	rs527078	rs527078	3.03476e-07	0.982343
rs3857440	0.466168	-0.076355	0.498201	0.735906	ebi-a-GCST90014325	5	131794069	0.00741883	7.65244e-25	Asthma || id:ebi-a-GCST90014325	Asthma	rs3857440	rs3857440	1.3331e-05	0.969263
rs3817160	-0.543815	0.0664764	0.144231	0.213516	ebi-a-GCST90014325	17	37793815	0.00795765	6.6115e-17	Asthma || id:ebi-a-GCST90014325	Asthma	rs3817160	rs3817160	6.96171e-06	0.912941
rs12923166	0.580515	-0.0409719	0.378165	0.654314	ebi-a-GCST90014325	16	27229434	0.00692879	3.35359e-09	Asthma || id:ebi-a-GCST90014325	Asthma	rs12923166	rs12923166	2.00253e-08	0.999373
rs1134777	0.579612	-0.0351494	0.480565	0.271391	ebi-a-GCST90014325	10	75538651	0.00733034	1.62622e-06	Asthma || id:ebi-a-GCST90014325	Asthma	rs1134777	rs1134777	1.48813e-07	0.981312
rs9277334	0.63849	0.210104	0.362705	0.1829	ebi-a-GCST001198	6	33034596	0.025358	1.17598e-16	Multiple sclerosis || id:ebi-a-GCST001198	Multiple sclerosis	rs9277334	rs2301226	3.60037e-06	0.983995
rs3093974	-0.46886	0.19407	0.398058	0.3596	ebi-a-GCST001198	6	31515799	0.0179547	3.12536e-27	Multiple sclerosis || id:ebi-a-GCST001198	Multiple sclerosis	rs3093974	rs2071591	6.39534e-06	0.978841
rs730775	-0.502401	0.0984	0.299712	0.448	ebi-a-GCST90013534	6	44232074	0.0134	2.0361e-13	Rheumatoid arthritis || id:ebi-a-GCST90013534	Rheumatoid arthritis	rs730775	rs730775	5.46251e-07	0.993579
rs4728141	-0.471284	-0.1226	0.288352	0.416	ebi-a-GCST90013534	7	128567032	0.015	2.85693e-16	Rheumatoid arthritis || id:ebi-a-GCST90013534	Rheumatoid arthritis	rs4728141	rs4728141	4.85116e-06	0.975463
rs4151657	-0.490279	-0.2203	0.463542	0.4638	ebi-a-GCST90013534	6	31917540	0.0118	9.62277e-78	Rheumatoid arthritis || id:ebi-a-GCST90013534	Rheumatoid arthritis	rs4151657	rs4151657	4.82553e-06	0.983469
rs3093974	-0.46886	0.0541	0.398058	0.7156	ebi-a-GCST90013534	6	31506210	0.0118	4.79104e-06	Rheumatoid arthritis || id:ebi-a-GCST90013534	Rheumatoid arthritis	rs3093974	rs3093974	6.39534e-06	0.851394
rs2261033	-0.454568	-0.2913	0.313783	0.2556	ebi-a-GCST90013534	6	31603591	0.0124	6.80769e-122	Rheumatoid arthritis || id:ebi-a-GCST90013534	Rheumatoid arthritis	rs2261033	rs2261033	2.00047e-06	0.98689
rs2241003	0.424104	0.059	0.217125	0.34	ebi-a-GCST90013534	9	123666777	0.0115	3.02002e-07	Rheumatoid arthritis || id:ebi-a-GCST90013534	Rheumatoid arthritis	rs2241003	rs2241003	9.70192e-06	0.922364
rs2072634	-1.49899	0.2255	0.0841837	0.9358	ebi-a-GCST90013534	6	31917291	0.0297	3.39078e-14	Rheumatoid arthritis || id:ebi-a-GCST90013534	Rheumatoid arthritis	rs2072634	rs2072634	1.78962e-07	0.932402
rs16868943	1.78099	0.2913	0.0621762	0.9882	ebi-a-GCST90013534	6	33147727	0.0517	1.758e-08	Rheumatoid arthritis || id:ebi-a-GCST90013534	Rheumatoid arthritis	rs16868943	rs16868943	4.72787e-07	0.818087
rs1534430	-0.521147	0.0575	0.297414	0.6327	ebi-a-GCST90013534	2	12644736	0.0125	4.14e-06	Rheumatoid arthritis || id:ebi-a-GCST90013534	Rheumatoid arthritis	rs1534430	rs1534430	8.52835e-08	0.978671
rs141060638	1.01675	-0.3876	0.133005	0.9883	ebi-a-GCST90013534	6	32908107	0.0513	4.28549e-14	Rheumatoid arthritis || id:ebi-a-GCST90013534	Rheumatoid arthritis	rs141060638	rs141060638	3.86734e-06	0.921559
rs11645306	0.499214	0.0765	0.199675	0.1332	ebi-a-GCST90013534	16	28983936	0.0161	1.95601e-06	Rheumatoid arthritis || id:ebi-a-GCST90013534	Rheumatoid arthritis	rs11645306	rs11645306	1.02154e-06	0.94064
rs10415976	-0.76954	0.0719	0.215278	0.5417	ebi-a-GCST90013534	19	941603	0.0151	2.09802e-06	Rheumatoid arthritis || id:ebi-a-GCST90013534	Rheumatoid arthritis	rs10415976	rs10415976	6.59539e-06	0.830755
rs797537	0.443188	-0.00556702	0.335843	0.401003	ebi-a-GCST009761	13	51243610	0.0010488	1.2e-07	Snoring || id:ebi-a-GCST009761	Snoring	rs797537	rs797537	5.92409e-06	0.963954
rs8021296	0.58221	0.0218	0.487226	0.7985	ebi-a-GCST90014033	14	23473248	0.0049	9.52796e-06	Haemorrhoidal disease || id:ebi-a-GCST90014033	Haemorrhoidal disease	rs8021296	rs8021296	2.09185e-06	0.665048
rs67719649	-0.670662	0.0239	0.44084	0.7958	ebi-a-GCST90014033	7	127232264	0.0049	1.237e-06	Haemorrhoidal disease || id:ebi-a-GCST90014033	Haemorrhoidal disease	rs67719649	rs67719649	1.4829e-07	0.979923
rs6445538	0.559618	0.0314	0.491071	0.7574	ebi-a-GCST90014033	3	52874288	0.0046	9.13692e-12	Haemorrhoidal disease || id:ebi-a-GCST90014033	Haemorrhoidal disease	rs6445538	rs6445538	6.77854e-07	0.995268
rs62030570	-0.812444	-0.0269	0.244344	0.1316	ebi-a-GCST90014033	16	15881175	0.0059	5.02204e-06	Haemorrhoidal disease || id:ebi-a-GCST90014033	Haemorrhoidal disease	rs62030570	rs62030570	1.39858e-06	0.733481
rs411457	0.528252	0.0194	0.225519	0.4709	ebi-a-GCST90014033	3	52228150	0.004	9.72008e-07	Haemorrhoidal disease || id:ebi-a-GCST90014033	Haemorrhoidal disease	rs411457	rs411457	1.78947e-07	0.953904
rs201764	-0.458908	0.0204	0.395161	0.3637	ebi-a-GCST90014033	13	51061932	0.0042	1.07399e-06	Haemorrhoidal disease || id:ebi-a-GCST90014033	Haemorrhoidal disease	rs201764	rs201764	1.11898e-05	0.802338
rs11779776	-0.498934	-0.0211	0.343465	0.6366	ebi-a-GCST90014033	8	145072539	0.0041	2.72101e-07	Haemorrhoidal disease || id:ebi-a-GCST90014033	Haemorrhoidal disease	rs11779776	rs11779776	3.825e-07	0.986329
rs11235	0.53885	-0.019	0.328358	0.5555	ebi-a-GCST90014033	3	52745087	0.004	2.40497e-06	Haemorrhoidal disease || id:ebi-a-GCST90014033	Haemorrhoidal disease	rs11235	rs11235	1.63962e-07	0.944218
rs10838708	0.516998	-0.0186	0.27514	0.5269	ebi-a-GCST90014033	11	47441513	0.004	2.66201e-06	Haemorrhoidal disease || id:ebi-a-GCST90014033	Haemorrhoidal disease	rs10838708	rs10838708	7.02552e-08	0.946989
rs28520437	0.553263	-0.108192	0.28169	0.538493	ebi-a-GCST006465	15	51553277	0.017932	1.60469e-09	Endometrial cancer (endometrioid histology) || id:ebi-a-GCST006465	Endometrial cancer (endometrioid histology)	rs28520437	rs28520437	1.0545e-07	0.997319
rs9277334	0.63849	-0.652846	0.362705	0.1829	ebi-a-GCST005528	6	33033274	0.0682718	1.15001e-21	Juvenile idiopathic arthritis (oligoarticular or rheumatoid factor-negative polyarticular) || id:ebi-a-GCST005528	Juvenile idiopathic arthritis (oligoarticular or rheumatoid factor-negative polyarticular)	rs9277334	rs2071362	3.60037e-06	0.983995
rs4151657	-0.490279	-0.294161	0.463542	0.2476	ebi-a-GCST005528	6	31917540	0.0552794	1.03001e-07	Juvenile idiopathic arthritis (oligoarticular or rheumatoid factor-negative polyarticular) || id:ebi-a-GCST005528	Juvenile idiopathic arthritis (oligoarticular or rheumatoid factor-negative polyarticular)	rs4151657	rs4151657	4.82553e-06	0.981898
rs2261033	-0.454568	-0.337186	0.313783	0.4317	ebi-a-GCST005528	6	31603591	0.0541846	4.88e-10	Juvenile idiopathic arthritis (oligoarticular or rheumatoid factor-negative polyarticular) || id:ebi-a-GCST005528	Juvenile idiopathic arthritis (oligoarticular or rheumatoid factor-negative polyarticular)	rs2261033	rs2261033	2.00047e-06	0.986882
rs10014554	0.742836	0.0461	0.450342	0.4269	ebi-a-GCST007518	4	153520475	0.007	1.53285e-12	Type 2 diabetes (adjusted for BMI) || id:ebi-a-GCST007518	Type 2 diabetes (adjusted for BMI)	rs10014554	rs6813195	1.80917e-10	0.999976
rs35614792	0.42192	0.0448	0.290598	0.560881	ebi-a-GCST006867	10	101934235	0.0079	1.57199e-08	Type 2 diabetes || id:ebi-a-GCST006867	Type 2 diabetes	rs35614792	rs35614792	1.00794e-05	0.961858
rs2915640	-0.417866	0.0437	0.295129	0.445353	ebi-a-GCST006867	12	121639526	0.0079	2.93501e-08	Type 2 diabetes || id:ebi-a-GCST006867	Type 2 diabetes	rs2915640	rs2915640	1.14704e-05	0.958648
rs10014554	0.742836	0.046	0.450342	0.729037	ebi-a-GCST006867	4	153517796	0.0089	2.69898e-07	Type 2 diabetes || id:ebi-a-GCST006867	Type 2 diabetes	rs10014554	rs10014554	1.80917e-10	0.999529
rs2564114	-0.488149	-0.121332	0.286119	0.4403	ebi-a-GCST000612	2	61230647	0.0256238	2.18902e-06	Celiac disease || id:ebi-a-GCST000612	Celiac disease	rs2564114	rs2564114	2.62156e-06	0.949838
rs28520437	0.553263	-0.147523	0.28169	0.553011	ebi-a-GCST90020091	15	51553277	0.0128713	2.05779e-30	Estradiol levels || id:ebi-a-GCST90020091	Estradiol levels	rs28520437	rs28520437	1.0545e-07	0.997331
rs9879503	0.519542	-0.0301	0.295129	0.3912	ebi-a-GCST005038	3	141170661	0.0058	2.115e-07	Allergic disease (asthma, hay fever or eczema) || id:ebi-a-GCST005038	Allergic disease (asthma, hay fever or eczema)	rs9879503	rs9879503	1.75006e-07	0.992859
rs527078	0.533066	-0.0428	0.193709	0.3401	ebi-a-GCST005038	11	111479713	0.0063	1.22999e-11	Allergic disease (asthma, hay fever or eczema) || id:ebi-a-GCST005038	Allergic disease (asthma, hay fever or eczema)	rs527078	rs527078	3.03476e-07	0.989505
rs3857440	0.466168	-0.0366	0.498201	0.7041	ebi-a-GCST005038	5	131794069	0.0063	5.23396e-09	Allergic disease (asthma, hay fever or eczema) || id:ebi-a-GCST005038	Allergic disease (asthma, hay fever or eczema)	rs3857440	rs3857440	1.3331e-05	0.968556
rs3817160	-0.543815	0.0377	0.144231	0.2279	ebi-a-GCST005038	17	37793815	0.007	6.33695e-08	Allergic disease (asthma, hay fever or eczema) || id:ebi-a-GCST005038	Allergic disease (asthma, hay fever or eczema)	rs3817160	rs3817160	6.96171e-06	0.894197
rs36066142	0.457071	0.0302	0.392283	0.3469	ebi-a-GCST005038	12	121182774	0.0061	7.61307e-07	Allergic disease (asthma, hay fever or eczema) || id:ebi-a-GCST005038	Allergic disease (asthma, hay fever or eczema)	rs36066142	rs36066142	7.07794e-06	0.912746
rs2241003	0.424104	-0.0264	0.217125	0.3946	ebi-a-GCST005038	9	123666777	0.0059	8.27009e-06	Allergic disease (asthma, hay fever or eczema) || id:ebi-a-GCST005038	Allergic disease (asthma, hay fever or eczema)	rs2241003	rs2241003	9.70192e-06	0.360782
rs9277334	0.63849	0.253087	0.362705	0.1829	ebi-a-GCST005531	6	33033274	0.0253858	2.07014e-23	Multiple sclerosis || id:ebi-a-GCST005531	Multiple sclerosis	rs9277334	rs2071362	3.60037e-06	0.983995
rs4151657	-0.490279	0.346442	0.463542	0.2476	ebi-a-GCST005531	6	31917540	0.0182157	1.18987e-80	Multiple sclerosis || id:ebi-a-GCST005531	Multiple sclerosis	rs4151657	rs4151657	4.82553e-06	0.983469
rs3093974	-0.46886	0.239019	0.398058	0.3596	ebi-a-GCST005531	6	31506210	0.0178612	7.70016e-41	Multiple sclerosis || id:ebi-a-GCST005531	Multiple sclerosis	rs3093974	rs3093974	6.39534e-06	0.978841
rs2261033	-0.454568	0.236609	0.313783	0.4317	ebi-a-GCST005531	6	31603591	0.0167672	3.22998e-45	Multiple sclerosis || id:ebi-a-GCST005531	Multiple sclerosis	rs2261033	rs2261033	2.00047e-06	0.98689
rs6565259	-0.421049	-0.0223836	0.356481	0.631009	ebi-a-GCST90000514	16	28898793	0.00500756	7.82312e-06	Gastroesophageal reflux disease || id:ebi-a-GCST90000514	Gastroesophageal reflux disease	rs6565259	rs6565259	1.82091e-05	0.367679
rs56084453	0.626658	0.0272164	0.487226	0.799112	ebi-a-GCST90000514	3	44883971	0.00602752	6.32121e-06	Gastroesophageal reflux disease || id:ebi-a-GCST90000514	Gastroesophageal reflux disease	rs56084453	rs10514710	1.55598e-07	0.932518
rs56049603	0.823088	0.0306633	0.432692	0.258705	ebi-a-GCST90000514	3	49604904	0.00548887	2.31745e-08	Gastroesophageal reflux disease || id:ebi-a-GCST90000514	Gastroesophageal reflux disease	rs56049603	rs11928090	1.7899e-11	0.999873
rs2583398	-0.553724	-0.0263646	0.421927	0.697628	ebi-a-GCST90000514	4	102228696	0.00524982	5.11364e-07	Gastroesophageal reflux disease || id:ebi-a-GCST90000514	Gastroesophageal reflux disease	rs2583398	rs2583398	1.50253e-07	0.990728
rs147790633	-0.762383	0.0621	0.282895	0.155	ebi-a-GCST009541	10	75447582	0.0114	4.53398e-08	Heart failure || id:ebi-a-GCST009541	Heart failure	rs147790633	rs147790633	2.66126e-06	0.977768
rs5759168	0.710377	-0.00171307	0.367347	0.845053	ukb-b-1392	22	43500435	0.000369763	3.59998e-06	Type of cancer: ICD10: C61 Malignant neoplasm of prostate || id:ukb-b-1392	Type of cancer: ICD10: C61 Malignant neoplasm of prostate	rs5759168	rs5759168	2.72602e-07	0.951094
rs2926536	-0.848503	0.00176019	0.456897	0.730181	ukb-b-1392	1	204456983	0.000299517	4.20001e-09	Type of cancer: ICD10: C61 Malignant neoplasm of prostate || id:ukb-b-1392	Type of cancer: ICD10: C61 Malignant neoplasm of prostate	rs2926536	rs2926536	2.05724e-16	0.99998
rs2523719	-0.652121	0.00155963	0.34375	0.83013	ukb-b-1392	6	30168319	0.000345091	6.19998e-06	Type of cancer: ICD10: C61 Malignant neoplasm of prostate || id:ukb-b-1392	Type of cancer: ICD10: C61 Malignant neoplasm of prostate	rs2523719	rs2523719	2.68088e-06	0.757787
rs6565259	-0.421049	-0.00146985	0.356481	0.634169	ukb-b-6720	16	28898793	0.000315567	3.2e-06	Diagnoses - main ICD10: I83.9 Varicose veins of lower extremities without ulcer or inflammation || id:ukb-b-6720	Diagnoses - main ICD10: I83.9 Varicose veins of lower extremities without ulcer or inflammation	rs6565259	rs6565259	1.82091e-05	0.599555
rs11614785	0.610187	-0.00144414	0.395161	0.340093	ukb-b-6720	12	50880422	0.000321958	7.29995e-06	Diagnoses - main ICD10: I83.9 Varicose veins of lower extremities without ulcer or inflammation || id:ukb-b-6720	Diagnoses - main ICD10: I83.9 Varicose veins of lower extremities without ulcer or inflammation	rs11614785	rs11614785	5.49339e-09	0.964298
rs147981183	1.43341	0.00597551	0.0769231	0.955455	ukb-d-C_SKIN	16	89536474	0.00123146	1.22037e-06	Cancer of skin || id:ukb-d-C_SKIN	Cancer of skin	rs147981183	rs147981183	3.61934e-07	0.732534
rs112043618	-0.736486	-0.00201158	0.215278	0.916474	ukb-a-59	17	7300939	0.000424474	2.14882e-06	Cancer code self-reported: basal cell carcinoma || id:ukb-a-59	Cancer code self-reported: basal cell carcinoma	rs112043618	rs112043618	8.58751e-06	0.769476
rs7188755	-0.567345	0.0566762	0.356481	0.635	ieu-a-10	16	28980531	0.0172801	1.55199e-06	Crohn's disease || id:ieu-a-10	Crohn's disease	rs7188755	rs11150675	1.49921e-07	0.991625
rs6565259	-0.421049	-0.123102	0.356481	0.656	ieu-a-10	16	28898793	0.01729	1.42495e-18	Crohn's disease || id:ieu-a-10	Crohn's disease	rs6565259	rs6565259	1.82091e-05	0.957026
rs6427870	-0.757626	0.0711738	0.272981	0.532	ieu-a-10	1	200996189	0.0165501	5.99598e-08	Crohn's disease || id:ieu-a-10	Crohn's disease	rs6427870	rs6427870	4.15154e-14	0.999915
rs4072037	0.545494	-0.0625139	0.268698	0.477	ieu-a-10	1	155162067	0.0165804	1.05901e-07	Crohn's disease || id:ieu-a-10	Crohn's disease	rs4072037	rs4072037	8.6622e-08	0.996877
rs3857440	0.466168	0.130792	0.498201	0.758	ieu-a-10	5	131794069	0.01958	3.11387e-23	Crohn's disease || id:ieu-a-10	Crohn's disease	rs3857440	rs3857440	1.3331e-05	0.969263
rs35869135	0.769689	-0.115113	0.385542	0.822	ieu-a-10	3	49359943	0.0213198	2.7359e-13	Crohn's disease || id:ieu-a-10	Crohn's disease	rs35869135	rs9873994	3.13007e-08	0.999222
rs2564114	-0.488149	-0.108854	0.286119	0.526	ieu-a-10	2	61230647	0.0164897	5.7306e-15	Crohn's disease || id:ieu-a-10	Crohn's disease	rs2564114	rs2564114	2.62156e-06	0.982662
rs13042091	0.553356	-0.0681725	0.297414	0.508	ieu-a-10	20	62294015	0.0165702	1.05701e-08	Crohn's disease || id:ieu-a-10	Crohn's disease	rs13042091	rs2297434	6.8554e-09	0.999512
rs11716445	-0.835444	-0.10075	0.221198	0.9076	ieu-a-10	3	49406095	0.0264994	1.236e-06	Crohn's disease || id:ieu-a-10	Crohn's disease	rs11716445	rs11716445	8.50297e-06	0.909131
rs11645306	0.499214	0.110647	0.199675	0.283	ieu-a-10	16	28990101	0.0180999	6.00759e-13	Crohn's disease || id:ieu-a-10	Crohn's disease	rs11645306	rs7187575	1.02154e-06	0.981302
rs11642579	0.687937	0.113329	0.134387	0.22	ieu-a-10	16	50142944	0.0205006	1.28301e-10	Crohn's disease || id:ieu-a-10	Crohn's disease	rs11642579	rs8046148	4.5911e-08	0.98939
rs1134777	0.579612	-0.0895965	0.480565	0.253	ieu-a-10	10	75545251	0.0196199	4.27996e-08	Crohn's disease || id:ieu-a-10	Crohn's disease	rs1134777	rs12256103	1.48813e-07	0.99805
rs1024612	0.484932	0.0889262	0.234195	0.408	ieu-a-10	17	32550864	0.0167105	4.31797e-09	Crohn's disease || id:ieu-a-10	Crohn's disease	rs1024612	rs1029719	1.30228e-06	0.984024
rs10172306	-0.589629	0.0880109	0.432692	0.215	ieu-a-10	2	61307982	0.0199501	2.11802e-08	Crohn's disease || id:ieu-a-10	Crohn's disease	rs10172306	rs12713433	3.53117e-06	0.985658
rs7188755	-0.567345	0.0676587	0.356481	0.6399	ieu-a-12	16	28964716	0.0129419	1.71479e-07	Crohn's disease || id:ieu-a-12	Crohn's disease	rs7188755	rs62037423	1.49921e-07	0.996805
rs6565259	-0.421049	-0.117973	0.356481	0.6419	ieu-a-12	16	28898793	0.0127133	1.70294e-20	Crohn's disease || id:ieu-a-12	Crohn's disease	rs6565259	rs6565259	1.82091e-05	0.957026
rs6427870	-0.757626	0.0782493	0.272981	0.5257	ieu-a-12	1	200996189	0.0122784	1.85447e-10	Crohn's disease || id:ieu-a-12	Crohn's disease	rs6427870	rs6427870	4.15154e-14	0.999999
rs4072037	0.545494	-0.0695597	0.268698	0.473	ieu-a-12	1	155162067	0.0123839	1.94361e-08	Crohn's disease || id:ieu-a-12	Crohn's disease	rs4072037	rs4072037	8.6622e-08	0.997275
rs3857440	0.466168	0.164198	0.498201	0.7482	ieu-a-12	5	131794069	0.0142848	1.40378e-30	Crohn's disease || id:ieu-a-12	Crohn's disease	rs3857440	rs3857440	1.3331e-05	0.969263
rs35869135	0.769689	-0.124191	0.385542	0.8258	ieu-a-12	3	49359943	0.0153443	5.79295e-16	Crohn's disease || id:ieu-a-12	Crohn's disease	rs35869135	rs9873994	3.13007e-08	0.999222
rs16868943	1.78099	-0.188119	0.0621762	0.97978	ieu-a-12	6	33147727	0.0385275	1.04636e-06	Crohn's disease || id:ieu-a-12	Crohn's disease	rs16868943	rs16868943	4.72787e-07	0.740929
rs13042091	0.553356	-0.0690471	0.297414	0.5032	ieu-a-12	20	62276869	0.0122674	1.81773e-08	Crohn's disease || id:ieu-a-12	Crohn's disease	rs13042091	rs6062293	6.8554e-09	0.999487
rs11716445	-0.835444	-0.115662	0.221198	0.909	ieu-a-12	3	49534439	0.0201431	9.35513e-09	Crohn's disease || id:ieu-a-12	Crohn's disease	rs11716445	rs113176147	8.50297e-06	0.951455
rs11645306	0.499214	0.0935302	0.199675	0.3014	ieu-a-12	16	28990101	0.0134038	2.99709e-12	Crohn's disease || id:ieu-a-12	Crohn's disease	rs11645306	rs7187575	1.02154e-06	0.981302
rs1130640	0.661615	-0.116793	0.466899	0.748	ieu-a-12	9	139319469	0.0138029	2.63998e-17	Crohn's disease || id:ieu-a-12	Crohn's disease	rs1130640	rs10870172	4.11084e-09	0.99982
rs11146014	-0.663399	-0.116755	0.359133	0.6956	ieu-a-12	9	139327277	0.0129971	2.63087e-19	Crohn's disease || id:ieu-a-12	Crohn's disease	rs11146014	rs34619169	1.4494e-11	0.999993
rs1024612	0.484932	0.0749822	0.234195	0.4131	ieu-a-12	17	32549356	0.0125373	2.22147e-09	Crohn's disease || id:ieu-a-12	Crohn's disease	rs1024612	rs1024612	1.30228e-06	0.984062
rs10172306	-0.589629	0.089454	0.432692	0.2098	ieu-a-12	2	61307982	0.0144467	5.94073e-10	Crohn's disease || id:ieu-a-12	Crohn's disease	rs10172306	rs12713433	3.53117e-06	0.986025
rs9277334	0.63849	0.2101	0.362705	0.8796	ieu-a-1024	6	33034596	0.02535	1.18005e-16	Multiple sclerosis || id:ieu-a-1024	Multiple sclerosis	rs9277334	rs2301226	3.60037e-06	0.983995
rs3093974	-0.46886	0.1941	0.398058	0.62955	ieu-a-1024	6	31515799	0.01795	3.12968e-27	Multiple sclerosis || id:ieu-a-1024	Multiple sclerosis	rs3093974	rs2071591	6.39534e-06	0.978841
rs3857440	0.466168	0.00414705	0.498201	0.738419	ieu-b-4810	5	131794069	0.000863433	1.6e-06	Breast cancer || id:ieu-b-4810	Breast cancer	rs3857440	rs3857440	1.3331e-05	0.852282
rs3857440	0.466168	0.00414705	0.498201	0.738419	ieu-b-4810	5	131794069	0.000863433	1.6e-06	Breast cancer || id:ieu-b-4810	Breast cancer	rs3857440	rs3857440	1.3331e-05	0.852282
rs9879503	0.519542	-0.04366	0.295129	0.582953	ieu-a-1130	3	141170661	0.00984	9.0939e-06	Breast cancer (iCOGS) || id:ieu-a-1130	Breast cancer (iCOGS)	rs9879503	rs9879503	1.75006e-07	0.929336
rs760701	0.619576	-0.06711	0.309013	0.810066	ieu-a-1130	22	40800518	0.01239	6.07813e-08	Breast cancer (iCOGS) || id:ieu-a-1130	Breast cancer (iCOGS)	rs760701	rs760701	2.88135e-06	0.981523
rs6968870	-0.577264	0.04495	0.409836	0.379892	ieu-a-1130	7	91661111	0.00998	6.72636e-06	Breast cancer (iCOGS) || id:ieu-a-1130	Breast cancer (iCOGS)	rs6968870	rs6968870	1.32921e-07	0.96445
rs4844616	0.416919	-0.06459	0.222222	0.403129	ieu-a-1130	1	121171208	0.00993	7.79292e-11	Breast cancer (iCOGS) || id:ieu-a-1130	Breast cancer (iCOGS)	rs4844616	rs4844616	1.46139e-06	0.981451
rs10902221	0.434202	-0.04375	0.240896	0.484263	ieu-a-1130	11	802379	0.00971	6.57113e-06	Breast cancer (iCOGS) || id:ieu-a-1130	Breast cancer (iCOGS)	rs10902221	rs10902221	3.19818e-06	0.737266
rs9879503	0.519542	-0.0517	0.295129	0.5834	ieu-a-1161	3	141175620	0.0115	7.31307e-06	ER+ Breast cancer (iCOGS) || id:ieu-a-1161	ER+ Breast cancer (iCOGS)	rs9879503	rs1863867	1.75006e-07	0.947294
rs4844616	0.416919	0.0732	0.222222	0.5975	ieu-a-1161	1	121171208	0.0117	3.75396e-10	ER+ Breast cancer (iCOGS) || id:ieu-a-1161	ER+ Breast cancer (iCOGS)	rs4844616	rs4844616	1.46139e-06	0.981439
rs9879503	0.519542	-0.0517745	0.295129	0.582564	ieu-a-1167	3	141170661	0.0115957	8e-06	ER+ Breast cancer (GWAS) || id:ieu-a-1167	ER+ Breast cancer (GWAS)	rs9879503	rs9879503	1.75006e-07	0.964826
rs72701898	0.689569	-0.169978	0.329114	0.101281	ieu-a-1167	1	145603359	0.0336795	4.49997e-07	ER+ Breast cancer (GWAS) || id:ieu-a-1167	ER+ Breast cancer (GWAS)	rs72701898	rs72701898	2.23562e-06	0.982214
rs6968870	-0.577264	0.057679	0.409836	0.378739	ieu-a-1167	7	91661111	0.0118181	1.09999e-06	ER+ Breast cancer (GWAS) || id:ieu-a-1167	ER+ Breast cancer (GWAS)	rs6968870	rs6968870	1.32921e-07	0.994994
rs4844616	0.416919	-0.0756568	0.222222	0.402985	ieu-a-1167	1	121171208	0.0117361	1.09999e-10	ER+ Breast cancer (GWAS) || id:ieu-a-1167	ER+ Breast cancer (GWAS)	rs4844616	rs4844616	1.46139e-06	0.981452
rs6688545	0.655997	-0.0714245	0.44084	0.7731	ieu-a-970	1	101590335	0.0151256	2.33432e-06	Ulcerative colitis || id:ieu-a-970	Ulcerative colitis	rs6688545	rs6688545	4.34747e-07	0.98304
rs6565259	-0.421049	-0.0630274	0.356481	0.6419	ieu-a-970	16	28898793	0.0131827	1.74377e-06	Ulcerative colitis || id:ieu-a-970	Ulcerative colitis	rs6565259	rs6565259	1.82091e-05	0.863167
rs6427870	-0.757626	0.0943261	0.272981	0.5257	ieu-a-970	1	200996189	0.0127608	1.44777e-13	Ulcerative colitis || id:ieu-a-970	Ulcerative colitis	rs6427870	rs6427870	4.15154e-14	1
rs56049603	0.823088	-0.0800384	0.432692	0.2335	ieu-a-970	3	49585243	0.0150809	1.1127e-07	Ulcerative colitis || id:ieu-a-970	Ulcerative colitis	rs56049603	rs56049603	1.7899e-11	0.999838
rs4728141	-0.471284	-0.0969671	0.288352	0.561	ieu-a-970	7	128573967	0.0126655	1.91823e-14	Ulcerative colitis || id:ieu-a-970	Ulcerative colitis	rs4728141	rs4728142	4.85116e-06	0.975463
rs4072037	0.545494	-0.0625236	0.268698	0.473	ieu-a-970	1	155162067	0.0128788	1.20517e-06	Ulcerative colitis || id:ieu-a-970	Ulcerative colitis	rs4072037	rs4072037	8.6622e-08	0.990968
rs3857440	0.466168	0.0827164	0.498201	0.7482	ieu-a-970	5	131794069	0.0146135	1.51123e-08	Ulcerative colitis || id:ieu-a-970	Ulcerative colitis	rs3857440	rs3857440	1.3331e-05	0.968553
rs35869135	0.769689	-0.127405	0.385542	0.8258	ieu-a-970	3	49359943	0.0159261	1.24681e-15	Ulcerative colitis || id:ieu-a-970	Ulcerative colitis	rs35869135	rs9873994	3.13007e-08	0.999222
rs3093974	-0.46886	-0.0600405	0.398058	0.6581	ieu-a-970	6	31506210	0.0129808	3.74016e-06	Ulcerative colitis || id:ieu-a-970	Ulcerative colitis	rs3093974	rs3093974	6.39534e-06	0.87973
rs2261033	-0.454568	-0.0627462	0.313783	0.5271	ieu-a-970	6	31603591	0.0125878	6.20569e-07	Ulcerative colitis || id:ieu-a-970	Ulcerative colitis	rs2261033	rs2261033	2.00047e-06	0.9738
rs2072634	-1.49899	-0.209818	0.0841837	0.97802	ieu-a-970	6	31917291	0.0404344	2.1131e-07	Ulcerative colitis || id:ieu-a-970	Ulcerative colitis	rs2072634	rs2072634	1.78962e-07	0.924172
rs1929846	-0.638966	-0.093785	0.0960699	0.8852	ieu-a-970	6	35188925	0.019554	1.61704e-06	Ulcerative colitis || id:ieu-a-970	Ulcerative colitis	rs1929846	rs9394282	7.35097e-06	0.641326
rs13042091	0.553356	-0.0608633	0.297414	0.5032	ieu-a-970	20	62276869	0.0126937	1.62855e-06	Ulcerative colitis || id:ieu-a-970	Ulcerative colitis	rs13042091	rs6062293	6.8554e-09	0.996017
rs11716445	-0.835444	-0.120543	0.221198	0.909	ieu-a-970	3	49534439	0.0209241	8.36334e-09	Ulcerative colitis || id:ieu-a-970	Ulcerative colitis	rs11716445	rs113176147	8.50297e-06	0.95152
rs1130640	0.661615	-0.066146	0.466899	0.748	ieu-a-970	9	139319469	0.0144511	4.71162e-06	Ulcerative colitis || id:ieu-a-970	Ulcerative colitis	rs1130640	rs10870172	4.11084e-09	0.992983
rs11146014	-0.663399	-0.0728527	0.359133	0.6956	ieu-a-970	9	139327277	0.0135897	8.28209e-08	Ulcerative colitis || id:ieu-a-970	Ulcerative colitis	rs11146014	rs34619169	1.4494e-11	0.999866
rs59603391	0.812053	-0.0047854	0.293478	0.915892	ieu-b-4959	1	151124313	0.000964085	6.90001e-07	Malignant non-melanoma skin cancer || id:ieu-b-4959	Malignant non-melanoma skin cancer	rs59603391	rs59603391	1.3343e-07	0.990788
rs4347574	0.455006	0.00322031	0.456897	0.719658	ieu-b-4959	15	50165554	0.000597917	7.19996e-08	Malignant non-melanoma skin cancer || id:ieu-b-4959	Malignant non-melanoma skin cancer	rs4347574	rs4347574	1.36377e-05	0.959003
rs7188755	-0.567345	0.0554677	0.356481	0.6399	ieu-a-294	16	28964716	0.0107317	2.35858e-07	Inflammatory bowel disease || id:ieu-a-294	Inflammatory bowel disease	rs7188755	rs62037423	1.49921e-07	0.996333
rs6565259	-0.421049	-0.094509	0.356481	0.6419	ieu-a-294	16	28898793	0.01052	2.61818e-19	Inflammatory bowel disease || id:ieu-a-294	Inflammatory bowel disease	rs6565259	rs6565259	1.82091e-05	0.957026
rs6427870	-0.757626	0.0867203	0.272981	0.5257	ieu-a-294	1	200996189	0.0101373	1.18331e-17	Inflammatory bowel disease || id:ieu-a-294	Inflammatory bowel disease	rs6427870	rs6427870	4.15154e-14	1
rs56049603	0.823088	-0.0568619	0.432692	0.2335	ieu-a-294	3	49585243	0.0119074	1.79411e-06	Inflammatory bowel disease || id:ieu-a-294	Inflammatory bowel disease	rs56049603	rs56049603	1.7899e-11	0.997359
rs4728141	-0.471284	-0.0507346	0.288352	0.561	ieu-a-294	7	128573967	0.0101313	5.50846e-07	Inflammatory bowel disease || id:ieu-a-294	Inflammatory bowel disease	rs4728141	rs4728142	4.85116e-06	0.951559
rs4072037	0.545494	-0.0670937	0.268698	0.473	ieu-a-294	1	155162067	0.01025	5.9197e-11	Inflammatory bowel disease || id:ieu-a-294	Inflammatory bowel disease	rs4072037	rs4072037	8.6622e-08	0.9974
rs3857440	0.466168	0.121572	0.498201	0.7482	ieu-a-294	5	131794069	0.011643	1.59993e-25	Inflammatory bowel disease || id:ieu-a-294	Inflammatory bowel disease	rs3857440	rs3857440	1.3331e-05	0.969263
rs35869135	0.769689	-0.129682	0.385542	0.8258	ieu-a-294	3	49359943	0.0127076	1.88278e-24	Inflammatory bowel disease || id:ieu-a-294	Inflammatory bowel disease	rs35869135	rs9873994	3.13007e-08	0.999222
rs2072634	-1.49899	-0.148296	0.0841837	0.97802	ieu-a-294	6	31917291	0.0331841	7.86249e-06	Inflammatory bowel disease || id:ieu-a-294	Inflammatory bowel disease	rs2072634	rs2072634	1.78962e-07	0.719462
rs13042091	0.553356	-0.0653034	0.297414	0.5032	ieu-a-294	20	62276869	0.010105	1.03008e-10	Inflammatory bowel disease || id:ieu-a-294	Inflammatory bowel disease	rs13042091	rs6062293	6.8554e-09	0.999535
rs11716445	-0.835444	-0.121356	0.221198	0.909	ieu-a-294	3	49534439	0.0167127	3.83442e-13	Inflammatory bowel disease || id:ieu-a-294	Inflammatory bowel disease	rs11716445	rs113176147	8.50297e-06	0.951945
rs11645306	0.499214	0.0729859	0.199675	0.3014	ieu-a-294	16	28990101	0.0109834	3.0297e-11	Inflammatory bowel disease || id:ieu-a-294	Inflammatory bowel disease	rs11645306	rs7187575	1.02154e-06	0.981301
rs1130640	0.661615	-0.098982	0.466899	0.748	ieu-a-294	9	139319469	0.0114776	6.46994e-18	Inflammatory bowel disease || id:ieu-a-294	Inflammatory bowel disease	rs1130640	rs10870172	4.11084e-09	0.99982
rs11146014	-0.663399	-0.0967363	0.359133	0.6956	ieu-a-294	9	139327277	0.0107886	3.06126e-19	Inflammatory bowel disease || id:ieu-a-294	Inflammatory bowel disease	rs11146014	rs34619169	1.4494e-11	0.999993
rs1024612	0.484932	0.0551236	0.234195	0.4131	ieu-a-294	17	32549356	0.0103626	1.04059e-07	Inflammatory bowel disease || id:ieu-a-294	Inflammatory bowel disease	rs1024612	rs1024612	1.30228e-06	0.980895
rs10172306	-0.589629	0.0815965	0.432692	0.2098	ieu-a-294	2	61307982	0.0119944	1.02518e-11	Inflammatory bowel disease || id:ieu-a-294	Inflammatory bowel disease	rs10172306	rs12713433	3.53117e-06	0.986039
rs6688545	0.655997	-0.0563803	0.44084	0.768	ieu-a-968	1	101590335	0.0209279	5.69797e-06	Ulcerative colitis || id:ieu-a-968	Ulcerative colitis	rs6688545	rs6688545	4.34747e-07	0.970238
rs6681938	-0.515984	0.0563587	0.463542	0.714	ieu-a-968	1	1781220	0.0194202	7.24503e-06	Ulcerative colitis || id:ieu-a-968	Ulcerative colitis	rs6681938	rs6681938	3.43983e-06	0.888622
rs6427870	-0.757626	0.092554	0.272981	0.532	ieu-a-968	1	200996189	0.0178001	1.17896e-11	Ulcerative colitis || id:ieu-a-968	Ulcerative colitis	rs6427870	rs6427870	4.15154e-14	1
rs56049603	0.823088	-0.0811016	0.432692	0.264	ieu-a-968	3	49600319	0.0202808	2.20201e-07	Ulcerative colitis || id:ieu-a-968	Ulcerative colitis	rs56049603	rs4241407	1.7899e-11	0.999729
rs4728141	-0.471284	-0.0989399	0.288352	0.556	ieu-a-968	7	128573967	0.017842	4.37119e-14	Ulcerative colitis || id:ieu-a-968	Ulcerative colitis	rs4728141	rs4728142	4.85116e-06	0.975463
rs4072037	0.545494	-0.0508723	0.268698	0.477	ieu-a-968	1	155162067	0.017751	9.54707e-06	Ulcerative colitis || id:ieu-a-968	Ulcerative colitis	rs4072037	rs4072037	8.6622e-08	0.95953
rs35869135	0.769689	-0.14842	0.385542	0.822	ieu-a-968	3	49359943	0.0227202	7.02102e-16	Ulcerative colitis || id:ieu-a-968	Ulcerative colitis	rs35869135	rs9873994	3.13007e-08	0.999222
rs2564114	-0.488149	-0.111541	0.286119	0.526	ieu-a-968	2	61230647	0.0177501	4.854e-15	Ulcerative colitis || id:ieu-a-968	Ulcerative colitis	rs2564114	rs2564114	2.62156e-06	0.982662
rs13042091	0.553356	-0.0430595	0.297414	0.508	ieu-a-968	20	62294015	0.0178682	2.76898e-07	Ulcerative colitis || id:ieu-a-968	Ulcerative colitis	rs13042091	rs2297434	6.8554e-09	0.998995
rs11716445	-0.835444	-0.13715	0.221198	0.9076	ieu-a-968	3	49406095	0.0281404	1.789e-10	Ulcerative colitis || id:ieu-a-968	Ulcerative colitis	rs11716445	rs11716445	8.50297e-06	0.951936
rs5759168	0.710377	-0.00535199	0.367347	0.84401	ieu-b-4809	22	43500435	0.00100188	9.20005e-08	Prostate cancer || id:ieu-b-4809	Prostate cancer	rs5759168	rs5759168	2.72602e-07	0.995907
rs2926536	-0.848503	0.00526238	0.456897	0.7137	ieu-b-4809	1	204484557	0.000798159	4.30031e-11	Prostate cancer || id:ieu-b-4809	Prostate cancer	rs2926536	rs4951391	2.05724e-16	1
rs13129703	0.440079	-0.00366061	0.182131	0.278992	ieu-b-4809	4	106389337	0.000803518	5.19996e-06	Prostate cancer || id:ieu-b-4809	Prostate cancer	rs13129703	rs13129703	1.19776e-05	0.466707
rs2926536	-0.848503	-0.144207	0.456897	0.746935	ieu-a-1166	1	204456983	0.0214889	1.9002e-11	ER- Breast cancer (GWAS) || id:ieu-a-1166	ER- Breast cancer (GWAS)	rs2926536	rs2926536	2.05724e-16	1
rs2564114	-0.488149	-0.121332	0.286119	0.4403	ieu-a-1059	2	61230647	0.0255202	2.18902e-06	Celiac disease || id:ieu-a-1059	Celiac disease	rs2564114	rs2564114	2.62156e-06	0.949838
rs4728141	-0.471284	-0.229523	0.288352	0.2965	ieu-a-815	7	128573967	0.0461774	1.45559e-06	Systemic lupus erythematosus || id:ieu-a-815	Systemic lupus erythematosus	rs4728141	rs4728142	4.85116e-06	0.957458
rs3093974	-0.46886	-0.259283	0.398058	0.3596	ieu-a-815	6	31515799	0.0489552	1.35572e-06	Systemic lupus erythematosus || id:ieu-a-815	Systemic lupus erythematosus	rs3093974	rs2071591	6.39534e-06	0.963934
rs2523719	-0.652121	-0.340037	0.34375	0.09045	ieu-a-815	6	30231224	0.0608625	6.46532e-08	Systemic lupus erythematosus || id:ieu-a-815	Systemic lupus erythematosus	rs2523719	rs3094073	2.68088e-06	0.985142
rs4728141	-0.471284	-0.101402	0.288352	0.537174	ieu-a-32	7	128567032	0.0222	4.78895e-06	Ulcerative colitis || id:ieu-a-32	Ulcerative colitis	rs4728141	rs4728141	4.85116e-06	0.86115
rs35869135	0.769689	-0.128299	0.385542	0.819412	ieu-a-32	3	49359102	0.0267	1.58402e-06	Ulcerative colitis || id:ieu-a-32	Ulcerative colitis	rs35869135	rs35869135	3.13007e-08	0.996688
rs2564114	-0.488149	-0.101203	0.286119	0.52165	ieu-a-32	2	61230647	0.0211	1.58899e-06	Ulcerative colitis || id:ieu-a-32	Ulcerative colitis	rs2564114	rs2564114	2.62156e-06	0.951049
rs13042091	0.553356	-0.102403	0.297414	0.503904	ieu-a-32	20	62273130	0.0224	4.91598e-06	Ulcerative colitis || id:ieu-a-32	Ulcerative colitis	rs13042091	rs13042091	6.8554e-09	0.991769
rs1001620	-0.468816	0.115799	0.415842	0.35108	ieu-a-32	1	2746066	0.0235	8.05193e-07	Ulcerative colitis || id:ieu-a-32	Ulcerative colitis	rs1001620	rs1001620	4.28154e-06	0.968932
rs9380103	-0.722246	0.206164	0.244344	0.90837	ieu-a-1058	6	28985205	0.0344582	2.18998e-09	Celiac disease || id:ieu-a-1058	Celiac disease	rs9380103	rs9380103	4.18866e-06	0.971613
rs9277334	0.63849	0.404965	0.362705	0.8695	ieu-a-1058	6	33043520	0.029009	2.70396e-44	Celiac disease || id:ieu-a-1058	Celiac disease	rs9277334	rs2071349	3.60037e-06	0.983995
rs4151657	-0.490279	0.888432	0.463542	0.6345	ieu-a-1058	6	31917540	0.0228742	1e-200	Celiac disease || id:ieu-a-1058	Celiac disease	rs4151657	rs4151657	4.82553e-06	0.983469
rs3093974	-0.46886	0.919087	0.398058	0.7062	ieu-a-1058	6	31515340	0.0212949	1e-200	Celiac disease || id:ieu-a-1058	Celiac disease	rs3093974	rs2071592	6.39534e-06	0.978841
rs2523719	-0.652121	-1.11481	0.34375	0.8785	ieu-a-1058	6	30232009	0.024577	1e-200	Celiac disease || id:ieu-a-1058	Celiac disease	rs2523719	rs3130403	2.68088e-06	0.985908
rs2394985	-2.2001	0.365427	0.0394737	0.97809	ieu-a-1058	6	31323557	0.0794407	4.21599e-06	Celiac disease || id:ieu-a-1058	Celiac disease	rs2394985	rs2394985	1.61865e-06	0.298412
rs16868943	1.78099	-0.340037	0.0621762	0.9741	ieu-a-1058	6	33147727	0.0553987	8.37606e-10	Celiac disease || id:ieu-a-1058	Celiac disease	rs16868943	rs16868943	4.72787e-07	0.819744
rs3857440	0.466168	-0.113329	0.498201	0.664686	ieu-a-44	5	131808869	0.0227921	9.54157e-07	Asthma || id:ieu-a-44	Asthma	rs3857440	rs2548993	1.3331e-05	0.938332
rs4844616	0.416919	0.0613	0.222222	0.5975	ieu-a-1162	1	121171208	0.0099	6.92899e-10	Breast cancer (iCOGS) || id:ieu-a-1162	Breast cancer (iCOGS)	rs4844616	rs4844616	1.46139e-06	0.981422
rs2926536	-0.848503	-0.11374	0.456897	0.745967	ieu-a-1135	1	204456983	0.01827	4.76727e-10	ER- Breast cancer (Oncoarray) || id:ieu-a-1135	ER- Breast cancer (Oncoarray)	rs2926536	rs2926536	2.05724e-16	0.999999
rs4728141	-0.471284	-0.0943107	0.288352	0.2965	ieu-a-832	7	128567032	0.0170869	3.40001e-08	Rheumatoid arthritis || id:ieu-a-832	Rheumatoid arthritis	rs4728141	rs4728141	4.85116e-06	0.974012
rs4151657	-0.490279	-0.415515	0.463542	0.2476	ieu-a-832	6	31917540	0.0158284	6.9024e-152	Rheumatoid arthritis || id:ieu-a-832	Rheumatoid arthritis	rs4151657	rs4151657	4.82553e-06	0.983469
rs3093974	-0.46886	-0.0861777	0.398058	0.3596	ieu-a-832	6	31506210	0.0152796	1.7e-08	Rheumatoid arthritis || id:ieu-a-832	Rheumatoid arthritis	rs3093974	rs3093974	6.39534e-06	0.978165
rs2261033	-0.454568	-0.446287	0.313783	0.4317	ieu-a-832	6	31603591	0.0154752	6.99842e-183	Rheumatoid arthritis || id:ieu-a-832	Rheumatoid arthritis	rs2261033	rs2261033	2.00047e-06	0.98689
rs2241003	0.424104	0.076961	0.217125	0.4469	ieu-a-832	9	123666777	0.0157938	1.09999e-06	Rheumatoid arthritis || id:ieu-a-832	Rheumatoid arthritis	rs2241003	rs2241003	9.70192e-06	0.862957
rs2072634	-1.49899	0.597837	0.0841837	0.04173	ieu-a-832	6	31917291	0.0691574	5.40008e-18	Rheumatoid arthritis || id:ieu-a-832	Rheumatoid arthritis	rs2072634	rs2072634	1.78962e-07	0.932402
rs16868943	1.78099	0.261365	0.0621762	0.03395	ieu-a-832	6	33147727	0.0576046	5.69994e-06	Rheumatoid arthritis || id:ieu-a-832	Rheumatoid arthritis	rs16868943	rs16868943	4.72787e-07	0.498855
rs889310	0.470766	-0.0502	0.24162	0.442432	ieu-a-1132	5	55965167	0.01018	8.11017e-07	ER+ Breast cancer (Oncoarray) || id:ieu-a-1132	ER+ Breast cancer (Oncoarray)	rs889310	rs889310	3.67113e-06	0.931615
rs760701	0.619576	-0.06409	0.309013	0.818383	ieu-a-1132	22	40800518	0.01313	1.0531e-06	ER+ Breast cancer (Oncoarray) || id:ieu-a-1132	ER+ Breast cancer (Oncoarray)	rs760701	rs760701	2.88135e-06	0.956175
rs4844616	0.416919	-0.07538	0.222222	0.408406	ieu-a-1132	1	121171208	0.01037	3.58096e-13	ER+ Breast cancer (Oncoarray) || id:ieu-a-1132	ER+ Breast cancer (Oncoarray)	rs4844616	rs4844616	1.46139e-06	0.981455
rs4072037	0.545494	-0.04916	0.268698	0.471941	ieu-a-1132	1	155162067	0.01016	1.30149e-06	ER+ Breast cancer (Oncoarray) || id:ieu-a-1132	ER+ Breast cancer (Oncoarray)	rs4072037	rs4072037	8.6622e-08	0.988346
rs2274619	-0.347558	-0.04917	0.233429	0.511961	ieu-a-1132	1	145533314	0.01019	1.39139e-06	ER+ Breast cancer (Oncoarray) || id:ieu-a-1132	ER+ Breast cancer (Oncoarray)	rs2274619	rs2274619	6.68666e-05	0.645181
rs11079804	0.655337	-0.09091	0.39881	0.8288	ieu-a-1228	17	46020698	0.01981	4.68803e-06	High grade and low grade serous ovarian cancer || id:ieu-a-1228	High grade and low grade serous ovarian cancer	rs11079804	rs11079804	2.12685e-06	0.930275
rs4151657	-0.490279	-0.10198	0.463542	0.66259	ieu-a-996	6	31917540	0.0176565	7.85995e-09	Eczema || id:ieu-a-996	Eczema	rs4151657	rs4151657	4.82553e-06	0.983257
rs9879503	0.519542	-0.0398	0.295129	0.5864	ieu-a-1127	3	141170661	0.0075	1.037e-07	ER+ Breast cancer (Combined Oncoarray; iCOGS; GWAS meta analysis) || id:ieu-a-1127	ER+ Breast cancer (Combined Oncoarray; iCOGS; GWAS meta analysis)	rs9879503	rs9879503	1.75006e-07	0.995317
rs889310	0.470766	-0.0462	0.24162	0.4399	ieu-a-1127	5	55965167	0.0078	3.74197e-09	ER+ Breast cancer (Combined Oncoarray; iCOGS; GWAS meta analysis) || id:ieu-a-1127	ER+ Breast cancer (Combined Oncoarray; iCOGS; GWAS meta analysis)	rs889310	rs889310	3.67113e-06	0.972872
rs760701	0.619576	-0.0601	0.309013	0.8143	ieu-a-1127	22	40800518	0.0095	2.16701e-10	ER+ Breast cancer (Combined Oncoarray; iCOGS; GWAS meta analysis) || id:ieu-a-1127	ER+ Breast cancer (Combined Oncoarray; iCOGS; GWAS meta analysis)	rs760701	rs760701	2.88135e-06	0.983389
rs6968870	-0.577264	0.0458	0.409836	0.3825	ieu-a-1127	7	91661111	0.0076	1.41299e-09	ER+ Breast cancer (Combined Oncoarray; iCOGS; GWAS meta analysis) || id:ieu-a-1127	ER+ Breast cancer (Combined Oncoarray; iCOGS; GWAS meta analysis)	rs6968870	rs6968870	1.32921e-07	0.998158
rs6005859	-0.487913	-0.0464	0.494565	0.7833	ieu-a-1127	22	29147551	0.009	2.41402e-07	ER+ Breast cancer (Combined Oncoarray; iCOGS; GWAS meta analysis) || id:ieu-a-1127	ER+ Breast cancer (Combined Oncoarray; iCOGS; GWAS meta analysis)	rs6005859	rs6005859	8.72365e-06	0.962154
rs4844616	0.416919	-0.0767	0.222222	0.4055	ieu-a-1127	1	121171208	0.0076	9.58959e-24	ER+ Breast cancer (Combined Oncoarray; iCOGS; GWAS meta analysis) || id:ieu-a-1127	ER+ Breast cancer (Combined Oncoarray; iCOGS; GWAS meta analysis)	rs4844616	rs4844616	1.46139e-06	0.981455
rs4072037	0.545494	-0.0385	0.268698	0.4662	ieu-a-1127	1	155162067	0.0074	1.95601e-07	ER+ Breast cancer (Combined Oncoarray; iCOGS; GWAS meta analysis) || id:ieu-a-1127	ER+ Breast cancer (Combined Oncoarray; iCOGS; GWAS meta analysis)	rs4072037	rs4072037	8.6622e-08	0.995291
rs2274619	-0.347558	-0.0452	0.233429	0.5115	ieu-a-1127	1	145533314	0.0079	1.322e-08	ER+ Breast cancer (Combined Oncoarray; iCOGS; GWAS meta analysis) || id:ieu-a-1127	ER+ Breast cancer (Combined Oncoarray; iCOGS; GWAS meta analysis)	rs2274619	rs2274619	6.68666e-05	0.866883
rs10902221	0.434202	-0.0359	0.240896	0.4861	ieu-a-1127	11	802379	0.0074	1.046e-06	ER+ Breast cancer (Combined Oncoarray; iCOGS; GWAS meta analysis) || id:ieu-a-1127	ER+ Breast cancer (Combined Oncoarray; iCOGS; GWAS meta analysis)	rs10902221	rs10902221	3.19818e-06	0.905338
rs2564114	-0.488149	-0.121332	0.286119	0.4403	ieu-a-276	2	61230647	0.0255202	2.18902e-06	Celiac disease || id:ieu-a-276	Celiac disease	rs2564114	rs2564114	2.62156e-06	0.949838
rs73079004	1.36045	0.188801	0.146341	0.0575971	ieu-a-31	3	49833904	0.0416	5.64794e-06	Inflammatory bowel disease || id:ieu-a-31	Inflammatory bowel disease	rs73079004	rs73079004	2.86191e-07	0.9138
rs6565259	-0.421049	-0.0867023	0.356481	0.645052	ieu-a-31	16	28898793	0.018	1.46801e-06	Inflammatory bowel disease || id:ieu-a-31	Inflammatory bowel disease	rs6565259	rs6565259	1.82091e-05	0.886861
rs6427870	-0.757626	0.0891045	0.272981	0.539435	ieu-a-31	1	200996189	0.0168	1.14699e-07	Inflammatory bowel disease || id:ieu-a-31	Inflammatory bowel disease	rs6427870	rs6427870	4.15154e-14	0.999839
rs4072037	0.545494	-0.0852966	0.268698	0.440078	ieu-a-31	1	155162067	0.0177	1.42099e-06	Inflammatory bowel disease || id:ieu-a-31	Inflammatory bowel disease	rs4072037	rs4072037	8.6622e-08	0.990962
rs3857440	0.466168	0.132401	0.498201	0.764179	ieu-a-31	5	131794069	0.02	3.31665e-11	Inflammatory bowel disease || id:ieu-a-31	Inflammatory bowel disease	rs3857440	rs3857440	1.3331e-05	0.969261
rs35869135	0.769689	-0.138102	0.385542	0.81545	ieu-a-31	3	49359102	0.0213	8.35218e-11	Inflammatory bowel disease || id:ieu-a-31	Inflammatory bowel disease	rs35869135	rs35869135	3.13007e-08	0.999222
rs2564114	-0.488149	-0.101003	0.286119	0.517963	ieu-a-31	2	61230647	0.0167	1.64502e-09	Inflammatory bowel disease || id:ieu-a-31	Inflammatory bowel disease	rs2564114	rs2564114	2.62156e-06	0.982615
rs13042091	0.553356	-0.109697	0.297414	0.50145	ieu-a-31	20	62273130	0.018	1.149e-09	Inflammatory bowel disease || id:ieu-a-31	Inflammatory bowel disease	rs13042091	rs13042091	6.8554e-09	0.999533
rs11716445	-0.835444	-0.133499	0.221198	0.904848	ieu-a-31	3	49406095	0.0285	2.86003e-06	Inflammatory bowel disease || id:ieu-a-31	Inflammatory bowel disease	rs11716445	rs11716445	8.50297e-06	0.859103
rs1130640	0.661615	-0.123597	0.466899	0.745193	ieu-a-31	9	139317979	0.0191	9.57856e-11	Inflammatory bowel disease || id:ieu-a-31	Inflammatory bowel disease	rs1130640	rs1130640	4.11084e-09	0.99982
rs11146014	-0.663399	-0.1154	0.359133	0.650308	ieu-a-31	9	139326253	0.0182	2.26798e-10	Inflammatory bowel disease || id:ieu-a-31	Inflammatory bowel disease	rs11146014	rs11146014	1.4494e-11	0.999993
rs10172306	-0.589629	0.114099	0.432692	0.234807	ieu-a-31	2	61304377	0.0197	7.39401e-09	Inflammatory bowel disease || id:ieu-a-31	Inflammatory bowel disease	rs10172306	rs10172306	3.53117e-06	0.985895
rs2072634	-1.49899	0.462035	0.0841837	0.04173	ieu-a-834	6	31917291	0.0968086	7.29491e-07	Rheumatoid arthritis || id:ieu-a-834	Rheumatoid arthritis	rs2072634	rs2072634	1.78962e-07	0.90638

## Sheet: gQTL - Naïve (100kb)
SNP	beta.exposure	beta.outcome	eaf.exposure	eaf.outcome	id.outcome	chr	pos	se.outcome	pval.outcome	outcome	originalname.outcome	target_snp.outcome	proxy_snp.outcome	pval.exposure	PP.H4.abf
rs8046707	0.41544	-0.101	0.338369	0.582	ieu-b-7	16	30916233	0.0178	1.31899e-08	Parkinson's disease || id:ieu-b-7	Parkinson's disease	rs8046707	rs8046707	1.37282e-05	0.959377
rs9633985	-0.470005	-0.0722	0.398058	0.320703	ieu-b-41	11	66520608	0.0148	1.13899e-06	bipolar disorder || id:ieu-b-41	bipolar disorder	rs9633985	rs9633985	6.9712e-06	0.941197
rs6120825	0.692638	-0.078005	0.39	0.80749	ieu-b-41	20	33671141	0.0169	4.00396e-06	bipolar disorder || id:ieu-b-41	bipolar disorder	rs6120825	rs6120825	1.05789e-07	0.985939
rs11779776	-0.498934	-0.0717	0.343465	0.643096	ieu-b-41	8	145072539	0.0145	7.74997e-07	bipolar disorder || id:ieu-b-41	bipolar disorder	rs11779776	rs11779776	3.825e-07	0.989555
rs11235	0.53885	-0.070197	0.328358	0.55049	ieu-b-41	3	52745087	0.0139	4.132e-07	bipolar disorder || id:ieu-b-41	bipolar disorder	rs11235	rs11235	1.63962e-07	0.994837
rs9879503	0.519542	-0.12	0.295129	0.542	ieu-a-86	3	141170661	0.027	2.69998e-06	Extreme height || id:ieu-a-86	Extreme height	rs9879503	rs9879503	1.75006e-07	0.986663
rs77350168	0.757637	-0.26	0.28821	0.873	ieu-a-86	7	92213581	0.048	7.49998e-08	Extreme height || id:ieu-a-86	Extreme height	rs77350168	rs17687886	2.28754e-06	0.983318
rs6119595	-0.70501	-0.15	0.476015	0.733	ieu-a-86	20	33879478	0.033	8.99995e-06	Extreme height || id:ieu-a-86	Extreme height	rs6119595	rs2425050	2.50578e-08	0.989685
rs6060438	0.749213	-0.23	0.494565	0.833	ieu-a-86	20	34077403	0.032	1.9002e-12	Extreme height || id:ieu-a-86	Extreme height	rs6060438	rs6060438	2.16575e-11	0.999994
rs55996799	0.490714	-0.12	0.380952	0.333	ieu-a-86	2	219578361	0.025	3.69999e-06	Extreme height || id:ieu-a-86	Extreme height	rs55996799	rs6436066	4.91979e-07	0.979376
rs2261033	-0.454568	0.13	0.313783	0.517	ieu-a-86	6	31603591	0.025	1.7e-07	Extreme height || id:ieu-a-86	Extreme height	rs2261033	rs2261033	2.00047e-06	0.984572
rs201764	-0.458908	-0.18	0.395161	0.35	ieu-a-86	13	51061932	0.028	5.70033e-11	Extreme height || id:ieu-a-86	Extreme height	rs201764	rs201764	1.11898e-05	0.970097
rs10838708	0.516998	0.16	0.27514	0.491	ieu-a-86	11	47441513	0.025	9.90011e-10	Extreme height || id:ieu-a-86	Extreme height	rs10838708	rs10838708	7.02552e-08	0.997803
rs6445538	0.559618	-0.0233389	0.491071	0.757	ieu-b-4877	3	52874288	0.00420538	2.84001e-08	smoking initiation || id:ieu-b-4877	smoking initiation	rs6445538	rs6445538	6.77854e-07	0.994427
rs11640115	0.57798	0.0224957	0.464552	0.76	ieu-b-4877	16	735794	0.00419912	8.24005e-08	smoking initiation || id:ieu-b-4877	smoking initiation	rs11640115	rs11640115	3.20395e-07	0.9954
rs10986727	0.454308	-0.0164702	0.223881	0.402	ieu-b-4877	9	128137615	0.0035941	4.67003e-06	smoking initiation || id:ieu-b-4877	smoking initiation	rs10986727	rs10986727	7.05708e-06	0.47518
rs10757940	0.415682	-0.0202446	0.260274	0.485	ieu-b-4877	9	3018723	0.00355661	1.23001e-08	smoking initiation || id:ieu-b-4877	smoking initiation	rs10757940	rs10757940	6.71085e-06	0.963763
rs3014599	-0.713091	0.0534008	0.119342	0.21	ieu-a-836	1	204430462	0.011	7.25504e-06	College completion || id:ieu-a-836	College completion	rs3014599	rs2999484	4.57348e-07	0.620722
rs6565259	-0.421049	-0.049	0.356481	0.7	ieu-a-93	16	28898793	0.0096	4e-07	Overweight || id:ieu-a-93	Overweight	rs6565259	rs6565259	1.82091e-05	0.915734
rs6445538	0.559618	0.0704585	0.491071	0.83945	ieu-a-803	3	52874288	0.0141	6.53507e-07	PGC cross-disorder traits || id:ieu-a-803	PGC cross-disorder traits	rs6445538	rs6445538	6.77854e-07	0.990485
rs73596365	-0.940568	0.0095775	0.165865	0.944714	ieu-b-106	16	68026126	0.00191875	5.99998e-07	FEV1/FVC < 0.7 || id:ieu-b-106	FEV1/FVC < 0.7	rs73596365	rs73596365	9.45721e-07	0.944315
rs72615157	-0.581394	0.00558724	0.376518	0.83305	ieu-b-106	7	99635967	0.00117615	2e-06	FEV1/FVC < 0.7 || id:ieu-b-106	FEV1/FVC < 0.7	rs72615157	rs72615157	2.03807e-06	0.924549
rs71384258	0.613335	-0.00693108	0.40748	0.809538	ieu-b-106	17	36838024	0.00110883	4.09996e-10	FEV1/FVC < 0.7 || id:ieu-b-106	FEV1/FVC < 0.7	rs71384258	rs71384258	6.82113e-07	0.994825
rs4151657	-0.490279	0.00540617	0.463542	0.684146	ieu-b-106	6	31917540	0.000935377	7.49998e-09	FEV1/FVC < 0.7 || id:ieu-b-106	FEV1/FVC < 0.7	rs4151657	rs4151657	4.82553e-06	0.982902
rs3857440	0.466168	-0.00659799	0.498201	0.738319	ieu-b-106	5	131794069	0.00099187	2.90001e-11	FEV1/FVC < 0.7 || id:ieu-b-106	FEV1/FVC < 0.7	rs3857440	rs3857440	1.3331e-05	0.969259
rs2523719	-0.652121	-0.00684979	0.34375	0.828932	ieu-b-106	6	30168319	0.00112777	1.2e-09	FEV1/FVC < 0.7 || id:ieu-b-106	FEV1/FVC < 0.7	rs2523719	rs2523719	2.68088e-06	0.985842
rs245008	0.473629	0.0043878	0.234957	0.411299	ieu-b-106	22	30315736	0.000886697	7.49998e-07	FEV1/FVC < 0.7 || id:ieu-b-106	FEV1/FVC < 0.7	rs245008	rs245008	2.76228e-06	0.908128
rs2261033	-0.454568	0.00658601	0.313783	0.569549	ieu-b-106	6	31603591	0.000876332	5.70033e-14	FEV1/FVC < 0.7 || id:ieu-b-106	FEV1/FVC < 0.7	rs2261033	rs2261033	2.00047e-06	0.98689
rs1929846	-0.638966	0.00599121	0.0960699	0.125639	ieu-b-106	6	35174642	0.00131291	5e-06	FEV1/FVC < 0.7 || id:ieu-b-106	FEV1/FVC < 0.7	rs1929846	rs1929846	7.35097e-06	0.253418
rs13359838	-0.641526	-0.00560512	0.403162	0.829612	ieu-b-106	5	150601617	0.0011585	1.29999e-06	FEV1/FVC < 0.7 || id:ieu-b-106	FEV1/FVC < 0.7	rs13359838	rs13359838	2.35489e-06	0.943354
rs11039216	-0.434079	-0.0709	0.239437	0.4688	ieu-b-2	11	47406592	0.0146	1.23401e-06	Alzheimer's disease || id:ieu-b-2	Alzheimer's disease	rs11039216	rs11039216	1.34403e-05	0.844891
rs9277334	0.63849	0.268926	0.362705	0.1829	ieu-b-18	6	33030112	0.0258704	2.60976e-25	multiple sclerosis || id:ieu-b-18	multiple sclerosis	rs9277334	rs9277334	3.60037e-06	0.983995
rs6427870	-0.757626	0.0742926	0.272981	0.4864	ieu-b-18	1	200998819	0.0162216	4.65297e-06	multiple sclerosis || id:ieu-b-18	multiple sclerosis	rs6427870	rs6701469	4.15154e-14	0.989952
rs61895848	-0.783822	0.126897	0.227064	0.08546	ieu-b-18	11	60833930	0.0286848	9.69594e-06	multiple sclerosis || id:ieu-b-18	multiple sclerosis	rs61895848	rs11600500	6.62261e-06	0.646954
rs443198	-0.566739	0.269057	0.346037	0.4607	ieu-b-18	6	32190406	0.0181335	8.37529e-50	multiple sclerosis || id:ieu-b-18	multiple sclerosis	rs443198	rs443198	1.95303e-08	0.999329
rs4151657	-0.490279	0.508984	0.463542	0.2476	ieu-b-18	6	31917540	0.0234948	4.50817e-104	multiple sclerosis || id:ieu-b-18	multiple sclerosis	rs4151657	rs4151657	4.82553e-06	0.983469
rs3093974	-0.46886	0.197476	0.398058	0.3596	ieu-b-18	6	31506210	0.0179254	3.18127e-28	multiple sclerosis || id:ieu-b-18	multiple sclerosis	rs3093974	rs3093974	6.39534e-06	0.978841
rs2261033	-0.454568	0.264439	0.313783	0.4317	ieu-b-18	6	31603591	0.016628	6.01312e-57	multiple sclerosis || id:ieu-b-18	multiple sclerosis	rs2261033	rs2261033	2.00047e-06	0.98689
rs12425095	0.496445	0.141239	0.456767	0.1356	ieu-b-18	12	57905286	0.0259154	5.03698e-08	multiple sclerosis || id:ieu-b-18	multiple sclerosis	rs12425095	rs12425095	9.91106e-06	0.971695
rs1151625	0.893805	0.155721	0.209302	0.02576	ieu-b-18	20	62369997	0.0324387	1.583e-06	multiple sclerosis || id:ieu-b-18	multiple sclerosis	rs1151625	rs1151625	1.30259e-06	0.956319
rs1001620	-0.468816	-0.0961806	0.415842	0.1941	ieu-b-18	1	2746066	0.0197779	1.15601e-06	multiple sclerosis || id:ieu-b-18	multiple sclerosis	rs1001620	rs1001620	4.28154e-06	0.949537
rs10902221	0.434202	-0.0682039	0.240896	0.3516	ieu-a-1183	11	802379	0.0139	9.70197e-07	ADHD || id:ieu-a-1183	ADHD	rs10902221	rs10902221	3.19818e-06	0.938419
rs1647394	0.400329	-0.0379988	0.218845	0.2602	ieu-a-1188	11	57418588	0.0082	3.79603e-06	Major Depressive Disorder || id:ieu-a-1188	Major Depressive Disorder	rs1647394	rs1647394	1.32231e-05	0.602598
rs884825	0.710552	-0.086103	0.0995671	0.116	ieu-b-42	10	104427616	0.0172	5.96101e-07	schizophrenia || id:ieu-b-42	schizophrenia	rs884825	rs884825	6.07957e-07	0.88357
rs7952823	0.420045	0.053095	0.338369	0.624	ieu-b-42	12	110625149	0.0113	2.52802e-06	schizophrenia || id:ieu-b-42	schizophrenia	rs7952823	rs7952823	7.34848e-06	0.867575
rs7575389	0.547481	-0.051999	0.386581	0.694	ieu-b-42	2	198198489	0.0113	4.11301e-06	schizophrenia || id:ieu-b-42	schizophrenia	rs7575389	rs7575389	1.28184e-07	0.978819
rs725957	-0.451706	0.054002	0.330838	0.609	ieu-b-42	12	57331741	0.0111	1.13999e-06	schizophrenia || id:ieu-b-42	schizophrenia	rs725957	rs725957	4.2858e-06	0.940036
rs6973987	-0.534307	0.0494	0.227139	0.416	ieu-b-42	7	21501358	0.011	7.40594e-06	schizophrenia || id:ieu-b-42	schizophrenia	rs6973987	rs6973987	9.61385e-08	0.937066
rs6445538	0.559618	0.067397	0.491071	0.734	ieu-b-42	3	52874288	0.0128	1.269e-07	schizophrenia || id:ieu-b-42	schizophrenia	rs6445538	rs6445538	6.77854e-07	0.993954
rs443198	-0.566739	0.081101	0.346037	0.641	ieu-b-42	6	32190406	0.013	3.90796e-10	schizophrenia || id:ieu-b-42	schizophrenia	rs443198	rs443198	1.95303e-08	0.999328
rs4151657	-0.490279	-0.059304	0.463542	0.652	ieu-b-42	6	31917540	0.0114	2.18998e-07	schizophrenia || id:ieu-b-42	schizophrenia	rs4151657	rs4151657	4.82553e-06	0.976281
rs3814883	0.411056	0.0689	0.27514	0.542	ieu-b-42	16	29994922	0.0112	9.122e-10	schizophrenia || id:ieu-b-42	schizophrenia	rs3814883	rs3814883	8.22902e-06	0.964743
rs2805099	0.722184	-0.057195	0.176573	0.255	ieu-b-42	9	131614082	0.0122	2.81397e-06	schizophrenia || id:ieu-b-42	schizophrenia	rs2805099	rs2805099	2.2497e-11	0.995019
rs2523719	-0.652121	0.208698	0.34375	0.89	ieu-b-42	6	30168319	0.0223	7.25437e-21	schizophrenia || id:ieu-b-42	schizophrenia	rs2523719	rs2523719	2.68088e-06	0.985908
rs2261033	-0.454568	-0.0717	0.313783	0.491	ieu-b-42	6	31603591	0.0114	3.05401e-10	schizophrenia || id:ieu-b-42	schizophrenia	rs2261033	rs2261033	2.00047e-06	0.98688
rs11235	0.53885	-0.064005	0.328358	0.579	ieu-b-42	3	52745087	0.0113	1.32099e-08	schizophrenia || id:ieu-b-42	schizophrenia	rs11235	rs11235	1.63962e-07	0.997189
rs10838601	-0.447873	0.061705	0.421927	0.335	ieu-b-42	11	46392825	0.0119	1.92199e-07	schizophrenia || id:ieu-b-42	schizophrenia	rs10838601	rs10838601	1.1987e-05	0.958994
rs11039216	-0.434079	-0.0727	0.239437	0.4688	ieu-a-297	11	47406592	0.0159	5.14198e-06	Alzheimer's disease || id:ieu-a-297	Alzheimer's disease	rs11039216	rs11039216	1.34403e-05	0.660956
rs6565259	-0.421049	-0.068	0.356481	0.7	ieu-a-90	16	28898793	0.013	3.89996e-07	Obesity class 1 || id:ieu-a-90	Obesity class 1	rs6565259	rs6565259	1.82091e-05	0.924755
rs9633985	-0.470005	1.05148	0.398058	0.4225	ieu-b-5111	11	66520608	0.01	5.1e-07	Bipolar disorder bip2021 noUKBB || id:ieu-b-5111	Bipolar disorder bip2021 noUKBB	rs9633985	rs9633985	6.9712e-06	0.932598
rs6973987	-0.534307	1.05422	0.227139	0.4483	ieu-b-5111	7	21501358	0.0095	2.51802e-08	Bipolar disorder bip2021 noUKBB || id:ieu-b-5111	Bipolar disorder bip2021 noUKBB	rs6973987	rs6973987	9.61385e-08	0.995514
rs6445538	0.559618	1.05033	0.491071	0.2442	ieu-b-5111	3	52874288	0.011	8.31304e-06	Bipolar disorder bip2021 noUKBB || id:ieu-b-5111	Bipolar disorder bip2021 noUKBB	rs6445538	rs6445538	6.77854e-07	0.86472
rs62446673	-0.659262	0.93876	0.28821	0.1064	ieu-b-5111	7	30071442	0.0138	4.90897e-06	Bipolar disorder bip2021 noUKBB || id:ieu-b-5111	Bipolar disorder bip2021 noUKBB	rs62446673	rs62446673	9.18217e-06	0.680478
rs520987	-0.73737	1.04477	0.247268	0.4684	ieu-b-5111	11	61521446	0.0094	3.19499e-06	Bipolar disorder bip2021 noUKBB || id:ieu-b-5111	Bipolar disorder bip2021 noUKBB	rs520987	rs520987	1.50643e-13	0.987883
rs411457	0.528252	1.04488	0.225519	0.4107	ieu-b-5111	3	52228150	0.0095	3.56402e-06	Bipolar disorder bip2021 noUKBB || id:ieu-b-5111	Bipolar disorder bip2021 noUKBB	rs411457	rs411457	1.78947e-07	0.913024
rs3814883	0.411056	1.04321	0.27514	0.3674	ieu-b-5111	16	29994922	0.0094	7.61307e-06	Bipolar disorder bip2021 noUKBB || id:ieu-b-5111	Bipolar disorder bip2021 noUKBB	rs3814883	rs3814883	8.22902e-06	0.486694
rs2523719	-0.652121	1.07605	0.34375	0.09045	ieu-b-5111	6	30168319	0.0141	1.81798e-07	Bipolar disorder bip2021 noUKBB || id:ieu-b-5111	Bipolar disorder bip2021 noUKBB	rs2523719	rs2523719	2.68088e-06	0.979283
rs2335409	-0.510983	0.95533	0.351227	0.4782	ieu-b-5111	1	154916106	0.0096	2.00798e-06	Bipolar disorder bip2021 noUKBB || id:ieu-b-5111	Bipolar disorder bip2021 noUKBB	rs2335409	rs2335409	2.86958e-07	0.962611
rs11779776	-0.498934	0.9463	0.343465	0.2456	ieu-b-5111	8	145072539	0.01	3.12702e-08	Bipolar disorder bip2021 noUKBB || id:ieu-b-5111	Bipolar disorder bip2021 noUKBB	rs11779776	rs11779776	3.825e-07	0.995076
rs11235	0.53885	0.94176	0.328358	0.4211	ieu-b-5111	3	52745087	0.0095	2.712e-10	Bipolar disorder bip2021 noUKBB || id:ieu-b-5111	Bipolar disorder bip2021 noUKBB	rs11235	rs11235	1.63962e-07	0.99729
rs9633985	-0.470005	0.052004	0.398058	0.4225	ieu-b-5110	11	66520608	0.01	1.94599e-07	Bipolar disorder bip2021 || id:ieu-b-5110	Bipolar disorder bip2021	rs9633985	rs9633985	6.9712e-06	0.957896
rs6973987	-0.534307	0.0526968	0.227139	0.4483	ieu-b-5110	7	21501358	0.0095	2.53099e-08	Bipolar disorder bip2021 || id:ieu-b-5110	Bipolar disorder bip2021	rs6973987	rs6973987	9.61385e-08	0.995464
rs6445538	0.559618	0.0507026	0.491071	0.2442	ieu-b-5110	3	52874288	0.011	4.05798e-06	Bipolar disorder bip2021 || id:ieu-b-5110	Bipolar disorder bip2021	rs6445538	rs6445538	6.77854e-07	0.919554
rs62446673	-0.659262	-0.0636003	0.28821	0.1064	ieu-b-5110	7	30071442	0.0138	3.99301e-06	Bipolar disorder bip2021 || id:ieu-b-5110	Bipolar disorder bip2021	rs62446673	rs62446673	9.18217e-06	0.703611
rs520987	-0.73737	0.0441987	0.247268	0.4684	ieu-b-5110	11	61521446	0.0094	2.50398e-06	Bipolar disorder bip2021 || id:ieu-b-5110	Bipolar disorder bip2021	rs520987	rs520987	1.50643e-13	0.989591
rs411457	0.528252	0.045002	0.225519	0.4107	ieu-b-5110	3	52228150	0.0094	1.94102e-06	Bipolar disorder bip2021 || id:ieu-b-5110	Bipolar disorder bip2021	rs411457	rs411457	1.78947e-07	0.943532
rs3814883	0.411056	0.0423025	0.27514	0.3674	ieu-b-5110	16	29994922	0.0094	7.23402e-06	Bipolar disorder bip2021 || id:ieu-b-5110	Bipolar disorder bip2021	rs3814883	rs3814883	8.22902e-06	0.479165
rs2523719	-0.652121	0.0729995	0.34375	0.09045	ieu-b-5110	6	30168319	0.014	1.87599e-07	Bipolar disorder bip2021 || id:ieu-b-5110	Bipolar disorder bip2021	rs2523719	rs2523719	2.68088e-06	0.978524
rs2335409	-0.510983	-0.046201	0.351227	0.4782	ieu-b-5110	1	154916106	0.0096	1.47499e-06	Bipolar disorder bip2021 || id:ieu-b-5110	Bipolar disorder bip2021	rs2335409	rs2335409	2.86958e-07	0.969025
rs11779776	-0.498934	-0.0548998	0.343465	0.2456	ieu-b-5110	8	145072539	0.01	3.437e-08	Bipolar disorder bip2021 || id:ieu-b-5110	Bipolar disorder bip2021	rs11779776	rs11779776	3.825e-07	0.994957
rs11235	0.53885	-0.0613011	0.328358	0.4211	ieu-b-5110	3	52745087	0.0095	1.05201e-10	Bipolar disorder bip2021 || id:ieu-b-5110	Bipolar disorder bip2021	rs11235	rs11235	1.63962e-07	0.997293
rs884825	0.710552	-0.0851005	0.0995671	0.119	ieu-b-5102	10	104427616	0.0135	2.91501e-10	Schizophrenia || id:ieu-b-5102	Schizophrenia	rs884825	rs884825	6.07957e-07	0.930561
rs7952823	0.420045	0.061603	0.338369	0.606	ieu-b-5102	12	110625149	0.0089	3.58674e-12	Schizophrenia || id:ieu-b-5102	Schizophrenia	rs7952823	rs7952823	7.34848e-06	0.973748
rs7575389	0.547481	-0.0476998	0.386581	0.629	ieu-b-5102	2	198198489	0.0089	9.26296e-08	Schizophrenia || id:ieu-b-5102	Schizophrenia	rs7575389	rs7575389	1.28184e-07	0.99742
rs725957	-0.451706	0.0479994	0.330838	0.614	ieu-b-5102	12	57331741	0.0088	5.91099e-08	Schizophrenia || id:ieu-b-5102	Schizophrenia	rs725957	rs725957	4.2858e-06	0.977414
rs6445538	0.559618	0.0628997	0.491071	0.759	ieu-b-5102	3	52874288	0.0101	5.49604e-10	Schizophrenia || id:ieu-b-5102	Schizophrenia	rs6445538	rs6445538	6.77854e-07	0.99526
rs4930724	0.423833	-0.0482978	0.389423	0.662	ieu-b-5102	12	124425078	0.009	9.26403e-08	Schizophrenia || id:ieu-b-5102	Schizophrenia	rs4930724	rs11057399	9.41387e-06	0.966427
rs443198	-0.566739	0.0642041	0.346037	0.637	ieu-b-5102	6	32190406	0.0092	3.457e-12	Schizophrenia || id:ieu-b-5102	Schizophrenia	rs443198	rs443198	1.95303e-08	0.999329
rs4151657	-0.490279	-0.0501992	0.463542	0.655	ieu-b-5102	6	31917540	0.0091	3.01898e-08	Schizophrenia || id:ieu-b-5102	Schizophrenia	rs4151657	rs4151657	4.82553e-06	0.982098
rs411457	0.528252	0.0448013	0.225519	0.465	ieu-b-5102	3	52228150	0.0087	2.573e-07	Schizophrenia || id:ieu-b-5102	Schizophrenia	rs411457	rs411457	1.78947e-07	0.989985
rs3814883	0.411056	0.0670977	0.27514	0.533	ieu-b-5102	16	29994922	0.0087	1.57616e-14	Schizophrenia || id:ieu-b-5102	Schizophrenia	rs3814883	rs3814883	8.22902e-06	0.964818
rs2523719	-0.652121	0.136801	0.34375	0.863	ieu-b-5102	6	30168319	0.0136	5.66761e-24	Schizophrenia || id:ieu-b-5102	Schizophrenia	rs2523719	rs2523719	2.68088e-06	0.985908
rs2261033	-0.454568	-0.0652001	0.313783	0.533	ieu-b-5102	6	31603591	0.0087	5.17369e-14	Schizophrenia || id:ieu-b-5102	Schizophrenia	rs2261033	rs2261033	2.00047e-06	0.98689
rs11656289	0.50586	0.0399993	0.277311	0.54	ieu-b-5102	17	30761160	0.0087	4.64697e-06	Schizophrenia || id:ieu-b-5102	Schizophrenia	rs11656289	rs11656289	2.00423e-07	0.945177
rs11235	0.53885	-0.0703044	0.328358	0.564	ieu-b-5102	3	52745087	0.0088	1.55812e-15	Schizophrenia || id:ieu-b-5102	Schizophrenia	rs11235	rs11235	1.63962e-07	0.997295
rs10838601	-0.447873	0.060504	0.421927	0.31	ieu-b-5102	11	46392825	0.0093	9.34329e-11	Schizophrenia || id:ieu-b-5102	Schizophrenia	rs10838601	rs10838601	1.1987e-05	0.969921
rs6565259	-0.421049	-0.0199007	0.356481	0.3389	ebi-a-GCST005529	16	28898793	0.00439367	5.91548e-06	Ankylosing spondylitis || id:ebi-a-GCST005529	Ankylosing spondylitis	rs6565259	rs6565259	1.82091e-05	0.813668
rs3093974	-0.46886	-0.0901149	0.398058	0.3596	ebi-a-GCST005529	6	31540784	0.00418913	1.2106e-102	Ankylosing spondylitis || id:ebi-a-GCST005529	Ankylosing spondylitis	rs3093974	rs1041981	6.39534e-06	0.978841
rs2394985	-2.2001	0.136163	0.0394737	0.01518	ebi-a-GCST005529	6	31323557	0.0211526	1.217e-10	Ankylosing spondylitis || id:ebi-a-GCST005529	Ankylosing spondylitis	rs2394985	rs2394985	1.61865e-06	0.555216
rs2261033	-0.454568	-0.148732	0.313783	0.4317	ebi-a-GCST005529	6	31603591	0.00410977	8.79023e-287	Ankylosing spondylitis || id:ebi-a-GCST005529	Ankylosing spondylitis	rs2261033	rs2261033	2.00047e-06	0.98689
rs78783055	-0.576603	0.211709	0.348548	0.1989	ebi-a-GCST005581	12	112276464	0.0432937	1.008e-06	Primary biliary cirrhosis || id:ebi-a-GCST005581	Primary biliary cirrhosis	rs78783055	rs7314870	5.77975e-06	0.9629
rs4728141	-0.471284	-0.244514	0.288352	0.2965	ebi-a-GCST005581	7	128573967	0.0305892	1.3119e-15	Primary biliary cirrhosis || id:ebi-a-GCST005581	Primary biliary cirrhosis	rs4728141	rs4728142	4.85116e-06	0.975463
rs2261033	-0.454568	-0.196389	0.313783	0.4317	ebi-a-GCST005581	6	31603591	0.0305982	1.378e-10	Primary biliary cirrhosis || id:ebi-a-GCST005581	Primary biliary cirrhosis	rs2261033	rs2261033	2.00047e-06	0.986888
rs16868943	1.78099	-0.446607	0.0621762	0.03395	ebi-a-GCST005581	6	33147727	0.0887618	4.86598e-07	Primary biliary cirrhosis || id:ebi-a-GCST005581	Primary biliary cirrhosis	rs16868943	rs16868943	4.72787e-07	0.781196
rs443198	-0.566739	-0.3148	0.346037	0.4607	ebi-a-GCST010005	6	32190406	0.0424	1.20199e-13	Membranous nephropathy || id:ebi-a-GCST010005	Membranous nephropathy	rs443198	rs443198	1.95303e-08	0.999329
rs3093974	-0.46886	-0.5398	0.398058	0.3596	ebi-a-GCST010005	6	31506210	0.0449	2.93089e-33	Membranous nephropathy || id:ebi-a-GCST010005	Membranous nephropathy	rs3093974	rs3093974	6.39534e-06	0.978841
rs2523719	-0.652121	-0.7556	0.34375	0.09045	ebi-a-GCST010005	6	30168319	0.0574	1.49589e-39	Membranous nephropathy || id:ebi-a-GCST010005	Membranous nephropathy	rs2523719	rs2523719	2.68088e-06	0.985908
rs2261033	-0.454568	0.2756	0.313783	0.4317	ebi-a-GCST010005	6	31603591	0.0419	5.02343e-11	Membranous nephropathy || id:ebi-a-GCST010005	Membranous nephropathy	rs2261033	rs2261033	2.00047e-06	0.986889
rs7593195	-0.514873	0.0454	0.448864	0.7924	ebi-a-GCST006085	2	85721246	0.01	5.89698e-06	Prostate cancer || id:ebi-a-GCST006085	Prostate cancer	rs7593195	rs7593195	2.595e-06	0.867063
rs7127080	1.9296	0.0423	0.0394737	0.3332	ebi-a-GCST006085	11	113654745	0.0085	5.94306e-07	Prostate cancer || id:ebi-a-GCST006085	Prostate cancer	rs7127080	rs7127080	4.5859e-06	0.287273
rs5759168	0.710377	-0.0703	0.367347	0.8435	ebi-a-GCST006085	22	43500435	0.0109	1.06001e-10	Prostate cancer || id:ebi-a-GCST006085	Prostate cancer	rs5759168	rs5759168	2.72602e-07	0.996794
rs55958011	-1.11107	-0.1189	0.1125	0.9671	ebi-a-GCST006085	17	642382	0.0227	1.66498e-07	Prostate cancer || id:ebi-a-GCST006085	Prostate cancer	rs55958011	rs55958011	5.77733e-06	0.856456
rs443198	-0.566739	0.0456	0.346037	0.644	ebi-a-GCST006085	6	32190406	0.0083	4.36395e-08	Prostate cancer || id:ebi-a-GCST006085	Prostate cancer	rs443198	rs443198	1.95303e-08	0.999131
rs41301601	0.916646	0.0876	0.178571	0.9523	ebi-a-GCST006085	10	45478876	0.0191	4.45205e-06	Prostate cancer || id:ebi-a-GCST006085	Prostate cancer	rs41301601	rs41301601	4.17916e-06	0.776604
rs35693858	-0.622983	-0.0438	0.464552	0.7751	ebi-a-GCST006085	10	979813	0.0096	4.83805e-06	Prostate cancer || id:ebi-a-GCST006085	Prostate cancer	rs35693858	rs35693858	1.98391e-07	0.967942
rs3014599	-0.713091	0.0482	0.119342	0.1938	ebi-a-GCST006085	1	204425461	0.0103	3.21004e-06	Prostate cancer || id:ebi-a-GCST006085	Prostate cancer	rs3014599	rs3014599	4.57348e-07	0.764368
rs2926536	-0.848503	0.0921	0.456897	0.7439	ebi-a-GCST006085	1	204456983	0.0092	1.06488e-23	Prostate cancer || id:ebi-a-GCST006085	Prostate cancer	rs2926536	rs2926536	2.05724e-16	1
rs2523719	-0.652121	0.0567	0.34375	0.8604	ebi-a-GCST006085	6	30168319	0.0115	8.744e-07	Prostate cancer || id:ebi-a-GCST006085	Prostate cancer	rs2523719	rs2523719	2.68088e-06	0.963155
rs2335409	-0.510983	-0.0497	0.351227	0.6054	ebi-a-GCST006085	1	154916106	0.0081	7.28803e-10	Prostate cancer || id:ebi-a-GCST006085	Prostate cancer	rs2335409	rs2335409	2.86958e-07	0.996501
rs13129703	0.440079	-0.0663	0.182131	0.2936	ebi-a-GCST006085	4	106389337	0.0087	3.32506e-14	Prostate cancer || id:ebi-a-GCST006085	Prostate cancer	rs13129703	rs13129703	1.19776e-05	0.923767
rs13042091	0.553356	-0.057	0.297414	0.4988	ebi-a-GCST006085	20	62273130	0.0082	3.47696e-12	Prostate cancer || id:ebi-a-GCST006085	Prostate cancer	rs13042091	rs13042091	6.8554e-09	0.999535
rs11697610	-0.460919	-0.0431	0.330838	0.606	ebi-a-GCST006085	20	62379531	0.0084	2.96702e-07	Prostate cancer || id:ebi-a-GCST006085	Prostate cancer	rs11697610	rs11697610	6.70698e-06	0.955096
rs115643887	-0.7587	-0.0676	0.25	0.8736	ebi-a-GCST006085	6	109280933	0.0118	1.04201e-08	Prostate cancer || id:ebi-a-GCST006085	Prostate cancer	rs115643887	rs115643887	1.37101e-06	0.985057
rs11264763	0.540691	-0.0592	0.398058	0.6933	ebi-a-GCST006085	1	153948705	0.0086	4.55198e-12	Prostate cancer || id:ebi-a-GCST006085	Prostate cancer	rs11264763	rs11264763	8.62654e-07	0.993903
rs443198	-0.566739	-0.0695221	0.346037	0.4607	ebi-a-GCST006862	6	32190406	0.013493	2.56998e-07	Asthma || id:ebi-a-GCST006862	Asthma	rs443198	rs443198	1.95303e-08	0.998237
rs3857440	0.466168	-0.0846836	0.498201	0.3123	ebi-a-GCST006862	5	131794069	0.0140362	1.61002e-09	Asthma || id:ebi-a-GCST006862	Asthma	rs3857440	rs3857440	1.3331e-05	0.969126
rs10014554	0.742836	0.0432	0.450342	0.7134	ebi-a-GCST007517	4	153520475	0.0084	1.277e-08	Type 2 diabetes || id:ebi-a-GCST007517	Type 2 diabetes	rs10014554	rs6813195	1.80917e-10	0.999925
rs75621460	-1.37265	-0.2007	0.0984848	0.9735	ebi-a-GCST007091	19	41833784	0.0392	3.11401e-07	Osteoarthritis (hip) || id:ebi-a-GCST007091	Osteoarthritis (hip)	rs75621460	rs75621460	1.13728e-07	0.945511
rs6445538	0.559618	-0.0816	0.491071	0.7677	ebi-a-GCST007091	3	52874288	0.0138	3.31902e-09	Osteoarthritis (hip) || id:ebi-a-GCST007091	Osteoarthritis (hip)	rs6445538	rs6445538	6.77854e-07	0.995187
rs11235	0.53885	0.0645	0.328358	0.5468	ebi-a-GCST007091	3	52745087	0.0117	3.54601e-08	Osteoarthritis (hip) || id:ebi-a-GCST007091	Osteoarthritis (hip)	rs11235	rs11235	1.63962e-07	0.996675
rs4728141	-0.471284	-0.0865446	0.288352	0.2965	ebi-a-GCST005569	7	128573967	0.0185358	3.02601e-06	Rheumatoid arthritis || id:ebi-a-GCST005569	Rheumatoid arthritis	rs4728141	rs4728142	4.85116e-06	0.885105
rs4151657	-0.490279	-0.320198	0.463542	0.2476	ebi-a-GCST005569	6	31917540	0.0192403	3.45462e-62	Rheumatoid arthritis || id:ebi-a-GCST005569	Rheumatoid arthritis	rs4151657	rs4151657	4.82553e-06	0.983469
rs2261033	-0.454568	-0.376036	0.313783	0.4317	ebi-a-GCST005569	6	31603591	0.0188847	3.18933e-88	Rheumatoid arthritis || id:ebi-a-GCST005569	Rheumatoid arthritis	rs2261033	rs2261033	2.00047e-06	0.98689
rs2072634	-1.49899	0.520708	0.0841837	0.04173	ebi-a-GCST005569	6	31917291	0.0754316	5.08979e-12	Rheumatoid arthritis || id:ebi-a-GCST005569	Rheumatoid arthritis	rs2072634	rs2072634	1.78962e-07	0.932401
rs75621460	-1.37265	-0.1523	0.0984848	0.9733	ebi-a-GCST007092	19	41833784	0.0256	2.87998e-09	Osteoarthritis of the hip or knee || id:ebi-a-GCST007092	Osteoarthritis of the hip or knee	rs75621460	rs75621460	1.13728e-07	0.962017
rs6445538	0.559618	-0.0501	0.491071	0.7676	ebi-a-GCST007092	3	52874288	0.009	2.57099e-08	Osteoarthritis of the hip or knee || id:ebi-a-GCST007092	Osteoarthritis of the hip or knee	rs6445538	rs6445538	6.77854e-07	0.994656
rs6060438	0.749213	0.048	0.494565	0.7748	ebi-a-GCST007092	20	34077403	0.0091	1.33199e-07	Osteoarthritis of the hip or knee || id:ebi-a-GCST007092	Osteoarthritis of the hip or knee	rs6060438	rs6060438	2.16575e-11	0.999468
rs509002	0.517081	-0.0348	0.214506	0.4138	ebi-a-GCST007092	6	116423299	0.0077	6.85693e-06	Osteoarthritis of the hip or knee || id:ebi-a-GCST007092	Osteoarthritis of the hip or knee	rs509002	rs509002	9.3805e-07	0.677865
rs4985376	-0.449561	-0.0391	0.213622	0.3724	ebi-a-GCST007092	16	69944335	0.0079	7.142e-07	Osteoarthritis of the hip or knee || id:ebi-a-GCST007092	Osteoarthritis of the hip or knee	rs4985376	rs4985376	2.13098e-06	0.905352
rs11235	0.53885	0.0407	0.328358	0.5467	ebi-a-GCST007092	3	52745087	0.0076	9.28004e-08	Osteoarthritis of the hip or knee || id:ebi-a-GCST007092	Osteoarthritis of the hip or knee	rs11235	rs11235	1.63962e-07	0.995676
rs78783055	-0.576603	0.0491	0.348548	0.6469	ebi-a-GCST005843	12	112239872	0.0105	2.828e-06	Ischemic stroke || id:ebi-a-GCST005843	Ischemic stroke	rs78783055	rs10774638	5.77975e-06	0.770353
rs55863310	1.08207	-0.0901	0.227064	0.0743	ebi-a-GCST005843	2	118804010	0.019	1.996e-06	Ischemic stroke || id:ebi-a-GCST005843	Ischemic stroke	rs55863310	rs55863310	1.94152e-09	0.992998
rs72721965	0.694403	-0.0707	0.266667	0.07648	ebi-a-GCST006061	8	135800456	0.0126	2.14699e-08	Atrial fibrillation || id:ebi-a-GCST006061	Atrial fibrillation	rs72721965	rs72721965	2.41697e-06	0.980509
rs6454591	0.506998	0.0357	0.260274	0.3199	ebi-a-GCST006061	6	87889284	0.0071	4.51004e-07	Atrial fibrillation || id:ebi-a-GCST006061	Atrial fibrillation	rs6454591	rs6454591	2.7606e-07	0.981002
rs4930724	0.423833	0.0438	0.389423	0.3468	ebi-a-GCST006061	12	124423817	0.0076	9.54201e-09	Atrial fibrillation || id:ebi-a-GCST006061	Atrial fibrillation	rs4930724	rs4930724	9.41387e-06	0.971385
rs3731747	-0.542987	-0.09	0.44084	0.3562	ebi-a-GCST006061	2	179421294	0.0087	6.88811e-25	Atrial fibrillation || id:ebi-a-GCST006061	Atrial fibrillation	rs3731747	rs35504893	1.04633e-05	0.972848
rs2335409	-0.510983	0.0782	0.351227	0.4782	ebi-a-GCST006061	1	154916106	0.0076	4.05695e-25	Atrial fibrillation || id:ebi-a-GCST006061	Atrial fibrillation	rs2335409	rs2335409	2.86958e-07	0.996511
rs147790633	-0.762383	0.1071	0.282895	0.155	ebi-a-GCST006061	10	75447582	0.0104	5.53988e-25	Atrial fibrillation || id:ebi-a-GCST006061	Atrial fibrillation	rs147790633	rs147790633	2.66126e-06	0.982238
rs11612321	0.586961	0.0456	0.448864	0.2512	ebi-a-GCST006061	12	114469573	0.0088	2.557e-07	Atrial fibrillation || id:ebi-a-GCST006061	Atrial fibrillation	rs11612321	rs11612321	3.98556e-07	0.99143
rs11039216	-0.434079	-0.0727	0.239437	0.4688	ebi-a-GCST002245	11	47406592	0.0159	5.14198e-06	Alzheimer's disease (late onset) || id:ebi-a-GCST002245	Alzheimer's disease (late onset)	rs11039216	rs11039216	1.34403e-05	0.660956
rs9879503	0.519542	-0.037	0.295129	0.5857	ebi-a-GCST004988	3	141170661	0.0063	3.78896e-09	Breast cancer || id:ebi-a-GCST004988	Breast cancer	rs9879503	rs9879503	1.75006e-07	0.996624
rs889310	0.470766	-0.0358	0.24162	0.4394	ebi-a-GCST004988	5	55965167	0.0066	4.88799e-08	Breast cancer || id:ebi-a-GCST004988	Breast cancer	rs889310	rs889310	3.67113e-06	0.969531
rs760701	0.619576	-0.0677	0.309013	0.8145	ebi-a-GCST004988	22	40800518	0.0079	1.42988e-17	Breast cancer || id:ebi-a-GCST004988	Breast cancer	rs760701	rs760701	2.88135e-06	0.9834
rs6968870	-0.577264	0.0407	0.409836	0.3822	ebi-a-GCST004988	7	91661111	0.0063	1.38998e-10	Breast cancer || id:ebi-a-GCST004988	Breast cancer	rs6968870	rs6968870	1.32921e-07	0.99817
rs6005859	-0.487913	-0.0435	0.494565	0.7837	ebi-a-GCST004988	22	29147551	0.0076	8.18597e-09	Breast cancer || id:ebi-a-GCST004988	Breast cancer	rs6005859	rs6005859	8.72365e-06	0.975852
rs4844616	0.416919	-0.0629	0.222222	0.406	ebi-a-GCST004988	1	121171208	0.0065	2.39994e-22	Breast cancer || id:ebi-a-GCST004988	Breast cancer	rs4844616	rs4844616	1.46139e-06	0.981455
rs4072037	0.545494	-0.0289	0.268698	0.4665	ebi-a-GCST004988	1	155162067	0.0062	3.02998e-06	Breast cancer || id:ebi-a-GCST004988	Breast cancer	rs4072037	rs4072037	8.6622e-08	0.971704
rs10902221	0.434202	-0.0417	0.240896	0.4862	ebi-a-GCST004988	11	802379	0.0062	1.35988e-11	Breast cancer || id:ebi-a-GCST004988	Breast cancer	rs10902221	rs10902221	3.19818e-06	0.975064
rs7188755	-0.567345	0.00462496	0.356481	0.630735	ebi-a-GCST90012794	16	28956464	0.000927322	6.59994e-07	Participation in an health questionnaire (not invited vs invited) || id:ebi-a-GCST90012794	Participation in an health questionnaire (not invited vs invited)	rs7188755	rs7188755	1.49921e-07	0.988154
rs6565259	-0.421049	-0.0052272	0.356481	0.632314	ebi-a-GCST90012794	16	28898793	0.000932415	2e-08	Participation in an health questionnaire (not invited vs invited) || id:ebi-a-GCST90012794	Participation in an health questionnaire (not invited vs invited)	rs6565259	rs6565259	1.82091e-05	0.952845
rs1647394	0.400329	-0.00513105	0.218845	0.419023	ebi-a-GCST90012794	11	57418588	0.000906748	1.2e-08	Participation in an health questionnaire (not invited vs invited) || id:ebi-a-GCST90012794	Participation in an health questionnaire (not invited vs invited)	rs1647394	rs1647394	1.32231e-05	0.934991
rs11645306	0.499214	0.00572092	0.199675	0.303654	ebi-a-GCST90012794	16	28983936	0.000975859	3.79997e-09	Participation in an health questionnaire (not invited vs invited) || id:ebi-a-GCST90012794	Participation in an health questionnaire (not invited vs invited)	rs11645306	rs11645306	1.02154e-06	0.980936
rs61799425	0.889216	0.096715	0.15942	0.93567	ebi-a-GCST003116	1	109760555	0.0205415	2.5e-06	Coronary artery disease || id:ebi-a-GCST003116	Coronary artery disease	rs61799425	rs61799425	2.97021e-06	0.870749
rs6119595	-0.70501	0.049	0.476015	0.7881	ebi-a-GCST90007527	20	33869301	0.011	8.66603e-06	Low hand grip strength (60 years and older) (EWGSOP) || id:ebi-a-GCST90007527	Low hand grip strength (60 years and older) (EWGSOP)	rs6119595	rs6119595	2.50578e-08	0.974438
rs4151657	-0.490279	-0.0526	0.463542	0.6769	ebi-a-GCST90007527	6	31917540	0.0095	2.93299e-08	Low hand grip strength (60 years and older) (EWGSOP) || id:ebi-a-GCST90007527	Low hand grip strength (60 years and older) (EWGSOP)	rs4151657	rs4151657	4.82553e-06	0.982133
rs2261033	-0.454568	-0.0449	0.313783	0.5592	ebi-a-GCST90007527	6	31603591	0.009	5.62302e-07	Low hand grip strength (60 years and older) (EWGSOP) || id:ebi-a-GCST90007527	Low hand grip strength (60 years and older) (EWGSOP)	rs2261033	rs2261033	2.00047e-06	0.967387
rs443198	-0.566739	-0.351713	0.346037	0.4607	ebi-a-GCST005527	6	32190406	0.0339153	3.38376e-25	Psoriasis || id:ebi-a-GCST005527	Psoriasis	rs443198	rs443198	1.95303e-08	0.999329
rs3093974	-0.46886	0.23105	0.398058	0.3596	ebi-a-GCST005527	6	31506210	0.0340565	1.16654e-11	Psoriasis || id:ebi-a-GCST005527	Psoriasis	rs3093974	rs3093974	6.39534e-06	0.978841
rs2523719	-0.652121	0.235849	0.34375	0.09045	ebi-a-GCST005527	6	30168319	0.0518695	5.44252e-06	Psoriasis || id:ebi-a-GCST005527	Psoriasis	rs2523719	rs2523719	2.68088e-06	0.930763
rs2523719	-0.652121	0.238257	0.34375	0.09045	ebi-a-GCST005527	6	30168319	0.0519398	4.49273e-06	Psoriasis || id:ebi-a-GCST005527	Psoriasis	rs2523719	rs2523719	2.68088e-06	0.939516
rs2261033	-0.454568	0.210227	0.313783	0.4317	ebi-a-GCST005527	6	31603591	0.0345906	1.22006e-09	Psoriasis || id:ebi-a-GCST005527	Psoriasis	rs2261033	rs2261033	2.00047e-06	0.986863
rs503139	-0.627264	0.0243644	0.480565	0.724651	ebi-a-GCST90012857	3	155551005	0.00502501	1.2e-06	Falling risk || id:ebi-a-GCST90012857	Falling risk	rs503139	rs503139	1.37996e-07	0.985328
rs9380103	-0.722246	0.206164	0.244344	0.08646	ebi-a-GCST005523	6	28985205	0.0344579	2.18998e-09	Celiac disease || id:ebi-a-GCST005523	Celiac disease	rs9380103	rs9380103	4.18866e-06	0.971621
rs9277334	0.63849	0.399135	0.362705	0.1829	ebi-a-GCST005523	6	33033274	0.029019	4.80065e-43	Celiac disease || id:ebi-a-GCST005523	Celiac disease	rs9277334	rs2071362	3.60037e-06	0.983995
rs443198	-0.566739	-1.13414	0.346037	0.4607	ebi-a-GCST005523	6	32190406	0.029483	0	Celiac disease || id:ebi-a-GCST005523	Celiac disease	rs443198	rs443198	1.95303e-08	0.999329
rs4151657	-0.490279	0.888432	0.463542	0.2476	ebi-a-GCST005523	6	31917540	0.0230957	0	Celiac disease || id:ebi-a-GCST005523	Celiac disease	rs4151657	rs4151657	4.82553e-06	0.983469
rs3093974	-0.46886	-0.876302	0.398058	0.3596	ebi-a-GCST005523	6	31510933	0.0227804	0	Celiac disease || id:ebi-a-GCST005523	Celiac disease	rs3093974	rs3130630	6.39534e-06	0.978841
rs2564114	-0.488149	-0.117783	0.286119	0.4403	ebi-a-GCST005523	2	61230647	0.0184494	1.72401e-10	Celiac disease || id:ebi-a-GCST005523	Celiac disease	rs2564114	rs2564114	2.62156e-06	0.982659
rs2523719	-0.652121	-1.14613	0.34375	0.09045	ebi-a-GCST005523	6	30168319	0.0297949	0	Celiac disease || id:ebi-a-GCST005523	Celiac disease	rs2523719	rs2523719	2.68088e-06	0.985908
rs2394985	-2.2001	0.365427	0.0394737	0.01518	ebi-a-GCST005523	6	31323557	0.0794332	4.21599e-06	Celiac disease || id:ebi-a-GCST005523	Celiac disease	rs2394985	rs2394985	1.61865e-06	0.265698
rs2261033	-0.454568	1.03959	0.313783	0.4317	ebi-a-GCST005523	6	31603591	0.0270252	0	Celiac disease || id:ebi-a-GCST005523	Celiac disease	rs2261033	rs2261033	2.00047e-06	0.98689
rs16868943	1.78099	-0.340037	0.0621762	0.03395	ebi-a-GCST005523	6	33147727	0.055402	8.37606e-10	Celiac disease || id:ebi-a-GCST005523	Celiac disease	rs16868943	rs16868943	4.72787e-07	0.81973
rs10172306	-0.589629	-0.105261	0.432692	0.141	ebi-a-GCST005523	2	61307982	0.0227081	3.56303e-06	Celiac disease || id:ebi-a-GCST005523	Celiac disease	rs10172306	rs12713433	3.53117e-06	0.956439
rs73002555	-0.923532	-0.637711	0.15942	0.951761	ebi-a-GCST007236	11	76082062	0.0279712	4.38379e-07	Breast cancer || id:ebi-a-GCST007236	Breast cancer	rs73002555	rs73002555	9.83901e-06	0.882107
rs4945826	-0.510081	0.963458	0.380952	0.307459	ebi-a-GCST007236	6	109575070	0.0106139	8.52727e-06	Breast cancer || id:ebi-a-GCST007236	Breast cancer	rs4945826	rs4945826	6.55558e-07	0.909597
rs2445156	-0.492165	-0.750892	0.428094	0.699496	ebi-a-GCST007236	11	18160946	0.0120603	1.24727e-08	Breast cancer || id:ebi-a-GCST007236	Breast cancer	rs2445156	rs2445156	1.20236e-06	0.992639
rs1647394	0.400329	-0.818357	0.218845	0.363576	ebi-a-GCST007236	11	57418588	0.0110533	6.04199e-06	Breast cancer || id:ebi-a-GCST007236	Breast cancer	rs1647394	rs1647394	1.32231e-05	0.555478
rs11081482	0.51938	0.657669	0.418874	0.303461	ebi-a-GCST007236	18	9519343	0.0129187	2.48491e-06	Breast cancer || id:ebi-a-GCST007236	Breast cancer	rs11081482	rs11081482	3.74734e-06	0.91984
rs11745578	0.534951	0.192363	0.223054	0.439696	ebi-a-GCST90013414	5	68587506	0.0427802	6.90431e-06	COVID-19 (critical illness vs population) || id:ebi-a-GCST90013414	COVID-19 (critical illness vs population)	rs11745578	rs11745578	1.204e-06	0.90818
rs7978841	0.714991	-0.131028	0.356481	0.3534	ebi-a-GCST003156	12	1638692	0.0295665	9.35126e-06	Systemic lupus erythematosus || id:ebi-a-GCST003156	Systemic lupus erythematosus	rs7978841	rs7978841	8.19224e-12	0.99295
rs4728141	-0.471284	-0.356695	0.288352	0.2965	ebi-a-GCST003156	7	128567032	0.0297421	3.8699e-33	Systemic lupus erythematosus || id:ebi-a-GCST003156	Systemic lupus erythematosus	rs4728141	rs4728141	4.85116e-06	0.975463
rs4151657	-0.490279	0.235722	0.463542	0.2476	ebi-a-GCST003156	6	31917540	0.0316339	9.22359e-14	Systemic lupus erythematosus || id:ebi-a-GCST003156	Systemic lupus erythematosus	rs4151657	rs4151657	4.82553e-06	0.983469
rs3093974	-0.46886	-0.231112	0.398058	0.3596	ebi-a-GCST003156	6	31506210	0.0302323	2.09701e-14	Systemic lupus erythematosus || id:ebi-a-GCST003156	Systemic lupus erythematosus	rs3093974	rs3093974	6.39534e-06	0.978841
rs2523719	-0.652121	-0.457425	0.34375	0.09045	ebi-a-GCST003156	6	30168319	0.0397462	1.19344e-30	Systemic lupus erythematosus || id:ebi-a-GCST003156	Systemic lupus erythematosus	rs2523719	rs2523719	2.68088e-06	0.985908
rs2072634	-1.49899	0.867501	0.0841837	0.04173	ebi-a-GCST003156	6	31917291	0.11942	3.74973e-13	Systemic lupus erythematosus || id:ebi-a-GCST003156	Systemic lupus erythematosus	rs2072634	rs2072634	1.78962e-07	0.932402
rs34972471	0.859462	-0.0921315	0.480565	0.3664	ebi-a-GCST009722	11	48050391	0.012	1.62106e-14	Glaucoma (multi-trait analysis) || id:ebi-a-GCST009722	Glaucoma (multi-trait analysis)	rs34972471	rs34972471	1.38013e-11	0.999996
rs2295825	0.505239	0.0485706	0.219697	0.3241	ebi-a-GCST009722	14	53174328	0.0107493	6.22816e-06	Glaucoma (multi-trait analysis) || id:ebi-a-GCST009722	Glaucoma (multi-trait analysis)	rs2295825	rs2295825	1.69998e-06	0.712326
rs2073499	0.645366	-0.0671252	0.28821	0.4387	ebi-a-GCST009722	3	50374293	0.015116	8.96809e-06	Glaucoma (multi-trait analysis) || id:ebi-a-GCST009722	Glaucoma (multi-trait analysis)	rs2073499	rs2073499	3.33482e-06	0.635549
rs17468356	0.963457	-0.0828634	0.25	0.04912	ebi-a-GCST009722	5	87522417	0.0175331	2.28844e-06	Glaucoma (multi-trait analysis) || id:ebi-a-GCST009722	Glaucoma (multi-trait analysis)	rs17468356	rs17468356	4.38853e-10	0.996292
rs13311608	0.525049	-0.0479934	0.258197	0.3205	ebi-a-GCST009722	7	32999601	0.0105069	4.92856e-06	Glaucoma (multi-trait analysis) || id:ebi-a-GCST009722	Glaucoma (multi-trait analysis)	rs13311608	rs13311608	1.97188e-07	0.924416
rs12597510	0.512093	-0.0554187	0.428094	0.256	ebi-a-GCST009722	16	67033680	0.0112152	7.75622e-07	Glaucoma (multi-trait analysis) || id:ebi-a-GCST009722	Glaucoma (multi-trait analysis)	rs12597510	rs12597510	3.73358e-06	0.952913
rs11118276	0.48905	-0.0520196	0.440678	0.4846	ebi-a-GCST009722	1	219498085	0.0116618	8.16921e-06	Glaucoma (multi-trait analysis) || id:ebi-a-GCST009722	Glaucoma (multi-trait analysis)	rs11118276	rs11118276	9.52622e-07	0.849371
rs10838708	0.516998	0.0624498	0.27514	0.3229	ebi-a-GCST009722	11	47441513	0.0105733	3.49728e-09	Glaucoma (multi-trait analysis) || id:ebi-a-GCST009722	Glaucoma (multi-trait analysis)	rs10838708	rs10838708	7.02552e-08	0.997767
rs78783055	-0.576603	0.181509	0.348548	0.1989	ebi-a-GCST90000529	12	112233495	0.0304134	2.40077e-09	Type 1 diabetes || id:ebi-a-GCST90000529	Type 1 diabetes	rs78783055	rs78783055	5.77975e-06	0.977833
rs4151657	-0.490279	0.12996	0.463542	0.2476	ebi-a-GCST90000529	6	31917540	0.0244585	1.07547e-07	Type 1 diabetes || id:ebi-a-GCST90000529	Type 1 diabetes	rs4151657	rs4151657	4.82553e-06	0.98176
rs3093974	-0.46886	-0.321842	0.398058	0.3596	ebi-a-GCST90000529	6	31506210	0.024643	5.56032e-39	Type 1 diabetes || id:ebi-a-GCST90000529	Type 1 diabetes	rs3093974	rs3093974	6.39534e-06	0.978841
rs2523719	-0.652121	-0.270849	0.34375	0.09045	ebi-a-GCST90000529	6	30168319	0.0304614	6.02421e-19	Type 1 diabetes || id:ebi-a-GCST90000529	Type 1 diabetes	rs2523719	rs2523719	2.68088e-06	0.985908
rs245008	0.473629	-0.104595	0.234957	0.3421	ebi-a-GCST90000529	22	30315736	0.0223165	2.77415e-06	Type 1 diabetes || id:ebi-a-GCST90000529	Type 1 diabetes	rs245008	rs245008	2.76228e-06	0.920561
rs2072634	-1.49899	0.774782	0.0841837	0.04173	ebi-a-GCST90000529	6	31917291	0.118811	6.9775e-11	Type 1 diabetes || id:ebi-a-GCST90000529	Type 1 diabetes	rs2072634	rs2072634	1.78962e-07	0.932398
rs16868943	1.78099	0.370669	0.0621762	0.03395	ebi-a-GCST90000529	6	33147727	0.0768303	1.40343e-06	Type 1 diabetes || id:ebi-a-GCST90000529	Type 1 diabetes	rs16868943	rs16868943	4.72787e-07	0.726986
rs1534430	-0.521147	0.107013	0.297414	0.3299	ebi-a-GCST90000529	2	12644736	0.0226022	2.19462e-06	Type 1 diabetes || id:ebi-a-GCST90000529	Type 1 diabetes	rs1534430	rs1534430	8.52835e-08	0.991903
rs59603391	0.812053	-0.0894565	0.293478	0.917442	ebi-a-GCST90013410	1	151124313	0.0191103	2.90001e-06	Basal cell carcinoma || id:ebi-a-GCST90013410	Basal cell carcinoma	rs59603391	rs59603391	1.3343e-07	0.97264
rs28606985	0.477815	0.00472398	0.431208	0.701084	ebi-a-GCST90012792	8	144665680	0.0010586	8.09991e-06	Acceptance of an invitation to participate in a mental health questionnaire || id:ebi-a-GCST90012792	Acceptance of an invitation to participate in a mental health questionnaire	rs28606985	rs28606985	3.04303e-06	0.734356
rs797537	0.443188	0.00576715	0.335843	0.4355	ebi-a-GCST009760	13	51243610	0.00106622	9.80009e-08	Snoring || id:ebi-a-GCST009760	Snoring	rs797537	rs797537	5.92409e-06	0.966068
rs747254	0.766536	-0.00785774	0.227064	0.08866	ebi-a-GCST009760	16	1802518	0.00170741	4.20001e-06	Snoring || id:ebi-a-GCST009760	Snoring	rs747254	rs747254	3.54058e-06	0.750795
rs6565259	-0.421049	-0.00542585	0.356481	0.3389	ebi-a-GCST009760	16	28898793	0.00108863	5.60003e-07	Snoring || id:ebi-a-GCST009760	Snoring	rs6565259	rs6565259	1.82091e-05	0.867644
rs10838708	0.516998	0.0544617	0.27514	0.536695	ebi-a-GCST006487	11	47441513	0.0121973	8.00498e-06	Insomnia complaints || id:ebi-a-GCST006487	Insomnia complaints	rs10838708	rs10838708	7.02552e-08	0.960212
rs7188755	-0.567345	0.0554677	0.356481	0.6399	ebi-a-GCST003043	16	28964716	0.0107317	2.35858e-07	Inflammatory bowel disease || id:ebi-a-GCST003043	Inflammatory bowel disease	rs7188755	rs62037423	1.49921e-07	0.996691
rs6565259	-0.421049	-0.094509	0.356481	0.6419	ebi-a-GCST003043	16	28898793	0.01052	2.61818e-19	Inflammatory bowel disease || id:ebi-a-GCST003043	Inflammatory bowel disease	rs6565259	rs6565259	1.82091e-05	0.957026
rs6427870	-0.757626	0.0867203	0.272981	0.5257	ebi-a-GCST003043	1	200996189	0.0101373	1.18331e-17	Inflammatory bowel disease || id:ebi-a-GCST003043	Inflammatory bowel disease	rs6427870	rs6427870	4.15154e-14	1
rs56049603	0.823088	-0.0585503	0.432692	0.2707	ebi-a-GCST003043	3	49594060	0.0112471	1.93157e-07	Inflammatory bowel disease || id:ebi-a-GCST003043	Inflammatory bowel disease	rs56049603	rs62261249	1.7899e-11	0.999754
rs4728141	-0.471284	-0.0507346	0.288352	0.561	ebi-a-GCST003043	7	128573967	0.0101313	5.50846e-07	Inflammatory bowel disease || id:ebi-a-GCST003043	Inflammatory bowel disease	rs4728141	rs4728142	4.85116e-06	0.957702
rs4072037	0.545494	-0.0670937	0.268698	0.473	ebi-a-GCST003043	1	155162067	0.01025	5.9197e-11	Inflammatory bowel disease || id:ebi-a-GCST003043	Inflammatory bowel disease	rs4072037	rs4072037	8.6622e-08	0.9974
rs3857440	0.466168	0.121572	0.498201	0.7482	ebi-a-GCST003043	5	131794069	0.011643	1.59993e-25	Inflammatory bowel disease || id:ebi-a-GCST003043	Inflammatory bowel disease	rs3857440	rs3857440	1.3331e-05	0.969263
rs35869135	0.769689	-0.129682	0.385542	0.8258	ebi-a-GCST003043	3	49359943	0.0127076	1.88278e-24	Inflammatory bowel disease || id:ebi-a-GCST003043	Inflammatory bowel disease	rs35869135	rs9873994	3.13007e-08	0.999222
rs2072634	-1.49899	-0.148296	0.0841837	0.97802	ebi-a-GCST003043	6	31917291	0.0331841	7.86249e-06	Inflammatory bowel disease || id:ebi-a-GCST003043	Inflammatory bowel disease	rs2072634	rs2072634	1.78962e-07	0.747305
rs13042091	0.553356	-0.0653034	0.297414	0.5032	ebi-a-GCST003043	20	62276869	0.010105	1.03008e-10	Inflammatory bowel disease || id:ebi-a-GCST003043	Inflammatory bowel disease	rs13042091	rs6062293	6.8554e-09	0.999535
rs11716445	-0.835444	-0.121356	0.221198	0.909	ebi-a-GCST003043	3	49534439	0.0167127	3.83442e-13	Inflammatory bowel disease || id:ebi-a-GCST003043	Inflammatory bowel disease	rs11716445	rs113176147	8.50297e-06	0.951945
rs11645306	0.499214	0.0729859	0.199675	0.3014	ebi-a-GCST003043	16	28990101	0.0109834	3.0297e-11	Inflammatory bowel disease || id:ebi-a-GCST003043	Inflammatory bowel disease	rs11645306	rs7187575	1.02154e-06	0.981301
rs1130640	0.661615	-0.098982	0.466899	0.748	ebi-a-GCST003043	9	139319469	0.0114776	6.46994e-18	Inflammatory bowel disease || id:ebi-a-GCST003043	Inflammatory bowel disease	rs1130640	rs10870172	4.11084e-09	0.99982
rs11146014	-0.663399	-0.0967363	0.359133	0.6956	ebi-a-GCST003043	9	139327277	0.0107886	3.06126e-19	Inflammatory bowel disease || id:ebi-a-GCST003043	Inflammatory bowel disease	rs11146014	rs34619169	1.4494e-11	0.999993
rs1024612	0.484932	0.0551236	0.234195	0.4131	ebi-a-GCST003043	17	32549356	0.0103626	1.04059e-07	Inflammatory bowel disease || id:ebi-a-GCST003043	Inflammatory bowel disease	rs1024612	rs1024612	1.30228e-06	0.981735
rs10172306	-0.589629	0.0815965	0.432692	0.2098	ebi-a-GCST003043	2	61307982	0.0119944	1.02518e-11	Inflammatory bowel disease || id:ebi-a-GCST003043	Inflammatory bowel disease	rs10172306	rs12713433	3.53117e-06	0.986039
rs1647394	0.400329	0.00533632	0.218845	0.417948	ebi-a-GCST006100	11	57418588	0.00113982	2.80001e-06	Strenuous sports or other exercises || id:ebi-a-GCST006100	Strenuous sports or other exercises	rs1647394	rs1647394	1.32231e-05	0.564277
rs443198	-0.566739	-0.71344	0.346037	0.4607	ebi-a-GCST005540	6	32190406	0.0879549	4.87192e-14	Sarcoidosis (Lofgren's syndrome) || id:ebi-a-GCST005540	Sarcoidosis (Lofgren's syndrome)	rs443198	rs443198	1.95303e-08	0.999329
rs4151657	-0.490279	0.647792	0.463542	0.2476	ebi-a-GCST005540	6	31917540	0.099128	1.39399e-09	Sarcoidosis (Lofgren's syndrome) || id:ebi-a-GCST005540	Sarcoidosis (Lofgren's syndrome)	rs4151657	rs4151657	4.82553e-06	0.983448
rs3093974	-0.46886	-0.546965	0.398058	0.3596	ebi-a-GCST005540	6	31506210	0.0856857	3.498e-09	Sarcoidosis (Lofgren's syndrome) || id:ebi-a-GCST005540	Sarcoidosis (Lofgren's syndrome)	rs3093974	rs3093974	6.39534e-06	0.978783
rs2523719	-0.652121	-0.888714	0.34375	0.09045	ebi-a-GCST005540	6	30168319	0.104875	4.54988e-15	Sarcoidosis (Lofgren's syndrome) || id:ebi-a-GCST005540	Sarcoidosis (Lofgren's syndrome)	rs2523719	rs2523719	2.68088e-06	0.985908
rs2261033	-0.454568	0.568455	0.313783	0.4317	ebi-a-GCST005540	6	31603591	0.0904022	5.57096e-09	Sarcoidosis (Lofgren's syndrome) || id:ebi-a-GCST005540	Sarcoidosis (Lofgren's syndrome)	rs2261033	rs2261033	2.00047e-06	0.986834
rs7224548	-0.473937	1.04522	0.188552	0.29941	ebi-a-GCST007799	17	43337136	0.00909527	1.2e-06	Asthma (adult onset) || id:ebi-a-GCST007799	Asthma (adult onset)	rs7224548	rs7224548	8.69762e-06	0.740923
rs527078	0.533066	0.949104	0.193709	0.287367	ebi-a-GCST007799	11	111479713	0.00918726	1.29999e-08	Asthma (adult onset) || id:ebi-a-GCST007799	Asthma (adult onset)	rs527078	rs527078	3.03476e-07	0.988908
rs443198	-0.566739	0.942994	0.346037	0.594319	ebi-a-GCST007799	6	32190406	0.00845323	3.80014e-12	Asthma (adult onset) || id:ebi-a-GCST007799	Asthma (adult onset)	rs443198	rs443198	1.95303e-08	0.999329
rs3857440	0.466168	0.924976	0.498201	0.740228	ebi-a-GCST007799	5	131794069	0.00949924	2.19989e-16	Asthma (adult onset) || id:ebi-a-GCST007799	Asthma (adult onset)	rs3857440	rs3857440	1.3331e-05	0.969263
rs3093974	-0.46886	0.961269	0.398058	0.641502	ebi-a-GCST007799	6	31506210	0.00866009	5.1e-06	Asthma (adult onset) || id:ebi-a-GCST007799	Asthma (adult onset)	rs3093974	rs3093974	6.39534e-06	0.702455
rs78783055	-0.576603	0.16405	0.348548	0.1989	ebi-a-GCST005536	12	112276464	0.0260078	2.83224e-10	Type 1 diabetes || id:ebi-a-GCST005536	Type 1 diabetes	rs78783055	rs7314870	5.77975e-06	0.97788
rs730775	-0.502401	0.0953102	0.299712	0.366	ebi-a-GCST002318	6	44232074	0.0188986	1.40001e-08	Rheumatoid arthritis || id:ebi-a-GCST002318	Rheumatoid arthritis	rs730775	rs730775	5.46251e-07	0.993389
rs4728141	-0.471284	-0.105361	0.288352	0.2965	ebi-a-GCST002318	7	128567032	0.0172967	1e-10	Rheumatoid arthritis || id:ebi-a-GCST002318	Rheumatoid arthritis	rs4728141	rs4728141	4.85116e-06	0.975458
rs4151657	-0.490279	-0.301105	0.463542	0.2476	ebi-a-GCST002318	6	31917540	0.0139791	5.49541e-111	Rheumatoid arthritis || id:ebi-a-GCST002318	Rheumatoid arthritis	rs4151657	rs4151657	4.82553e-06	0.983469
rs3817160	-0.543815	-0.076961	0.144231	0.4814	ebi-a-GCST002318	17	37793815	0.0139791	7.00003e-07	Rheumatoid arthritis || id:ebi-a-GCST002318	Rheumatoid arthritis	rs3817160	rs3817160	6.96171e-06	0.827809
rs2261033	-0.454568	-0.446287	0.313783	0.4317	ebi-a-GCST002318	6	31603591	0.0161983	4.19759e-183	Rheumatoid arthritis || id:ebi-a-GCST002318	Rheumatoid arthritis	rs2261033	rs2261033	2.00047e-06	0.98689
rs2241003	0.424104	0.0676586	0.217125	0.4469	ebi-a-GCST002318	9	123666777	0.00962678	9.59997e-08	Rheumatoid arthritis || id:ebi-a-GCST002318	Rheumatoid arthritis	rs2241003	rs2241003	9.70192e-06	0.938464
rs2072634	-1.49899	0.287682	0.0841837	0.04173	ebi-a-GCST002318	6	31917291	0.0392658	8.80035e-13	Rheumatoid arthritis || id:ebi-a-GCST002318	Rheumatoid arthritis	rs2072634	rs2072634	1.78962e-07	0.932402
rs16868943	1.78099	0.274437	0.0621762	0.03395	ebi-a-GCST002318	6	33147727	0.057101	9.59997e-07	Rheumatoid arthritis || id:ebi-a-GCST002318	Rheumatoid arthritis	rs16868943	rs16868943	4.72787e-07	0.733354
rs141060638	1.01675	-0.378436	0.133005	0.007388	ebi-a-GCST002318	6	32908107	0.0498968	1.10002e-13	Rheumatoid arthritis || id:ebi-a-GCST002318	Rheumatoid arthritis	rs141060638	rs141060638	3.86734e-06	0.921559
rs7188755	-0.567345	0.0676587	0.356481	0.6399	ebi-a-GCST003044	16	28964716	0.0129419	1.71479e-07	Crohn's disease || id:ebi-a-GCST003044	Crohn's disease	rs7188755	rs62037423	1.49921e-07	0.997113
rs6565259	-0.421049	-0.117973	0.356481	0.6419	ebi-a-GCST003044	16	28898793	0.0127133	1.70294e-20	Crohn's disease || id:ebi-a-GCST003044	Crohn's disease	rs6565259	rs6565259	1.82091e-05	0.957026
rs6427870	-0.757626	0.0782493	0.272981	0.5257	ebi-a-GCST003044	1	200996189	0.0122784	1.85447e-10	Crohn's disease || id:ebi-a-GCST003044	Crohn's disease	rs6427870	rs6427870	4.15154e-14	0.999999
rs443198	-0.566739	-0.0720838	0.346037	0.642	ebi-a-GCST003044	6	32190406	0.0127852	1.71965e-08	Crohn's disease || id:ebi-a-GCST003044	Crohn's disease	rs443198	rs443198	1.95303e-08	0.999296
rs4072037	0.545494	-0.0695597	0.268698	0.473	ebi-a-GCST003044	1	155162067	0.0123839	1.94361e-08	Crohn's disease || id:ebi-a-GCST003044	Crohn's disease	rs4072037	rs4072037	8.6622e-08	0.997318
rs3857440	0.466168	0.164198	0.498201	0.7482	ebi-a-GCST003044	5	131794069	0.0142848	1.40378e-30	Crohn's disease || id:ebi-a-GCST003044	Crohn's disease	rs3857440	rs3857440	1.3331e-05	0.969263
rs35869135	0.769689	-0.124191	0.385542	0.8258	ebi-a-GCST003044	3	49359943	0.0153443	5.79295e-16	Crohn's disease || id:ebi-a-GCST003044	Crohn's disease	rs35869135	rs9873994	3.13007e-08	0.999222
rs16868943	1.78099	-0.188119	0.0621762	0.97978	ebi-a-GCST003044	6	33147727	0.0385275	1.04636e-06	Crohn's disease || id:ebi-a-GCST003044	Crohn's disease	rs16868943	rs16868943	4.72787e-07	0.746729
rs13042091	0.553356	-0.0690471	0.297414	0.5032	ebi-a-GCST003044	20	62276869	0.0122674	1.81773e-08	Crohn's disease || id:ebi-a-GCST003044	Crohn's disease	rs13042091	rs6062293	6.8554e-09	0.999504
rs11716445	-0.835444	-0.115662	0.221198	0.909	ebi-a-GCST003044	3	49534439	0.0201431	9.35513e-09	Crohn's disease || id:ebi-a-GCST003044	Crohn's disease	rs11716445	rs113176147	8.50297e-06	0.951591
rs11645306	0.499214	0.0935302	0.199675	0.3014	ebi-a-GCST003044	16	28990101	0.0134038	2.99709e-12	Crohn's disease || id:ebi-a-GCST003044	Crohn's disease	rs11645306	rs7187575	1.02154e-06	0.981302
rs1130640	0.661615	-0.116793	0.466899	0.748	ebi-a-GCST003044	9	139319469	0.0138029	2.63998e-17	Crohn's disease || id:ebi-a-GCST003044	Crohn's disease	rs1130640	rs10870172	4.11084e-09	0.99982
rs11146014	-0.663399	-0.116755	0.359133	0.6956	ebi-a-GCST003044	9	139327277	0.0129971	2.63087e-19	Crohn's disease || id:ebi-a-GCST003044	Crohn's disease	rs11146014	rs34619169	1.4494e-11	0.999993
rs1024612	0.484932	0.0749822	0.234195	0.4131	ebi-a-GCST003044	17	32549356	0.0125373	2.22147e-09	Crohn's disease || id:ebi-a-GCST003044	Crohn's disease	rs1024612	rs1024612	1.30228e-06	0.984085
rs10172306	-0.589629	0.089454	0.432692	0.2098	ebi-a-GCST003044	2	61307982	0.0144467	5.94073e-10	Crohn's disease || id:ebi-a-GCST003044	Crohn's disease	rs10172306	rs12713433	3.53117e-06	0.986029
rs28520437	0.553263	-0.108404	0.28169	0.538493	ebi-a-GCST006464	15	51553277	0.0152644	1.23197e-12	Endometrial cancer || id:ebi-a-GCST006464	Endometrial cancer	rs28520437	rs28520437	1.0545e-07	0.997331
rs2072634	-1.49899	0.308	0.0841837	0.9804	ebi-a-GCST010723	6	31917291	0.0537	9.43105e-09	Early age-related macular degeneration || id:ebi-a-GCST010723	Early age-related macular degeneration	rs2072634	rs2072634	1.78962e-07	0.93189
rs10014554	0.742836	0.0485	0.450342	0.6898	ebi-a-GCST007515	4	153520475	0.0069	1.10103e-13	Type 2 diabetes || id:ebi-a-GCST007515	Type 2 diabetes	rs10014554	rs6813195	1.80917e-10	0.999976
rs143864706	-1.37411	-0.2133	0.0695876	0.9755	ebi-a-GCST005647	12	57254456	0.047	5.55699e-06	Amyotrophic lateral sclerosis || id:ebi-a-GCST005647	Amyotrophic lateral sclerosis	rs143864706	rs143864706	4.39341e-06	0.392179
rs143864706	-1.37411	-0.2133	0.0695876	0.9755	ebi-a-GCST005647	12	57254456	0.047	5.55699e-06	Amyotrophic lateral sclerosis || id:ebi-a-GCST005647	Amyotrophic lateral sclerosis	rs143864706	rs143864706	4.39341e-06	0.392179
rs143864706	-1.37411	-0.2133	0.0695876	0.9755	ebi-a-GCST005647	12	57254456	0.047	5.55699e-06	Amyotrophic lateral sclerosis || id:ebi-a-GCST005647	Amyotrophic lateral sclerosis	rs143864706	rs143864706	4.39341e-06	0.392179
rs143864706	-1.37411	-0.2133	0.0695876	0.9755	ebi-a-GCST005647	12	57254456	0.047	5.55699e-06	Amyotrophic lateral sclerosis || id:ebi-a-GCST005647	Amyotrophic lateral sclerosis	rs143864706	rs143864706	4.39341e-06	0.392179
rs143864706	-1.37411	-0.2133	0.0695876	0.9755	ebi-a-GCST005647	12	57254456	0.047	5.55699e-06	Amyotrophic lateral sclerosis || id:ebi-a-GCST005647	Amyotrophic lateral sclerosis	rs143864706	rs143864706	4.39341e-06	0.392179
rs2523719	-0.652121	0.0087342	0.34375	0.831226	ebi-a-GCST005902	6	30234934	0.0015903	3.97283e-08	Depression (broad) || id:ebi-a-GCST005902	Depression (broad)	rs2523719	rs3129835	2.68088e-06	0.984006
rs3093974	-0.46886	0.00646406	0.398058	0.639222	ebi-a-GCST006098	6	31506210	0.00136704	2.30001e-06	Vigorous physical activity || id:ebi-a-GCST006098	Vigorous physical activity	rs3093974	rs3093974	6.39534e-06	0.840814
rs2523719	-0.652121	0.00833325	0.34375	0.828492	ebi-a-GCST006098	6	30168319	0.00170305	9.90011e-07	Vigorous physical activity || id:ebi-a-GCST006098	Vigorous physical activity	rs2523719	rs2523719	2.68088e-06	0.948766
rs6119595	-0.70501	0.0405	0.476015	0.7891	ebi-a-GCST90007526	20	33869301	0.0091	8.26894e-06	Low hand grip strength (60 years and older) (EWGSOP) || id:ebi-a-GCST90007526	Low hand grip strength (60 years and older) (EWGSOP)	rs6119595	rs6119595	2.50578e-08	0.967009
rs4151657	-0.490279	-0.0478	0.463542	0.6769	ebi-a-GCST90007526	6	31917540	0.0078	1.024e-09	Low hand grip strength (60 years and older) (EWGSOP) || id:ebi-a-GCST90007526	Low hand grip strength (60 years and older) (EWGSOP)	rs4151657	rs4151657	4.82553e-06	0.983399
rs2703594	0.75596	0.0413	0.157407	0.2147	ebi-a-GCST90007526	15	57488790	0.009	4.02402e-06	Low hand grip strength (60 years and older) (EWGSOP) || id:ebi-a-GCST90007526	Low hand grip strength (60 years and older) (EWGSOP)	rs2703594	rs2703594	2.74966e-10	0.983297
rs2261033	-0.454568	-0.0413	0.313783	0.5597	ebi-a-GCST90007526	6	31603591	0.0074	2.38902e-08	Low hand grip strength (60 years and older) (EWGSOP) || id:ebi-a-GCST90007526	Low hand grip strength (60 years and older) (EWGSOP)	rs2261033	rs2261033	2.00047e-06	0.985607
rs201764	-0.458908	0.0372	0.395161	0.3497	ebi-a-GCST90007526	13	51061932	0.0078	1.86102e-06	Low hand grip strength (60 years and older) (EWGSOP) || id:ebi-a-GCST90007526	Low hand grip strength (60 years and older) (EWGSOP)	rs201764	rs201764	1.11898e-05	0.819408
rs78783055	-0.576603	0.0598	0.348548	0.82	ebi-a-GCST006908	12	112233495	0.013	3.92799e-06	Ischemic stroke || id:ebi-a-GCST006908	Ischemic stroke	rs78783055	rs78783055	5.77975e-06	0.753875
rs55863310	1.08207	-0.0911	0.227064	0.0773	ebi-a-GCST006908	2	118804010	0.0202	6.20998e-06	Ischemic stroke || id:ebi-a-GCST006908	Ischemic stroke	rs55863310	rs55863310	1.94152e-09	0.97999
rs12608612	-0.773257	-0.0973404	0.221198	0.909554	ebi-a-GCST011364	19	11510371	0.0193295	4.79999e-07	Myocardial infarction || id:ebi-a-GCST011364	Myocardial infarction	rs12608612	rs12608612	8.56772e-06	0.937509
rs75621460	-1.37265	-0.1433	0.0984848	0.9734	ebi-a-GCST007090	19	41833784	0.0313	4.82303e-06	Knee osteoarthritis || id:ebi-a-GCST007090	Knee osteoarthritis	rs75621460	rs75621460	1.13728e-07	0.770938
rs6060438	0.749213	0.077	0.494565	0.7748	ebi-a-GCST007090	20	34077403	0.0111	4.75335e-12	Knee osteoarthritis || id:ebi-a-GCST007090	Knee osteoarthritis	rs6060438	rs6060438	2.16575e-11	0.999994
rs4985376	-0.449561	-0.0614	0.213622	0.3721	ebi-a-GCST007090	16	69944335	0.0096	1.895e-10	Knee osteoarthritis || id:ebi-a-GCST007090	Knee osteoarthritis	rs4985376	rs4985376	2.13098e-06	0.975596
rs4151657	-0.490279	-0.48858	0.463542	0.2476	ebi-a-GCST000679	6	31917540	0.0250482	9.83332e-85	Rheumatoid arthritis || id:ebi-a-GCST000679	Rheumatoid arthritis	rs4151657	rs4151657	4.82553e-06	0.983469
rs2261033	-0.454568	-0.518794	0.313783	0.4317	ebi-a-GCST000679	6	31603591	0.0238193	3.55631e-105	Rheumatoid arthritis || id:ebi-a-GCST000679	Rheumatoid arthritis	rs2261033	rs2261033	2.00047e-06	0.98689
rs6445538	0.559618	0.1197	0.491071	0.7631	ebi-a-GCST003724	3	52874288	0.0264	4.71498e-06	Bipolar disorder || id:ebi-a-GCST003724	Bipolar disorder	rs6445538	rs6445538	6.77854e-07	0.967843
rs6427870	-0.757626	0.113329	0.272981	0.4864	ebi-a-GCST000964	1	200996189	0.0207182	4.49997e-08	Ulcerative colitis || id:ebi-a-GCST000964	Ulcerative colitis	rs6427870	rs6427870	4.15154e-14	0.999942
rs4728141	-0.471284	0.0953102	0.288352	0.2965	ebi-a-GCST000964	7	128573967	0.0199038	1.68e-06	Ulcerative colitis || id:ebi-a-GCST000964	Ulcerative colitis	rs4728141	rs4728142	4.85116e-06	0.934163
rs443198	-0.566739	0.14842	0.346037	0.4607	ebi-a-GCST000964	6	32190406	0.0193618	1.77992e-14	Ulcerative colitis || id:ebi-a-GCST000964	Ulcerative colitis	rs443198	rs443198	1.95303e-08	0.999329
rs35869135	0.769689	0.157004	0.385542	0.1122	ebi-a-GCST000964	3	49359943	0.0262512	2.21998e-09	Ulcerative colitis || id:ebi-a-GCST000964	Ulcerative colitis	rs35869135	rs9873994	3.13007e-08	0.999218
rs2564114	-0.488149	0.0953102	0.286119	0.4403	ebi-a-GCST000964	2	61230647	0.0199475	1.76999e-06	Ulcerative colitis || id:ebi-a-GCST000964	Ulcerative colitis	rs2564114	rs2564114	2.62156e-06	0.948507
rs2261033	-0.454568	0.10436	0.313783	0.4317	ebi-a-GCST000964	6	31603591	0.0200237	1.86999e-07	Ulcerative colitis || id:ebi-a-GCST000964	Ulcerative colitis	rs2261033	rs2261033	2.00047e-06	0.983751
rs13042091	0.553356	0.10436	0.297414	0.348	ebi-a-GCST000964	20	62294015	0.0196976	1.17001e-07	Ulcerative colitis || id:ebi-a-GCST000964	Ulcerative colitis	rs13042091	rs2297434	6.8554e-09	0.999332
rs11716445	-0.835444	0.165514	0.221198	0.03115	ebi-a-GCST000964	3	49406095	0.0343035	1.40001e-06	Ulcerative colitis || id:ebi-a-GCST000964	Ulcerative colitis	rs11716445	rs11716445	8.50297e-06	0.918935
rs4728141	-0.471284	-0.263287	0.288352	0.2965	ebi-a-GCST003129	7	128573967	0.0320733	2.23203e-16	Primary biliary cholangitis || id:ebi-a-GCST003129	Primary biliary cholangitis	rs4728141	rs4728142	4.85116e-06	0.975463
rs2261033	-0.454568	-0.204491	0.313783	0.4317	ebi-a-GCST003129	6	31603591	0.0321001	1.88521e-10	Primary biliary cholangitis || id:ebi-a-GCST003129	Primary biliary cholangitis	rs2261033	rs2261033	2.00047e-06	0.986887
rs8105901	0.72894	-0.054004	0.324153	0.149821	ebi-a-GCST011365	19	41792092	0.01049	2.68999e-07	Myocardial infarction || id:ebi-a-GCST011365	Myocardial infarction	rs8105901	rs8105901	6.41237e-07	0.991173
rs78783055	-0.576603	0.050663	0.348548	0.82481	ebi-a-GCST011365	12	112233495	0.00963	1.45999e-07	Myocardial infarction || id:ebi-a-GCST011365	Myocardial infarction	rs78783055	rs78783055	5.77975e-06	0.973348
rs7593195	-0.514873	-0.045884	0.448864	0.81107	ebi-a-GCST011365	2	85721246	0.009655	2.04998e-06	Myocardial infarction || id:ebi-a-GCST011365	Myocardial infarction	rs7593195	rs7593195	2.595e-06	0.95762
rs883544	-0.526399	1.08281	0.150943	0.232838	ebi-a-GCST007800	17	37387413	0.0136773	5.99998e-09	Asthma (childhood onset) || id:ebi-a-GCST007800	Asthma (childhood onset)	rs883544	rs883544	7.5366e-06	0.914878
rs7793125	-0.422566	0.947316	0.24234	0.451495	ebi-a-GCST007800	7	22809160	0.0116621	3.50002e-06	Asthma (childhood onset) || id:ebi-a-GCST007800	Asthma (childhood onset)	rs7793125	rs7793125	8.09466e-06	0.626403
rs7224548	-0.473937	1.08674	0.188552	0.299432	ebi-a-GCST007800	17	43337136	0.0126317	4.49987e-11	Asthma (childhood onset) || id:ebi-a-GCST007800	Asthma (childhood onset)	rs7224548	rs7224548	8.69762e-06	0.938093
rs6737774	-0.521717	0.948163	0.262363	0.495125	ebi-a-GCST007800	2	242918157	0.0112299	2.1e-06	Asthma (childhood onset) || id:ebi-a-GCST007800	Asthma (childhood onset)	rs6737774	rs6737774	4.92688e-08	0.975655
rs6498016	0.589258	1.0801	0.460674	0.804868	ebi-a-GCST007800	16	27391788	0.014662	1.5e-07	Asthma (childhood onset) || id:ebi-a-GCST007800	Asthma (childhood onset)	rs6498016	rs6498016	1.87084e-06	0.986031
rs443198	-0.566739	0.91582	0.346037	0.594609	ebi-a-GCST007800	6	32190406	0.01175	7.19946e-14	Asthma (childhood onset) || id:ebi-a-GCST007800	Asthma (childhood onset)	rs443198	rs443198	1.95303e-08	0.999329
rs3857440	0.466168	0.901607	0.498201	0.740643	ebi-a-GCST007800	5	131794069	0.0132041	4.40048e-15	Asthma (childhood onset) || id:ebi-a-GCST007800	Asthma (childhood onset)	rs3857440	rs3857440	1.3331e-05	0.969263
rs3817160	-0.543815	1.17506	0.144231	0.213629	ebi-a-GCST007800	17	37793815	0.0141122	2.90001e-30	Asthma (childhood onset) || id:ebi-a-GCST007800	Asthma (childhood onset)	rs3817160	rs3817160	6.96171e-06	0.912941
rs36066142	0.457071	1.06826	0.392283	0.66702	ebi-a-GCST007800	12	121182774	0.012306	8.09991e-08	Asthma (childhood onset) || id:ebi-a-GCST007800	Asthma (childhood onset)	rs36066142	rs36066142	7.07794e-06	0.969977
rs2241003	0.424104	1.06264	0.217125	0.362244	ebi-a-GCST007800	9	123666777	0.0120372	4.49997e-07	Asthma (childhood onset) || id:ebi-a-GCST007800	Asthma (childhood onset)	rs2241003	rs2241003	9.70192e-06	0.867953
rs1929846	-0.638966	1.10263	0.0960699	0.124985	ebi-a-GCST007800	6	35174642	0.0174783	2.30001e-08	Asthma (childhood onset) || id:ebi-a-GCST007800	Asthma (childhood onset)	rs1929846	rs1929846	7.35097e-06	0.812582
rs12923166	0.580515	0.929777	0.378165	0.65641	ebi-a-GCST007800	16	27229434	0.0123159	3.40001e-09	Asthma (childhood onset) || id:ebi-a-GCST007800	Asthma (childhood onset)	rs12923166	rs12923166	2.00253e-08	0.999376
rs7575389	0.547481	-0.032	0.386581	0.6098	ebi-a-GCST006414	2	198198489	0.0068	2.87402e-06	Atrial fibrillation || id:ebi-a-GCST006414	Atrial fibrillation	rs7575389	rs7575389	1.28184e-07	0.947565
rs72721965	0.694403	-0.0547	0.266667	0.902	ebi-a-GCST006414	8	135800456	0.0117	2.86999e-06	Atrial fibrillation || id:ebi-a-GCST006414	Atrial fibrillation	rs72721965	rs72721965	2.41697e-06	0.806767
rs6454591	0.506998	0.0395	0.260274	0.4736	ebi-a-GCST006414	6	87889284	0.0066	2.44101e-09	Atrial fibrillation || id:ebi-a-GCST006414	Atrial fibrillation	rs6454591	rs6454591	2.7606e-07	0.994436
rs4930724	0.423833	0.0347	0.389423	0.6708	ebi-a-GCST006414	12	124423817	0.007	8.046e-07	Atrial fibrillation || id:ebi-a-GCST006414	Atrial fibrillation	rs4930724	rs4930724	9.41387e-06	0.847856
rs3731747	-0.542987	-0.0658	0.44084	0.7866	ebi-a-GCST006414	2	179421186	0.0112	3.96899e-09	Atrial fibrillation || id:ebi-a-GCST006414	Atrial fibrillation	rs3731747	rs3731747	1.04633e-05	0.97212
rs2926536	-0.848503	0.0339	0.456897	0.7372	ebi-a-GCST006414	1	204456983	0.0076	8.23209e-06	Atrial fibrillation || id:ebi-a-GCST006414	Atrial fibrillation	rs2926536	rs2926536	2.05724e-16	0.956315
rs27345	0.502219	-0.0384	0.463542	0.7002	ebi-a-GCST006414	16	2267877	0.0075	2.93501e-07	Atrial fibrillation || id:ebi-a-GCST006414	Atrial fibrillation	rs27345	rs27345	2.84003e-06	0.964236
rs2335409	-0.510983	0.0784	0.351227	0.6217	ebi-a-GCST006414	1	154916106	0.0069	5.81969e-30	Atrial fibrillation || id:ebi-a-GCST006414	Atrial fibrillation	rs2335409	rs2335409	2.86958e-07	0.996511
rs2281652	-0.435383	0.0322	0.24234	0.4456	ebi-a-GCST006414	14	55253864	0.0066	1.23401e-06	Atrial fibrillation || id:ebi-a-GCST006414	Atrial fibrillation	rs2281652	rs2281652	4.73788e-06	0.7665
rs147790633	-0.762383	0.1117	0.282895	0.8564	ebi-a-GCST006414	10	75447582	0.0097	6.23735e-31	Atrial fibrillation || id:ebi-a-GCST006414	Atrial fibrillation	rs147790633	rs147790633	2.66126e-06	0.982238
rs10014554	0.742836	0.0461	0.450342	0.6873	ebi-a-GCST007516	4	153520475	0.007	1.53285e-12	Type 2 diabetes (adjusted for BMI) || id:ebi-a-GCST007516	Type 2 diabetes (adjusted for BMI)	rs10014554	rs6813195	1.80917e-10	0.999976
rs10157197	0.515695	-0.00156577	0.361801	0.602396	ebi-a-GCST90013420	1	150250636	0.000300104	1.79999e-07	Ambidextrousness || id:ebi-a-GCST90013420	Ambidextrousness	rs10157197	rs10157197	6.83487e-07	0.984012
rs6688545	0.655997	-0.0714245	0.44084	0.7731	ebi-a-GCST003045	1	101590335	0.0151256	2.33432e-06	Ulcerative colitis || id:ebi-a-GCST003045	Ulcerative colitis	rs6688545	rs6688545	4.34747e-07	0.98599
rs6565259	-0.421049	-0.0630274	0.356481	0.6419	ebi-a-GCST003045	16	28898793	0.0131827	1.74377e-06	Ulcerative colitis || id:ebi-a-GCST003045	Ulcerative colitis	rs6565259	rs6565259	1.82091e-05	0.882945
rs6427870	-0.757626	0.0943261	0.272981	0.5257	ebi-a-GCST003045	1	200996189	0.0127608	1.44777e-13	Ulcerative colitis || id:ebi-a-GCST003045	Ulcerative colitis	rs6427870	rs6427870	4.15154e-14	1
rs56049603	0.823088	-0.080572	0.432692	0.2707	ebi-a-GCST003045	3	49594060	0.0142493	1.56329e-08	Ulcerative colitis || id:ebi-a-GCST003045	Ulcerative colitis	rs56049603	rs62261249	1.7899e-11	0.999975
rs4728141	-0.471284	-0.0969671	0.288352	0.561	ebi-a-GCST003045	7	128573967	0.0126655	1.91823e-14	Ulcerative colitis || id:ebi-a-GCST003045	Ulcerative colitis	rs4728141	rs4728142	4.85116e-06	0.975463
rs443198	-0.566739	0.122501	0.346037	0.642	ebi-a-GCST003045	6	32190406	0.0135665	1.72187e-19	Ulcerative colitis || id:ebi-a-GCST003045	Ulcerative colitis	rs443198	rs443198	1.95303e-08	0.999329
rs4072037	0.545494	-0.0625236	0.268698	0.473	ebi-a-GCST003045	1	155162067	0.0128788	1.20517e-06	Ulcerative colitis || id:ebi-a-GCST003045	Ulcerative colitis	rs4072037	rs4072037	8.6622e-08	0.992434
rs3857440	0.466168	0.0827164	0.498201	0.7482	ebi-a-GCST003045	5	131794069	0.0146135	1.51123e-08	Ulcerative colitis || id:ebi-a-GCST003045	Ulcerative colitis	rs3857440	rs3857440	1.3331e-05	0.968708
rs35869135	0.769689	-0.127405	0.385542	0.8258	ebi-a-GCST003045	3	49359943	0.0159261	1.24681e-15	Ulcerative colitis || id:ebi-a-GCST003045	Ulcerative colitis	rs35869135	rs9873994	3.13007e-08	0.999222
rs3093974	-0.46886	-0.0600405	0.398058	0.6581	ebi-a-GCST003045	6	31506210	0.0129808	3.74016e-06	Ulcerative colitis || id:ebi-a-GCST003045	Ulcerative colitis	rs3093974	rs3093974	6.39534e-06	0.900609
rs2261033	-0.454568	-0.0627462	0.313783	0.5271	ebi-a-GCST003045	6	31603591	0.0125878	6.20569e-07	Ulcerative colitis || id:ebi-a-GCST003045	Ulcerative colitis	rs2261033	rs2261033	2.00047e-06	0.97676
rs2072634	-1.49899	-0.209818	0.0841837	0.97802	ebi-a-GCST003045	6	31917291	0.0404344	2.1131e-07	Ulcerative colitis || id:ebi-a-GCST003045	Ulcerative colitis	rs2072634	rs2072634	1.78962e-07	0.924691
rs1929846	-0.638966	0.0967684	0.0960699	0.1145	ebi-a-GCST003045	6	35193773	0.0196042	7.96985e-07	Ulcerative colitis || id:ebi-a-GCST003045	Ulcerative colitis	rs1929846	rs763155	7.35097e-06	0.738598
rs13042091	0.553356	-0.0608633	0.297414	0.5032	ebi-a-GCST003045	20	62276869	0.0126937	1.62855e-06	Ulcerative colitis || id:ebi-a-GCST003045	Ulcerative colitis	rs13042091	rs6062293	6.8554e-09	0.996822
rs11716445	-0.835444	-0.120543	0.221198	0.909	ebi-a-GCST003045	3	49534439	0.0209241	8.36334e-09	Ulcerative colitis || id:ebi-a-GCST003045	Ulcerative colitis	rs11716445	rs113176147	8.50297e-06	0.951599
rs1130640	0.661615	-0.066146	0.466899	0.748	ebi-a-GCST003045	9	139319469	0.0144511	4.71162e-06	Ulcerative colitis || id:ebi-a-GCST003045	Ulcerative colitis	rs1130640	rs10870172	4.11084e-09	0.994525
rs11146014	-0.663399	-0.0728527	0.359133	0.6956	ebi-a-GCST003045	9	139327277	0.0135897	8.28209e-08	Ulcerative colitis || id:ebi-a-GCST003045	Ulcerative colitis	rs11146014	rs34619169	1.4494e-11	0.999894
rs9277334	0.63849	-0.2002	0.362705	0.8561	ebi-a-GCST010681	6	33030112	0.0365	4.26697e-08	Type 1 diabetes || id:ebi-a-GCST010681	Type 1 diabetes	rs9277334	rs9277334	3.60037e-06	0.983333
rs78783055	-0.576603	0.1858	0.348548	0.8332	ebi-a-GCST010681	12	112233495	0.0327	1.29399e-08	Type 1 diabetes || id:ebi-a-GCST010681	Type 1 diabetes	rs78783055	rs78783055	5.77975e-06	0.97759
rs443198	-0.566739	-0.1656	0.346037	0.5951	ebi-a-GCST010681	6	32190406	0.0282	4.04203e-09	Type 1 diabetes || id:ebi-a-GCST010681	Type 1 diabetes	rs443198	rs443198	1.95303e-08	0.99932
rs3093974	-0.46886	-0.3602	0.398058	0.6317	ebi-a-GCST010681	6	31506210	0.0282	1.89191e-37	Type 1 diabetes || id:ebi-a-GCST010681	Type 1 diabetes	rs3093974	rs3093974	6.39534e-06	0.978841
rs2523719	-0.652121	-0.3758	0.34375	0.8332	ebi-a-GCST010681	6	30168319	0.0337	7.29625e-29	Type 1 diabetes || id:ebi-a-GCST010681	Type 1 diabetes	rs2523719	rs2523719	2.68088e-06	0.985908
rs2261033	-0.454568	-0.1395	0.313783	0.5522	ebi-a-GCST010681	6	31603591	0.0281	6.99697e-07	Type 1 diabetes || id:ebi-a-GCST010681	Type 1 diabetes	rs2261033	rs2261033	2.00047e-06	0.976072
rs2072634	-1.49899	0.704	0.0841837	0.9823	ebi-a-GCST010681	6	31917291	0.1298	5.84104e-08	Type 1 diabetes || id:ebi-a-GCST010681	Type 1 diabetes	rs2072634	rs2072634	1.78962e-07	0.929977
rs16868943	1.78099	0.4717	0.0621762	0.9728	ebi-a-GCST010681	6	33147727	0.091	2.19801e-07	Type 1 diabetes || id:ebi-a-GCST010681	Type 1 diabetes	rs16868943	rs16868943	4.72787e-07	0.801466
rs7793125	-0.422566	-0.0355195	0.24234	0.453126	ebi-a-GCST90014325	7	22809160	0.00657717	6.64829e-08	Asthma || id:ebi-a-GCST90014325	Asthma	rs7793125	rs7793125	8.09466e-06	0.946332
rs7224548	-0.473937	0.044999	0.188552	0.300118	ebi-a-GCST90014325	17	43337136	0.00711429	2.52982e-10	Asthma || id:ebi-a-GCST90014325	Asthma	rs7224548	rs7224548	8.69762e-06	0.93803
rs527078	0.533066	-0.0379415	0.193709	0.283637	ebi-a-GCST90014325	11	111479713	0.007227	1.52125e-07	Asthma || id:ebi-a-GCST90014325	Asthma	rs527078	rs527078	3.03476e-07	0.982343
rs3857440	0.466168	-0.076355	0.498201	0.735906	ebi-a-GCST90014325	5	131794069	0.00741883	7.65244e-25	Asthma || id:ebi-a-GCST90014325	Asthma	rs3857440	rs3857440	1.3331e-05	0.969263
rs3817160	-0.543815	0.0664764	0.144231	0.213516	ebi-a-GCST90014325	17	37793815	0.00795765	6.6115e-17	Asthma || id:ebi-a-GCST90014325	Asthma	rs3817160	rs3817160	6.96171e-06	0.912941
rs12923166	0.580515	-0.0409719	0.378165	0.654314	ebi-a-GCST90014325	16	27229434	0.00692879	3.35359e-09	Asthma || id:ebi-a-GCST90014325	Asthma	rs12923166	rs12923166	2.00253e-08	0.999373
rs1134777	0.579612	-0.0351494	0.480565	0.271391	ebi-a-GCST90014325	10	75538651	0.00733034	1.62622e-06	Asthma || id:ebi-a-GCST90014325	Asthma	rs1134777	rs1134777	1.48813e-07	0.981312
rs9277334	0.63849	0.210104	0.362705	0.1829	ebi-a-GCST001198	6	33034596	0.025358	1.17598e-16	Multiple sclerosis || id:ebi-a-GCST001198	Multiple sclerosis	rs9277334	rs2301226	3.60037e-06	0.983995
rs3093974	-0.46886	0.19407	0.398058	0.3596	ebi-a-GCST001198	6	31515799	0.0179547	3.12536e-27	Multiple sclerosis || id:ebi-a-GCST001198	Multiple sclerosis	rs3093974	rs2071591	6.39534e-06	0.978841
rs730775	-0.502401	0.0984	0.299712	0.448	ebi-a-GCST90013534	6	44232074	0.0134	2.0361e-13	Rheumatoid arthritis || id:ebi-a-GCST90013534	Rheumatoid arthritis	rs730775	rs730775	5.46251e-07	0.993579
rs4728141	-0.471284	-0.1226	0.288352	0.416	ebi-a-GCST90013534	7	128567032	0.015	2.85693e-16	Rheumatoid arthritis || id:ebi-a-GCST90013534	Rheumatoid arthritis	rs4728141	rs4728141	4.85116e-06	0.975463
rs443198	-0.566739	-0.0612	0.346037	0.3917	ebi-a-GCST90013534	6	32190406	0.0116	1.448e-07	Rheumatoid arthritis || id:ebi-a-GCST90013534	Rheumatoid arthritis	rs443198	rs443198	1.95303e-08	0.998908
rs4151657	-0.490279	-0.2203	0.463542	0.4638	ebi-a-GCST90013534	6	31917540	0.0118	9.62277e-78	Rheumatoid arthritis || id:ebi-a-GCST90013534	Rheumatoid arthritis	rs4151657	rs4151657	4.82553e-06	0.983469
rs3093974	-0.46886	0.0541	0.398058	0.7156	ebi-a-GCST90013534	6	31506210	0.0118	4.79104e-06	Rheumatoid arthritis || id:ebi-a-GCST90013534	Rheumatoid arthritis	rs3093974	rs3093974	6.39534e-06	0.851394
rs2261033	-0.454568	-0.2913	0.313783	0.2556	ebi-a-GCST90013534	6	31603591	0.0124	6.80769e-122	Rheumatoid arthritis || id:ebi-a-GCST90013534	Rheumatoid arthritis	rs2261033	rs2261033	2.00047e-06	0.98689
rs2241003	0.424104	0.059	0.217125	0.34	ebi-a-GCST90013534	9	123666777	0.0115	3.02002e-07	Rheumatoid arthritis || id:ebi-a-GCST90013534	Rheumatoid arthritis	rs2241003	rs2241003	9.70192e-06	0.922364
rs2072634	-1.49899	0.2255	0.0841837	0.9358	ebi-a-GCST90013534	6	31917291	0.0297	3.39078e-14	Rheumatoid arthritis || id:ebi-a-GCST90013534	Rheumatoid arthritis	rs2072634	rs2072634	1.78962e-07	0.932402
rs16868943	1.78099	0.2913	0.0621762	0.9882	ebi-a-GCST90013534	6	33147727	0.0517	1.758e-08	Rheumatoid arthritis || id:ebi-a-GCST90013534	Rheumatoid arthritis	rs16868943	rs16868943	4.72787e-07	0.818087
rs1534430	-0.521147	0.0575	0.297414	0.6327	ebi-a-GCST90013534	2	12644736	0.0125	4.14e-06	Rheumatoid arthritis || id:ebi-a-GCST90013534	Rheumatoid arthritis	rs1534430	rs1534430	8.52835e-08	0.978671
rs141060638	1.01675	-0.3876	0.133005	0.9883	ebi-a-GCST90013534	6	32908107	0.0513	4.28549e-14	Rheumatoid arthritis || id:ebi-a-GCST90013534	Rheumatoid arthritis	rs141060638	rs141060638	3.86734e-06	0.921559
rs11645306	0.499214	0.0765	0.199675	0.1332	ebi-a-GCST90013534	16	28983936	0.0161	1.95601e-06	Rheumatoid arthritis || id:ebi-a-GCST90013534	Rheumatoid arthritis	rs11645306	rs11645306	1.02154e-06	0.94064
rs10415976	-0.76954	0.0719	0.215278	0.5417	ebi-a-GCST90013534	19	941603	0.0151	2.09802e-06	Rheumatoid arthritis || id:ebi-a-GCST90013534	Rheumatoid arthritis	rs10415976	rs10415976	6.59539e-06	0.830755
rs797537	0.443188	-0.00556702	0.335843	0.401003	ebi-a-GCST009761	13	51243610	0.0010488	1.2e-07	Snoring || id:ebi-a-GCST009761	Snoring	rs797537	rs797537	5.92409e-06	0.963954
rs8021296	0.58221	0.0218	0.487226	0.7985	ebi-a-GCST90014033	14	23473248	0.0049	9.52796e-06	Haemorrhoidal disease || id:ebi-a-GCST90014033	Haemorrhoidal disease	rs8021296	rs8021296	2.09185e-06	0.665048
rs67719649	-0.670662	0.0239	0.44084	0.7958	ebi-a-GCST90014033	7	127232264	0.0049	1.237e-06	Haemorrhoidal disease || id:ebi-a-GCST90014033	Haemorrhoidal disease	rs67719649	rs67719649	1.4829e-07	0.979923
rs6445538	0.559618	0.0314	0.491071	0.7574	ebi-a-GCST90014033	3	52874288	0.0046	9.13692e-12	Haemorrhoidal disease || id:ebi-a-GCST90014033	Haemorrhoidal disease	rs6445538	rs6445538	6.77854e-07	0.995268
rs62030570	-0.812444	-0.0269	0.244344	0.1316	ebi-a-GCST90014033	16	15881175	0.0059	5.02204e-06	Haemorrhoidal disease || id:ebi-a-GCST90014033	Haemorrhoidal disease	rs62030570	rs62030570	1.39858e-06	0.733481
rs411457	0.528252	0.0194	0.225519	0.4709	ebi-a-GCST90014033	3	52228150	0.004	9.72008e-07	Haemorrhoidal disease || id:ebi-a-GCST90014033	Haemorrhoidal disease	rs411457	rs411457	1.78947e-07	0.953904
rs201764	-0.458908	0.0204	0.395161	0.3637	ebi-a-GCST90014033	13	51061932	0.0042	1.07399e-06	Haemorrhoidal disease || id:ebi-a-GCST90014033	Haemorrhoidal disease	rs201764	rs201764	1.11898e-05	0.802338
rs11779776	-0.498934	-0.0211	0.343465	0.6366	ebi-a-GCST90014033	8	145072539	0.0041	2.72101e-07	Haemorrhoidal disease || id:ebi-a-GCST90014033	Haemorrhoidal disease	rs11779776	rs11779776	3.825e-07	0.986329
rs11235	0.53885	-0.019	0.328358	0.5555	ebi-a-GCST90014033	3	52745087	0.004	2.40497e-06	Haemorrhoidal disease || id:ebi-a-GCST90014033	Haemorrhoidal disease	rs11235	rs11235	1.63962e-07	0.944218
rs10838708	0.516998	-0.0186	0.27514	0.5269	ebi-a-GCST90014033	11	47441513	0.004	2.66201e-06	Haemorrhoidal disease || id:ebi-a-GCST90014033	Haemorrhoidal disease	rs10838708	rs10838708	7.02552e-08	0.946989
rs28520437	0.553263	-0.108192	0.28169	0.538493	ebi-a-GCST006465	15	51553277	0.017932	1.60469e-09	Endometrial cancer (endometrioid histology) || id:ebi-a-GCST006465	Endometrial cancer (endometrioid histology)	rs28520437	rs28520437	1.0545e-07	0.997319
rs9277334	0.63849	-0.652846	0.362705	0.1829	ebi-a-GCST005528	6	33033274	0.0682718	1.15001e-21	Juvenile idiopathic arthritis (oligoarticular or rheumatoid factor-negative polyarticular) || id:ebi-a-GCST005528	Juvenile idiopathic arthritis (oligoarticular or rheumatoid factor-negative polyarticular)	rs9277334	rs2071362	3.60037e-06	0.983995
rs443198	-0.566739	0.407668	0.346037	0.4607	ebi-a-GCST005528	6	32190406	0.0577934	1.7398e-12	Juvenile idiopathic arthritis (oligoarticular or rheumatoid factor-negative polyarticular) || id:ebi-a-GCST005528	Juvenile idiopathic arthritis (oligoarticular or rheumatoid factor-negative polyarticular)	rs443198	rs443198	1.95303e-08	0.999329
rs4151657	-0.490279	-0.294161	0.463542	0.2476	ebi-a-GCST005528	6	31917540	0.0552794	1.03001e-07	Juvenile idiopathic arthritis (oligoarticular or rheumatoid factor-negative polyarticular) || id:ebi-a-GCST005528	Juvenile idiopathic arthritis (oligoarticular or rheumatoid factor-negative polyarticular)	rs4151657	rs4151657	4.82553e-06	0.981898
rs2261033	-0.454568	-0.337186	0.313783	0.4317	ebi-a-GCST005528	6	31603591	0.0541846	4.88e-10	Juvenile idiopathic arthritis (oligoarticular or rheumatoid factor-negative polyarticular) || id:ebi-a-GCST005528	Juvenile idiopathic arthritis (oligoarticular or rheumatoid factor-negative polyarticular)	rs2261033	rs2261033	2.00047e-06	0.986882
rs10014554	0.742836	0.0461	0.450342	0.4269	ebi-a-GCST007518	4	153520475	0.007	1.53285e-12	Type 2 diabetes (adjusted for BMI) || id:ebi-a-GCST007518	Type 2 diabetes (adjusted for BMI)	rs10014554	rs6813195	1.80917e-10	0.999976
rs35614792	0.42192	0.0448	0.290598	0.560881	ebi-a-GCST006867	10	101934235	0.0079	1.57199e-08	Type 2 diabetes || id:ebi-a-GCST006867	Type 2 diabetes	rs35614792	rs35614792	1.00794e-05	0.961858
rs2915640	-0.417866	0.0437	0.295129	0.445353	ebi-a-GCST006867	12	121639526	0.0079	2.93501e-08	Type 2 diabetes || id:ebi-a-GCST006867	Type 2 diabetes	rs2915640	rs2915640	1.14704e-05	0.958648
rs10014554	0.742836	0.046	0.450342	0.729037	ebi-a-GCST006867	4	153517796	0.0089	2.69898e-07	Type 2 diabetes || id:ebi-a-GCST006867	Type 2 diabetes	rs10014554	rs10014554	1.80917e-10	0.999529
rs2564114	-0.488149	-0.121332	0.286119	0.4403	ebi-a-GCST000612	2	61230647	0.0256238	2.18902e-06	Celiac disease || id:ebi-a-GCST000612	Celiac disease	rs2564114	rs2564114	2.62156e-06	0.949838
rs28520437	0.553263	-0.147523	0.28169	0.553011	ebi-a-GCST90020091	15	51553277	0.0128713	2.05779e-30	Estradiol levels || id:ebi-a-GCST90020091	Estradiol levels	rs28520437	rs28520437	1.0545e-07	0.997331
rs9879503	0.519542	-0.0301	0.295129	0.3912	ebi-a-GCST005038	3	141170661	0.0058	2.115e-07	Allergic disease (asthma, hay fever or eczema) || id:ebi-a-GCST005038	Allergic disease (asthma, hay fever or eczema)	rs9879503	rs9879503	1.75006e-07	0.992859
rs527078	0.533066	-0.0428	0.193709	0.3401	ebi-a-GCST005038	11	111479713	0.0063	1.22999e-11	Allergic disease (asthma, hay fever or eczema) || id:ebi-a-GCST005038	Allergic disease (asthma, hay fever or eczema)	rs527078	rs527078	3.03476e-07	0.989505
rs3857440	0.466168	-0.0366	0.498201	0.7041	ebi-a-GCST005038	5	131794069	0.0063	5.23396e-09	Allergic disease (asthma, hay fever or eczema) || id:ebi-a-GCST005038	Allergic disease (asthma, hay fever or eczema)	rs3857440	rs3857440	1.3331e-05	0.968556
rs3817160	-0.543815	0.0377	0.144231	0.2279	ebi-a-GCST005038	17	37793815	0.007	6.33695e-08	Allergic disease (asthma, hay fever or eczema) || id:ebi-a-GCST005038	Allergic disease (asthma, hay fever or eczema)	rs3817160	rs3817160	6.96171e-06	0.894197
rs36066142	0.457071	0.0302	0.392283	0.3469	ebi-a-GCST005038	12	121182774	0.0061	7.61307e-07	Allergic disease (asthma, hay fever or eczema) || id:ebi-a-GCST005038	Allergic disease (asthma, hay fever or eczema)	rs36066142	rs36066142	7.07794e-06	0.912746
rs2241003	0.424104	-0.0264	0.217125	0.3946	ebi-a-GCST005038	9	123666777	0.0059	8.27009e-06	Allergic disease (asthma, hay fever or eczema) || id:ebi-a-GCST005038	Allergic disease (asthma, hay fever or eczema)	rs2241003	rs2241003	9.70192e-06	0.360782
rs9277334	0.63849	0.253087	0.362705	0.1829	ebi-a-GCST005531	6	33033274	0.0253858	2.07014e-23	Multiple sclerosis || id:ebi-a-GCST005531	Multiple sclerosis	rs9277334	rs2071362	3.60037e-06	0.983995
rs443198	-0.566739	0.242199	0.346037	0.4607	ebi-a-GCST005531	6	32190406	0.0177332	1.81009e-42	Multiple sclerosis || id:ebi-a-GCST005531	Multiple sclerosis	rs443198	rs443198	1.95303e-08	0.999329
rs4151657	-0.490279	0.346442	0.463542	0.2476	ebi-a-GCST005531	6	31917540	0.0182157	1.18987e-80	Multiple sclerosis || id:ebi-a-GCST005531	Multiple sclerosis	rs4151657	rs4151657	4.82553e-06	0.983469
rs3093974	-0.46886	0.239019	0.398058	0.3596	ebi-a-GCST005531	6	31506210	0.0178612	7.70016e-41	Multiple sclerosis || id:ebi-a-GCST005531	Multiple sclerosis	rs3093974	rs3093974	6.39534e-06	0.978841
rs2261033	-0.454568	0.236609	0.313783	0.4317	ebi-a-GCST005531	6	31603591	0.0167672	3.22998e-45	Multiple sclerosis || id:ebi-a-GCST005531	Multiple sclerosis	rs2261033	rs2261033	2.00047e-06	0.98689
rs6565259	-0.421049	-0.0223836	0.356481	0.631009	ebi-a-GCST90000514	16	28898793	0.00500756	7.82312e-06	Gastroesophageal reflux disease || id:ebi-a-GCST90000514	Gastroesophageal reflux disease	rs6565259	rs6565259	1.82091e-05	0.367679
rs56084453	0.626658	0.0272164	0.487226	0.799112	ebi-a-GCST90000514	3	44883971	0.00602752	6.32121e-06	Gastroesophageal reflux disease || id:ebi-a-GCST90000514	Gastroesophageal reflux disease	rs56084453	rs10514710	1.55598e-07	0.932518
rs56049603	0.823088	0.0306633	0.432692	0.258705	ebi-a-GCST90000514	3	49604904	0.00548887	2.31745e-08	Gastroesophageal reflux disease || id:ebi-a-GCST90000514	Gastroesophageal reflux disease	rs56049603	rs11928090	1.7899e-11	0.999873
rs2583398	-0.553724	-0.0263646	0.421927	0.697628	ebi-a-GCST90000514	4	102228696	0.00524982	5.11364e-07	Gastroesophageal reflux disease || id:ebi-a-GCST90000514	Gastroesophageal reflux disease	rs2583398	rs2583398	1.50253e-07	0.990728
rs147790633	-0.762383	0.0621	0.282895	0.155	ebi-a-GCST009541	10	75447582	0.0114	4.53398e-08	Heart failure || id:ebi-a-GCST009541	Heart failure	rs147790633	rs147790633	2.66126e-06	0.977768
rs3093974	-0.46886	-0.094189	0.398058	0.648484	ebi-a-GCST004750	6	31506210	0.019871	2.13717e-06	Squamous cell lung carcinoma || id:ebi-a-GCST004750	Squamous cell lung carcinoma	rs3093974	rs3093974	6.39534e-06	0.909883
rs2523719	-0.652121	-0.16755	0.34375	0.875131	ebi-a-GCST004750	6	30168319	0.02786	1.81101e-09	Squamous cell lung carcinoma || id:ebi-a-GCST004750	Squamous cell lung carcinoma	rs2523719	rs2523719	2.68088e-06	0.985869
rs2523719	-0.652121	-0.132559	0.34375	0.866981	ebi-a-GCST004749	6	30168319	0.023216	1.13164e-08	Lung cancer in ever smokers || id:ebi-a-GCST004749	Lung cancer in ever smokers	rs2523719	rs2523719	2.68088e-06	0.985714
rs2523719	-0.652121	-0.132541	0.34375	0.872369	ebi-a-GCST004748	6	30168319	0.01744	2.96415e-14	Lung cancer || id:ebi-a-GCST004748	Lung cancer	rs2523719	rs2523719	2.68088e-06	0.985908
rs9277334	0.63849	-0.239505	0.362705	0.867474	ebi-a-GCST003566	6	33030112	0.0384653	4.76881e-10	Multiple sclerosis || id:ebi-a-GCST003566	Multiple sclerosis	rs9277334	rs9277334	3.60037e-06	0.983988
rs443198	-0.566739	-0.276861	0.346037	0.671203	ebi-a-GCST003566	6	32190406	0.0272732	3.26663e-24	Multiple sclerosis || id:ebi-a-GCST003566	Multiple sclerosis	rs443198	rs443198	1.95303e-08	0.999329
rs4151657	-0.490279	-0.317776	0.463542	0.652882	ebi-a-GCST003566	6	31917540	0.0269065	3.44985e-32	Multiple sclerosis || id:ebi-a-GCST003566	Multiple sclerosis	rs4151657	rs4151657	4.82553e-06	0.983469
rs3093974	-0.46886	-0.153034	0.398058	0.689636	ebi-a-GCST003566	6	31521903	0.0273146	2.11101e-08	Multiple sclerosis || id:ebi-a-GCST003566	Multiple sclerosis	rs3093974	rs3094594	6.39534e-06	0.978394
rs2261033	-0.454568	-0.229769	0.313783	0.537885	ebi-a-GCST003566	6	31603591	0.0254092	1.52792e-19	Multiple sclerosis || id:ebi-a-GCST003566	Multiple sclerosis	rs2261033	rs2261033	2.00047e-06	0.98689
rs12296430	0.663266	-0.161234	0.444867	0.21222	ebi-a-GCST003566	12	6503500	0.0303163	1.04672e-07	Multiple sclerosis || id:ebi-a-GCST003566	Multiple sclerosis	rs12296430	rs12296430	1.01955e-07	0.998329
rs3093974	-0.46886	-0.24059	0.398058	0.3596	ebi-a-GCST005538	6	31506210	0.0408381	3.2e-09	Sarcoidosis || id:ebi-a-GCST005538	Sarcoidosis	rs3093974	rs3093974	6.39534e-06	0.978783
rs2523719	-0.652121	-0.37363	0.34375	0.09045	ebi-a-GCST005538	6	30168319	0.0517147	3.26663e-13	Sarcoidosis || id:ebi-a-GCST005538	Sarcoidosis	rs2523719	rs2523719	2.68088e-06	0.985908
rs2261033	-0.454568	0.287282	0.313783	0.4317	ebi-a-GCST005538	6	31603591	0.0395025	3.04369e-13	Sarcoidosis || id:ebi-a-GCST005538	Sarcoidosis	rs2261033	rs2261033	2.00047e-06	0.98689
rs4056	-0.538681	-0.106479	0.167266	0.30319	ebi-a-GCST012879	17	81063675	0.0208654	3.34087e-07	Colorectal cancer || id:ebi-a-GCST012879	Colorectal cancer	rs4056	rs4056	1.07933e-06	0.961328
rs9277334	0.63849	-0.203241	0.362705	0.873	ebi-a-GCST90014023	6	33030112	0.020569	5.03037e-23	Type 1 diabetes || id:ebi-a-GCST90014023	Type 1 diabetes	rs9277334	rs9277334	3.60037e-06	0.983995
rs78783055	-0.576603	0.14109	0.348548	0.832	ebi-a-GCST90014023	12	112233495	0.019161	1.79019e-13	Type 1 diabetes || id:ebi-a-GCST90014023	Type 1 diabetes	rs78783055	rs78783055	5.77975e-06	0.977887
rs59753868	0.798007	0.142096	0.266667	0.112	ebi-a-GCST90014023	11	2206826	0.023052	7.09006e-10	Type 1 diabetes || id:ebi-a-GCST90014023	Type 1 diabetes	rs59753868	rs59753868	1.55173e-06	0.985796
rs4151657	-0.490279	-0.123048	0.463542	0.676	ebi-a-GCST90014023	6	31917540	0.015587	2.92012e-15	Type 1 diabetes || id:ebi-a-GCST90014023	Type 1 diabetes	rs4151657	rs4151657	4.82553e-06	0.983469
rs3093974	-0.46886	-0.283768	0.398058	0.645	ebi-a-GCST90014023	6	31506210	0.015609	7.39946e-74	Type 1 diabetes || id:ebi-a-GCST90014023	Type 1 diabetes	rs3093974	rs3093974	6.39534e-06	0.978841
rs245008	0.473629	-0.084714	0.234957	0.419	ebi-a-GCST90014023	22	30315736	0.014215	2.53e-09	Type 1 diabetes || id:ebi-a-GCST90014023	Type 1 diabetes	rs245008	rs245008	2.76228e-06	0.975722
rs2261033	-0.454568	-0.231626	0.313783	0.534	ebi-a-GCST90014023	6	31603591	0.015384	3.12033e-51	Type 1 diabetes || id:ebi-a-GCST90014023	Type 1 diabetes	rs2261033	rs2261033	2.00047e-06	0.98689
rs2072634	-1.49899	0.666709	0.0841837	0.9811	ebi-a-GCST90014023	6	31917291	0.061881	4.56983e-27	Type 1 diabetes || id:ebi-a-GCST90014023	Type 1 diabetes	rs2072634	rs2072634	1.78962e-07	0.932402
rs16868943	1.78099	0.43853	0.0621762	0.9826	ebi-a-GCST90014023	6	33147727	0.05682	1.18005e-14	Type 1 diabetes || id:ebi-a-GCST90014023	Type 1 diabetes	rs16868943	rs16868943	4.72787e-07	0.819845
rs1534430	-0.521147	0.076597	0.297414	0.606	ebi-a-GCST90014023	2	12644736	0.015159	4.35001e-07	Type 1 diabetes || id:ebi-a-GCST90014023	Type 1 diabetes	rs1534430	rs1534430	8.52835e-08	0.991227
rs3786555	-0.596806	0.0457	0.40748	0.799596	ebi-a-GCST90018793	19	41748153	0.0098	2.76802e-06	Angina pectoris || id:ebi-a-GCST90018793	Angina pectoris	rs3786555	rs3786555	4.82045e-06	0.830306
rs3093974	-0.46886	-0.0417	0.398058	0.639999	ebi-a-GCST90018793	6	31506210	0.0082	3.85398e-07	Angina pectoris || id:ebi-a-GCST90018793	Angina pectoris	rs3093974	rs3093974	6.39534e-06	0.941727
rs11636934	0.530683	-0.0462	0.395161	0.700261	ebi-a-GCST90018793	15	74275170	0.0085	4.96204e-08	Angina pectoris || id:ebi-a-GCST90018793	Angina pectoris	rs11636934	rs11636934	1.26982e-06	0.990148
rs1109751	-0.609646	-0.0454	0.487226	0.708761	ebi-a-GCST90018793	1	156439000	0.0086	1.214e-07	Angina pectoris || id:ebi-a-GCST90018793	Angina pectoris	rs1109751	rs1109751	1.96809e-07	0.996121
rs7224548	-0.473937	0.0376	0.188552	0.301233	ebi-a-GCST90018795	17	43337136	0.0075	5.40605e-07	Asthma || id:ebi-a-GCST90018795	Asthma	rs7224548	rs7224548	8.69762e-06	0.819434
rs3857440	0.466168	-0.0706	0.498201	0.70726	ebi-a-GCST90018795	5	131794069	0.0076	1.24796e-20	Asthma || id:ebi-a-GCST90018795	Asthma	rs3857440	rs3857440	1.3331e-05	0.969263
rs3817160	-0.543815	0.0606	0.144231	0.283882	ebi-a-GCST90018795	17	37793815	0.0079	1.91779e-14	Asthma || id:ebi-a-GCST90018795	Asthma	rs3817160	rs3817160	6.96171e-06	0.912941
rs12923166	0.580515	-0.0478	0.378165	0.620382	ebi-a-GCST90018795	16	27229434	0.0072	2.98882e-11	Asthma || id:ebi-a-GCST90018795	Asthma	rs12923166	rs12923166	2.00253e-08	0.999399
rs9277334	0.63849	0.3208	0.362705	0.83188	ebi-a-GCST90018804	6	33030112	0.0347	2.63087e-20	Chronic hepatitis B infection || id:ebi-a-GCST90018804	Chronic hepatitis B infection	rs9277334	rs9277334	3.60037e-06	0.983995
rs4056	-0.538681	-0.08	0.167266	0.3328	ebi-a-GCST90018808	17	81063675	0.0139	7.53199e-09	Colorectal cancer || id:ebi-a-GCST90018808	Colorectal cancer	rs4056	rs4056	1.07933e-06	0.971348
rs4056	-0.538681	-0.0395	0.167266	0.333293	ebi-a-GCST90018814	17	81063675	0.0069	1.185e-08	Cataracts || id:ebi-a-GCST90018814	Cataracts	rs4056	rs4056	1.07933e-06	0.970718
rs185220479	-1.41954	-0.1653	0.0546875	0.0135289	ebi-a-GCST90018814	16	70129613	0.037	7.80207e-06	Cataracts || id:ebi-a-GCST90018814	Cataracts	rs185220479	rs185220479	1.6026e-05	0.120798
rs655623	-0.758944	0.0653	0.272124	0.775438	ebi-a-GCST90018819	5	176534516	0.0104	3.65401e-10	Cholelithiasis || id:ebi-a-GCST90018819	Cholelithiasis	rs655623	rs655623	3.31066e-06	0.978706
rs5757159	0.597456	-0.0425	0.351227	0.593479	ebi-a-GCST90018819	22	38982743	0.0083	3.56903e-07	Cholelithiasis || id:ebi-a-GCST90018819	Cholelithiasis	rs5757159	rs5757159	3.58294e-09	0.997667
rs28429491	0.586728	-0.0468	0.415842	0.591751	ebi-a-GCST90018819	8	59460434	0.0085	4.03896e-08	Cholelithiasis || id:ebi-a-GCST90018819	Cholelithiasis	rs28429491	rs28429491	8.85782e-09	0.999403
rs6916947	-0.842033	-0.0888	0.498201	0.663971	ebi-a-GCST90018839	6	112435682	0.0198	7.52697e-06	Endometriosis || id:ebi-a-GCST90018839	Endometriosis	rs6916947	rs6916947	1.56464e-13	0.979034
rs9277334	0.63849	0.1503	0.362705	0.834947	ebi-a-GCST90018847	6	33030112	0.0269	2.24999e-08	Graves' disease || id:ebi-a-GCST90018847	Graves' disease	rs9277334	rs9277334	3.60037e-06	0.982541
rs8046707	0.41544	0.1371	0.338369	0.467337	ebi-a-GCST90018847	16	30916233	0.0285	1.56599e-06	Graves' disease || id:ebi-a-GCST90018847	Graves' disease	rs8046707	rs8046707	1.37282e-05	0.754889
rs4151657	-0.490279	0.1297	0.463542	0.65517	ebi-a-GCST90018847	6	31917540	0.0232	2.22998e-08	Graves' disease || id:ebi-a-GCST90018847	Graves' disease	rs4151657	rs4151657	4.82553e-06	0.981572
rs2523719	-0.652121	-0.3728	0.34375	0.957307	ebi-a-GCST90018847	6	30168319	0.0679	4.00904e-08	Graves' disease || id:ebi-a-GCST90018847	Graves' disease	rs2523719	rs2523719	2.68088e-06	0.984659
rs1534430	-0.521147	0.1051	0.297414	0.570957	ebi-a-GCST90018847	2	12644736	0.0219	1.557e-06	Graves' disease || id:ebi-a-GCST90018847	Graves' disease	rs1534430	rs1534430	8.52835e-08	0.976626
rs4072037	0.545494	-0.2093	0.268698	0.3819	ebi-a-GCST90018849	1	155162067	0.0202	4.28647e-25	Gastric cancer || id:ebi-a-GCST90018849	Gastric cancer	rs4072037	rs4072037	8.6622e-08	0.997401
rs10838708	0.516998	0.0564	0.27514	0.588632	ebi-a-GCST90018852	11	47441513	0.0122	3.76097e-06	Glaucoma || id:ebi-a-GCST90018852	Glaucoma	rs10838708	rs10838708	7.02552e-08	0.947711
rs4347574	0.455006	-0.1851	0.456897	0.792032	ebi-a-GCST90018853	15	50165554	0.0312	3.03997e-09	Goiter || id:ebi-a-GCST90018853	Goiter	rs4347574	rs4347574	1.36377e-05	0.967999
rs9277334	0.63849	-0.1039	0.362705	0.832903	ebi-a-GCST90018855	6	33030112	0.0225	3.819e-06	Hashimoto thyroiditis || id:ebi-a-GCST90018855	Hashimoto thyroiditis	rs9277334	rs9277334	3.60037e-06	0.822731
rs443198	-0.566739	-0.1002	0.346037	0.569745	ebi-a-GCST90018855	6	32190406	0.0196	3.27198e-07	Hashimoto thyroiditis || id:ebi-a-GCST90018855	Hashimoto thyroiditis	rs443198	rs443198	1.95303e-08	0.996936
rs1534430	-0.521147	0.0881	0.297414	0.57036	ebi-a-GCST90018855	2	12644736	0.0165	9.40394e-08	Hashimoto thyroiditis || id:ebi-a-GCST90018855	Hashimoto thyroiditis	rs1534430	rs1534430	8.52835e-08	0.996525
rs115643887	-0.7587	-0.1157	0.25	0.89532	ebi-a-GCST90018855	6	109280933	0.0231	5.63404e-07	Hashimoto thyroiditis || id:ebi-a-GCST90018855	Hashimoto thyroiditis	rs115643887	rs115643887	1.37101e-06	0.962707
rs3093974	-0.46886	-0.1167	0.398058	0.639101	ebi-a-GCST90018860	6	31506210	0.0228	3.03802e-07	Hyperthyroidism || id:ebi-a-GCST90018860	Hyperthyroidism	rs3093974	rs3093974	6.39534e-06	0.949414
rs9277334	0.63849	-0.1228	0.362705	0.833645	ebi-a-GCST90018862	6	33030112	0.0145	2.1682e-17	Hypothyroidism || id:ebi-a-GCST90018862	Hypothyroidism	rs9277334	rs9277334	3.60037e-06	0.983995
rs78783055	-0.576603	0.0619	0.348548	0.830526	ebi-a-GCST90018862	12	112233495	0.0137	5.83002e-06	Hypothyroidism || id:ebi-a-GCST90018862	Hypothyroidism	rs78783055	rs78783055	5.77975e-06	0.694066
rs443198	-0.566739	-0.0942	0.346037	0.569969	ebi-a-GCST90018862	6	32190406	0.0106	6.75772e-19	Hypothyroidism || id:ebi-a-GCST90018862	Hypothyroidism	rs443198	rs443198	1.95303e-08	0.999329
rs4151657	-0.490279	-0.064	0.463542	0.656378	ebi-a-GCST90018862	6	31917540	0.0109	4.09704e-09	Hypothyroidism || id:ebi-a-GCST90018862	Hypothyroidism	rs4151657	rs4151657	4.82553e-06	0.983123
rs3093974	-0.46886	-0.0718	0.398058	0.63499	ebi-a-GCST90018862	6	31506210	0.0106	9.92659e-12	Hypothyroidism || id:ebi-a-GCST90018862	Hypothyroidism	rs3093974	rs3093974	6.39534e-06	0.97884
rs2072634	-1.49899	0.1904	0.0841837	0.961936	ebi-a-GCST90018862	6	31917291	0.0333	1.07399e-08	Hypothyroidism || id:ebi-a-GCST90018862	Hypothyroidism	rs2072634	rs2072634	1.78962e-07	0.931055
rs1929846	-0.638966	-0.0751	0.0960699	0.120127	ebi-a-GCST90018862	6	35174642	0.0161	3.00303e-06	Hypothyroidism || id:ebi-a-GCST90018862	Hypothyroidism	rs1929846	rs1929846	7.35097e-06	0.334973
rs17767294	-0.647732	0.0799	0.25	0.914782	ebi-a-GCST90018862	6	28054198	0.0178	6.83203e-06	Hypothyroidism || id:ebi-a-GCST90018862	Hypothyroidism	rs17767294	rs17767294	2.25913e-05	0.449803
rs1534430	-0.521147	0.086	0.297414	0.571606	ebi-a-GCST90018862	2	12644736	0.0101	1.44012e-17	Hypothyroidism || id:ebi-a-GCST90018862	Hypothyroidism	rs1534430	rs1534430	8.52835e-08	0.997868
rs115643887	-0.7587	-0.0855	0.25	0.894992	ebi-a-GCST90018862	6	109280933	0.0147	6.69499e-09	Hypothyroidism || id:ebi-a-GCST90018862	Hypothyroidism	rs115643887	rs115643887	1.37101e-06	0.985053
rs443198	-0.566739	0.0526	0.346037	0.591246	ebi-a-GCST90018866	6	32190406	0.0119	9.29994e-06	IgA nephropathy || id:ebi-a-GCST90018866	IgA nephropathy	rs443198	rs443198	1.95303e-08	0.938131
rs4151657	-0.490279	-0.0687	0.463542	0.654564	ebi-a-GCST90018866	6	31917540	0.0126	4.49997e-08	IgA nephropathy || id:ebi-a-GCST90018866	IgA nephropathy	rs4151657	rs4151657	4.82553e-06	0.97965
rs2261033	-0.454568	-0.0739	0.313783	0.436117	ebi-a-GCST90018866	6	31603591	0.0118	3.45804e-10	IgA nephropathy || id:ebi-a-GCST90018866	IgA nephropathy	rs2261033	rs2261033	2.00047e-06	0.986862
rs443198	-0.566739	0.2751	0.346037	0.590675	ebi-a-GCST90018871	6	32190406	0.0324	1.98016e-17	Iritis || id:ebi-a-GCST90018871	Iritis	rs443198	rs443198	1.95303e-08	0.999329
rs3093974	-0.46886	-0.2943	0.398058	0.639344	ebi-a-GCST90018871	6	31506210	0.0306	6.64355e-22	Iritis || id:ebi-a-GCST90018871	Iritis	rs3093974	rs3093974	6.39534e-06	0.978841
rs17767294	-0.647732	-0.2162	0.25	0.912323	ebi-a-GCST90018871	6	28054198	0.046	2.57502e-06	Iritis || id:ebi-a-GCST90018871	Iritis	rs17767294	rs17767294	2.25913e-05	0.637654
rs3093974	-0.46886	-0.0458	0.398058	0.639703	ebi-a-GCST90018877	6	31506210	0.0091	4.63404e-07	Myocardial infarction || id:ebi-a-GCST90018877	Myocardial infarction	rs3093974	rs3093974	6.39534e-06	0.935229
rs4151657	-0.490279	-0.0999	0.463542	0.657372	ebi-a-GCST90018883	6	31917540	0.0222	7.01601e-06	Nasal polyps || id:ebi-a-GCST90018883	Nasal polyps	rs4151657	rs4151657	4.82553e-06	0.66014
rs3857440	0.466168	-0.1341	0.498201	0.707478	ebi-a-GCST90018883	5	131794069	0.022	1.17999e-09	Nasal polyps || id:ebi-a-GCST90018883	Nasal polyps	rs3857440	rs3857440	1.3331e-05	0.969079
rs443198	-0.566739	-0.0603	0.346037	0.581678	ebi-a-GCST90018895	6	32190406	0.0094	1.67502e-10	Pediatric asthma || id:ebi-a-GCST90018895	Pediatric asthma	rs443198	rs443198	1.95303e-08	0.999328
rs4151657	-0.490279	-0.0446	0.463542	0.657025	ebi-a-GCST90018895	6	31917540	0.0099	7.21905e-06	Pediatric asthma || id:ebi-a-GCST90018895	Pediatric asthma	rs4151657	rs4151657	4.82553e-06	0.656885
rs3857440	0.466168	-0.0614	0.498201	0.709472	ebi-a-GCST90018895	5	131794069	0.0104	3.312e-09	Pediatric asthma || id:ebi-a-GCST90018895	Pediatric asthma	rs3857440	rs3857440	1.3331e-05	0.968767
rs3817160	-0.543815	0.0733	0.144231	0.280599	ebi-a-GCST90018895	17	37793815	0.0112	4.99689e-11	Pediatric asthma || id:ebi-a-GCST90018895	Pediatric asthma	rs3817160	rs3817160	6.96171e-06	0.912919
rs3093974	-0.46886	-0.0447	0.398058	0.637344	ebi-a-GCST90018895	6	31506210	0.0096	3.22998e-06	Pediatric asthma || id:ebi-a-GCST90018895	Pediatric asthma	rs3093974	rs3093974	6.39534e-06	0.75608
rs12923166	0.580515	-0.045	0.378165	0.622353	ebi-a-GCST90018895	16	27229434	0.0097	3.764e-06	Pediatric asthma || id:ebi-a-GCST90018895	Pediatric asthma	rs12923166	rs12923166	2.00253e-08	0.975151
rs5759168	0.710377	-0.0728	0.367347	0.688574	ebi-a-GCST90018905	22	43500435	0.0148	8.89099e-07	Prostate cancer || id:ebi-a-GCST90018905	Prostate cancer	rs5759168	rs5759168	2.72602e-07	0.986089
rs2926536	-0.848503	0.0912	0.456897	0.818261	ebi-a-GCST90018905	1	204456983	0.016	1.193e-08	Prostate cancer || id:ebi-a-GCST90018905	Prostate cancer	rs2926536	rs2926536	2.05724e-16	0.999967
rs13042091	0.553356	-0.0698	0.297414	0.619717	ebi-a-GCST90018905	20	62273130	0.0134	1.834e-07	Prostate cancer || id:ebi-a-GCST90018905	Prostate cancer	rs13042091	rs13042091	6.8554e-09	0.998672
rs11264763	0.540691	-0.0709	0.398058	0.691288	ebi-a-GCST90018905	1	153948705	0.0128	2.74e-08	Prostate cancer || id:ebi-a-GCST90018905	Prostate cancer	rs11264763	rs11264763	8.62654e-07	0.993274
rs443198	-0.566739	-0.197	0.346037	0.592233	ebi-a-GCST90018907	6	32190406	0.0221	4.20146e-19	Psoriasis vulgaris || id:ebi-a-GCST90018907	Psoriasis vulgaris	rs443198	rs443198	1.95303e-08	0.999329
rs4151657	-0.490279	0.104	0.463542	0.655289	ebi-a-GCST90018907	6	31917540	0.0223	3.15203e-06	Psoriasis vulgaris || id:ebi-a-GCST90018907	Psoriasis vulgaris	rs4151657	rs4151657	4.82553e-06	0.795588
rs3093974	-0.46886	0.1044	0.398058	0.63946	ebi-a-GCST90018907	6	31506210	0.0216	1.367e-06	Psoriasis vulgaris || id:ebi-a-GCST90018907	Psoriasis vulgaris	rs3093974	rs3093974	6.39534e-06	0.862274
rs2261033	-0.454568	0.1112	0.313783	0.438529	ebi-a-GCST90018907	6	31603591	0.0222	5.77205e-07	Psoriasis vulgaris || id:ebi-a-GCST90018907	Psoriasis vulgaris	rs2261033	rs2261033	2.00047e-06	0.950044
rs10172306	-0.589629	0.1122	0.432692	0.17329	ebi-a-GCST90018907	2	61304377	0.024	3.02099e-06	Psoriasis vulgaris || id:ebi-a-GCST90018907	Psoriasis vulgaris	rs10172306	rs10172306	3.53117e-06	0.854233
rs9277334	0.63849	-0.0743	0.362705	0.831826	ebi-a-GCST90018910	6	33030112	0.0166	7.76497e-06	Rheumatoid arthritis || id:ebi-a-GCST90018910	Rheumatoid arthritis	rs9277334	rs9277334	3.60037e-06	0.703912
rs4728141	-0.471284	-0.095	0.288352	0.64736	ebi-a-GCST90018910	7	128567032	0.0151	3.42697e-10	Rheumatoid arthritis || id:ebi-a-GCST90018910	Rheumatoid arthritis	rs4728141	rs4728141	4.85116e-06	0.975418
rs2261033	-0.454568	-0.0988	0.313783	0.430427	ebi-a-GCST90018910	6	31603591	0.0147	1.69903e-11	Rheumatoid arthritis || id:ebi-a-GCST90018910	Rheumatoid arthritis	rs2261033	rs2261033	2.00047e-06	0.986889
rs3093974	-0.46886	-0.039	0.398058	0.631336	ebi-a-GCST90018915	6	31506210	0.0085	5.03304e-06	Stable angina pectoris || id:ebi-a-GCST90018915	Stable angina pectoris	rs3093974	rs3093974	6.39534e-06	0.699132
rs1109751	-0.609646	-0.0419	0.487226	0.722278	ebi-a-GCST90018915	1	156439000	0.0092	5.52993e-06	Stable angina pectoris || id:ebi-a-GCST90018915	Stable angina pectoris	rs1109751	rs1109751	1.96809e-07	0.943332
rs4728141	-0.471284	-0.2176	0.288352	0.63578	ebi-a-GCST90018920	7	128567032	0.0392	2.76599e-08	Sj<U+00F6>gren's syndrome || id:ebi-a-GCST90018920	Sj<U+00F6>gren's syndrome	rs4728141	rs4728141	4.85116e-06	0.971956
rs4347574	0.455006	0.0483	0.456897	0.790021	ebi-a-GCST90018921	15	50165554	0.0107	6.28796e-06	Skin cancer || id:ebi-a-GCST90018921	Skin cancer	rs4347574	rs4347574	1.36377e-05	0.557892
rs443198	-0.566739	-0.1126	0.346037	0.596505	ebi-a-GCST90018925	6	32190406	0.0184	9.03899e-10	Type 1 diabetes || id:ebi-a-GCST90018925	Type 1 diabetes	rs443198	rs443198	1.95303e-08	0.999321
rs3093974	-0.46886	-0.2069	0.398058	0.640418	ebi-a-GCST90018925	6	31506210	0.0182	4.99229e-30	Type 1 diabetes || id:ebi-a-GCST90018925	Type 1 diabetes	rs3093974	rs3093974	6.39534e-06	0.978841
rs2523719	-0.652121	-0.2699	0.34375	0.949967	ebi-a-GCST90018925	6	30168319	0.0424	1.893e-10	Type 1 diabetes || id:ebi-a-GCST90018925	Type 1 diabetes	rs2523719	rs2523719	2.68088e-06	0.985901
rs67719649	-0.670662	-0.0465	0.44084	0.648093	ebi-a-GCST90018926	7	127232264	0.0072	1.09401e-10	Type 2 diabetes || id:ebi-a-GCST90018926	Type 2 diabetes	rs67719649	rs67719649	1.4829e-07	0.998139
rs655623	-0.758944	-0.0375	0.272124	0.775816	ebi-a-GCST90018926	5	176534516	0.0074	4.52199e-07	Type 2 diabetes || id:ebi-a-GCST90018926	Type 2 diabetes	rs655623	rs655623	3.31066e-06	0.940233
rs4976640	-0.639865	-0.0422	0.411765	0.703549	ebi-a-GCST90018926	5	176552007	0.0078	5.546e-08	Type 2 diabetes || id:ebi-a-GCST90018926	Type 2 diabetes	rs4976640	rs4976640	5.59941e-07	0.99402
rs35011991	-0.490778	0.0326	0.243056	0.519619	ebi-a-GCST90018926	14	58786435	0.0073	8.74098e-06	Type 2 diabetes || id:ebi-a-GCST90018926	Type 2 diabetes	rs35011991	rs35011991	2.04105e-07	0.805423
rs1130640	0.661615	0.0613	0.466899	0.785761	ebi-a-GCST90018926	9	139317979	0.0081	3.98658e-14	Type 2 diabetes || id:ebi-a-GCST90018926	Type 2 diabetes	rs1130640	rs1130640	4.11084e-09	0.99982
rs10014554	0.742836	0.0578	0.450342	0.644313	ebi-a-GCST90018926	4	153517796	0.0066	2.60016e-18	Type 2 diabetes || id:ebi-a-GCST90018926	Type 2 diabetes	rs10014554	rs10014554	1.80917e-10	0.999976
rs4941988	0.478384	-0.0499	0.406863	0.58522	ebi-a-GCST90018934	13	41196006	0.0091	4.95701e-08	Uterine fibroids || id:ebi-a-GCST90018934	Uterine fibroids	rs4941988	rs4941988	5.00141e-06	0.978606
rs3730536	-0.588401	0.0415	0.378165	0.589864	ebi-a-GCST90018934	12	69212010	0.0087	1.71601e-06	Uterine fibroids || id:ebi-a-GCST90018934	Uterine fibroids	rs3730536	rs3730536	2.83047e-08	0.989392
rs3014599	-0.713091	0.0456	0.119342	0.279239	ebi-a-GCST90018934	1	204425461	0.0098	3.04797e-06	Uterine fibroids || id:ebi-a-GCST90018934	Uterine fibroids	rs3014599	rs3014599	4.57348e-07	0.699297
rs143891965	-1.24543	-0.0641	0.0913706	0.908578	ebi-a-GCST90018934	1	159043614	0.0137	2.78702e-06	Uterine fibroids || id:ebi-a-GCST90018934	Uterine fibroids	rs143891965	rs143891965	3.56994e-06	0.46256
rs11642579	0.687937	-0.0463	0.134387	0.229446	ebi-a-GCST90018934	16	50132080	0.0101	4.62999e-06	Uterine fibroids || id:ebi-a-GCST90018934	Uterine fibroids	rs11642579	rs11642579	4.5911e-08	0.862751
rs115643887	-0.7587	0.0729	0.25	0.887166	ebi-a-GCST90018934	6	109280933	0.014	1.95101e-07	Uterine fibroids || id:ebi-a-GCST90018934	Uterine fibroids	rs115643887	rs115643887	1.37101e-06	0.97843
rs12419064	-0.617025	-0.0685	0.299712	0.548698	ebi-a-GCST90018937	11	10320608	0.0147	3.05703e-06	Uterine prolapse || id:ebi-a-GCST90018937	Uterine prolapse	rs12419064	rs12419064	1.34783e-09	0.988752
rs443198	-0.566739	0.2676	0.346037	0.590838	ebi-a-GCST90018938	6	32190406	0.0323	1.08094e-16	Uveitis || id:ebi-a-GCST90018938	Uveitis	rs443198	rs443198	1.95303e-08	0.999329
rs3093974	-0.46886	-0.2983	0.398058	0.639394	ebi-a-GCST90018938	6	31506210	0.0305	1.3219e-22	Uveitis || id:ebi-a-GCST90018938	Uveitis	rs3093974	rs3093974	6.39534e-06	0.978841
rs17767294	-0.647732	-0.2168	0.25	0.912333	ebi-a-GCST90018938	6	28054198	0.0459	2.33297e-06	Uveitis || id:ebi-a-GCST90018938	Uveitis	rs17767294	rs17767294	2.25913e-05	0.656367
rs176155	0.61789	-0.0739	0.39881	0.757354	ebi-a-GCST90018939	22	24499204	0.0144	2.59597e-07	Varicose veins || id:ebi-a-GCST90018939	Varicose veins	rs176155	rs176155	2.33715e-06	0.975736
rs11614785	0.610187	-0.0805	0.395161	0.332545	ebi-a-GCST90018939	12	50880422	0.0115	2.33615e-12	Varicose veins || id:ebi-a-GCST90018939	Varicose veins	rs11614785	rs11614785	5.49339e-09	0.99975
rs67719649	-0.670662	-0.0401	0.44084	0.607677	ebi-a-GCST90018981	7	127232264	0.0087	4.35803e-06	Medication use (drugs used in diabetes) || id:ebi-a-GCST90018981	Medication use (drugs used in diabetes)	rs67719649	rs67719649	1.4829e-07	0.956978
rs6719175	-0.57419	-0.0585	0.491071	0.26768	ebi-a-GCST90018981	2	27859351	0.0132	8.74802e-06	Medication use (drugs used in diabetes) || id:ebi-a-GCST90018981	Medication use (drugs used in diabetes)	rs6719175	rs6719175	5.78494e-07	0.87325
rs655623	-0.758944	-0.0524	0.272124	0.755525	ebi-a-GCST90018981	5	176534516	0.0088	2.92597e-09	Medication use (drugs used in diabetes) || id:ebi-a-GCST90018981	Medication use (drugs used in diabetes)	rs655623	rs655623	3.31066e-06	0.978499
rs4976640	-0.639865	-0.0428	0.411765	0.692018	ebi-a-GCST90018981	5	176552007	0.0082	1.84502e-07	Medication use (drugs used in diabetes) || id:ebi-a-GCST90018981	Medication use (drugs used in diabetes)	rs4976640	rs4976640	5.59941e-07	0.991758
rs35614792	0.42192	0.057	0.290598	0.706021	ebi-a-GCST90018981	10	101934235	0.0106	6.80895e-08	Medication use (drugs used in diabetes) || id:ebi-a-GCST90018981	Medication use (drugs used in diabetes)	rs35614792	rs35614792	1.00794e-05	0.953739
rs1130640	0.661615	0.0593	0.466899	0.795476	ebi-a-GCST90018981	9	139317979	0.01	3.02698e-09	Medication use (drugs used in diabetes) || id:ebi-a-GCST90018981	Medication use (drugs used in diabetes)	rs1130640	rs1130640	4.11084e-09	0.999807
rs11146014	-0.663399	0.0535	0.359133	0.759859	ebi-a-GCST90018981	9	139327064	0.0097	3.21603e-08	Medication use (drugs used in diabetes) || id:ebi-a-GCST90018981	Medication use (drugs used in diabetes)	rs11146014	rs34302850	1.4494e-11	0.999877
rs10014554	0.742836	0.0552	0.450342	0.627382	ebi-a-GCST90018981	4	153517796	0.008	4.41062e-12	Medication use (drugs used in diabetes) || id:ebi-a-GCST90018981	Medication use (drugs used in diabetes)	rs10014554	rs10014554	1.80917e-10	0.999976
rs61341131	0.619905	0.0434	0.371951	0.849674	ebi-a-GCST90018982	11	70246956	0.0094	4.144e-06	Medication use (antithrombotic agents) || id:ebi-a-GCST90018982	Medication use (antithrombotic agents)	rs61341131	rs61341131	2.4535e-06	0.897599
rs55996799	0.490714	0.0354	0.380952	0.247777	ebi-a-GCST90018985	2	219558193	0.0075	2.746e-06	Medication use (diuretics) || id:ebi-a-GCST90018985	Medication use (diuretics)	rs55996799	rs55996799	4.91979e-07	0.956823
rs527078	0.533066	0.0445	0.193709	0.176308	ebi-a-GCST90018985	11	111479713	0.0083	8.05304e-08	Medication use (diuretics) || id:ebi-a-GCST90018985	Medication use (diuretics)	rs527078	rs527078	3.03476e-07	0.987028
rs3814883	0.411056	-0.0408	0.27514	0.543837	ebi-a-GCST90018985	16	29994922	0.0066	7.66408e-10	Medication use (diuretics) || id:ebi-a-GCST90018985	Medication use (diuretics)	rs3814883	rs3814883	8.22902e-06	0.964711
rs143891965	-1.24543	-0.0498	0.0913706	0.881349	ebi-a-GCST90018985	1	159043614	0.0105	2.20999e-06	Medication use (diuretics) || id:ebi-a-GCST90018985	Medication use (diuretics)	rs143891965	rs143891965	3.56994e-06	0.497727
rs11039216	-0.434079	-0.0349	0.239437	0.6152	ebi-a-GCST90018985	11	47406592	0.0068	2.90001e-07	Medication use (diuretics) || id:ebi-a-GCST90018985	Medication use (diuretics)	rs11039216	rs11039216	1.34403e-05	0.897024
rs10157197	0.515695	0.0314	0.361801	0.514332	ebi-a-GCST90018985	1	150250636	0.0065	1.21001e-06	Medication use (diuretics) || id:ebi-a-GCST90018985	Medication use (diuretics)	rs10157197	rs10157197	6.83487e-07	0.96866
rs884825	0.710552	-0.0416	0.0995671	0.354628	ebi-a-GCST90018986	10	104427616	0.0088	2.246e-06	Medication use (beta blocking agents) || id:ebi-a-GCST90018986	Medication use (beta blocking agents)	rs884825	rs884825	6.07957e-07	0.632726
rs527078	0.533066	0.047	0.193709	0.175114	ebi-a-GCST90018986	11	111479713	0.0087	6.23405e-08	Medication use (beta blocking agents) || id:ebi-a-GCST90018986	Medication use (beta blocking agents)	rs527078	rs527078	3.03476e-07	0.987597
rs884825	0.710552	-0.0345	0.0995671	0.367389	ebi-a-GCST90018987	10	104427616	0.0072	1.84599e-06	Medication use (calcium channel blockers) || id:ebi-a-GCST90018987	Medication use (calcium channel blockers)	rs884825	rs884825	6.07957e-07	0.67655
rs2564114	-0.488149	0.0367	0.286119	0.728176	ebi-a-GCST90018987	2	61230647	0.0074	7.05001e-07	Medication use (calcium channel blockers) || id:ebi-a-GCST90018987	Medication use (calcium channel blockers)	rs2564114	rs2564114	2.62156e-06	0.948694
rs10986727	0.454308	0.0283	0.223881	0.41327	ebi-a-GCST90018987	9	128137615	0.0059	1.45101e-06	Medication use (calcium channel blockers) || id:ebi-a-GCST90018987	Medication use (calcium channel blockers)	rs10986727	rs10986727	7.05708e-06	0.804865
rs78783055	-0.576603	0.0414	0.348548	0.829131	ebi-a-GCST90018988	12	112233495	0.008	2.12501e-07	Medication use (agents acting on the renin-angiotensin system) || id:ebi-a-GCST90018988	Medication use (agents acting on the renin-angiotensin system)	rs78783055	rs78783055	5.77975e-06	0.965369
rs527078	0.533066	0.0464	0.193709	0.179437	ebi-a-GCST90018988	11	111479713	0.0064	3.02204e-13	Medication use (agents acting on the renin-angiotensin system) || id:ebi-a-GCST90018988	Medication use (agents acting on the renin-angiotensin system)	rs527078	rs527078	3.03476e-07	0.989506
rs4417373	-0.467269	0.0259	0.477113	0.758818	ebi-a-GCST90018988	12	48357756	0.0057	5.75506e-06	Medication use (agents acting on the renin-angiotensin system) || id:ebi-a-GCST90018988	Medication use (agents acting on the renin-angiotensin system)	rs4417373	rs4417373	8.44894e-06	0.713598
rs11039216	-0.434079	-0.0244	0.239437	0.611083	ebi-a-GCST90018988	11	47406592	0.0052	3.312e-06	Medication use (agents acting on the renin-angiotensin system) || id:ebi-a-GCST90018988	Medication use (agents acting on the renin-angiotensin system)	rs11039216	rs11039216	1.34403e-05	0.60226
rs9303620	0.551804	0.0248	0.483516	0.699712	ebi-a-GCST90018989	17	27152869	0.0053	2.40802e-06	Medication use (HMG CoA reductase inhibitors) || id:ebi-a-GCST90018989	Medication use (HMG CoA reductase inhibitors)	rs9303620	rs9303620	3.39579e-06	0.888822
rs6719175	-0.57419	0.0459	0.491071	0.268194	ebi-a-GCST90018989	2	27859351	0.0063	4.50091e-13	Medication use (HMG CoA reductase inhibitors) || id:ebi-a-GCST90018989	Medication use (HMG CoA reductase inhibitors)	rs6719175	rs6719175	5.78494e-07	0.995723
rs61799425	0.889216	0.1066	0.15942	0.928809	ebi-a-GCST90018989	1	109760555	0.0109	9.94031e-23	Medication use (HMG CoA reductase inhibitors) || id:ebi-a-GCST90018989	Medication use (HMG CoA reductase inhibitors)	rs61799425	rs61799425	2.97021e-06	0.950596
rs4985376	-0.449561	-0.0246	0.213622	0.270411	ebi-a-GCST90018989	16	69944335	0.0055	6.86199e-06	Medication use (HMG CoA reductase inhibitors) || id:ebi-a-GCST90018989	Medication use (HMG CoA reductase inhibitors)	rs4985376	rs4985376	2.13098e-06	0.64069
rs3093679	-0.698121	0.0367	0.215278	0.892678	ebi-a-GCST90018989	17	26664215	0.0081	5.79202e-06	Medication use (HMG CoA reductase inhibitors) || id:ebi-a-GCST90018989	Medication use (HMG CoA reductase inhibitors)	rs3093679	rs3093679	1.33051e-05	0.525091
rs2261033	-0.454568	-0.0269	0.313783	0.421898	ebi-a-GCST90018989	6	31603591	0.0051	1.39601e-07	Medication use (HMG CoA reductase inhibitors) || id:ebi-a-GCST90018989	Medication use (HMG CoA reductase inhibitors)	rs2261033	rs2261033	2.00047e-06	0.979432
rs11779776	-0.498934	-0.0297	0.343465	0.714188	ebi-a-GCST90018989	8	145072539	0.0053	1.93901e-08	Medication use (HMG CoA reductase inhibitors) || id:ebi-a-GCST90018989	Medication use (HMG CoA reductase inhibitors)	rs11779776	rs11779776	3.825e-07	0.995332
rs9277334	0.63849	-0.1181	0.362705	0.825332	ebi-a-GCST90018990	6	33030112	0.0126	5.81835e-21	Medication use (thyroid preparations) || id:ebi-a-GCST90018990	Medication use (thyroid preparations)	rs9277334	rs9277334	3.60037e-06	0.983995
rs78783055	-0.576603	0.1037	0.348548	0.829193	ebi-a-GCST90018990	12	112233495	0.0121	8.51726e-18	Medication use (thyroid preparations) || id:ebi-a-GCST90018990	Medication use (thyroid preparations)	rs78783055	rs78783055	5.77975e-06	0.977887
rs78342338	-1.08851	-0.0993	0.1125	0.948626	ebi-a-GCST90018990	4	87537437	0.0206	1.47901e-06	Medication use (thyroid preparations) || id:ebi-a-GCST90018990	Medication use (thyroid preparations)	rs78342338	rs78342338	6.11714e-06	0.663598
rs75863106	1.47671	0.1549	0.0841837	0.0304953	ebi-a-GCST90018990	13	28519653	0.027	9.25806e-09	Medication use (thyroid preparations) || id:ebi-a-GCST90018990	Medication use (thyroid preparations)	rs75863106	rs75863106	3.48462e-07	0.914172
rs73596365	-0.940568	-0.1096	0.165865	0.946378	ebi-a-GCST90018990	16	68026126	0.0203	6.42703e-08	Medication use (thyroid preparations) || id:ebi-a-GCST90018990	Medication use (thyroid preparations)	rs73596365	rs73596365	9.45721e-07	0.970471
rs55743056	0.556903	-0.0636	0.362705	0.840113	ebi-a-GCST90018990	11	47758599	0.0126	4.68997e-07	Medication use (thyroid preparations) || id:ebi-a-GCST90018990	Medication use (thyroid preparations)	rs55743056	rs55743056	1.70301e-05	0.908807
rs4728141	-0.471284	-0.0434	0.288352	0.667592	ebi-a-GCST90018990	7	128567032	0.0091	1.695e-06	Medication use (thyroid preparations) || id:ebi-a-GCST90018990	Medication use (thyroid preparations)	rs4728141	rs4728141	4.85116e-06	0.848451
rs443198	-0.566739	-0.0822	0.346037	0.545325	ebi-a-GCST90018990	6	32190406	0.0087	3.24489e-21	Medication use (thyroid preparations) || id:ebi-a-GCST90018990	Medication use (thyroid preparations)	rs443198	rs443198	1.95303e-08	0.999329
rs4151657	-0.490279	-0.0486	0.463542	0.651482	ebi-a-GCST90018990	6	31917540	0.0091	1.088e-07	Medication use (thyroid preparations) || id:ebi-a-GCST90018990	Medication use (thyroid preparations)	rs4151657	rs4151657	4.82553e-06	0.976285
rs3093974	-0.46886	-0.092	0.398058	0.630903	ebi-a-GCST90018990	6	31506210	0.0089	3.7949e-25	Medication use (thyroid preparations) || id:ebi-a-GCST90018990	Medication use (thyroid preparations)	rs3093974	rs3093974	6.39534e-06	0.978841
rs2072634	-1.49899	0.1903	0.0841837	0.958002	ebi-a-GCST90018990	6	31917291	0.0279	9.66051e-12	Medication use (thyroid preparations) || id:ebi-a-GCST90018990	Medication use (thyroid preparations)	rs2072634	rs2072634	1.78962e-07	0.9324
rs1534430	-0.521147	0.0788	0.297414	0.566395	ebi-a-GCST90018990	2	12644736	0.0088	3.1067e-19	Medication use (thyroid preparations) || id:ebi-a-GCST90018990	Medication use (thyroid preparations)	rs1534430	rs1534430	8.52835e-08	0.997868
rs730775	-0.502401	0.0828	0.299712	0.558905	ebi-a-GCST90018991	6	44232074	0.0168	8.41996e-07	Medication use (immunosuppressants) || id:ebi-a-GCST90018991	Medication use (immunosuppressants)	rs730775	rs730775	5.46251e-07	0.972096
rs4728141	-0.471284	-0.1034	0.288352	0.678479	ebi-a-GCST90018991	7	128567032	0.0207	5.73099e-07	Medication use (immunosuppressants) || id:ebi-a-GCST90018991	Medication use (immunosuppressants)	rs4728141	rs4728141	4.85116e-06	0.929538
rs4151657	-0.490279	-0.0995	0.463542	0.64921	ebi-a-GCST90018991	6	31917540	0.0175	1.37e-08	Medication use (immunosuppressants) || id:ebi-a-GCST90018991	Medication use (immunosuppressants)	rs4151657	rs4151657	4.82553e-06	0.982551
rs2261033	-0.454568	-0.1176	0.313783	0.416131	ebi-a-GCST90018991	6	31603591	0.0186	2.62803e-10	Medication use (immunosuppressants) || id:ebi-a-GCST90018991	Medication use (immunosuppressants)	rs2261033	rs2261033	2.00047e-06	0.986874
rs141060638	1.01675	-0.3967	0.133005	0.981446	ebi-a-GCST90018991	6	32908107	0.0842	2.45301e-06	Medication use (immunosuppressants) || id:ebi-a-GCST90018991	Medication use (immunosuppressants)	rs141060638	rs141060638	3.86734e-06	0.775401
rs9287968	0.48783	-0.0274	0.361801	0.640175	ebi-a-GCST90018992	2	174792769	0.0057	1.76498e-06	Medication use (anti-inflammatory and antirheumatic products, non-steroids) || id:ebi-a-GCST90018992	Medication use (anti-inflammatory and antirheumatic products, non-steroids)	rs9287968	rs9287968	2.14e-06	0.934244
rs11634109	-0.466303	-0.0536	0.403909	0.91276	ebi-a-GCST90018994	15	75643714	0.012	7.83195e-06	Medication use (opioids) || id:ebi-a-GCST90018994	Medication use (opioids)	rs11634109	rs11634109	1.1439e-05	0.777877
rs61341131	0.619905	0.0512	0.371951	0.849839	ebi-a-GCST90018995	11	70246956	0.0111	3.72503e-06	Medication use (salicylic acid and derivatives) || id:ebi-a-GCST90018995	Medication use (salicylic acid and derivatives)	rs61341131	rs61341131	2.4535e-06	0.916454
rs725957	-0.451706	-0.0387	0.330838	0.605477	ebi-a-GCST90018996	12	57331741	0.0068	1.23299e-08	Medication use (anilides) || id:ebi-a-GCST90018996	Medication use (anilides)	rs725957	rs725957	4.2858e-06	0.979735
rs1109751	-0.609646	-0.104	0.487226	0.719524	ebi-a-GCST90018997	1	156439000	0.021	7.193e-07	Medication use (antimigraine preparations) || id:ebi-a-GCST90018997	Medication use (antimigraine preparations)	rs1109751	rs1109751	1.96809e-07	0.993015
rs3857440	0.466168	-0.0788	0.498201	0.710725	ebi-a-GCST90018999	5	131794069	0.0092	9.52577e-18	Medication use (adrenergics, inhalants) || id:ebi-a-GCST90018999	Medication use (adrenergics, inhalants)	rs3857440	rs3857440	1.3331e-05	0.969263
rs3817160	-0.543815	0.043	0.144231	0.339819	ebi-a-GCST90018999	17	37793815	0.0095	6.27495e-06	Medication use (adrenergics, inhalants) || id:ebi-a-GCST90018999	Medication use (adrenergics, inhalants)	rs3817160	rs3817160	6.96171e-06	0.382511
rs3093974	-0.46886	-0.0464	0.398058	0.627934	ebi-a-GCST90018999	6	31506210	0.0085	4.08997e-08	Medication use (adrenergics, inhalants) || id:ebi-a-GCST90018999	Medication use (adrenergics, inhalants)	rs3093974	rs3093974	6.39534e-06	0.976119
rs12923166	0.580515	-0.0502	0.378165	0.602349	ebi-a-GCST90018999	16	27229434	0.0087	6.82103e-09	Medication use (adrenergics, inhalants) || id:ebi-a-GCST90018999	Medication use (adrenergics, inhalants)	rs12923166	rs12923166	2.00253e-08	0.999363
rs3857440	0.466168	-0.0437	0.498201	0.713578	ebi-a-GCST90019000	5	131794069	0.0094	3.32499e-06	Medication use (glucocorticoids) || id:ebi-a-GCST90019000	Medication use (glucocorticoids)	rs3857440	rs3857440	1.3331e-05	0.757057
rs3093974	-0.46886	-0.0477	0.398058	0.629171	ebi-a-GCST90019000	6	31506210	0.0087	4.85601e-08	Medication use (glucocorticoids) || id:ebi-a-GCST90019000	Medication use (glucocorticoids)	rs3093974	rs3093974	6.39534e-06	0.975379
rs8107372	0.47219	-0.1096	0.231884	0.4455	ebi-a-GCST90019016	19	10898413	0.0163	1.63983e-11	Psoriasis || id:ebi-a-GCST90019016	Psoriasis	rs8107372	rs8107372	8.71861e-07	0.987077
rs8046707	0.41544	0.0815	0.338369	0.3552	ebi-a-GCST90019016	16	30916233	0.0166	9.29801e-07	Psoriasis || id:ebi-a-GCST90019016	Psoriasis	rs8046707	rs8046707	1.37282e-05	0.915577
rs443198	-0.566739	-0.3379	0.346037	0.4607	ebi-a-GCST90019016	6	32190406	0.0166	1.21004e-92	Psoriasis || id:ebi-a-GCST90019016	Psoriasis	rs443198	rs443198	1.95303e-08	0.999329
rs4151657	-0.490279	0.1195	0.463542	0.2476	ebi-a-GCST90019016	6	31917540	0.0173	4.60469e-12	Psoriasis || id:ebi-a-GCST90019016	Psoriasis	rs4151657	rs4151657	4.82553e-06	0.983469
rs35614792	0.42192	0.09	0.290598	0.173123	ebi-a-GCST90019016	10	101934235	0.02	6.72806e-06	Psoriasis || id:ebi-a-GCST90019016	Psoriasis	rs35614792	rs35614792	1.00794e-05	0.761967
rs3093974	-0.46886	0.1823	0.398058	0.3596	ebi-a-GCST90019016	6	31506210	0.0174	8.82267e-26	Psoriasis || id:ebi-a-GCST90019016	Psoriasis	rs3093974	rs3093974	6.39534e-06	0.978841
rs2523719	-0.652121	0.1448	0.34375	0.09045	ebi-a-GCST90019016	6	30168319	0.0239	1.29999e-09	Psoriasis || id:ebi-a-GCST90019016	Psoriasis	rs2523719	rs2523719	2.68088e-06	0.985887
rs2394985	-2.2001	0.4035	0.0394737	0.01518	ebi-a-GCST90019016	6	31323557	0.0845	1.78098e-06	Psoriasis || id:ebi-a-GCST90019016	Psoriasis	rs2394985	rs2394985	1.61865e-06	0.397513
rs2261033	-0.454568	0.178	0.313783	0.4317	ebi-a-GCST90019016	6	31603591	0.0163	1.16198e-27	Psoriasis || id:ebi-a-GCST90019016	Psoriasis	rs2261033	rs2261033	2.00047e-06	0.98689
rs10172306	-0.589629	-0.0967	0.432692	0.141	ebi-a-GCST90019016	2	61304377	0.0189	2.93103e-07	Psoriasis || id:ebi-a-GCST90019016	Psoriasis	rs10172306	rs10172306	3.53117e-06	0.981342
rs8107372	0.47219	-0.1001	0.231884	0.4455	ebi-a-GCST90019017	19	10898413	0.0154	8.55067e-11	Psoriasis || id:ebi-a-GCST90019017	Psoriasis	rs8107372	rs8107372	8.71861e-07	0.987076
rs8046707	0.41544	0.0796	0.338369	0.3552	ebi-a-GCST90019017	16	30916233	0.0161	7.36801e-07	Psoriasis || id:ebi-a-GCST90019017	Psoriasis	rs8046707	rs8046707	1.37282e-05	0.924518
rs443198	-0.566739	-0.3385	0.346037	0.4607	ebi-a-GCST90019017	6	32190406	0.0156	3.70681e-104	Psoriasis || id:ebi-a-GCST90019017	Psoriasis	rs443198	rs443198	1.95303e-08	0.999329
rs4151657	-0.490279	0.1246	0.463542	0.2476	ebi-a-GCST90019017	6	31917540	0.0164	2.92685e-14	Psoriasis || id:ebi-a-GCST90019017	Psoriasis	rs4151657	rs4151657	4.82553e-06	0.983469
rs35614792	0.42192	0.101	0.290598	0.173123	ebi-a-GCST90019017	10	101934235	0.0191	1.20901e-07	Psoriasis || id:ebi-a-GCST90019017	Psoriasis	rs35614792	rs35614792	1.00794e-05	0.957642
rs3093974	-0.46886	0.1886	0.398058	0.3596	ebi-a-GCST90019017	6	31506210	0.0167	9.93116e-30	Psoriasis || id:ebi-a-GCST90019017	Psoriasis	rs3093974	rs3093974	6.39534e-06	0.978841
rs2523719	-0.652121	0.1372	0.34375	0.09045	ebi-a-GCST90019017	6	30168319	0.0225	1.07999e-09	Psoriasis || id:ebi-a-GCST90019017	Psoriasis	rs2523719	rs2523719	2.68088e-06	0.98589
rs2394985	-2.2001	0.4187	0.0394737	0.01518	ebi-a-GCST90019017	6	31323557	0.0826	4.04604e-07	Psoriasis || id:ebi-a-GCST90019017	Psoriasis	rs2394985	rs2394985	1.61865e-06	0.504918
rs2261033	-0.454568	0.1889	0.313783	0.4317	ebi-a-GCST90019017	6	31603591	0.0155	2.84774e-34	Psoriasis || id:ebi-a-GCST90019017	Psoriasis	rs2261033	rs2261033	2.00047e-06	0.98689
rs10172306	-0.589629	-0.0951	0.432692	0.141	ebi-a-GCST90019017	2	61304377	0.0183	2.01201e-07	Psoriasis || id:ebi-a-GCST90019017	Psoriasis	rs10172306	rs10172306	3.53117e-06	0.982764
rs10824305	-0.462135	0.258782	0.240169	0.406	ebi-a-GCST90026415	10	77140469	0.0507814	3.46921e-07	Mild obesity-related type 2 diabetes || id:ebi-a-GCST90026415	Mild obesity-related type 2 diabetes	rs10824305	rs10824305	4.60049e-06	0.963123
rs75628861	-0.81243	-0.0834	0.282895	0.8898	ebi-a-GCST90027158	17	5096361	0.0129	9.61391e-11	Alzheimer's disease || id:ebi-a-GCST90027158	Alzheimer's disease	rs75628861	rs75628861	1.5885e-07	0.996621
rs74744272	0.702717	0.0569	0.277533	0.1236	ebi-a-GCST90027158	17	4892176	0.0123	3.57899e-06	Alzheimer's disease || id:ebi-a-GCST90027158	Alzheimer's disease	rs74744272	rs74744272	5.83793e-06	0.855847
rs3814883	0.411056	0.0462	0.27514	0.5423	ebi-a-GCST90027158	16	29994922	0.0082	1.81301e-08	Alzheimer's disease || id:ebi-a-GCST90027158	Alzheimer's disease	rs3814883	rs3814883	8.22902e-06	0.963373
rs1979377	0.931986	0.0758	0.165865	0.9199	ebi-a-GCST90027158	19	45259002	0.0168	6.03004e-06	Alzheimer's disease || id:ebi-a-GCST90027158	Alzheimer's disease	rs1979377	rs1979377	4.19835e-06	0.703603
rs11039216	-0.434079	-0.0372	0.239437	0.4611	ebi-a-GCST90027158	11	47406592	0.0081	4.96604e-06	Alzheimer's disease || id:ebi-a-GCST90027158	Alzheimer's disease	rs11039216	rs11039216	1.34403e-05	0.621876
rs10748668	1.59135	-0.1113	0.0280612	0.0435	ebi-a-GCST90027158	10	98019584	0.0214	2.03798e-07	Alzheimer's disease || id:ebi-a-GCST90027158	Alzheimer's disease	rs10748668	rs10748668	3.30933e-08	0.533952
rs6719175	-0.57419	0.116378	0.491071	0.26643	ebi-a-GCST90054782	2	27859351	0.022747	1.96888e-07	Nonalcoholic fatty liver disease || id:ebi-a-GCST90054782	Nonalcoholic fatty liver disease	rs6719175	rs6719175	5.78494e-07	0.991702
rs78783055	-0.576603	0.184138	0.348548	0.1989	ebi-a-GCST90061440	12	112233495	0.0302807	1.19407e-09	Primary biliary cholangitis || id:ebi-a-GCST90061440	Primary biliary cholangitis	rs78783055	rs78783055	5.77975e-06	0.977856
rs56845922	0.810021	-0.204394	0.232877	0.1378	ebi-a-GCST90061440	16	67770828	0.0355083	8.60142e-09	Primary biliary cholangitis || id:ebi-a-GCST90061440	Primary biliary cholangitis	rs56845922	rs56845922	8.71908e-07	0.987064
rs4728141	-0.471284	-0.242529	0.288352	0.2965	ebi-a-GCST90061440	7	128573967	0.0213914	9.17065e-30	Primary biliary cholangitis || id:ebi-a-GCST90061440	Primary biliary cholangitis	rs4728141	rs4728142	4.85116e-06	0.975463
rs4151657	-0.490279	-0.119318	0.463542	0.2476	ebi-a-GCST90061440	6	31917540	0.0223566	9.44735e-08	Primary biliary cholangitis || id:ebi-a-GCST90061440	Primary biliary cholangitis	rs4151657	rs4151657	4.82553e-06	0.981741
rs2261033	-0.454568	-0.192463	0.313783	0.4317	ebi-a-GCST90061440	6	31603591	0.021182	1.02636e-19	Primary biliary cholangitis || id:ebi-a-GCST90061440	Primary biliary cholangitis	rs2261033	rs2261033	2.00047e-06	0.98689
rs16868943	1.78099	-0.358601	0.0621762	0.03395	ebi-a-GCST90061440	6	33147727	0.0661141	5.82881e-08	Primary biliary cholangitis || id:ebi-a-GCST90061440	Primary biliary cholangitis	rs16868943	rs16868943	4.72787e-07	0.814387
rs2523719	-0.652121	-0.2394	0.34375	0.864263	ebi-a-GCST90093061	6	30168319	0.0532	6.66193e-06	Myasthenia gravis || id:ebi-a-GCST90093061	Myasthenia gravis	rs2523719	rs2523719	2.68088e-06	0.905535
rs3093974	-0.46886	-0.4899	0.398058	0.671899	ebi-a-GCST90093465	6	31506210	0.0779	3.18999e-10	Early-onset myasthenia gravis || id:ebi-a-GCST90093465	Early-onset myasthenia gravis	rs3093974	rs3093974	6.39534e-06	0.978835
rs2523719	-0.652121	-0.8836	0.34375	0.853909	ebi-a-GCST90093465	6	30168319	0.0976	1.40508e-19	Early-onset myasthenia gravis || id:ebi-a-GCST90093465	Early-onset myasthenia gravis	rs2523719	rs2523719	2.68088e-06	0.985908
rs11686557	0.513442	0.3847	0.178819	0.290824	ebi-a-GCST90093465	2	73346019	0.0791	1.16799e-06	Early-onset myasthenia gravis || id:ebi-a-GCST90093465	Early-onset myasthenia gravis	rs11686557	rs11686557	2.0206e-06	0.947695
rs3093974	-0.46886	0.2388	0.398058	0.677025	ebi-a-GCST90093466	6	31506210	0.0492	1.22e-06	Late-onset myasthenia gravis || id:ebi-a-GCST90093466	Late-onset myasthenia gravis	rs3093974	rs3093974	6.39534e-06	0.947755
rs6719175	-0.57419	0.220307	0.491071	0.267573	ebi-a-GCST90104003	2	27859351	0.024781	3.0311e-18	Familial combined hyperlipidemia defined by Brunzell criteria || id:ebi-a-GCST90104003	Familial combined hyperlipidemia defined by Brunzell criteria	rs6719175	rs6719175	5.78494e-07	0.995723
rs61799425	0.889216	0.294179	0.15942	0.928054	ebi-a-GCST90104003	1	109760555	0.0505779	1.49775e-09	Familial combined hyperlipidemia defined by Brunzell criteria || id:ebi-a-GCST90104003	Familial combined hyperlipidemia defined by Brunzell criteria	rs61799425	rs61799425	2.97021e-06	0.950413
rs6719175	-0.57419	0.222156	0.491071	0.267573	ebi-a-GCST90104004	2	27859351	0.037178	4.93333e-09	Familial combined hyperlipidemia defined by Goldstein criteria || id:ebi-a-GCST90104004	Familial combined hyperlipidemia defined by Goldstein criteria	rs6719175	rs6719175	5.78494e-07	0.995614
rs7355157	0.628167	-0.068452	0.424419	0.822113	ebi-a-GCST90104005	1	110129835	0.0142935	1.96002e-06	Familial combined hyperlipidemia defined by Dutch criteria || id:ebi-a-GCST90104005	Familial combined hyperlipidemia defined by Dutch criteria	rs7355157	rs7355157	7.31921e-07	0.959633
rs6719175	-0.57419	0.149298	0.491071	0.267573	ebi-a-GCST90104005	2	27859351	0.0122274	1.46352e-33	Familial combined hyperlipidemia defined by Dutch criteria || id:ebi-a-GCST90104005	Familial combined hyperlipidemia defined by Dutch criteria	rs6719175	rs6719175	5.78494e-07	0.995723
rs61799425	0.889216	0.169091	0.15942	0.928054	ebi-a-GCST90104005	1	109760555	0.0230487	6.87543e-14	Familial combined hyperlipidemia defined by Dutch criteria || id:ebi-a-GCST90104005	Familial combined hyperlipidemia defined by Dutch criteria	rs61799425	rs61799425	2.97021e-06	0.950596
rs28429491	0.586728	-0.0635582	0.415842	0.677957	ebi-a-GCST90104005	8	59460434	0.01185	9.05607e-08	Familial combined hyperlipidemia defined by Dutch criteria || id:ebi-a-GCST90104005	Familial combined hyperlipidemia defined by Dutch criteria	rs28429491	rs28429491	8.85782e-09	0.999192
rs111500536	0.927407	0.11198	0.15942	0.944705	ebi-a-GCST90104005	19	8425558	0.0255716	8.88137e-06	Familial combined hyperlipidemia defined by Dutch criteria || id:ebi-a-GCST90104005	Familial combined hyperlipidemia defined by Dutch criteria	rs111500536	rs111500536	2.7218e-06	0.551804
rs926053	-0.7605	-0.084411	0.261161	0.110922	ebi-a-GCST90104006	19	44952075	0.0125239	1.08743e-11	Familial combined hyperlipidemia defined by Consensus criteria || id:ebi-a-GCST90104006	Familial combined hyperlipidemia defined by Consensus criteria	rs926053	rs926053	6.73699e-07	0.990945
rs8046707	0.41544	0.0359597	0.338369	0.621239	ebi-a-GCST90104006	16	30916233	0.00795226	5.99694e-06	Familial combined hyperlipidemia defined by Consensus criteria || id:ebi-a-GCST90104006	Familial combined hyperlipidemia defined by Consensus criteria	rs8046707	rs8046707	1.37282e-05	0.521577
rs7355157	0.628167	-0.0549545	0.424419	0.822113	ebi-a-GCST90104006	1	110129835	0.00989475	3.20812e-08	Familial combined hyperlipidemia defined by Consensus criteria || id:ebi-a-GCST90104006	Familial combined hyperlipidemia defined by Consensus criteria	rs7355157	rs7355157	7.31921e-07	0.994065
rs6719175	-0.57419	0.10594	0.491071	0.267573	ebi-a-GCST90104006	2	27859351	0.00852922	5.29663e-35	Familial combined hyperlipidemia defined by Consensus criteria || id:ebi-a-GCST90104006	Familial combined hyperlipidemia defined by Consensus criteria	rs6719175	rs6719175	5.78494e-07	0.995723
rs61799425	0.889216	0.191148	0.15942	0.928054	ebi-a-GCST90104006	1	109760555	0.0158105	5.60144e-35	Familial combined hyperlipidemia defined by Consensus criteria || id:ebi-a-GCST90104006	Familial combined hyperlipidemia defined by Consensus criteria	rs61799425	rs61799425	2.97021e-06	0.950596
rs4930724	0.423833	0.0475237	0.389423	0.670268	ebi-a-GCST90104006	12	124423817	0.00822717	7.14875e-09	Familial combined hyperlipidemia defined by Consensus criteria || id:ebi-a-GCST90104006	Familial combined hyperlipidemia defined by Consensus criteria	rs4930724	rs4930724	9.41387e-06	0.971955
rs3178166	-0.480165	0.0421553	0.245179	0.505203	ebi-a-GCST90104006	19	45594170	0.00766399	3.79105e-08	Familial combined hyperlipidemia defined by Consensus criteria || id:ebi-a-GCST90104006	Familial combined hyperlipidemia defined by Consensus criteria	rs3178166	rs3178166	6.41829e-07	0.988351
rs28429491	0.586728	-0.0420569	0.415842	0.677957	ebi-a-GCST90104006	8	59460434	0.00819235	2.9893e-07	Familial combined hyperlipidemia defined by Consensus criteria || id:ebi-a-GCST90104006	Familial combined hyperlipidemia defined by Consensus criteria	rs28429491	rs28429491	8.85782e-09	0.998137
rs2293166	0.418787	0.0445544	0.232659	0.460373	ebi-a-GCST90104006	19	45004823	0.00769077	7.02846e-09	Familial combined hyperlipidemia defined by Consensus criteria || id:ebi-a-GCST90104006	Familial combined hyperlipidemia defined by Consensus criteria	rs2293166	rs2293166	6.53017e-06	0.959942
rs12749691	0.599814	-0.0403982	0.443878	0.30298	ebi-a-GCST90104006	1	154251259	0.00851729	2.01396e-06	Familial combined hyperlipidemia defined by Consensus criteria || id:ebi-a-GCST90104006	Familial combined hyperlipidemia defined by Consensus criteria	rs12749691	rs12749691	3.43906e-08	0.986974
rs1237178	0.708121	0.0546481	0.232877	0.878064	ebi-a-GCST90104006	19	44767566	0.0119025	3.93813e-06	Familial combined hyperlipidemia defined by Consensus criteria || id:ebi-a-GCST90104006	Familial combined hyperlipidemia defined by Consensus criteria	rs1237178	rs1237178	9.14071e-06	0.651033
rs6719175	-0.57419	0.196754	0.491071	0.267573	ebi-a-GCST90104007	2	27859351	0.0216136	3.74111e-19	Familial combined hyperlipidemia defined by Mexico criteria || id:ebi-a-GCST90104007	Familial combined hyperlipidemia defined by Mexico criteria	rs6719175	rs6719175	5.78494e-07	0.995723
rs61799425	0.889216	0.289215	0.15942	0.928054	ebi-a-GCST90104007	1	109760555	0.0436895	6.24597e-12	Familial combined hyperlipidemia defined by Mexico criteria || id:ebi-a-GCST90104007	Familial combined hyperlipidemia defined by Mexico criteria	rs61799425	rs61799425	2.97021e-06	0.950596
rs5759168	0.710377	-0.00171307	0.367347	0.845053	ukb-b-1392	22	43500435	0.000369763	3.59998e-06	Type of cancer: ICD10: C61 Malignant neoplasm of prostate || id:ukb-b-1392	Type of cancer: ICD10: C61 Malignant neoplasm of prostate	rs5759168	rs5759168	2.72602e-07	0.951094
rs443198	-0.566739	0.00141808	0.346037	0.593715	ukb-b-1392	6	32190406	0.000270044	1.5e-07	Type of cancer: ICD10: C61 Malignant neoplasm of prostate || id:ukb-b-1392	Type of cancer: ICD10: C61 Malignant neoplasm of prostate	rs443198	rs443198	1.95303e-08	0.998119
rs2926536	-0.848503	0.00176019	0.456897	0.730181	ukb-b-1392	1	204456983	0.000299517	4.20001e-09	Type of cancer: ICD10: C61 Malignant neoplasm of prostate || id:ukb-b-1392	Type of cancer: ICD10: C61 Malignant neoplasm of prostate	rs2926536	rs2926536	2.05724e-16	0.99998
rs2523719	-0.652121	0.00155963	0.34375	0.83013	ukb-b-1392	6	30168319	0.000345091	6.19998e-06	Type of cancer: ICD10: C61 Malignant neoplasm of prostate || id:ukb-b-1392	Type of cancer: ICD10: C61 Malignant neoplasm of prostate	rs2523719	rs2523719	2.68088e-06	0.757787
rs6565259	-0.421049	-0.00146985	0.356481	0.634169	ukb-b-6720	16	28898793	0.000315567	3.2e-06	Diagnoses - main ICD10: I83.9 Varicose veins of lower extremities without ulcer or inflammation || id:ukb-b-6720	Diagnoses - main ICD10: I83.9 Varicose veins of lower extremities without ulcer or inflammation	rs6565259	rs6565259	1.82091e-05	0.599555
rs11614785	0.610187	-0.00144414	0.395161	0.340093	ukb-b-6720	12	50880422	0.000321958	7.29995e-06	Diagnoses - main ICD10: I83.9 Varicose veins of lower extremities without ulcer or inflammation || id:ukb-b-6720	Diagnoses - main ICD10: I83.9 Varicose veins of lower extremities without ulcer or inflammation	rs11614785	rs11614785	5.49339e-09	0.964298
rs112043618	-0.736486	-0.00201158	0.215278	0.916474	ukb-a-59	17	7300939	0.000424474	2.14882e-06	Cancer code self-reported: basal cell carcinoma || id:ukb-a-59	Cancer code self-reported: basal cell carcinoma	rs112043618	rs112043618	8.58751e-06	0.769476
rs7188755	-0.567345	0.0566762	0.356481	0.635	ieu-a-10	16	28980531	0.0172801	1.55199e-06	Crohn's disease || id:ieu-a-10	Crohn's disease	rs7188755	rs11150675	1.49921e-07	0.991625
rs6565259	-0.421049	-0.123102	0.356481	0.656	ieu-a-10	16	28898793	0.01729	1.42495e-18	Crohn's disease || id:ieu-a-10	Crohn's disease	rs6565259	rs6565259	1.82091e-05	0.957026
rs6427870	-0.757626	0.0711738	0.272981	0.532	ieu-a-10	1	200996189	0.0165501	5.99598e-08	Crohn's disease || id:ieu-a-10	Crohn's disease	rs6427870	rs6427870	4.15154e-14	0.999915
rs4072037	0.545494	-0.0625139	0.268698	0.477	ieu-a-10	1	155162067	0.0165804	1.05901e-07	Crohn's disease || id:ieu-a-10	Crohn's disease	rs4072037	rs4072037	8.6622e-08	0.996877
rs3857440	0.466168	0.130792	0.498201	0.758	ieu-a-10	5	131794069	0.01958	3.11387e-23	Crohn's disease || id:ieu-a-10	Crohn's disease	rs3857440	rs3857440	1.3331e-05	0.969263
rs35869135	0.769689	-0.115113	0.385542	0.822	ieu-a-10	3	49359943	0.0213198	2.7359e-13	Crohn's disease || id:ieu-a-10	Crohn's disease	rs35869135	rs9873994	3.13007e-08	0.999222
rs31480	-0.482855	0.0811016	0.432692	0.783	ieu-a-10	5	131407044	0.0220412	5.79095e-06	Crohn's disease || id:ieu-a-10	Crohn's disease	rs31480	rs25879	1.39818e-05	0.811775
rs2564114	-0.488149	-0.108854	0.286119	0.526	ieu-a-10	2	61230647	0.0164897	5.7306e-15	Crohn's disease || id:ieu-a-10	Crohn's disease	rs2564114	rs2564114	2.62156e-06	0.982662
rs13042091	0.553356	-0.0681725	0.297414	0.508	ieu-a-10	20	62294015	0.0165702	1.05701e-08	Crohn's disease || id:ieu-a-10	Crohn's disease	rs13042091	rs2297434	6.8554e-09	0.999512
rs11716445	-0.835444	-0.10075	0.221198	0.9076	ieu-a-10	3	49406095	0.0264994	1.236e-06	Crohn's disease || id:ieu-a-10	Crohn's disease	rs11716445	rs11716445	8.50297e-06	0.909131
rs11645306	0.499214	0.110647	0.199675	0.283	ieu-a-10	16	28990101	0.0180999	6.00759e-13	Crohn's disease || id:ieu-a-10	Crohn's disease	rs11645306	rs7187575	1.02154e-06	0.981302
rs11642579	0.687937	0.113329	0.134387	0.22	ieu-a-10	16	50142944	0.0205006	1.28301e-10	Crohn's disease || id:ieu-a-10	Crohn's disease	rs11642579	rs8046148	4.5911e-08	0.98939
rs1134777	0.579612	-0.0895965	0.480565	0.253	ieu-a-10	10	75545251	0.0196199	4.27996e-08	Crohn's disease || id:ieu-a-10	Crohn's disease	rs1134777	rs12256103	1.48813e-07	0.99805
rs1024612	0.484932	0.0889262	0.234195	0.408	ieu-a-10	17	32550864	0.0167105	4.31797e-09	Crohn's disease || id:ieu-a-10	Crohn's disease	rs1024612	rs1029719	1.30228e-06	0.984024
rs10172306	-0.589629	0.0880109	0.432692	0.215	ieu-a-10	2	61307982	0.0199501	2.11802e-08	Crohn's disease || id:ieu-a-10	Crohn's disease	rs10172306	rs12713433	3.53117e-06	0.985658
rs7188755	-0.567345	0.0676587	0.356481	0.6399	ieu-a-12	16	28964716	0.0129419	1.71479e-07	Crohn's disease || id:ieu-a-12	Crohn's disease	rs7188755	rs62037423	1.49921e-07	0.996805
rs6565259	-0.421049	-0.117973	0.356481	0.6419	ieu-a-12	16	28898793	0.0127133	1.70294e-20	Crohn's disease || id:ieu-a-12	Crohn's disease	rs6565259	rs6565259	1.82091e-05	0.957026
rs6427870	-0.757626	0.0782493	0.272981	0.5257	ieu-a-12	1	200996189	0.0122784	1.85447e-10	Crohn's disease || id:ieu-a-12	Crohn's disease	rs6427870	rs6427870	4.15154e-14	0.999999
rs443198	-0.566739	-0.0720838	0.346037	0.642	ieu-a-12	6	32190406	0.0127852	1.71965e-08	Crohn's disease || id:ieu-a-12	Crohn's disease	rs443198	rs443198	1.95303e-08	0.999279
rs4072037	0.545494	-0.0695597	0.268698	0.473	ieu-a-12	1	155162067	0.0123839	1.94361e-08	Crohn's disease || id:ieu-a-12	Crohn's disease	rs4072037	rs4072037	8.6622e-08	0.997275
rs3857440	0.466168	0.164198	0.498201	0.7482	ieu-a-12	5	131794069	0.0142848	1.40378e-30	Crohn's disease || id:ieu-a-12	Crohn's disease	rs3857440	rs3857440	1.3331e-05	0.969263
rs35869135	0.769689	-0.124191	0.385542	0.8258	ieu-a-12	3	49359943	0.0153443	5.79295e-16	Crohn's disease || id:ieu-a-12	Crohn's disease	rs35869135	rs9873994	3.13007e-08	0.999222
rs16868943	1.78099	-0.188119	0.0621762	0.97978	ieu-a-12	6	33147727	0.0385275	1.04636e-06	Crohn's disease || id:ieu-a-12	Crohn's disease	rs16868943	rs16868943	4.72787e-07	0.740929
rs13042091	0.553356	-0.0690471	0.297414	0.5032	ieu-a-12	20	62276869	0.0122674	1.81773e-08	Crohn's disease || id:ieu-a-12	Crohn's disease	rs13042091	rs6062293	6.8554e-09	0.999487
rs11716445	-0.835444	-0.115662	0.221198	0.909	ieu-a-12	3	49534439	0.0201431	9.35513e-09	Crohn's disease || id:ieu-a-12	Crohn's disease	rs11716445	rs113176147	8.50297e-06	0.951455
rs11645306	0.499214	0.0935302	0.199675	0.3014	ieu-a-12	16	28990101	0.0134038	2.99709e-12	Crohn's disease || id:ieu-a-12	Crohn's disease	rs11645306	rs7187575	1.02154e-06	0.981302
rs1130640	0.661615	-0.116793	0.466899	0.748	ieu-a-12	9	139319469	0.0138029	2.63998e-17	Crohn's disease || id:ieu-a-12	Crohn's disease	rs1130640	rs10870172	4.11084e-09	0.99982
rs11146014	-0.663399	-0.116755	0.359133	0.6956	ieu-a-12	9	139327277	0.0129971	2.63087e-19	Crohn's disease || id:ieu-a-12	Crohn's disease	rs11146014	rs34619169	1.4494e-11	0.999993
rs1024612	0.484932	0.0749822	0.234195	0.4131	ieu-a-12	17	32549356	0.0125373	2.22147e-09	Crohn's disease || id:ieu-a-12	Crohn's disease	rs1024612	rs1024612	1.30228e-06	0.984062
rs10172306	-0.589629	0.089454	0.432692	0.2098	ieu-a-12	2	61307982	0.0144467	5.94073e-10	Crohn's disease || id:ieu-a-12	Crohn's disease	rs10172306	rs12713433	3.53117e-06	0.986025
rs9277334	0.63849	0.2101	0.362705	0.8796	ieu-a-1024	6	33034596	0.02535	1.18005e-16	Multiple sclerosis || id:ieu-a-1024	Multiple sclerosis	rs9277334	rs2301226	3.60037e-06	0.983995
rs3093974	-0.46886	0.1941	0.398058	0.62955	ieu-a-1024	6	31515799	0.01795	3.12968e-27	Multiple sclerosis || id:ieu-a-1024	Multiple sclerosis	rs3093974	rs2071591	6.39534e-06	0.978841
rs889310	0.470766	-0.04316	0.24162	0.4424	ieu-a-1129	5	55965167	0.00905	1.85678e-06	Breast cancer (Oncoarray) || id:ieu-a-1129	Breast cancer (Oncoarray)	rs889310	rs889310	3.67113e-06	0.875596
rs760701	0.619576	-0.0653	0.309013	0.8184	ieu-a-1129	22	40800518	0.01165	2.10131e-08	Breast cancer (Oncoarray) || id:ieu-a-1129	Breast cancer (Oncoarray)	rs760701	rs760701	2.88135e-06	0.982682
rs4844616	0.416919	-0.06398	0.222222	0.4084	ieu-a-1129	1	121171208	0.00921	3.72049e-12	Breast cancer (Oncoarray) || id:ieu-a-1129	Breast cancer (Oncoarray)	rs4844616	rs4844616	1.46139e-06	0.981455
rs10902221	0.434202	-0.04155	0.240896	0.4888	ieu-a-1129	11	802379	0.00897	3.6136e-06	Breast cancer (Oncoarray) || id:ieu-a-1129	Breast cancer (Oncoarray)	rs10902221	rs10902221	3.19818e-06	0.813703
rs3857440	0.466168	0.00414705	0.498201	0.738419	ieu-b-4810	5	131794069	0.000863433	1.6e-06	Breast cancer || id:ieu-b-4810	Breast cancer	rs3857440	rs3857440	1.3331e-05	0.852282
rs3857440	0.466168	0.00414705	0.498201	0.738419	ieu-b-4810	5	131794069	0.000863433	1.6e-06	Breast cancer || id:ieu-b-4810	Breast cancer	rs3857440	rs3857440	1.3331e-05	0.852282
rs9879503	0.519542	-0.04366	0.295129	0.582953	ieu-a-1130	3	141170661	0.00984	9.0939e-06	Breast cancer (iCOGS) || id:ieu-a-1130	Breast cancer (iCOGS)	rs9879503	rs9879503	1.75006e-07	0.929336
rs760701	0.619576	-0.06711	0.309013	0.810066	ieu-a-1130	22	40800518	0.01239	6.07813e-08	Breast cancer (iCOGS) || id:ieu-a-1130	Breast cancer (iCOGS)	rs760701	rs760701	2.88135e-06	0.981523
rs6968870	-0.577264	0.04495	0.409836	0.379892	ieu-a-1130	7	91661111	0.00998	6.72636e-06	Breast cancer (iCOGS) || id:ieu-a-1130	Breast cancer (iCOGS)	rs6968870	rs6968870	1.32921e-07	0.96445
rs4844616	0.416919	-0.06459	0.222222	0.403129	ieu-a-1130	1	121171208	0.00993	7.79292e-11	Breast cancer (iCOGS) || id:ieu-a-1130	Breast cancer (iCOGS)	rs4844616	rs4844616	1.46139e-06	0.981451
rs10902221	0.434202	-0.04375	0.240896	0.484263	ieu-a-1130	11	802379	0.00971	6.57113e-06	Breast cancer (iCOGS) || id:ieu-a-1130	Breast cancer (iCOGS)	rs10902221	rs10902221	3.19818e-06	0.737266
rs9879503	0.519542	-0.0517	0.295129	0.5834	ieu-a-1161	3	141175620	0.0115	7.31307e-06	ER+ Breast cancer (iCOGS) || id:ieu-a-1161	ER+ Breast cancer (iCOGS)	rs9879503	rs1863867	1.75006e-07	0.947294
rs4844616	0.416919	0.0732	0.222222	0.5975	ieu-a-1161	1	121171208	0.0117	3.75396e-10	ER+ Breast cancer (iCOGS) || id:ieu-a-1161	ER+ Breast cancer (iCOGS)	rs4844616	rs4844616	1.46139e-06	0.981439
rs9879503	0.519542	-0.0517745	0.295129	0.582564	ieu-a-1167	3	141170661	0.0115957	8e-06	ER+ Breast cancer (GWAS) || id:ieu-a-1167	ER+ Breast cancer (GWAS)	rs9879503	rs9879503	1.75006e-07	0.964826
rs72701898	0.689569	-0.169978	0.329114	0.101281	ieu-a-1167	1	145603359	0.0336795	4.49997e-07	ER+ Breast cancer (GWAS) || id:ieu-a-1167	ER+ Breast cancer (GWAS)	rs72701898	rs72701898	2.23562e-06	0.982214
rs6968870	-0.577264	0.057679	0.409836	0.378739	ieu-a-1167	7	91661111	0.0118181	1.09999e-06	ER+ Breast cancer (GWAS) || id:ieu-a-1167	ER+ Breast cancer (GWAS)	rs6968870	rs6968870	1.32921e-07	0.994994
rs4844616	0.416919	-0.0756568	0.222222	0.402985	ieu-a-1167	1	121171208	0.0117361	1.09999e-10	ER+ Breast cancer (GWAS) || id:ieu-a-1167	ER+ Breast cancer (GWAS)	rs4844616	rs4844616	1.46139e-06	0.981452
rs6688545	0.655997	-0.0714245	0.44084	0.7731	ieu-a-970	1	101590335	0.0151256	2.33432e-06	Ulcerative colitis || id:ieu-a-970	Ulcerative colitis	rs6688545	rs6688545	4.34747e-07	0.98304
rs6565259	-0.421049	-0.0630274	0.356481	0.6419	ieu-a-970	16	28898793	0.0131827	1.74377e-06	Ulcerative colitis || id:ieu-a-970	Ulcerative colitis	rs6565259	rs6565259	1.82091e-05	0.863167
rs6427870	-0.757626	0.0943261	0.272981	0.5257	ieu-a-970	1	200996189	0.0127608	1.44777e-13	Ulcerative colitis || id:ieu-a-970	Ulcerative colitis	rs6427870	rs6427870	4.15154e-14	1
rs56049603	0.823088	-0.0800384	0.432692	0.2335	ieu-a-970	3	49585243	0.0150809	1.1127e-07	Ulcerative colitis || id:ieu-a-970	Ulcerative colitis	rs56049603	rs56049603	1.7899e-11	0.999838
rs4728141	-0.471284	-0.0969671	0.288352	0.561	ieu-a-970	7	128573967	0.0126655	1.91823e-14	Ulcerative colitis || id:ieu-a-970	Ulcerative colitis	rs4728141	rs4728142	4.85116e-06	0.975463
rs443198	-0.566739	0.122501	0.346037	0.642	ieu-a-970	6	32190406	0.0135665	1.72187e-19	Ulcerative colitis || id:ieu-a-970	Ulcerative colitis	rs443198	rs443198	1.95303e-08	0.999329
rs4072037	0.545494	-0.0625236	0.268698	0.473	ieu-a-970	1	155162067	0.0128788	1.20517e-06	Ulcerative colitis || id:ieu-a-970	Ulcerative colitis	rs4072037	rs4072037	8.6622e-08	0.990968
rs3857440	0.466168	0.0827164	0.498201	0.7482	ieu-a-970	5	131794069	0.0146135	1.51123e-08	Ulcerative colitis || id:ieu-a-970	Ulcerative colitis	rs3857440	rs3857440	1.3331e-05	0.968553
rs35869135	0.769689	-0.127405	0.385542	0.8258	ieu-a-970	3	49359943	0.0159261	1.24681e-15	Ulcerative colitis || id:ieu-a-970	Ulcerative colitis	rs35869135	rs9873994	3.13007e-08	0.999222
rs3093974	-0.46886	-0.0600405	0.398058	0.6581	ieu-a-970	6	31506210	0.0129808	3.74016e-06	Ulcerative colitis || id:ieu-a-970	Ulcerative colitis	rs3093974	rs3093974	6.39534e-06	0.87973
rs2261033	-0.454568	-0.0627462	0.313783	0.5271	ieu-a-970	6	31603591	0.0125878	6.20569e-07	Ulcerative colitis || id:ieu-a-970	Ulcerative colitis	rs2261033	rs2261033	2.00047e-06	0.9738
rs2072634	-1.49899	-0.209818	0.0841837	0.97802	ieu-a-970	6	31917291	0.0404344	2.1131e-07	Ulcerative colitis || id:ieu-a-970	Ulcerative colitis	rs2072634	rs2072634	1.78962e-07	0.924172
rs1929846	-0.638966	-0.093785	0.0960699	0.8852	ieu-a-970	6	35188925	0.019554	1.61704e-06	Ulcerative colitis || id:ieu-a-970	Ulcerative colitis	rs1929846	rs9394282	7.35097e-06	0.641326
rs13042091	0.553356	-0.0608633	0.297414	0.5032	ieu-a-970	20	62276869	0.0126937	1.62855e-06	Ulcerative colitis || id:ieu-a-970	Ulcerative colitis	rs13042091	rs6062293	6.8554e-09	0.996017
rs11716445	-0.835444	-0.120543	0.221198	0.909	ieu-a-970	3	49534439	0.0209241	8.36334e-09	Ulcerative colitis || id:ieu-a-970	Ulcerative colitis	rs11716445	rs113176147	8.50297e-06	0.95152
rs1130640	0.661615	-0.066146	0.466899	0.748	ieu-a-970	9	139319469	0.0144511	4.71162e-06	Ulcerative colitis || id:ieu-a-970	Ulcerative colitis	rs1130640	rs10870172	4.11084e-09	0.992983
rs11146014	-0.663399	-0.0728527	0.359133	0.6956	ieu-a-970	9	139327277	0.0135897	8.28209e-08	Ulcerative colitis || id:ieu-a-970	Ulcerative colitis	rs11146014	rs34619169	1.4494e-11	0.999866
rs59603391	0.812053	-0.0047854	0.293478	0.915892	ieu-b-4959	1	151124313	0.000964085	6.90001e-07	Malignant non-melanoma skin cancer || id:ieu-b-4959	Malignant non-melanoma skin cancer	rs59603391	rs59603391	1.3343e-07	0.990788
rs4347574	0.455006	0.00322031	0.456897	0.719658	ieu-b-4959	15	50165554	0.000597917	7.19996e-08	Malignant non-melanoma skin cancer || id:ieu-b-4959	Malignant non-melanoma skin cancer	rs4347574	rs4347574	1.36377e-05	0.959003
rs7188755	-0.567345	0.0554677	0.356481	0.6399	ieu-a-294	16	28964716	0.0107317	2.35858e-07	Inflammatory bowel disease || id:ieu-a-294	Inflammatory bowel disease	rs7188755	rs62037423	1.49921e-07	0.996333
rs6565259	-0.421049	-0.094509	0.356481	0.6419	ieu-a-294	16	28898793	0.01052	2.61818e-19	Inflammatory bowel disease || id:ieu-a-294	Inflammatory bowel disease	rs6565259	rs6565259	1.82091e-05	0.957026
rs6427870	-0.757626	0.0867203	0.272981	0.5257	ieu-a-294	1	200996189	0.0101373	1.18331e-17	Inflammatory bowel disease || id:ieu-a-294	Inflammatory bowel disease	rs6427870	rs6427870	4.15154e-14	1
rs56049603	0.823088	-0.0568619	0.432692	0.2335	ieu-a-294	3	49585243	0.0119074	1.79411e-06	Inflammatory bowel disease || id:ieu-a-294	Inflammatory bowel disease	rs56049603	rs56049603	1.7899e-11	0.997359
rs4728141	-0.471284	-0.0507346	0.288352	0.561	ieu-a-294	7	128573967	0.0101313	5.50846e-07	Inflammatory bowel disease || id:ieu-a-294	Inflammatory bowel disease	rs4728141	rs4728142	4.85116e-06	0.951559
rs4072037	0.545494	-0.0670937	0.268698	0.473	ieu-a-294	1	155162067	0.01025	5.9197e-11	Inflammatory bowel disease || id:ieu-a-294	Inflammatory bowel disease	rs4072037	rs4072037	8.6622e-08	0.9974
rs3857440	0.466168	0.121572	0.498201	0.7482	ieu-a-294	5	131794069	0.011643	1.59993e-25	Inflammatory bowel disease || id:ieu-a-294	Inflammatory bowel disease	rs3857440	rs3857440	1.3331e-05	0.969263
rs35869135	0.769689	-0.129682	0.385542	0.8258	ieu-a-294	3	49359943	0.0127076	1.88278e-24	Inflammatory bowel disease || id:ieu-a-294	Inflammatory bowel disease	rs35869135	rs9873994	3.13007e-08	0.999222
rs2072634	-1.49899	-0.148296	0.0841837	0.97802	ieu-a-294	6	31917291	0.0331841	7.86249e-06	Inflammatory bowel disease || id:ieu-a-294	Inflammatory bowel disease	rs2072634	rs2072634	1.78962e-07	0.719462
rs13042091	0.553356	-0.0653034	0.297414	0.5032	ieu-a-294	20	62276869	0.010105	1.03008e-10	Inflammatory bowel disease || id:ieu-a-294	Inflammatory bowel disease	rs13042091	rs6062293	6.8554e-09	0.999535
rs11716445	-0.835444	-0.121356	0.221198	0.909	ieu-a-294	3	49534439	0.0167127	3.83442e-13	Inflammatory bowel disease || id:ieu-a-294	Inflammatory bowel disease	rs11716445	rs113176147	8.50297e-06	0.951945
rs11645306	0.499214	0.0729859	0.199675	0.3014	ieu-a-294	16	28990101	0.0109834	3.0297e-11	Inflammatory bowel disease || id:ieu-a-294	Inflammatory bowel disease	rs11645306	rs7187575	1.02154e-06	0.981301
rs1130640	0.661615	-0.098982	0.466899	0.748	ieu-a-294	9	139319469	0.0114776	6.46994e-18	Inflammatory bowel disease || id:ieu-a-294	Inflammatory bowel disease	rs1130640	rs10870172	4.11084e-09	0.99982
rs11146014	-0.663399	-0.0967363	0.359133	0.6956	ieu-a-294	9	139327277	0.0107886	3.06126e-19	Inflammatory bowel disease || id:ieu-a-294	Inflammatory bowel disease	rs11146014	rs34619169	1.4494e-11	0.999993
rs1024612	0.484932	0.0551236	0.234195	0.4131	ieu-a-294	17	32549356	0.0103626	1.04059e-07	Inflammatory bowel disease || id:ieu-a-294	Inflammatory bowel disease	rs1024612	rs1024612	1.30228e-06	0.980895
rs10172306	-0.589629	0.0815965	0.432692	0.2098	ieu-a-294	2	61307982	0.0119944	1.02518e-11	Inflammatory bowel disease || id:ieu-a-294	Inflammatory bowel disease	rs10172306	rs12713433	3.53117e-06	0.986039
rs6688545	0.655997	-0.0563803	0.44084	0.768	ieu-a-968	1	101590335	0.0209279	5.69797e-06	Ulcerative colitis || id:ieu-a-968	Ulcerative colitis	rs6688545	rs6688545	4.34747e-07	0.970238
rs6681938	-0.515984	0.0563587	0.463542	0.714	ieu-a-968	1	1781220	0.0194202	7.24503e-06	Ulcerative colitis || id:ieu-a-968	Ulcerative colitis	rs6681938	rs6681938	3.43983e-06	0.888622
rs6427870	-0.757626	0.092554	0.272981	0.532	ieu-a-968	1	200996189	0.0178001	1.17896e-11	Ulcerative colitis || id:ieu-a-968	Ulcerative colitis	rs6427870	rs6427870	4.15154e-14	1
rs56049603	0.823088	-0.0811016	0.432692	0.264	ieu-a-968	3	49600319	0.0202808	2.20201e-07	Ulcerative colitis || id:ieu-a-968	Ulcerative colitis	rs56049603	rs4241407	1.7899e-11	0.999729
rs4728141	-0.471284	-0.0989399	0.288352	0.556	ieu-a-968	7	128573967	0.017842	4.37119e-14	Ulcerative colitis || id:ieu-a-968	Ulcerative colitis	rs4728141	rs4728142	4.85116e-06	0.975463
rs4072037	0.545494	-0.0508723	0.268698	0.477	ieu-a-968	1	155162067	0.017751	9.54707e-06	Ulcerative colitis || id:ieu-a-968	Ulcerative colitis	rs4072037	rs4072037	8.6622e-08	0.95953
rs35869135	0.769689	-0.14842	0.385542	0.822	ieu-a-968	3	49359943	0.0227202	7.02102e-16	Ulcerative colitis || id:ieu-a-968	Ulcerative colitis	rs35869135	rs9873994	3.13007e-08	0.999222
rs2564114	-0.488149	-0.111541	0.286119	0.526	ieu-a-968	2	61230647	0.0177501	4.854e-15	Ulcerative colitis || id:ieu-a-968	Ulcerative colitis	rs2564114	rs2564114	2.62156e-06	0.982662
rs13042091	0.553356	-0.0430595	0.297414	0.508	ieu-a-968	20	62294015	0.0178682	2.76898e-07	Ulcerative colitis || id:ieu-a-968	Ulcerative colitis	rs13042091	rs2297434	6.8554e-09	0.998995
rs11716445	-0.835444	-0.13715	0.221198	0.9076	ieu-a-968	3	49406095	0.0281404	1.789e-10	Ulcerative colitis || id:ieu-a-968	Ulcerative colitis	rs11716445	rs11716445	8.50297e-06	0.951936
rs5759168	0.710377	-0.00535199	0.367347	0.84401	ieu-b-4809	22	43500435	0.00100188	9.20005e-08	Prostate cancer || id:ieu-b-4809	Prostate cancer	rs5759168	rs5759168	2.72602e-07	0.995907
rs443198	-0.566739	0.00353164	0.346037	0.593821	ieu-b-4809	6	32190406	0.00073351	1.5e-06	Prostate cancer || id:ieu-b-4809	Prostate cancer	rs443198	rs443198	1.95303e-08	0.992345
rs2926536	-0.848503	0.00526238	0.456897	0.7137	ieu-b-4809	1	204484557	0.000798159	4.30031e-11	Prostate cancer || id:ieu-b-4809	Prostate cancer	rs2926536	rs4951391	2.05724e-16	1
rs13129703	0.440079	-0.00366061	0.182131	0.278992	ieu-b-4809	4	106389337	0.000803518	5.19996e-06	Prostate cancer || id:ieu-b-4809	Prostate cancer	rs13129703	rs13129703	1.19776e-05	0.466707
rs2926536	-0.848503	-0.144207	0.456897	0.746935	ieu-a-1166	1	204456983	0.0214889	1.9002e-11	ER- Breast cancer (GWAS) || id:ieu-a-1166	ER- Breast cancer (GWAS)	rs2926536	rs2926536	2.05724e-16	1
rs2564114	-0.488149	-0.121332	0.286119	0.4403	ieu-a-1059	2	61230647	0.0255202	2.18902e-06	Celiac disease || id:ieu-a-1059	Celiac disease	rs2564114	rs2564114	2.62156e-06	0.949838
rs4728141	-0.471284	-0.229523	0.288352	0.2965	ieu-a-815	7	128573967	0.0461774	1.45559e-06	Systemic lupus erythematosus || id:ieu-a-815	Systemic lupus erythematosus	rs4728141	rs4728142	4.85116e-06	0.957458
rs3093974	-0.46886	-0.259283	0.398058	0.3596	ieu-a-815	6	31515799	0.0489552	1.35572e-06	Systemic lupus erythematosus || id:ieu-a-815	Systemic lupus erythematosus	rs3093974	rs2071591	6.39534e-06	0.963934
rs2523719	-0.652121	-0.340037	0.34375	0.09045	ieu-a-815	6	30231224	0.0608625	6.46532e-08	Systemic lupus erythematosus || id:ieu-a-815	Systemic lupus erythematosus	rs2523719	rs3094073	2.68088e-06	0.985142
rs4728141	-0.471284	-0.101402	0.288352	0.537174	ieu-a-32	7	128567032	0.0222	4.78895e-06	Ulcerative colitis || id:ieu-a-32	Ulcerative colitis	rs4728141	rs4728141	4.85116e-06	0.86115
rs35869135	0.769689	-0.128299	0.385542	0.819412	ieu-a-32	3	49359102	0.0267	1.58402e-06	Ulcerative colitis || id:ieu-a-32	Ulcerative colitis	rs35869135	rs35869135	3.13007e-08	0.996688
rs2564114	-0.488149	-0.101203	0.286119	0.52165	ieu-a-32	2	61230647	0.0211	1.58899e-06	Ulcerative colitis || id:ieu-a-32	Ulcerative colitis	rs2564114	rs2564114	2.62156e-06	0.951049
rs13042091	0.553356	-0.102403	0.297414	0.503904	ieu-a-32	20	62273130	0.0224	4.91598e-06	Ulcerative colitis || id:ieu-a-32	Ulcerative colitis	rs13042091	rs13042091	6.8554e-09	0.991769
rs1001620	-0.468816	0.115799	0.415842	0.35108	ieu-a-32	1	2746066	0.0235	8.05193e-07	Ulcerative colitis || id:ieu-a-32	Ulcerative colitis	rs1001620	rs1001620	4.28154e-06	0.968932
rs760701	0.619576	-0.0738	0.309013	0.8151	ieu-a-1128	22	40800518	0.0144	2.90503e-07	ER- Breast cancer (Combined Oncoarray; iCOGS; GWAS meta analysis) || id:ieu-a-1128	ER- Breast cancer (Combined Oncoarray; iCOGS; GWAS meta analysis)	rs760701	rs760701	2.88135e-06	0.973512
rs2926536	-0.848503	-0.1245	0.456897	0.7448	ieu-a-1128	1	204456983	0.0129	5.48403e-22	ER- Breast cancer (Combined Oncoarray; iCOGS; GWAS meta analysis) || id:ieu-a-1128	ER- Breast cancer (Combined Oncoarray; iCOGS; GWAS meta analysis)	rs2926536	rs2926536	2.05724e-16	1
rs7593195	-0.514873	0.0454	0.448864	0.7924	ieu-b-85	2	85721246	0.01	5.89698e-06	Prostate cancer || id:ieu-b-85	Prostate cancer	rs7593195	rs7593195	2.595e-06	0.867063
rs5759168	0.710377	-0.0703	0.367347	0.8435	ieu-b-85	22	43500435	0.0109	1.06001e-10	Prostate cancer || id:ieu-b-85	Prostate cancer	rs5759168	rs5759168	2.72602e-07	0.996794
rs55958011	-1.11107	-0.1189	0.1125	0.9671	ieu-b-85	17	642382	0.0227	1.66498e-07	Prostate cancer || id:ieu-b-85	Prostate cancer	rs55958011	rs55958011	5.77733e-06	0.856456
rs443198	-0.566739	0.0456	0.346037	0.644	ieu-b-85	6	32190406	0.0083	4.36395e-08	Prostate cancer || id:ieu-b-85	Prostate cancer	rs443198	rs443198	1.95303e-08	0.999131
rs41301601	0.916646	0.0876	0.178571	0.9523	ieu-b-85	10	45478876	0.0191	4.45205e-06	Prostate cancer || id:ieu-b-85	Prostate cancer	rs41301601	rs41301601	4.17916e-06	0.776604
rs35693858	-0.622983	-0.0438	0.464552	0.7751	ieu-b-85	10	979813	0.0096	4.83805e-06	Prostate cancer || id:ieu-b-85	Prostate cancer	rs35693858	rs35693858	1.98391e-07	0.967942
rs3014599	-0.713091	0.0482	0.119342	0.1938	ieu-b-85	1	204425461	0.0103	3.21004e-06	Prostate cancer || id:ieu-b-85	Prostate cancer	rs3014599	rs3014599	4.57348e-07	0.764368
rs2926536	-0.848503	0.0889	0.456897	0.7259	ieu-b-85	1	204484557	0.009	3.64083e-23	Prostate cancer || id:ieu-b-85	Prostate cancer	rs2926536	rs4951391	2.05724e-16	1
rs2523719	-0.652121	0.0567	0.34375	0.8604	ieu-b-85	6	30168319	0.0115	8.744e-07	Prostate cancer || id:ieu-b-85	Prostate cancer	rs2523719	rs2523719	2.68088e-06	0.963155
rs2335409	-0.510983	-0.0497	0.351227	0.6054	ieu-b-85	1	154916106	0.0081	7.28803e-10	Prostate cancer || id:ieu-b-85	Prostate cancer	rs2335409	rs2335409	2.86958e-07	0.996501
rs13129703	0.440079	-0.0663	0.182131	0.2936	ieu-b-85	4	106389337	0.0087	3.32506e-14	Prostate cancer || id:ieu-b-85	Prostate cancer	rs13129703	rs13129703	1.19776e-05	0.923767
rs13042091	0.553356	-0.057	0.297414	0.4988	ieu-b-85	20	62273130	0.0082	3.47696e-12	Prostate cancer || id:ieu-b-85	Prostate cancer	rs13042091	rs13042091	6.8554e-09	0.999535
rs11697610	-0.460919	-0.0431	0.330838	0.606	ieu-b-85	20	62379531	0.0084	2.96702e-07	Prostate cancer || id:ieu-b-85	Prostate cancer	rs11697610	rs11697610	6.70698e-06	0.955096
rs115643887	-0.7587	-0.0693	0.25	0.8537	ieu-b-85	6	109292736	0.0111	3.684e-10	Prostate cancer || id:ieu-b-85	Prostate cancer	rs115643887	rs1887414	1.37101e-06	0.985363
rs11264763	0.540691	-0.0592	0.398058	0.6933	ieu-b-85	1	153948705	0.0086	4.55198e-12	Prostate cancer || id:ieu-b-85	Prostate cancer	rs11264763	rs11264763	8.62654e-07	0.993903
rs6427870	-0.757626	0.113329	0.272981	0.4864	ieu-a-973	1	200996189	0.0204191	4.49997e-08	Ulcerative colitis || id:ieu-a-973	Ulcerative colitis	rs6427870	rs6427870	4.15154e-14	0.999933
rs4728141	-0.471284	-0.0953102	0.288352	0.2965	ieu-a-973	7	128573967	0.020789	1.68e-06	Ulcerative colitis || id:ieu-a-973	Ulcerative colitis	rs4728141	rs4728142	4.85116e-06	0.928158
rs35869135	0.769689	-0.157004	0.385542	0.1122	ieu-a-973	3	49359943	0.0282529	2.21998e-09	Ulcerative colitis || id:ieu-a-973	Ulcerative colitis	rs35869135	rs9873994	3.13007e-08	0.999218
rs2564114	-0.488149	-0.0953102	0.286119	0.4403	ieu-a-973	2	61230647	0.020789	1.76999e-06	Ulcerative colitis || id:ieu-a-973	Ulcerative colitis	rs2564114	rs2564114	2.62156e-06	0.943421
rs13042091	0.553356	-0.10436	0.297414	0.348	ieu-a-973	20	62294015	0.0206024	1.17001e-07	Ulcerative colitis || id:ieu-a-973	Ulcerative colitis	rs13042091	rs2297434	6.8554e-09	0.999301
rs11716445	-0.835444	-0.165514	0.221198	0.03115	ieu-a-973	3	49406095	0.0323346	1.40001e-06	Ulcerative colitis || id:ieu-a-973	Ulcerative colitis	rs11716445	rs11716445	8.50297e-06	0.916668
rs2926536	-0.848503	0.1434	0.456897	0.2582	ieu-a-1160	1	204537648	0.0209	7.53703e-12	ER- Breast cancer (iCOGS) || id:ieu-a-1160	ER- Breast cancer (iCOGS)	rs2926536	rs4951401	2.05724e-16	1
rs11079804	0.655337	-0.09293	0.39881	0.8288	ieu-a-1121	17	46020698	0.02036	5.33802e-06	High grade serous ovarian cancer || id:ieu-a-1121	High grade serous ovarian cancer	rs11079804	rs11079804	2.12685e-06	0.923542
rs760701	0.619576	-0.0734425	0.309013	0.809458	ieu-a-1168	22	40800518	0.0123288	2.59998e-09	Breast cancer (GWAS) || id:ieu-a-1168	Breast cancer (GWAS)	rs760701	rs760701	2.88135e-06	0.983343
rs6968870	-0.577264	0.0453786	0.409836	0.378739	ieu-a-1168	7	91661111	0.00989829	4.60002e-06	Breast cancer (GWAS) || id:ieu-a-1168	Breast cancer (GWAS)	rs6968870	rs6968870	1.32921e-07	0.983216
rs4844616	0.416919	-0.0630842	0.222222	0.402985	ieu-a-1168	1	121171208	0.00981308	1.29999e-10	Breast cancer (GWAS) || id:ieu-a-1168	Breast cancer (GWAS)	rs4844616	rs4844616	1.46139e-06	0.981451
rs10902221	0.434202	-0.0432852	0.240896	0.483904	ieu-a-1168	11	802379	0.00959305	6.4e-06	Breast cancer (GWAS) || id:ieu-a-1168	Breast cancer (GWAS)	rs10902221	rs10902221	3.19818e-06	0.814884
rs4056	-0.538681	-0.00145697	0.167266	0.26906	ieu-b-4965	17	81063675	0.000324918	7.29995e-06	Colorectal cancer || id:ieu-b-4965	Colorectal cancer	rs4056	rs4056	1.07933e-06	0.56848
rs2926536	-0.848503	-0.14016	0.456897	0.745088	ieu-a-1136	1	204456983	0.02144	6.223e-11	ER- Breast cancer (iCOGS) || id:ieu-a-1136	ER- Breast cancer (iCOGS)	rs2926536	rs2926536	2.05724e-16	1
rs4728141	-0.471284	-0.0943107	0.288352	0.2965	ieu-a-832	7	128567032	0.0170869	3.40001e-08	Rheumatoid arthritis || id:ieu-a-832	Rheumatoid arthritis	rs4728141	rs4728141	4.85116e-06	0.974012
rs4151657	-0.490279	-0.415515	0.463542	0.2476	ieu-a-832	6	31917540	0.0158284	6.9024e-152	Rheumatoid arthritis || id:ieu-a-832	Rheumatoid arthritis	rs4151657	rs4151657	4.82553e-06	0.983469
rs3093974	-0.46886	-0.0861777	0.398058	0.3596	ieu-a-832	6	31506210	0.0152796	1.7e-08	Rheumatoid arthritis || id:ieu-a-832	Rheumatoid arthritis	rs3093974	rs3093974	6.39534e-06	0.978165
rs2261033	-0.454568	-0.446287	0.313783	0.4317	ieu-a-832	6	31603591	0.0154752	6.99842e-183	Rheumatoid arthritis || id:ieu-a-832	Rheumatoid arthritis	rs2261033	rs2261033	2.00047e-06	0.98689
rs2241003	0.424104	0.076961	0.217125	0.4469	ieu-a-832	9	123666777	0.0157938	1.09999e-06	Rheumatoid arthritis || id:ieu-a-832	Rheumatoid arthritis	rs2241003	rs2241003	9.70192e-06	0.862957
rs2072634	-1.49899	0.597837	0.0841837	0.04173	ieu-a-832	6	31917291	0.0691574	5.40008e-18	Rheumatoid arthritis || id:ieu-a-832	Rheumatoid arthritis	rs2072634	rs2072634	1.78962e-07	0.932402
rs16868943	1.78099	0.261365	0.0621762	0.03395	ieu-a-832	6	33147727	0.0576046	5.69994e-06	Rheumatoid arthritis || id:ieu-a-832	Rheumatoid arthritis	rs16868943	rs16868943	4.72787e-07	0.498855
rs889310	0.470766	-0.0502	0.24162	0.442432	ieu-a-1132	5	55965167	0.01018	8.11017e-07	ER+ Breast cancer (Oncoarray) || id:ieu-a-1132	ER+ Breast cancer (Oncoarray)	rs889310	rs889310	3.67113e-06	0.931615
rs760701	0.619576	-0.06409	0.309013	0.818383	ieu-a-1132	22	40800518	0.01313	1.0531e-06	ER+ Breast cancer (Oncoarray) || id:ieu-a-1132	ER+ Breast cancer (Oncoarray)	rs760701	rs760701	2.88135e-06	0.956175
rs4844616	0.416919	-0.07538	0.222222	0.408406	ieu-a-1132	1	121171208	0.01037	3.58096e-13	ER+ Breast cancer (Oncoarray) || id:ieu-a-1132	ER+ Breast cancer (Oncoarray)	rs4844616	rs4844616	1.46139e-06	0.981455
rs4072037	0.545494	-0.04916	0.268698	0.471941	ieu-a-1132	1	155162067	0.01016	1.30149e-06	ER+ Breast cancer (Oncoarray) || id:ieu-a-1132	ER+ Breast cancer (Oncoarray)	rs4072037	rs4072037	8.6622e-08	0.988346
rs2274619	-0.347558	-0.04917	0.233429	0.511961	ieu-a-1132	1	145533314	0.01019	1.39139e-06	ER+ Breast cancer (Oncoarray) || id:ieu-a-1132	ER+ Breast cancer (Oncoarray)	rs2274619	rs2274619	6.68666e-05	0.645181
rs11079804	0.655337	-0.09091	0.39881	0.8288	ieu-a-1228	17	46020698	0.01981	4.68803e-06	High grade and low grade serous ovarian cancer || id:ieu-a-1228	High grade and low grade serous ovarian cancer	rs11079804	rs11079804	2.12685e-06	0.930275
rs9277334	0.63849	0.253091	0.362705	0.8817	ieu-a-1025	6	33033274	0.0253332	2.07014e-23	Multiple sclerosis || id:ieu-a-1025	Multiple sclerosis	rs9277334	rs2071362	3.60037e-06	0.983995
rs443198	-0.566739	0.242162	0.346037	0.5933	ieu-a-1025	6	32190406	0.017614	1.81009e-42	Multiple sclerosis || id:ieu-a-1025	Multiple sclerosis	rs443198	rs443198	1.95303e-08	0.999329
rs4151657	-0.490279	0.346423	0.463542	0.6768	ieu-a-1025	6	31917540	0.0182229	1.18987e-80	Multiple sclerosis || id:ieu-a-1025	Multiple sclerosis	rs4151657	rs4151657	4.82553e-06	0.983469
rs3093974	-0.46886	0.239017	0.398058	0.6357	ieu-a-1025	6	31506210	0.0180714	7.70016e-41	Multiple sclerosis || id:ieu-a-1025	Multiple sclerosis	rs3093974	rs3093974	6.39534e-06	0.978841
rs2261033	-0.454568	0.236652	0.313783	0.5598	ieu-a-1025	6	31603591	0.0167109	3.22998e-45	Multiple sclerosis || id:ieu-a-1025	Multiple sclerosis	rs2261033	rs2261033	2.00047e-06	0.98689
rs12296430	0.663266	0.128393	0.444867	0.189	ieu-a-1025	12	6503500	0.0204191	3.62001e-10	Multiple sclerosis || id:ieu-a-1025	Multiple sclerosis	rs12296430	rs12296430	1.01955e-07	0.998543
rs4151657	-0.490279	-0.10198	0.463542	0.66259	ieu-a-996	6	31917540	0.0176565	7.85995e-09	Eczema || id:ieu-a-996	Eczema	rs4151657	rs4151657	4.82553e-06	0.983257
rs9879503	0.519542	-0.0398	0.295129	0.5864	ieu-a-1127	3	141170661	0.0075	1.037e-07	ER+ Breast cancer (Combined Oncoarray; iCOGS; GWAS meta analysis) || id:ieu-a-1127	ER+ Breast cancer (Combined Oncoarray; iCOGS; GWAS meta analysis)	rs9879503	rs9879503	1.75006e-07	0.995317
rs889310	0.470766	-0.0462	0.24162	0.4399	ieu-a-1127	5	55965167	0.0078	3.74197e-09	ER+ Breast cancer (Combined Oncoarray; iCOGS; GWAS meta analysis) || id:ieu-a-1127	ER+ Breast cancer (Combined Oncoarray; iCOGS; GWAS meta analysis)	rs889310	rs889310	3.67113e-06	0.972872
rs760701	0.619576	-0.0601	0.309013	0.8143	ieu-a-1127	22	40800518	0.0095	2.16701e-10	ER+ Breast cancer (Combined Oncoarray; iCOGS; GWAS meta analysis) || id:ieu-a-1127	ER+ Breast cancer (Combined Oncoarray; iCOGS; GWAS meta analysis)	rs760701	rs760701	2.88135e-06	0.983389
rs6968870	-0.577264	0.0458	0.409836	0.3825	ieu-a-1127	7	91661111	0.0076	1.41299e-09	ER+ Breast cancer (Combined Oncoarray; iCOGS; GWAS meta analysis) || id:ieu-a-1127	ER+ Breast cancer (Combined Oncoarray; iCOGS; GWAS meta analysis)	rs6968870	rs6968870	1.32921e-07	0.998158
rs6005859	-0.487913	-0.0464	0.494565	0.7833	ieu-a-1127	22	29147551	0.009	2.41402e-07	ER+ Breast cancer (Combined Oncoarray; iCOGS; GWAS meta analysis) || id:ieu-a-1127	ER+ Breast cancer (Combined Oncoarray; iCOGS; GWAS meta analysis)	rs6005859	rs6005859	8.72365e-06	0.962154
rs4844616	0.416919	-0.0767	0.222222	0.4055	ieu-a-1127	1	121171208	0.0076	9.58959e-24	ER+ Breast cancer (Combined Oncoarray; iCOGS; GWAS meta analysis) || id:ieu-a-1127	ER+ Breast cancer (Combined Oncoarray; iCOGS; GWAS meta analysis)	rs4844616	rs4844616	1.46139e-06	0.981455
rs4072037	0.545494	-0.0385	0.268698	0.4662	ieu-a-1127	1	155162067	0.0074	1.95601e-07	ER+ Breast cancer (Combined Oncoarray; iCOGS; GWAS meta analysis) || id:ieu-a-1127	ER+ Breast cancer (Combined Oncoarray; iCOGS; GWAS meta analysis)	rs4072037	rs4072037	8.6622e-08	0.995291
rs2274619	-0.347558	-0.0452	0.233429	0.5115	ieu-a-1127	1	145533314	0.0079	1.322e-08	ER+ Breast cancer (Combined Oncoarray; iCOGS; GWAS meta analysis) || id:ieu-a-1127	ER+ Breast cancer (Combined Oncoarray; iCOGS; GWAS meta analysis)	rs2274619	rs2274619	6.68666e-05	0.866883
rs10902221	0.434202	-0.0359	0.240896	0.4861	ieu-a-1127	11	802379	0.0074	1.046e-06	ER+ Breast cancer (Combined Oncoarray; iCOGS; GWAS meta analysis) || id:ieu-a-1127	ER+ Breast cancer (Combined Oncoarray; iCOGS; GWAS meta analysis)	rs10902221	rs10902221	3.19818e-06	0.905338
rs73079004	1.36045	0.188801	0.146341	0.0575971	ieu-a-31	3	49833904	0.0416	5.64794e-06	Inflammatory bowel disease || id:ieu-a-31	Inflammatory bowel disease	rs73079004	rs73079004	2.86191e-07	0.9138
rs6565259	-0.421049	-0.0867023	0.356481	0.645052	ieu-a-31	16	28898793	0.018	1.46801e-06	Inflammatory bowel disease || id:ieu-a-31	Inflammatory bowel disease	rs6565259	rs6565259	1.82091e-05	0.886861
rs6427870	-0.757626	0.0891045	0.272981	0.539435	ieu-a-31	1	200996189	0.0168	1.14699e-07	Inflammatory bowel disease || id:ieu-a-31	Inflammatory bowel disease	rs6427870	rs6427870	4.15154e-14	0.999839
rs4072037	0.545494	-0.0852966	0.268698	0.440078	ieu-a-31	1	155162067	0.0177	1.42099e-06	Inflammatory bowel disease || id:ieu-a-31	Inflammatory bowel disease	rs4072037	rs4072037	8.6622e-08	0.990962
rs3857440	0.466168	0.132401	0.498201	0.764179	ieu-a-31	5	131794069	0.02	3.31665e-11	Inflammatory bowel disease || id:ieu-a-31	Inflammatory bowel disease	rs3857440	rs3857440	1.3331e-05	0.969261
rs35869135	0.769689	-0.138102	0.385542	0.81545	ieu-a-31	3	49359102	0.0213	8.35218e-11	Inflammatory bowel disease || id:ieu-a-31	Inflammatory bowel disease	rs35869135	rs35869135	3.13007e-08	0.999222
rs2564114	-0.488149	-0.101003	0.286119	0.517963	ieu-a-31	2	61230647	0.0167	1.64502e-09	Inflammatory bowel disease || id:ieu-a-31	Inflammatory bowel disease	rs2564114	rs2564114	2.62156e-06	0.982615
rs13042091	0.553356	-0.109697	0.297414	0.50145	ieu-a-31	20	62273130	0.018	1.149e-09	Inflammatory bowel disease || id:ieu-a-31	Inflammatory bowel disease	rs13042091	rs13042091	6.8554e-09	0.999533
rs11716445	-0.835444	-0.133499	0.221198	0.904848	ieu-a-31	3	49406095	0.0285	2.86003e-06	Inflammatory bowel disease || id:ieu-a-31	Inflammatory bowel disease	rs11716445	rs11716445	8.50297e-06	0.859103
rs1130640	0.661615	-0.123597	0.466899	0.745193	ieu-a-31	9	139317979	0.0191	9.57856e-11	Inflammatory bowel disease || id:ieu-a-31	Inflammatory bowel disease	rs1130640	rs1130640	4.11084e-09	0.99982
rs11146014	-0.663399	-0.1154	0.359133	0.650308	ieu-a-31	9	139326253	0.0182	2.26798e-10	Inflammatory bowel disease || id:ieu-a-31	Inflammatory bowel disease	rs11146014	rs11146014	1.4494e-11	0.999993
rs10172306	-0.589629	0.114099	0.432692	0.234807	ieu-a-31	2	61304377	0.0197	7.39401e-09	Inflammatory bowel disease || id:ieu-a-31	Inflammatory bowel disease	rs10172306	rs10172306	3.53117e-06	0.985895
rs4151657	-0.490279	-0.48858	0.463542	0.2476	ieu-a-834	6	31917540	0.0250608	9.83332e-85	Rheumatoid arthritis || id:ieu-a-834	Rheumatoid arthritis	rs4151657	rs4151657	4.82553e-06	0.983469
rs2261033	-0.454568	-0.518794	0.313783	0.4317	ieu-a-834	6	31603591	0.0243138	3.55631e-105	Rheumatoid arthritis || id:ieu-a-834	Rheumatoid arthritis	rs2261033	rs2261033	2.00047e-06	0.98689
rs2072634	-1.49899	0.462035	0.0841837	0.04173	ieu-a-834	6	31917291	0.0968086	7.29491e-07	Rheumatoid arthritis || id:ieu-a-834	Rheumatoid arthritis	rs2072634	rs2072634	1.78962e-07	0.90638
rs443198	-0.566739	-0.196005	0.346037	0.589659	ieu-b-5116	6	32190406	0.027766	4.93969e-17	Psoriatic arthritis || id:ieu-b-5116	Psoriatic arthritis	rs443198	rs443198	1.95303e-08	0.999329

## Sheet: gQTL - LPS (1Mb)
SNP	beta.exposure	beta.outcome	eaf.exposure	eaf.outcome	id.outcome	chr	pos	se.outcome	pval.outcome	outcome	originalname.outcome	target_snp.outcome	proxy_snp.outcome	pval.exposure	PP.H4.abf
rs34593	-0.534281	0.0987	0.217125	0.3911	ieu-b-7	5	60329290	0.0201	9.53696e-07	Parkinson's disease || id:ieu-b-7	Parkinson's disease	rs34593	rs34593	3.34162e-07	0.951148
rs2921957	0.689886	0.0458129	0.356481	0.600789	ieu-b-4976	15	52269951	0.00999212	4.54193e-06	Pneumonia || id:ieu-b-4976	Pneumonia	rs2921957	rs2554337	1.07574e-10	0.980114
rs7189927	-0.449725	0.092	0.211838	0.293	ieu-a-91	16	28913787	0.02	7.10003e-06	Obesity class 2 || id:ieu-a-91	Obesity class 2	rs7189927	rs7189927	6.13657e-06	0.64532
rs3131618	0.688941	-0.0766858	0.309013	0.859851	ieu-b-69	6	31434621	0.0203899	8.30004e-06	sepsis || id:ieu-b-69	sepsis	rs3131618	rs3131618	1.10957e-06	0.790243
rs16887377	-0.603235	0.071604	0.444867	0.773117	ieu-b-41	8	38291836	0.0162	9.78205e-06	bipolar disorder || id:ieu-b-41	bipolar disorder	rs16887377	rs16887377	4.25276e-07	0.945067
rs9615046	0.801742	0.0161474	0.247956	0.470555	ieu-a-1085	22	45546274	0.00343455	2.58303e-06	Amyotrophic lateral sclerosis || id:ieu-a-1085	Amyotrophic lateral sclerosis	rs9615046	rs9615046	6.68509e-14	0.996727
rs57672173	0.523911	-0.0183065	0.171986	0.236581	ieu-a-1085	17	39993485	0.00403927	5.83875e-06	Amyotrophic lateral sclerosis || id:ieu-a-1085	Amyotrophic lateral sclerosis	rs57672173	rs57672173	2.151e-06	0.782634
rs72932720	0.771802	0.136814	0.314103	0.122571	ieu-a-8	2	203734365	0.020732	4.12952e-11	Coronary heart disease || id:ieu-a-8	Coronary heart disease	rs72932720	rs3845800	7.95817e-08	0.998137
rs78838427	-0.480073	0.0169612	0.206349	0.322	ieu-b-4877	3	47652120	0.00379265	7.53998e-06	smoking initiation || id:ieu-b-4877	smoking initiation	rs78838427	rs61675361	2.25147e-06	0.494896
rs7302200	0.532423	0.0201935	0.369906	0.69	ieu-b-4877	12	56449435	0.00376939	8.36007e-08	smoking initiation || id:ieu-b-4877	smoking initiation	rs7302200	rs7302200	1.20584e-07	0.996776
rs6697354	-0.450295	0.0250166	0.178819	0.288	ieu-b-4877	1	44151015	0.00399055	3.67003e-10	smoking initiation || id:ieu-b-4877	smoking initiation	rs6697354	rs6697354	2.56614e-06	0.962856
rs4790874	-0.530027	-0.0191734	0.25	0.464	ieu-b-4877	17	1995177	0.0035604	7.27998e-08	smoking initiation || id:ieu-b-4877	smoking initiation	rs4790874	rs4790874	2.11958e-07	0.992404
rs34593	-0.534281	0.0183769	0.217125	0.372	ieu-b-4877	5	60329290	0.00365353	4.79999e-07	smoking initiation || id:ieu-b-4877	smoking initiation	rs34593	rs34593	3.34162e-07	0.967434
rs2740795	-0.498216	0.0227158	0.47028	0.264	ieu-b-4877	8	91940255	0.00402823	1.74e-08	smoking initiation || id:ieu-b-4877	smoking initiation	rs2740795	rs2339291	3.99458e-06	0.983914
rs2250164	-0.686657	-0.0172019	0.380952	0.62	ieu-b-4877	2	145774364	0.00369273	3.24997e-06	smoking initiation || id:ieu-b-4877	smoking initiation	rs2250164	rs2250164	1.45083e-11	0.98394
rs13283793	0.573838	-0.0171075	0.309038	0.603	ieu-b-4877	9	128441641	0.00361462	2.24001e-06	smoking initiation || id:ieu-b-4877	smoking initiation	rs13283793	rs13283793	5.73711e-08	0.96995
rs7189927	-0.449725	0.05	0.211838	0.293	ieu-a-93	16	28913787	0.0096	1.7e-07	Overweight || id:ieu-a-93	Overweight	rs7189927	rs7189927	6.13657e-06	0.938218
rs9931359	0.778245	0.00726619	0.197183	0.922499	ieu-b-106	16	67363779	0.0016274	8e-06	FEV1/FVC < 0.7 || id:ieu-b-106	FEV1/FVC < 0.7	rs9931359	rs9935601	1.09078e-05	0.457372
rs7302200	0.532423	-0.004316	0.369906	0.659119	ieu-b-106	12	56449435	0.000919276	2.69998e-06	FEV1/FVC < 0.7 || id:ieu-b-106	FEV1/FVC < 0.7	rs7302200	rs7302200	1.20584e-07	0.970107
rs6979218	-0.759907	0.00523345	0.173145	0.267408	ieu-b-106	7	99893148	0.00098908	1.2e-07	FEV1/FVC < 0.7 || id:ieu-b-106	FEV1/FVC < 0.7	rs6979218	rs6979218	3.38137e-11	0.999358
rs518365	-0.71405	0.00460334	0.28169	0.565272	ieu-b-106	1	46010652	0.000880551	1.7e-07	FEV1/FVC < 0.7 || id:ieu-b-106	FEV1/FVC < 0.7	rs518365	rs518365	3.40862e-12	0.999268
rs4849836	0.488533	-0.00456975	0.196721	0.33988	ieu-b-106	2	120960287	0.000924256	7.59994e-07	FEV1/FVC < 0.7 || id:ieu-b-106	FEV1/FVC < 0.7	rs4849836	rs4849836	1.37517e-06	0.914572
rs34451818	-0.931399	-0.0233337	0.209302	0.059257	ieu-b-106	6	31583841	0.00183942	7.10068e-37	FEV1/FVC < 0.7 || id:ieu-b-106	FEV1/FVC < 0.7	rs34451818	rs34451818	8.6191e-08	0.995538
rs3131618	0.688941	-0.010398	0.309013	0.858449	ieu-b-106	6	31434621	0.00124604	7.10068e-17	FEV1/FVC < 0.7 || id:ieu-b-106	FEV1/FVC < 0.7	rs3131618	rs3131618	1.10957e-06	0.990602
rs1355642	0.43701	0.00413324	0.258197	0.537769	ieu-b-106	1	46598903	0.000873129	2.19999e-06	FEV1/FVC < 0.7 || id:ieu-b-106	FEV1/FVC < 0.7	rs1355642	rs1355642	1.12735e-06	0.885892
rs11636613	-0.513851	0.00521692	0.193709	0.320992	ieu-b-106	15	77335902	0.00094063	2.90001e-08	FEV1/FVC < 0.7 || id:ieu-b-106	FEV1/FVC < 0.7	rs11636613	rs11636613	6.91739e-07	0.981735
rs3131618	0.688941	0.0380965	0.309013	0.02097	ieu-a-1187	6	31465047	0.0076	5.44402e-07	Major Depressive Disorder || id:ieu-a-1187	Major Depressive Disorder	rs3131618	rs3094005	1.10957e-06	0.98275
rs9897389	-0.623385	-0.119798	0.292857	0.4103	ieu-b-18	17	40523725	0.0169446	1.54989e-12	multiple sclerosis || id:ieu-b-18	multiple sclerosis	rs9897389	rs9897389	1.09534e-10	0.999961
rs9268528	-0.418344	0.436382	0.378165	0.3654	ieu-b-18	6	32383108	0.0180301	2.07014e-129	multiple sclerosis || id:ieu-b-18	multiple sclerosis	rs9268528	rs9268528	6.86632e-06	0.977088
rs8112675	0.511931	0.0958555	0.425	0.3806	ieu-b-18	19	10538719	0.0175903	5.05603e-08	multiple sclerosis || id:ieu-b-18	multiple sclerosis	rs8112675	rs8112675	8.3269e-07	0.993472
rs7542	-0.430438	0.0935417	0.292857	0.3746	ieu-b-18	16	30125840	0.0181087	2.39701e-07	multiple sclerosis || id:ieu-b-18	multiple sclerosis	rs7542	rs7542	7.15728e-06	0.953025
rs7224007	0.454484	-0.123298	0.4375	0.3035	ieu-b-18	17	40528786	0.0190936	1.064e-10	multiple sclerosis || id:ieu-b-18	multiple sclerosis	rs7224007	rs7224007	7.26185e-06	0.978249
rs71329249	-0.57996	0.0933082	0.460208	0.1813	ieu-b-18	3	121711346	0.018883	7.75693e-07	multiple sclerosis || id:ieu-b-18	multiple sclerosis	rs71329249	rs71329249	1.78378e-07	0.993683
rs7117313	0.572545	-0.127601	0.117769	0.2216	ieu-b-18	11	118744396	0.0213332	2.21299e-09	multiple sclerosis || id:ieu-b-18	multiple sclerosis	rs7117313	rs7117313	6.01366e-06	0.8824
rs58894762	-0.509676	0.105531	0.498201	0.2079	ieu-b-18	7	149188808	0.0195724	6.97493e-08	multiple sclerosis || id:ieu-b-18	multiple sclerosis	rs58894762	rs58894762	1.04305e-06	0.992741
rs4976688	0.561992	-0.0892685	0.4375	0.2903	ieu-b-18	5	176784439	0.0179423	6.51403e-07	multiple sclerosis || id:ieu-b-18	multiple sclerosis	rs4976688	rs4976688	4.58474e-07	0.98949
rs451774	-0.546594	-0.130906	0.425	0.476	ieu-b-18	6	28502550	0.0177038	1.422e-13	multiple sclerosis || id:ieu-b-18	multiple sclerosis	rs451774	rs451774	1.42193e-07	0.998146
rs3809627	0.565676	0.0969515	0.330838	0.4621	ieu-b-18	16	30103160	0.0175395	3.24601e-08	multiple sclerosis || id:ieu-b-18	multiple sclerosis	rs3809627	rs3809627	7.18847e-09	0.999494
rs34451818	-0.931399	0.65425	0.209302	0.01018	ieu-b-18	6	31583841	0.0509798	1.0639e-37	multiple sclerosis || id:ieu-b-18	multiple sclerosis	rs34451818	rs34451818	8.6191e-08	0.995538
rs28732177	0.894879	0.172692	0.277533	0.09026	ieu-b-18	6	32100877	0.0345828	5.92693e-07	multiple sclerosis || id:ieu-b-18	multiple sclerosis	rs28732177	rs28732177	8.98632e-09	0.998027
rs1961220	0.73538	0.112609	0.383758	0.2135	ieu-b-18	5	35853319	0.0187143	1.77399e-09	multiple sclerosis || id:ieu-b-18	multiple sclerosis	rs1961220	rs13188960	1.04221e-13	0.999996
rs1483573	-0.782842	0.102376	0.1777	0.3317	ieu-b-18	8	79657263	0.0180837	1.503e-08	multiple sclerosis || id:ieu-b-18	multiple sclerosis	rs1483573	rs2919917	2.98735e-12	0.99993
rs131792	0.587435	0.0973923	0.335843	0.3125	ieu-b-18	22	50971854	0.0178431	4.80795e-08	multiple sclerosis || id:ieu-b-18	multiple sclerosis	rs131792	rs131792	1.22964e-08	0.999296
rs1003359	-0.43368	-0.116534	0.418874	0.4619	ieu-b-18	6	28486822	0.0173613	1.91602e-11	multiple sclerosis || id:ieu-b-18	multiple sclerosis	rs1003359	rs1003359	9.86141e-06	0.973213
rs6697354	-0.450295	0.0891	0.178819	0.3788	ieu-a-1183	1	44151015	0.0145	7.23003e-10	ADHD || id:ieu-a-1183	ADHD	rs6697354	rs6697354	2.56614e-06	0.962886
rs13271375	0.800716	-0.0662	0.304348	0.492	ieu-a-298	8	95959808	0.013	3.51399e-07	Alzheimer's disease || id:ieu-a-298	Alzheimer's disease	rs13271375	rs896855	4.20511e-15	0.999319
rs7140647	0.721069	0.0399993	0.498201	0.4227	ieu-a-1188	14	103893465	0.0088	5.71294e-06	Major Depressive Disorder || id:ieu-a-1188	Major Depressive Disorder	rs7140647	rs7140647	1.0648e-09	0.984202
rs3131618	0.688941	0.0562007	0.309013	0.02097	ieu-a-1188	6	31469774	0.012	3.01502e-06	Major Depressive Disorder || id:ieu-a-1188	Major Depressive Disorder	rs3131618	rs3095233	1.10957e-06	0.965562
rs6979218	-0.759907	-0.0871	0.173145	0.3185	ieu-a-297	7	99893148	0.0197	9.48091e-06	Alzheimer's disease || id:ieu-a-297	Alzheimer's disease	rs6979218	rs6979218	3.38137e-11	0.985563
rs7189927	-0.449725	0.069	0.211838	0.293	ieu-a-90	16	28913787	0.013	3.40001e-07	Obesity class 1 || id:ieu-a-90	Obesity class 1	rs7189927	rs7189927	6.13657e-06	0.928399
rs7714751	0.488819	-0.0525046	0.243056	0.463	ieu-b-5102	5	137849066	0.0087	1.46801e-09	Schizophrenia || id:ieu-b-5102	Schizophrenia	rs7714751	rs7714751	5.1989e-07	0.99109
rs7542	-0.430438	0.0515038	0.292857	0.462	ieu-b-5102	16	30125840	0.0088	5.44603e-09	Schizophrenia || id:ieu-b-5102	Schizophrenia	rs7542	rs7542	7.15728e-06	0.969379
rs7068511	0.637368	0.0517002	0.477113	0.759	ieu-b-5102	10	92721319	0.0102	4.08696e-07	Schizophrenia || id:ieu-b-5102	Schizophrenia	rs7068511	rs11598058	1.00168e-08	0.998508
rs3131618	0.688941	0.151201	0.309013	0.886	ieu-b-5102	6	31434621	0.0142	2.231e-26	Schizophrenia || id:ieu-b-5102	Schizophrenia	rs3131618	rs3131618	1.10957e-06	0.990602
rs2531337	0.520949	-0.0469029	0.468401	0.754	ieu-b-5102	5	140142174	0.0101	3.30202e-06	Schizophrenia || id:ieu-b-5102	Schizophrenia	rs2531337	rs2531337	5.61488e-06	0.870501
rs2010648	1.0002	0.0537019	0.411765	0.83	ieu-b-5102	14	35604892	0.0116	3.82499e-06	Schizophrenia || id:ieu-b-5102	Schizophrenia	rs2010648	rs2010648	7.3235e-17	0.993299
rs16887377	-0.603235	0.052896	0.444867	0.774	ieu-b-5102	8	38292147	0.0105	4.26098e-07	Schizophrenia || id:ieu-b-5102	Schizophrenia	rs16887377	rs10101096	4.25276e-07	0.992213
rs10946899	0.57883	-0.0661996	0.456897	0.234	ieu-b-5102	6	27023694	0.0103	1.40001e-10	Schizophrenia || id:ieu-b-5102	Schizophrenia	rs10946899	rs10946899	6.05536e-08	0.998971
rs10838611	-0.487577	0.0394034	0.214506	0.387	ieu-b-5102	11	46697199	0.0088	8.08593e-06	Schizophrenia || id:ieu-b-5102	Schizophrenia	rs10838611	rs10838611	1.18902e-06	0.737331
rs10821977	-0.489231	-0.0447986	0.234957	0.441	ieu-b-5102	10	64073927	0.009	5.80497e-07	Schizophrenia || id:ieu-b-5102	Schizophrenia	rs10821977	rs10821977	2.37387e-06	0.94648
rs10769239	-0.494768	0.0416984	0.196721	0.327	ieu-b-5102	11	47130540	0.0092	6.15007e-06	Schizophrenia || id:ieu-b-5102	Schizophrenia	rs10769239	rs10769239	3.32075e-06	0.650715
rs7189927	-0.449725	0.0205866	0.211838	0.2474	ebi-a-GCST005529	16	28913787	0.00444131	3.56484e-06	Ankylosing spondylitis || id:ebi-a-GCST005529	Ankylosing spondylitis	rs7189927	rs7189927	6.13657e-06	0.868184
rs5757584	-0.635349	-0.221542	0.367347	0.2913	ebi-a-GCST005581	22	39662550	0.0381088	6.12097e-09	Primary biliary cirrhosis || id:ebi-a-GCST005581	Primary biliary cirrhosis	rs5757584	rs5757584	4.24643e-07	0.995746
rs1961220	0.73538	0.204567	0.383758	0.2135	ebi-a-GCST005581	5	35844125	0.0331323	6.64798e-10	Primary biliary cirrhosis || id:ebi-a-GCST005581	Primary biliary cirrhosis	rs1961220	rs1961220	1.04221e-13	0.999999
rs9268149	-0.791811	-0.2956	0.128514	0.1472	ebi-a-GCST010005	6	32263099	0.0628	2.46502e-06	Membranous nephropathy || id:ebi-a-GCST010005	Membranous nephropathy	rs9268149	rs9268149	6.01327e-08	0.967803
rs3131618	0.688941	-1.2682	0.309013	0.02097	ebi-a-GCST010005	6	31434621	0.065	8.14329e-85	Membranous nephropathy || id:ebi-a-GCST010005	Membranous nephropathy	rs3131618	rs3131618	1.10957e-06	0.990602
rs28732177	0.894879	0.4702	0.277533	0.09026	ebi-a-GCST010005	6	32100877	0.0915	2.73697e-07	Membranous nephropathy || id:ebi-a-GCST010005	Membranous nephropathy	rs28732177	rs28732177	8.98632e-09	0.999111
rs1264542	-0.434529	-0.2213	0.240896	0.3207	ebi-a-GCST010005	6	30386996	0.0435	3.724e-07	Membranous nephropathy || id:ebi-a-GCST010005	Membranous nephropathy	rs1264542	rs1264542	4.12198e-06	0.963955
rs10946899	0.57883	-0.2383	0.456897	0.1444	ebi-a-GCST010005	6	27023694	0.0492	1.29999e-06	Membranous nephropathy || id:ebi-a-GCST010005	Membranous nephropathy	rs10946899	rs10946899	6.05536e-08	0.997526
rs9268528	-0.418344	-0.0496	0.378165	0.629	ebi-a-GCST006085	6	32383108	0.0082	1.36101e-09	Prostate cancer || id:ebi-a-GCST006085	Prostate cancer	rs9268528	rs9268528	6.86632e-06	0.976992
rs7871202	0.59804	0.0573	0.456767	0.2334	ebi-a-GCST006085	9	132582222	0.0094	1.25e-09	Prostate cancer || id:ebi-a-GCST006085	Prostate cancer	rs7871202	rs7871202	6.10101e-07	0.995479
rs55837822	-0.507658	-0.0521	0.359133	0.6069	ebi-a-GCST006085	7	27783995	0.0081	1.12101e-10	Prostate cancer || id:ebi-a-GCST006085	Prostate cancer	rs55837822	rs55837822	6.754e-07	0.994222
rs2750010	0.591063	0.0708	0.424419	0.204	ebi-a-GCST006085	17	679476	0.0097	3.661e-13	Prostate cancer || id:ebi-a-GCST006085	Prostate cancer	rs2750010	rs2750010	8.39786e-07	0.994276
rs9268528	-0.418344	-0.0885769	0.378165	0.3654	ebi-a-GCST006862	6	32383108	0.0129605	8.23948e-12	Asthma || id:ebi-a-GCST006862	Asthma	rs9268528	rs9268528	6.86632e-06	0.977087
rs6503703	0.474159	0.0628754	0.487226	0.2432	ebi-a-GCST006862	17	40618251	0.0140476	7.60992e-06	Asthma || id:ebi-a-GCST006862	Asthma	rs6503703	rs1032070	7.09198e-06	0.741928
rs6473226	0.596603	0.0717149	0.214506	0.473	ebi-a-GCST006862	8	81285759	0.0128466	2.37001e-08	Asthma || id:ebi-a-GCST006862	Asthma	rs6473226	rs6473226	1.62118e-09	0.999439
rs6473226	0.596603	0.0717149	0.214506	0.473	ebi-a-GCST006862	8	81285759	0.0128466	2.37001e-08	Asthma || id:ebi-a-GCST006862	Asthma	rs6473226	rs6473226	1.62118e-09	0.999439
rs3131618	0.688941	-0.0979296	0.309013	0.02097	ebi-a-GCST006862	6	31482097	0.0203425	1.47999e-06	Asthma || id:ebi-a-GCST006862	Asthma	rs3131618	rs3130612	1.10957e-06	0.979244
rs34560402	-1.17398	0.1142	0.0984848	0.9334	ebi-a-GCST007091	11	66872320	0.0237	1.45001e-06	Osteoarthritis (hip) || id:ebi-a-GCST007091	Osteoarthritis (hip)	rs34560402	rs34560402	1.8406e-06	0.673036
rs2275241	-0.467349	0.0828	0.386581	0.6303	ebi-a-GCST007091	9	129370576	0.0121	6.80926e-12	Osteoarthritis (hip) || id:ebi-a-GCST007091	Osteoarthritis (hip)	rs2275241	rs2275241	2.20887e-06	0.98878
rs9268528	-0.418344	-0.437739	0.378165	0.3654	ebi-a-GCST005569	6	32383108	0.0188932	9.33254e-119	Rheumatoid arthritis || id:ebi-a-GCST005569	Rheumatoid arthritis	rs9268528	rs9268528	6.86632e-06	0.977088
rs9268149	-0.791811	-0.353964	0.128514	0.1472	ebi-a-GCST005569	6	32336187	0.0308548	1.82516e-30	Rheumatoid arthritis || id:ebi-a-GCST005569	Rheumatoid arthritis	rs9268149	rs3129934	6.01327e-08	0.98635
rs34451818	-0.931399	-0.693997	0.209302	0.01018	ebi-a-GCST005569	6	31682029	0.037014	1.95209e-78	Rheumatoid arthritis || id:ebi-a-GCST005569	Rheumatoid arthritis	rs34451818	rs805284	8.6191e-08	0.995538
rs2747479	-0.45344	0.12613	0.333333	0.4637	ebi-a-GCST005569	6	33349885	0.0196355	1.33101e-10	Rheumatoid arthritis || id:ebi-a-GCST005569	Rheumatoid arthritis	rs2747479	rs2747477	2.49972e-06	0.986035
rs2228145	-0.434025	0.108699	0.343465	0.2931	ebi-a-GCST005569	1	154426970	0.0191238	1.31601e-08	Rheumatoid arthritis || id:ebi-a-GCST005569	Rheumatoid arthritis	rs2228145	rs2228145	2.32279e-06	0.986782
rs62070592	0.493562	0.0429	0.431208	0.7004	ebi-a-GCST007092	17	29022549	0.0083	2.43103e-07	Osteoarthritis of the hip or knee || id:ebi-a-GCST007092	Osteoarthritis of the hip or knee	rs62070592	rs62070592	1.25384e-06	0.984319
rs34560402	-1.17398	0.0729	0.0984848	0.9333	ebi-a-GCST007092	11	66872320	0.0154	2.08901e-06	Osteoarthritis of the hip or knee || id:ebi-a-GCST007092	Osteoarthritis of the hip or knee	rs34560402	rs34560402	1.8406e-06	0.604119
rs216474	0.585523	-0.0504	0.119342	0.1424	ebi-a-GCST007092	17	28865091	0.0109	3.67198e-06	Osteoarthritis of the hip or knee || id:ebi-a-GCST007092	Osteoarthritis of the hip or knee	rs216474	rs216474	3.86043e-06	0.443261
rs11656986	0.456433	-0.043	0.4375	0.2949	ebi-a-GCST007092	17	29021342	0.0083	2.49299e-07	Osteoarthritis of the hip or knee || id:ebi-a-GCST007092	Osteoarthritis of the hip or knee	rs11656986	rs11656986	4.8406e-06	0.965024
rs904453	-0.489563	0.045	0.304348	0.4091	ebi-a-GCST006061	3	12704894	0.0073	6.69607e-10	Atrial fibrillation || id:ebi-a-GCST006061	Atrial fibrillation	rs904453	rs904453	2.32357e-06	0.985044
rs7612445	-0.63679	-0.051	0.381048	0.2646	ebi-a-GCST006061	3	179172979	0.009	1.59801e-08	Atrial fibrillation || id:ebi-a-GCST006061	Atrial fibrillation	rs7612445	rs7612445	1.92635e-06	0.988662
rs6694258	0.542178	0.0439	0.227941	0.4269	ebi-a-GCST006061	1	154428505	0.0071	7.62097e-10	Atrial fibrillation || id:ebi-a-GCST006061	Atrial fibrillation	rs6694258	rs6694258	1.46383e-08	0.998639
rs486835	-0.528871	-0.0685	0.348624	0.2967	ebi-a-GCST006061	5	137472398	0.0074	2.00909e-20	Atrial fibrillation || id:ebi-a-GCST006061	Atrial fibrillation	rs486835	rs486835	1.05271e-07	0.998108
rs2228145	-0.434025	0.0385	0.343465	0.2931	ebi-a-GCST006061	1	154426970	0.0073	1.18201e-07	Atrial fibrillation || id:ebi-a-GCST006061	Atrial fibrillation	rs2228145	rs2228145	2.32279e-06	0.979228
rs12325558	0.491467	-0.0583	0.272981	0.4714	ebi-a-GCST006061	16	73008248	0.0071	2.90269e-16	Atrial fibrillation || id:ebi-a-GCST006061	Atrial fibrillation	rs12325558	rs12325558	1.93958e-06	0.984447
rs1218549	-0.45634	0.0522	0.204473	0.2644	ebi-a-GCST006061	1	154803645	0.0078	1.72504e-11	Atrial fibrillation || id:ebi-a-GCST006061	Atrial fibrillation	rs1218549	rs1218549	3.2214e-06	0.967272
rs6979218	-0.759907	-0.0871	0.173145	0.3185	ebi-a-GCST002245	7	99893148	0.0197	9.48091e-06	Alzheimer's disease (late onset) || id:ebi-a-GCST002245	Alzheimer's disease (late onset)	rs6979218	rs6979218	3.38137e-11	0.985563
rs6505216	0.65826	0.0403	0.468401	0.7744	ebi-a-GCST004988	17	29206421	0.0079	2.89501e-07	Breast cancer || id:ebi-a-GCST004988	Breast cancer	rs6505216	rs6505216	4.58336e-08	0.997956
rs6503703	0.474159	0.0335	0.487226	0.2529	ebi-a-GCST004988	17	40592207	0.0071	2.45397e-06	Breast cancer || id:ebi-a-GCST004988	Breast cancer	rs6503703	rs6503703	7.09198e-06	0.878655
rs2111567	-0.501566	-0.0343	0.258197	0.5745	ebi-a-GCST004988	8	129157016	0.0063	4.05695e-08	Breast cancer || id:ebi-a-GCST004988	Breast cancer	rs2111567	rs2111567	2.61547e-07	0.993936
rs12719823	0.484299	0.0417	0.463542	0.7251	ebi-a-GCST004988	1	121251086	0.0073	1.34999e-08	Breast cancer || id:ebi-a-GCST004988	Breast cancer	rs12719823	rs12719823	1.65643e-06	0.991229
rs11072553	-0.844462	0.0358	0.472222	0.7569	ebi-a-GCST004988	15	75932777	0.0074	1.43301e-06	Breast cancer || id:ebi-a-GCST004988	Breast cancer	rs11072553	rs11072553	1.60197e-12	0.996915
rs10789479	-0.45317	0.0337	0.412829	0.7084	ebi-a-GCST004988	1	46352500	0.0068	8.58401e-07	Breast cancer || id:ebi-a-GCST004988	Breast cancer	rs10789479	rs10789479	5.38522e-06	0.94443
rs10199109	-0.47118	0.0313	0.197712	0.301	ebi-a-GCST004988	2	120994533	0.0068	3.57298e-06	Breast cancer || id:ebi-a-GCST004988	Breast cancer	rs10199109	rs10199109	2.01378e-06	0.795242
rs7302200	0.532423	0.0717475	0.369906	0.649493	ebi-a-GCST90000515	12	56482180	0.0158932	6.35097e-06	Barrett's esophagus || id:ebi-a-GCST90000515	Barrett's esophagus	rs7302200	rs2292239	1.20584e-07	0.972094
rs2275241	-0.467349	-0.0901959	0.386581	0.627917	ebi-a-GCST90000515	9	129370576	0.0155426	6.50774e-09	Barrett's esophagus || id:ebi-a-GCST90000515	Barrett's esophagus	rs2275241	rs2275241	2.20887e-06	0.988633
rs10946899	0.57883	-0.0896813	0.456897	0.261922	ebi-a-GCST90000515	6	27023694	0.0174167	2.61644e-07	Barrett's esophagus || id:ebi-a-GCST90000515	Barrett's esophagus	rs10946899	rs10946899	6.05536e-08	0.998165
rs857252	0.551803	0.00440957	0.351227	0.629464	ebi-a-GCST90012794	20	3119555	0.000926271	2.1e-06	Participation in an health questionnaire (not invited vs invited) || id:ebi-a-GCST90012794	Participation in an health questionnaire (not invited vs invited)	rs857252	rs857252	3.94966e-07	0.951004
rs750155	-0.4347	-0.00456702	0.283898	0.515878	ebi-a-GCST90012794	16	28620572	0.000925485	8.50002e-07	Participation in an health questionnaire (not invited vs invited) || id:ebi-a-GCST90012794	Participation in an health questionnaire (not invited vs invited)	rs750155	rs750155	1.09979e-05	0.828368
rs73088161	0.618368	0.00771833	0.353306	0.861506	ebi-a-GCST90012794	3	49465162	0.001294	2.69998e-09	Participation in an health questionnaire (not invited vs invited) || id:ebi-a-GCST90012794	Participation in an health questionnaire (not invited vs invited)	rs73088161	rs73088161	7.67655e-06	0.973826
rs7189927	-0.449725	0.00550391	0.211838	0.354997	ebi-a-GCST90012794	16	28913787	0.000934029	3.79997e-09	Participation in an health questionnaire (not invited vs invited) || id:ebi-a-GCST90012794	Participation in an health questionnaire (not invited vs invited)	rs7189927	rs7189927	6.13657e-06	0.955929
rs1788826	0.777264	0.00490528	0.190635	0.345753	ebi-a-GCST90012794	18	21154024	0.000940333	1.6e-07	Participation in an health questionnaire (not invited vs invited) || id:ebi-a-GCST90012794	Participation in an health questionnaire (not invited vs invited)	rs1788826	rs1788826	2.02511e-12	0.99923
rs73088161	0.618368	0.07212	0.353306	0.876384	ebi-a-GCST003116	3	49465162	0.0149743	1.45999e-06	Coronary artery disease || id:ebi-a-GCST003116	Coronary artery disease	rs73088161	rs73088161	7.67655e-06	0.938822
rs72932720	0.771802	0.128274	0.314103	0.111855	ebi-a-GCST003116	2	203646934	0.0156066	2.22024e-16	Coronary artery disease || id:ebi-a-GCST003116	Coronary artery disease	rs72932720	rs72932720	7.95817e-08	0.998137
rs6694258	0.542178	0.050498	0.227941	0.450775	ebi-a-GCST003116	1	154428505	0.0092529	4.83003e-08	Coronary artery disease || id:ebi-a-GCST003116	Coronary artery disease	rs6694258	rs6694258	1.46383e-08	0.998471
rs62107762	-0.616889	0.046977	0.466899	0.293673	ebi-a-GCST003116	19	15982538	0.0100166	2.72998e-06	Coronary artery disease || id:ebi-a-GCST003116	Coronary artery disease	rs62107762	rs62107762	2.3731e-07	0.98592
rs2760670	-0.709732	0.084168	0.282895	0.837679	ebi-a-GCST003116	10	44742021	0.0123238	8.50942e-12	Coronary artery disease || id:ebi-a-GCST003116	Coronary artery disease	rs2760670	rs2760670	1.2591e-06	0.988525
rs2228145	-0.434025	0.049612	0.343465	0.625245	ebi-a-GCST003116	1	154426970	0.0095169	1.85999e-07	Coronary artery disease || id:ebi-a-GCST003116	Coronary artery disease	rs2228145	rs2228145	2.32279e-06	0.983316
rs9268528	-0.418344	-0.0508	0.378165	0.6367	ebi-a-GCST90007527	6	32383108	0.0093	5.23998e-08	Low hand grip strength (60 years and older) (EWGSOP) || id:ebi-a-GCST90007527	Low hand grip strength (60 years and older) (EWGSOP)	rs9268528	rs9268528	6.86632e-06	0.973831
rs34451818	-0.931399	0.0946	0.209302	0.0569	ebi-a-GCST90007527	6	31583841	0.0193	9.43604e-07	Low hand grip strength (60 years and older) (EWGSOP) || id:ebi-a-GCST90007527	Low hand grip strength (60 years and older) (EWGSOP)	rs34451818	rs34451818	8.6191e-08	0.989426
rs9268149	-0.791811	-0.205426	0.128514	0.1472	ebi-a-GCST005527	6	32318610	0.0443014	3.53468e-06	Psoriasis || id:ebi-a-GCST005527	Psoriasis	rs9268149	rs3117119	6.01327e-08	0.943242
rs3131618	0.688941	0.327116	0.309013	0.02097	ebi-a-GCST005527	6	31434621	0.0556542	4.16121e-09	Psoriasis || id:ebi-a-GCST005527	Psoriasis	rs3131618	rs3131618	1.10957e-06	0.990571
rs2516699	-0.736241	0.247692	0.448864	0.3976	ebi-a-GCST005527	6	30231108	0.0405513	1.00809e-09	Psoriasis || id:ebi-a-GCST005527	Psoriasis	rs2516699	rs2516699	4.94152e-09	0.999791
rs9268528	-0.418344	0.567396	0.378165	0.3654	ebi-a-GCST005523	6	32383108	0.0204472	1.77419e-169	Celiac disease || id:ebi-a-GCST005523	Celiac disease	rs9268528	rs9268528	6.86632e-06	0.977088
rs9268149	-0.791811	-0.632052	0.128514	0.1472	ebi-a-GCST005523	6	32318610	0.0299123	4.19759e-99	Celiac disease || id:ebi-a-GCST005523	Celiac disease	rs9268149	rs3117119	6.01327e-08	0.98635
rs34451818	-0.931399	1.45158	0.209302	0.01018	ebi-a-GCST005523	6	31682029	0.0704723	2.86682e-94	Celiac disease || id:ebi-a-GCST005523	Celiac disease	rs34451818	rs805284	8.6191e-08	0.995538
rs3131618	0.688941	-1.90211	0.309013	0.02097	ebi-a-GCST005523	6	31434621	0.0494473	0	Celiac disease || id:ebi-a-GCST005523	Celiac disease	rs3131618	rs3131618	1.10957e-06	0.990602
rs2516699	-0.736241	0.26566	0.448864	0.3976	ebi-a-GCST005523	6	30231108	0.0229717	6.223e-31	Celiac disease || id:ebi-a-GCST005523	Celiac disease	rs2516699	rs2516699	4.94152e-09	0.999793
rs205281	1.1719	-0.424614	0.105528	0.07967	ebi-a-GCST005523	6	34535289	0.0595308	9.84464e-13	Celiac disease || id:ebi-a-GCST005523	Celiac disease	rs205281	rs205281	2.49342e-06	0.896653
rs1003359	-0.43368	0.206041	0.418874	0.4619	ebi-a-GCST005523	6	28494327	0.0208192	4.30427e-23	Celiac disease || id:ebi-a-GCST005523	Celiac disease	rs1003359	rs445870	9.86141e-06	0.973215
rs501415	0.819089	-0.630776	0.338912	0.868151	ebi-a-GCST007236	18	54318842	0.0178399	1.71815e-06	Breast cancer || id:ebi-a-GCST007236	Breast cancer	rs501415	rs501415	1.09144e-08	0.996026
rs139827709	2.07208	-0.586378	0.0394737	0.995195	ebi-a-GCST007236	10	70459069	0.0903787	8.96768e-07	Breast cancer || id:ebi-a-GCST007236	Breast cancer	rs139827709	rs139827709	5.04221e-07	0.524206
rs9268528	-0.418344	0.34249	0.378165	0.3654	ebi-a-GCST003156	6	32385453	0.029765	1.22377e-30	Systemic lupus erythematosus || id:ebi-a-GCST003156	Systemic lupus erythematosus	rs9268528	rs9268544	6.86632e-06	0.977088
rs8081264	0.548127	-0.182322	0.448864	0.3029	ebi-a-GCST003156	17	7235316	0.0348334	1.65794e-07	Systemic lupus erythematosus || id:ebi-a-GCST003156	Systemic lupus erythematosus	rs8081264	rs8081264	1.69939e-06	0.989933
rs62407594	-0.563366	-0.157004	0.466899	0.2252	ebi-a-GCST003156	6	33565098	0.0336154	3.00331e-06	Systemic lupus erythematosus || id:ebi-a-GCST003156	Systemic lupus erythematosus	rs62407594	rs62407594	1.9769e-06	0.968942
rs3131618	0.688941	-0.858662	0.309013	0.02097	ebi-a-GCST003156	6	31434621	0.0426075	2.54214e-90	Systemic lupus erythematosus || id:ebi-a-GCST003156	Systemic lupus erythematosus	rs3131618	rs3131618	1.10957e-06	0.990602
rs1264542	-0.434529	-0.174353	0.240896	0.3207	ebi-a-GCST003156	6	30401592	0.0314115	2.84656e-08	Systemic lupus erythematosus || id:ebi-a-GCST003156	Systemic lupus erythematosus	rs1264542	rs1264527	4.12198e-06	0.970539
rs10946899	0.57883	-0.262364	0.456897	0.1444	ebi-a-GCST003156	6	27023694	0.0350657	7.31476e-14	Systemic lupus erythematosus || id:ebi-a-GCST003156	Systemic lupus erythematosus	rs10946899	rs10946899	6.05536e-08	0.998971
rs9463094	0.67984	-0.0759914	0.314103	0.1118	ebi-a-GCST009722	6	45520005	0.0155278	9.8869e-07	Glaucoma (multi-trait analysis) || id:ebi-a-GCST009722	Glaucoma (multi-trait analysis)	rs9463094	rs9463094	2.18525e-06	0.957591
rs76142260	0.696163	-0.104833	0.348548	0.09205	ebi-a-GCST009722	11	48331068	0.0153212	7.79112e-12	Glaucoma (multi-trait analysis) || id:ebi-a-GCST009722	Glaucoma (multi-trait analysis)	rs76142260	rs76142260	7.85437e-07	0.993445
rs7396827	-0.441292	-0.0503304	0.24162	0.3155	ebi-a-GCST009722	11	28577867	0.0105535	1.85072e-06	Glaucoma (multi-trait analysis) || id:ebi-a-GCST009722	Glaucoma (multi-trait analysis)	rs7396827	rs7396827	5.63961e-06	0.812785
rs7106731	0.529737	-0.09464	0.484043	0.4163	ebi-a-GCST009722	11	48003392	0.0120104	3.27793e-15	Glaucoma (multi-trait analysis) || id:ebi-a-GCST009722	Glaucoma (multi-trait analysis)	rs7106731	rs7106731	7.04814e-06	0.979238
rs6590455	-0.540796	-0.060487	0.203526	0.2049	ebi-a-GCST009722	11	130276427	0.0109235	3.07171e-08	Glaucoma (multi-trait analysis) || id:ebi-a-GCST009722	Glaucoma (multi-trait analysis)	rs6590455	rs6590455	2.43609e-07	0.990803
rs2275241	-0.467349	0.145073	0.386581	0.2254	ebi-a-GCST009722	9	129370576	0.0109284	3.23817e-40	Glaucoma (multi-trait analysis) || id:ebi-a-GCST009722	Glaucoma (multi-trait analysis)	rs2275241	rs2275241	2.20887e-06	0.98878
rs10769239	-0.494768	0.0545722	0.196721	0.4645	ebi-a-GCST009722	11	47130540	0.0111251	9.32631e-07	Glaucoma (multi-trait analysis) || id:ebi-a-GCST009722	Glaucoma (multi-trait analysis)	rs10769239	rs10769239	3.32075e-06	0.869268
rs1019457	0.603653	0.0573898	0.498201	0.2943	ebi-a-GCST009722	5	71763154	0.0124146	3.78626e-06	Glaucoma (multi-trait analysis) || id:ebi-a-GCST009722	Glaucoma (multi-trait analysis)	rs1019457	rs1019457	3.04475e-07	0.958451
rs9268528	-0.418344	-0.806369	0.378165	0.3654	ebi-a-GCST90000529	6	32383108	0.0245277	4.85289e-237	Type 1 diabetes || id:ebi-a-GCST90000529	Type 1 diabetes	rs9268528	rs9268528	6.86632e-06	0.977088
rs9268149	-0.791811	-1.33701	0.128514	0.1472	ebi-a-GCST90000529	6	32263099	0.0481536	1.1324e-169	Type 1 diabetes || id:ebi-a-GCST90000529	Type 1 diabetes	rs9268149	rs9268149	6.01327e-08	0.98635
rs750155	-0.4347	0.112702	0.283898	0.4018	ebi-a-GCST90000529	16	28620572	0.0236942	1.96952e-06	Type 1 diabetes || id:ebi-a-GCST90000529	Type 1 diabetes	rs750155	rs750155	1.09979e-05	0.894327
rs7302200	0.532423	-0.231852	0.369906	0.1482	ebi-a-GCST90000529	12	56449435	0.0232504	2.02255e-23	Type 1 diabetes || id:ebi-a-GCST90000529	Type 1 diabetes	rs7302200	rs7302200	1.20584e-07	0.998091
rs62407594	-0.563366	0.151192	0.466899	0.2252	ebi-a-GCST90000529	6	33570295	0.0274796	3.75526e-08	Type 1 diabetes || id:ebi-a-GCST90000529	Type 1 diabetes	rs62407594	rs9469520	1.9769e-06	0.990219
rs3131618	0.688941	-0.775521	0.309013	0.02097	ebi-a-GCST90000529	6	31434621	0.0333984	2.84446e-119	Type 1 diabetes || id:ebi-a-GCST90000529	Type 1 diabetes	rs3131618	rs3131618	1.10957e-06	0.990602
rs28732177	0.894879	0.697118	0.277533	0.09026	ebi-a-GCST90000529	6	32100877	0.0570518	2.4598e-34	Type 1 diabetes || id:ebi-a-GCST90000529	Type 1 diabetes	rs28732177	rs28732177	8.98632e-09	0.999365
rs1264542	-0.434529	-0.20027	0.240896	0.3207	ebi-a-GCST90000529	6	30386996	0.0234783	1.46352e-17	Type 1 diabetes || id:ebi-a-GCST90000529	Type 1 diabetes	rs1264542	rs1264542	4.12198e-06	0.971316
rs10946899	0.57883	-0.332953	0.456897	0.1444	ebi-a-GCST90000529	6	27023694	0.02491	9.52796e-41	Type 1 diabetes || id:ebi-a-GCST90000529	Type 1 diabetes	rs10946899	rs10946899	6.05536e-08	0.998971
rs980249	0.580165	-0.0625959	0.416016	0.775837	ebi-a-GCST90013410	9	106888517	0.0128532	1.09999e-06	Basal cell carcinoma || id:ebi-a-GCST90013410	Basal cell carcinoma	rs980249	rs980249	2.31423e-06	0.945157
rs4812405	-0.82828	-0.125199	0.209302	0.922763	ebi-a-GCST90013410	20	35276585	0.0194197	1.09999e-10	Basal cell carcinoma || id:ebi-a-GCST90013410	Basal cell carcinoma	rs4812405	rs4812405	2.81122e-06	0.970722
rs34101249	0.624577	0.0879843	0.303879	0.85001	ebi-a-GCST90013410	16	90148721	0.015706	2.1e-08	Basal cell carcinoma || id:ebi-a-GCST90013410	Basal cell carcinoma	rs34101249	rs34101249	5.831e-06	0.972478
rs2606737	-0.773779	-0.0650445	0.13	0.181887	ebi-a-GCST90013410	3	11398654	0.014388	6.19998e-06	Basal cell carcinoma || id:ebi-a-GCST90013410	Basal cell carcinoma	rs2606737	rs2606737	3.44729e-09	0.916922
rs241338	0.416483	-0.133306	0.304348	0.58543	ebi-a-GCST90013410	1	228950692	0.0110184	1.10002e-33	Basal cell carcinoma || id:ebi-a-GCST90013410	Basal cell carcinoma	rs241338	rs241338	4.00094e-06	0.979475
rs6697354	-0.450295	-0.00479759	0.178819	0.278975	ebi-a-GCST90012792	1	44151015	0.00107807	8.19993e-06	Acceptance of an invitation to participate in a mental health questionnaire || id:ebi-a-GCST90012792	Acceptance of an invitation to participate in a mental health questionnaire	rs6697354	rs6697354	2.56614e-06	0.49495
rs11072553	-0.844462	-0.00569757	0.472222	0.749128	ebi-a-GCST90012792	15	75932777	0.00112616	4.49997e-07	Acceptance of an invitation to participate in a mental health questionnaire || id:ebi-a-GCST90012792	Acceptance of an invitation to participate in a mental health questionnaire	rs11072553	rs11072553	1.60197e-12	0.998518
rs7189927	-0.449725	0.00523314	0.211838	0.2474	ebi-a-GCST009760	16	28913787	0.00109042	1.5e-06	Snoring || id:ebi-a-GCST009760	Snoring	rs7189927	rs7189927	6.13657e-06	0.769078
rs1115535	0.502473	0.00621878	0.460208	0.09385	ebi-a-GCST009760	20	47590564	0.00117165	1.09999e-07	Snoring || id:ebi-a-GCST009760	Snoring	rs1115535	rs1115535	2.1043e-06	0.986936
rs9897389	-0.623385	0.0978444	0.292857	0.6458	ebi-a-GCST003043	17	40530763	0.0105433	1.69122e-20	Inflammatory bowel disease || id:ebi-a-GCST003043	Inflammatory bowel disease	rs9897389	rs4796791	1.09534e-10	0.999961
rs9405639	-0.62793	0.0497052	0.309038	0.612	ebi-a-GCST003043	6	3420406	0.0102025	1.10543e-06	Inflammatory bowel disease || id:ebi-a-GCST003043	Inflammatory bowel disease	rs9405639	rs13204048	3.32075e-09	0.997948
rs9268149	-0.791811	0.085478	0.128514	0.1612	ebi-a-GCST003043	6	32318610	0.0138076	5.99142e-10	Inflammatory bowel disease || id:ebi-a-GCST003043	Inflammatory bowel disease	rs9268149	rs3117119	6.01327e-08	0.986339
rs8112675	0.511931	0.0604213	0.425	0.6846	ebi-a-GCST003043	19	10546771	0.0107902	2.14803e-08	Inflammatory bowel disease || id:ebi-a-GCST003043	Inflammatory bowel disease	rs8112675	rs11670504	8.3269e-07	0.994113
rs73088161	0.618368	-0.105381	0.353306	0.8626	ebi-a-GCST003043	3	49465162	0.0144993	3.65006e-13	Inflammatory bowel disease || id:ebi-a-GCST003043	Inflammatory bowel disease	rs73088161	rs73088161	7.67655e-06	0.974094
rs7224007	0.454484	0.103659	0.4375	0.7242	ebi-a-GCST003043	17	40539825	0.0112282	2.65644e-20	Inflammatory bowel disease || id:ebi-a-GCST003043	Inflammatory bowel disease	rs7224007	rs3736164	7.26185e-06	0.978255
rs7189927	-0.449725	0.0965823	0.211838	0.3455	ebi-a-GCST003043	16	28913787	0.0106041	8.3888e-20	Inflammatory bowel disease || id:ebi-a-GCST003043	Inflammatory bowel disease	rs7189927	rs7189927	6.13657e-06	0.956763
rs6503703	0.474159	-0.0640935	0.487226	0.2545	ebi-a-GCST003043	17	40593502	0.0116523	3.78713e-08	Inflammatory bowel disease || id:ebi-a-GCST003043	Inflammatory bowel disease	rs6503703	rs12951549	7.09198e-06	0.978131
rs58894762	-0.509676	-0.0505771	0.498201	0.7434	ebi-a-GCST003043	7	149289464	0.0112764	7.28417e-06	Inflammatory bowel disease || id:ebi-a-GCST003043	Inflammatory bowel disease	rs58894762	rs354033	1.04305e-06	0.941802
rs5757584	-0.635349	-0.126591	0.367347	0.8316	ebi-a-GCST003043	22	39662550	0.0133963	3.39703e-21	Inflammatory bowel disease || id:ebi-a-GCST003043	Inflammatory bowel disease	rs5757584	rs5757584	4.24643e-07	0.995775
rs4976688	0.561992	-0.0625635	0.4375	0.7084	ebi-a-GCST003043	5	176784439	0.0107854	6.60207e-09	Inflammatory bowel disease || id:ebi-a-GCST003043	Inflammatory bowel disease	rs4976688	rs4976688	4.58474e-07	0.996123
rs4958886	-0.607176	0.0548029	0.473684	0.7518	ebi-a-GCST003043	5	150471564	0.0118474	3.7325e-06	Inflammatory bowel disease || id:ebi-a-GCST003043	Inflammatory bowel disease	rs4958886	rs4958886	3.86387e-08	0.992256
rs2004804	0.47904	-0.0552416	0.196721	0.2669	ebi-a-GCST003043	16	50720917	0.011245	8.98939e-07	Inflammatory bowel disease || id:ebi-a-GCST003043	Inflammatory bowel disease	rs2004804	rs2004804	1.94705e-06	0.945398
rs11636613	-0.513851	0.0468555	0.193709	0.3241	ebi-a-GCST003043	15	77381222	0.0104591	7.4681e-06	Inflammatory bowel disease || id:ebi-a-GCST003043	Inflammatory bowel disease	rs11636613	rs2404233	6.91739e-07	0.860309
rs10752983	0.659554	0.0510688	0.283898	0.446	ebi-a-GCST003043	1	186910591	0.00992389	2.66042e-07	Inflammatory bowel disease || id:ebi-a-GCST003043	Inflammatory bowel disease	rs10752983	rs6697145	1.72115e-11	0.99962
rs1003359	-0.43368	-0.0500875	0.418874	0.699	ebi-a-GCST003043	6	28494327	0.0107608	3.24549e-06	Inflammatory bowel disease || id:ebi-a-GCST003043	Inflammatory bowel disease	rs1003359	rs445870	9.86141e-06	0.882549
rs73088161	0.618368	0.0609884	0.353306	0.863675	ebi-a-GCST004695	3	49465162	0.0136604	8.02177e-06	Insomnia complaints || id:ebi-a-GCST004695	Insomnia complaints	rs73088161	rs73088161	7.67655e-06	0.828549
rs7508735	-0.755022	-0.00769091	0.261161	0.877773	ebi-a-GCST006100	19	14575242	0.00171847	7.59994e-06	Strenuous sports or other exercises || id:ebi-a-GCST006100	Strenuous sports or other exercises	rs7508735	rs7508735	1.81749e-06	0.749003
rs3135064	0.509772	0.00521384	0.244475	0.450149	ebi-a-GCST006100	4	3285389	0.00113353	4.20001e-06	Strenuous sports or other exercises || id:ebi-a-GCST006100	Strenuous sports or other exercises	rs3135064	rs3135064	1.42486e-07	0.920176
rs1788826	0.777264	-0.00584329	0.190635	0.346506	ebi-a-GCST006100	18	21154024	0.00118182	7.59994e-07	Strenuous sports or other exercises || id:ebi-a-GCST006100	Strenuous sports or other exercises	rs1788826	rs1788826	2.02511e-12	0.997004
rs9268528	-0.418344	0.546626	0.378165	0.3654	ebi-a-GCST005540	6	32383108	0.0953075	1.073e-07	Sarcoidosis (Lofgren's syndrome) || id:ebi-a-GCST005540	Sarcoidosis (Lofgren's syndrome)	rs9268528	rs9268528	6.86632e-06	0.975577
rs3131618	0.688941	-1.33737	0.309013	0.02097	ebi-a-GCST005540	6	31434621	0.106156	1.86982e-31	Sarcoidosis (Lofgren's syndrome) || id:ebi-a-GCST005540	Sarcoidosis (Lofgren's syndrome)	rs3131618	rs3131618	1.10957e-06	0.990602
rs9268528	-0.418344	0.908681	0.378165	0.640668	ebi-a-GCST007799	6	32383108	0.00863972	1.50003e-28	Asthma (adult onset) || id:ebi-a-GCST007799	Asthma (adult onset)	rs9268528	rs9268528	6.86632e-06	0.977088
rs9268149	-0.791811	0.944647	0.128514	0.171916	ebi-a-GCST007799	6	32263099	0.0110159	2.39999e-07	Asthma (adult onset) || id:ebi-a-GCST007799	Asthma (adult onset)	rs9268149	rs9268149	6.01327e-08	0.975764
rs803141	-0.877088	0.94294	0.314103	0.884656	ebi-a-GCST007799	5	132128218	0.013027	6.49995e-06	Asthma (adult onset) || id:ebi-a-GCST007799	Asthma (adult onset)	rs803141	rs803141	1.96159e-09	0.982242
rs7302200	0.532423	0.934094	0.369906	0.662158	ebi-a-GCST007799	12	56449435	0.008813	1e-14	Asthma (adult onset) || id:ebi-a-GCST007799	Asthma (adult onset)	rs7302200	rs7302200	1.20584e-07	0.998091
rs6473226	0.596603	1.06143	0.214506	0.373914	ebi-a-GCST007799	8	81285759	0.00860963	4.40048e-12	Asthma (adult onset) || id:ebi-a-GCST007799	Asthma (adult onset)	rs6473226	rs6473226	1.62118e-09	0.999535
rs34451818	-0.931399	-0.905602	0.209302	0.059409	ebi-a-GCST007799	6	31583841	0.0175558	1.6e-08	Asthma (adult onset) || id:ebi-a-GCST007799	Asthma (adult onset)	rs34451818	rs34451818	8.6191e-08	0.995352
rs3131618	0.688941	0.935499	0.309013	0.858565	ebi-a-GCST007799	6	31434621	0.0118956	2.1e-08	Asthma (adult onset) || id:ebi-a-GCST007799	Asthma (adult onset)	rs3131618	rs3131618	1.10957e-06	0.989936
rs2228145	-0.434025	0.958236	0.343465	0.592524	ebi-a-GCST007799	1	154426970	0.00844408	4.39997e-07	Asthma (adult onset) || id:ebi-a-GCST007799	Asthma (adult onset)	rs2228145	rs2228145	2.32279e-06	0.963894
rs1961220	0.73538	1.05814	0.383758	0.655969	ebi-a-GCST007799	5	35844125	0.0087648	1.09999e-10	Asthma (adult onset) || id:ebi-a-GCST007799	Asthma (adult onset)	rs1961220	rs1961220	1.04221e-13	0.999999
rs8112675	0.511931	0.0920056	0.425	0.3806	ebi-a-GCST005536	19	10546771	0.0200012	4.22493e-06	Type 1 diabetes || id:ebi-a-GCST005536	Type 1 diabetes	rs8112675	rs11670504	8.3269e-07	0.969693
rs7302200	0.532423	-0.215998	0.369906	0.1482	ebi-a-GCST005536	12	56482180	0.0189998	6.0062e-30	Type 1 diabetes || id:ebi-a-GCST005536	Type 1 diabetes	rs7302200	rs2292239	1.20584e-07	0.998091
rs11021861	-0.978914	-0.208963	0.126238	0.115	ebi-a-GCST005536	11	2268695	0.039993	1.74157e-07	Type 1 diabetes || id:ebi-a-GCST005536	Type 1 diabetes	rs11021861	rs12278109	4.1285e-06	0.90065
rs9268528	-0.418344	-0.415515	0.378165	0.3654	ebi-a-GCST002318	6	32383108	0.00778953	1.99986e-203	Rheumatoid arthritis || id:ebi-a-GCST002318	Rheumatoid arthritis	rs9268528	rs9268528	6.86632e-06	0.977088
rs9268149	-0.791811	-0.371064	0.128514	0.1472	ebi-a-GCST002318	6	32263099	0.0226795	9.79941e-64	Rheumatoid arthritis || id:ebi-a-GCST002318	Rheumatoid arthritis	rs9268149	rs9268149	6.01327e-08	0.98635
rs7117313	0.572545	-0.131028	0.117769	0.2216	ebi-a-GCST002318	11	118744396	0.017595	1.39991e-12	Rheumatoid arthritis || id:ebi-a-GCST002318	Rheumatoid arthritis	rs7117313	rs7117313	6.01366e-06	0.882942
rs6473226	0.596603	0.076961	0.214506	0.473	ebi-a-GCST002318	8	81285759	0.0143729	1.89998e-06	Rheumatoid arthritis || id:ebi-a-GCST002318	Rheumatoid arthritis	rs6473226	rs6473226	1.62118e-09	0.995091
rs34451818	-0.931399	-0.896088	0.209302	0.01018	ebi-a-GCST002318	6	31583841	0.0303181	1.30017e-185	Rheumatoid arthritis || id:ebi-a-GCST002318	Rheumatoid arthritis	rs34451818	rs34451818	8.6191e-08	0.995538
rs2985375	-0.491118	-0.0582689	0.215385	0.4044	ebi-a-GCST002318	1	17630878	0.0142392	4.49997e-06	Rheumatoid arthritis || id:ebi-a-GCST002318	Rheumatoid arthritis	rs2985375	rs2985375	1.05548e-06	0.878629
rs28732177	0.894879	0.494296	0.277533	0.09026	ebi-a-GCST002318	6	32100877	0.0324048	1.9002e-47	Rheumatoid arthritis || id:ebi-a-GCST002318	Rheumatoid arthritis	rs28732177	rs28732177	8.98632e-09	0.999365
rs2747479	-0.45344	0.127833	0.333333	0.4637	ebi-a-GCST002318	6	33346186	0.0171034	1.29987e-18	Rheumatoid arthritis || id:ebi-a-GCST002318	Rheumatoid arthritis	rs2747479	rs2747479	2.49972e-06	0.986039
rs2516699	-0.736241	0.0943107	0.448864	0.3976	ebi-a-GCST002318	6	30231108	0.0165486	2.1e-09	Rheumatoid arthritis || id:ebi-a-GCST002318	Rheumatoid arthritis	rs2516699	rs2516699	4.94152e-09	0.999788
rs2228145	-0.434025	0.076961	0.343465	0.2931	ebi-a-GCST002318	1	154426970	0.0143729	3.50002e-09	Rheumatoid arthritis || id:ebi-a-GCST002318	Rheumatoid arthritis	rs2228145	rs2228145	2.32279e-06	0.986984
rs147622113	-1.16329	0.385662	0.0913706	0.004792	ebi-a-GCST002318	19	10771941	0.0634172	8.50002e-10	Rheumatoid arthritis || id:ebi-a-GCST002318	Rheumatoid arthritis	rs147622113	rs147622113	4.5482e-06	0.833791
rs9897389	-0.623385	0.0993304	0.292857	0.6458	ebi-a-GCST003044	17	40530763	0.0127646	7.15319e-15	Crohn's disease || id:ebi-a-GCST003044	Crohn's disease	rs9897389	rs4796791	1.09534e-10	0.999961
rs9405639	-0.62793	0.0684711	0.309038	0.612	ebi-a-GCST003044	6	3420406	0.0123418	2.89141e-08	Crohn's disease || id:ebi-a-GCST003044	Crohn's disease	rs9405639	rs13204048	3.32075e-09	0.999682
rs8112675	0.511931	0.0744651	0.425	0.6846	ebi-a-GCST003044	19	10546771	0.0130572	1.17717e-08	Crohn's disease || id:ebi-a-GCST003044	Crohn's disease	rs8112675	rs11670504	8.3269e-07	0.994222
rs73088161	0.618368	-0.0971706	0.353306	0.8626	ebi-a-GCST003044	3	49465162	0.01746	2.61668e-08	Crohn's disease || id:ebi-a-GCST003044	Crohn's disease	rs73088161	rs73088161	7.67655e-06	0.973495
rs7224007	0.454484	0.110752	0.4375	0.7242	ebi-a-GCST003044	17	40539825	0.0136358	4.58036e-16	Crohn's disease || id:ebi-a-GCST003044	Crohn's disease	rs7224007	rs3736164	7.26185e-06	0.978255
rs7189927	-0.449725	0.122653	0.211838	0.3455	ebi-a-GCST003044	16	28913787	0.012812	1.0349e-21	Crohn's disease || id:ebi-a-GCST003044	Crohn's disease	rs7189927	rs7189927	6.13657e-06	0.956763
rs6503703	0.474159	-0.070533	0.487226	0.2545	ebi-a-GCST003044	17	40593502	0.014128	5.96307e-07	Crohn's disease || id:ebi-a-GCST003044	Crohn's disease	rs6503703	rs12951549	7.09198e-06	0.96745
rs5757584	-0.635349	-0.127446	0.367347	0.8316	ebi-a-GCST003044	22	39662550	0.0161281	2.74284e-15	Crohn's disease || id:ebi-a-GCST003044	Crohn's disease	rs5757584	rs5757584	4.24643e-07	0.995775
rs4976688	0.561992	-0.060169	0.4375	0.7084	ebi-a-GCST003044	5	176784439	0.0130344	3.90913e-06	Crohn's disease || id:ebi-a-GCST003044	Crohn's disease	rs4976688	rs4976688	4.58474e-07	0.979702
rs4808789	0.689514	0.066166	0.209119	0.3327	ebi-a-GCST003044	19	18502835	0.013339	7.03623e-07	Crohn's disease || id:ebi-a-GCST003044	Crohn's disease	rs4808789	rs6512265	2.20144e-11	0.999225
rs3131618	0.688941	0.11638	0.309013	0.8856	ebi-a-GCST003044	6	31434621	0.0200315	6.25173e-09	Crohn's disease || id:ebi-a-GCST003044	Crohn's disease	rs3131618	rs3131618	1.10957e-06	0.990546
rs2004804	0.47904	-0.109367	0.196721	0.2669	ebi-a-GCST003044	16	50720917	0.0137861	2.13649e-15	Crohn's disease || id:ebi-a-GCST003044	Crohn's disease	rs2004804	rs2004804	1.94705e-06	0.973032
rs10752983	0.659554	0.0650889	0.283898	0.446	ebi-a-GCST003044	1	186910591	0.0119812	5.55405e-08	Crohn's disease || id:ebi-a-GCST003044	Crohn's disease	rs10752983	rs6697145	1.72115e-11	0.999922
rs115484560	-0.988564	-0.1409	0.152913	0.0623	ebi-a-GCST005413	4	119756781	0.0318	9.31108e-06	Type 2 diabetes || id:ebi-a-GCST005413	Type 2 diabetes	rs115484560	rs115484560	1.54386e-06	0.73074
rs57564235	0.496313	0.0794451	0.428094	0.317359	ebi-a-GCST006464	13	73798993	0.0163761	1.22656e-06	Endometrial cancer || id:ebi-a-GCST006464	Endometrial cancer	rs57564235	rs57564235	4.39882e-06	0.940538
rs3131618	0.688941	0.112621	0.309013	0.877604	ebi-a-GCST006464	6	31434621	0.0242628	3.45494e-06	Endometrial cancer || id:ebi-a-GCST006464	Endometrial cancer	rs3131618	rs3131618	1.10957e-06	0.939964
rs72932720	0.771802	-0.1659	0.314103	0.123	ebi-a-GCST005841	2	203646934	0.0341	1.15899e-06	Ischemic stroke (small-vessel) || id:ebi-a-GCST005841	Ischemic stroke (small-vessel)	rs72932720	rs72932720	7.95817e-08	0.991597
rs72932720	0.771802	0.136814	0.314103	0.122571	ebi-a-GCST000998	2	203734365	0.020732	4.12952e-11	Coronary heart disease || id:ebi-a-GCST000998	Coronary heart disease	rs72932720	rs3845800	7.95817e-08	0.998137
rs12109037	0.551648	0.055064	0.444867	0.8013	ebi-a-GCST011073	5	122789901	0.012216	6.56296e-06	COVID-19 (RELEASE 5) || id:ebi-a-GCST011073	COVID-19 (RELEASE 5)	rs12109037	rs12109037	8.74074e-07	0.773095
rs6450032	-0.463613	0.0665	0.304348	0.5506	ebi-a-GCST010723	5	68621710	0.0145	4.509e-06	Early age-related macular degeneration || id:ebi-a-GCST010723	Early age-related macular degeneration	rs6450032	rs6450032	3.28575e-06	0.831927
rs3138142	-0.585978	-0.0978	0.472222	0.7893	ebi-a-GCST010723	12	56115585	0.0199	8.52099e-07	Early age-related macular degeneration || id:ebi-a-GCST010723	Early age-related macular degeneration	rs3138142	rs3138142	5.41968e-07	0.987984
rs10203550	1.22356	0.0873	0.39	0.8312	ebi-a-GCST010723	2	202009586	0.0192	5.35599e-06	Early age-related macular degeneration || id:ebi-a-GCST010723	Early age-related macular degeneration	rs10203550	rs10203550	2.04605e-19	0.99171
rs9268528	-0.418344	-0.0306	0.378165	0.6072	ebi-a-GCST007515	6	32395568	0.0064	7.47601e-06	Type 2 diabetes || id:ebi-a-GCST007515	Type 2 diabetes	rs9268528	rs2187818	6.86632e-06	0.612232
rs9268149	-0.791811	-0.0432	0.128514	0.1512	ebi-a-GCST007515	6	32336187	0.0087	2.711e-06	Type 2 diabetes || id:ebi-a-GCST007515	Type 2 diabetes	rs9268149	rs3129934	6.01327e-08	0.895302
rs11636613	-0.513851	-0.0351	0.193709	0.3601	ebi-a-GCST007515	15	77335902	0.0069	1.736e-06	Type 2 diabetes || id:ebi-a-GCST007515	Type 2 diabetes	rs11636613	rs11636613	6.91739e-07	0.891185
rs4958886	-0.607176	-0.0772	0.473684	0.7518	ebi-a-GCST005647	5	150471564	0.016	1.38201e-06	Amyotrophic lateral sclerosis || id:ebi-a-GCST005647	Amyotrophic lateral sclerosis	rs4958886	rs4958886	3.86387e-08	0.995208
rs4958886	-0.607176	-0.0772	0.473684	0.7518	ebi-a-GCST005647	5	150471564	0.016	1.38201e-06	Amyotrophic lateral sclerosis || id:ebi-a-GCST005647	Amyotrophic lateral sclerosis	rs4958886	rs4958886	3.86387e-08	0.995208
rs4958886	-0.607176	-0.0772	0.473684	0.7518	ebi-a-GCST005647	5	150471564	0.016	1.38201e-06	Amyotrophic lateral sclerosis || id:ebi-a-GCST005647	Amyotrophic lateral sclerosis	rs4958886	rs4958886	3.86387e-08	0.995208
rs4958886	-0.607176	-0.0772	0.473684	0.7518	ebi-a-GCST005647	5	150471564	0.016	1.38201e-06	Amyotrophic lateral sclerosis || id:ebi-a-GCST005647	Amyotrophic lateral sclerosis	rs4958886	rs4958886	3.86387e-08	0.995208
rs7140647	0.721069	0.0058058	0.498201	0.715931	ebi-a-GCST005902	14	103893465	0.0013036	8.44501e-06	Depression (broad) || id:ebi-a-GCST005902	Depression (broad)	rs7140647	rs7140647	1.0648e-09	0.971857
rs3131618	0.688941	0.0076356	0.309013	0.863119	ebi-a-GCST005902	6	31436738	0.0017226	9.31108e-06	Depression (broad) || id:ebi-a-GCST005902	Depression (broad)	rs3131618	rs3131617	1.10957e-06	0.802543
rs226005	-0.666639	-0.0060082	0.1843	0.297242	ebi-a-GCST005902	16	21620547	0.0012876	3.07044e-06	Depression (broad) || id:ebi-a-GCST005902	Depression (broad)	rs226005	rs226005	4.27629e-09	0.975985
rs9268528	-0.418344	-0.0483	0.378165	0.6361	ebi-a-GCST90007526	6	32383108	0.0077	2.94002e-10	Low hand grip strength (60 years and older) (EWGSOP) || id:ebi-a-GCST90007526	Low hand grip strength (60 years and older) (EWGSOP)	rs9268528	rs9268528	6.86632e-06	0.977059
rs34451818	-0.931399	0.0796	0.209302	0.0573	ebi-a-GCST90007526	6	31583841	0.0158	5.12602e-07	Low hand grip strength (60 years and older) (EWGSOP) || id:ebi-a-GCST90007526	Low hand grip strength (60 years and older) (EWGSOP)	rs34451818	rs34451818	8.6191e-08	0.990924
rs72932720	0.771802	0.096896	0.314103	0.126481	ebi-a-GCST011364	2	203646934	0.0162416	2.39999e-09	Myocardial infarction || id:ebi-a-GCST011364	Myocardial infarction	rs72932720	rs72932720	7.95817e-08	0.998131
rs2760670	-0.709732	0.102259	0.282895	0.880444	ebi-a-GCST011364	10	44742021	0.016782	1.09999e-09	Myocardial infarction || id:ebi-a-GCST011364	Myocardial infarction	rs2760670	rs2760670	1.2591e-06	0.988513
rs11717974	0.622104	-0.0632869	0.142857	0.229321	ebi-a-GCST011364	3	136515307	0.0127894	7.49998e-07	Myocardial infarction || id:ebi-a-GCST011364	Myocardial infarction	rs11717974	rs11717974	1.44136e-07	0.974906
rs9268528	-0.418344	-0.647103	0.378165	0.3654	ebi-a-GCST000679	6	32383108	0.0239274	4.44631e-161	Rheumatoid arthritis || id:ebi-a-GCST000679	Rheumatoid arthritis	rs9268528	rs9268528	6.86632e-06	0.977088
rs2747479	-0.45344	0.223144	0.333333	0.4637	ebi-a-GCST000679	6	33346186	0.0252359	9.37562e-19	Rheumatoid arthritis || id:ebi-a-GCST000679	Rheumatoid arthritis	rs2747479	rs2747479	2.49972e-06	0.986039
rs2516699	-0.736241	0.174353	0.448864	0.3976	ebi-a-GCST000679	6	30231108	0.0301213	7.10706e-09	Rheumatoid arthritis || id:ebi-a-GCST000679	Rheumatoid arthritis	rs2516699	rs2516699	4.94152e-09	0.999781
rs76153232	-0.851365	-0.1816	0.25	0.0997	ebi-a-GCST003724	17	1319105	0.0419	9.00409e-06	Bipolar disorder || id:ebi-a-GCST003724	Bipolar disorder	rs76153232	rs76153232	1.29667e-07	0.965208
rs10769239	-0.494768	-4.96844	0.196721	0.4645	ebi-a-GCST006980	11	47130540		2.69998e-07	Fractures || id:ebi-a-GCST006980	Fractures	rs10769239	rs10769239	3.32075e-06	0.922401
rs11697094	0.895452	0.182322	0.152913	0.1571	ebi-a-GCST000964	20	62480649	0.0369235	7.90005e-07	Ulcerative colitis || id:ebi-a-GCST000964	Ulcerative colitis	rs11697094	rs4809238	4.46836e-06	0.895133
rs9268149	-0.791811	-0.335053	0.128514	0.1472	ebi-a-GCST003129	6	32336187	0.0487168	6.08836e-12	Primary biliary cholangitis || id:ebi-a-GCST003129	Primary biliary cholangitis	rs9268149	rs3129934	6.01327e-08	0.98635
rs5757584	-0.635349	-0.228807	0.367347	0.2913	ebi-a-GCST003129	22	39670851	0.0394784	6.80127e-09	Primary biliary cholangitis || id:ebi-a-GCST003129	Primary biliary cholangitis	rs5757584	rs968451	4.24643e-07	0.995742
rs1961220	0.73538	0.2518	0.383758	0.2135	ebi-a-GCST003129	5	35874575	0.0387019	7.71081e-11	Primary biliary cholangitis || id:ebi-a-GCST003129	Primary biliary cholangitis	rs1961220	rs6897932	1.04221e-13	1
rs72932720	0.771802	-0.1808	0.314103	0.1282	ebi-a-GCST006909	2	203646934	0.0352	2.733e-07	Ischemic stroke (small-vessel) || id:ebi-a-GCST006909	Ischemic stroke (small-vessel)	rs72932720	rs72932720	7.95817e-08	0.996474
rs9823565	0.488	-0.03611	0.188552	0.325485	ebi-a-GCST011365	3	136565788	0.008067	7.69999e-06	Myocardial infarction || id:ebi-a-GCST011365	Myocardial infarction	rs9823565	rs9823565	6.28017e-07	0.825643
rs73088161	0.618368	0.068657	0.353306	0.872804	ebi-a-GCST011365	3	49465162	0.011386	1.69001e-09	Myocardial infarction || id:ebi-a-GCST011365	Myocardial infarction	rs73088161	rs73088161	7.67655e-06	0.974031
rs72932720	0.771802	0.108061	0.314103	0.11725	ebi-a-GCST011365	2	203646934	0.011737	3.57026e-20	Myocardial infarction || id:ebi-a-GCST011365	Myocardial infarction	rs72932720	rs72932720	7.95817e-08	0.998137
rs6694258	0.542178	0.046651	0.227941	0.444189	ebi-a-GCST011365	1	154428505	0.007458	4.08997e-10	Myocardial infarction || id:ebi-a-GCST011365	Myocardial infarction	rs6694258	rs6694258	1.46383e-08	0.998648
rs3135064	0.509772	-0.033892	0.244475	0.437588	ebi-a-GCST011365	4	3285389	0.007572	7.72005e-06	Myocardial infarction || id:ebi-a-GCST011365	Myocardial infarction	rs3135064	rs3135064	1.42486e-07	0.938615
rs2760670	-0.709732	0.08666	0.282895	0.861091	ebi-a-GCST011365	10	44742021	0.010614	3.39e-16	Myocardial infarction || id:ebi-a-GCST011365	Myocardial infarction	rs2760670	rs2760670	1.2591e-06	0.988525
rs2228145	-0.434025	0.034582	0.343465	0.616704	ebi-a-GCST011365	1	154426970	0.007595	5.35994e-06	Myocardial infarction || id:ebi-a-GCST011365	Myocardial infarction	rs2228145	rs2228145	2.32279e-06	0.8868
rs11717974	0.622104	-0.047763	0.142857	0.253479	ebi-a-GCST011365	3	136515307	0.008932	9.12998e-08	Myocardial infarction || id:ebi-a-GCST011365	Myocardial infarction	rs11717974	rs11717974	1.44136e-07	0.982449
rs1115535	0.502473	0.00698924	0.460208	0.725687	ebi-a-GCST009763	20	47590564	0.00152098	3.89996e-06	Snoring || id:ebi-a-GCST009763	Snoring	rs1115535	rs1115535	2.1043e-06	0.889321
rs9268528	-0.418344	0.922573	0.378165	0.641642	ebi-a-GCST007800	6	32383108	0.0120064	1.9002e-11	Asthma (childhood onset) || id:ebi-a-GCST007800	Asthma (childhood onset)	rs9268528	rs9268528	6.86632e-06	0.977086
rs8053945	0.642697	1.07954	0.44084	0.801295	ebi-a-GCST007800	16	11325362	0.0146162	1.6e-07	Asthma (childhood onset) || id:ebi-a-GCST007800	Asthma (childhood onset)	rs8053945	rs8053945	9.51273e-08	0.997357
rs803141	-0.877088	0.87253	0.314103	0.88457	ebi-a-GCST007800	5	132128218	0.0180911	4.79954e-14	Asthma (childhood onset) || id:ebi-a-GCST007800	Asthma (childhood onset)	rs803141	rs803141	1.96159e-09	0.999807
rs7302200	0.532423	0.906072	0.369906	0.662478	ebi-a-GCST007800	12	56449435	0.0122474	8.00018e-16	Asthma (childhood onset) || id:ebi-a-GCST007800	Asthma (childhood onset)	rs7302200	rs7302200	1.20584e-07	0.998091
rs72833417	-0.600418	-0.906741	0.319149	0.129685	ebi-a-GCST007800	17	45873049	0.0176949	3.2e-08	Asthma (childhood onset) || id:ebi-a-GCST007800	Asthma (childhood onset)	rs72833417	rs72833417	3.81207e-06	0.979331
rs7117313	0.572545	0.892623	0.117769	0.194406	ebi-a-GCST007800	11	118744396	0.0146331	8.30042e-15	Asthma (childhood onset) || id:ebi-a-GCST007800	Asthma (childhood onset)	rs7117313	rs7117313	6.01366e-06	0.882942
rs6503703	0.474159	-1.06332	0.487226	0.264703	ebi-a-GCST007800	17	40592207	0.0131194	2.90001e-06	Asthma (childhood onset) || id:ebi-a-GCST007800	Asthma (childhood onset)	rs6503703	rs6503703	7.09198e-06	0.813467
rs6473226	0.596603	1.1078	0.214506	0.37382	ebi-a-GCST007800	8	81285759	0.0119721	1.20005e-17	Asthma (childhood onset) || id:ebi-a-GCST007800	Asthma (childhood onset)	rs6473226	rs6473226	1.62118e-09	0.999535
rs610578	0.591532	1.09981	0.206349	0.337537	ebi-a-GCST007800	12	121194565	0.0122353	7.50067e-15	Asthma (childhood onset) || id:ebi-a-GCST007800	Asthma (childhood onset)	rs610578	rs610578	2.83865e-09	0.999287
rs4976688	0.561992	0.935485	0.4375	0.718359	ebi-a-GCST007800	5	176784439	0.012843	2.1e-07	Asthma (childhood onset) || id:ebi-a-GCST007800	Asthma (childhood onset)	rs4976688	rs4976688	4.58474e-07	0.992525
rs34451818	-0.931399	-0.820589	0.209302	0.059413	ebi-a-GCST007800	6	31583841	0.024401	5.30029e-16	Asthma (childhood onset) || id:ebi-a-GCST007800	Asthma (childhood onset)	rs34451818	rs34451818	8.6191e-08	0.995538
rs2228145	-0.434025	0.945919	0.343465	0.592825	ebi-a-GCST007800	1	154426970	0.0117299	2.1e-06	Asthma (childhood onset) || id:ebi-a-GCST007800	Asthma (childhood onset)	rs2228145	rs2228145	2.32279e-06	0.892382
rs1961220	0.73538	1.05824	0.383758	0.655492	ebi-a-GCST007800	5	35844125	0.0121701	3.29997e-06	Asthma (childhood onset) || id:ebi-a-GCST007800	Asthma (childhood onset)	rs1961220	rs1961220	1.04221e-13	0.988743
rs12453732	-0.501912	1.10155	0.321006	0.593383	ebi-a-GCST007800	17	38177839	0.0120657	1.10002e-15	Asthma (childhood onset) || id:ebi-a-GCST007800	Asthma (childhood onset)	rs12453732	rs12453732	1.59195e-06	0.988886
rs12440067	0.611744	0.934693	0.479779	0.7557	ebi-a-GCST007800	15	41782728	0.0136026	6.90001e-07	Asthma (childhood onset) || id:ebi-a-GCST007800	Asthma (childhood onset)	rs12440067	rs12440067	1.87676e-07	0.990907
rs11954099	0.961233	1.0955	0.15942	0.798059	ebi-a-GCST007800	5	131955528	0.0183709	6.90001e-07	Asthma (childhood onset) || id:ebi-a-GCST007800	Asthma (childhood onset)	rs11954099	rs11954099	9.28982e-06	0.776123
rs76153232	-0.851365	-0.0522	0.25	0.1103	ebi-a-GCST006414	17	1319105	0.0115	5.69403e-06	Atrial fibrillation || id:ebi-a-GCST006414	Atrial fibrillation	rs76153232	rs76153232	1.29667e-07	0.897772
rs7612445	-0.63679	-0.0493	0.381048	0.8121	ebi-a-GCST006414	3	179172979	0.0084	4.80795e-09	Atrial fibrillation || id:ebi-a-GCST006414	Atrial fibrillation	rs7612445	rs7612445	1.92635e-06	0.989222
rs6694258	0.542178	0.043	0.227941	0.4157	ebi-a-GCST006414	1	154428505	0.0067	1.547e-10	Atrial fibrillation || id:ebi-a-GCST006414	Atrial fibrillation	rs6694258	rs6694258	1.46383e-08	0.998647
rs486835	-0.528871	-0.0571	0.348624	0.6322	ebi-a-GCST006414	5	137472398	0.0069	1.67109e-16	Atrial fibrillation || id:ebi-a-GCST006414	Atrial fibrillation	rs486835	rs486835	1.05271e-07	0.998108
rs3138142	-0.585978	-0.0377	0.472222	0.7658	ebi-a-GCST006414	12	56115585	0.0083	5.65197e-06	Atrial fibrillation || id:ebi-a-GCST006414	Atrial fibrillation	rs3138142	rs3138142	5.41968e-07	0.860535
rs2228145	-0.434025	0.0396	0.343465	0.5967	ebi-a-GCST006414	1	154426970	0.0068	4.853e-09	Atrial fibrillation || id:ebi-a-GCST006414	Atrial fibrillation	rs2228145	rs2228145	2.32279e-06	0.98654
rs12474871	0.64465	0.0469	0.319149	0.8537	ebi-a-GCST006414	2	61491514	0.0095	7.92501e-07	Atrial fibrillation || id:ebi-a-GCST006414	Atrial fibrillation	rs12474871	rs12474871	2.57524e-06	0.927698
rs12453732	-0.501912	0.0395	0.321006	0.5928	ebi-a-GCST006414	17	38177839	0.0071	2.756e-08	Atrial fibrillation || id:ebi-a-GCST006414	Atrial fibrillation	rs12453732	rs12453732	1.59195e-06	0.986383
rs12325558	0.491467	-0.0532	0.272981	0.5585	ebi-a-GCST006414	16	73008248	0.0067	2.03986e-15	Atrial fibrillation || id:ebi-a-GCST006414	Atrial fibrillation	rs12325558	rs12325558	1.93958e-06	0.984447
rs1218549	-0.45634	0.0681	0.204473	0.3491	ebi-a-GCST006414	1	154803645	0.0071	5.33458e-22	Atrial fibrillation || id:ebi-a-GCST006414	Atrial fibrillation	rs1218549	rs1218549	3.2214e-06	0.967275
rs11248945	0.629585	-0.0397	0.39881	0.7833	ebi-a-GCST006414	16	768596	0.0083	1.895e-06	Atrial fibrillation || id:ebi-a-GCST006414	Atrial fibrillation	rs11248945	rs11248945	7.60369e-07	0.929954
rs11636613	-0.513851	-0.0349	0.193709	0.3627	ebi-a-GCST007516	15	77335902	0.0071	3.32797e-06	Type 2 diabetes (adjusted for BMI) || id:ebi-a-GCST007516	Type 2 diabetes (adjusted for BMI)	rs11636613	rs11636613	6.91739e-07	0.823691
rs13271375	0.800716	0.0582689	0.304348	0.492	ebi-a-GCST005047	8	95853907	0.014648	3.69999e-06	Type 2 diabetes || id:ebi-a-GCST005047	Type 2 diabetes	rs13271375	rs13271375	4.20511e-15	0.997167
rs10020796	0.626418	0.0676586	0.421927	0.4333	ebi-a-GCST005047	4	153519781	0.0145092	3.79997e-07	Type 2 diabetes || id:ebi-a-GCST005047	Type 2 diabetes	rs10020796	rs10020796	4.93998e-08	0.998425
rs9897389	-0.623385	0.0878389	0.292857	0.6458	ebi-a-GCST003045	17	40530763	0.0133138	4.17927e-11	Ulcerative colitis || id:ebi-a-GCST003045	Ulcerative colitis	rs9897389	rs4796791	1.09534e-10	0.999961
rs9268528	-0.418344	0.076575	0.378165	0.6119	ebi-a-GCST003045	6	32383108	0.013719	2.38226e-08	Ulcerative colitis || id:ebi-a-GCST003045	Ulcerative colitis	rs9268528	rs9268528	6.86632e-06	0.976364
rs9268149	-0.791811	0.19387	0.128514	0.1612	ebi-a-GCST003045	6	32318610	0.016837	1.11455e-30	Ulcerative colitis || id:ebi-a-GCST003045	Ulcerative colitis	rs9268149	rs3117119	6.01327e-08	0.98635
rs73088161	0.618368	-0.119294	0.353306	0.8626	ebi-a-GCST003045	3	49465162	0.0180643	4.0059e-11	Ulcerative colitis || id:ebi-a-GCST003045	Ulcerative colitis	rs73088161	rs73088161	7.67655e-06	0.974093
rs7224007	0.454484	0.0846269	0.4375	0.7242	ebi-a-GCST003045	17	40539825	0.0141657	2.31377e-09	Ulcerative colitis || id:ebi-a-GCST003045	Ulcerative colitis	rs7224007	rs3736164	7.26185e-06	0.978189
rs7189927	-0.449725	0.0616271	0.211838	0.3455	ebi-a-GCST003045	16	28913787	0.0132794	3.47064e-06	Ulcerative colitis || id:ebi-a-GCST003045	Ulcerative colitis	rs7189927	rs7189927	6.13657e-06	0.823501
rs5757584	-0.635349	-0.117304	0.367347	0.8316	ebi-a-GCST003045	22	39662550	0.016657	1.89017e-12	Ulcerative colitis || id:ebi-a-GCST003045	Ulcerative colitis	rs5757584	rs5757584	4.24643e-07	0.995775
rs4976688	0.561992	-0.0656787	0.4375	0.7084	ebi-a-GCST003045	5	176784439	0.0135878	1.34048e-06	Ulcerative colitis || id:ebi-a-GCST003045	Ulcerative colitis	rs4976688	rs4976688	4.58474e-07	0.989413
rs9268528	-0.418344	-0.5412	0.378165	0.6161	ebi-a-GCST010681	6	32383108	0.0286	6.99359e-80	Type 1 diabetes || id:ebi-a-GCST010681	Type 1 diabetes	rs9268528	rs9268528	6.86632e-06	0.977088
rs9268149	-0.791811	-1.3519	0.128514	0.1626	ebi-a-GCST010681	6	32263099	0.0554	1.1298e-131	Type 1 diabetes || id:ebi-a-GCST010681	Type 1 diabetes	rs9268149	rs9268149	6.01327e-08	0.98635
rs7302200	0.532423	-0.2357	0.369906	0.6667	ebi-a-GCST010681	12	56449435	0.0245	6.45357e-22	Type 1 diabetes || id:ebi-a-GCST010681	Type 1 diabetes	rs7302200	rs7302200	1.20584e-07	0.998091
rs3131618	0.688941	-0.7152	0.309013	0.8651	ebi-a-GCST010681	6	31434621	0.0363	2.15824e-86	Type 1 diabetes || id:ebi-a-GCST010681	Type 1 diabetes	rs3131618	rs3131618	1.10957e-06	0.990602
rs28732177	0.894879	0.513	0.277533	0.9014	ebi-a-GCST010681	6	32100877	0.0561	6.44911e-20	Type 1 diabetes || id:ebi-a-GCST010681	Type 1 diabetes	rs28732177	rs28732177	8.98632e-09	0.999365
rs1264542	-0.434529	-0.1467	0.240896	0.4009	ebi-a-GCST010681	6	30386996	0.0285	2.64302e-07	Type 1 diabetes || id:ebi-a-GCST010681	Type 1 diabetes	rs1264542	rs1264542	4.12198e-06	0.962627
rs112789234	-1.18817	-0.3728	0.0913706	0.9764	ebi-a-GCST010681	5	168228401	0.0812	4.44498e-06	Type 1 diabetes || id:ebi-a-GCST010681	Type 1 diabetes	rs112789234	rs112789234	4.36059e-06	0.625379
rs10946899	0.57883	0.2458	0.456897	0.2518	ebi-a-GCST010681	6	27023694	0.0264	1.11301e-20	Type 1 diabetes || id:ebi-a-GCST010681	Type 1 diabetes	rs10946899	rs10946899	6.05536e-08	0.998971
rs9268528	-0.418344	-0.0609368	0.378165	0.642567	ebi-a-GCST90014325	6	32383108	0.0101158	1.70247e-09	Asthma || id:ebi-a-GCST90014325	Asthma	rs9268528	rs9268528	6.86632e-06	0.976887
rs803141	-0.877088	-0.0690458	0.314103	0.884483	ebi-a-GCST90014325	5	132128218	0.0102112	1.36333e-11	Asthma || id:ebi-a-GCST90014325	Asthma	rs803141	rs803141	1.96159e-09	0.999807
rs7302200	0.532423	-0.0547476	0.369906	0.65802	ebi-a-GCST90014325	12	56449435	0.00687654	1.69981e-15	Asthma || id:ebi-a-GCST90014325	Asthma	rs7302200	rs7302200	1.20584e-07	0.998091
rs72833417	-0.600418	0.0617884	0.319149	0.131449	ebi-a-GCST90014325	17	45873049	0.00991244	4.56373e-10	Asthma || id:ebi-a-GCST90014325	Asthma	rs72833417	rs72833417	3.81207e-06	0.981093
rs7117313	0.572545	-0.0491349	0.117769	0.192493	ebi-a-GCST90014325	11	118744396	0.00829543	3.15864e-09	Asthma || id:ebi-a-GCST90014325	Asthma	rs7117313	rs7117313	6.01366e-06	0.881595
rs6473226	0.596603	0.0623831	0.214506	0.373871	ebi-a-GCST90014325	8	81285759	0.00675611	2.61698e-20	Asthma || id:ebi-a-GCST90014325	Asthma	rs6473226	rs6473226	1.62118e-09	0.999535
rs62407594	-0.563366	0.0364145	0.466899	0.711697	ebi-a-GCST90014325	6	33565098	0.00731726	6.47366e-07	Asthma || id:ebi-a-GCST90014325	Asthma	rs62407594	rs62407594	1.9769e-06	0.96466
rs1961220	0.73538	0.0417017	0.383758	0.65736	ebi-a-GCST90014325	5	35844125	0.00688284	1.37151e-09	Asthma || id:ebi-a-GCST90014325	Asthma	rs1961220	rs1961220	1.04221e-13	0.999993
rs12453732	-0.501912	0.0406303	0.321006	0.595656	ebi-a-GCST90014325	17	38177839	0.00682052	2.56803e-09	Asthma || id:ebi-a-GCST90014325	Asthma	rs12453732	rs12453732	1.59195e-06	0.988728
rs9268528	-0.418344	0.377899	0.378165	0.3654	ebi-a-GCST001198	6	32383108	0.0178549	2.00817e-99	Multiple sclerosis || id:ebi-a-GCST001198	Multiple sclerosis	rs9268528	rs9268528	6.86632e-06	0.977088
rs58894762	-0.509676	0.0964008	0.498201	0.2079	ebi-a-GCST001198	7	149289464	0.0213109	6.08107e-06	Multiple sclerosis || id:ebi-a-GCST001198	Multiple sclerosis	rs58894762	rs354033	1.04305e-06	0.956908
rs4976688	0.561992	-0.102376	0.4375	0.2903	ebi-a-GCST001198	5	176784512	0.0202693	4.39997e-07	Multiple sclerosis || id:ebi-a-GCST001198	Multiple sclerosis	rs4976688	rs4075958	4.58474e-07	0.993872
rs451774	-0.546594	-0.125839	0.425	0.476	ebi-a-GCST001198	6	28502550	0.0184527	9.13061e-12	Multiple sclerosis || id:ebi-a-GCST001198	Multiple sclerosis	rs451774	rs451774	1.42193e-07	0.998146
rs1961220	0.73538	0.103141	0.383758	0.2135	ebi-a-GCST001198	5	35874575	0.0219541	2.627e-06	Multiple sclerosis || id:ebi-a-GCST001198	Multiple sclerosis	rs1961220	rs6897932	1.04221e-13	0.997585
rs1003359	-0.43368	-0.109303	0.418874	0.4619	ebi-a-GCST001198	6	28494327	0.018209	1.94102e-09	Multiple sclerosis || id:ebi-a-GCST001198	Multiple sclerosis	rs1003359	rs445870	9.86141e-06	0.97314
rs9268528	-0.418344	-0.2683	0.378165	0.4399	ebi-a-GCST90013534	6	32383108	0.0117	2.0893e-116	Rheumatoid arthritis || id:ebi-a-GCST90013534	Rheumatoid arthritis	rs9268528	rs9268528	6.86632e-06	0.977088
rs9268149	-0.791811	-0.2988	0.128514	0.0708	ebi-a-GCST90013534	6	32263099	0.0206	1.16305e-47	Rheumatoid arthritis || id:ebi-a-GCST90013534	Rheumatoid arthritis	rs9268149	rs9268149	6.01327e-08	0.98635
rs7117313	0.572545	-0.1058	0.117769	0.4223	ebi-a-GCST90013534	11	118744396	0.0161	4.4792e-11	Rheumatoid arthritis || id:ebi-a-GCST90013534	Rheumatoid arthritis	rs7117313	rs7117313	6.01366e-06	0.882932
rs6979218	-0.759907	0.0673	0.173145	0.3988	ebi-a-GCST90013534	7	99893148	0.0142	2.256e-06	Rheumatoid arthritis || id:ebi-a-GCST90013534	Rheumatoid arthritis	rs6979218	rs6979218	3.38137e-11	0.995894
rs6473226	0.596603	0.0597	0.214506	0.4262	ebi-a-GCST90013534	8	81285759	0.013	4.54999e-06	Rheumatoid arthritis || id:ebi-a-GCST90013534	Rheumatoid arthritis	rs6473226	rs6473226	1.62118e-09	0.989345
rs5757584	-0.635349	-0.0776	0.367347	0.5761	ebi-a-GCST90013534	22	39662550	0.015	2.45901e-07	Rheumatoid arthritis || id:ebi-a-GCST90013534	Rheumatoid arthritis	rs5757584	rs5757584	4.24643e-07	0.993567
rs451774	-0.546594	0.0547	0.425	0.4177	ebi-a-GCST90013534	6	28502550	0.0121	5.63793e-06	Rheumatoid arthritis || id:ebi-a-GCST90013534	Rheumatoid arthritis	rs451774	rs451774	1.42193e-07	0.974225
rs34451818	-0.931399	0.8961	0.209302	0.0305	ebi-a-GCST90013534	6	31583841	0.0313	9.84011e-181	Rheumatoid arthritis || id:ebi-a-GCST90013534	Rheumatoid arthritis	rs34451818	rs34451818	8.6191e-08	0.995538
rs2985375	-0.491118	-0.0731	0.215385	0.6812	ebi-a-GCST90013534	1	17630878	0.0118	5.24904e-10	Rheumatoid arthritis || id:ebi-a-GCST90013534	Rheumatoid arthritis	rs2985375	rs2985375	1.05548e-06	0.98353
rs28732177	0.894879	0.4856	0.277533	0.965	ebi-a-GCST90013534	6	32100877	0.0339	1.89017e-46	Rheumatoid arthritis || id:ebi-a-GCST90013534	Rheumatoid arthritis	rs28732177	rs28732177	8.98632e-09	0.999365
rs2747479	-0.45344	0.1101	0.333333	0.5952	ebi-a-GCST90013534	6	33346186	0.0121	7.71969e-20	Rheumatoid arthritis || id:ebi-a-GCST90013534	Rheumatoid arthritis	rs2747479	rs2747479	2.49972e-06	0.986039
rs2516699	-0.736241	0.0715	0.448864	0.6571	ebi-a-GCST90013534	6	30231108	0.0127	1.61298e-08	Rheumatoid arthritis || id:ebi-a-GCST90013534	Rheumatoid arthritis	rs2516699	rs2516699	4.94152e-09	0.999757
rs2228145	-0.434025	0.0748	0.343465	0.436	ebi-a-GCST90013534	1	154426970	0.0116	1.193e-10	Rheumatoid arthritis || id:ebi-a-GCST90013534	Rheumatoid arthritis	rs2228145	rs2228145	2.32279e-06	0.987068
rs2010648	1.0002	-0.0618	0.411765	0.5376	ebi-a-GCST90013534	14	35604892	0.0133	3.155e-06	Rheumatoid arthritis || id:ebi-a-GCST90013534	Rheumatoid arthritis	rs2010648	rs2010648	7.3235e-17	0.995033
rs147622113	-1.16329	0.3885	0.0913706	0.9872	ebi-a-GCST90013534	19	10771941	0.0642	1.43199e-09	Rheumatoid arthritis || id:ebi-a-GCST90013534	Rheumatoid arthritis	rs147622113	rs147622113	4.5482e-06	0.833776
rs11697094	0.895452	0.0849	0.152913	0.6949	ebi-a-GCST90013534	20	62475645	0.0157	6.24094e-08	Rheumatoid arthritis || id:ebi-a-GCST90013534	Rheumatoid arthritis	rs11697094	rs11697094	4.46836e-06	0.92909
rs4976688	0.561992	-0.077	0.4375	0.642	ebi-a-GCST003374	5	176794191	0.017	3.79997e-06	Chronic kidney disease || id:ebi-a-GCST003374	Chronic kidney disease	rs4976688	rs12654812	4.58474e-07	0.958818
rs1153835	-0.45532	0.076	0.346037	0.377	ebi-a-GCST003374	15	45748607	0.016	9.29994e-07	Chronic kidney disease || id:ebi-a-GCST003374	Chronic kidney disease	rs1153835	rs1153835	2.76824e-06	0.954969
rs7396827	-0.441292	-0.00501096	0.24162	0.464729	ebi-a-GCST009761	11	28577867	0.00103626	1.40001e-06	Snoring || id:ebi-a-GCST009761	Snoring	rs7396827	rs7396827	5.63961e-06	0.79981
rs1355642	0.43701	0.00485234	0.258197	0.53994	ebi-a-GCST009761	1	46598903	0.00102998	2.5e-06	Snoring || id:ebi-a-GCST009761	Snoring	rs1355642	rs1355642	1.12735e-06	0.86691
rs1115535	0.502473	0.00509861	0.460208	0.725586	ebi-a-GCST009761	20	47590564	0.00115257	8.79995e-06	Snoring || id:ebi-a-GCST009761	Snoring	rs1115535	rs1115535	2.1043e-06	0.740898
rs810536	0.52131	-0.0207	0.173145	0.2832	ebi-a-GCST90014033	7	73504233	0.0045	4.38702e-06	Haemorrhoidal disease || id:ebi-a-GCST90014033	Haemorrhoidal disease	rs810536	rs810536	3.04838e-06	0.461696
rs9268149	-0.791811	-0.456811	0.128514	0.1472	ebi-a-GCST005528	6	32318610	0.0839425	5.26999e-08	Juvenile idiopathic arthritis (oligoarticular or rheumatoid factor-negative polyarticular) || id:ebi-a-GCST005528	Juvenile idiopathic arthritis (oligoarticular or rheumatoid factor-negative polyarticular)	rs9268149	rs3117119	6.01327e-08	0.98575
rs11636613	-0.513851	-0.0349	0.193709	0.4942	ebi-a-GCST007518	15	77335902	0.0071	3.32797e-06	Type 2 diabetes (adjusted for BMI) || id:ebi-a-GCST007518	Type 2 diabetes (adjusted for BMI)	rs11636613	rs11636613	6.91739e-07	0.818413
rs610578	0.591532	-0.0342	0.206349	0.33555	ebi-a-GCST006867	12	121194565	0.0076	5.81099e-06	Type 2 diabetes || id:ebi-a-GCST006867	Type 2 diabetes	rs610578	rs610578	2.83865e-09	0.984431
rs1788826	0.777264	0.0381	0.190635	0.346099	ebi-a-GCST006867	18	21154024	0.0082	3.19897e-06	Type 2 diabetes || id:ebi-a-GCST006867	Type 2 diabetes	rs1788826	rs1788826	2.02511e-12	0.9949
rs13271375	0.800716	0.0389	0.304348	0.541273	ebi-a-GCST006867	8	95853907	0.0079	7.73499e-07	Type 2 diabetes || id:ebi-a-GCST006867	Type 2 diabetes	rs13271375	rs13271375	4.20511e-15	0.998659
rs72932720	0.771802	0.1774	0.314103	0.05052	ebi-a-GCST90014122	2	203646934	0.0319	2.72898e-08	Lacunar stroke || id:ebi-a-GCST90014122	Lacunar stroke	rs72932720	rs72932720	7.95817e-08	0.998002
rs9268149	-0.791811	0.0477	0.128514	0.1548	ebi-a-GCST005038	6	32263099	0.0091	1.87202e-07	Allergic disease (asthma, hay fever or eczema) || id:ebi-a-GCST005038	Allergic disease (asthma, hay fever or eczema)	rs9268149	rs9268149	6.01327e-08	0.977949
rs803141	-0.877088	-0.0444	0.314103	0.8248	ebi-a-GCST005038	5	132128218	0.009	7.30601e-07	Allergic disease (asthma, hay fever or eczema) || id:ebi-a-GCST005038	Allergic disease (asthma, hay fever or eczema)	rs803141	rs803141	1.96159e-09	0.99708
rs7302200	0.532423	-0.0485	0.369906	0.6854	ebi-a-GCST005038	12	56449435	0.0062	3.16228e-15	Allergic disease (asthma, hay fever or eczema) || id:ebi-a-GCST005038	Allergic disease (asthma, hay fever or eczema)	rs7302200	rs7302200	1.20584e-07	0.998091
rs7117313	0.572545	-0.0488	0.117769	0.1752	ebi-a-GCST005038	11	118744396	0.0072	1.30497e-11	Allergic disease (asthma, hay fever or eczema) || id:ebi-a-GCST005038	Allergic disease (asthma, hay fever or eczema)	rs7117313	rs7117313	6.01366e-06	0.882937
rs6473226	0.596603	0.0414	0.214506	0.381	ebi-a-GCST005038	8	81285759	0.0059	2.51304e-12	Allergic disease (asthma, hay fever or eczema) || id:ebi-a-GCST005038	Allergic disease (asthma, hay fever or eczema)	rs6473226	rs6473226	1.62118e-09	0.999535
rs610578	0.591532	0.0332	0.206349	0.3333	ebi-a-GCST005038	12	121194565	0.006	3.37e-08	Allergic disease (asthma, hay fever or eczema) || id:ebi-a-GCST005038	Allergic disease (asthma, hay fever or eczema)	rs610578	rs610578	2.83865e-09	0.999039
rs2228145	-0.434025	-0.0373	0.343465	0.352	ebi-a-GCST005038	1	154426970	0.0058	1.10301e-10	Allergic disease (asthma, hay fever or eczema) || id:ebi-a-GCST005038	Allergic disease (asthma, hay fever or eczema)	rs2228145	rs2228145	2.32279e-06	0.987064
rs1961220	0.73538	0.0577	0.383758	0.6701	ebi-a-GCST005038	5	35844125	0.006	1.07795e-21	Allergic disease (asthma, hay fever or eczema) || id:ebi-a-GCST005038	Allergic disease (asthma, hay fever or eczema)	rs1961220	rs1961220	1.04221e-13	1
rs1858742	1.14542	-0.0453	0.221198	0.8912	ebi-a-GCST005038	19	49995893	0.0098	4.24004e-06	Allergic disease (asthma, hay fever or eczema) || id:ebi-a-GCST005038	Allergic disease (asthma, hay fever or eczema)	rs1858742	rs1858742	1.25325e-10	0.988811
rs12453732	-0.501912	0.0366	0.321006	0.4014	ebi-a-GCST005038	17	38177839	0.0061	1.88599e-09	Allergic disease (asthma, hay fever or eczema) || id:ebi-a-GCST005038	Allergic disease (asthma, hay fever or eczema)	rs12453732	rs12453732	1.59195e-06	0.988776
rs12440067	0.611744	-0.033	0.479779	0.7194	ebi-a-GCST005038	15	41782728	0.007	2.12501e-06	Allergic disease (asthma, hay fever or eczema) || id:ebi-a-GCST005038	Allergic disease (asthma, hay fever or eczema)	rs12440067	rs12440067	1.87676e-07	0.975166
rs9897389	-0.623385	-0.0962189	0.292857	0.4103	ebi-a-GCST005531	17	40530763	0.0170927	1.81001e-08	Multiple sclerosis || id:ebi-a-GCST005531	Multiple sclerosis	rs9897389	rs4796791	1.09534e-10	0.999932
rs9268528	-0.418344	0.461877	0.378165	0.3654	ebi-a-GCST005531	6	32383108	0.0182227	9.88553e-142	Multiple sclerosis || id:ebi-a-GCST005531	Multiple sclerosis	rs9268528	rs9268528	6.86632e-06	0.977088
rs7795319	-0.520285	0.0806679	0.434343	0.2268	ebi-a-GCST005531	7	50354512	0.0173527	3.34003e-06	Multiple sclerosis || id:ebi-a-GCST005531	Multiple sclerosis	rs7795319	rs10269380	3.18452e-07	0.982329
rs7542	-0.430438	0.0935417	0.292857	0.3746	ebi-a-GCST005531	16	30130493	0.0166057	1.76999e-08	Multiple sclerosis || id:ebi-a-GCST005531	Multiple sclerosis	rs7542	rs11865086	7.15728e-06	0.969042
rs4976688	0.561992	-0.108854	0.4375	0.2903	ebi-a-GCST005531	5	176784439	0.017891	1.17001e-09	Multiple sclerosis || id:ebi-a-GCST005531	Multiple sclerosis	rs4976688	rs4976688	4.58474e-07	0.996159
rs34451818	-0.931399	0.605869	0.209302	0.01018	ebi-a-GCST005531	6	31682029	0.0492897	1e-34	Multiple sclerosis || id:ebi-a-GCST005531	Multiple sclerosis	rs34451818	rs805284	8.6191e-08	0.995538
rs2111567	-0.501566	-0.0778865	0.258197	0.4692	ebi-a-GCST005531	8	129159244	0.0167588	3.36001e-06	Multiple sclerosis || id:ebi-a-GCST005531	Multiple sclerosis	rs2111567	rs759649	2.61547e-07	0.967916
rs1483573	-0.782842	0.115113	0.1777	0.3317	ebi-a-GCST005531	8	79624605	0.0186701	7.02005e-10	Multiple sclerosis || id:ebi-a-GCST005531	Multiple sclerosis	rs1483573	rs2953477	2.98735e-12	0.999968
rs1003359	-0.43368	-0.123986	0.418874	0.4619	ebi-a-GCST005531	6	28494327	0.0176775	2.32006e-12	Multiple sclerosis || id:ebi-a-GCST005531	Multiple sclerosis	rs1003359	rs445870	9.86141e-06	0.973215
rs7302200	0.532423	0.0346321	0.369906	0.65311	ebi-a-GCST90000514	12	56482180	0.00504739	6.82025e-12	Gastroesophageal reflux disease || id:ebi-a-GCST90000514	Gastroesophageal reflux disease	rs7302200	rs2292239	1.20584e-07	0.99809
rs7189927	-0.449725	0.0224721	0.211838	0.356334	ebi-a-GCST90000514	16	28913787	0.00502347	7.69768e-06	Gastroesophageal reflux disease || id:ebi-a-GCST90000514	Gastroesophageal reflux disease	rs7189927	rs7189927	6.13657e-06	0.371429
rs2275241	-0.467349	-0.0225264	0.386581	0.62764	ebi-a-GCST90000514	9	129370576	0.00498014	6.0899e-06	Gastroesophageal reflux disease || id:ebi-a-GCST90000514	Gastroesophageal reflux disease	rs2275241	rs2275241	2.20887e-06	0.731767
rs1788826	0.777264	0.0245896	0.190635	0.345952	ebi-a-GCST90000514	18	21154024	0.00505774	1.1634e-06	Gastroesophageal reflux disease || id:ebi-a-GCST90000514	Gastroesophageal reflux disease	rs1788826	rs1788826	2.02511e-12	0.994127
rs10946899	0.57883	-0.0324952	0.456897	0.259915	ebi-a-GCST90000514	6	27023694	0.00548405	3.1153e-09	Gastroesophageal reflux disease || id:ebi-a-GCST90000514	Gastroesophageal reflux disease	rs10946899	rs10946899	6.05536e-08	0.998937
rs3131618	0.688941	-0.00306844	0.309013	0.856343	ukb-d-III_BLOOD_IMMUN	6	31434621	0.000552459	2.79171e-08	Diseases of the blood and blood-forming organs and certain disorders involving the immune mechanism || id:ukb-d-III_BLOOD_IMMUN	Diseases of the blood and blood-forming organs and certain disorders involving the immune mechanism	rs3131618	rs3131618	1.10957e-06	0.989674
rs3131618	0.688941	-0.00175475	0.309013	0.856343	ukb-d-C_PRIMARY_LYMPHOID_HEMATOPOIETIC	6	31434621	0.000305771	9.54289e-09	Cancer of primary lymphoid hematopoietic || id:ukb-d-C_PRIMARY_LYMPHOID_HEMATOPOIETIC	Cancer of primary lymphoid hematopoietic	rs3131618	rs3131618	1.10957e-06	0.990275
rs9768991	-0.686099	-0.00153857	0.181034	0.285586	ukb-b-6720	7	671687	0.000335999	4.70002e-06	Diagnoses - main ICD10: I83.9 Varicose veins of lower extremities without ulcer or inflammation || id:ukb-b-6720	Diagnoses - main ICD10: I83.9 Varicose veins of lower extremities without ulcer or inflammation	rs9768991	rs9768991	1.61231e-10	0.977528
rs750155	-0.4347	-0.00148857	0.283898	0.517321	ukb-b-6720	16	28620572	0.000313067	2e-06	Diagnoses - main ICD10: I83.9 Varicose veins of lower extremities without ulcer or inflammation || id:ukb-b-6720	Diagnoses - main ICD10: I83.9 Varicose veins of lower extremities without ulcer or inflammation	rs750155	rs750155	1.09979e-05	0.702471
rs7189927	-0.449725	0.00160794	0.211838	0.352982	ukb-b-6720	16	28913787	0.000316176	3.69999e-07	Diagnoses - main ICD10: I83.9 Varicose veins of lower extremities without ulcer or inflammation || id:ukb-b-6720	Diagnoses - main ICD10: I83.9 Varicose veins of lower extremities without ulcer or inflammation	rs7189927	rs7189927	6.13657e-06	0.890279
rs13306296	-0.864324	0.00196408	0.392283	0.635196	ukb-b-6720	16	88717957	0.000316937	5.80003e-10	Diagnoses - main ICD10: I83.9 Varicose veins of lower extremities without ulcer or inflammation || id:ukb-b-6720	Diagnoses - main ICD10: I83.9 Varicose veins of lower extremities without ulcer or inflammation	rs13306296	rs13306296	6.21468e-18	0.999997
rs10946899	0.57883	-0.00164377	0.456897	0.255652	ukb-b-6720	6	27023694	0.000346352	2.1e-06	Diagnoses - main ICD10: I83.9 Varicose veins of lower extremities without ulcer or inflammation || id:ukb-b-6720	Diagnoses - main ICD10: I83.9 Varicose veins of lower extremities without ulcer or inflammation	rs10946899	rs10946899	6.05536e-08	0.982616
rs241338	0.416483	-0.000992582	0.304348	0.583751	ukb-b-8416	1	228950692	0.000180174	3.59998e-08	Type of cancer: ICD10: C44.9 Malignant neoplasm of skin, unspecified || id:ukb-b-8416	Type of cancer: ICD10: C44.9 Malignant neoplasm of skin, unspecified	rs241338	rs241338	4.00094e-06	0.975637
rs9471669	-0.527048	-0.00266274	0.156134	0.232164	ukb-d-C_SKIN	6	41783249	0.000579094	4.26501e-06	Cancer of skin || id:ukb-d-C_SKIN	Cancer of skin	rs9471669	rs9471669	3.44781e-06	0.531871
rs4812405	-0.82828	-0.00705967	0.209302	0.920774	ukb-d-C_SKIN	20	35276585	0.000909917	8.60994e-15	Cancer of skin || id:ukb-d-C_SKIN	Cancer of skin	rs4812405	rs4812405	2.81122e-06	0.970732
rs34101249	0.624577	0.00354858	0.303879	0.848242	ukb-d-C_SKIN	16	90148721	0.000683514	2.08521e-07	Cancer of skin || id:ukb-d-C_SKIN	Cancer of skin	rs34101249	rs34101249	5.831e-06	0.957876
rs241338	0.416483	-0.00476613	0.304348	0.585724	ukb-d-C_SKIN	1	228950692	0.00051678	2.91072e-20	Cancer of skin || id:ukb-d-C_SKIN	Cancer of skin	rs241338	rs241338	4.00094e-06	0.979475
rs241338	0.416483	-0.00102196	0.304348	0.583749	ukb-b-8837	1	228950692	0.000203044	4.79999e-07	Cancer code, self-reported: basal cell carcinoma || id:ukb-b-8837	Cancer code, self-reported: basal cell carcinoma	rs241338	rs241338	4.00094e-06	0.934464
rs241338	0.416483	-0.00171794	0.304348	0.583751	ukb-b-10248	1	228950692	0.000240299	8.69961e-13	Type of cancer: ICD10: C44.3 Skin of other and unspecified parts of face || id:ukb-b-10248	Type of cancer: ICD10: C44.3 Skin of other and unspecified parts of face	rs241338	rs241338	4.00094e-06	0.979474
rs3110426	-0.896322	-2.07545	0.264463	0.2608	ieu-a-1082	8	107658187	0.1128	4.04017e-88	Thyroid cancer || id:ieu-a-1082	Thyroid cancer	rs3110426	rs3101528	1.64286e-23	1
rs216456	-0.391321	0.00333248	0.239437	0.433848	ieu-b-4964	17	28891496	0.000717349	3.40001e-06	Pan cancer || id:ieu-b-4964	Pan cancer	rs216456	rs216456	8.11805e-06	0.596567
rs9897389	-0.623385	0.104361	0.292857	0.645	ieu-a-10	17	40530763	0.0174098	1.77296e-15	Crohn's disease || id:ieu-a-10	Crohn's disease	rs9897389	rs4796791	1.09534e-10	0.999961
rs9405639	-0.62793	0.0517144	0.309038	0.596	ieu-a-10	6	3419149	0.0170218	2.311e-06	Crohn's disease || id:ieu-a-10	Crohn's disease	rs9405639	rs9405639	3.32075e-09	0.996187
rs7224007	0.454484	-0.129426	0.4375	0.264	ieu-a-10	17	40542210	0.0191902	1.78813e-16	Crohn's disease || id:ieu-a-10	Crohn's disease	rs7224007	rs4796793	7.26185e-06	0.978255
rs7189927	-0.449725	0.128393	0.211838	0.33	ieu-a-10	16	28913787	0.0174208	5.30518e-20	Crohn's disease || id:ieu-a-10	Crohn's disease	rs7189927	rs7189927	6.13657e-06	0.956763
rs5757584	-0.635349	-0.144966	0.367347	0.818	ieu-a-10	22	39670851	0.0210708	2.45584e-13	Crohn's disease || id:ieu-a-10	Crohn's disease	rs5757584	rs968451	4.24643e-07	0.995775
rs2010648	1.0002	0.0928831	0.411765	0.826	ieu-a-10	14	35703839	0.0226286	4.62605e-07	Crohn's disease || id:ieu-a-10	Crohn's disease	rs2010648	rs17103120	7.3235e-17	0.999529
rs2004804	0.47904	-0.115523	0.196721	0.255	ieu-a-10	16	50724789	0.01905	5.89658e-11	Crohn's disease || id:ieu-a-10	Crohn's disease	rs2004804	rs4785448	1.94705e-06	0.973029
rs9897389	-0.623385	0.0993304	0.292857	0.6458	ieu-a-12	17	40530763	0.0127646	7.15319e-15	Crohn's disease || id:ieu-a-12	Crohn's disease	rs9897389	rs4796791	1.09534e-10	0.999961
rs9405639	-0.62793	0.0684711	0.309038	0.612	ieu-a-12	6	3420406	0.0123418	2.89141e-08	Crohn's disease || id:ieu-a-12	Crohn's disease	rs9405639	rs13204048	3.32075e-09	0.99966
rs8112675	0.511931	0.0744651	0.425	0.6846	ieu-a-12	19	10546771	0.0130572	1.17717e-08	Crohn's disease || id:ieu-a-12	Crohn's disease	rs8112675	rs11670504	8.3269e-07	0.994178
rs73088161	0.618368	-0.0971706	0.353306	0.8626	ieu-a-12	3	49465162	0.01746	2.61668e-08	Crohn's disease || id:ieu-a-12	Crohn's disease	rs73088161	rs73088161	7.67655e-06	0.973227
rs7224007	0.454484	0.109703	0.4375	0.7243	ieu-a-12	17	40536871	0.0136237	8.12269e-16	Crohn's disease || id:ieu-a-12	Crohn's disease	rs7224007	rs13342031	7.26185e-06	0.978255
rs7189927	-0.449725	0.122653	0.211838	0.3455	ieu-a-12	16	28913787	0.012812	1.0349e-21	Crohn's disease || id:ieu-a-12	Crohn's disease	rs7189927	rs7189927	6.13657e-06	0.956763
rs6503703	0.474159	-0.070533	0.487226	0.2545	ieu-a-12	17	40593502	0.014128	5.96307e-07	Crohn's disease || id:ieu-a-12	Crohn's disease	rs6503703	rs12951549	7.09198e-06	0.961584
rs5757584	-0.635349	-0.127446	0.367347	0.8316	ieu-a-12	22	39662550	0.0161281	2.74284e-15	Crohn's disease || id:ieu-a-12	Crohn's disease	rs5757584	rs5757584	4.24643e-07	0.995775
rs4976688	0.561992	-0.060169	0.4375	0.7084	ieu-a-12	5	176784439	0.0130344	3.90913e-06	Crohn's disease || id:ieu-a-12	Crohn's disease	rs4976688	rs4976688	4.58474e-07	0.971301
rs4808789	0.689514	0.066166	0.209119	0.3327	ieu-a-12	19	18502835	0.013339	7.03623e-07	Crohn's disease || id:ieu-a-12	Crohn's disease	rs4808789	rs6512265	2.20144e-11	0.998846
rs3131618	0.688941	0.11638	0.309013	0.8856	ieu-a-12	6	31434621	0.0200315	6.25173e-09	Crohn's disease || id:ieu-a-12	Crohn's disease	rs3131618	rs3131618	1.10957e-06	0.990523
rs2004804	0.47904	-0.109367	0.196721	0.2669	ieu-a-12	16	50720917	0.0137861	2.13649e-15	Crohn's disease || id:ieu-a-12	Crohn's disease	rs2004804	rs2004804	1.94705e-06	0.973032
rs10752983	0.659554	0.0650889	0.283898	0.446	ieu-a-12	1	186910591	0.0119812	5.55405e-08	Crohn's disease || id:ieu-a-12	Crohn's disease	rs10752983	rs6697145	1.72115e-11	0.999888
rs9268528	-0.418344	0.3779	0.378165	0.6355	ieu-a-1024	6	32383108	0.01785	2.01002e-99	Multiple sclerosis || id:ieu-a-1024	Multiple sclerosis	rs9268528	rs9268528	6.86632e-06	0.977088
rs9268149	-0.791811	0.8349	0.128514	0.1605	ieu-a-1024	6	32336187	0.01994	1e-200	Multiple sclerosis || id:ieu-a-1024	Multiple sclerosis	rs9268149	rs3129934	6.01327e-08	0.98635
rs58894762	-0.509676	0.09636	0.498201	0.74385	ieu-a-1024	7	149289464	0.0213	6.07995e-06	Multiple sclerosis || id:ieu-a-1024	Multiple sclerosis	rs58894762	rs354033	1.04305e-06	0.954208
rs4976688	0.561992	-0.1024	0.4375	0.73175	ieu-a-1024	5	176784512	0.02027	4.39997e-07	Multiple sclerosis || id:ieu-a-1024	Multiple sclerosis	rs4976688	rs4075958	4.58474e-07	0.993903
rs451774	-0.546594	-0.1258	0.425	0.7127	ieu-a-1024	6	28502550	0.01844	9.13061e-12	Multiple sclerosis || id:ieu-a-1024	Multiple sclerosis	rs451774	rs451774	1.42193e-07	0.998146
rs1961220	0.73538	0.1031	0.383758	0.7262	ieu-a-1024	5	35874575	0.02194	2.63003e-06	Multiple sclerosis || id:ieu-a-1024	Multiple sclerosis	rs1961220	rs6897932	1.04221e-13	0.997372
rs1003359	-0.43368	-0.1093	0.418874	0.69065	ieu-a-1024	6	28494327	0.01821	1.93999e-09	Multiple sclerosis || id:ieu-a-1024	Multiple sclerosis	rs1003359	rs445870	9.86141e-06	0.973145
rs4812405	-0.82828	-0.00673474	0.209302	0.922507	ieu-b-4966	20	35276585	0.0014592	3.89996e-06	Pan cancer || id:ieu-b-4966	Pan cancer	rs4812405	rs4812405	2.81122e-06	0.763979
rs241338	0.416483	-0.00485194	0.304348	0.583555	ieu-b-4966	1	228950692	0.000791714	8.9e-10	Pan cancer || id:ieu-b-4966	Pan cancer	rs241338	rs241338	4.00094e-06	0.979372
rs6505216	0.65826	0.08901	0.468401	0.7769	ieu-a-1120	17	29206421	0.0174	3.04698e-07	Ovarian cancer || id:ieu-a-1120	Ovarian cancer	rs6505216	rs6505216	4.58336e-08	0.998274
rs3822126	0.598618	0.06457	0.199675	0.3207	ieu-a-1120	4	185771771	0.01403	4.21105e-06	Ovarian cancer || id:ieu-a-1120	Ovarian cancer	rs3822126	rs3822126	2.99662e-09	0.987431
rs72698636	-1.1116	-0.1267	0.105528	0.967356	ieu-a-1130	1	156792842	0.02719	3.15762e-06	Breast cancer (iCOGS) || id:ieu-a-1130	Breast cancer (iCOGS)	rs72698636	rs72698636	9.38569e-06	0.598369
rs6503703	0.474159	0.05486	0.487226	0.253885	ieu-a-1130	17	40592207	0.01121	9.83626e-07	Breast cancer (iCOGS) || id:ieu-a-1130	Breast cancer (iCOGS)	rs6503703	rs6503703	7.09198e-06	0.942946
rs3131618	0.688941	-0.230032	0.309013	0.900348	ieu-a-989	6	31469774	0.029561	7.16308e-15	Squamous cell lung cancer || id:ieu-a-989	Squamous cell lung cancer	rs3131618	rs3095233	1.10957e-06	0.990602
rs6505216	0.65826	0.067221	0.468401	0.775196	ieu-a-1167	17	29206421	0.014862	6.1e-06	ER+ Breast cancer (GWAS) || id:ieu-a-1167	ER+ Breast cancer (GWAS)	rs6505216	rs6505216	4.58336e-08	0.989848
rs9897389	-0.623385	0.0878389	0.292857	0.6458	ieu-a-970	17	40530763	0.0133138	4.17927e-11	Ulcerative colitis || id:ieu-a-970	Ulcerative colitis	rs9897389	rs4796791	1.09534e-10	0.999961
rs9268528	-0.418344	0.076575	0.378165	0.6119	ieu-a-970	6	32383108	0.013719	2.38226e-08	Ulcerative colitis || id:ieu-a-970	Ulcerative colitis	rs9268528	rs9268528	6.86632e-06	0.976155
rs9268149	-0.791811	0.19387	0.128514	0.1612	ieu-a-970	6	32318610	0.016837	1.11455e-30	Ulcerative colitis || id:ieu-a-970	Ulcerative colitis	rs9268149	rs3117119	6.01327e-08	0.98635
rs73088161	0.618368	-0.119294	0.353306	0.8626	ieu-a-970	3	49465162	0.0180643	4.0059e-11	Ulcerative colitis || id:ieu-a-970	Ulcerative colitis	rs73088161	rs73088161	7.67655e-06	0.974093
rs7224007	0.454484	0.0838719	0.4375	0.7243	ieu-a-970	17	40536871	0.0141635	3.18662e-09	Ulcerative colitis || id:ieu-a-970	Ulcerative colitis	rs7224007	rs13342031	7.26185e-06	0.978139
rs7189927	-0.449725	0.0616271	0.211838	0.3455	ieu-a-970	16	28913787	0.0132794	3.47064e-06	Ulcerative colitis || id:ieu-a-970	Ulcerative colitis	rs7189927	rs7189927	6.13657e-06	0.790796
rs5757584	-0.635349	-0.117304	0.367347	0.8316	ieu-a-970	22	39662550	0.016657	1.89017e-12	Ulcerative colitis || id:ieu-a-970	Ulcerative colitis	rs5757584	rs5757584	4.24643e-07	0.995775
rs4976688	0.561992	-0.0656787	0.4375	0.7084	ieu-a-970	5	176784439	0.0135878	1.34048e-06	Ulcerative colitis || id:ieu-a-970	Ulcerative colitis	rs4976688	rs4976688	4.58474e-07	0.987452
rs73088161	0.618368	-0.00340034	0.353306	0.860728	ieu-b-4959	3	49465162	0.000768978	9.80009e-06	Malignant non-melanoma skin cancer || id:ieu-b-4959	Malignant non-melanoma skin cancer	rs73088161	rs73088161	7.67655e-06	0.569813
rs4812405	-0.82828	-0.00776241	0.209302	0.922504	ieu-b-4959	20	35276585	0.00100002	8.30042e-15	Malignant non-melanoma skin cancer || id:ieu-b-4959	Malignant non-melanoma skin cancer	rs4812405	rs4812405	2.81122e-06	0.970732
rs34101249	0.624577	0.00391438	0.303879	0.848351	ieu-b-4959	16	90148721	0.000745447	1.5e-07	Malignant non-melanoma skin cancer || id:ieu-b-4959	Malignant non-melanoma skin cancer	rs34101249	rs34101249	5.831e-06	0.96177
rs2606737	-0.773779	-0.0033648	0.13	0.183401	ieu-b-4959	3	11398654	0.000690224	1.09999e-06	Malignant non-melanoma skin cancer || id:ieu-b-4959	Malignant non-melanoma skin cancer	rs2606737	rs2606737	3.44729e-09	0.980128
rs241338	0.416483	-0.00652244	0.304348	0.583248	ieu-b-4959	1	228950692	0.000542481	2.70023e-33	Malignant non-melanoma skin cancer || id:ieu-b-4959	Malignant non-melanoma skin cancer	rs241338	rs241338	4.00094e-06	0.979475
rs9897389	-0.623385	0.0978444	0.292857	0.6458	ieu-a-294	17	40530763	0.0105433	1.69122e-20	Inflammatory bowel disease || id:ieu-a-294	Inflammatory bowel disease	rs9897389	rs4796791	1.09534e-10	0.999961
rs9405639	-0.62793	0.0497052	0.309038	0.612	ieu-a-294	6	3420406	0.0102025	1.10543e-06	Inflammatory bowel disease || id:ieu-a-294	Inflammatory bowel disease	rs9405639	rs13204048	3.32075e-09	0.997319
rs9268149	-0.791811	0.085478	0.128514	0.1612	ieu-a-294	6	32318610	0.0138076	5.99142e-10	Inflammatory bowel disease || id:ieu-a-294	Inflammatory bowel disease	rs9268149	rs3117119	6.01327e-08	0.986336
rs8112675	0.511931	0.0604213	0.425	0.6846	ieu-a-294	19	10546771	0.0107902	2.14803e-08	Inflammatory bowel disease || id:ieu-a-294	Inflammatory bowel disease	rs8112675	rs11670504	8.3269e-07	0.994044
rs73088161	0.618368	-0.105381	0.353306	0.8626	ieu-a-294	3	49465162	0.0144993	3.65006e-13	Inflammatory bowel disease || id:ieu-a-294	Inflammatory bowel disease	rs73088161	rs73088161	7.67655e-06	0.974094
rs7224007	0.454484	0.102452	0.4375	0.7243	ieu-a-294	17	40536871	0.011228	7.19283e-20	Inflammatory bowel disease || id:ieu-a-294	Inflammatory bowel disease	rs7224007	rs13342031	7.26185e-06	0.978255
rs7189927	-0.449725	0.0965823	0.211838	0.3455	ieu-a-294	16	28913787	0.0106041	8.3888e-20	Inflammatory bowel disease || id:ieu-a-294	Inflammatory bowel disease	rs7189927	rs7189927	6.13657e-06	0.956763
rs6503703	0.474159	-0.0640935	0.487226	0.2545	ieu-a-294	17	40593502	0.0116523	3.78713e-08	Inflammatory bowel disease || id:ieu-a-294	Inflammatory bowel disease	rs6503703	rs12951549	7.09198e-06	0.977774
rs58894762	-0.509676	-0.0505771	0.498201	0.7434	ieu-a-294	7	149289464	0.0112764	7.28417e-06	Inflammatory bowel disease || id:ieu-a-294	Inflammatory bowel disease	rs58894762	rs354033	1.04305e-06	0.924701
rs5757584	-0.635349	-0.126591	0.367347	0.8316	ieu-a-294	22	39662550	0.0133963	3.39703e-21	Inflammatory bowel disease || id:ieu-a-294	Inflammatory bowel disease	rs5757584	rs5757584	4.24643e-07	0.995775
rs4976688	0.561992	-0.0625635	0.4375	0.7084	ieu-a-294	5	176784439	0.0107854	6.60207e-09	Inflammatory bowel disease || id:ieu-a-294	Inflammatory bowel disease	rs4976688	rs4976688	4.58474e-07	0.996108
rs4958886	-0.607176	0.0548029	0.473684	0.7518	ieu-a-294	5	150471564	0.0118474	3.7325e-06	Inflammatory bowel disease || id:ieu-a-294	Inflammatory bowel disease	rs4958886	rs4958886	3.86387e-08	0.989823
rs2004804	0.47904	-0.0552416	0.196721	0.2669	ieu-a-294	16	50720917	0.011245	8.98939e-07	Inflammatory bowel disease || id:ieu-a-294	Inflammatory bowel disease	rs2004804	rs2004804	1.94705e-06	0.936094
rs11636613	-0.513851	0.0468555	0.193709	0.3241	ieu-a-294	15	77381222	0.0104591	7.4681e-06	Inflammatory bowel disease || id:ieu-a-294	Inflammatory bowel disease	rs11636613	rs2404233	6.91739e-07	0.823454
rs10752983	0.659554	0.0510688	0.283898	0.446	ieu-a-294	1	186910591	0.00992389	2.66042e-07	Inflammatory bowel disease || id:ieu-a-294	Inflammatory bowel disease	rs10752983	rs6697145	1.72115e-11	0.99949
rs1003359	-0.43368	-0.0500875	0.418874	0.699	ieu-a-294	6	28494327	0.0107608	3.24549e-06	Inflammatory bowel disease || id:ieu-a-294	Inflammatory bowel disease	rs1003359	rs445870	9.86141e-06	0.854358
rs9897389	-0.623385	0.0863207	0.292857	0.645	ieu-a-968	17	40530763	0.0188001	7.61027e-11	Ulcerative colitis || id:ieu-a-968	Ulcerative colitis	rs9897389	rs4796791	1.09534e-10	0.999961
rs7542	-0.430438	-0.0589011	0.292857	0.472	ieu-a-968	16	30130493	0.0177899	2.84197e-07	Ulcerative colitis || id:ieu-a-968	Ulcerative colitis	rs7542	rs11865086	7.15728e-06	0.958585
rs7224007	0.454484	-0.0804511	0.4375	0.264	ieu-a-968	17	40542210	0.020541	4.32703e-08	Ulcerative colitis || id:ieu-a-968	Ulcerative colitis	rs7224007	rs4796793	7.26185e-06	0.977037
rs5757584	-0.635349	-0.117783	0.367347	0.818	ieu-a-968	22	39670851	0.0224893	4.71628e-11	Ulcerative colitis || id:ieu-a-968	Ulcerative colitis	rs5757584	rs968451	4.24643e-07	0.995775
rs4976688	0.561992	-0.0629748	0.4375	0.704	ieu-a-968	5	176784439	0.0194001	2.74998e-06	Ulcerative colitis || id:ieu-a-968	Ulcerative colitis	rs4976688	rs4976688	4.58474e-07	0.981599
rs28375915	-0.539802	0.0430595	0.268698	0.507	ieu-a-968	22	50439430	0.0179401	1.17201e-06	Ulcerative colitis || id:ieu-a-968	Ulcerative colitis	rs28375915	rs137845	5.79158e-08	0.993473
rs11697094	0.895452	0.147456	0.152913	0.932	ieu-a-968	20	62480649	0.037239	2.82501e-09	Ulcerative colitis || id:ieu-a-968	Ulcerative colitis	rs11697094	rs4809238	4.46836e-06	0.935369
rs512840	-0.461078	-0.0715368	0.228739	0.476154	ieu-a-984	6	116712348	0.016165	9.62033e-06	Lung adenocarcinoma || id:ieu-a-984	Lung adenocarcinoma	rs512840	rs512840	2.23026e-06	0.720358
rs512840	-0.461078	-0.0715368	0.228739	0.476154	ieu-a-984	6	116712348	0.016165	9.62033e-06	Lung adenocarcinoma || id:ieu-a-984	Lung adenocarcinoma	rs512840	rs512840	2.23026e-06	0.720358
rs4812405	-0.82828	-0.00233095	0.209302	0.922983	ieu-b-4969	20	35276585	0.000432015	6.80002e-08	Melanoma skin cancer || id:ieu-b-4969	Melanoma skin cancer	rs4812405	rs4812405	2.81122e-06	0.965864
rs11731584	-0.635387	0.14162	0.28169	0.539252	ieu-a-988	4	164464136	0.029324	1.36842e-06	Small cell lung carcinoma || id:ieu-a-988	Small cell lung carcinoma	rs11731584	rs11731584	1.14422e-09	0.998106
rs11731584	-0.635387	0.14162	0.28169	0.539252	ieu-a-988	4	164464136	0.029324	1.36842e-06	Small cell lung carcinoma || id:ieu-a-988	Small cell lung carcinoma	rs11731584	rs11731584	1.14422e-09	0.998106
rs3131618	0.688941	-0.515813	0.309013	0.02097	ieu-a-815	6	31448976	0.0649933	8.62383e-13	Systemic lupus erythematosus || id:ieu-a-815	Systemic lupus erythematosus	rs3131618	rs3099844	1.10957e-06	0.990601
rs6815050	-0.454402	-0.0766456	0.191667	0.28884	ieu-a-985	4	122735868	0.016391	2.92584e-06	Lung cancer || id:ieu-a-985	Lung cancer	rs6815050	rs6815050	7.22131e-06	0.787911
rs6815050	-0.454402	-0.0766456	0.191667	0.28884	ieu-a-985	4	122735868	0.016391	2.92584e-06	Lung cancer || id:ieu-a-985	Lung cancer	rs6815050	rs6815050	7.22131e-06	0.787911
rs3131618	0.688941	-0.176366	0.309013	0.893937	ieu-a-985	6	31469774	0.023672	9.29822e-14	Lung cancer || id:ieu-a-985	Lung cancer	rs3131618	rs3095233	1.10957e-06	0.990602
rs9897389	-0.623385	0.0997005	0.292857	0.587334	ieu-a-32	17	40523725	0.0217	4.41896e-06	Ulcerative colitis || id:ieu-a-32	Ulcerative colitis	rs9897389	rs9897389	1.09534e-10	0.995037
rs5757584	-0.635349	-0.128499	0.367347	0.825904	ieu-a-32	22	39662550	0.0279	4.24796e-06	Ulcerative colitis || id:ieu-a-32	Ulcerative colitis	rs5757584	rs5757584	4.24643e-07	0.977295
rs11697094	0.895452	0.209105	0.152913	0.934551	ieu-a-32	20	62475645	0.0464	6.62003e-06	Ulcerative colitis || id:ieu-a-32	Ulcerative colitis	rs11697094	rs11697094	4.46836e-06	0.745267
rs3131618	0.688941	-0.217216	0.309013	0.883791	ieu-a-967	6	31469774	0.052728	9.59997e-07	Squamous cell lung cancer || id:ieu-a-967	Squamous cell lung cancer	rs3131618	rs3095233	1.10957e-06	0.983938
rs9268528	-0.418344	0.567396	0.378165	0.6325	ieu-a-1058	6	32383108	0.0204467	1.77419e-169	Celiac disease || id:ieu-a-1058	Celiac disease	rs9268528	rs9268528	6.86632e-06	0.977088
rs3131618	0.688941	-1.86191	0.309013	0.91135	ieu-a-1058	6	31448976	0.0288087	1e-200	Celiac disease || id:ieu-a-1058	Celiac disease	rs3131618	rs3099844	1.10957e-06	0.990602
rs2516699	-0.736241	0.263445	0.448864	0.757	ieu-a-1058	6	30281234	0.0230889	3.78443e-30	Celiac disease || id:ieu-a-1058	Celiac disease	rs2516699	rs9295843	4.94152e-09	0.999793
rs1003359	-0.43368	0.206041	0.418874	0.6912	ieu-a-1058	6	28494327	0.0208185	4.30427e-23	Celiac disease || id:ieu-a-1058	Celiac disease	rs1003359	rs445870	9.86141e-06	0.973215
rs9268528	-0.418344	-0.0953102	0.378165	0.62642	ieu-a-44	6	32383108	0.020789	1.38061e-06	Asthma || id:ieu-a-44	Asthma	rs9268528	rs9268528	6.86632e-06	0.942965
rs10199109	-0.47118	0.08136	0.197712	0.293412	ieu-a-1135	2	120994533	0.01777	4.66563e-06	ER- Breast cancer (Oncoarray) || id:ieu-a-1135	ER- Breast cancer (Oncoarray)	rs10199109	rs10199109	2.01378e-06	0.822717
rs9268528	-0.418344	-0.562119	0.378165	0.3654	ieu-a-832	6	32383108	0.0166209	1e-200	Rheumatoid arthritis || id:ieu-a-832	Rheumatoid arthritis	rs9268528	rs9268528	6.86632e-06	0.977088
rs9268149	-0.791811	-0.415515	0.128514	0.1472	ieu-a-832	6	32263099	0.0229838	4.70002e-73	Rheumatoid arthritis || id:ieu-a-832	Rheumatoid arthritis	rs9268149	rs9268149	6.01327e-08	0.98635
rs7117313	0.572545	-0.14842	0.117769	0.2216	ieu-a-832	11	118744396	0.0197849	6.29941e-14	Rheumatoid arthritis || id:ieu-a-832	Rheumatoid arthritis	rs7117313	rs7117313	6.01366e-06	0.882942
rs34451818	-0.931399	-0.896088	0.209302	0.01018	ieu-a-832	6	31583841	0.0308578	2.09894e-185	Rheumatoid arthritis || id:ieu-a-832	Rheumatoid arthritis	rs34451818	rs34451818	8.6191e-08	0.995538
rs28732177	0.894879	0.494296	0.277533	0.09026	ieu-a-832	6	32100877	0.0341861	2.19989e-47	Rheumatoid arthritis || id:ieu-a-832	Rheumatoid arthritis	rs28732177	rs28732177	8.98632e-09	0.999365
rs2747479	-0.45344	0.174353	0.333333	0.4637	ieu-a-832	6	33346186	0.016318	1.20005e-26	Rheumatoid arthritis || id:ieu-a-832	Rheumatoid arthritis	rs2747479	rs2747479	2.49972e-06	0.986039
rs2516699	-0.736241	0.116534	0.448864	0.3976	ieu-a-832	6	30231108	0.0192444	1.40001e-09	Rheumatoid arthritis || id:ieu-a-832	Rheumatoid arthritis	rs2516699	rs2516699	4.94152e-09	0.999789
rs2228145	-0.434025	0.0676586	0.343465	0.2931	ieu-a-832	1	154426970	0.0147506	4.49997e-06	Rheumatoid arthritis || id:ieu-a-832	Rheumatoid arthritis	rs2228145	rs2228145	2.32279e-06	0.906082
rs9897389	-0.623385	0.129299	0.292857	0.593556	ieu-a-30	17	40523725	0.0234	3.13098e-08	Crohn's disease || id:ieu-a-30	Crohn's disease	rs9897389	rs9897389	1.09534e-10	0.999923
rs750155	-0.4347	-0.146401	0.283898	0.538014	ieu-a-30	16	28620572	0.0257	1.26299e-08	Crohn's disease || id:ieu-a-30	Crohn's disease	rs750155	rs750155	1.09979e-05	0.959469
rs7224007	0.454484	0.117996	0.4375	0.743419	ieu-a-30	17	40528786	0.0266	8.75709e-06	Crohn's disease || id:ieu-a-30	Crohn's disease	rs7224007	rs7224007	7.26185e-06	0.84003
rs7189927	-0.449725	0.131896	0.211838	0.336704	ieu-a-30	16	28913787	0.0251	1.53501e-07	Crohn's disease || id:ieu-a-30	Crohn's disease	rs7189927	rs7189927	6.13657e-06	0.949968
rs6503703	0.474159	-0.131598	0.487226	0.249585	ieu-a-30	17	40592207	0.027	1.075e-06	Crohn's disease || id:ieu-a-30	Crohn's disease	rs6503703	rs6503703	7.09198e-06	0.958856
rs7224007	0.454484	-0.0938628	0.4375	0.735012	ieu-a-996	17	40528786	0.0190931	8.99001e-07	Eczema || id:ieu-a-996	Eczema	rs7224007	rs7224007	7.26185e-06	0.953927
rs7117313	0.572545	-0.118291	0.117769	0.251772	ieu-a-996	11	118744396	0.0216607	4.84005e-08	Eczema || id:ieu-a-996	Eczema	rs7117313	rs7117313	6.01366e-06	0.87608
rs6473226	0.596603	0.0833381	0.214506	0.40327	ieu-a-996	8	81285759	0.0171436	1.19001e-06	Eczema || id:ieu-a-996	Eczema	rs6473226	rs6473226	1.62118e-09	0.997157
rs2228145	-0.434025	-0.0763729	0.343465	0.604788	ieu-a-996	1	154426970	0.0171594	8.67002e-06	Eczema || id:ieu-a-996	Eczema	rs2228145	rs2228145	2.32279e-06	0.857968
rs9268528	-0.418344	0.43835	0.378165	0.3654	ieu-a-1016	6	32383108	0.0877383	5.85006e-07	Oligoclonal band status || id:ieu-a-1016	Oligoclonal band status	rs9268528	rs9268528	6.86632e-06	0.969718
rs3131618	0.688941	-0.156279	0.309013	0.89773	ieu-a-987	6	31469774	0.018782	8.7438e-17	Lung cancer || id:ieu-a-987	Lung cancer	rs3131618	rs3095233	1.10957e-06	0.990602
rs6505216	0.65826	0.0418	0.468401	0.7742	ieu-a-1127	17	29206421	0.0094	7.95005e-06	ER+ Breast cancer (Combined Oncoarray; iCOGS; GWAS meta analysis) || id:ieu-a-1127	ER+ Breast cancer (Combined Oncoarray; iCOGS; GWAS meta analysis)	rs6505216	rs6505216	4.58336e-08	0.967933
rs6503703	0.474159	0.038	0.487226	0.2527	ieu-a-1127	17	40592207	0.0085	7.33905e-06	ER+ Breast cancer (Combined Oncoarray; iCOGS; GWAS meta analysis) || id:ieu-a-1127	ER+ Breast cancer (Combined Oncoarray; iCOGS; GWAS meta analysis)	rs6503703	rs6503703	7.09198e-06	0.71695
rs2111567	-0.501566	-0.0369	0.258197	0.5752	ieu-a-1127	8	129157016	0.0075	7.42301e-07	ER+ Breast cancer (Combined Oncoarray; iCOGS; GWAS meta analysis) || id:ieu-a-1127	ER+ Breast cancer (Combined Oncoarray; iCOGS; GWAS meta analysis)	rs2111567	rs2111567	2.61547e-07	0.981499
rs12719823	0.484299	0.0448	0.463542	0.7236	ieu-a-1127	1	121251086	0.0086	1.711e-07	ER+ Breast cancer (Combined Oncoarray; iCOGS; GWAS meta analysis) || id:ieu-a-1127	ER+ Breast cancer (Combined Oncoarray; iCOGS; GWAS meta analysis)	rs12719823	rs12719823	1.65643e-06	0.987231
rs10789479	-0.45317	0.0392	0.412829	0.7085	ieu-a-1127	1	46352500	0.0082	1.52398e-06	ER+ Breast cancer (Combined Oncoarray; iCOGS; GWAS meta analysis) || id:ieu-a-1127	ER+ Breast cancer (Combined Oncoarray; iCOGS; GWAS meta analysis)	rs10789479	rs10789479	5.38522e-06	0.911963
rs9897389	-0.623385	0.118698	0.292857	0.591666	ieu-a-31	17	40523725	0.0172	5.29176e-12	Inflammatory bowel disease || id:ieu-a-31	Inflammatory bowel disease	rs9897389	rs9897389	1.09534e-10	0.999961
rs750155	-0.4347	-0.0945008	0.283898	0.529308	ieu-a-31	16	28620572	0.0186	3.77398e-07	Inflammatory bowel disease || id:ieu-a-31	Inflammatory bowel disease	rs750155	rs750155	1.09979e-05	0.940529
rs73088161	0.618368	-0.119098	0.353306	0.868795	ieu-a-31	3	49465162	0.0256	3.21499e-06	Inflammatory bowel disease || id:ieu-a-31	Inflammatory bowel disease	rs73088161	rs73088161	7.67655e-06	0.906387
rs7224007	0.454484	0.112698	0.4375	0.744692	ieu-a-31	17	40528786	0.0194	6.43295e-09	Inflammatory bowel disease || id:ieu-a-31	Inflammatory bowel disease	rs7224007	rs7224007	7.26185e-06	0.97806
rs7189927	-0.449725	0.0882032	0.211838	0.343948	ieu-a-31	16	28913787	0.0182	1.21001e-06	Inflammatory bowel disease || id:ieu-a-31	Inflammatory bowel disease	rs7189927	rs7189927	6.13657e-06	0.897799
rs6503703	0.474159	-0.0978977	0.487226	0.251937	ieu-a-31	17	40592207	0.0196	6.30304e-07	Inflammatory bowel disease || id:ieu-a-31	Inflammatory bowel disease	rs6503703	rs6503703	7.09198e-06	0.963801
rs5757584	-0.635349	-0.124701	0.367347	0.824308	ieu-a-31	22	39662550	0.0223	2.13201e-08	Inflammatory bowel disease || id:ieu-a-31	Inflammatory bowel disease	rs5757584	rs5757584	4.24643e-07	0.995646
rs11697094	0.895452	0.199195	0.152913	0.935386	ieu-a-31	20	62475645	0.037	7.06496e-08	Inflammatory bowel disease || id:ieu-a-31	Inflammatory bowel disease	rs11697094	rs11697094	4.46836e-06	0.932109
rs76255222	-1.3304	-0.2388	0.272124	0.9232	ieu-a-1137	7	20557023	0.0501	1.834e-06	ER- Breast cancer (GWAS) || id:ieu-a-1137	ER- Breast cancer (GWAS)	rs76255222	rs76255222	9.76e-23	0.99887
rs2516699	-0.736241	0.174353	0.448864	0.3976	ieu-a-834	6	30231108	0.0304052	7.10706e-09	Rheumatoid arthritis || id:ieu-a-834	Rheumatoid arthritis	rs2516699	rs2516699	4.94152e-09	0.999781

## Sheet: gQTL - LPS (100Kb)
SNP	beta.exposure	beta.outcome	eaf.exposure	eaf.outcome	id.outcome	chr	pos	se.outcome	pval.outcome	outcome	originalname.outcome	target_snp.outcome	proxy_snp.outcome	pval.exposure	PP.H4.abf
rs34593	-0.534281	0.0987	0.217125	0.3911	ieu-b-7	5	60329290	0.0201	9.53696e-07	Parkinson's disease || id:ieu-b-7	Parkinson's disease	rs34593	rs34593	3.34162e-07	0.951148
rs2921957	0.689886	0.0458129	0.356481	0.600789	ieu-b-4976	15	52269951	0.00999212	4.54193e-06	Pneumonia || id:ieu-b-4976	Pneumonia	rs2921957	rs2554337	1.07574e-10	0.980114
rs7189927	-0.449725	0.092	0.211838	0.293	ieu-a-91	16	28913787	0.02	7.10003e-06	Obesity class 2 || id:ieu-a-91	Obesity class 2	rs7189927	rs7189927	6.13657e-06	0.64532
rs3131618	0.688941	-0.0766858	0.309013	0.859851	ieu-b-69	6	31434621	0.0203899	8.30004e-06	sepsis || id:ieu-b-69	sepsis	rs3131618	rs3131618	1.10957e-06	0.790243
rs16887377	-0.603235	0.071604	0.444867	0.773117	ieu-b-41	8	38291836	0.0162	9.78205e-06	bipolar disorder || id:ieu-b-41	bipolar disorder	rs16887377	rs16887377	4.25276e-07	0.945067
rs9615046	0.801742	0.0161474	0.247956	0.470555	ieu-a-1085	22	45546274	0.00343455	2.58303e-06	Amyotrophic lateral sclerosis || id:ieu-a-1085	Amyotrophic lateral sclerosis	rs9615046	rs9615046	6.68509e-14	0.996727
rs57672173	0.523911	-0.0183065	0.171986	0.236581	ieu-a-1085	17	39993485	0.00403927	5.83875e-06	Amyotrophic lateral sclerosis || id:ieu-a-1085	Amyotrophic lateral sclerosis	rs57672173	rs57672173	2.151e-06	0.782634
rs72932720	0.771802	0.136814	0.314103	0.122571	ieu-a-8	2	203734365	0.020732	4.12952e-11	Coronary heart disease || id:ieu-a-8	Coronary heart disease	rs72932720	rs3845800	7.95817e-08	0.998137
rs78838427	-0.480073	0.0169612	0.206349	0.322	ieu-b-4877	3	47652120	0.00379265	7.53998e-06	smoking initiation || id:ieu-b-4877	smoking initiation	rs78838427	rs61675361	2.25147e-06	0.494896
rs7302200	0.532423	0.0201935	0.369906	0.69	ieu-b-4877	12	56449435	0.00376939	8.36007e-08	smoking initiation || id:ieu-b-4877	smoking initiation	rs7302200	rs7302200	1.20584e-07	0.996776
rs6697354	-0.450295	0.0250166	0.178819	0.288	ieu-b-4877	1	44151015	0.00399055	3.67003e-10	smoking initiation || id:ieu-b-4877	smoking initiation	rs6697354	rs6697354	2.56614e-06	0.962856
rs4790874	-0.530027	-0.0191734	0.25	0.464	ieu-b-4877	17	1995177	0.0035604	7.27998e-08	smoking initiation || id:ieu-b-4877	smoking initiation	rs4790874	rs4790874	2.11958e-07	0.992404
rs34593	-0.534281	0.0183769	0.217125	0.372	ieu-b-4877	5	60329290	0.00365353	4.79999e-07	smoking initiation || id:ieu-b-4877	smoking initiation	rs34593	rs34593	3.34162e-07	0.967434
rs2740795	-0.498216	0.0227158	0.47028	0.264	ieu-b-4877	8	91940255	0.00402823	1.74e-08	smoking initiation || id:ieu-b-4877	smoking initiation	rs2740795	rs2339291	3.99458e-06	0.983914
rs2250164	-0.686657	-0.0172019	0.380952	0.62	ieu-b-4877	2	145774364	0.00369273	3.24997e-06	smoking initiation || id:ieu-b-4877	smoking initiation	rs2250164	rs2250164	1.45083e-11	0.98394
rs13283793	0.573838	-0.0171075	0.309038	0.603	ieu-b-4877	9	128441641	0.00361462	2.24001e-06	smoking initiation || id:ieu-b-4877	smoking initiation	rs13283793	rs13283793	5.73711e-08	0.96995
rs7189927	-0.449725	0.05	0.211838	0.293	ieu-a-93	16	28913787	0.0096	1.7e-07	Overweight || id:ieu-a-93	Overweight	rs7189927	rs7189927	6.13657e-06	0.938218
rs9931359	0.778245	0.00726619	0.197183	0.922499	ieu-b-106	16	67363779	0.0016274	8e-06	FEV1/FVC < 0.7 || id:ieu-b-106	FEV1/FVC < 0.7	rs9931359	rs9935601	1.09078e-05	0.457372
rs7302200	0.532423	-0.004316	0.369906	0.659119	ieu-b-106	12	56449435	0.000919276	2.69998e-06	FEV1/FVC < 0.7 || id:ieu-b-106	FEV1/FVC < 0.7	rs7302200	rs7302200	1.20584e-07	0.970107
rs6979218	-0.759907	0.00523345	0.173145	0.267408	ieu-b-106	7	99893148	0.00098908	1.2e-07	FEV1/FVC < 0.7 || id:ieu-b-106	FEV1/FVC < 0.7	rs6979218	rs6979218	3.38137e-11	0.999358
rs518365	-0.71405	0.00460334	0.28169	0.565272	ieu-b-106	1	46010652	0.000880551	1.7e-07	FEV1/FVC < 0.7 || id:ieu-b-106	FEV1/FVC < 0.7	rs518365	rs518365	3.40862e-12	0.999268
rs4849836	0.488533	-0.00456975	0.196721	0.33988	ieu-b-106	2	120960287	0.000924256	7.59994e-07	FEV1/FVC < 0.7 || id:ieu-b-106	FEV1/FVC < 0.7	rs4849836	rs4849836	1.37517e-06	0.914572
rs34451818	-0.931399	-0.0233337	0.209302	0.059257	ieu-b-106	6	31583841	0.00183942	7.10068e-37	FEV1/FVC < 0.7 || id:ieu-b-106	FEV1/FVC < 0.7	rs34451818	rs34451818	8.6191e-08	0.995538
rs3131618	0.688941	-0.010398	0.309013	0.858449	ieu-b-106	6	31434621	0.00124604	7.10068e-17	FEV1/FVC < 0.7 || id:ieu-b-106	FEV1/FVC < 0.7	rs3131618	rs3131618	1.10957e-06	0.990602
rs1355642	0.43701	0.00413324	0.258197	0.537769	ieu-b-106	1	46598903	0.000873129	2.19999e-06	FEV1/FVC < 0.7 || id:ieu-b-106	FEV1/FVC < 0.7	rs1355642	rs1355642	1.12735e-06	0.885892
rs11636613	-0.513851	0.00521692	0.193709	0.320992	ieu-b-106	15	77335902	0.00094063	2.90001e-08	FEV1/FVC < 0.7 || id:ieu-b-106	FEV1/FVC < 0.7	rs11636613	rs11636613	6.91739e-07	0.981735
rs3131618	0.688941	0.0380965	0.309013	0.020966	ieu-a-1187	6	31465047	0.0076	5.44402e-07	Major Depressive Disorder || id:ieu-a-1187	Major Depressive Disorder	rs3131618	rs3094005	1.10957e-06	0.982751
rs9897389	-0.623385	-0.119798	0.292857	0.410343	ieu-b-18	17	40523725	0.0169446	1.54989e-12	multiple sclerosis || id:ieu-b-18	multiple sclerosis	rs9897389	rs9897389	1.09534e-10	0.999961
rs9268528	-0.418344	0.436382	0.378165	0.365415	ieu-b-18	6	32383108	0.0180301	2.07014e-129	multiple sclerosis || id:ieu-b-18	multiple sclerosis	rs9268528	rs9268528	6.86632e-06	0.977088
rs8112675	0.511931	0.0958555	0.425	0.380591	ieu-b-18	19	10538719	0.0175903	5.05603e-08	multiple sclerosis || id:ieu-b-18	multiple sclerosis	rs8112675	rs8112675	8.3269e-07	0.993472
rs7542	-0.430438	0.0935417	0.292857	0.374601	ieu-b-18	16	30125840	0.0181087	2.39701e-07	multiple sclerosis || id:ieu-b-18	multiple sclerosis	rs7542	rs7542	7.15728e-06	0.953025
rs7224007	0.454484	-0.123298	0.4375	0.303514	ieu-b-18	17	40528786	0.0190936	1.064e-10	multiple sclerosis || id:ieu-b-18	multiple sclerosis	rs7224007	rs7224007	7.26185e-06	0.978249
rs71329249	-0.57996	0.0933082	0.460208	0.18131	ieu-b-18	3	121711346	0.018883	7.75693e-07	multiple sclerosis || id:ieu-b-18	multiple sclerosis	rs71329249	rs71329249	1.78378e-07	0.993683
rs7117313	0.572545	-0.127601	0.117769	0.221645	ieu-b-18	11	118744396	0.0213332	2.21299e-09	multiple sclerosis || id:ieu-b-18	multiple sclerosis	rs7117313	rs7117313	6.01366e-06	0.8824
rs58894762	-0.509676	0.105531	0.498201	0.207867	ieu-b-18	7	149188808	0.0195724	6.97493e-08	multiple sclerosis || id:ieu-b-18	multiple sclerosis	rs58894762	rs58894762	1.04305e-06	0.992741
rs4976688	0.561992	-0.0892685	0.4375	0.290335	ieu-b-18	5	176784439	0.0179423	6.51403e-07	multiple sclerosis || id:ieu-b-18	multiple sclerosis	rs4976688	rs4976688	4.58474e-07	0.98949
[truncated: 860 more rows]

## Sheet: gQTL - IFNg (1Mb)
SNP	beta.exposure	beta.outcome	eaf.exposure	eaf.outcome	id.outcome	chr	pos	se.outcome	pval.outcome	outcome	originalname.outcome	target_snp.outcome	proxy_snp.outcome	pval.exposure	PP.H4.abf
[truncated: 293 more rows]

[truncated: 7 more sheets: gQTL - IFNg (100kb), tQTL - Naive, tQTL - LPS, tQTL - IFNg, mQTL (Supp Figure 8), mQTL - Naive, mQTL - LPS]
