# Supplementary material for: Genetic determinants of monocyte splicing are enriched for disease susceptibility loci
Source: Nat Commun. 2025 Sep 29;16:8616. doi: 10.1038/s41467-025-63624-7 (PMC12480492; doi:10.1038/s41467-025-63624-7)
Supplement: Supplementary file 7 — Supplementary_Data_05 [file 41467_2025_63624_MOESM7_ESM.xlsx]

## Sheet: Legend
Supplementary table 5:
Description
Summary of results obtained for the differential isoform usage in naïve, LPS and IFNγ stimulated monocytes including potential functional consequences of the identified isoform switches.
Explanations for column names:
gene_overall_mean: overall expression level of a gene
gene_value: represent the expression level of the first isoform in the dataset
gene_stderr: the standard error associated with the estimated log2 fold change (logFC) for a gene.
gene_log2_fold_change: indicates that the gene is upregulated in the second condition compared to the first, while a negative value indicates downregulation.
iso_overall_mean: overall expression level of a isoform
iso_value: represent the expression level of the isoform in the dataset
iso_stderr: the standard error associated with the estimated log2 fold change (logFC) for the isoform of a gene.
iso_log2_fold_change: indicates that the isofom is upregulated in the second condition compared to the first, while a negative value indicates downregulation.
iso_q_value: is a measure of statistical significance for the differential isoform usage between two conditions. It is analogous to the p-value in traditional hypothesis testing.
IF_overall: refers to the "Isoform Fraction Overall". This metric is used to quantify the proportion of a gene's total expression that is contributed by a specific isoform.
IF: refers to the "Isoform Fraction". It represents the proportion of a gene's total expression that is attributed to the isoform identified in the dataset.
dIF (Differential Isoform Fraction): It's a metric used to quantify the change in the relative abundance of a specific isoform between two conditions or groups. A higher dIF value indicates a more significant change in isoform proportion.
gene_switch_q_value: is a statistical measure that quantifies the significance of an isoform switch event. It represents the adjusted p-value associated with the observed change in isoform abundance between two conditions or groups.
PTC (Premature Termination Codon): In the context of gene expression analysis, a PTC is a stop codon that appears earlier in the mRNA sequence than expected, leading to a truncated protein product.

## Sheet: LPS - Isoform usage
isoform_id	gene_id	condition_1	condition_2	gene_name	gene_overall_mean	gene_value_1	gene_value_2	gene_stderr_1	gene_stderr_2	gene_log2_fold_change	iso_overall_mean	iso_value_1	iso_value_2	iso_stderr_1	iso_stderr_2	iso_log2_fold_change	iso_q_value	IF_overall	IF1	IF2	dIF	gene_switch_q_value	PTC
ENST00000000412	ENSG00000003056	UT	LPS24	M6PR	286.51	324.527	248.493	7.15976	5.1659	-0.385119	56.6407	58.9308	54.3505	2.53374	2.43861	-0.11671	NA	0.197692	0.1816	0.2187	0.0371	0.0050164	FALSE
ENST00000536844	ENSG00000003056	UT	LPS24	M6PR	286.51	324.527	248.493	7.15976	5.1659	-0.385119	3.18256	3.9409	2.42421	0.212993	0.163957	-0.698727	NA	0.011108	0.0121	0.0098	-0.0023	0.0050164	FALSE
ENST00000537621	ENSG00000003056	UT	LPS24	M6PR	286.51	324.527	248.493	7.15976	5.1659	-0.385119	43.5741	49.5973	37.5509	2.31728	1.81409	-0.401322	NA	0.152086	0.1528	0.1511	-0.0017	0.0050164	FALSE
ENST00000540837	ENSG00000003056	UT	LPS24	M6PR	286.51	324.527	248.493	7.15976	5.1659	-0.385119	14.2742	15.7093	12.8391	0.723002	0.727119	-0.29087	NA	0.0498209	0.0484	0.0517	0.0033	0.0050164	NA
ENST00000543159	ENSG00000003056	UT	LPS24	M6PR	286.51	324.527	248.493	7.15976	5.1659	-0.385119	10.5811	11.8657	9.29649	0.608283	0.512342	-0.351705	NA	0.036931	0.0366	0.0374	0.0008	0.0050164	FALSE
ENST00000543258	ENSG00000003056	UT	LPS24	M6PR	286.51	324.527	248.493	7.15976	5.1659	-0.385119	100.774	118.131	83.4173	4.15952	3.01619	-0.50192	NA	0.351731	0.364	0.3357	-0.0283	0.0050164	TRUE
ENST00000543834	ENSG00000003056	UT	LPS24	M6PR	286.51	324.527	248.493	7.15976	5.1659	-0.385119	29.146	34.4172	23.8748	1.5293	1.09974	-0.527457	NA	0.101728	0.1061	0.0961	-0.01	0.0050164	NA
ENST00000543845	ENSG00000003056	UT	LPS24	M6PR	286.51	324.527	248.493	7.15976	5.1659	-0.385119	8.71843	10.8862	6.55062	0.497488	0.364852	-0.731925	NA	0.0304298	0.0335	0.0264	-0.0071	0.0050164	FALSE
ENST00000544193	ENSG00000003056	UT	LPS24	M6PR	286.51	324.527	248.493	7.15976	5.1659	-0.385119	8.74559	8.55965	8.93153	0.516575	0.52684	0.0612864	NA	0.0305246	0.0264	0.0359	0.0095	0.0050164	FALSE
ENST00000544245	ENSG00000003056	UT	LPS24	M6PR	286.51	324.527	248.493	7.15976	5.1659	-0.385119	7.43797	8.34468	6.53127	0.551678	0.447676	-0.353014	NA	0.0259606	0.0257	0.0263	0.0006	0.0050164	FALSE
ENST00000000233	ENSG00000004059	UT	LPS24	ARF5	288.997	302.272	275.722	4.33232	4.50489	-0.13263	192.565	210.216	174.914	4.57206	4.31171	-0.26521	NA	0.666321	0.6955	0.6344	-0.0611	0.0132988	FALSE
ENST00000415666	ENSG00000004059	UT	LPS24	ARF5	288.997	302.272	275.722	4.33232	4.50489	-0.13263	19.6604	19.6254	19.6955	1.11498	1.04339	0.00513956	NA	0.0680298	0.0649	0.0714	0.0065	0.0132988	FALSE
ENST00000463733	ENSG00000004059	UT	LPS24	ARF5	288.997	302.272	275.722	4.33232	4.50489	-0.13263	16.6411	16.0324	17.2498	0.534937	0.613543	0.105528	NA	0.0575822	0.053	0.0626	0.0096	0.0132988	NA
ENST00000467281	ENSG00000004059	UT	LPS24	ARF5	288.997	302.272	275.722	4.33232	4.50489	-0.13263	2.99009	2.58839	3.39179	0.148549	0.179597	0.388677	NA	0.0103464	0.0086	0.0123	0.0037	0.0132988	NA
ENST00000489673	ENSG00000004059	UT	LPS24	ARF5	288.997	302.272	275.722	4.33232	4.50489	-0.13263	55.5697	52.4664	58.673	3.85563	4.29609	0.161274	NA	0.192285	0.1736	0.2128	0.0392	0.0132988	NA
ENST00000324093	ENSG00000004399	UT	LPS24	PLXND1	241.322	218.294	264.35	7.59563	9.28836	0.276167	18.4279	18.6204	18.2354	1.0809	1.17048	-0.0301291	NA	0.0763625	0.0853	0.069	-0.0163	0.0232948	FALSE
ENST00000501038	ENSG00000004399	UT	LPS24	PLXND1	241.322	218.294	264.35	7.59563	9.28836	0.276167	4.36339	3.97813	4.74866	0.212951	0.208741	0.254844	NA	0.0180812	0.0182	0.018	-0.0002	0.0232948	NA
ENST00000503166	ENSG00000004399	UT	LPS24	PLXND1	241.322	218.294	264.35	7.59563	9.28836	0.276167	12.1188	11.3519	12.8857	0.669688	0.777857	0.182687	NA	0.0502184	0.052	0.0487	-0.0033	0.0232948	NA
ENST00000504524	ENSG00000004399	UT	LPS24	PLXND1	241.322	218.294	264.35	7.59563	9.28836	0.276167	29.9789	28.422	31.5359	1.65101	1.92355	0.149937	NA	0.124228	0.1302	0.1193	-0.0109	0.0232948	NA
ENST00000504689	ENSG00000004399	UT	LPS24	PLXND1	241.322	218.294	264.35	7.59563	9.28836	0.276167	7.31791	7.28374	7.35208	0.531544	0.423264	0.0134551	NA	0.0303243	0.0334	0.0278	-0.0056	0.0232948	FALSE
ENST00000504767	ENSG00000004399	UT	LPS24	PLXND1	241.322	218.294	264.35	7.59563	9.28836	0.276167	16.1867	15.1604	17.213	0.83497	0.825372	0.18308	NA	0.0670751	0.0694	0.0651	-0.0043	0.0232948	NA
ENST00000504979	ENSG00000004399	UT	LPS24	PLXND1	241.322	218.294	264.35	7.59563	9.28836	0.276167	19.3666	17.5792	21.154	0.781804	0.920172	0.266918	NA	0.0802522	0.0805	0.08	-0.0005	0.0232948	NA
ENST00000508630	ENSG00000004399	UT	LPS24	PLXND1	241.322	218.294	264.35	7.59563	9.28836	0.276167	55.5949	48.283	62.9067	2.25679	2.79267	0.381631	NA	0.230376	0.2212	0.238	0.0168	0.0232948	NA
ENST00000511018	ENSG00000004399	UT	LPS24	PLXND1	241.322	218.294	264.35	7.59563	9.28836	0.276167	2.99603	2.63286	3.3592	0.225172	0.209752	0.350305	NA	0.0124151	0.0121	0.0127	0.0006	0.0232948	NA
ENST00000512807	ENSG00000004399	UT	LPS24	PLXND1	241.322	218.294	264.35	7.59563	9.28836	0.276167	28.6424	25.4858	31.7991	1.45211	2.15689	0.319179	NA	0.11869	0.1167	0.1203	0.0036	0.0232948	NA
ENST00000514990	ENSG00000004399	UT	LPS24	PLXND1	241.322	218.294	264.35	7.59563	9.28836	0.276167	32.4814	27.5101	37.4526	1.26067	1.628	0.444965	NA	0.134598	0.126	0.1417	0.0157	0.0232948	NA
ENST00000515191	ENSG00000004399	UT	LPS24	PLXND1	241.322	218.294	264.35	7.59563	9.28836	0.276167	6.92827	5.27522	8.58132	0.451453	0.460703	0.700916	NA	0.0287097	0.0242	0.0325	0.0083	0.0232948	NA
ENST00000354858	ENSG00000004455	UT	LPS24	AK2	74.5344	94.9129	54.1559	1.49396	1.03221	-0.809371	27.4815	31.0879	23.875	0.810144	0.696989	-0.380712	NA	0.368709	0.3275	0.4409	0.1134	3.98567e-17	FALSE
ENST00000373449	ENSG00000004455	UT	LPS24	AK2	74.5344	94.9129	54.1559	1.49396	1.03221	-0.809371	7.34753	11.2172	3.47783	0.519607	0.145508	-1.6866	NA	0.098579	0.1182	0.0642	-0.054	3.98567e-17	FALSE
ENST00000467905	ENSG00000004455	UT	LPS24	AK2	74.5344	94.9129	54.1559	1.49396	1.03221	-0.809371	2.28978	3.57642	1.00313	0.270909	0.138652	-1.82372	NA	0.0307211	0.0377	0.0185	-0.0192	3.98567e-17	FALSE
ENST00000469238	ENSG00000004455	UT	LPS24	AK2	74.5344	94.9129	54.1559	1.49396	1.03221	-0.809371	1.69782	2.12413	1.27151	0.136194	0.104497	-0.735802	NA	0.022779	0.0224	0.0235	0.0011	3.98567e-17	NA
ENST00000480134	ENSG00000004455	UT	LPS24	AK2	74.5344	94.9129	54.1559	1.49396	1.03221	-0.809371	4.93074	5.56341	4.29808	0.162281	0.204803	-0.371513	NA	0.066154	0.0586	0.0794	0.0208	3.98567e-17	FALSE
ENST00000482191	ENSG00000004455	UT	LPS24	AK2	74.5344	94.9129	54.1559	1.49396	1.03221	-0.809371	6.76031	9.13741	4.38322	0.328577	0.238801	-1.05809	NA	0.0907006	0.0963	0.0809	-0.0154	3.98567e-17	NA
ENST00000491241	ENSG00000004455	UT	LPS24	AK2	74.5344	94.9129	54.1559	1.49396	1.03221	-0.809371	7.77749	9.94554	5.60945	0.251679	0.154716	-0.82507	NA	0.104348	0.1048	0.1036	-0.0012	3.98567e-17	NA
ENST00000548033	ENSG00000004455	UT	LPS24	AK2	74.5344	94.9129	54.1559	1.49396	1.03221	-0.809371	1.30027	1.7521	0.848431	0.113403	0.0622317	-1.03752	NA	0.0174452	0.0185	0.0157	-0.0028	3.98567e-17	FALSE
ENST00000550338	ENSG00000004455	UT	LPS24	AK2	74.5344	94.9129	54.1559	1.49396	1.03221	-0.809371	12.6954	18.0446	7.34623	0.587559	0.470484	-1.29533	NA	0.17033	0.1901	0.1356	-0.0545	3.98567e-17	TRUE
ENST00000200639	ENSG00000005893	UT	LPS24	LAMP2	159.364	172.444	146.283	2.40726	2.81445	-0.237347	120.695	134.068	107.322	2.05626	2.34202	-0.320989	NA	0.757355	0.7775	0.7337	-0.0438	2.27156e-05	FALSE
ENST00000371335	ENSG00000005893	UT	LPS24	LAMP2	159.364	172.444	146.283	2.40726	2.81445	-0.237347	34.4924	32.9291	36.0556	0.806618	1.10884	0.130822	NA	0.216438	0.191	0.2465	0.0555	2.27156e-05	FALSE
ENST00000434600	ENSG00000005893	UT	LPS24	LAMP2	159.364	172.444	146.283	2.40726	2.81445	-0.237347	4.10266	5.36094	2.84438	0.114602	0.086043	-0.911998	NA	0.025744	0.0311	0.0194	-0.0117	2.27156e-05	FALSE
ENST00000358607	ENSG00000006015	UT	LPS24	C19orf60	89.8292	118.614	61.0446	2.94704	1.87974	-0.958224	30.8518	42.2409	19.4628	1.46048	0.827083	-1.11752	NA	0.34345	0.3561	0.3188	-0.0373	0.0017469	FALSE
ENST00000450195	ENSG00000006015	UT	LPS24	C19orf60	89.8292	118.614	61.0446	2.94704	1.87974	-0.958224	24.1805	33.7026	14.6585	1.14197	0.671965	-1.20057	NA	0.269183	0.2841	0.2401	-0.044	0.0017469	FALSE
ENST00000595077	ENSG00000006015	UT	LPS24	C19orf60	89.8292	118.614	61.0446	2.94704	1.87974	-0.958224	1.13523	1.25847	1.01199	0.0493882	0.0465564	-0.311704	NA	0.0126377	0.0106	0.0166	0.006	0.0017469	NA
ENST00000595490	ENSG00000006015	UT	LPS24	C19orf60	89.8292	118.614	61.0446	2.94704	1.87974	-0.958224	2.7859	3.3073	2.26451	0.310867	0.220065	-0.544458	NA	0.0310133	0.0279	0.0371	0.0092	0.0017469	FALSE
ENST00000597371	ENSG00000006015	UT	LPS24	C19orf60	89.8292	118.614	61.0446	2.94704	1.87974	-0.958224	23.7306	28.8961	18.565	0.753663	0.599185	-0.638008	NA	0.264174	0.2436	0.3041	0.0605	0.0017469	NA
ENST00000600997	ENSG00000006015	UT	LPS24	C19orf60	89.8292	118.614	61.0446	2.94704	1.87974	-0.958224	2.08064	2.28781	1.87346	0.0737108	0.0717467	-0.286875	NA	0.0231621	0.0193	0.0307	0.0114	0.0017469	NA
ENST00000601736	ENSG00000006015	UT	LPS24	C19orf60	89.8292	118.614	61.0446	2.94704	1.87974	-0.958224	4.6689	6.34543	2.99237	0.253481	0.173039	-1.08189	NA	0.0519752	0.0535	0.049	-0.0045	0.0017469	TRUE
ENST00000432992	ENSG00000007237	UT	LPS24	GAS7	28.6633	32.9416	24.3849	0.818219	0.954496	-0.433773	8.7798	16.2897	1.26994	0.478237	0.10532	-3.6707	NA	0.306309	0.4945	0.0521	-0.4424	8.02421e-254	FALSE
ENST00000542249	ENSG00000007237	UT	LPS24	GAS7	28.6633	32.9416	24.3849	0.818219	0.954496	-0.433773	0.349888	0.451332	0.248443	0.0527801	0.0816562	-0.83596	NA	0.0122068	0.0137	0.0102	-0.0035	8.02421e-254	FALSE
ENST00000578456	ENSG00000007237	UT	LPS24	GAS7	28.6633	32.9416	24.3849	0.818219	0.954496	-0.433773	0.369961	0.429159	0.310763	0.0767565	0.0316647	-0.453235	NA	0.0129072	0.013	0.0127	-0.0003	8.02421e-254	NA
ENST00000578655	ENSG00000007237	UT	LPS24	GAS7	28.6633	32.9416	24.3849	0.818219	0.954496	-0.433773	0.365194	0.362826	0.367562	0.0201693	0.0134517	0.0182106	NA	0.0127408	0.011	0.0151	0.0041	8.02421e-254	NA
ENST00000579158	ENSG00000007237	UT	LPS24	GAS7	28.6633	32.9416	24.3849	0.818219	0.954496	-0.433773	4.29115	4.85911	3.72319	0.300055	0.400841	-0.383248	NA	0.149709	0.1475	0.1527	0.0052	8.02421e-254	FALSE
ENST00000580043	ENSG00000007237	UT	LPS24	GAS7	28.6633	32.9416	24.3849	0.818219	0.954496	-0.433773	0.377653	0.335414	0.419892	0.0169747	0.0210668	0.315649	NA	0.0131755	0.0102	0.0172	0.007	8.02421e-254	FALSE
ENST00000581112	ENSG00000007237	UT	LPS24	GAS7	28.6633	32.9416	24.3849	0.818219	0.954496	-0.433773	0.949152	1.03839	0.859914	0.0748507	0.0446803	-0.269229	NA	0.0331139	0.0315	0.0353	0.0038	8.02421e-254	NA
ENST00000583882	ENSG00000007237	UT	LPS24	GAS7	28.6633	32.9416	24.3849	0.818219	0.954496	-0.433773	0.563488	0.652532	0.474444	0.0471947	0.0379873	-0.45166	NA	0.0196589	0.0198	0.0195	-0.0003	8.02421e-254	FALSE
ENST00000584146	ENSG00000007237	UT	LPS24	GAS7	28.6633	32.9416	24.3849	0.818219	0.954496	-0.433773	0.546229	0.24477	0.847688	0.0265726	0.068057	1.75126	NA	0.0190568	0.0074	0.0348	0.0274	8.02421e-254	FALSE
ENST00000585266	ENSG00000007237	UT	LPS24	GAS7	28.6633	32.9416	24.3849	0.818219	0.954496	-0.433773	11.9695	8.14749	15.7915	0.366292	0.692396	0.953861	NA	0.41759	0.2473	0.6476	0.4003	8.02421e-254	FALSE
ENST00000341426	ENSG00000008130	UT	LPS24	NADK	328.605	223.38	433.83	8.27302	10.9526	0.957597	16.6756	26.7579	6.59337	0.940417	0.524035	-2.01923	NA	0.0507467	0.1198	0.0152	-0.1046	3.33051e-125	FALSE
ENST00000342348	ENSG00000008130	UT	LPS24	NADK	328.605	223.38	433.83	8.27302	10.9526	0.957597	6.30918	3.53329	9.08507	0.551594	1.2268	1.36	NA	0.0191999	0.0158	0.0209	0.0051	3.33051e-125	FALSE
ENST00000378625	ENSG00000008130	UT	LPS24	NADK	328.605	223.38	433.83	8.27302	10.9526	0.957597	5.13458	3.32648	6.94267	0.300358	0.48166	1.05924	NA	0.0156254	0.0149	0.016	0.0011	3.33051e-125	FALSE
ENST00000460602	ENSG00000008130	UT	LPS24	NADK	328.605	223.38	433.83	8.27302	10.9526	0.957597	3.53448	3.28875	3.78021	0.188501	0.290832	0.200357	NA	0.010756	0.0147	0.0087	-0.006	3.33051e-125	NA
ENST00000464373	ENSG00000008130	UT	LPS24	NADK	328.605	223.38	433.83	8.27302	10.9526	0.957597	11.1639	8.35081	13.9769	0.429814	0.515642	0.74236	NA	0.0339735	0.0374	0.0322	-0.0052	3.33051e-125	NA
ENST00000469045	ENSG00000008130	UT	LPS24	NADK	328.605	223.38	433.83	8.27302	10.9526	0.957597	6.64251	3.7973	9.48772	0.345056	0.523416	1.31881	NA	0.0202143	0.017	0.0219	0.0049	3.33051e-125	TRUE
ENST00000477235	ENSG00000008130	UT	LPS24	NADK	328.605	223.38	433.83	8.27302	10.9526	0.957597	21.1058	11.5024	30.7092	0.872613	1.27162	1.41595	NA	0.0642285	0.0515	0.0708	0.0193	3.33051e-125	NA
ENST00000480499	ENSG00000008130	UT	LPS24	NADK	328.605	223.38	433.83	8.27302	10.9526	0.957597	11.7509	7.28889	16.2128	0.556626	0.768648	1.15228	NA	0.0357598	0.0326	0.0374	0.0048	3.33051e-125	NA
ENST00000489538	ENSG00000008130	UT	LPS24	NADK	328.605	223.38	433.83	8.27302	10.9526	0.957597	16.3259	9.64699	23.0047	0.562158	0.991877	1.25291	NA	0.0496824	0.0432	0.053	0.0098	3.33051e-125	TRUE
ENST00000492768	ENSG00000008130	UT	LPS24	NADK	328.605	223.38	433.83	8.27302	10.9526	0.957597	5.2398	6.45125	4.02835	0.321615	0.203776	-0.678047	NA	0.0159456	0.0289	0.0093	-0.0196	3.33051e-125	NA
ENST00000492845	ENSG00000008130	UT	LPS24	NADK	328.605	223.38	433.83	8.27302	10.9526	0.957597	101.844	62.0939	141.593	3.043	3.75473	1.1891	NA	0.309927	0.278	0.3264	0.0484	3.33051e-125	NA
ENST00000497186	ENSG00000008130	UT	LPS24	NADK	328.605	223.38	433.83	8.27302	10.9526	0.957597	7.18305	3.88715	10.4789	0.370817	0.605111	1.42838	NA	0.0218592	0.0174	0.0242	0.0068	3.33051e-125	TRUE
ENST00000497615	ENSG00000008130	UT	LPS24	NADK	328.605	223.38	433.83	8.27302	10.9526	0.957597	21.1531	14.7211	27.5852	0.605582	0.842746	0.905553	NA	0.0643725	0.0659	0.0636	-0.0023	3.33051e-125	NA
ENST00000497747	ENSG00000008130	UT	LPS24	NADK	328.605	223.38	433.83	8.27302	10.9526	0.957597	40.3595	24.883	55.836	1.21271	1.83415	1.16572	NA	0.122821	0.1114	0.1287	0.0173	3.33051e-125	NA
ENST00000498806	ENSG00000008130	UT	LPS24	NADK	328.605	223.38	433.83	8.27302	10.9526	0.957597	51.3852	31.1796	71.5907	1.2444	2.3984	1.19891	NA	0.156374	0.1396	0.165	0.0254	3.33051e-125	TRUE
ENST00000517668	ENSG00000008513	UT	LPS24	ST3GAL1	92.4794	43.7775	141.181	1.92081	2.95869	1.68906	3.3068	1.73965	4.87395	0.109312	0.200197	1.48099	NA	0.0357571	0.0397	0.0345	-0.0052	4.45465e-15	FALSE
ENST00000519435	ENSG00000008513	UT	LPS24	ST3GAL1	92.4794	43.7775	141.181	1.92081	2.95869	1.68906	1.64756	0.875222	2.4199	0.0467594	0.0875544	1.45679	NA	0.0178154	0.02	0.0171	-0.0029	4.45465e-15	NA
ENST00000521180	ENSG00000008513	UT	LPS24	ST3GAL1	92.4794	43.7775	141.181	1.92081	2.95869	1.68906	6.84696	4.38064	9.31328	0.218117	0.445246	1.0864	NA	0.0740377	0.1001	0.066	-0.0341	4.45465e-15	FALSE
ENST00000521627	ENSG00000008513	UT	LPS24	ST3GAL1	92.4794	43.7775	141.181	1.92081	2.95869	1.68906	11.1465	5.47911	16.8138	0.339304	0.595307	1.61586	NA	0.120529	0.1252	0.1191	-0.0061	4.45465e-15	NA
ENST00000522204	ENSG00000008513	UT	LPS24	ST3GAL1	92.4794	43.7775	141.181	1.92081	2.95869	1.68906	3.72492	2.03697	5.41287	0.134359	0.213119	1.40557	NA	0.0402783	0.0465	0.0383	-0.0082	4.45465e-15	NA
ENST00000522285	ENSG00000008513	UT	LPS24	ST3GAL1	92.4794	43.7775	141.181	1.92081	2.95869	1.68906	8.46302	5.59122	11.3348	0.380667	0.58266	1.01822	NA	0.0915125	0.1277	0.0803	-0.0474	4.45465e-15	NA
ENST00000522652	ENSG00000008513	UT	LPS24	ST3GAL1	92.4794	43.7775	141.181	1.92081	2.95869	1.68906	52.4835	20.6207	84.3463	1.23329	2.34179	2.0317	NA	0.567515	0.471	0.5974	0.1264	4.45465e-15	FALSE
ENST00000523854	ENSG00000008513	UT	LPS24	ST3GAL1	92.4794	43.7775	141.181	1.92081	2.95869	1.68906	0.967302	0.656904	1.2777	0.0498056	0.0816253	0.949247	NA	0.0104596	0.015	0.0091	-0.0059	4.45465e-15	FALSE
ENST00000523855	ENSG00000008513	UT	LPS24	ST3GAL1	92.4794	43.7775	141.181	1.92081	2.95869	1.68906	2.33645	1.28716	3.38574	0.104927	0.149625	1.38837	NA	0.0252645	0.0294	0.024	-0.0054	4.45465e-15	FALSE
ENST00000009589	ENSG00000008988	UT	LPS24	RPS20	1032.15	1147.82	916.488	22.2678	18.3495	-0.3247	271.134	278.285	263.982	32.8404	26.7029	-0.0761181	NA	0.262688	0.2424	0.288	0.0456	0.0235596	FALSE
ENST00000518875	ENSG00000008988	UT	LPS24	RPS20	1032.15	1147.82	916.488	22.2678	18.3495	-0.3247	283.859	319.138	248.58	10.84	8.45876	-0.360457	NA	0.275017	0.278	0.2712	-0.0068	0.0235596	FALSE
ENST00000519369	ENSG00000008988	UT	LPS24	RPS20	1032.15	1147.82	916.488	22.2678	18.3495	-0.3247	20.7462	22.9194	18.573	0.701294	0.685294	-0.303216	NA	0.0200999	0.02	0.0203	0.0003	0.0235596	NA
ENST00000519606	ENSG00000008988	UT	LPS24	RPS20	1032.15	1147.82	916.488	22.2678	18.3495	-0.3247	15.331	15.7523	14.9097	1.5432	1.75387	-0.079262	NA	0.0148535	0.0137	0.0163	0.0026	0.0235596	FALSE
ENST00000521262	ENSG00000008988	UT	LPS24	RPS20	1032.15	1147.82	916.488	22.2678	18.3495	-0.3247	193.204	234.325	152.084	14.7352	11.4678	-0.623604	NA	0.187186	0.2041	0.1659	-0.0382	0.0235596	FALSE
ENST00000521289	ENSG00000008988	UT	LPS24	RPS20	1032.15	1147.82	916.488	22.2678	18.3495	-0.3247	114.809	120.033	109.586	6.14692	5.0804	-0.131354	NA	0.111233	0.1046	0.1196	0.015	0.0235596	NA
ENST00000524349	ENSG00000008988	UT	LPS24	RPS20	1032.15	1147.82	916.488	22.2678	18.3495	-0.3247	109.534	130.049	89.0196	7.45146	6.07933	-0.54681	NA	0.106122	0.1133	0.0971	-0.0162	0.0235596	FALSE
ENST00000321725	ENSG00000010327	UT	LPS24	STAB1	156.782	210.687	102.877	6.91731	5.17282	-1.03412	83.0117	120.274	45.7493	3.37385	2.64681	-1.39431	NA	0.529472	0.5709	0.4447	-0.1262	1.13837e-08	FALSE
ENST00000462681	ENSG00000010327	UT	LPS24	STAB1	156.782	210.687	102.877	6.91731	5.17282	-1.03412	16.8018	20.9434	12.6602	0.825612	0.667121	-0.725739	NA	0.107167	0.0994	0.1231	0.0237	1.13837e-08	NA
ENST00000462741	ENSG00000010327	UT	LPS24	STAB1	156.782	210.687	102.877	6.91731	5.17282	-1.03412	4.09496	4.97939	3.21052	0.326773	0.184305	-0.631568	NA	0.0261188	0.0236	0.0312	0.0076	1.13837e-08	NA
ENST00000469989	ENSG00000010327	UT	LPS24	STAB1	156.782	210.687	102.877	6.91731	5.17282	-1.03412	19.6896	24.0153	15.3639	1.20023	0.808232	-0.644076	NA	0.125586	0.114	0.1493	0.0353	1.13837e-08	NA
ENST00000479355	ENSG00000010327	UT	LPS24	STAB1	156.782	210.687	102.877	6.91731	5.17282	-1.03412	6.0389	7.10555	4.97224	0.852936	0.512261	-0.514181	NA	0.0385178	0.0337	0.0483	0.0146	1.13837e-08	NA
ENST00000481626	ENSG00000010327	UT	LPS24	STAB1	156.782	210.687	102.877	6.91731	5.17282	-1.03412	9.73962	11.2914	8.18788	0.465847	0.453946	-0.463174	NA	0.0621221	0.0536	0.0796	0.026	1.13837e-08	NA
ENST00000484850	ENSG00000010327	UT	LPS24	STAB1	156.782	210.687	102.877	6.91731	5.17282	-1.03412	14.9254	19.1158	10.735	1.66814	0.593748	-0.831857	NA	0.0951983	0.0907	0.1043	0.0136	1.13837e-08	NA
ENST00000221264	ENSG00000011422	UT	LPS24	PLAUR	713.818	304.366	1123.27	6.61984	56.6033	1.88379	35.4923	15.5228	55.4619	0.76302	3.37841	1.83644	NA	0.0497219	0.051	0.0494	-0.0016	7.17313e-16	FALSE
ENST00000339082	ENSG00000011422	UT	LPS24	PLAUR	713.818	304.366	1123.27	6.61984	56.6033	1.88379	400.331	154.502	646.16	6.72447	36.3758	2.06419	NA	0.560831	0.5076	0.5752	0.0676	7.17313e-16	FALSE
ENST00000340093	ENSG00000011422	UT	LPS24	PLAUR	713.818	304.366	1123.27	6.61984	56.6033	1.88379	81.3943	78.446	84.3425	6.98446	12.1783	0.104548	NA	0.114027	0.2577	0.0751	-0.1826	7.17313e-16	FALSE
ENST00000593396	ENSG00000011422	UT	LPS24	PLAUR	713.818	304.366	1123.27	6.61984	56.6033	1.88379	17.0254	2.02655	32.0242	0.304626	3.11264	3.97541	NA	0.0238511	0.0067	0.0285	0.0218	7.17313e-16	NA
ENST00000593447	ENSG00000011422	UT	LPS24	PLAUR	713.818	304.366	1123.27	6.61984	56.6033	1.88379	27.165	6.5413	47.7887	0.363885	3.26908	2.86712	NA	0.0380559	0.0215	0.0425	0.021	7.17313e-16	NA
ENST00000593714	ENSG00000011422	UT	LPS24	PLAUR	713.818	304.366	1123.27	6.61984	56.6033	1.88379	7.1565	1.4226	12.8904	0.169183	0.971729	3.17071	NA	0.0100257	0.0047	0.0115	0.0068	7.17313e-16	NA
ENST00000594364	ENSG00000011422	UT	LPS24	PLAUR	713.818	304.366	1123.27	6.61984	56.6033	1.88379	17.6634	6.4728	28.8541	0.303163	1.45317	2.15458	NA	0.024745	0.0213	0.0257	0.0044	7.17313e-16	NA
ENST00000595038	ENSG00000011422	UT	LPS24	PLAUR	713.818	304.366	1123.27	6.61984	56.6033	1.88379	10.2884	4.96127	15.6156	0.282414	0.625147	1.65222	NA	0.0144132	0.0163	0.0139	-0.0024	7.17313e-16	NA
ENST00000597107	ENSG00000011422	UT	LPS24	PLAUR	713.818	304.366	1123.27	6.61984	56.6033	1.88379	11.4526	4.61015	18.2951	0.222147	1.06042	1.98623	NA	0.0160442	0.0151	0.0163	0.0012	7.17313e-16	TRUE
ENST00000598875	ENSG00000011422	UT	LPS24	PLAUR	713.818	304.366	1123.27	6.61984	56.6033	1.88379	46.4543	12.1329	80.7757	1.19316	6.25377	2.73398	NA	0.0650786	0.0399	0.0719	0.032	7.17313e-16	NA
ENST00000601723	ENSG00000011422	UT	LPS24	PLAUR	713.818	304.366	1123.27	6.61984	56.6033	1.88379	56.2055	16.0105	96.4006	1.20264	8.85296	2.58927	NA	0.0787393	0.0526	0.0858	0.0332	7.17313e-16	FALSE
ENST00000262629	ENSG00000011600	UT	LPS24	TYROBP	3432.81	3695.3	3170.33	41.0141	58.9653	-0.221055	1548.82	1788.64	1308.99	38.7125	33.1513	-0.450409	NA	0.45118	0.484	0.4129	-0.0711	1.04788e-30	FALSE
ENST00000424586	ENSG00000011600	UT	LPS24	TYROBP	3432.81	3695.3	3170.33	41.0141	58.9653	-0.221055	67.4791	61.3166	73.6416	2.15038	3.04079	0.264202	NA	0.0196571	0.0166	0.0232	0.0066	1.04788e-30	FALSE
ENST00000544690	ENSG00000011600	UT	LPS24	TYROBP	3432.81	3695.3	3170.33	41.0141	58.9653	-0.221055	115.631	110.095	121.167	4.7818	4.37129	0.138243	NA	0.033684	0.0298	0.0382	0.0084	1.04788e-30	FALSE
ENST00000585901	ENSG00000011600	UT	LPS24	TYROBP	3432.81	3695.3	3170.33	41.0141	58.9653	-0.221055	289.059	293.064	285.054	9.33621	8.41928	-0.0399777	NA	0.0842046	0.0793	0.0899	0.0106	1.04788e-30	FALSE
ENST00000586946	ENSG00000011600	UT	LPS24	TYROBP	3432.81	3695.3	3170.33	41.0141	58.9653	-0.221055	196.967	207.72	186.215	6.29058	5.16623	-0.157663	NA	0.0573777	0.0562	0.0587	0.0025	1.04788e-30	TRUE
ENST00000587837	ENSG00000011600	UT	LPS24	TYROBP	3432.81	3695.3	3170.33	41.0141	58.9653	-0.221055	157.384	156.348	158.42	6.62387	6.05449	0.0189969	NA	0.0458469	0.0423	0.05	0.0077	1.04788e-30	TRUE
ENST00000588439	ENSG00000011600	UT	LPS24	TYROBP	3432.81	3695.3	3170.33	41.0141	58.9653	-0.221055	451.196	393.11	509.283	14.6877	15.3418	0.373526	NA	0.131436	0.1064	0.1606	0.0542	1.04788e-30	NA
ENST00000589517	ENSG00000011600	UT	LPS24	TYROBP	3432.81	3695.3	3170.33	41.0141	58.9653	-0.221055	587.935	669.979	505.89	16.8892	13.6398	-0.405284	NA	0.171269	0.1813	0.1596	-0.0217	1.04788e-30	FALSE
ENST00000359644	ENSG00000017260	UT	LPS24	ATP2C1	35.0743	24.4381	45.7106	0.340951	1.08224	0.903124	0.396299	0.331475	0.461122	0.0367285	0.0574035	0.464322	NA	0.0112988	0.0136	0.0101	-0.0035	8.87426e-21	FALSE
ENST00000428331	ENSG00000017260	UT	LPS24	ATP2C1	35.0743	24.4381	45.7106	0.340951	1.08224	0.903124	0.539393	0.615361	0.463425	0.0599888	0.0424763	-0.401554	NA	0.0153786	0.0252	0.0101	-0.0151	8.87426e-21	FALSE
ENST00000504381	ENSG00000017260	UT	LPS24	ATP2C1	35.0743	24.4381	45.7106	0.340951	1.08224	0.903124	1.07062	0.451166	1.69008	0.0256368	0.213327	1.88225	NA	0.0305244	0.0185	0.037	0.0185	8.87426e-21	FALSE
ENST00000504948	ENSG00000017260	UT	LPS24	ATP2C1	35.0743	24.4381	45.7106	0.340951	1.08224	0.903124	2.83336	3.04493	2.62178	0.0936918	0.0972614	-0.215099	NA	0.0807815	0.1246	0.0574	-0.0672	8.87426e-21	FALSE
ENST00000505330	ENSG00000017260	UT	LPS24	ATP2C1	35.0743	24.4381	45.7106	0.340951	1.08224	0.903124	10.4986	5.278	15.7191	0.194787	0.662823	1.57264	NA	0.299323	0.216	0.3439	0.1279	8.87426e-21	FALSE
ENST00000507194	ENSG00000017260	UT	LPS24	ATP2C1	35.0743	24.4381	45.7106	0.340951	1.08224	0.903124	0.751555	0.606268	0.896841	0.0564199	0.0705538	0.557292	NA	0.0214275	0.0248	0.0196	-0.0052	8.87426e-21	TRUE
ENST00000507488	ENSG00000017260	UT	LPS24	ATP2C1	35.0743	24.4381	45.7106	0.340951	1.08224	0.903124	1.93138	0.783201	3.07956	0.0317999	0.275667	1.96164	NA	0.0550653	0.032	0.0674	0.0354	8.87426e-21	FALSE
ENST00000508532	ENSG00000017260	UT	LPS24	ATP2C1	35.0743	24.4381	45.7106	0.340951	1.08224	0.903124	1.47793	1.50333	1.45252	0.0646071	0.060473	-0.0492714	NA	0.042137	0.0615	0.0318	-0.0297	8.87426e-21	FALSE
ENST00000509150	ENSG00000017260	UT	LPS24	ATP2C1	35.0743	24.4381	45.7106	0.340951	1.08224	0.903124	1.50114	0.719782	2.28251	0.0505339	0.105732	1.65139	NA	0.0427989	0.0295	0.0499	0.0204	8.87426e-21	NA
ENST00000510168	ENSG00000017260	UT	LPS24	ATP2C1	35.0743	24.4381	45.7106	0.340951	1.08224	0.903124	4.31686	4.1813	4.45242	0.132254	0.174408	0.0904299	NA	0.123077	0.1711	0.0974	-0.0737	8.87426e-21	FALSE
ENST00000510774	ENSG00000017260	UT	LPS24	ATP2C1	35.0743	24.4381	45.7106	0.340951	1.08224	0.903124	0.915842	0.659039	1.17264	0.0536669	0.0769914	0.821854	NA	0.0261114	0.027	0.0257	-0.0013	8.87426e-21	NA
ENST00000513636	ENSG00000017260	UT	LPS24	ATP2C1	35.0743	24.4381	45.7106	0.340951	1.08224	0.903124	4.68635	3.37649	5.99622	0.166895	0.343404	0.826664	NA	0.133612	0.1382	0.1312	-0.007	8.87426e-21	NA
ENST00000513801	ENSG00000017260	UT	LPS24	ATP2C1	35.0743	24.4381	45.7106	0.340951	1.08224	0.903124	1.35575	0.858459	1.85305	0.0373186	0.103806	1.10114	NA	0.0386537	0.0351	0.0405	0.0054	8.87426e-21	FALSE
ENST00000514654	ENSG00000017260	UT	LPS24	ATP2C1	35.0743	24.4381	45.7106	0.340951	1.08224	0.903124	1.282	0.929361	1.63464	0.0413867	0.089937	0.808017	NA	0.0365509	0.038	0.0358	-0.0022	8.87426e-21	NA
ENST00000533801	ENSG00000017260	UT	LPS24	ATP2C1	35.0743	24.4381	45.7106	0.340951	1.08224	0.903124	0.445794	0.283671	0.607916	0.0185481	0.0497967	1.07321	NA	0.01271	0.0116	0.0133	0.0017	8.87426e-21	FALSE
ENST00000233202	ENSG00000018280	UT	LPS24	SLC11A1	303.496	76.8841	530.108	3.40364	14.0585	2.78537	91.0391	11.2605	170.818	1.4302	6.38993	3.92192	NA	0.299968	0.1465	0.3222	0.1757	3.176e-44	FALSE
ENST00000354352	ENSG00000018280	UT	LPS24	SLC11A1	303.496	76.8841	530.108	3.40364	14.0585	2.78537	72.72	25.7122	119.728	2.06734	5.44835	2.21879	NA	0.239608	0.3344	0.2259	-0.1085	3.176e-44	TRUE
ENST00000465984	ENSG00000018280	UT	LPS24	SLC11A1	303.496	76.8841	530.108	3.40364	14.0585	2.78537	8.36499	2.52377	14.2062	0.182403	0.583664	2.48818	NA	0.0275621	0.0328	0.0268	-0.006	3.176e-44	NA
ENST00000468221	ENSG00000018280	UT	LPS24	SLC11A1	303.496	76.8841	530.108	3.40364	14.0585	2.78537	16.1433	3.39567	28.8909	0.192365	1.28139	3.0851	NA	0.0531911	0.0442	0.0545	0.0103	3.176e-44	NA
ENST00000469449	ENSG00000018280	UT	LPS24	SLC11A1	303.496	76.8841	530.108	3.40364	14.0585	2.78537	7.11644	1.61309	12.6198	0.0911508	0.537236	2.96001	NA	0.0234482	0.021	0.0238	0.0028	3.176e-44	NA
ENST00000473367	ENSG00000018280	UT	LPS24	SLC11A1	303.496	76.8841	530.108	3.40364	14.0585	2.78537	19.4406	9.08014	29.801	0.48275	1.11742	1.71347	NA	0.0640555	0.1181	0.0562	-0.0619	3.176e-44	TRUE
ENST00000481524	ENSG00000018280	UT	LPS24	SLC11A1	303.496	76.8841	530.108	3.40364	14.0585	2.78537	13.3831	4.67541	22.0909	0.255488	0.661034	2.23785	NA	0.0440966	0.0608	0.0417	-0.0191	3.176e-44	TRUE
ENST00000490536	ENSG00000018280	UT	LPS24	SLC11A1	303.496	76.8841	530.108	3.40364	14.0585	2.78537	51.7881	8.53391	95.0422	0.431654	4.00992	3.47575	NA	0.170638	0.111	0.1793	0.0683	3.176e-44	NA
ENST00000490872	ENSG00000018280	UT	LPS24	SLC11A1	303.496	76.8841	530.108	3.40364	14.0585	2.78537	12.3972	3.76081	21.0337	0.305129	1.03523	2.48044	NA	0.0408481	0.0489	0.0397	-0.0092	3.176e-44	NA
ENST00000539932	ENSG00000018280	UT	LPS24	SLC11A1	303.496	76.8841	530.108	3.40364	14.0585	2.78537	3.62621	1.3667	5.88572	0.0828303	0.305043	2.09846	NA	0.0119481	0.0178	0.0111	-0.0067	3.176e-44	TRUE
ENST00000009530	ENSG00000019582	UT	LPS24	CD74	3620.19	5870.18	1370.2	95.7096	56.5389	-2.09901	1960.87	3223.98	697.756	59.3353	32.7538	-2.20803	NA	0.541649	0.5492	0.5092	-0.04	1.04399e-31	FALSE
ENST00000353334	ENSG00000019582	UT	LPS24	CD74	3620.19	5870.18	1370.2	95.7096	56.5389	-2.09901	1254.35	1986.17	522.521	29.245	19.7264	-1.92641	NA	0.346486	0.3383	0.3813	0.043	1.04399e-31	FALSE
ENST00000518797	ENSG00000019582	UT	LPS24	CD74	3620.19	5870.18	1370.2	95.7096	56.5389	-2.09901	123.583	200.989	46.1774	4.00407	2.31002	-2.12162	NA	0.0341373	0.0342	0.0337	-0.0005	1.04399e-31	FALSE
ENST00000523208	ENSG00000019582	UT	LPS24	CD74	3620.19	5870.18	1370.2	95.7096	56.5389	-2.09901	38.9279	69.3158	8.53991	2.81179	0.808616	-3.01941	NA	0.010753	0.0118	0.0062	-0.0056	1.04399e-31	TRUE
ENST00000524315	ENSG00000019582	UT	LPS24	CD74	3620.19	5870.18	1370.2	95.7096	56.5389	-2.09901	133.203	213.94	52.4672	3.91532	2.48629	-2.02751	NA	0.0367946	0.0364	0.0383	0.0019	1.04399e-31	FALSE
ENST00000023939	ENSG00000022277	UT	LPS24	RTFDC1	162.791	160.648	164.933	2.36538	2.21089	0.0379795	39.2579	40.6935	37.8223	1.61596	1.55828	-0.105531	NA	0.241156	0.2533	0.2293	-0.024	0.00622445	FALSE
ENST00000357348	ENSG00000022277	UT	LPS24	RTFDC1	162.791	160.648	164.933	2.36538	2.21089	0.0379795	41.2388	43.4533	39.0243	0.907732	0.867069	-0.155056	NA	0.253324	0.2705	0.2366	-0.0339	0.00622445	FALSE
ENST00000395881	ENSG00000022277	UT	LPS24	RTFDC1	162.791	160.648	164.933	2.36538	2.21089	0.0379795	55.827	52.8115	58.8426	1.38087	1.10215	0.155981	NA	0.342938	0.3287	0.3568	0.0281	0.00622445	FALSE
ENST00000477485	ENSG00000022277	UT	LPS24	RTFDC1	162.791	160.648	164.933	2.36538	2.21089	0.0379795	16.5815	14.4787	18.6843	0.506827	0.62124	0.367676	NA	0.101858	0.0901	0.1133	0.0232	0.00622445	NA
ENST00000477573	ENSG00000022277	UT	LPS24	RTFDC1	162.791	160.648	164.933	2.36538	2.21089	0.0379795	3.30665	2.8022	3.8111	0.159744	0.186687	0.44229	NA	0.0203123	0.0174	0.0231	0.0057	0.00622445	NA
ENST00000484084	ENSG00000022277	UT	LPS24	RTFDC1	162.791	160.648	164.933	2.36538	2.21089	0.0379795	4.52069	4.28104	4.76034	0.274087	0.318544	0.152765	NA	0.02777	0.0266	0.0289	0.0023	0.00622445	NA
ENST00000354420	ENSG00000023191	UT	LPS24	RNH1	284.005	376.691	191.319	3.7137	2.66967	-0.977368	31.5951	42.0568	21.1334	1.5526	0.705923	-0.992478	NA	0.111248	0.1116	0.1105	-0.0011	7.50295e-10	FALSE
ENST00000356187	ENSG00000023191	UT	LPS24	RNH1	284.005	376.691	191.319	3.7137	2.66967	-0.977368	98.3518	117.371	79.3324	2.5639	1.57072	-0.565037	NA	0.346303	0.3116	0.4147	0.1031	7.50295e-10	FALSE
ENST00000397604	ENSG00000023191	UT	LPS24	RNH1	284.005	376.691	191.319	3.7137	2.66967	-0.977368	52.0245	69.8491	34.1999	2.35895	1.38983	-1.03003	NA	0.183182	0.1854	0.1788	-0.0066	7.50295e-10	FALSE
ENST00000397614	ENSG00000023191	UT	LPS24	RNH1	284.005	376.691	191.319	3.7137	2.66967	-0.977368	4.96918	7.83794	2.10042	0.544121	0.212135	-1.89478	NA	0.0174968	0.0208	0.011	-0.0098	7.50295e-10	FALSE
ENST00000397615	ENSG00000023191	UT	LPS24	RNH1	284.005	376.691	191.319	3.7137	2.66967	-0.977368	14.6349	24.1104	5.1594	1.43708	0.296507	-2.22218	NA	0.0515304	0.064	0.027	-0.037	7.50295e-10	FALSE
ENST00000438658	ENSG00000023191	UT	LPS24	RNH1	284.005	376.691	191.319	3.7137	2.66967	-0.977368	9.76129	16.1161	3.40648	0.73459	0.251857	-2.23881	NA	0.0343701	0.0428	0.0178	-0.025	7.50295e-10	FALSE
ENST00000524780	ENSG00000023191	UT	LPS24	RNH1	284.005	376.691	191.319	3.7137	2.66967	-0.977368	6.94767	8.54694	5.34841	1.23789	0.7155	-0.675291	NA	0.0244632	0.0227	0.028	0.0053	7.50295e-10	NA
ENST00000525522	ENSG00000023191	UT	LPS24	RNH1	284.005	376.691	191.319	3.7137	2.66967	-0.977368	3.97572	5.90589	2.04555	0.225516	0.0633333	-1.52507	NA	0.0139988	0.0157	0.0107	-0.005	7.50295e-10	NA
ENST00000525701	ENSG00000023191	UT	LPS24	RNH1	284.005	376.691	191.319	3.7137	2.66967	-0.977368	5.81958	7.48926	4.14989	0.280928	0.15831	-0.850201	NA	0.0204911	0.0199	0.0217	0.0018	7.50295e-10	TRUE
ENST00000528713	ENSG00000023191	UT	LPS24	RNH1	284.005	376.691	191.319	3.7137	2.66967	-0.977368	5.24967	6.81205	3.68729	0.292248	0.161005	-0.883736	NA	0.0184844	0.0181	0.0193	0.0012	7.50295e-10	NA
ENST00000529368	ENSG00000023191	UT	LPS24	RNH1	284.005	376.691	191.319	3.7137	2.66967	-0.977368	8.72793	11.9703	5.48557	0.661641	0.375268	-1.12432	NA	0.0307316	0.0318	0.0287	-0.0031	7.50295e-10	FALSE
ENST00000529768	ENSG00000023191	UT	LPS24	RNH1	284.005	376.691	191.319	3.7137	2.66967	-0.977368	2.91547	3.87427	1.95666	0.165883	0.120868	-0.981894	NA	0.0102655	0.0103	0.0102	-0.0001	7.50295e-10	FALSE
ENST00000533410	ENSG00000023191	UT	LPS24	RNH1	284.005	376.691	191.319	3.7137	2.66967	-0.977368	26.2728	37.2251	15.3205	1.09408	0.434454	-1.28026	NA	0.0925083	0.0988	0.0801	-0.0187	7.50295e-10	FALSE
ENST00000252029	ENSG00000025708	UT	LPS24	TYMP	538.652	337.549	739.755	12.7752	21.6542	1.13193	10.5567	9.32021	11.7932	1.85273	2.98199	0.339199	NA	0.0195984	0.0276	0.0159	-0.0117	8.63097e-14	FALSE
ENST00000395678	ENSG00000025708	UT	LPS24	TYMP	538.652	337.549	739.755	12.7752	21.6542	1.13193	24.0653	21.9609	26.1697	2.68546	3.98878	0.252855	NA	0.0446769	0.0651	0.0354	-0.0297	8.63097e-14	FALSE
ENST00000395680	ENSG00000025708	UT	LPS24	TYMP	538.652	337.549	739.755	12.7752	21.6542	1.13193	60.0354	43.9787	76.0922	2.12011	3.20427	0.790806	NA	0.111455	0.1303	0.1029	-0.0274	8.63097e-14	FALSE
ENST00000395681	ENSG00000025708	UT	LPS24	TYMP	538.652	337.549	739.755	12.7752	21.6542	1.13193	38.3029	29.0166	47.5893	2.42702	4.56354	0.713567	NA	0.0711089	0.086	0.0643	-0.0217	8.63097e-14	FALSE
ENST00000425169	ENSG00000025708	UT	LPS24	TYMP	538.652	337.549	739.755	12.7752	21.6542	1.13193	69.1113	44.9813	93.2412	2.29198	3.7412	1.05148	NA	0.128304	0.1333	0.126	-0.0073	8.63097e-14	FALSE
ENST00000476284	ENSG00000025708	UT	LPS24	TYMP	538.652	337.549	739.755	12.7752	21.6542	1.13193	53.0626	37.2345	68.8908	1.55739	3.13415	0.887493	NA	0.0985101	0.1103	0.0931	-0.0172	8.63097e-14	NA
ENST00000487162	ENSG00000025708	UT	LPS24	TYMP	538.652	337.549	739.755	12.7752	21.6542	1.13193	62.5245	32.6067	92.4422	1.32614	2.95365	1.5031	NA	0.116076	0.0966	0.125	0.0284	8.63097e-14	NA
ENST00000487577	ENSG00000025708	UT	LPS24	TYMP	538.652	337.549	739.755	12.7752	21.6542	1.13193	220.993	118.45	323.536	7.10897	12.0486	1.44957	NA	0.410271	0.3509	0.4374	0.0865	8.63097e-14	NA
ENST00000224237	ENSG00000026025	UT	LPS24	VIM	1018.49	915.001	1121.99	22.2946	23.9874	0.294205	757.456	665.808	849.104	20.577	22.5961	0.350831	NA	0.743702	0.7277	0.7568	0.0291	0.0496896	FALSE
ENST00000469543	ENSG00000026025	UT	LPS24	VIM	1018.49	915.001	1121.99	22.2946	23.9874	0.294205	26.0225	20.211	31.834	1.99094	3.72174	0.65517	NA	0.02555	0.0221	0.0284	0.0063	0.0496896	TRUE
ENST00000487938	ENSG00000026025	UT	LPS24	VIM	1018.49	915.001	1121.99	22.2946	23.9874	0.294205	189.352	178.961	199.742	4.71229	5.0236	0.158484	NA	0.185914	0.1956	0.178	-0.0176	0.0496896	TRUE
ENST00000495528	ENSG00000026025	UT	LPS24	VIM	1018.49	915.001	1121.99	22.2946	23.9874	0.294205	13.3614	11.483	15.2397	0.548253	0.811654	0.408025	NA	0.0131187	0.0125	0.0136	0.0011	0.0496896	NA
ENST00000544301	ENSG00000026025	UT	LPS24	VIM	1018.49	915.001	1121.99	22.2946	23.9874	0.294205	22.3331	29.2183	15.4479	6.56558	4.01383	-0.91902	NA	0.0219276	0.0319	0.0138	-0.0181	0.0496896	FALSE
ENST00000263398	ENSG00000026508	UT	LPS24	CD44	1244.49	491.584	1997.39	13.0696	23.5743	2.02258	29.168	25.9286	32.4074	1.03722	0.996753	0.321672	NA	0.0234378	0.0527	0.0162	-0.0365	8.37972e-120	FALSE
ENST00000278385	ENSG00000026508	UT	LPS24	CD44	1244.49	491.584	1997.39	13.0696	23.5743	2.02258	57.9651	31.5526	84.3777	0.7887	1.71395	1.41882	NA	0.0465776	0.0642	0.0422	-0.022	8.37972e-120	FALSE
ENST00000279452	ENSG00000026508	UT	LPS24	CD44	1244.49	491.584	1997.39	13.0696	23.5743	2.02258	24.6731	11.9277	37.4185	0.337843	0.687481	1.64861	NA	0.0198259	0.0243	0.0187	-0.0056	8.37972e-120	FALSE
ENST00000352818	ENSG00000026508	UT	LPS24	CD44	1244.49	491.584	1997.39	13.0696	23.5743	2.02258	95.9151	38.0966	153.734	3.55498	4.00711	2.01241	NA	0.0770721	0.0775	0.077	-0.0005	8.37972e-120	FALSE
ENST00000415148	ENSG00000026508	UT	LPS24	CD44	1244.49	491.584	1997.39	13.0696	23.5743	2.02258	56.783	21.6232	91.9428	1.10276	1.78847	2.08765	NA	0.0456276	0.044	0.046	0.002	8.37972e-120	FALSE
ENST00000425428	ENSG00000026508	UT	LPS24	CD44	1244.49	491.584	1997.39	13.0696	23.5743	2.02258	33.1273	6.39764	59.857	0.869599	2.33431	3.2239	NA	0.0266193	0.013	0.03	0.017	8.37972e-120	TRUE
ENST00000428726	ENSG00000026508	UT	LPS24	CD44	1244.49	491.584	1997.39	13.0696	23.5743	2.02258	41.316	12.8535	69.7785	0.737631	0.870294	2.4397	NA	0.0331993	0.0261	0.0349	0.0088	8.37972e-120	FALSE
ENST00000433892	ENSG00000026508	UT	LPS24	CD44	1244.49	491.584	1997.39	13.0696	23.5743	2.02258	131.794	58.4058	205.182	1.90684	3.72772	1.81255	NA	0.105902	0.1188	0.1027	-0.0161	8.37972e-120	FALSE
ENST00000434472	ENSG00000026508	UT	LPS24	CD44	1244.49	491.584	1997.39	13.0696	23.5743	2.02258	288.642	142.77	434.514	5.53127	4.47116	1.60564	NA	0.231937	0.2904	0.2175	-0.0729	8.37972e-120	FALSE
ENST00000442151	ENSG00000026508	UT	LPS24	CD44	1244.49	491.584	1997.39	13.0696	23.5743	2.02258	13.783	2.87452	24.6914	0.200147	1.00268	3.09819	NA	0.0110752	0.0058	0.0124	0.0066	8.37972e-120	FALSE
ENST00000525241	ENSG00000026508	UT	LPS24	CD44	1244.49	491.584	1997.39	13.0696	23.5743	2.02258	76.2738	18.9794	133.568	0.760723	3.11409	2.81441	NA	0.0612894	0.0386	0.0669	0.0283	8.37972e-120	NA
ENST00000525293	ENSG00000026508	UT	LPS24	CD44	1244.49	491.584	1997.39	13.0696	23.5743	2.02258	16.3201	4.06247	28.5776	0.245194	0.999076	2.81142	NA	0.0131139	0.0083	0.0143	0.006	8.37972e-120	NA
ENST00000525688	ENSG00000026508	UT	LPS24	CD44	1244.49	491.584	1997.39	13.0696	23.5743	2.02258	38.1429	14.9163	61.3695	0.320907	1.14679	2.0399	NA	0.0306495	0.0303	0.0307	0.0004	8.37972e-120	FALSE
ENST00000528086	ENSG00000026508	UT	LPS24	CD44	1244.49	491.584	1997.39	13.0696	23.5743	2.02258	15.0117	6.01907	24.0043	0.247253	0.478894	1.99389	NA	0.0120625	0.0122	0.012	-0.0002	8.37972e-120	NA
ENST00000528922	ENSG00000026508	UT	LPS24	CD44	1244.49	491.584	1997.39	13.0696	23.5743	2.02258	13.4952	3.72217	23.2682	0.196367	0.865641	2.64089	NA	0.010844	0.0076	0.0116	0.004	8.37972e-120	NA
ENST00000531110	ENSG00000026508	UT	LPS24	CD44	1244.49	491.584	1997.39	13.0696	23.5743	2.02258	67.0198	19.7282	114.311	0.659194	3.45019	2.53403	NA	0.0538534	0.0401	0.0572	0.0171	8.37972e-120	FALSE
ENST00000531118	ENSG00000026508	UT	LPS24	CD44	1244.49	491.584	1997.39	13.0696	23.5743	2.02258	66.3197	21.5455	111.094	0.568	2.01612	2.36579	NA	0.0532908	0.0438	0.0556	0.0118	8.37972e-120	NA
ENST00000532339	ENSG00000026508	UT	LPS24	CD44	1244.49	491.584	1997.39	13.0696	23.5743	2.02258	78.4909	19.1174	137.864	0.956867	4.03178	2.84964	NA	0.0630709	0.0389	0.069	0.0301	8.37972e-120	NA
ENST00000533222	ENSG00000026508	UT	LPS24	CD44	1244.49	491.584	1997.39	13.0696	23.5743	2.02258	13.3363	3.18366	23.489	0.182173	0.761474	2.87932	NA	0.0107163	0.0065	0.0118	0.0053	8.37972e-120	FALSE
ENST00000053867	ENSG00000030582	UT	LPS24	GRN	1121.44	1553.48	689.404	40.6364	18.4066	-1.17207	337.325	454.096	220.553	14.0984	7.09571	-1.04184	NA	0.300796	0.2923	0.3199	0.0276	1.26115e-09	FALSE
ENST00000585348	ENSG00000030582	UT	LPS24	GRN	1121.44	1553.48	689.404	40.6364	18.4066	-1.17207	19.1587	25.0605	13.2568	0.992567	0.480909	-0.918174	NA	0.017084	0.0161	0.0192	0.0031	1.26115e-09	NA
ENST00000586242	ENSG00000030582	UT	LPS24	GRN	1121.44	1553.48	689.404	40.6364	18.4066	-1.17207	175.334	237.098	113.569	5.21911	3.07694	-1.06185	NA	0.156347	0.1526	0.1647	0.0121	1.26115e-09	FALSE
ENST00000586443	ENSG00000030582	UT	LPS24	GRN	1121.44	1553.48	689.404	40.6364	18.4066	-1.17207	66.9768	80.9086	53.045	11.5615	7.77112	-0.608982	NA	0.0597238	0.0521	0.0769	0.0248	1.26115e-09	FALSE
ENST00000586782	ENSG00000030582	UT	LPS24	GRN	1121.44	1553.48	689.404	40.6364	18.4066	-1.17207	212.769	320.329	105.21	12.3321	4.84709	-1.60619	NA	0.189728	0.2062	0.1526	-0.0536	1.26115e-09	TRUE
ENST00000587387	ENSG00000030582	UT	LPS24	GRN	1121.44	1553.48	689.404	40.6364	18.4066	-1.17207	12.6944	17.4249	7.96382	0.719305	0.388879	-1.12864	NA	0.0113197	0.0112	0.0116	0.0004	1.26115e-09	FALSE
ENST00000588143	ENSG00000030582	UT	LPS24	GRN	1121.44	1553.48	689.404	40.6364	18.4066	-1.17207	124.322	180.035	68.6092	6.31923	2.51463	-1.39167	NA	0.110859	0.1159	0.0995	-0.0164	1.26115e-09	FALSE
ENST00000588170	ENSG00000030582	UT	LPS24	GRN	1121.44	1553.48	689.404	40.6364	18.4066	-1.17207	24.9033	31.8944	17.9123	1.33962	0.703493	-0.832001	NA	0.0222065	0.0205	0.026	0.0055	1.26115e-09	NA
ENST00000588237	ENSG00000030582	UT	LPS24	GRN	1121.44	1553.48	689.404	40.6364	18.4066	-1.17207	16.1389	27.0918	5.18597	1.68274	0.607977	-2.38292	NA	0.0143912	0.0174	0.0075	-0.0099	1.26115e-09	FALSE
ENST00000589536	ENSG00000030582	UT	LPS24	GRN	1121.44	1553.48	689.404	40.6364	18.4066	-1.17207	24.5368	35.4074	13.6663	1.11054	0.569353	-1.37278	NA	0.0218797	0.0228	0.0198	-0.003	1.26115e-09	FALSE
ENST00000590984	ENSG00000030582	UT	LPS24	GRN	1121.44	1553.48	689.404	40.6364	18.4066	-1.17207	54.3921	73.0519	35.7323	3.08064	1.63981	-1.03149	NA	0.048502	0.047	0.0518	0.0048	1.26115e-09	NA
ENST00000592323	ENSG00000030582	UT	LPS24	GRN	1121.44	1553.48	689.404	40.6364	18.4066	-1.17207	18.3408	23.4727	13.2089	0.983098	0.571544	-0.828991	NA	0.0163547	0.0151	0.0192	0.0041	1.26115e-09	NA
ENST00000038176	ENSG00000035681	UT	LPS24	NSMAF	97.4419	78.0596	116.824	1.80689	2.63728	0.581628	21.8425	23.1161	20.569	0.737397	0.528148	-0.168352	NA	0.22416	0.2961	0.1761	-0.12	5.9508e-06	FALSE
ENST00000427130	ENSG00000035681	UT	LPS24	NSMAF	97.4419	78.0596	116.824	1.80689	2.63728	0.581628	7.11736	9.29066	4.94406	0.569326	0.362519	-0.908723	NA	0.0730421	0.119	0.0423	-0.0767	5.9508e-06	FALSE
ENST00000517612	ENSG00000035681	UT	LPS24	NSMAF	97.4419	78.0596	116.824	1.80689	2.63728	0.581628	1.29079	0.931733	1.64984	0.0792643	0.148485	0.817655	NA	0.0132467	0.0119	0.0141	0.0022	5.9508e-06	NA
ENST00000518229	ENSG00000035681	UT	LPS24	NSMAF	97.4419	78.0596	116.824	1.80689	2.63728	0.581628	1.49753	2.15639	0.838673	0.11863	0.0593011	-1.35201	NA	0.0153685	0.0276	0.0072	-0.0204	5.9508e-06	TRUE
ENST00000519166	ENSG00000035681	UT	LPS24	NSMAF	97.4419	78.0596	116.824	1.80689	2.63728	0.581628	1.06156	0.603337	1.51977	0.0492591	0.090518	1.31857	NA	0.0108942	0.0077	0.013	0.0053	5.9508e-06	NA
ENST00000519174	ENSG00000035681	UT	LPS24	NSMAF	97.4419	78.0596	116.824	1.80689	2.63728	0.581628	4.76461	2.69259	6.83664	0.198709	0.455282	1.34105	NA	0.048897	0.0345	0.0585	0.024	5.9508e-06	NA
ENST00000519858	ENSG00000035681	UT	LPS24	NSMAF	97.4419	78.0596	116.824	1.80689	2.63728	0.581628	1.24095	1.97408	0.507818	0.123532	0.0484684	-1.93795	NA	0.0127353	0.0253	0.0043	-0.021	5.9508e-06	NA
ENST00000521712	ENSG00000035681	UT	LPS24	NSMAF	97.4419	78.0596	116.824	1.80689	2.63728	0.581628	3.78518	2.67212	4.89824	0.151003	0.242064	0.871829	NA	0.0388455	0.0342	0.0419	0.0077	5.9508e-06	NA
ENST00000521972	ENSG00000035681	UT	LPS24	NSMAF	97.4419	78.0596	116.824	1.80689	2.63728	0.581628	6.45385	4.2482	8.6595	0.171412	0.358604	1.02571	NA	0.0662328	0.0544	0.0741	0.0197	5.9508e-06	NA
ENST00000523106	ENSG00000035681	UT	LPS24	NSMAF	97.4419	78.0596	116.824	1.80689	2.63728	0.581628	6.99765	7.75223	6.24307	0.335077	0.256613	-0.311907	NA	0.0718135	0.0993	0.0534	-0.0459	5.9508e-06	NA
ENST00000523177	ENSG00000035681	UT	LPS24	NSMAF	97.4419	78.0596	116.824	1.80689	2.63728	0.581628	34.153	17.4228	50.8831	0.54265	1.83298	1.54566	NA	0.350496	0.2232	0.4356	0.2124	5.9508e-06	NA
ENST00000523982	ENSG00000035681	UT	LPS24	NSMAF	97.4419	78.0596	116.824	1.80689	2.63728	0.581628	4.87733	2.79094	6.96371	0.223244	0.490066	1.31601	NA	0.0500537	0.0358	0.0596	0.0238	5.9508e-06	NA
ENST00000262768	ENSG00000035862	UT	LPS24	TIMP2	137.935	157.209	118.66	6.50131	3.59368	-0.405822	115.121	124.509	105.734	5.8172	3.38614	-0.235786	NA	0.834608	0.792	0.8911	0.0991	3.94768e-08	FALSE
ENST00000536189	ENSG00000035862	UT	LPS24	TIMP2	137.935	157.209	118.66	6.50131	3.59368	-0.405822	3.10797	4.64569	1.57024	0.857485	0.420579	-1.55885	NA	0.0225322	0.0296	0.0132	-0.0164	3.94768e-08	FALSE
ENST00000585421	ENSG00000035862	UT	LPS24	TIMP2	137.935	157.209	118.66	6.50131	3.59368	-0.405822	2.08799	2.67637	1.49961	0.733509	0.510683	-0.83148	NA	0.0151375	0.017	0.0126	-0.0044	3.94768e-08	FALSE
ENST00000586057	ENSG00000035862	UT	LPS24	TIMP2	137.935	157.209	118.66	6.50131	3.59368	-0.405822	4.74694	7.68295	1.81092	1.01775	0.343874	-2.07887	NA	0.0344144	0.0489	0.0153	-0.0336	3.94768e-08	FALSE
ENST00000592761	ENSG00000035862	UT	LPS24	TIMP2	137.935	157.209	118.66	6.50131	3.59368	-0.405822	12.8704	17.6955	8.04521	0.699096	0.428355	-1.13621	NA	0.0933078	0.1126	0.0678	-0.0448	3.94768e-08	TRUE
ENST00000344949	ENSG00000036054	UT	LPS24	TBC1D23	26.3992	22.5295	30.2689	0.320048	0.411572	0.425858	12.7222	9.9022	15.5422	0.188957	0.256991	0.649839	NA	0.481916	0.4395	0.5135	0.074	2.4363e-05	FALSE
ENST00000394144	ENSG00000036054	UT	LPS24	TBC1D23	26.3992	22.5295	30.2689	0.320048	0.411572	0.425858	10.6273	9.98407	11.2705	0.213504	0.236959	0.174685	NA	0.402561	0.4432	0.3723	-0.0709	2.4363e-05	FALSE
ENST00000471098	ENSG00000036054	UT	LPS24	TBC1D23	26.3992	22.5295	30.2689	0.320048	0.411572	0.425858	0.438938	0.171664	0.706213	0.0446563	0.10228	1.97911	NA	0.016627	0.0076	0.0233	0.0157	2.4363e-05	FALSE
ENST00000471273	ENSG00000036054	UT	LPS24	TBC1D23	26.3992	22.5295	30.2689	0.320048	0.411572	0.425858	0.784037	0.730959	0.837115	0.0576345	0.0734964	0.193165	NA	0.0296993	0.0324	0.0277	-0.0047	2.4363e-05	NA
ENST00000484231	ENSG00000036054	UT	LPS24	TBC1D23	26.3992	22.5295	30.2689	0.320048	0.411572	0.425858	0.473263	0.470056	0.47647	0.0800069	0.0518808	0.0191481	NA	0.0179272	0.0209	0.0157	-0.0052	2.4363e-05	NA
ENST00000486274	ENSG00000036054	UT	LPS24	TBC1D23	26.3992	22.5295	30.2689	0.320048	0.411572	0.425858	0.401395	0.364768	0.438021	0.0448212	0.0512208	0.257572	NA	0.0152048	0.0162	0.0145	-0.0017	2.4363e-05	NA
ENST00000496167	ENSG00000036054	UT	LPS24	TBC1D23	26.3992	22.5295	30.2689	0.320048	0.411572	0.425858	0.792692	0.763568	0.821816	0.0299609	0.0335589	0.104738	NA	0.0300272	0.0339	0.0272	-0.0067	2.4363e-05	NA
ENST00000042381	ENSG00000039523	UT	LPS24	FAM65A	38.2461	42.381	34.1113	0.856509	0.799225	-0.313085	10.5781	15.3153	5.84081	0.328329	0.296185	-1.38921	NA	0.276578	0.3614	0.1712	-0.1902	9.54421e-50	FALSE
ENST00000379312	ENSG00000039523	UT	LPS24	FAM65A	38.2461	42.381	34.1113	0.856509	0.799225	-0.313085	0.755741	0.974295	0.537188	0.111035	0.0967524	-0.847055	NA	0.0197599	0.023	0.0157	-0.0073	9.54421e-50	FALSE
ENST00000428437	ENSG00000039523	UT	LPS24	FAM65A	38.2461	42.381	34.1113	0.856509	0.799225	-0.313085	8.48718	6.29834	10.676	0.267784	0.482913	0.760392	NA	0.221909	0.1486	0.313	0.1644	9.54421e-50	FALSE
ENST00000561534	ENSG00000039523	UT	LPS24	FAM65A	38.2461	42.381	34.1113	0.856509	0.799225	-0.313085	1.81365	1.96394	1.66337	0.162538	0.145102	-0.238325	NA	0.0474206	0.0463	0.0488	0.0025	9.54421e-50	NA
ENST00000564616	ENSG00000039523	UT	LPS24	FAM65A	38.2461	42.381	34.1113	0.856509	0.799225	-0.313085	1.23298	1.25119	1.21477	0.085698	0.0904637	-0.042282	NA	0.032238	0.0295	0.0356	0.0061	9.54421e-50	NA
ENST00000565176	ENSG00000039523	UT	LPS24	FAM65A	38.2461	42.381	34.1113	0.856509	0.799225	-0.313085	0.835064	1.24156	0.428564	0.0800285	0.0414941	-1.51287	NA	0.0218339	0.0293	0.0126	-0.0167	9.54421e-50	FALSE
ENST00000565190	ENSG00000039523	UT	LPS24	FAM65A	38.2461	42.381	34.1113	0.856509	0.799225	-0.313085	1.53338	1.55015	1.51661	0.125829	0.108867	-0.031345	NA	0.0400924	0.0366	0.0445	0.0079	9.54421e-50	NA
ENST00000565679	ENSG00000039523	UT	LPS24	FAM65A	38.2461	42.381	34.1113	0.856509	0.799225	-0.313085	3.88337	4.36938	3.39737	0.254218	0.186943	-0.362067	NA	0.101536	0.1031	0.0996	-0.0035	9.54421e-50	NA
ENST00000566730	ENSG00000039523	UT	LPS24	FAM65A	38.2461	42.381	34.1113	0.856509	0.799225	-0.313085	1.86968	1.9038	1.83555	0.0808319	0.100451	-0.0523968	NA	0.0488853	0.0449	0.0538	0.0089	9.54421e-50	NA
ENST00000569179	ENSG00000039523	UT	LPS24	FAM65A	38.2461	42.381	34.1113	0.856509	0.799225	-0.313085	1.31207	1.3471	1.27704	0.121055	0.116188	-0.0764681	NA	0.0343059	0.0318	0.0374	0.0056	9.54421e-50	NA
ENST00000569474	ENSG00000039523	UT	LPS24	FAM65A	38.2461	42.381	34.1113	0.856509	0.799225	-0.313085	1.38884	1.43	1.34769	0.148761	0.129718	-0.0849071	NA	0.0363133	0.0337	0.0395	0.0058	9.54421e-50	NA
ENST00000569733	ENSG00000039523	UT	LPS24	FAM65A	38.2461	42.381	34.1113	0.856509	0.799225	-0.313085	3.71413	3.68037	3.74789	0.188258	0.247148	0.0261579	NA	0.0971111	0.0868	0.1099	0.0231	9.54421e-50	NA
ENST00000263867	ENSG00000042493	UT	LPS24	CAPG	1405.11	1296.88	1513.34	24.651	20.881	0.222684	25.1516	24.5906	25.7125	3.50707	3.56721	0.0643388	NA	0.0179001	0.019	0.017	-0.002	1.1654e-06	FALSE
ENST00000409724	ENSG00000042493	UT	LPS24	CAPG	1405.11	1296.88	1513.34	24.651	20.881	0.222684	698.978	702.859	695.098	24.7612	24.0101	-0.0160192	NA	0.497454	0.542	0.4593	-0.0827	1.1654e-06	FALSE
ENST00000409921	ENSG00000042493	UT	LPS24	CAPG	1405.11	1296.88	1513.34	24.651	20.881	0.222684	521.706	443.194	600.218	16.977	22.2442	0.437541	NA	0.371292	0.3417	0.3966	0.0549	1.1654e-06	FALSE
ENST00000449030	ENSG00000042493	UT	LPS24	CAPG	1405.11	1296.88	1513.34	24.651	20.881	0.222684	39.1825	27.7843	50.5807	1.17215	2.16751	0.864084	NA	0.0278857	0.0214	0.0334	0.012	1.1654e-06	FALSE
ENST00000453973	ENSG00000042493	UT	LPS24	CAPG	1405.11	1296.88	1513.34	24.651	20.881	0.222684	67.5393	60.3551	74.7235	1.29216	1.1745	0.30804	NA	0.0480669	0.0465	0.0494	0.0029	1.1654e-06	FALSE
ENST00000471064	ENSG00000042493	UT	LPS24	CAPG	1405.11	1296.88	1513.34	24.651	20.881	0.222684	14.1651	10.1045	18.2256	0.468696	0.659247	0.85033	NA	0.0100811	0.0078	0.012	0.0042	1.1654e-06	NA
ENST00000263270	ENSG00000042753	UT	LPS24	AP2S1	615.879	718.875	512.883	13.7835	11.1839	-0.487103	207.343	234.15	180.535	9.40393	7.99741	-0.37513	NA	0.336661	0.3257	0.352	0.0263	9.12852e-07	FALSE
ENST00000352203	ENSG00000042753	UT	LPS24	AP2S1	615.879	718.875	512.883	13.7835	11.1839	-0.487103	148	191.84	104.16	9.05897	5.82601	-0.881041	NA	0.240307	0.2669	0.2031	-0.0638	9.12852e-07	FALSE
ENST00000593442	ENSG00000042753	UT	LPS24	AP2S1	615.879	718.875	512.883	13.7835	11.1839	-0.487103	23.6263	30.5389	16.7137	1.74246	1.04268	-0.869222	NA	0.0383619	0.0425	0.0326	-0.0099	9.12852e-07	FALSE
ENST00000597020	ENSG00000042753	UT	LPS24	AP2S1	615.879	718.875	512.883	13.7835	11.1839	-0.487103	10.0872	13.3148	6.85962	1.39846	0.898603	-0.955815	NA	0.0163786	0.0185	0.0134	-0.0051	9.12852e-07	FALSE
ENST00000598027	ENSG00000042753	UT	LPS24	AP2S1	615.879	718.875	512.883	13.7835	11.1839	-0.487103	6.60042	7.10684	6.094	0.663698	0.463703	-0.221483	NA	0.0107171	0.0099	0.0119	0.002	9.12852e-07	NA
ENST00000601498	ENSG00000042753	UT	LPS24	AP2S1	615.879	718.875	512.883	13.7835	11.1839	-0.487103	125.865	122.491	129.238	7.18571	7.41538	0.0773477	NA	0.204366	0.1704	0.252	0.0816	9.12852e-07	FALSE
ENST00000601649	ENSG00000042753	UT	LPS24	AP2S1	615.879	718.875	512.883	13.7835	11.1839	-0.487103	90.8132	115.304	66.3227	4.73181	2.64023	-0.797774	NA	0.147453	0.1604	0.1293	-0.0311	9.12852e-07	FALSE
ENST00000261416	ENSG00000049860	UT	LPS24	HEXB	611.266	628.282	594.249	14.0376	20.1741	-0.0803422	108.115	102.146	114.083	16.6565	18.3548	0.159432	NA	0.17687	0.1626	0.192	0.0294	1.55625e-20	FALSE
ENST00000503312	ENSG00000049860	UT	LPS24	HEXB	611.266	628.282	594.249	14.0376	20.1741	-0.0803422	8.87002	6.04458	11.6955	0.484784	0.761325	0.951084	NA	0.0145109	0.0096	0.0197	0.0101	1.55625e-20	TRUE
ENST00000504459	ENSG00000049860	UT	LPS24	HEXB	611.266	628.282	594.249	14.0376	20.1741	-0.0803422	97.7613	90.9371	104.585	3.54939	4.53489	0.20172	NA	0.159933	0.1447	0.176	0.0313	1.55625e-20	NA
ENST00000505859	ENSG00000049860	UT	LPS24	HEXB	611.266	628.282	594.249	14.0376	20.1741	-0.0803422	6.4186	4.5038	8.33341	0.205852	0.324436	0.886294	NA	0.0105005	0.0072	0.014	0.0068	1.55625e-20	TRUE
ENST00000509579	ENSG00000049860	UT	LPS24	HEXB	611.266	628.282	594.249	14.0376	20.1741	-0.0803422	31.1286	34.4673	27.79	1.61713	1.44078	-0.310565	NA	0.0509249	0.0549	0.0468	-0.0081	1.55625e-20	FALSE
ENST00000511181	ENSG00000049860	UT	LPS24	HEXB	611.266	628.282	594.249	14.0376	20.1741	-0.0803422	188.35	221.194	155.506	11.9205	12.5959	-0.508319	NA	0.308131	0.3521	0.2617	-0.0904	1.55625e-20	FALSE
ENST00000511621	ENSG00000049860	UT	LPS24	HEXB	611.266	628.282	594.249	14.0376	20.1741	-0.0803422	6.11455	6.03435	6.19476	0.344495	0.430976	0.0377882	NA	0.0100031	0.0096	0.0104	0.0008	1.55625e-20	NA
ENST00000513079	ENSG00000049860	UT	LPS24	HEXB	611.266	628.282	594.249	14.0376	20.1741	-0.0803422	67.4	76.3586	58.4414	4.16988	4.06225	-0.385742	NA	0.110263	0.1215	0.0983	-0.0232	1.55625e-20	NA
ENST00000513336	ENSG00000049860	UT	LPS24	HEXB	611.266	628.282	594.249	14.0376	20.1741	-0.0803422	45.9953	39.229	52.7617	1.83284	2.39079	0.427478	NA	0.0752461	0.0624	0.0888	0.0264	1.55625e-20	FALSE
ENST00000513539	ENSG00000049860	UT	LPS24	HEXB	611.266	628.282	594.249	14.0376	20.1741	-0.0803422	19.7073	18.3284	21.0862	1.06722	1.34657	0.202113	NA	0.0322401	0.0292	0.0355	0.0063	1.55625e-20	NA
ENST00000513867	ENSG00000049860	UT	LPS24	HEXB	611.266	628.282	594.249	14.0376	20.1741	-0.0803422	21.3004	18.8449	23.7558	2.30151	2.78379	0.333948	NA	0.0348463	0.03	0.04	0.01	1.55625e-20	NA
ENST00000300302	ENSG00000051108	UT	LPS24	HERPUD1	101.03	118.481	83.5779	2.38963	1.67938	-0.503416	27.36	30.8554	23.8645	1.58671	1.15095	-0.370521	NA	0.270812	0.2604	0.2855	0.0251	0.0108073	FALSE
ENST00000379792	ENSG00000051108	UT	LPS24	HERPUD1	101.03	118.481	83.5779	2.38963	1.67938	-0.503416	5.51892	6.56999	4.46785	0.513537	0.317696	-0.55528	NA	0.0546268	0.0555	0.0535	-0.002	0.0108073	FALSE
ENST00000439977	ENSG00000051108	UT	LPS24	HERPUD1	101.03	118.481	83.5779	2.38963	1.67938	-0.503416	25.6401	33.297	17.9831	1.52814	0.896642	-0.888383	NA	0.253788	0.281	0.2152	-0.0658	0.0108073	FALSE
ENST00000562914	ENSG00000051108	UT	LPS24	HERPUD1	101.03	118.481	83.5779	2.38963	1.67938	-0.503416	1.44684	1.53762	1.35606	0.178458	0.096441	-0.180024	NA	0.0143209	0.013	0.0162	0.0032	0.0108073	NA
ENST00000563781	ENSG00000051108	UT	LPS24	HERPUD1	101.03	118.481	83.5779	2.38963	1.67938	-0.503416	1.58721	1.72487	1.44954	0.210734	0.130729	-0.249309	NA	0.0157103	0.0146	0.0173	0.0027	0.0108073	NA
ENST00000563911	ENSG00000051108	UT	LPS24	HERPUD1	101.03	118.481	83.5779	2.38963	1.67938	-0.503416	2.55928	3.01213	2.10643	0.112578	0.0870195	-0.513935	NA	0.025332	0.0254	0.0252	-0.0002	0.0108073	FALSE
ENST00000564678	ENSG00000051108	UT	LPS24	HERPUD1	101.03	118.481	83.5779	2.38963	1.67938	-0.503416	2.64038	2.75559	2.52517	0.235018	0.175186	-0.125506	NA	0.0261347	0.0233	0.0302	0.0069	0.0108073	NA
ENST00000566550	ENSG00000051108	UT	LPS24	HERPUD1	101.03	118.481	83.5779	2.38963	1.67938	-0.503416	2.56666	2.72911	2.40422	0.119218	0.113212	-0.182148	NA	0.0254051	0.023	0.0288	0.0058	0.0108073	NA
ENST00000567944	ENSG00000051108	UT	LPS24	HERPUD1	101.03	118.481	83.5779	2.38963	1.67938	-0.503416	6.31667	6.98191	5.65143	0.538489	0.339781	-0.304519	NA	0.062523	0.0589	0.0676	0.0087	0.0108073	NA
ENST00000568651	ENSG00000051108	UT	LPS24	HERPUD1	101.03	118.481	83.5779	2.38963	1.67938	-0.503416	1.31209	1.7467	0.877486	0.14017	0.118812	-0.985072	NA	0.0129872	0.0147	0.0105	-0.0042	0.0108073	FALSE
ENST00000568676	ENSG00000051108	UT	LPS24	HERPUD1	101.03	118.481	83.5779	2.38963	1.67938	-0.503416	2.76002	3.10336	2.41667	0.338629	0.163713	-0.359491	NA	0.0273189	0.0262	0.0289	0.0027	0.0108073	NA
ENST00000568814	ENSG00000051108	UT	LPS24	HERPUD1	101.03	118.481	83.5779	2.38963	1.67938	-0.503416	12.2734	13.671	10.8758	0.627115	0.431182	-0.329718	NA	0.121483	0.1154	0.1301	0.0147	0.0108073	NA
ENST00000569569	ENSG00000051108	UT	LPS24	HERPUD1	101.03	118.481	83.5779	2.38963	1.67938	-0.503416	1.75769	2.05503	1.46034	0.286018	0.124047	-0.490011	NA	0.0173977	0.0173	0.0175	0.0002	0.0108073	NA
ENST00000570273	ENSG00000051108	UT	LPS24	HERPUD1	101.03	118.481	83.5779	2.38963	1.67938	-0.503416	5.29213	6.2329	4.35136	0.620423	0.408676	-0.51744	NA	0.052382	0.0526	0.0521	-0.0005	0.0108073	NA
ENST00000263934	ENSG00000054523	UT	LPS24	KIF1B	11.9666	10.0846	13.8485	0.344551	0.305511	0.457191	4.03707	2.92437	5.14976	0.181335	0.216264	0.814254	NA	0.337362	0.29	0.3719	0.0819	0.000222103	FALSE
ENST00000377083	ENSG00000054523	UT	LPS24	KIF1B	11.9666	10.0846	13.8485	0.344551	0.305511	0.457191	0.139633	0.132442	0.146825	0.019135	0.0140435	0.13878	NA	0.0116686	0.0131	0.0106	-0.0025	0.000222103	FALSE
ENST00000377093	ENSG00000054523	UT	LPS24	KIF1B	11.9666	10.0846	13.8485	0.344551	0.305511	0.457191	5.21974	4.62793	5.81155	0.121175	0.152603	0.327924	NA	0.436194	0.4589	0.4197	-0.0392	0.000222103	FALSE
ENST00000470616	ENSG00000054523	UT	LPS24	KIF1B	11.9666	10.0846	13.8485	0.344551	0.305511	0.457191	1.11007	1.00906	1.21107	0.14199	0.0843392	0.260906	NA	0.0927643	0.1001	0.0875	-0.0126	0.000222103	NA
ENST00000483340	ENSG00000054523	UT	LPS24	KIF1B	11.9666	10.0846	13.8485	0.344551	0.305511	0.457191	0.42848	0.467737	0.389223	0.0823683	0.0462879	-0.259023	NA	0.0358065	0.0464	0.0281	-0.0183	0.000222103	NA
ENST00000495136	ENSG00000054523	UT	LPS24	KIF1B	11.9666	10.0846	13.8485	0.344551	0.305511	0.457191	0.369959	0.338783	0.401135	0.0414133	0.0501757	0.237284	NA	0.0309161	0.0336	0.029	-0.0046	0.000222103	NA
ENST00000497835	ENSG00000054523	UT	LPS24	KIF1B	11.9666	10.0846	13.8485	0.344551	0.305511	0.457191	0.443948	0.400173	0.487723	0.0540214	0.0525953	0.279112	NA	0.0370991	0.0397	0.0352	-0.0045	0.000222103	NA
ENST00000072644	ENSG00000058799	UT	LPS24	YIPF1	36.3013	34.0933	38.5092	0.729322	0.806829	0.175667	13.2781	13.629	12.9273	0.407856	0.351952	-0.0761962	NA	0.365776	0.3998	0.3357	-0.0641	0.00282454	FALSE
ENST00000412288	ENSG00000058799	UT	LPS24	YIPF1	36.3013	34.0933	38.5092	0.729322	0.806829	0.175667	1.05776	0.927798	1.18773	0.0921431	0.107063	0.352951	NA	0.0291384	0.0272	0.0308	0.0036	0.00282454	FALSE
ENST00000464950	ENSG00000058799	UT	LPS24	YIPF1	36.3013	34.0933	38.5092	0.729322	0.806829	0.175667	18.9878	16.5277	21.448	0.638347	0.728269	0.375756	NA	0.523062	0.4848	0.557	0.0722	0.00282454	TRUE
ENST00000465897	ENSG00000058799	UT	LPS24	YIPF1	36.3013	34.0933	38.5092	0.729322	0.806829	0.175667	0.997386	1.02466	0.970111	0.0716742	0.0646951	-0.0781403	NA	0.0274752	0.0301	0.0252	-0.0049	0.00282454	NA
ENST00000469457	ENSG00000058799	UT	LPS24	YIPF1	36.3013	34.0933	38.5092	0.729322	0.806829	0.175667	0.798545	0.741053	0.856037	0.0512303	0.0692869	0.205513	NA	0.0219977	0.0217	0.0222	0.0005	0.00282454	NA
ENST00000472983	ENSG00000058799	UT	LPS24	YIPF1	36.3013	34.0933	38.5092	0.729322	0.806829	0.175667	0.89535	0.935033	0.855666	0.0855681	0.12955	-0.126554	NA	0.0246644	0.0274	0.0222	-0.0052	0.00282454	NA
ENST00000262291	ENSG00000062716	UT	LPS24	VMP1	140.708	129.945	151.471	3.20097	3.25401	0.221117	38.3155	39.3405	37.2904	1.13817	1.00671	-0.0771911	NA	0.272305	0.3027	0.2462	-0.0565	5.80963e-23	FALSE
ENST00000585847	ENSG00000062716	UT	LPS24	VMP1	140.708	129.945	151.471	3.20097	3.25401	0.221117	12.1849	13.7288	10.6411	0.666835	0.503323	-0.367246	NA	0.0865973	0.1057	0.0703	-0.0354	5.80963e-23	TRUE
ENST00000586245	ENSG00000062716	UT	LPS24	VMP1	140.708	129.945	151.471	3.20097	3.25401	0.221117	1.65933	1.9193	1.39936	0.179015	0.165387	-0.453043	NA	0.0117927	0.0148	0.0092	-0.0056	5.80963e-23	TRUE
ENST00000587259	ENSG00000062716	UT	LPS24	VMP1	140.708	129.945	151.471	3.20097	3.25401	0.221117	7.66828	12.0567	3.27983	0.56504	0.225675	-1.87495	NA	0.0544978	0.0928	0.0217	-0.0711	5.80963e-23	FALSE
ENST00000587470	ENSG00000062716	UT	LPS24	VMP1	140.708	129.945	151.471	3.20097	3.25401	0.221117	44.3089	29.828	58.7897	1.23275	1.78638	0.978657	NA	0.314899	0.2295	0.3881	0.1586	5.80963e-23	NA
ENST00000588131	ENSG00000062716	UT	LPS24	VMP1	140.708	129.945	151.471	3.20097	3.25401	0.221117	2.20184	2.13832	2.26536	0.189354	0.207818	0.0828914	NA	0.0156483	0.0165	0.015	-0.0015	5.80963e-23	NA
ENST00000588617	ENSG00000062716	UT	LPS24	VMP1	140.708	129.945	151.471	3.20097	3.25401	0.221117	3.59971	1.4987	5.70072	0.122559	0.381466	1.92036	NA	0.0255828	0.0115	0.0376	0.0261	5.80963e-23	NA
ENST00000589823	ENSG00000062716	UT	LPS24	VMP1	140.708	129.945	151.471	3.20097	3.25401	0.221117	6.48172	6.91625	6.04719	0.465323	0.401798	-0.193425	NA	0.046065	0.0532	0.0399	-0.0133	5.80963e-23	FALSE
ENST00000591877	ENSG00000062716	UT	LPS24	VMP1	140.708	129.945	151.471	3.20097	3.25401	0.221117	10.0032	10.7276	9.27884	0.401711	0.393874	-0.2091	NA	0.071092	0.0826	0.0613	-0.0213	5.80963e-23	FALSE
ENST00000592790	ENSG00000062716	UT	LPS24	VMP1	140.708	129.945	151.471	3.20097	3.25401	0.221117	9.30191	6.51635	12.0875	0.205732	0.385944	0.890357	NA	0.0661078	0.0501	0.0798	0.0297	5.80963e-23	NA
ENST00000593168	ENSG00000062716	UT	LPS24	VMP1	140.708	129.945	151.471	3.20097	3.25401	0.221117	2.80256	3.07843	2.52669	0.241111	0.252565	-0.283929	NA	0.0199175	0.0237	0.0167	-0.007	5.80963e-23	TRUE
ENST00000262056	ENSG00000063046	UT	LPS24	EIF4B	114.664	148.206	81.1217	4.25573	1.96442	-0.86936	26.0349	29.6048	22.4649	1.73315	1.03132	-0.398006	NA	0.227054	0.1998	0.2769	0.0771	1.13589e-05	FALSE
ENST00000416762	ENSG00000063046	UT	LPS24	EIF4B	114.664	148.206	81.1217	4.25573	1.96442	-0.86936	1.91351	3.1618	0.665213	0.579697	0.180078	-2.23189	NA	0.016688	0.0213	0.0082	-0.0131	1.13589e-05	FALSE
ENST00000420463	ENSG00000063046	UT	LPS24	EIF4B	114.664	148.206	81.1217	4.25573	1.96442	-0.86936	75.8427	102.946	48.7394	4.64201	2.46365	-1.07857	NA	0.661436	0.6946	0.6008	-0.0938	1.13589e-05	FALSE
ENST00000549077	ENSG00000063046	UT	LPS24	EIF4B	114.664	148.206	81.1217	4.25573	1.96442	-0.86936	1.53426	1.68102	1.38751	0.0914761	0.0922949	-0.275042	NA	0.0133806	0.0113	0.0171	0.0058	1.13589e-05	TRUE
ENST00000549592	ENSG00000063046	UT	LPS24	EIF4B	114.664	148.206	81.1217	4.25573	1.96442	-0.86936	1.1691	1.30334	1.03486	0.0538577	0.0412402	-0.329934	NA	0.0101959	0.0088	0.0128	0.004	1.13589e-05	NA
ENST00000553209	ENSG00000063046	UT	LPS24	EIF4B	114.664	148.206	81.1217	4.25573	1.96442	-0.86936	4.56359	5.09176	4.03543	0.278337	0.204941	-0.334701	NA	0.0397998	0.0344	0.0497	0.0153	1.13589e-05	NA
ENST00000084795	ENSG00000063177	UT	LPS24	RPL18	1029.91	1345.95	713.874	24.6593	14.6924	-0.914871	133.294	157.47	109.118	12.8413	10.4316	-0.529144	NA	0.129423	0.117	0.1529	0.0359	2.67392e-09	FALSE
ENST00000546623	ENSG00000063177	UT	LPS24	RPL18	1029.91	1345.95	713.874	24.6593	14.6924	-0.914871	51.3112	67.7763	34.846	6.1799	4.05516	-0.959586	NA	0.049821	0.0504	0.0488	-0.0016	2.67392e-09	FALSE
ENST00000549273	ENSG00000063177	UT	LPS24	RPL18	1029.91	1345.95	713.874	24.6593	14.6924	-0.914871	76.7812	105.199	48.3633	4.0964	2.34703	-1.12097	NA	0.0745513	0.0782	0.0677	-0.0105	2.67392e-09	FALSE
ENST00000549370	ENSG00000063177	UT	LPS24	RPL18	1029.91	1345.95	713.874	24.6593	14.6924	-0.914871	530.704	718.293	343.115	25.7645	15.3108	-1.06586	NA	0.515291	0.5337	0.4806	-0.0531	2.67392e-09	TRUE
ENST00000549920	ENSG00000063177	UT	LPS24	RPL18	1029.91	1345.95	713.874	24.6593	14.6924	-0.914871	138.54	159.45	117.631	18.5945	10.3613	-0.4388	NA	0.134517	0.1185	0.1648	0.0463	2.67392e-09	FALSE
ENST00000550645	ENSG00000063177	UT	LPS24	RPL18	1029.91	1345.95	713.874	24.6593	14.6924	-0.914871	55.2338	78.4496	32.018	3.43006	2.23869	-1.29262	NA	0.0536297	0.0583	0.0449	-0.0134	2.67392e-09	FALSE
ENST00000550973	ENSG00000063177	UT	LPS24	RPL18	1029.91	1345.95	713.874	24.6593	14.6924	-0.914871	21.2372	29.5196	12.9547	3.63144	2.51182	-1.18757	NA	0.0206204	0.0219	0.0181	-0.0038	2.67392e-09	FALSE
ENST00000552347	ENSG00000063177	UT	LPS24	RPL18	1029.91	1345.95	713.874	24.6593	14.6924	-0.914871	14.2163	18.923	9.50965	0.717545	0.415671	-0.991925	NA	0.0138035	0.0141	0.0133	-0.0008	2.67392e-09	NA
ENST00000191018	ENSG00000064601	UT	LPS24	CTSA	501.166	583.084	419.247	7.23256	8.06342	-0.475894	122.692	149.223	96.161	4.48026	3.49312	-0.633889	NA	0.244813	0.2559	0.2294	-0.0265	0.00388217	FALSE
ENST00000354880	ENSG00000064601	UT	LPS24	CTSA	501.166	583.084	419.247	7.23256	8.06342	-0.475894	209.374	252.89	165.858	5.91691	6.20489	-0.608531	NA	0.417774	0.4337	0.3956	-0.0381	0.00388217	FALSE
ENST00000372459	ENSG00000064601	UT	LPS24	CTSA	501.166	583.084	419.247	7.23256	8.06342	-0.475894	50.004	51.8319	48.1762	2.25547	1.88248	-0.105501	NA	0.0997754	0.0889	0.1149	0.026	0.00388217	FALSE
ENST00000372484	ENSG00000064601	UT	LPS24	CTSA	501.166	583.084	419.247	7.23256	8.06342	-0.475894	31.265	30.5189	32.0112	5.17381	4.94703	0.0688512	NA	0.0623846	0.0523	0.0764	0.0241	0.00388217	FALSE
ENST00000480961	ENSG00000064601	UT	LPS24	CTSA	501.166	583.084	419.247	7.23256	8.06342	-0.475894	22.7837	25.3503	20.217	0.914533	0.702714	-0.326288	NA	0.0454613	0.0435	0.0482	0.0047	0.00388217	NA
ENST00000484855	ENSG00000064601	UT	LPS24	CTSA	501.166	583.084	419.247	7.23256	8.06342	-0.475894	10.323	11.6122	9.03385	0.360492	0.30268	-0.361876	NA	0.020598	0.0199	0.0215	0.0016	0.00388217	NA
ENST00000493522	ENSG00000064601	UT	LPS24	CTSA	501.166	583.084	419.247	7.23256	8.06342	-0.475894	6.81086	7.85435	5.76738	0.284303	0.236601	-0.444913	NA	0.01359	0.0135	0.0138	0.0003	0.00388217	NA
ENST00000606066	ENSG00000064601	UT	LPS24	CTSA	501.166	583.084	419.247	7.23256	8.06342	-0.475894	9.83812	10.4676	9.20859	0.377991	0.375094	-0.184696	NA	0.0196305	0.018	0.022	0.004	0.00388217	NA
ENST00000606782	ENSG00000064601	UT	LPS24	CTSA	501.166	583.084	419.247	7.23256	8.06342	-0.475894	10.8424	12.8232	8.86165	0.553583	0.442201	-0.532607	NA	0.0216344	0.022	0.0211	-0.0009	0.00388217	NA
ENST00000606788	ENSG00000064601	UT	LPS24	CTSA	501.166	583.084	419.247	7.23256	8.06342	-0.475894	6.64613	8.3301	4.96216	0.467735	0.304858	-0.746191	NA	0.0132613	0.0143	0.0118	-0.0025	0.00388217	TRUE
ENST00000361757	ENSG00000064932	UT	LPS24	SBNO2	88.1454	33.7417	142.549	1.00565	3.31278	2.07853	12.7671	11.5197	14.0146	0.302964	0.756322	0.28261	NA	0.144842	0.3414	0.0983	-0.2431	4.06621e-111	FALSE
ENST00000438103	ENSG00000064932	UT	LPS24	SBNO2	88.1454	33.7417	142.549	1.00565	3.31278	2.07853	20.1671	3.89506	36.4392	0.247516	1.55967	3.22247	NA	0.228794	0.1154	0.2556	0.1402	4.06621e-111	FALSE
ENST00000586109	ENSG00000064932	UT	LPS24	SBNO2	88.1454	33.7417	142.549	1.00565	3.31278	2.07853	21.2922	7.70883	34.8755	0.358898	1.02715	2.17617	NA	0.241558	0.2285	0.2447	0.0162	4.06621e-111	NA
ENST00000587024	ENSG00000064932	UT	LPS24	SBNO2	88.1454	33.7417	142.549	1.00565	3.31278	2.07853	8.08935	1.69281	14.4859	0.165474	1.32799	3.08966	NA	0.0917728	0.0502	0.1016	0.0514	4.06621e-111	FALSE
ENST00000587673	ENSG00000064932	UT	LPS24	SBNO2	88.1454	33.7417	142.549	1.00565	3.31278	2.07853	13.6219	4.97606	22.2678	0.233826	0.855576	2.15964	NA	0.154539	0.1475	0.1562	0.0087	4.06621e-111	NA
ENST00000590446	ENSG00000064932	UT	LPS24	SBNO2	88.1454	33.7417	142.549	1.00565	3.31278	2.07853	8.9592	2.62301	15.2954	0.184657	0.741441	2.53926	NA	0.101641	0.0777	0.1073	0.0296	4.06621e-111	NA
ENST00000590998	ENSG00000064932	UT	LPS24	SBNO2	88.1454	33.7417	142.549	1.00565	3.31278	2.07853	1.06522	0.323744	1.80669	0.0319768	0.175468	2.4445	NA	0.0120848	0.0096	0.0127	0.0031	4.06621e-111	FALSE
ENST00000592222	ENSG00000064932	UT	LPS24	SBNO2	88.1454	33.7417	142.549	1.00565	3.31278	2.07853	1.46463	0.529278	2.39997	0.040589	0.220138	2.15991	NA	0.016616	0.0157	0.0168	0.0011	4.06621e-111	NA
ENST00000319622	ENSG00000067225	UT	LPS24	PKM	1116.27	967.958	1264.58	13.6586	18.2052	0.385635	13.343	13.0544	13.6316	0.565331	0.604848	0.0623688	NA	0.0119532	0.0135	0.0108	-0.0027	2.5174e-09	FALSE
ENST00000335181	ENSG00000067225	UT	LPS24	PKM	1116.27	967.958	1264.58	13.6586	18.2052	0.385635	897.941	795.456	1000.43	11.4333	15.7097	0.330756	NA	0.804413	0.8218	0.7911	-0.0307	2.5174e-09	FALSE
ENST00000389093	ENSG00000067225	UT	LPS24	PKM	1116.27	967.958	1264.58	13.6586	18.2052	0.385635	18.9577	16.0677	21.8478	0.948475	1.13566	0.44309	NA	0.0169831	0.0166	0.0173	0.0007	2.5174e-09	FALSE
ENST00000563986	ENSG00000067225	UT	LPS24	PKM	1116.27	967.958	1264.58	13.6586	18.2052	0.385635	43.4044	28.899	57.9098	0.783055	1.96197	1.00254	NA	0.0388835	0.0299	0.0458	0.0159	2.5174e-09	NA
ENST00000565143	ENSG00000067225	UT	LPS24	PKM	1116.27	967.958	1264.58	13.6586	18.2052	0.385635	29.1955	19.7719	38.6191	0.639175	1.3677	0.965509	NA	0.0261546	0.0204	0.0305	0.0101	2.5174e-09	NA
ENST00000565184	ENSG00000067225	UT	LPS24	PKM	1116.27	967.958	1264.58	13.6586	18.2052	0.385635	21.0521	19.045	23.0592	0.82141	1.08341	0.275799	NA	0.0188594	0.0197	0.0182	-0.0015	2.5174e-09	FALSE
ENST00000569857	ENSG00000067225	UT	LPS24	PKM	1116.27	967.958	1264.58	13.6586	18.2052	0.385635	11.6236	16.194	7.05321	6.24498	0.454811	-1.19795	NA	0.0104129	0.0167	0.0056	-0.0111	2.5174e-09	TRUE
ENST00000217901	ENSG00000067829	UT	LPS24	IDH3G	94.9974	111.038	78.9566	1.29801	1.02308	-0.491873	55.8945	69.7511	42.0379	1.45443	1.23878	-0.730391	NA	0.588379	0.6282	0.5324	-0.0958	0.0433879	FALSE
ENST00000370092	ENSG00000067829	UT	LPS24	IDH3G	94.9974	111.038	78.9566	1.29801	1.02308	-0.491873	16.1491	18.4923	13.8059	0.43717	0.422204	-0.42138	NA	0.169995	0.1665	0.1749	0.0084	0.0433879	FALSE
ENST00000370093	ENSG00000067829	UT	LPS24	IDH3G	94.9974	111.038	78.9566	1.29801	1.02308	-0.491873	4.94192	4.88761	4.99624	0.302901	0.309322	0.0316511	NA	0.0520217	0.044	0.0633	0.0193	0.0433879	FALSE
ENST00000444338	ENSG00000067829	UT	LPS24	IDH3G	94.9974	111.038	78.9566	1.29801	1.02308	-0.491873	2.15632	2.44906	1.86358	0.134176	0.144709	-0.392311	NA	0.0226987	0.0221	0.0236	0.0015	0.0433879	FALSE
ENST00000454076	ENSG00000067829	UT	LPS24	IDH3G	94.9974	111.038	78.9566	1.29801	1.02308	-0.491873	1.04921	1.12338	0.975041	0.102666	0.119793	-0.202381	NA	0.0110446	0.0101	0.0123	0.0022	0.0433879	FALSE
ENST00000491235	ENSG00000067829	UT	LPS24	IDH3G	94.9974	111.038	78.9566	1.29801	1.02308	-0.491873	4.35682	4.15346	4.56018	0.201586	0.190535	0.134468	NA	0.0458625	0.0374	0.0578	0.0204	0.0433879	NA
ENST00000495356	ENSG00000067829	UT	LPS24	IDH3G	94.9974	111.038	78.9566	1.29801	1.02308	-0.491873	7.07037	6.61736	7.52337	0.352919	0.466985	0.18486	NA	0.0744269	0.0596	0.0953	0.0357	0.0433879	NA
ENST00000497043	ENSG00000067829	UT	LPS24	IDH3G	94.9974	111.038	78.9566	1.29801	1.02308	-0.491873	2.47171	2.4845	2.45892	0.144897	0.432771	-0.0148722	NA	0.0260187	0.0224	0.0311	0.0087	0.0433879	NA
ENST00000315869	ENSG00000068323	UT	LPS24	TFE3	57.1793	42.9114	71.4471	0.749123	0.956235	0.735379	34.3632	24.4208	44.3057	0.58093	0.731372	0.859116	NA	0.600974	0.5691	0.6201	0.051	0.000279801	FALSE
ENST00000481606	ENSG00000068323	UT	LPS24	TFE3	57.1793	42.9114	71.4471	0.749123	0.956235	0.735379	4.68498	3.68341	5.68655	0.210265	0.299768	0.625137	NA	0.0819349	0.0858	0.0796	-0.0062	0.000279801	NA
ENST00000493583	ENSG00000068323	UT	LPS24	TFE3	57.1793	42.9114	71.4471	0.749123	0.956235	0.735379	15.1407	12.7944	17.4869	0.241139	0.332624	0.450467	NA	0.264793	0.2982	0.2448	-0.0534	0.000279801	TRUE
ENST00000495940	ENSG00000068323	UT	LPS24	TFE3	57.1793	42.9114	71.4471	0.749123	0.956235	0.735379	2.99039	2.01286	3.96792	0.0965046	0.13858	0.975622	NA	0.0522985	0.0469	0.0555	0.0086	0.000279801	NA
ENST00000249396	ENSG00000068903	UT	LPS24	SIRT2	51.3182	60.3451	42.2913	1.06598	0.786742	-0.512774	11.9126	12.6102	11.2151	0.4198	0.37697	-0.169011	NA	0.232133	0.209	0.2652	0.0562	1.30899e-06	FALSE
ENST00000381766	ENSG00000068903	UT	LPS24	SIRT2	51.3182	60.3451	42.2913	1.06598	0.786742	-0.512774	1.02206	0.893189	1.15093	0.0511454	0.0706327	0.362181	NA	0.0199161	0.0148	0.0272	0.0124	1.30899e-06	FALSE
ENST00000392081	ENSG00000068903	UT	LPS24	SIRT2	51.3182	60.3451	42.2913	1.06598	0.786742	-0.512774	30.0885	38.2489	21.9281	1.12795	0.757074	-0.802355	NA	0.586313	0.6338	0.5185	-0.1153	1.30899e-06	FALSE
ENST00000407552	ENSG00000068903	UT	LPS24	SIRT2	51.3182	60.3451	42.2913	1.06598	0.786742	-0.512774	0.667831	0.751133	0.584529	0.0524126	0.046724	-0.356401	NA	0.0130135	0.0124	0.0138	0.0014	1.30899e-06	FALSE
ENST00000414941	ENSG00000068903	UT	LPS24	SIRT2	51.3182	60.3451	42.2913	1.06598	0.786742	-0.512774	1.03314	1.3339	0.732372	0.1523	0.0685226	-0.856216	NA	0.020132	0.0221	0.0173	-0.0048	1.30899e-06	FALSE
ENST00000420440	ENSG00000068903	UT	LPS24	SIRT2	51.3182	60.3451	42.2913	1.06598	0.786742	-0.512774	0.90009	0.899057	0.901123	0.176493	0.11428	0.00327476	NA	0.0175394	0.0149	0.0213	0.0064	1.30899e-06	TRUE
ENST00000462654	ENSG00000068903	UT	LPS24	SIRT2	51.3182	60.3451	42.2913	1.06598	0.786742	-0.512774	2.23199	1.96642	2.49755	0.197298	0.236672	0.343388	NA	0.0434932	0.0326	0.0591	0.0265	1.30899e-06	NA
ENST00000491960	ENSG00000068903	UT	LPS24	SIRT2	51.3182	60.3451	42.2913	1.06598	0.786742	-0.512774	1.23966	1.15437	1.32494	0.206404	0.223737	0.197234	NA	0.0241563	0.0191	0.0313	0.0122	1.30899e-06	NA
ENST00000341524	ENSG00000069424	UT	LPS24	KCNAB2	92.0224	120.083	63.9621	2.83531	1.4329	-0.908632	13.6534	19.0575	8.2492	0.695943	0.289283	-1.20704	NA	0.14837	0.1587	0.129	-0.0297	0.000103166	FALSE
ENST00000352527	ENSG00000069424	UT	LPS24	KCNAB2	92.0224	120.083	63.9621	2.83531	1.4329	-0.908632	27.3501	36.1507	18.5494	1.42995	0.656025	-0.962277	NA	0.297211	0.301	0.29	-0.011	0.000103166	FALSE
ENST00000378092	ENSG00000069424	UT	LPS24	KCNAB2	92.0224	120.083	63.9621	2.83531	1.4329	-0.908632	4.70327	3.27468	6.13185	0.183535	0.254698	0.902918	NA	0.05111	0.0273	0.0959	0.0686	0.000103166	FALSE
ENST00000378097	ENSG00000069424	UT	LPS24	KCNAB2	92.0224	120.083	63.9621	2.83531	1.4329	-0.908632	1.33763	1.28007	1.39518	0.163774	0.0895324	0.123306	NA	0.0145359	0.0107	0.0218	0.0111	0.000103166	FALSE
ENST00000428161	ENSG00000069424	UT	LPS24	KCNAB2	92.0224	120.083	63.9621	2.83531	1.4329	-0.908632	2.70305	3.82855	1.57755	0.331812	0.123435	-1.27376	NA	0.0293738	0.0319	0.0247	-0.0072	0.000103166	FALSE
ENST00000435937	ENSG00000069424	UT	LPS24	KCNAB2	92.0224	120.083	63.9621	2.83531	1.4329	-0.908632	1.31	1.72207	0.897934	0.145621	0.0660276	-0.931835	NA	0.0142357	0.0143	0.014	-0.0003	0.000103166	NA
ENST00000445501	ENSG00000069424	UT	LPS24	KCNAB2	92.0224	120.083	63.9621	2.83531	1.4329	-0.908632	2.41499	1.61092	3.21906	0.0870456	0.138778	0.994305	NA	0.0262435	0.0134	0.0503	0.0369	0.000103166	FALSE
ENST00000459822	ENSG00000069424	UT	LPS24	KCNAB2	92.0224	120.083	63.9621	2.83531	1.4329	-0.908632	1.12496	1.28457	0.965346	0.187678	0.044016	-0.408491	NA	0.0122249	0.0107	0.0151	0.0044	0.000103166	NA
ENST00000462676	ENSG00000069424	UT	LPS24	KCNAB2	92.0224	120.083	63.9621	2.83531	1.4329	-0.908632	5.38152	7.23508	3.52797	0.38038	0.197619	-1.03408	NA	0.0584806	0.0603	0.0552	-0.0051	0.000103166	FALSE
ENST00000472700	ENSG00000069424	UT	LPS24	KCNAB2	92.0224	120.083	63.9621	2.83531	1.4329	-0.908632	2.84889	3.59785	2.09993	0.128101	0.11512	-0.773945	NA	0.0309587	0.03	0.0328	0.0028	0.000103166	FALSE
ENST00000478098	ENSG00000069424	UT	LPS24	KCNAB2	92.0224	120.083	63.9621	2.83531	1.4329	-0.908632	3.40124	4.74695	2.05553	0.330871	0.127648	-1.20352	NA	0.036961	0.0395	0.0321	-0.0074	0.000103166	NA
ENST00000481789	ENSG00000069424	UT	LPS24	KCNAB2	92.0224	120.083	63.9621	2.83531	1.4329	-0.908632	8.41819	11.2046	5.63181	0.613833	0.27877	-0.991144	NA	0.0914798	0.0933	0.088	-0.0053	0.000103166	NA
ENST00000602612	ENSG00000069424	UT	LPS24	KCNAB2	92.0224	120.083	63.9621	2.83531	1.4329	-0.908632	15.0035	22.6275	7.37955	1.23092	0.342238	-1.61515	NA	0.163042	0.1884	0.1154	-0.073	0.000103166	FALSE
ENST00000374720	ENSG00000070214	UT	LPS24	SLC44A1	19.5638	19.4082	19.7195	0.499753	0.708565	0.0229429	2.91877	2.52698	3.31055	0.0862378	0.112962	0.388307	NA	0.149192	0.1302	0.1679	0.0377	9.83505e-05	FALSE
ENST00000374724	ENSG00000070214	UT	LPS24	SLC44A1	19.5638	19.4082	19.7195	0.499753	0.708565	0.0229429	15.2701	15.7314	14.8088	0.488693	0.690843	-0.0871374	NA	0.780527	0.8106	0.751	-0.0596	9.83505e-05	FALSE
ENST00000607701	ENSG00000070214	UT	LPS24	SLC44A1	19.5638	19.4082	19.7195	0.499753	0.708565	0.0229429	1.13945	0.962556	1.31635	0.058444	0.0639772	0.447613	NA	0.0582429	0.0496	0.0668	0.0172	9.83505e-05	NA
ENST00000318607	ENSG00000070756	UT	LPS24	PABPC1	253.351	316.669	190.034	4.80161	2.45254	-0.736689	136.553	160.024	113.082	8.35021	4.41424	-0.500886	NA	0.538986	0.5053	0.5951	0.0898	2.44589e-05	FALSE
ENST00000517990	ENSG00000070756	UT	LPS24	PABPC1	253.351	316.669	190.034	4.80161	2.45254	-0.736689	6.95154	8.77326	5.12982	0.419964	0.281254	-0.773039	NA	0.0274384	0.0277	0.027	-0.0007	2.44589e-05	FALSE
ENST00000518716	ENSG00000070756	UT	LPS24	PABPC1	253.351	316.669	190.034	4.80161	2.45254	-0.736689	5.91717	7.22135	4.61299	0.423548	0.345517	-0.645438	NA	0.0233556	0.0228	0.0243	0.0015	2.44589e-05	NA
ENST00000519100	ENSG00000070756	UT	LPS24	PABPC1	253.351	316.669	190.034	4.80161	2.45254	-0.736689	18.3259	24.461	12.1907	1.07895	0.58067	-1.00411	NA	0.0723339	0.0772	0.0642	-0.013	2.44589e-05	FALSE
ENST00000519622	ENSG00000070756	UT	LPS24	PABPC1	253.351	316.669	190.034	4.80161	2.45254	-0.736689	4.39047	5.2385	3.54243	0.36341	0.321738	-0.563099	NA	0.0173296	0.0165	0.0186	0.0021	2.44589e-05	TRUE
ENST00000520142	ENSG00000070756	UT	LPS24	PABPC1	253.351	316.669	190.034	4.80161	2.45254	-0.736689	5.19202	6.12448	4.25956	0.621779	0.417604	-0.522855	NA	0.0204934	0.0193	0.0224	0.0031	2.44589e-05	FALSE
ENST00000521865	ENSG00000070756	UT	LPS24	PABPC1	253.351	316.669	190.034	4.80161	2.45254	-0.736689	3.71478	5.19233	2.23723	0.224877	0.133878	-1.21101	NA	0.0146626	0.0164	0.0118	-0.0046	2.44589e-05	FALSE
ENST00000522387	ENSG00000070756	UT	LPS24	PABPC1	253.351	316.669	190.034	4.80161	2.45254	-0.736689	44.7321	64.0371	25.4271	4.34604	2.37058	-1.3322	NA	0.176561	0.2022	0.1338	-0.0684	2.44589e-05	FALSE
ENST00000522658	ENSG00000070756	UT	LPS24	PABPC1	253.351	316.669	190.034	4.80161	2.45254	-0.736689	8.13697	9.6948	6.57913	0.446452	0.368205	-0.55861	NA	0.0321173	0.0306	0.0346	0.004	2.44589e-05	FALSE
ENST00000523555	ENSG00000070756	UT	LPS24	PABPC1	253.351	316.669	190.034	4.80161	2.45254	-0.736689	4.6091	6.03779	3.18041	0.179573	0.142866	-0.922665	NA	0.0181925	0.0191	0.0167	-0.0024	2.44589e-05	FALSE
ENST00000523636	ENSG00000070756	UT	LPS24	PABPC1	253.351	316.669	190.034	4.80161	2.45254	-0.736689	4.35199	5.90777	2.79622	0.587695	0.214264	-1.07643	NA	0.0171777	0.0187	0.0147	-0.004	2.44589e-05	TRUE
ENST00000264258	ENSG00000071082	UT	LPS24	RPL31	558.152	713.244	403.06	14.9099	8.6383	-0.823386	37.0572	43.9062	30.2082	1.3813	1.01433	-0.539332	NA	0.0663927	0.0616	0.0749	0.0133	0.00328562	FALSE
ENST00000409000	ENSG00000071082	UT	LPS24	RPL31	558.152	713.244	403.06	14.9099	8.6383	-0.823386	17.3623	22.4531	12.2716	0.911284	0.549298	-0.871057	NA	0.0311069	0.0315	0.0304	-0.0011	0.00328562	FALSE
ENST00000409028	ENSG00000071082	UT	LPS24	RPL31	558.152	713.244	403.06	14.9099	8.6383	-0.823386	70.2651	98.3874	42.1428	4.17433	1.68482	-1.22299	NA	0.125889	0.1379	0.1046	-0.0333	0.00328562	FALSE
ENST00000409320	ENSG00000071082	UT	LPS24	RPL31	558.152	713.244	403.06	14.9099	8.6383	-0.823386	156.315	190.945	121.685	4.93766	3.84149	-0.649961	NA	0.280058	0.2677	0.3019	0.0342	0.00328562	FALSE
ENST00000409650	ENSG00000071082	UT	LPS24	RPL31	558.152	713.244	403.06	14.9099	8.6383	-0.823386	14.7068	19.9876	9.42605	1.03701	0.664218	-1.08357	NA	0.0263492	0.028	0.0234	-0.0046	0.00328562	FALSE
ENST00000409733	ENSG00000071082	UT	LPS24	RPL31	558.152	713.244	403.06	14.9099	8.6383	-0.823386	120.98	160.402	81.5577	7.88059	4.54029	-0.975708	NA	0.216751	0.2249	0.2023	-0.0226	0.00328562	FALSE
ENST00000441435	ENSG00000071082	UT	LPS24	RPL31	558.152	713.244	403.06	14.9099	8.6383	-0.823386	10.0453	13.6084	6.48214	0.656965	0.398366	-1.06879	NA	0.0179974	0.0191	0.0161	-0.003	0.00328562	FALSE
ENST00000456292	ENSG00000071082	UT	LPS24	RPL31	558.152	713.244	403.06	14.9099	8.6383	-0.823386	123.381	152.916	93.8466	7.71457	5.49209	-0.704305	NA	0.221054	0.2144	0.2328	0.0184	0.00328562	FALSE
ENST00000322910	ENSG00000072778	UT	LPS24	ACADVL	498.007	452.173	543.841	13.4109	20.3485	0.266307	38.8627	47.3447	30.3806	4.27587	2.48942	-0.639884	NA	0.0780364	0.1047	0.0559	-0.0488	0.00552227	TRUE
ENST00000350303	ENSG00000072778	UT	LPS24	ACADVL	498.007	452.173	543.841	13.4109	20.3485	0.266307	22.536	24.4892	20.5827	2.91173	2.49789	-0.250597	NA	0.0452523	0.0542	0.0378	-0.0164	0.00552227	FALSE
ENST00000356839	ENSG00000072778	UT	LPS24	ACADVL	498.007	452.173	543.841	13.4109	20.3485	0.266307	67.29	77.6311	56.9489	4.94787	3.59211	-0.446899	NA	0.135119	0.1717	0.1047	-0.067	0.00552227	FALSE
ENST00000542255	ENSG00000072778	UT	LPS24	ACADVL	498.007	452.173	543.841	13.4109	20.3485	0.266307	7.42519	6.01829	8.83209	0.490626	0.619339	0.552639	NA	0.0149098	0.0133	0.0162	0.0029	0.00552227	FALSE
ENST00000577191	ENSG00000072778	UT	LPS24	ACADVL	498.007	452.173	543.841	13.4109	20.3485	0.266307	40.3976	36.7786	44.0166	2.62148	3.35479	0.259117	NA	0.0811185	0.0813	0.0809	-0.0004	0.00552227	NA
ENST00000577433	ENSG00000072778	UT	LPS24	ACADVL	498.007	452.173	543.841	13.4109	20.3485	0.266307	5.72455	4.03264	7.41645	0.191496	0.470022	0.877377	NA	0.0114949	0.0089	0.0136	0.0047	0.00552227	NA
ENST00000578269	ENSG00000072778	UT	LPS24	ACADVL	498.007	452.173	543.841	13.4109	20.3485	0.266307	8.19754	6.73328	9.66179	0.335788	0.579183	0.520333	NA	0.0164607	0.0149	0.0178	0.0029	0.00552227	NA
ENST00000578579	ENSG00000072778	UT	LPS24	ACADVL	498.007	452.173	543.841	13.4109	20.3485	0.266307	15.0034	10.6775	19.3294	0.525483	0.815305	0.855627	NA	0.030127	0.0236	0.0355	0.0119	0.00552227	NA
ENST00000578711	ENSG00000072778	UT	LPS24	ACADVL	498.007	452.173	543.841	13.4109	20.3485	0.266307	7.34298	6.02303	8.66293	0.200894	0.275798	0.523635	NA	0.0147447	0.0133	0.0159	0.0026	0.00552227	NA
ENST00000578809	ENSG00000072778	UT	LPS24	ACADVL	498.007	452.173	543.841	13.4109	20.3485	0.266307	8.05578	6.63074	9.48083	0.475458	0.710688	0.51519	NA	0.016176	0.0147	0.0174	0.0027	0.00552227	NA
ENST00000578824	ENSG00000072778	UT	LPS24	ACADVL	498.007	452.173	543.841	13.4109	20.3485	0.266307	60.3573	52.6729	68.0417	2.42073	3.23139	0.369297	NA	0.121198	0.1165	0.1251	0.0086	0.00552227	NA
ENST00000579391	ENSG00000072778	UT	LPS24	ACADVL	498.007	452.173	543.841	13.4109	20.3485	0.266307	12.7932	9.58705	15.9994	0.46767	0.744998	0.73826	NA	0.0256889	0.0212	0.0294	0.0082	0.00552227	NA
ENST00000579425	ENSG00000072778	UT	LPS24	ACADVL	498.007	452.173	543.841	13.4109	20.3485	0.266307	16.7731	12.9989	20.5474	1.27025	1.75101	0.660154	NA	0.0336805	0.0287	0.0378	0.0091	0.00552227	NA
ENST00000579546	ENSG00000072778	UT	LPS24	ACADVL	498.007	452.173	543.841	13.4109	20.3485	0.266307	12.61	12.0433	13.1768	0.676836	0.817831	0.12967	NA	0.025321	0.0266	0.0242	-0.0024	0.00552227	FALSE
ENST00000579894	ENSG00000072778	UT	LPS24	ACADVL	498.007	452.173	543.841	13.4109	20.3485	0.266307	8.78122	7.29254	10.2699	0.294135	0.408024	0.493355	NA	0.0176327	0.0161	0.0189	0.0028	0.00552227	NA
ENST00000582056	ENSG00000072778	UT	LPS24	ACADVL	498.007	452.173	543.841	13.4109	20.3485	0.266307	22.2746	18.3559	26.1933	0.810851	1.12098	0.512722	NA	0.0447275	0.0406	0.0482	0.0076	0.00552227	NA
ENST00000582166	ENSG00000072778	UT	LPS24	ACADVL	498.007	452.173	543.841	13.4109	20.3485	0.266307	5.72867	4.41285	7.04448	0.183921	0.396655	0.673564	NA	0.0115032	0.0098	0.013	0.0032	0.00552227	NA
ENST00000582356	ENSG00000072778	UT	LPS24	ACADVL	498.007	452.173	543.841	13.4109	20.3485	0.266307	9.01616	7.59583	10.4365	0.301991	0.382154	0.457843	NA	0.0181045	0.0168	0.0192	0.0024	0.00552227	NA
ENST00000582450	ENSG00000072778	UT	LPS24	ACADVL	498.007	452.173	543.841	13.4109	20.3485	0.266307	29.0019	22.1053	35.8984	1.04901	1.43764	0.699275	NA	0.0582359	0.0489	0.066	0.0171	0.00552227	NA
ENST00000583760	ENSG00000072778	UT	LPS24	ACADVL	498.007	452.173	543.841	13.4109	20.3485	0.266307	32.9966	25.5527	40.4404	1.32793	1.93428	0.66211	NA	0.0662572	0.0565	0.0744	0.0179	0.00552227	NA
ENST00000583850	ENSG00000072778	UT	LPS24	ACADVL	498.007	452.173	543.841	13.4109	20.3485	0.266307	10.3807	6.91972	13.8416	0.770059	1.4287	0.999188	NA	0.0208445	0.0153	0.0255	0.0102	0.00552227	NA
ENST00000583858	ENSG00000072778	UT	LPS24	ACADVL	498.007	452.173	543.841	13.4109	20.3485	0.266307	9.09446	7.48579	10.7031	0.642616	0.86709	0.515227	NA	0.0182617	0.0166	0.0197	0.0031	0.00552227	TRUE
ENST00000585203	ENSG00000072778	UT	LPS24	ACADVL	498.007	452.173	543.841	13.4109	20.3485	0.266307	9.68745	7.97349	11.4014	0.593272	0.874139	0.515383	NA	0.0194524	0.0176	0.021	0.0034	0.00552227	NA
ENST00000264640	ENSG00000073584	UT	LPS24	SMARCE1	24.2049	25.1904	23.2194	0.624905	0.58575	-0.117496	0.918317	0.891644	0.944989	0.0651827	0.0657183	0.0829262	NA	0.0379393	0.0354	0.0407	0.0053	0.0126137	FALSE
ENST00000348513	ENSG00000073584	UT	LPS24	SMARCE1	24.2049	25.1904	23.2194	0.624905	0.58575	-0.117496	4.33363	4.15408	4.51317	0.228501	0.20875	0.119337	NA	0.179039	0.1649	0.1944	0.0295	0.0126137	FALSE
ENST00000377808	ENSG00000073584	UT	LPS24	SMARCE1	24.2049	25.1904	23.2194	0.624905	0.58575	-0.117496	0.613885	0.618897	0.608873	0.113365	0.110109	-0.0231805	NA	0.025362	0.0246	0.0262	0.0016	0.0126137	FALSE
ENST00000447024	ENSG00000073584	UT	LPS24	SMARCE1	24.2049	25.1904	23.2194	0.624905	0.58575	-0.117496	1.59258	1.6146	1.57056	0.122475	0.107735	-0.0396486	NA	0.0657958	0.0641	0.0676	0.0035	0.0126137	FALSE
ENST00000469334	ENSG00000073584	UT	LPS24	SMARCE1	24.2049	25.1904	23.2194	0.624905	0.58575	-0.117496	10.2785	11.7441	8.81301	0.65037	0.553919	-0.413816	NA	0.424647	0.4662	0.3796	-0.0866	0.0126137	NA
ENST00000474246	ENSG00000073584	UT	LPS24	SMARCE1	24.2049	25.1904	23.2194	0.624905	0.58575	-0.117496	0.526994	0.527577	0.526412	0.0419765	0.0328163	-0.00313088	NA	0.0217722	0.0209	0.0227	0.0018	0.0126137	FALSE
ENST00000578112	ENSG00000073584	UT	LPS24	SMARCE1	24.2049	25.1904	23.2194	0.624905	0.58575	-0.117496	0.369674	0.296263	0.443086	0.0678562	0.0756261	0.565013	NA	0.0152727	0.0118	0.0191	0.0073	0.0126137	TRUE
ENST00000578995	ENSG00000073584	UT	LPS24	SMARCE1	24.2049	25.1904	23.2194	0.624905	0.58575	-0.117496	3.02129	2.89938	3.14319	0.130954	0.143565	0.1161	NA	0.124821	0.1151	0.1354	0.0203	0.0126137	NA
ENST00000580419	ENSG00000073584	UT	LPS24	SMARCE1	24.2049	25.1904	23.2194	0.624905	0.58575	-0.117496	0.884834	0.915571	0.854096	0.176256	0.176741	-0.0991525	NA	0.036556	0.0363	0.0368	0.0005	0.0126137	FALSE
ENST00000580654	ENSG00000073584	UT	LPS24	SMARCE1	24.2049	25.1904	23.2194	0.624905	0.58575	-0.117496	1.00813	0.888696	1.12756	0.0783268	0.0811477	0.340041	NA	0.0416498	0.0353	0.0486	0.0133	0.0126137	FALSE
ENST00000309890	ENSG00000074370	UT	LPS24	ATP2A3	68.2776	44.2281	92.3271	1.16872	2.53394	1.06162	2.40184	1.36429	3.43939	0.11544	0.210114	1.32765	NA	0.0351775	0.0308	0.0373	0.0065	0.0047282	FALSE
ENST00000352011	ENSG00000074370	UT	LPS24	ATP2A3	68.2776	44.2281	92.3271	1.16872	2.53394	1.06162	5.44164	3.13637	7.7469	0.144001	0.375376	1.30179	NA	0.0796987	0.0709	0.0839	0.013	0.0047282	FALSE
ENST00000359983	ENSG00000074370	UT	LPS24	ATP2A3	68.2776	44.2281	92.3271	1.16872	2.53394	1.06162	1.28124	0.362705	2.19978	0.127932	0.666227	2.56779	NA	0.0187652	0.0082	0.0238	0.0156	0.0047282	FALSE
ENST00000397041	ENSG00000074370	UT	LPS24	ATP2A3	68.2776	44.2281	92.3271	1.16872	2.53394	1.06162	19.255	13.5327	24.9772	0.515037	1.2597	0.883671	NA	0.28201	0.306	0.2705	-0.0355	0.0047282	FALSE
ENST00000397043	ENSG00000074370	UT	LPS24	ATP2A3	68.2776	44.2281	92.3271	1.16872	2.53394	1.06162	12.6952	7.93671	17.4536	0.203217	0.511688	1.13592	NA	0.185935	0.1794	0.189	0.0096	0.0047282	FALSE
ENST00000570773	ENSG00000074370	UT	LPS24	ATP2A3	68.2776	44.2281	92.3271	1.16872	2.53394	1.06162	2.06267	1.29975	2.82559	0.135843	0.200874	1.11436	NA	0.03021	0.0294	0.0306	0.0012	0.0047282	NA
ENST00000570845	ENSG00000074370	UT	LPS24	ATP2A3	68.2776	44.2281	92.3271	1.16872	2.53394	1.06162	0.971823	0.520361	1.42329	0.075839	0.172926	1.43428	NA	0.0142334	0.0118	0.0154	0.0036	0.0047282	FALSE
ENST00000571245	ENSG00000074370	UT	LPS24	ATP2A3	68.2776	44.2281	92.3271	1.16872	2.53394	1.06162	4.84085	3.24735	6.43434	0.15222	0.317167	0.984333	NA	0.0708995	0.0734	0.0697	-0.0037	0.0047282	NA
ENST00000572116	ENSG00000074370	UT	LPS24	ATP2A3	68.2776	44.2281	92.3271	1.16872	2.53394	1.06162	0.944228	0.347268	1.54119	0.0828686	0.248732	2.11829	NA	0.0138293	0.0079	0.0167	0.0088	0.0047282	FALSE
ENST00000572176	ENSG00000074370	UT	LPS24	ATP2A3	68.2776	44.2281	92.3271	1.16872	2.53394	1.06162	5.14542	2.99968	7.29116	0.22343	0.47418	1.27851	NA	0.0753603	0.0678	0.079	0.0112	0.0047282	NA
ENST00000572694	ENSG00000074370	UT	LPS24	ATP2A3	68.2776	44.2281	92.3271	1.16872	2.53394	1.06162	4.3124	3.15276	5.47204	0.177889	0.24757	0.793529	NA	0.0631598	0.0713	0.0593	-0.012	0.0047282	NA
ENST00000574202	ENSG00000074370	UT	LPS24	ATP2A3	68.2776	44.2281	92.3271	1.16872	2.53394	1.06162	3.04833	1.98278	4.11389	0.192454	0.233416	1.04922	NA	0.0446462	0.0448	0.0446	-0.0002	0.0047282	NA
ENST00000576957	ENSG00000074370	UT	LPS24	ATP2A3	68.2776	44.2281	92.3271	1.16872	2.53394	1.06162	4.92923	3.65352	6.20494	0.272862	0.34773	0.76251	NA	0.0721939	0.0826	0.0672	-0.0154	0.0047282	NA
ENST00000265052	ENSG00000074416	UT	LPS24	MGLL	91.9113	102.869	80.9538	2.93788	2.22126	-0.345595	7.17392	6.4334	7.91443	0.279054	0.255618	0.298485	NA	0.0780526	0.0625	0.0978	0.0353	3.44141e-18	FALSE
ENST00000398101	ENSG00000074416	UT	LPS24	MGLL	91.9113	102.869	80.9538	2.93788	2.22126	-0.345595	6.1296	6.7237	5.53549	0.268614	0.345569	-0.280084	NA	0.0666904	0.0654	0.0684	0.003	3.44141e-18	FALSE
ENST00000398104	ENSG00000074416	UT	LPS24	MGLL	91.9113	102.869	80.9538	2.93788	2.22126	-0.345595	55.4412	65.1993	45.6831	2.30775	1.51246	-0.513102	NA	0.603204	0.6338	0.5643	-0.0695	3.44141e-18	FALSE
ENST00000434178	ENSG00000074416	UT	LPS24	MGLL	91.9113	102.869	80.9538	2.93788	2.22126	-0.345595	6.25225	5.58798	6.91653	0.270398	0.23065	0.307226	NA	0.0680249	0.0543	0.0854	0.0311	3.44141e-18	FALSE
ENST00000453507	ENSG00000074416	UT	LPS24	MGLL	91.9113	102.869	80.9538	2.93788	2.22126	-0.345595	3.3953	3.66057	3.13004	0.182696	0.126313	-0.22522	NA	0.0369411	0.0356	0.0387	0.0031	3.44141e-18	FALSE
ENST00000476654	ENSG00000074416	UT	LPS24	MGLL	91.9113	102.869	80.9538	2.93788	2.22126	-0.345595	3.59113	4.32746	2.85479	0.27591	0.150969	-0.59842	NA	0.0390717	0.0421	0.0353	-0.0068	3.44141e-18	NA
ENST00000484451	ENSG00000074416	UT	LPS24	MGLL	91.9113	102.869	80.9538	2.93788	2.22126	-0.345595	2.35735	2.43731	2.27739	0.205383	0.195859	-0.0974902	NA	0.0256481	0.0237	0.0281	0.0044	3.44141e-18	FALSE
ENST00000487473	ENSG00000074416	UT	LPS24	MGLL	91.9113	102.869	80.9538	2.93788	2.22126	-0.345595	2.35163	2.67905	2.02421	0.141848	0.15915	-0.40263	NA	0.0255859	0.026	0.025	-0.001	3.44141e-18	FALSE
ENST00000493611	ENSG00000074416	UT	LPS24	MGLL	91.9113	102.869	80.9538	2.93788	2.22126	-0.345595	2.70161	2.92305	2.48017	0.182539	0.142823	-0.236157	NA	0.0293937	0.0284	0.0306	0.0022	3.44141e-18	FALSE
ENST00000494830	ENSG00000074416	UT	LPS24	MGLL	91.9113	102.869	80.9538	2.93788	2.22126	-0.345595	1.37518	1.59727	1.15309	0.118832	0.106006	-0.466654	NA	0.0149621	0.0155	0.0142	-0.0013	3.44141e-18	FALSE
ENST00000336824	ENSG00000075420	UT	LPS24	FNDC3B	86.017	43.8721	128.162	0.948491	2.0463	1.54637	1.52895	0.998268	2.05964	0.0457469	0.0643613	1.0375	NA	0.017775	0.0228	0.0161	-0.0067	0.033437	FALSE
ENST00000415807	ENSG00000075420	UT	LPS24	FNDC3B	86.017	43.8721	128.162	0.948491	2.0463	1.54637	28.5124	12.3363	44.6885	0.221417	0.864556	1.85615	NA	0.331474	0.2812	0.3487	0.0675	0.033437	FALSE
ENST00000421757	ENSG00000075420	UT	LPS24	FNDC3B	86.017	43.8721	128.162	0.948491	2.0463	1.54637	30.4215	15.8382	45.0049	0.616857	1.61031	1.50608	NA	0.353669	0.361	0.3512	-0.0098	0.033437	FALSE
ENST00000423424	ENSG00000075420	UT	LPS24	FNDC3B	86.017	43.8721	128.162	0.948491	2.0463	1.54637	18.7684	12.3732	25.1636	0.345667	0.672961	1.02353	NA	0.218194	0.282	0.1963	-0.0857	0.033437	FALSE
ENST00000476794	ENSG00000075420	UT	LPS24	FNDC3B	86.017	43.8721	128.162	0.948491	2.0463	1.54637	4.97154	1.25258	8.69051	0.122683	0.511367	2.78473	NA	0.0577972	0.0286	0.0678	0.0392	0.033437	NA
ENST00000331789	ENSG00000075624	UT	LPS24	ACTB	3482.44	3921.04	3043.85	75.169	54.599	-0.365338	1855.44	1984.06	1726.82	53.1564	29.8552	-0.200331	NA	0.532798	0.506	0.5673	0.0613	8.80349e-11	FALSE
ENST00000425660	ENSG00000075624	UT	LPS24	ACTB	3482.44	3921.04	3043.85	75.169	54.599	-0.365338	302.546	391.457	213.635	26.7348	12.7092	-0.873675	NA	0.0868776	0.0998	0.0702	-0.0296	8.80349e-11	TRUE
ENST00000462494	ENSG00000075624	UT	LPS24	ACTB	3482.44	3921.04	3043.85	75.169	54.599	-0.365338	222.393	253.893	190.893	10.6432	6.18614	-0.411435	NA	0.0638612	0.0648	0.0627	-0.0021	8.80349e-11	NA
ENST00000477812	ENSG00000075624	UT	LPS24	ACTB	3482.44	3921.04	3043.85	75.169	54.599	-0.365338	501.124	610.769	391.48	35.2652	11.2865	-0.641677	NA	0.1439	0.1558	0.1286	-0.0272	8.80349e-11	NA
ENST00000480301	ENSG00000075624	UT	LPS24	ACTB	3482.44	3921.04	3043.85	75.169	54.599	-0.365338	511.426	572.262	450.59	13.3584	11.1367	-0.344855	NA	0.146858	0.1459	0.148	0.0021	8.80349e-11	NA
ENST00000493945	ENSG00000075624	UT	LPS24	ACTB	3482.44	3921.04	3043.85	75.169	54.599	-0.365338	47.7395	55.8194	39.6597	5.41181	1.61808	-0.492987	NA	0.0137086	0.0142	0.013	-0.0012	8.80349e-11	NA
ENST00000337665	ENSG00000076928	UT	LPS24	ARHGEF1	76.6899	76.5331	76.8467	2.12296	1.80544	0.00589919	2.96431	3.17394	2.75469	0.298269	0.15281	-0.203692	NA	0.0386533	0.0415	0.0358	-0.0057	0.0342387	FALSE
ENST00000347545	ENSG00000076928	UT	LPS24	ARHGEF1	76.6899	76.5331	76.8467	2.12296	1.80544	0.00589919	1.06786	0.904764	1.23096	0.0823741	0.0958918	0.43999	NA	0.0139244	0.0118	0.016	0.0042	0.0342387	FALSE
ENST00000354532	ENSG00000076928	UT	LPS24	ARHGEF1	76.6899	76.5331	76.8467	2.12296	1.80544	0.00589919	19.1323	18.9317	19.3328	0.733091	0.703331	0.0302336	NA	0.249476	0.2474	0.2516	0.0042	0.0342387	FALSE
ENST00000593609	ENSG00000076928	UT	LPS24	ARHGEF1	76.6899	76.5331	76.8467	2.12296	1.80544	0.00589919	6.4515	6.72839	6.17461	0.405809	0.439111	-0.123721	NA	0.0841246	0.0879	0.0803	-0.0076	0.0342387	NA
ENST00000594258	ENSG00000076928	UT	LPS24	ARHGEF1	76.6899	76.5331	76.8467	2.12296	1.80544	0.00589919	1.0995	1.2613	0.937688	0.0942208	0.0675427	-0.423824	NA	0.0143369	0.0165	0.0122	-0.0043	0.0342387	FALSE
ENST00000595723	ENSG00000076928	UT	LPS24	ARHGEF1	76.6899	76.5331	76.8467	2.12296	1.80544	0.00589919	0.963824	1.18138	0.746264	0.227656	0.0739585	-0.655676	NA	0.0125678	0.0154	0.0097	-0.0057	0.0342387	FALSE
ENST00000595770	ENSG00000076928	UT	LPS24	ARHGEF1	76.6899	76.5331	76.8467	2.12296	1.80544	0.00589919	1.1502	1.28671	1.01369	0.160062	0.112244	-0.341074	NA	0.0149981	0.0168	0.0132	-0.0036	0.0342387	NA
ENST00000595897	ENSG00000076928	UT	LPS24	ARHGEF1	76.6899	76.5331	76.8467	2.12296	1.80544	0.00589919	1.28147	1.15596	1.40699	0.101714	0.093528	0.281314	NA	0.0167098	0.0151	0.0183	0.0032	0.0342387	NA
ENST00000596957	ENSG00000076928	UT	LPS24	ARHGEF1	76.6899	76.5331	76.8467	2.12296	1.80544	0.00589919	2.19646	2.18856	2.20435	0.205874	0.127686	0.0103238	NA	0.0286408	0.0286	0.0287	0.0001	0.0342387	NA
ENST00000598444	ENSG00000076928	UT	LPS24	ARHGEF1	76.6899	76.5331	76.8467	2.12296	1.80544	0.00589919	2.00499	1.82313	2.18685	0.0849661	0.09336	0.261129	NA	0.0261442	0.0238	0.0285	0.0047	0.0342387	NA
ENST00000598587	ENSG00000076928	UT	LPS24	ARHGEF1	76.6899	76.5331	76.8467	2.12296	1.80544	0.00589919	8.23187	6.91409	9.54964	0.716605	0.62642	0.465332	NA	0.10734	0.0903	0.1243	0.034	0.0342387	NA
ENST00000598812	ENSG00000076928	UT	LPS24	ARHGEF1	76.6899	76.5331	76.8467	2.12296	1.80544	0.00589919	1.93355	1.90162	1.96548	0.108922	0.123092	0.0474083	NA	0.0252125	0.0248	0.0256	0.0008	0.0342387	TRUE
ENST00000599846	ENSG00000076928	UT	LPS24	ARHGEF1	76.6899	76.5331	76.8467	2.12296	1.80544	0.00589919	12.4187	13.6677	11.1697	0.483904	0.398845	-0.290948	NA	0.161934	0.1786	0.1453	-0.0333	0.0342387	FALSE
ENST00000600274	ENSG00000076928	UT	LPS24	ARHGEF1	76.6899	76.5331	76.8467	2.12296	1.80544	0.00589919	7.65196	7.90897	7.39495	0.274614	0.293564	-0.0968232	NA	0.099778	0.1033	0.0962	-0.0071	0.0342387	NA
ENST00000600387	ENSG00000076928	UT	LPS24	ARHGEF1	76.6899	76.5331	76.8467	2.12296	1.80544	0.00589919	1.65164	1.66551	1.63776	0.110678	0.0800851	-0.024096	NA	0.0215366	0.0218	0.0213	-0.0005	0.0342387	NA
ENST00000600517	ENSG00000076928	UT	LPS24	ARHGEF1	76.6899	76.5331	76.8467	2.12296	1.80544	0.00589919	4.76497	4.28993	5.24	0.331091	0.512903	0.288004	NA	0.0621329	0.0561	0.0682	0.0121	0.0342387	TRUE
ENST00000221283	ENSG00000076944	UT	LPS24	STXBP2	488.714	368.152	609.276	5.04226	8.40913	0.72678	105.982	94.3013	117.663	0.765225	0.995038	0.319279	NA	0.216859	0.2561	0.1931	-0.063	1.25744e-51	FALSE
ENST00000414284	ENSG00000076944	UT	LPS24	STXBP2	488.714	368.152	609.276	5.04226	8.40913	0.72678	11.1525	9.63934	12.6657	0.260158	0.209553	0.393565	NA	0.0228202	0.0262	0.0208	-0.0054	1.25744e-51	FALSE
ENST00000441779	ENSG00000076944	UT	LPS24	STXBP2	488.714	368.152	609.276	5.04226	8.40913	0.72678	9.58832	7.63572	11.5409	0.330894	0.246838	0.595283	NA	0.0196195	0.0207	0.0189	-0.0018	1.25744e-51	FALSE
ENST00000593854	ENSG00000076944	UT	LPS24	STXBP2	488.714	368.152	609.276	5.04226	8.40913	0.72678	11.5943	9.30041	13.8881	0.254258	0.36119	0.577976	NA	0.0237241	0.0253	0.0228	-0.0025	1.25744e-51	NA
ENST00000594221	ENSG00000076944	UT	LPS24	STXBP2	488.714	368.152	609.276	5.04226	8.40913	0.72678	18.3472	11.8065	24.8879	0.432473	0.859601	1.07522	NA	0.0375418	0.0321	0.0408	0.0087	1.25744e-51	NA
ENST00000595181	ENSG00000076944	UT	LPS24	STXBP2	488.714	368.152	609.276	5.04226	8.40913	0.72678	21.2519	16.8519	25.6518	0.500941	0.760206	0.605849	NA	0.0434853	0.0458	0.0421	-0.0037	1.25744e-51	NA
ENST00000595800	ENSG00000076944	UT	LPS24	STXBP2	488.714	368.152	609.276	5.04226	8.40913	0.72678	8.50512	6.39161	10.6186	0.17762	0.297289	0.731448	NA	0.0174031	0.0174	0.0174	0	1.25744e-51	NA
ENST00000597068	ENSG00000076944	UT	LPS24	STXBP2	488.714	368.152	609.276	5.04226	8.40913	0.72678	7.5647	6.34189	8.78751	0.48241	0.458472	0.46991	NA	0.0154788	0.0172	0.0144	-0.0028	1.25744e-51	TRUE
ENST00000599278	ENSG00000076944	UT	LPS24	STXBP2	488.714	368.152	609.276	5.04226	8.40913	0.72678	13.3605	8.07219	18.6488	0.311464	0.515869	1.20704	NA	0.0273381	0.0219	0.0306	0.0087	1.25744e-51	NA
ENST00000599558	ENSG00000076944	UT	LPS24	STXBP2	488.714	368.152	609.276	5.04226	8.40913	0.72678	26.9353	19.5991	34.2716	0.885097	1.24061	0.80591	NA	0.0551147	0.0532	0.0562	0.003	1.25744e-51	NA
ENST00000599648	ENSG00000076944	UT	LPS24	STXBP2	488.714	368.152	609.276	5.04226	8.40913	0.72678	31.9959	23.34	40.6518	0.887511	1.29478	0.800252	NA	0.0654696	0.0634	0.0667	0.0033	1.25744e-51	NA
ENST00000600702	ENSG00000076944	UT	LPS24	STXBP2	488.714	368.152	609.276	5.04226	8.40913	0.72678	6.72166	4.72845	8.71486	0.237201	0.426173	0.880716	NA	0.0137538	0.0128	0.0143	0.0015	1.25744e-51	NA
ENST00000601061	ENSG00000076944	UT	LPS24	STXBP2	488.714	368.152	609.276	5.04226	8.40913	0.72678	16.0348	11.9617	20.1079	0.401598	0.606054	0.748848	NA	0.0328102	0.0325	0.033	0.0005	1.25744e-51	NA
ENST00000602355	ENSG00000076944	UT	LPS24	STXBP2	488.714	368.152	609.276	5.04226	8.40913	0.72678	67.6227	23.7951	111.45	0.84671	3.94881	2.22719	NA	0.138369	0.0646	0.1829	0.1183	1.25744e-51	FALSE
ENST00000612033	ENSG00000076944	UT	LPS24	STXBP2	488.714	368.152	609.276	5.04226	8.40913	0.72678	9.4662	6.62876	12.3036	0.39532	0.41781	0.891271	NA	0.0193696	0.018	0.0202	0.0022	1.25744e-51	FALSE
ENST00000622853	ENSG00000076944	UT	LPS24	STXBP2	488.714	368.152	609.276	5.04226	8.40913	0.72678	108.758	97.0738	120.443	0.758156	0.963409	0.311169	NA	0.22254	0.2637	0.1977	-0.066	1.25744e-51	FALSE
ENST00000189444	ENSG00000077150	UT	LPS24	NFKB2	114.988	59.1604	170.815	1.38003	5.74625	1.52958	47.6062	25.7963	69.4162	0.887514	2.6303	1.42776	NA	0.414011	0.436	0.4064	-0.0296	0.000926922	FALSE
ENST00000336486	ENSG00000077150	UT	LPS24	NFKB2	114.988	59.1604	170.815	1.38003	5.74625	1.52958	1.28262	0.639162	1.92607	0.124902	0.298444	1.57648	NA	0.0111544	0.0108	0.0113	0.0005	0.000926922	NA
ENST00000369966	ENSG00000077150	UT	LPS24	NFKB2	114.988	59.1604	170.815	1.38003	5.74625	1.52958	7.43666	2.59194	12.2814	0.220436	1.03431	2.23999	NA	0.0646735	0.0438	0.0719	0.0281	0.000926922	FALSE
ENST00000428099	ENSG00000077150	UT	LPS24	NFKB2	114.988	59.1604	170.815	1.38003	5.74625	1.52958	12.8371	8.08408	17.5902	0.477891	1.45866	1.12065	NA	0.111639	0.1366	0.103	-0.0336	0.000926922	FALSE
ENST00000467116	ENSG00000077150	UT	LPS24	NFKB2	114.988	59.1604	170.815	1.38003	5.74625	1.52958	2.48543	1.11677	3.85409	0.257333	0.781916	1.77794	NA	0.0216147	0.0189	0.0226	0.0037	0.000926922	NA
ENST00000471698	ENSG00000077150	UT	LPS24	NFKB2	114.988	59.1604	170.815	1.38003	5.74625	1.52958	34.9542	16.5068	53.4015	0.517289	2.24642	1.69321	NA	0.303982	0.279	0.3126	0.0336	0.000926922	FALSE
ENST00000473400	ENSG00000077150	UT	LPS24	NFKB2	114.988	59.1604	170.815	1.38003	5.74625	1.52958	8.38558	4.4253	12.3459	0.239866	0.606379	1.47809	NA	0.0729258	0.0748	0.0723	-0.0025	0.000926922	NA
ENST00000264202	ENSG00000077549	UT	LPS24	CAPZB	1203.73	1203.5	1203.95	15.468	22.7497	0.000544147	1148.46	1154.38	1142.53	14.6193	21.5715	-0.0148936	NA	0.954083	0.9592	0.949	-0.0102	0.0281905	FALSE
ENST00000375142	ENSG00000077549	UT	LPS24	CAPZB	1203.73	1203.5	1203.95	15.468	22.7497	0.000544147	21.305	21.1504	21.4596	0.790269	0.831622	0.0209308	NA	0.0176992	0.0176	0.0178	0.0002	0.0281905	FALSE
ENST00000482808	ENSG00000077549	UT	LPS24	CAPZB	1203.73	1203.5	1203.95	15.468	22.7497	0.000544147	29.7804	24.5426	35.0181	0.788116	1.11338	0.512635	NA	0.0247401	0.0204	0.0291	0.0087	0.0281905	NA
ENST00000328724	ENSG00000078304	UT	LPS24	PPP2R5C	101.967	94.8077	109.126	1.29744	1.49943	0.202902	2.8108	2.97367	2.64794	0.109684	0.0638493	-0.166779	NA	0.0275658	0.0314	0.0243	-0.0071	0.005148	FALSE
ENST00000334743	ENSG00000078304	UT	LPS24	PPP2R5C	101.967	94.8077	109.126	1.29744	1.49943	0.202902	4.01395	4.10844	3.91946	0.122473	0.122851	-0.0677681	NA	0.0393652	0.0433	0.0359	-0.0074	0.005148	FALSE
ENST00000350249	ENSG00000078304	UT	LPS24	PPP2R5C	101.967	94.8077	109.126	1.29744	1.49943	0.202902	2.2925	2.41728	2.16772	0.0709686	0.057272	-0.15652	NA	0.0224828	0.0255	0.0199	-0.0056	0.005148	FALSE
ENST00000445439	ENSG00000078304	UT	LPS24	PPP2R5C	101.967	94.8077	109.126	1.29744	1.49943	0.202902	38.2549	36.4348	40.075	0.709903	0.9864	0.137347	NA	0.375169	0.3843	0.3672	-0.0171	0.005148	FALSE
ENST00000553554	ENSG00000078304	UT	LPS24	PPP2R5C	101.967	94.8077	109.126	1.29744	1.49943	0.202902	6.03992	4.77782	7.30202	0.156976	0.199517	0.6109	NA	0.059234	0.0504	0.0669	0.0165	0.005148	FALSE
ENST00000553730	ENSG00000078304	UT	LPS24	PPP2R5C	101.967	94.8077	109.126	1.29744	1.49943	0.202902	1.11006	1.09496	1.12517	0.0534933	0.056413	0.0389153	NA	0.0108865	0.0115	0.0103	-0.0012	0.005148	NA
ENST00000553890	ENSG00000078304	UT	LPS24	PPP2R5C	101.967	94.8077	109.126	1.29744	1.49943	0.202902	6.96121	6.53534	7.38707	0.282397	0.277724	0.176485	NA	0.0682692	0.0689	0.0677	-0.0012	0.005148	FALSE
ENST00000554442	ENSG00000078304	UT	LPS24	PPP2R5C	101.967	94.8077	109.126	1.29744	1.49943	0.202902	1.11451	1.21159	1.01744	0.0963526	0.0683567	-0.249706	NA	0.0109301	0.0128	0.0093	-0.0035	0.005148	FALSE
ENST00000554504	ENSG00000078304	UT	LPS24	PPP2R5C	101.967	94.8077	109.126	1.29744	1.49943	0.202902	3.76393	3.199	4.32885	0.205715	0.209999	0.43519	NA	0.0369132	0.0337	0.0397	0.006	0.005148	NA
ENST00000556260	ENSG00000078304	UT	LPS24	PPP2R5C	101.967	94.8077	109.126	1.29744	1.49943	0.202902	17.085	14.7471	19.4229	0.351447	0.439766	0.397092	NA	0.167554	0.1555	0.178	0.0225	0.005148	FALSE
ENST00000556307	ENSG00000078304	UT	LPS24	PPP2R5C	101.967	94.8077	109.126	1.29744	1.49943	0.202902	1.91988	1.27572	2.56403	0.106621	0.152987	1.00146	NA	0.0188284	0.0135	0.0235	0.01	0.005148	TRUE
ENST00000556493	ENSG00000078304	UT	LPS24	PPP2R5C	101.967	94.8077	109.126	1.29744	1.49943	0.202902	2.36111	2.60246	2.11975	0.240278	0.175886	-0.294727	NA	0.0231556	0.0274	0.0194	-0.008	0.005148	NA
ENST00000556805	ENSG00000078304	UT	LPS24	PPP2R5C	101.967	94.8077	109.126	1.29744	1.49943	0.202902	1.37981	1.14581	1.6138	0.0995557	0.129027	0.490464	NA	0.0135319	0.0121	0.0148	0.0027	0.005148	NA
ENST00000556946	ENSG00000078304	UT	LPS24	PPP2R5C	101.967	94.8077	109.126	1.29744	1.49943	0.202902	5.30778	4.95002	5.66554	0.226667	0.2421	0.194413	NA	0.0520539	0.0522	0.0519	-0.0003	0.005148	FALSE
ENST00000557714	ENSG00000078304	UT	LPS24	PPP2R5C	101.967	94.8077	109.126	1.29744	1.49943	0.202902	1.4843	1.38569	1.58292	0.106886	0.112796	0.19069	NA	0.0145567	0.0146	0.0145	-0.0001	0.005148	FALSE
ENST00000607042	ENSG00000078304	UT	LPS24	PPP2R5C	101.967	94.8077	109.126	1.29744	1.49943	0.202902	1.13235	1.26271	1.00199	0.144799	0.0978944	-0.330704	NA	0.0111051	0.0133	0.0092	-0.0041	0.005148	NA
ENST00000022615	ENSG00000078668	UT	LPS24	VDAC3	186.421	212.079	160.763	1.81209	1.91543	-0.399644	94.9554	103.556	86.3544	1.70085	1.59262	-0.262049	NA	0.509359	0.4883	0.5372	0.0489	0.00656737	FALSE
ENST00000519072	ENSG00000078668	UT	LPS24	VDAC3	186.421	212.079	160.763	1.81209	1.91543	-0.399644	3.24248	4.01776	2.4672	0.137488	0.0937898	-0.701263	NA	0.0173933	0.0189	0.0153	-0.0036	0.00656737	NA
ENST00000521158	ENSG00000078668	UT	LPS24	VDAC3	186.421	212.079	160.763	1.81209	1.91543	-0.399644	57.4913	68.8701	46.1126	1.2309	1.06319	-0.578614	NA	0.308395	0.3247	0.2868	-0.0379	0.00656737	FALSE
ENST00000521348	ENSG00000078668	UT	LPS24	VDAC3	186.421	212.079	160.763	1.81209	1.91543	-0.399644	9.6048	11.705	7.50456	0.423724	0.280363	-0.640602	NA	0.051522	0.0552	0.0467	-0.0085	0.00656737	NA
ENST00000524291	ENSG00000078668	UT	LPS24	VDAC3	186.421	212.079	160.763	1.81209	1.91543	-0.399644	17.3163	20.0652	14.5675	0.614038	0.425529	-0.461667	NA	0.0928883	0.0946	0.0906	-0.004	0.00656737	NA
ENST00000355667	ENSG00000079805	UT	LPS24	DNM2	85.8566	70.6248	101.088	1.4491	2.00749	0.517309	14.5117	12.9648	16.0586	0.387703	0.504519	0.308525	NA	0.169023	0.1836	0.1589	-0.0247	0.000690281	FALSE
ENST00000359692	ENSG00000079805	UT	LPS24	DNM2	85.8566	70.6248	101.088	1.4491	2.00749	0.517309	10.339	7.22118	13.4568	0.195954	0.360076	0.897102	NA	0.120422	0.1022	0.1331	0.0309	0.000690281	FALSE
ENST00000389253	ENSG00000079805	UT	LPS24	DNM2	85.8566	70.6248	101.088	1.4491	2.00749	0.517309	9.63714	7.74703	11.5272	0.222432	0.38588	0.572722	NA	0.112247	0.1097	0.114	0.0043	0.000690281	FALSE
ENST00000408974	ENSG00000079805	UT	LPS24	DNM2	85.8566	70.6248	101.088	1.4491	2.00749	0.517309	15.8811	12.3054	19.4567	0.842534	1.16592	0.660549	NA	0.184972	0.1742	0.1925	0.0183	0.000690281	FALSE
ENST00000585892	ENSG00000079805	UT	LPS24	DNM2	85.8566	70.6248	101.088	1.4491	2.00749	0.517309	11.7226	10.6004	12.8448	0.383202	0.513605	0.276832	NA	0.136537	0.1501	0.1271	-0.023	0.000690281	FALSE
ENST00000587329	ENSG00000079805	UT	LPS24	DNM2	85.8566	70.6248	101.088	1.4491	2.00749	0.517309	10.0826	8.0766	12.0885	0.31841	0.485493	0.581225	NA	0.117435	0.1144	0.1196	0.0052	0.000690281	NA
ENST00000589106	ENSG00000079805	UT	LPS24	DNM2	85.8566	70.6248	101.088	1.4491	2.00749	0.517309	6.68934	5.67314	7.70554	0.255493	0.316365	0.441078	NA	0.077913	0.0803	0.0762	-0.0041	0.000690281	FALSE
ENST00000590806	ENSG00000079805	UT	LPS24	DNM2	85.8566	70.6248	101.088	1.4491	2.00749	0.517309	3.06962	2.43522	3.70403	0.10728	0.150748	0.603023	NA	0.0357529	0.0345	0.0366	0.0021	0.000690281	NA
ENST00000296031	ENSG00000081041	UT	LPS24	CXCL2	592.41	110.451	1074.37	5.28653	108.726	3.2819	74.6185	25.9904	123.247	1.74227	7.05231	2.24506	NA	0.125957	0.2353	0.1147	-0.1206	1.23863e-05	NA
ENST00000508487	ENSG00000081041	UT	LPS24	CXCL2	592.41	110.451	1074.37	5.28653	108.726	3.2819	404.847	55.6484	754.045	2.70505	90.5906	3.76	NA	0.68339	0.5038	0.7018	0.198	1.23863e-05	FALSE
ENST00000510048	ENSG00000081041	UT	LPS24	CXCL2	592.41	110.451	1074.37	5.28653	108.726	3.2819	112.945	28.8118	197.078	1.55486	14.3334	2.7736	NA	0.190653	0.2609	0.1834	-0.0775	1.23863e-05	NA
ENST00000348564	ENSG00000081237	UT	LPS24	PTPRC	143.488	122.711	164.265	2.22774	4.34291	0.420733	50.6961	47.2904	54.1018	0.917584	2.14531	0.194092	NA	0.353313	0.3854	0.3294	-0.056	5.51683e-12	FALSE
ENST00000367364	ENSG00000081237	UT	LPS24	PTPRC	143.488	122.711	164.265	2.22774	4.34291	0.420733	4.07111	3.67611	4.46611	0.178262	0.230584	0.280146	NA	0.0283725	0.03	0.0272	-0.0028	5.51683e-12	FALSE
ENST00000367367	ENSG00000081237	UT	LPS24	PTPRC	143.488	122.711	164.265	2.22774	4.34291	0.420733	1.61125	0.925015	2.29748	0.0426465	0.105354	1.30326	NA	0.0112292	0.0075	0.014	0.0065	5.51683e-12	FALSE
ENST00000391970	ENSG00000081237	UT	LPS24	PTPRC	143.488	122.711	164.265	2.22774	4.34291	0.420733	8.20816	5.86871	10.5476	0.334996	0.575234	0.844713	NA	0.0572046	0.0478	0.0642	0.0164	5.51683e-12	NA
ENST00000413409	ENSG00000081237	UT	LPS24	PTPRC	143.488	122.711	164.265	2.22774	4.34291	0.420733	12.7977	10.371	15.2245	0.336878	0.385911	0.553394	NA	0.0891904	0.0845	0.0927	0.0082	5.51683e-12	FALSE
ENST00000418674	ENSG00000081237	UT	LPS24	PTPRC	143.488	122.711	164.265	2.22774	4.34291	0.420733	6.54029	5.13003	7.95056	0.326453	0.352692	0.631094	NA	0.0455808	0.0418	0.0484	0.0066	5.51683e-12	FALSE
ENST00000427110	ENSG00000081237	UT	LPS24	PTPRC	143.488	122.711	164.265	2.22774	4.34291	0.420733	12.692	9.47369	15.9103	0.372655	0.595403	0.747347	NA	0.0884534	0.0772	0.0969	0.0197	5.51683e-12	NA
ENST00000442510	ENSG00000081237	UT	LPS24	PTPRC	143.488	122.711	164.265	2.22774	4.34291	0.420733	19.0378	13.5715	24.504	0.328419	0.763196	0.851959	NA	0.132679	0.1106	0.1492	0.0386	5.51683e-12	FALSE
ENST00000462363	ENSG00000081237	UT	LPS24	PTPRC	143.488	122.711	164.265	2.22774	4.34291	0.420733	12.8327	11.1622	14.5032	0.500313	0.678083	0.377447	NA	0.0894341	0.091	0.0883	-0.0027	5.51683e-12	NA
ENST00000484135	ENSG00000081237	UT	LPS24	PTPRC	143.488	122.711	164.265	2.22774	4.34291	0.420733	12.0288	12.4575	11.6001	0.71264	0.563546	-0.102801	NA	0.0838315	0.1015	0.0706	-0.0309	5.51683e-12	NA
ENST00000491302	ENSG00000081237	UT	LPS24	PTPRC	143.488	122.711	164.265	2.22774	4.34291	0.420733	2.28394	2.31442	2.25347	0.131299	0.0978309	-0.0383343	NA	0.0159173	0.0189	0.0137	-0.0052	5.51683e-12	NA
ENST00000344229	ENSG00000082996	UT	LPS24	RNF13	257.43	230.479	284.381	7.25883	8.09624	0.303176	19.5284	15.3471	23.7098	1.32253	1.63922	0.627187	NA	0.0758591	0.0666	0.0834	0.0168	0.0122657	FALSE
ENST00000392894	ENSG00000082996	UT	LPS24	RNF13	257.43	230.479	284.381	7.25883	8.09624	0.303176	66.0141	63.5222	68.5061	2.41694	2.68655	0.108954	NA	0.256435	0.2756	0.2409	-0.0347	0.0122657	FALSE
ENST00000459632	ENSG00000082996	UT	LPS24	RNF13	257.43	230.479	284.381	7.25883	8.09624	0.303176	6.09912	4.59219	7.60605	0.336246	0.524415	0.726722	NA	0.0236923	0.0199	0.0267	0.0068	0.0122657	FALSE
ENST00000466795	ENSG00000082996	UT	LPS24	RNF13	257.43	230.479	284.381	7.25883	8.09624	0.303176	7.17821	4.99663	9.35979	0.250237	0.374501	0.904178	NA	0.0278841	0.0217	0.0329	0.0112	0.0122657	FALSE
ENST00000467996	ENSG00000082996	UT	LPS24	RNF13	257.43	230.479	284.381	7.25883	8.09624	0.303176	13.9169	13.4861	14.3477	0.549635	0.52808	0.0892806	NA	0.0540607	0.0585	0.0505	-0.008	0.0122657	TRUE
ENST00000468289	ENSG00000082996	UT	LPS24	RNF13	257.43	230.479	284.381	7.25883	8.09624	0.303176	3.86465	3.1718	4.5575	0.240758	0.299392	0.521561	NA	0.0150124	0.0138	0.016	0.0022	0.0122657	FALSE
ENST00000468648	ENSG00000082996	UT	LPS24	RNF13	257.43	230.479	284.381	7.25883	8.09624	0.303176	4.11063	3.48855	4.7327	0.181753	0.287297	0.438953	NA	0.0159679	0.0151	0.0166	0.0015	0.0122657	FALSE
ENST00000474348	ENSG00000082996	UT	LPS24	RNF13	257.43	230.479	284.381	7.25883	8.09624	0.303176	118.763	105.168	132.357	5.55458	6.1331	0.331719	NA	0.461338	0.4563	0.4654	0.0091	0.0122657	TRUE
ENST00000490631	ENSG00000082996	UT	LPS24	RNF13	257.43	230.479	284.381	7.25883	8.09624	0.303176	2.71322	2.37388	3.05256	0.129259	0.136092	0.361425	NA	0.0105396	0.0103	0.0107	0.0004	0.0122657	FALSE
ENST00000491086	ENSG00000082996	UT	LPS24	RNF13	257.43	230.479	284.381	7.25883	8.09624	0.303176	7.03302	6.94686	7.11918	0.223444	0.219554	0.0353005	NA	0.0273201	0.0301	0.025	-0.0051	0.0122657	FALSE
ENST00000263574	ENSG00000084234	UT	LPS24	APLP2	363.67	272.946	454.395	2.59419	5.75224	0.735309	46.9423	41.8135	52.0712	0.948371	1.02632	0.316451	NA	0.129079	0.1532	0.1146	-0.0386	7.01457e-13	FALSE
ENST00000338167	ENSG00000084234	UT	LPS24	APLP2	363.67	272.946	454.395	2.59419	5.75224	0.735309	168.702	132.954	204.449	1.83151	2.6183	0.620775	NA	0.463886	0.4871	0.4499	-0.0372	7.01457e-13	FALSE
ENST00000528499	ENSG00000084234	UT	LPS24	APLP2	363.67	272.946	454.395	2.59419	5.75224	0.735309	124.388	78.876	169.899	1.63533	3.33668	1.10692	NA	0.342034	0.289	0.3739	0.0849	7.01457e-13	FALSE
ENST00000530493	ENSG00000084234	UT	LPS24	APLP2	363.67	272.946	454.395	2.59419	5.75224	0.735309	10.9927	8.60454	13.381	0.24751	0.38409	0.636414	NA	0.0302272	0.0315	0.0294	-0.0021	7.01457e-13	NA
ENST00000533860	ENSG00000084234	UT	LPS24	APLP2	363.67	272.946	454.395	2.59419	5.75224	0.735309	4.96067	4.55625	5.36508	0.135995	0.179891	0.235274	NA	0.0136406	0.0167	0.0118	-0.0049	7.01457e-13	NA
ENST00000227155	ENSG00000085117	UT	LPS24	CD82	388.274	82.0434	694.504	3.41821	16.3359	3.08137	177.891	56.2889	299.493	1.74171	9.34764	2.41139	NA	0.458158	0.6861	0.4312	-0.2549	6.57414e-56	FALSE
ENST00000342935	ENSG00000085117	UT	LPS24	CD82	388.274	82.0434	694.504	3.41821	16.3359	3.08137	149.779	16.1933	283.364	1.73666	10.9832	4.12835	NA	0.385756	0.1974	0.408	0.2106	6.57414e-56	FALSE
ENST00000524704	ENSG00000085117	UT	LPS24	CD82	388.274	82.0434	694.504	3.41821	16.3359	3.08137	10.3788	1.70459	19.0529	0.175067	0.976228	3.47483	NA	0.0267305	0.0208	0.0274	0.0066	6.57414e-56	FALSE
ENST00000524750	ENSG00000085117	UT	LPS24	CD82	388.274	82.0434	694.504	3.41821	16.3359	3.08137	7.2628	1.96366	12.5619	0.192023	1.76139	2.67126	NA	0.0187054	0.0239	0.0181	-0.0058	6.57414e-56	FALSE
ENST00000525210	ENSG00000085117	UT	LPS24	CD82	388.274	82.0434	694.504	3.41821	16.3359	3.08137	6.22263	0.741175	11.7041	0.0934678	0.487393	3.96295	NA	0.0160264	0.009	0.0169	0.0079	6.57414e-56	FALSE
ENST00000527737	ENSG00000085117	UT	LPS24	CD82	388.274	82.0434	694.504	3.41821	16.3359	3.08137	10.8037	1.17568	20.4318	0.12215	0.890975	4.10773	NA	0.027825	0.0143	0.0294	0.0151	6.57414e-56	FALSE
ENST00000532544	ENSG00000085117	UT	LPS24	CD82	388.274	82.0434	694.504	3.41821	16.3359	3.08137	24.1816	3.21913	45.1441	0.278462	1.72156	3.80564	NA	0.0622799	0.0392	0.065	0.0258	6.57414e-56	FALSE
ENST00000198536	ENSG00000085514	UT	LPS24	PILRA	802.126	478.328	1125.92	7.15812	14.7748	1.23502	235.29	149.2	321.38	6.52065	12.4255	1.10698	NA	0.293333	0.3119	0.2854	-0.0265	2.38291e-06	FALSE
ENST00000350573	ENSG00000085514	UT	LPS24	PILRA	802.126	478.328	1125.92	7.15812	14.7748	1.23502	367.395	229.235	505.556	5.52322	12.2541	1.14101	NA	0.458026	0.4792	0.449	-0.0302	2.38291e-06	FALSE
ENST00000394000	ENSG00000085514	UT	LPS24	PILRA	802.126	478.328	1125.92	7.15812	14.7748	1.23502	81.3985	37.5543	125.243	2.23673	4.4886	1.73741	NA	0.101478	0.0785	0.1112	0.0327	2.38291e-06	FALSE
ENST00000453419	ENSG00000085514	UT	LPS24	PILRA	802.126	478.328	1125.92	7.15812	14.7748	1.23502	78.3795	42.8869	113.872	1.49669	3.13965	1.4086	NA	0.0977147	0.0897	0.1011	0.0114	2.38291e-06	FALSE
ENST00000474013	ENSG00000085514	UT	LPS24	PILRA	802.126	478.328	1125.92	7.15812	14.7748	1.23502	13.1412	7.38273	18.8997	0.190069	0.531258	1.35495	NA	0.016383	0.0154	0.0168	0.0014	2.38291e-06	NA
ENST00000484934	ENSG00000085514	UT	LPS24	PILRA	802.126	478.328	1125.92	7.15812	14.7748	1.23502	24.3625	10.5814	38.1437	0.645799	1.69771	1.84893	NA	0.0303724	0.0221	0.0339	0.0118	2.38291e-06	NA
ENST00000331825	ENSG00000087086	UT	LPS24	FTL	14695.9	14987.4	14404.4	368.251	404.13	-0.0572377	6288.53	5715.68	6861.37	309.905	242.367	0.263571	NA	0.42791	0.3814	0.4763	0.0949	2.6519e-10	FALSE
ENST00000622577	ENSG00000087086	UT	LPS24	FTL	14695.9	14987.4	14404.4	368.251	404.13	-0.0572377	8407.39	9271.72	7543.06	300.394	228.164	-0.297687	NA	0.57209	0.6186	0.5237	-0.0949	2.6519e-10	FALSE
ENST00000293288	ENSG00000087088	UT	LPS24	BAX	329.284	378.284	280.284	7.68008	6.02083	-0.432567	25.6367	27.3967	23.8767	1.7133	1.44845	-0.198318	NA	0.0778559	0.0724	0.0852	0.0128	0.00143261	FALSE
ENST00000345358	ENSG00000087088	UT	LPS24	BAX	329.284	378.284	280.284	7.68008	6.02083	-0.432567	81.1072	93.076	69.1385	5.67568	4.02446	-0.428867	NA	0.246314	0.246	0.2467	0.0007	0.00143261	FALSE
ENST00000354470	ENSG00000087088	UT	LPS24	BAX	329.284	378.284	280.284	7.68008	6.02083	-0.432567	18.6491	21.6797	15.6184	2.06345	1.62092	-0.472833	NA	0.0566352	0.0573	0.0557	-0.0016	0.00143261	FALSE
ENST00000356483	ENSG00000087088	UT	LPS24	BAX	329.284	378.284	280.284	7.68008	6.02083	-0.432567	59.303	74.3404	44.2656	5.02546	3.58759	-0.747828	NA	0.180097	0.1965	0.1579	-0.0386	0.00143261	TRUE
ENST00000415969	ENSG00000087088	UT	LPS24	BAX	329.284	378.284	280.284	7.68008	6.02083	-0.432567	42.1215	48.2438	35.9992	4.14321	3.74069	-0.422274	NA	0.127918	0.1275	0.1284	0.0009	0.00143261	FALSE
ENST00000502487	ENSG00000087088	UT	LPS24	BAX	329.284	378.284	280.284	7.68008	6.02083	-0.432567	8.19584	9.11038	7.2813	0.415248	0.367573	-0.322917	NA	0.0248899	0.0241	0.026	0.0019	0.00143261	NA
ENST00000503726	ENSG00000087088	UT	LPS24	BAX	329.284	378.284	280.284	7.68008	6.02083	-0.432567	35.4606	40.1019	30.8192	3.1016	2.04689	-0.379732	NA	0.10769	0.106	0.11	0.004	0.00143261	NA
ENST00000506183	ENSG00000087088	UT	LPS24	BAX	329.284	378.284	280.284	7.68008	6.02083	-0.432567	6.20242	6.04975	6.35509	0.566192	0.537589	0.070924	NA	0.0188361	0.016	0.0227	0.0067	0.00143261	FALSE
ENST00000513217	ENSG00000087088	UT	LPS24	BAX	329.284	378.284	280.284	7.68008	6.02083	-0.432567	23.1385	25.4884	20.7886	0.982917	0.753535	-0.29392	NA	0.0702691	0.0674	0.0742	0.0068	0.00143261	NA
ENST00000513545	ENSG00000087088	UT	LPS24	BAX	329.284	378.284	280.284	7.68008	6.02083	-0.432567	21.3432	24.3262	18.3603	1.2153	0.995862	-0.405731	NA	0.0648171	0.0643	0.0655	0.0012	0.00143261	NA
ENST00000515540	ENSG00000087088	UT	LPS24	BAX	329.284	378.284	280.284	7.68008	6.02083	-0.432567	6.44474	6.95607	5.93341	0.355659	0.313623	-0.229053	NA	0.019572	0.0184	0.0212	0.0028	0.00143261	TRUE
ENST00000265620	ENSG00000087460	UT	LPS24	GNAS	595.597	708.655	482.539	7.01815	5.50802	-0.554428	143.826	173.092	114.56	7.42283	4.94651	-0.595389	NA	0.241482	0.2443	0.2374	-0.0069	0.00143097	FALSE
ENST00000354359	ENSG00000087460	UT	LPS24	GNAS	595.597	708.655	482.539	7.01815	5.50802	-0.554428	46.6253	51.8879	41.3627	2.35681	1.68044	-0.326997	NA	0.0782833	0.0732	0.0857	0.0125	0.00143097	FALSE
ENST00000371085	ENSG00000087460	UT	LPS24	GNAS	595.597	708.655	482.539	7.01815	5.50802	-0.554428	75.4728	84.8135	66.1321	5.28577	3.46	-0.358895	NA	0.126718	0.1197	0.1371	0.0174	0.00143097	FALSE
ENST00000371095	ENSG00000087460	UT	LPS24	GNAS	595.597	708.655	482.539	7.01815	5.50802	-0.554428	140.514	163.651	117.378	4.72823	3.11211	-0.479424	NA	0.235922	0.2309	0.2433	0.0124	0.00143097	FALSE
ENST00000461152	ENSG00000087460	UT	LPS24	GNAS	595.597	708.655	482.539	7.01815	5.50802	-0.554428	10.2639	12.8888	7.63909	0.545546	0.385825	-0.753877	NA	0.017233	0.0182	0.0158	-0.0024	0.00143097	NA
ENST00000476196	ENSG00000087460	UT	LPS24	GNAS	595.597	708.655	482.539	7.01815	5.50802	-0.554428	9.42045	10.4315	8.40937	1.28402	0.881746	-0.310548	NA	0.0158168	0.0147	0.0174	0.0027	0.00143097	NA
ENST00000477931	ENSG00000087460	UT	LPS24	GNAS	595.597	708.655	482.539	7.01815	5.50802	-0.554428	28.0781	39.1835	16.9727	2.79626	1.43571	-1.20655	NA	0.0471428	0.0553	0.0352	-0.0201	0.00143097	NA
ENST00000478585	ENSG00000087460	UT	LPS24	GNAS	595.597	708.655	482.539	7.01815	5.50802	-0.554428	6.56289	7.86902	5.25677	0.308638	0.229059	-0.581097	NA	0.011019	0.0111	0.0109	-0.0002	0.00143097	NA
ENST00000479025	ENSG00000087460	UT	LPS24	GNAS	595.597	708.655	482.539	7.01815	5.50802	-0.554428	17.5712	20.0746	15.0677	0.742298	0.452602	-0.413672	NA	0.0295018	0.0283	0.0312	0.0029	0.00143097	NA
ENST00000480975	ENSG00000087460	UT	LPS24	GNAS	595.597	708.655	482.539	7.01815	5.50802	-0.554428	20.826	29.5331	12.1189	2.00645	1.04474	-1.28437	NA	0.0349666	0.0417	0.0251	-0.0166	0.00143097	NA
ENST00000483387	ENSG00000087460	UT	LPS24	GNAS	595.597	708.655	482.539	7.01815	5.50802	-0.554428	15.3049	17.2189	13.3909	0.638427	0.599293	-0.362501	NA	0.0256968	0.0243	0.0278	0.0035	0.00143097	NA
ENST00000487862	ENSG00000087460	UT	LPS24	GNAS	595.597	708.655	482.539	7.01815	5.50802	-0.554428	32.983	39.3491	26.6168	3.40491	2.35324	-0.563822	NA	0.055378	0.0555	0.0552	-0.0003	0.00143097	NA
ENST00000496934	ENSG00000087460	UT	LPS24	GNAS	595.597	708.655	482.539	7.01815	5.50802	-0.554428	11.3387	13.4344	9.24305	0.913684	0.631416	-0.539006	NA	0.0190376	0.019	0.0192	0.0002	0.00143097	NA
ENST00000262919	ENSG00000088812	UT	LPS24	ATRN	16.472	21.3775	11.5664	0.547421	0.247775	-0.88558	5.07928	5.98551	4.17305	0.140425	0.0744112	-0.51933	NA	0.308359	0.28	0.3608	0.0808	0.00211053	FALSE
ENST00000446916	ENSG00000088812	UT	LPS24	ATRN	16.472	21.3775	11.5664	0.547421	0.247775	-0.88558	11.3927	15.392	7.39338	0.619882	0.250983	-1.05686	NA	0.691641	0.72	0.6392	-0.0808	0.00211053	FALSE
ENST00000377759	ENSG00000089006	UT	LPS24	SNX5	103.475	150.928	56.0224	2.28143	1.38248	-1.42962	27.2674	38.1133	16.4214	2.03591	0.726514	-1.21422	NA	0.263516	0.2525	0.2931	0.0406	0.00109058	FALSE
ENST00000377768	ENSG00000089006	UT	LPS24	SNX5	103.475	150.928	56.0224	2.28143	1.38248	-1.42962	39.6477	59.7238	19.5717	2.08053	0.862262	-1.60904	NA	0.383162	0.3957	0.3494	-0.0463	0.00109058	FALSE
ENST00000431277	ENSG00000089006	UT	LPS24	SNX5	103.475	150.928	56.0224	2.28143	1.38248	-1.42962	3.85339	5.67743	2.02934	0.378052	0.159957	-1.47967	NA	0.0372398	0.0376	0.0362	-0.0014	0.00109058	FALSE
ENST00000463050	ENSG00000089006	UT	LPS24	SNX5	103.475	150.928	56.0224	2.28143	1.38248	-1.42962	14.3975	20.6924	8.10256	1.0614	0.346113	-1.35157	NA	0.13914	0.1371	0.1446	0.0075	0.00109058	FALSE
ENST00000474883	ENSG00000089006	UT	LPS24	SNX5	103.475	150.928	56.0224	2.28143	1.38248	-1.42962	1.90437	2.71056	1.09818	0.150551	0.0722405	-1.29572	NA	0.0184041	0.018	0.0196	0.0016	0.00109058	NA
ENST00000483485	ENSG00000089006	UT	LPS24	SNX5	103.475	150.928	56.0224	2.28143	1.38248	-1.42962	1.33995	2.36861	0.311289	0.239106	0.0195066	-2.88817	NA	0.0129495	0.0157	0.0056	-0.0101	0.00109058	NA
ENST00000484809	ENSG00000089006	UT	LPS24	SNX5	103.475	150.928	56.0224	2.28143	1.38248	-1.42962	3.64944	4.88116	2.41772	0.320013	0.132539	-1.01058	NA	0.0352688	0.0323	0.0432	0.0109	0.00109058	NA
ENST00000490175	ENSG00000089006	UT	LPS24	SNX5	103.475	150.928	56.0224	2.28143	1.38248	-1.42962	3.71994	6.0046	1.43527	0.435454	0.142135	-2.05713	NA	0.0359501	0.0398	0.0256	-0.0142	0.00109058	NA
ENST00000494401	ENSG00000089006	UT	LPS24	SNX5	103.475	150.928	56.0224	2.28143	1.38248	-1.42962	3.26061	4.50428	2.01694	0.299094	0.17226	-1.15519	NA	0.031511	0.0298	0.036	0.0062	0.00109058	NA
ENST00000606557	ENSG00000089006	UT	LPS24	SNX5	103.475	150.928	56.0224	2.28143	1.38248	-1.42962	1.81402	2.38087	1.24718	0.116522	0.0775558	-0.927347	NA	0.017531	0.0158	0.0223	0.0065	0.00109058	FALSE
ENST00000261819	ENSG00000089053	UT	LPS24	ANAPC5	58.1235	71.896	44.351	1.02554	0.659097	-0.696819	22.5552	26.1301	18.9803	0.439046	0.338744	-0.460997	NA	0.388057	0.3634	0.428	0.0646	4.39606e-05	FALSE
ENST00000422342	ENSG00000089053	UT	LPS24	ANAPC5	58.1235	71.896	44.351	1.02554	0.659097	-0.696819	4.36718	5.63303	3.10132	0.213986	0.125123	-0.858943	NA	0.0751362	0.0783	0.0699	-0.0084	4.39606e-05	NA
ENST00000534976	ENSG00000089053	UT	LPS24	ANAPC5	58.1235	71.896	44.351	1.02554	0.659097	-0.696819	0.624829	0.808172	0.441486	0.0631167	0.018402	-0.857723	NA	0.01075	0.0112	0.01	-0.0012	4.39606e-05	NA
ENST00000535463	ENSG00000089053	UT	LPS24	ANAPC5	58.1235	71.896	44.351	1.02554	0.659097	-0.696819	1.42744	2.24811	0.606775	0.337381	0.13167	-1.8723	NA	0.0245588	0.0313	0.0137	-0.0176	4.39606e-05	NA
ENST00000535482	ENSG00000089053	UT	LPS24	ANAPC5	58.1235	71.896	44.351	1.02554	0.659097	-0.696819	1.41015	1.93214	0.888155	0.108719	0.0588701	-1.11261	NA	0.0242612	0.0269	0.02	-0.0069	4.39606e-05	FALSE
ENST00000538223	ENSG00000089053	UT	LPS24	ANAPC5	58.1235	71.896	44.351	1.02554	0.659097	-0.696819	9.72722	11.6007	7.85375	0.661768	0.329388	-0.562165	NA	0.167354	0.1614	0.1771	0.0157	4.39606e-05	NA
ENST00000539612	ENSG00000089053	UT	LPS24	ANAPC5	58.1235	71.896	44.351	1.02554	0.659097	-0.696819	1.02741	1.30996	0.744864	0.0849584	0.0498291	-0.806203	NA	0.0176764	0.0182	0.0168	-0.0014	4.39606e-05	NA
ENST00000541652	ENSG00000089053	UT	LPS24	ANAPC5	58.1235	71.896	44.351	1.02554	0.659097	-0.696819	2.54568	3.23727	1.8541	0.244946	0.0870388	-0.800747	NA	0.0437978	0.045	0.0418	-0.0032	4.39606e-05	NA
ENST00000541887	ENSG00000089053	UT	LPS24	ANAPC5	58.1235	71.896	44.351	1.02554	0.659097	-0.696819	11.9728	15.7375	8.20807	0.254129	0.201641	-0.938253	NA	0.205989	0.2189	0.1851	-0.0338	4.39606e-05	FALSE
ENST00000544442	ENSG00000089053	UT	LPS24	ANAPC5	58.1235	71.896	44.351	1.02554	0.659097	-0.696819	0.633687	0.989611	0.277763	0.219707	0.0766658	-1.79649	NA	0.0109024	0.0138	0.0063	-0.0075	4.39606e-05	FALSE
ENST00000202834	ENSG00000089063	UT	LPS24	TMEM230	116.242	125.997	106.487	4.91274	4.14546	-0.242701	68.9332	71.8194	66.0471	3.09595	2.83808	-0.12086	NA	0.593014	0.57	0.6202	0.0502	0.0202935	FALSE
ENST00000342308	ENSG00000089063	UT	LPS24	TMEM230	116.242	125.997	106.487	4.91274	4.14546	-0.242701	7.54268	7.61639	7.46897	0.419295	0.369213	-0.0281607	NA	0.0648877	0.0604	0.0701	0.0097	0.0202935	FALSE
ENST00000379276	ENSG00000089063	UT	LPS24	TMEM230	116.242	125.997	106.487	4.91274	4.14546	-0.242701	4.88553	6.73805	3.033	0.443723	0.280075	-1.14898	NA	0.0420289	0.0535	0.0285	-0.025	0.0202935	FALSE
ENST00000379277	ENSG00000089063	UT	LPS24	TMEM230	116.242	125.997	106.487	4.91274	4.14546	-0.242701	1.99673	2.45574	1.53772	0.298315	0.218891	-0.671876	NA	0.0171773	0.0195	0.0144	-0.0051	0.0202935	FALSE
ENST00000379279	ENSG00000089063	UT	LPS24	TMEM230	116.242	125.997	106.487	4.91274	4.14546	-0.242701	7.38414	7.94931	6.81896	0.444759	0.345788	-0.220978	NA	0.0635238	0.0631	0.064	0.0009	0.0202935	FALSE
ENST00000379283	ENSG00000089063	UT	LPS24	TMEM230	116.242	125.997	106.487	4.91274	4.14546	-0.242701	6.02988	6.33113	5.72864	0.376457	0.316302	-0.144032	NA	0.0518735	0.0502	0.0538	0.0036	0.0202935	FALSE
ENST00000379286	ENSG00000089063	UT	LPS24	TMEM230	116.242	125.997	106.487	4.91274	4.14546	-0.242701	1.51171	2.08515	0.938281	0.244832	0.164591	-1.14367	NA	0.0130049	0.0165	0.0088	-0.0077	0.0202935	FALSE
ENST00000379299	ENSG00000089063	UT	LPS24	TMEM230	116.242	125.997	106.487	4.91274	4.14546	-0.242701	16.1438	18.8543	13.4333	0.938642	0.684401	-0.488776	NA	0.138881	0.1496	0.1261	-0.0235	0.0202935	FALSE
ENST00000228306	ENSG00000089157	UT	LPS24	RPLP0	760.5	1124.31	396.685	10.809	6.7952	-1.50295	92.9046	134.664	51.1448	3.98094	2.18535	-1.39653	NA	0.122163	0.1198	0.1289	0.0091	9.66268e-14	FALSE
ENST00000313104	ENSG00000089157	UT	LPS24	RPLP0	760.5	1124.31	396.685	10.809	6.7952	-1.50295	30.9408	46.2196	15.6619	1.24086	0.522138	-1.56063	NA	0.0406848	0.0411	0.0395	-0.0016	9.66268e-14	FALSE
ENST00000392514	ENSG00000089157	UT	LPS24	RPLP0	760.5	1124.31	396.685	10.809	6.7952	-1.50295	233.341	328.324	138.357	6.98844	3.30971	-1.24666	NA	0.306825	0.292	0.3488	0.0568	9.66268e-14	FALSE
ENST00000546989	ENSG00000089157	UT	LPS24	RPLP0	760.5	1124.31	396.685	10.809	6.7952	-1.50295	17.0281	25.9337	8.12255	0.774257	0.359856	-1.6736	NA	0.0223907	0.0231	0.0205	-0.0026	9.66268e-14	FALSE
ENST00000547475	ENSG00000089157	UT	LPS24	RPLP0	760.5	1124.31	396.685	10.809	6.7952	-1.50295	15.0081	26.4016	3.61457	2.86821	0.841586	-2.86529	NA	0.0197345	0.0235	0.0091	-0.0144	9.66268e-14	TRUE
ENST00000549098	ENSG00000089157	UT	LPS24	RPLP0	760.5	1124.31	396.685	10.809	6.7952	-1.50295	80.8588	118.117	43.6	3.63469	1.13635	-1.43761	NA	0.106323	0.1051	0.1099	0.0048	9.66268e-14	TRUE
ENST00000550856	ENSG00000089157	UT	LPS24	RPLP0	760.5	1124.31	396.685	10.809	6.7952	-1.50295	55.0123	90.1789	19.8456	3.45817	1.56477	-2.1834	NA	0.072337	0.0802	0.05	-0.0302	9.66268e-14	FALSE
ENST00000551150	ENSG00000089157	UT	LPS24	RPLP0	760.5	1124.31	396.685	10.809	6.7952	-1.50295	120.42	182.175	58.6649	5.50011	2.51225	-1.63459	NA	0.158343	0.162	0.1479	-0.0141	9.66268e-14	FALSE
ENST00000551258	ENSG00000089157	UT	LPS24	RPLP0	760.5	1124.31	396.685	10.809	6.7952	-1.50295	78.8894	118.967	38.8117	6.90378	1.93925	-1.61575	NA	0.103734	0.1058	0.0978	-0.008	9.66268e-14	TRUE
ENST00000551914	ENSG00000089157	UT	LPS24	RPLP0	760.5	1124.31	396.685	10.809	6.7952	-1.50295	9.20131	13.5174	4.8852	0.345097	0.200209	-1.46645	NA	0.012099	0.012	0.0123	0.0003	9.66268e-14	FALSE
ENST00000254108	ENSG00000089280	UT	LPS24	FUS	221.102	228.689	213.515	3.89329	3.69345	-0.0990448	11.2292	14.3174	8.14096	0.657623	0.534203	-0.813731	NA	0.0507872	0.0626	0.0381	-0.0245	6.88771e-11	FALSE
ENST00000380244	ENSG00000089280	UT	LPS24	FUS	221.102	228.689	213.515	3.89329	3.69345	-0.0990448	85.893	93.3859	78.4001	2.29307	2.39554	-0.252321	NA	0.388476	0.4084	0.3672	-0.0412	6.88771e-11	FALSE
ENST00000483853	ENSG00000089280	UT	LPS24	FUS	221.102	228.689	213.515	3.89329	3.69345	-0.0990448	5.39448	5.74022	5.04873	0.247528	0.192857	-0.184842	NA	0.0243981	0.0251	0.0236	-0.0015	6.88771e-11	NA
ENST00000487045	ENSG00000089280	UT	LPS24	FUS	221.102	228.689	213.515	3.89329	3.69345	-0.0990448	8.85511	10.1644	7.54584	0.485836	0.273762	-0.429276	NA	0.0400498	0.0444	0.0353	-0.0091	6.88771e-11	NA
ENST00000487509	ENSG00000089280	UT	LPS24	FUS	221.102	228.689	213.515	3.89329	3.69345	-0.0990448	12.0236	12.2999	11.7473	0.409901	0.374116	-0.0662618	NA	0.0543803	0.0538	0.055	0.0012	6.88771e-11	NA
ENST00000487974	ENSG00000089280	UT	LPS24	FUS	221.102	228.689	213.515	3.89329	3.69345	-0.0990448	14.3683	15.6531	13.0835	0.630655	0.403235	-0.25852	NA	0.064985	0.0684	0.0613	-0.0071	6.88771e-11	NA
ENST00000564766	ENSG00000089280	UT	LPS24	FUS	221.102	228.689	213.515	3.89329	3.69345	-0.0990448	24.6503	26.442	22.8586	0.881376	0.736564	-0.210009	NA	0.111488	0.1156	0.1071	-0.0085	6.88771e-11	NA
ENST00000566605	ENSG00000089280	UT	LPS24	FUS	221.102	228.689	213.515	3.89329	3.69345	-0.0990448	11.9486	10.4622	13.435	0.597584	0.637353	0.36051	NA	0.0540411	0.0457	0.0629	0.0172	6.88771e-11	TRUE
ENST00000568685	ENSG00000089280	UT	LPS24	FUS	221.102	228.689	213.515	3.89329	3.69345	-0.0990448	43.5039	37.0302	49.9775	2.35486	2.78864	0.432475	NA	0.196759	0.1619	0.2341	0.0722	6.88771e-11	FALSE
ENST00000398838	ENSG00000090238	UT	LPS24	YPEL3	188.525	143.749	233.301	4.97477	5.45804	0.698598	39.38	33.7813	44.9787	1.87086	2.1642	0.41291	NA	0.208885	0.235	0.1928	-0.0422	0.00537939	FALSE
ENST00000398841	ENSG00000090238	UT	LPS24	YPEL3	188.525	143.749	233.301	4.97477	5.45804	0.698598	51.8941	37.133	66.6552	1.80999	2.69894	0.843843	NA	0.275264	0.2583	0.2857	0.0274	0.00537939	FALSE
ENST00000565110	ENSG00000090238	UT	LPS24	YPEL3	188.525	143.749	233.301	4.97477	5.45804	0.698598	2.51202	1.46139	3.56265	0.247862	0.480779	1.27982	NA	0.0133246	0.0102	0.0153	0.0051	0.00537939	FALSE
ENST00000565479	ENSG00000090238	UT	LPS24	YPEL3	188.525	143.749	233.301	4.97477	5.45804	0.698598	7.30066	4.8718	9.72952	0.417656	0.529557	0.996438	NA	0.0387252	0.0339	0.0417	0.0078	0.00537939	NA
ENST00000566401	ENSG00000090238	UT	LPS24	YPEL3	188.525	143.749	233.301	4.97477	5.45804	0.698598	4.24596	2.65331	5.83861	0.166551	0.252294	1.13487	NA	0.022522	0.0185	0.025	0.0065	0.00537939	TRUE
ENST00000568674	ENSG00000090238	UT	LPS24	YPEL3	188.525	143.749	233.301	4.97477	5.45804	0.698598	54.4305	44.7092	64.1517	2.08583	2.43684	0.520816	NA	0.288717	0.311	0.275	-0.036	0.00537939	NA
ENST00000568681	ENSG00000090238	UT	LPS24	YPEL3	188.525	143.749	233.301	4.97477	5.45804	0.698598	2.97503	2.16941	3.78065	0.10404	0.154554	0.798504	NA	0.0157806	0.0151	0.0162	0.0011	0.00537939	NA
ENST00000570099	ENSG00000090238	UT	LPS24	YPEL3	188.525	143.749	233.301	4.97477	5.45804	0.698598	24.6687	16.167	33.1704	0.845841	1.38481	1.03639	NA	0.130851	0.1125	0.1422	0.0297	0.00537939	TRUE
ENST00000261267	ENSG00000090382	UT	LPS24	LYZ	3738.57	4768.03	2709.1	125.107	103.164	-0.815574	3064.07	3811.12	2317.02	77.7261	79.2044	-0.717944	NA	0.819584	0.7993	0.8553	0.056	5.508e-06	FALSE
ENST00000548839	ENSG00000090382	UT	LPS24	LYZ	3738.57	4768.03	2709.1	125.107	103.164	-0.815574	79.1967	100.368	58.0254	8.39534	6.23697	-0.790438	NA	0.0211837	0.0211	0.0214	0.0003	5.508e-06	FALSE
ENST00000549690	ENSG00000090382	UT	LPS24	LYZ	3738.57	4768.03	2709.1	125.107	103.164	-0.815574	595.301	856.54	334.062	68.709	33.8941	-1.35838	NA	0.159232	0.1796	0.1233	-0.0563	5.508e-06	FALSE
ENST00000372856	ENSG00000090621	UT	LPS24	PABPC4	120.837	180.617	61.0567	4.5171	1.95758	-1.56456	8.56591	12.3557	4.77615	0.401071	0.161192	-1.3694	NA	0.0708881	0.0684	0.0782	0.0098	0.00254996	FALSE
ENST00000372857	ENSG00000090621	UT	LPS24	PABPC4	120.837	180.617	61.0567	4.5171	1.95758	-1.56456	13.3553	21.0351	5.67546	0.588615	0.180343	-1.88813	NA	0.110523	0.1165	0.093	-0.0235	0.00254996	FALSE
ENST00000372858	ENSG00000090621	UT	LPS24	PABPC4	120.837	180.617	61.0567	4.5171	1.95758	-1.56456	34.6988	54.1535	15.2441	2.09152	0.507181	-1.82812	NA	0.287154	0.2998	0.2497	-0.0501	0.00254996	FALSE
ENST00000372862	ENSG00000090621	UT	LPS24	PABPC4	120.837	180.617	61.0567	4.5171	1.95758	-1.56456	5.46419	8.42657	2.50181	0.472243	0.101645	-1.74793	NA	0.0452195	0.0467	0.041	-0.0057	0.00254996	FALSE
ENST00000477556	ENSG00000090621	UT	LPS24	PABPC4	120.837	180.617	61.0567	4.5171	1.95758	-1.56456	3.83775	5.33059	2.34491	0.269874	0.196768	-1.18133	NA	0.0317597	0.0295	0.0384	0.0089	0.00254996	NA
ENST00000483770	ENSG00000090621	UT	LPS24	PABPC4	120.837	180.617	61.0567	4.5171	1.95758	-1.56456	5.91336	8.4757	3.35103	0.391307	0.233193	-1.33613	NA	0.0489367	0.0469	0.0549	0.008	0.00254996	NA
ENST00000484555	ENSG00000090621	UT	LPS24	PABPC4	120.837	180.617	61.0567	4.5171	1.95758	-1.56456	1.68997	2.17975	1.20019	0.175305	0.112286	-0.855534	NA	0.0139855	0.0121	0.0197	0.0076	0.00254996	NA
ENST00000492519	ENSG00000090621	UT	LPS24	PABPC4	120.837	180.617	61.0567	4.5171	1.95758	-1.56456	2.97313	4.09812	1.84815	0.245019	0.12119	-1.14462	NA	0.0246045	0.0227	0.0303	0.0076	0.00254996	NA
ENST00000513632	ENSG00000090621	UT	LPS24	PABPC4	120.837	180.617	61.0567	4.5171	1.95758	-1.56456	9.11835	13.1354	5.10127	0.526148	0.241908	-1.36281	NA	0.0754599	0.0727	0.0835	0.0108	0.00254996	NA
ENST00000525045	ENSG00000090621	UT	LPS24	PABPC4	120.837	180.617	61.0567	4.5171	1.95758	-1.56456	1.92009	2.88888	0.951292	0.147214	0.0682675	-1.59245	NA	0.0158899	0.016	0.0156	-0.0004	0.00254996	NA
ENST00000525669	ENSG00000090621	UT	LPS24	PABPC4	120.837	180.617	61.0567	4.5171	1.95758	-1.56456	5.02965	7.11357	2.94573	0.533783	0.187673	-1.26909	NA	0.0416234	0.0394	0.0482	0.0088	0.00254996	NA
ENST00000525751	ENSG00000090621	UT	LPS24	PABPC4	120.837	180.617	61.0567	4.5171	1.95758	-1.56456	11.0232	16.0246	6.02174	0.820134	0.350778	-1.41054	NA	0.0912234	0.0887	0.0986	0.0099	0.00254996	NA
ENST00000527718	ENSG00000090621	UT	LPS24	PABPC4	120.837	180.617	61.0567	4.5171	1.95758	-1.56456	4.92592	7.8552	1.99664	0.569034	0.162924	-1.9707	NA	0.040765	0.0435	0.0327	-0.0108	0.00254996	FALSE
ENST00000530186	ENSG00000090621	UT	LPS24	PABPC4	120.837	180.617	61.0567	4.5171	1.95758	-1.56456	2.72751	3.53515	1.91987	0.214537	0.167526	-0.877344	NA	0.0225718	0.0196	0.0314	0.0118	0.00254996	FALSE
ENST00000531243	ENSG00000090621	UT	LPS24	PABPC4	120.837	180.617	61.0567	4.5171	1.95758	-1.56456	4.51092	7.01422	2.00762	0.415946	0.167166	-1.79968	NA	0.0373306	0.0388	0.0329	-0.0059	0.00254996	FALSE
ENST00000393249	ENSG00000091039	UT	LPS24	OSBPL8	39.2297	31.1892	47.2702	0.846712	1.79871	0.599725	0.951308	0.712936	1.18968	0.061587	0.138468	0.730707	NA	0.0242497	0.0229	0.0252	0.0023	0.00211053	FALSE
ENST00000393250	ENSG00000091039	UT	LPS24	OSBPL8	39.2297	31.1892	47.2702	0.846712	1.79871	0.599725	23.227	19.266	27.1881	0.632582	1.08299	0.496699	NA	0.592078	0.6177	0.5752	-0.0425	0.00211053	FALSE
ENST00000547544	ENSG00000091039	UT	LPS24	OSBPL8	39.2297	31.1892	47.2702	0.846712	1.79871	0.599725	3.17241	2.00266	4.34217	0.12582	0.236946	1.11264	NA	0.0808677	0.0642	0.0919	0.0277	0.00211053	FALSE
ENST00000548485	ENSG00000091039	UT	LPS24	OSBPL8	39.2297	31.1892	47.2702	0.846712	1.79871	0.599725	0.559728	0.443231	0.676225	0.0448866	0.0606296	0.598434	NA	0.014268	0.0142	0.0143	0.0001	0.00211053	NA
ENST00000548535	ENSG00000091039	UT	LPS24	OSBPL8	39.2297	31.1892	47.2702	0.846712	1.79871	0.599725	1.24072	0.906342	1.5751	0.0607882	0.0892711	0.790615	NA	0.0316271	0.0291	0.0333	0.0042	0.00211053	NA
ENST00000549570	ENSG00000091039	UT	LPS24	OSBPL8	39.2297	31.1892	47.2702	0.846712	1.79871	0.599725	0.52033	0.545387	0.495272	0.0406732	0.0387389	-0.136433	NA	0.0132637	0.0175	0.0105	-0.007	0.00211053	FALSE
ENST00000550865	ENSG00000091039	UT	LPS24	OSBPL8	39.2297	31.1892	47.2702	0.846712	1.79871	0.599725	1.32968	1.00603	1.65332	0.0675577	0.109065	0.711121	NA	0.0338947	0.0323	0.035	0.0027	0.00211053	NA
ENST00000552178	ENSG00000091039	UT	LPS24	OSBPL8	39.2297	31.1892	47.2702	0.846712	1.79871	0.599725	1.3669	1.24128	1.49252	0.128986	0.135284	0.26398	NA	0.0348435	0.0398	0.0316	-0.0082	0.00211053	NA
ENST00000552586	ENSG00000091039	UT	LPS24	OSBPL8	39.2297	31.1892	47.2702	0.846712	1.79871	0.599725	1.8868	1.42808	2.34553	0.0802132	0.122956	0.71191	NA	0.0480962	0.0458	0.0496	0.0038	0.00211053	NA
ENST00000553139	ENSG00000091039	UT	LPS24	OSBPL8	39.2297	31.1892	47.2702	0.846712	1.79871	0.599725	0.473025	0.463799	0.482251	0.0237947	0.0233908	0.0551174	NA	0.0120578	0.0149	0.0102	-0.0047	0.00211053	FALSE
ENST00000611266	ENSG00000091039	UT	LPS24	OSBPL8	39.2297	31.1892	47.2702	0.846712	1.79871	0.599725	3.87995	2.61179	5.14812	0.0938703	0.272227	0.976292	NA	0.0989035	0.0837	0.1089	0.0252	0.00211053	FALSE
ENST00000553300	ENSG00000092199	UT	LPS24	HNRNPC	286.503	344.182	228.824	4.28381	4.08679	-0.588908	110.6	128.501	92.6997	6.62519	3.15803	-0.471099	NA	0.386036	0.3734	0.4051	0.0317	1.71142e-11	FALSE
ENST00000553753	ENSG00000092199	UT	LPS24	HNRNPC	286.503	344.182	228.824	4.28381	4.08679	-0.588908	15.1746	20.5499	9.79933	1.31417	0.744973	-1.06761	NA	0.052965	0.0597	0.0428	-0.0169	1.71142e-11	FALSE
ENST00000554383	ENSG00000092199	UT	LPS24	HNRNPC	286.503	344.182	228.824	4.28381	4.08679	-0.588908	21.4087	23.745	19.0723	1.21659	0.782356	-0.315996	NA	0.074724	0.069	0.0833	0.0143	1.71142e-11	FALSE
ENST00000554455	ENSG00000092199	UT	LPS24	HNRNPC	286.503	344.182	228.824	4.28381	4.08679	-0.588908	37.884	45.6411	30.1268	1.10384	0.863911	-0.599123	NA	0.132229	0.1326	0.1317	-0.0009	1.71142e-11	FALSE
ENST00000554969	ENSG00000092199	UT	LPS24	HNRNPC	286.503	344.182	228.824	4.28381	4.08679	-0.588908	14.3625	20.0297	8.69524	1.31367	0.602174	-1.2029	NA	0.0501303	0.0582	0.038	-0.0202	1.71142e-11	FALSE
ENST00000555309	ENSG00000092199	UT	LPS24	HNRNPC	286.503	344.182	228.824	4.28381	4.08679	-0.588908	14.2424	17.1112	11.3735	0.531719	0.551815	-0.588841	NA	0.0497111	0.0497	0.0497	0	1.71142e-11	FALSE
ENST00000555883	ENSG00000092199	UT	LPS24	HNRNPC	286.503	344.182	228.824	4.28381	4.08679	-0.588908	4.12676	5.29442	2.9591	0.347832	0.322288	-0.837168	NA	0.0144039	0.0154	0.0129	-0.0025	1.71142e-11	FALSE
ENST00000555914	ENSG00000092199	UT	LPS24	HNRNPC	286.503	344.182	228.824	4.28381	4.08679	-0.588908	21.2397	28.0814	14.398	1.39234	0.741576	-0.963256	NA	0.0741343	0.0816	0.0629	-0.0187	1.71142e-11	FALSE
ENST00000557201	ENSG00000092199	UT	LPS24	HNRNPC	286.503	344.182	228.824	4.28381	4.08679	-0.588908	32.1865	39.7024	24.6706	0.887911	0.703803	-0.68621	NA	0.112343	0.1154	0.1078	-0.0076	1.71142e-11	FALSE
ENST00000207636	ENSG00000093010	UT	LPS24	COMT	121.001	163.227	78.7751	4.21329	2.74012	-1.05098	6.87195	9.51979	4.2241	0.738213	0.323969	-1.17039	NA	0.0567924	0.0583	0.0536	-0.0047	0.00021664	TRUE
ENST00000361682	ENSG00000093010	UT	LPS24	COMT	121.001	163.227	78.7751	4.21329	2.74012	-1.05098	36.2885	46.4791	26.0979	1.83598	0.883697	-0.832405	NA	0.299902	0.2848	0.3313	0.0465	0.00021664	FALSE
ENST00000403710	ENSG00000093010	UT	LPS24	COMT	121.001	163.227	78.7751	4.21329	2.74012	-1.05098	28.4196	39.8349	17.0043	2.62309	1.40668	-1.22765	NA	0.23487	0.244	0.2159	-0.0281	0.00021664	FALSE
ENST00000407537	ENSG00000093010	UT	LPS24	COMT	121.001	163.227	78.7751	4.21329	2.74012	-1.05098	9.82159	17.3267	2.31646	2.56986	0.594876	-2.89762	NA	0.0811695	0.1062	0.0294	-0.0768	0.00021664	FALSE
ENST00000412786	ENSG00000093010	UT	LPS24	COMT	121.001	163.227	78.7751	4.21329	2.74012	-1.05098	7.13648	9.7122	4.56076	0.789722	0.361686	-1.08885	NA	0.0589786	0.0595	0.0579	-0.0016	0.00021664	FALSE
ENST00000428707	ENSG00000093010	UT	LPS24	COMT	121.001	163.227	78.7751	4.21329	2.74012	-1.05098	3.63703	4.14486	3.12919	0.171335	0.126893	-0.404407	NA	0.0300578	0.0254	0.0397	0.0143	0.00021664	FALSE
ENST00000449653	ENSG00000093010	UT	LPS24	COMT	121.001	163.227	78.7751	4.21329	2.74012	-1.05098	20.1304	24.5263	15.7346	4.25401	2.24752	-0.640062	NA	0.166366	0.1503	0.1997	0.0494	0.00021664	FALSE
ENST00000467943	ENSG00000093010	UT	LPS24	COMT	121.001	163.227	78.7751	4.21329	2.74012	-1.05098	7.04197	9.64023	4.44371	0.791452	0.468282	-1.11555	NA	0.0581976	0.0591	0.0564	-0.0027	0.00021664	NA
ENST00000262607	ENSG00000093072	UT	LPS24	CECR1	132.928	224.3	41.5549	7.11014	2.05916	-2.43206	20.0507	35.0135	5.08781	2.4028	0.546358	-2.78037	NA	0.150839	0.1561	0.1224	-0.0337	6.60319e-05	FALSE
ENST00000399837	ENSG00000093072	UT	LPS24	CECR1	132.928	224.3	41.5549	7.11014	2.05916	-2.43206	40.9571	69.4311	12.483	3.45604	0.689354	-2.47466	NA	0.308115	0.3095	0.3004	-0.0091	6.60319e-05	FALSE
ENST00000399839	ENSG00000093072	UT	LPS24	CECR1	132.928	224.3	41.5549	7.11014	2.05916	-2.43206	11.5324	19.9027	3.16203	1.25311	0.309898	-2.65021	NA	0.0867568	0.0887	0.0761	-0.0126	6.60319e-05	FALSE
ENST00000449907	ENSG00000093072	UT	LPS24	CECR1	132.928	224.3	41.5549	7.11014	2.05916	-2.43206	5.18076	8.4112	1.95032	0.438895	0.176913	-2.10294	NA	0.0389743	0.0375	0.0469	0.0094	6.60319e-05	FALSE
ENST00000469063	ENSG00000093072	UT	LPS24	CECR1	132.928	224.3	41.5549	7.11014	2.05916	-2.43206	29.5605	49.1995	9.92145	1.826	0.589403	-2.30886	NA	0.22238	0.2193	0.2388	0.0195	6.60319e-05	NA
ENST00000480276	ENSG00000093072	UT	LPS24	CECR1	132.928	224.3	41.5549	7.11014	2.05916	-2.43206	15.8382	26.0272	5.64924	0.952998	0.318056	-2.20189	NA	0.119149	0.116	0.1359	0.0199	6.60319e-05	NA
ENST00000543038	ENSG00000093072	UT	LPS24	CECR1	132.928	224.3	41.5549	7.11014	2.05916	-2.43206	8.7093	14.5958	2.82283	0.483657	0.139808	-2.36622	NA	0.0655191	0.0651	0.0679	0.0028	6.60319e-05	FALSE
ENST00000342112	ENSG00000095383	UT	LPS24	TBC1D2	33.3403	39.2563	27.4243	1.41474	0.897566	-0.517313	4.90578	6.17697	3.6346	0.290607	0.213144	-0.763472	NA	0.147143	0.1573	0.1325	-0.0248	0.0193716	FALSE
ENST00000375063	ENSG00000095383	UT	LPS24	TBC1D2	33.3403	39.2563	27.4243	1.41474	0.897566	-0.517313	4.24763	4.72457	3.77068	0.31178	0.259054	-0.324586	NA	0.127402	0.1204	0.1375	0.0171	0.0193716	FALSE
ENST00000375064	ENSG00000095383	UT	LPS24	TBC1D2	33.3403	39.2563	27.4243	1.41474	0.897566	-0.517313	11.4121	14.0254	8.79878	0.672078	0.426037	-0.672061	NA	0.342292	0.3573	0.3208	-0.0365	0.0193716	FALSE
ENST00000465784	ENSG00000095383	UT	LPS24	TBC1D2	33.3403	39.2563	27.4243	1.41474	0.897566	-0.517313	12.7748	14.3293	11.2202	1.09374	0.682279	-0.352592	NA	0.383163	0.365	0.4091	0.0441	0.0193716	FALSE
ENST00000345541	ENSG00000095787	UT	LPS24	WAC	41.2394	34.0641	48.4147	1.10044	1.54916	0.507069	0.97878	0.972471	0.98509	0.0673213	0.0632499	0.0184119	NA	0.0237341	0.0285	0.0203	-0.0082	4.0291e-20	NA
ENST00000347934	ENSG00000095787	UT	LPS24	WAC	41.2394	34.0641	48.4147	1.10044	1.54916	0.507069	5.681	4.77256	6.58945	0.214488	0.274826	0.464561	NA	0.137757	0.1401	0.1361	-0.004	4.0291e-20	FALSE
ENST00000354911	ENSG00000095787	UT	LPS24	WAC	41.2394	34.0641	48.4147	1.10044	1.54916	0.507069	17.4603	12.5637	22.357	0.839565	1.13275	0.830957	NA	0.42339	0.3688	0.4618	0.093	4.0291e-20	FALSE
ENST00000375646	ENSG00000095787	UT	LPS24	WAC	41.2394	34.0641	48.4147	1.10044	1.54916	0.507069	5.70964	4.81038	6.60889	0.175506	0.237343	0.457443	NA	0.138451	0.1412	0.1365	-0.0047	4.0291e-20	FALSE
ENST00000375664	ENSG00000095787	UT	LPS24	WAC	41.2394	34.0641	48.4147	1.10044	1.54916	0.507069	2.73324	3.39571	2.07077	0.125143	0.155873	-0.710835	NA	0.0662774	0.0997	0.0428	-0.0569	4.0291e-20	FALSE
ENST00000414108	ENSG00000095787	UT	LPS24	WAC	41.2394	34.0641	48.4147	1.10044	1.54916	0.507069	0.554093	0.468071	0.640114	0.0355393	0.0428939	0.443468	NA	0.013436	0.0137	0.0132	-0.0005	4.0291e-20	FALSE
ENST00000442148	ENSG00000095787	UT	LPS24	WAC	41.2394	34.0641	48.4147	1.10044	1.54916	0.507069	0.471148	0.489855	0.45244	0.0408111	0.0340082	-0.112243	NA	0.0114247	0.0144	0.0093	-0.0051	4.0291e-20	FALSE
ENST00000448193	ENSG00000095787	UT	LPS24	WAC	41.2394	34.0641	48.4147	1.10044	1.54916	0.507069	1.88186	1.74525	2.01847	0.130071	0.135596	0.208716	NA	0.0456325	0.0512	0.0417	-0.0095	4.0291e-20	FALSE
ENST00000476046	ENSG00000095787	UT	LPS24	WAC	41.2394	34.0641	48.4147	1.10044	1.54916	0.507069	1.06696	0.991175	1.14275	0.0725776	0.0684104	0.203386	NA	0.0258724	0.0291	0.0236	-0.0055	4.0291e-20	NA
ENST00000530865	ENSG00000095787	UT	LPS24	WAC	41.2394	34.0641	48.4147	1.10044	1.54916	0.507069	0.798406	0.678375	0.918438	0.0560798	0.0683755	0.431611	NA	0.0193603	0.0199	0.019	-0.0009	4.0291e-20	NA
ENST00000532233	ENSG00000095787	UT	LPS24	WAC	41.2394	34.0641	48.4147	1.10044	1.54916	0.507069	1.80437	1.3533	2.25545	0.0700168	0.105389	0.732693	NA	0.0437536	0.0397	0.0466	0.0069	4.0291e-20	NA
ENST00000353801	ENSG00000096384	UT	LPS24	HSP90AB1	362.929	463.117	262.741	5.17332	5.51237	-0.817713	8.1286	12.3937	3.86346	2.57182	0.506547	-1.67908	NA	0.0223972	0.0268	0.0147	-0.0121	2.96512e-13	FALSE
ENST00000371554	ENSG00000096384	UT	LPS24	HSP90AB1	362.929	463.117	262.741	5.17332	5.51237	-0.817713	28.1238	27.8782	28.3694	5.49426	4.08285	0.0251911	NA	0.0774912	0.0602	0.108	0.0478	2.96512e-13	FALSE
ENST00000371646	ENSG00000096384	UT	LPS24	HSP90AB1	362.929	463.117	262.741	5.17332	5.51237	-0.817713	325.65	420.981	230.319	9.01445	6.78389	-0.870096	NA	0.897283	0.909	0.8766	-0.0324	2.96512e-13	FALSE
ENST00000397274	ENSG00000099331	UT	LPS24	MYO9B	161.043	174.789	147.297	6.75804	3.68024	-0.246869	1.61526	1.75076	1.47976	0.24216	0.192022	-0.241116	NA	0.01003	0.01	0.01	0	0.0123263	FALSE
ENST00000593411	ENSG00000099331	UT	LPS24	MYO9B	161.043	174.789	147.297	6.75804	3.68024	-0.246869	3.93688	4.30334	3.57041	0.284005	0.206576	-0.268678	NA	0.0244461	0.0246	0.0242	-0.0004	0.0123263	NA
ENST00000593533	ENSG00000099331	UT	LPS24	MYO9B	161.043	174.789	147.297	6.75804	3.68024	-0.246869	4.20245	3.78725	4.61765	0.166638	0.193089	0.285326	NA	0.0260952	0.0217	0.0313	0.0096	0.0123263	NA
ENST00000594971	ENSG00000099331	UT	LPS24	MYO9B	161.043	174.789	147.297	6.75804	3.68024	-0.246869	5.16453	6.19361	4.13544	0.280214	0.164987	-0.581581	NA	0.0320692	0.0354	0.0281	-0.0073	0.0123263	FALSE
ENST00000595618	ENSG00000099331	UT	LPS24	MYO9B	161.043	174.789	147.297	6.75804	3.68024	-0.246869	5.21549	5.79818	4.6328	0.799217	0.61978	-0.323091	NA	0.0323857	0.0332	0.0315	-0.0017	0.0123263	FALSE
ENST00000595641	ENSG00000099331	UT	LPS24	MYO9B	161.043	174.789	147.297	6.75804	3.68024	-0.246869	8.42213	8.43259	8.41167	0.675922	0.721654	-0.00357881	NA	0.0522974	0.0482	0.0571	0.0089	0.0123263	FALSE
ENST00000597572	ENSG00000099331	UT	LPS24	MYO9B	161.043	174.789	147.297	6.75804	3.68024	-0.246869	34.5299	40.5961	28.4636	1.84477	1.10064	-0.51207	NA	0.214414	0.2323	0.1932	-0.0391	0.0123263	NA
ENST00000597881	ENSG00000099331	UT	LPS24	MYO9B	161.043	174.789	147.297	6.75804	3.68024	-0.246869	10.066	12.1873	7.94459	0.935661	0.727837	-0.616704	NA	0.0625047	0.0697	0.0539	-0.0158	0.0123263	NA
ENST00000598101	ENSG00000099331	UT	LPS24	MYO9B	161.043	174.789	147.297	6.75804	3.68024	-0.246869	21.652	22.2893	21.0148	1.17682	0.760194	-0.0849062	NA	0.134449	0.1275	0.1427	0.0152	0.0123263	NA
ENST00000598464	ENSG00000099331	UT	LPS24	MYO9B	161.043	174.789	147.297	6.75804	3.68024	-0.246869	4.25406	4.88085	3.62727	0.798204	0.194896	-0.427229	NA	0.0264157	0.0279	0.0246	-0.0033	0.0123263	NA
ENST00000601490	ENSG00000099331	UT	LPS24	MYO9B	161.043	174.789	147.297	6.75804	3.68024	-0.246869	45.4642	47.297	43.6313	2.03525	1.31872	-0.11636	NA	0.28231	0.2706	0.2962	0.0256	0.0123263	NA
ENST00000601749	ENSG00000099331	UT	LPS24	MYO9B	161.043	174.789	147.297	6.75804	3.68024	-0.246869	6.1617	6.83145	5.49194	0.73629	0.231921	-0.314362	NA	0.0382612	0.0391	0.0373	-0.0018	0.0123263	NA
ENST00000602158	ENSG00000099331	UT	LPS24	MYO9B	161.043	174.789	147.297	6.75804	3.68024	-0.246869	6.30926	5.83209	6.78643	0.220385	0.294807	0.218292	NA	0.0391775	0.0334	0.0461	0.0127	0.0123263	TRUE
ENST00000215375	ENSG00000099624	UT	LPS24	ATP5D	146.273	208.733	83.8137	3.30494	1.90274	-1.3163	38.4738	52.0695	24.878	1.54902	0.761121	-1.06526	NA	0.263027	0.2495	0.2968	0.0473	0.00102411	FALSE
ENST00000395633	ENSG00000099624	UT	LPS24	ATP5D	146.273	208.733	83.8137	3.30494	1.90274	-1.3163	68.0203	99.7786	36.2619	2.71189	1.24981	-1.46002	NA	0.465022	0.478	0.4326	-0.0454	0.00102411	FALSE
ENST00000588538	ENSG00000099624	UT	LPS24	ATP5D	146.273	208.733	83.8137	3.30494	1.90274	-1.3163	5.62416	7.67195	3.57636	0.291521	0.132017	-1.09895	NA	0.0384497	0.0368	0.0427	0.0059	0.00102411	NA
ENST00000589478	ENSG00000099624	UT	LPS24	ATP5D	146.273	208.733	83.8137	3.30494	1.90274	-1.3163	3.13569	3.9759	2.29548	0.184924	0.125313	-0.789838	NA	0.0214372	0.019	0.0274	0.0084	0.00102411	NA
ENST00000590265	ENSG00000099624	UT	LPS24	ATP5D	146.273	208.733	83.8137	3.30494	1.90274	-1.3163	5.66539	7.57603	3.75475	0.236608	0.144481	-1.01079	NA	0.0387315	0.0363	0.0448	0.0085	0.00102411	NA
ENST00000591249	ENSG00000099624	UT	LPS24	ATP5D	146.273	208.733	83.8137	3.30494	1.90274	-1.3163	16.4077	25.482	7.33346	1.25102	0.465052	-1.79551	NA	0.112172	0.1221	0.0875	-0.0346	0.00102411	FALSE
ENST00000591660	ENSG00000099624	UT	LPS24	ATP5D	146.273	208.733	83.8137	3.30494	1.90274	-1.3163	2.02526	3.19061	0.859908	0.680338	0.151531	-1.87941	NA	0.0138457	0.0153	0.0103	-0.005	0.00102411	FALSE
ENST00000614837	ENSG00000099624	UT	LPS24	ATP5D	146.273	208.733	83.8137	3.30494	1.90274	-1.3163	5.88556	7.61233	4.15879	0.419799	0.26886	-0.870603	NA	0.0402368	0.0365	0.0496	0.0131	0.00102411	NA
ENST00000215555	ENSG00000099785	UT	LPS24	2002-03-01	65.0192	57.9264	72.1121	1.23507	2.17554	0.315971	28.1869	26.5232	29.8505	1.14881	1.4896	0.170442	NA	0.433516	0.4579	0.4139	-0.044	0.0225432	FALSE
ENST00000381035	ENSG00000099785	UT	LPS24	2002-03-01	65.0192	57.9264	72.1121	1.23507	2.17554	0.315971	4.58682	4.23514	4.93851	0.138945	0.17932	0.221182	NA	0.0705456	0.0731	0.0685	-0.0046	0.0225432	FALSE
ENST00000594796	ENSG00000099785	UT	LPS24	2002-03-01	65.0192	57.9264	72.1121	1.23507	2.17554	0.315971	2.79578	2.2909	3.30067	0.126599	0.156456	0.524923	NA	0.0429993	0.0395	0.0458	0.0063	0.0225432	NA
ENST00000595142	ENSG00000099785	UT	LPS24	2002-03-01	65.0192	57.9264	72.1121	1.23507	2.17554	0.315971	2.95398	2.54247	3.36549	0.251185	0.290858	0.403202	NA	0.0454324	0.0439	0.0467	0.0028	0.0225432	FALSE
ENST00000601724	ENSG00000099785	UT	LPS24	2002-03-01	65.0192	57.9264	72.1121	1.23507	2.17554	0.315971	4.24338	4.08984	4.39692	0.161411	0.202772	0.104202	NA	0.0652634	0.0706	0.061	-0.0096	0.0225432	FALSE
ENST00000602117	ENSG00000099785	UT	LPS24	2002-03-01	65.0192	57.9264	72.1121	1.23507	2.17554	0.315971	21.4961	17.3706	25.6215	0.768324	1.33062	0.560438	NA	0.330611	0.2999	0.3553	0.0554	0.0225432	FALSE
ENST00000215565	ENSG00000099795	UT	LPS24	NDUFB7	264.574	327.343	201.805	4.14316	3.25022	-0.697816	231.719	281.241	182.196	3.72674	2.86026	-0.62629	NA	0.875818	0.8592	0.9028	0.0436	5.08722e-06	FALSE
ENST00000593353	ENSG00000099795	UT	LPS24	NDUFB7	264.574	327.343	201.805	4.14316	3.25022	-0.697816	32.8554	46.1018	19.6089	2.03684	1.58417	-1.2329	NA	0.124182	0.1408	0.0972	-0.0436	5.08722e-06	TRUE
ENST00000350608	ENSG00000099977	UT	LPS24	DDT	99.2909	119.499	79.0827	2.37261	1.64927	-0.595504	55.7721	70.6611	40.8831	3.91496	2.83948	-0.789264	NA	0.561704	0.5913	0.517	-0.0743	0.00343238	FALSE
ENST00000398344	ENSG00000099977	UT	LPS24	DDT	99.2909	119.499	79.0827	2.37261	1.64927	-0.595504	39.3767	44.2609	34.4924	3.48201	2.48382	-0.359662	NA	0.396579	0.3704	0.4362	0.0658	0.00343238	FALSE
ENST00000428792	ENSG00000099977	UT	LPS24	DDT	99.2909	119.499	79.0827	2.37261	1.64927	-0.595504	2.03914	2.22127	1.85701	0.186481	0.174389	-0.257136	NA	0.0205371	0.0186	0.0235	0.0049	0.00343238	FALSE
ENST00000215832	ENSG00000100030	UT	LPS24	MAPK1	39.8926	33.9082	45.8769	1.4047	0.864413	0.436024	9.49182	7.04395	11.9397	0.262325	0.43281	0.760469	NA	0.237935	0.2077	0.2603	0.0526	0.00556283	FALSE
ENST00000398822	ENSG00000100030	UT	LPS24	MAPK1	39.8926	33.9082	45.8769	1.4047	0.864413	0.436024	27.0697	24.4836	29.6557	1.30474	0.64465	0.27639	NA	0.678565	0.7221	0.6464	-0.0757	0.00556283	FALSE
ENST00000491588	ENSG00000100030	UT	LPS24	MAPK1	39.8926	33.9082	45.8769	1.4047	0.864413	0.436024	1.7897	1.10762	2.47177	0.124429	0.167188	1.15094	NA	0.0448629	0.0327	0.0539	0.0212	0.00556283	NA
ENST00000544786	ENSG00000100030	UT	LPS24	MAPK1	39.8926	33.9082	45.8769	1.4047	0.864413	0.436024	1.54135	1.27297	1.80974	0.243301	0.316531	0.504242	NA	0.0386376	0.0375	0.0394	0.0019	0.00556283	FALSE
ENST00000248901	ENSG00000100055	UT	LPS24	CYTH4	150.189	108.76	191.618	2.83962	5.31235	0.81702	40.9053	34.0287	47.7819	1.44513	2.17588	0.489589	NA	0.272359	0.3129	0.2494	-0.0635	0.000378216	FALSE
ENST00000402997	ENSG00000100055	UT	LPS24	CYTH4	150.189	108.76	191.618	2.83962	5.31235	0.81702	19.8203	14.4781	25.1626	0.565165	0.888267	0.796992	NA	0.131969	0.1331	0.1313	-0.0018	0.000378216	FALSE
ENST00000405206	ENSG00000100055	UT	LPS24	CYTH4	150.189	108.76	191.618	2.83962	5.31235	0.81702	5.35948	3.6964	7.02256	0.191243	0.360153	0.924033	NA	0.0356849	0.034	0.0366	0.0026	0.000378216	FALSE
ENST00000439667	ENSG00000100055	UT	LPS24	CYTH4	150.189	108.76	191.618	2.83962	5.31235	0.81702	3.17615	1.95205	4.40025	0.163397	0.234862	1.1685	NA	0.0211477	0.0179	0.023	0.0051	0.000378216	NA
ENST00000446506	ENSG00000100055	UT	LPS24	CYTH4	150.189	108.76	191.618	2.83962	5.31235	0.81702	13.5679	8.91491	18.2208	0.648728	1.03551	1.03047	NA	0.0903387	0.082	0.0951	0.0131	0.000378216	FALSE
ENST00000447919	ENSG00000100055	UT	LPS24	CYTH4	150.189	108.76	191.618	2.83962	5.31235	0.81702	3.7246	2.32316	5.12604	0.334436	0.656647	1.13837	NA	0.0247994	0.0214	0.0268	0.0054	0.000378216	NA
ENST00000457992	ENSG00000100055	UT	LPS24	CYTH4	150.189	108.76	191.618	2.83962	5.31235	0.81702	1.59777	0.701326	2.49421	0.18072	0.42395	1.81577	NA	0.0106384	0.0064	0.013	0.0066	0.000378216	FALSE
ENST00000462927	ENSG00000100055	UT	LPS24	CYTH4	150.189	108.76	191.618	2.83962	5.31235	0.81702	45.1804	29.9199	60.4408	1.47207	2.82702	1.01417	NA	0.300824	0.2751	0.3154	0.0403	0.000378216	NA
ENST00000467664	ENSG00000100055	UT	LPS24	CYTH4	150.189	108.76	191.618	2.83962	5.31235	0.81702	5.7241	4.30496	7.14323	0.267183	0.275343	0.729245	NA	0.0381126	0.0396	0.0373	-0.0023	0.000378216	NA
ENST00000469886	ENSG00000100055	UT	LPS24	CYTH4	150.189	108.76	191.618	2.83962	5.31235	0.81702	6.10483	4.67499	7.53467	0.292693	0.33231	0.687412	NA	0.0406477	0.043	0.0393	-0.0037	0.000378216	NA
ENST00000480510	ENSG00000100055	UT	LPS24	CYTH4	150.189	108.76	191.618	2.83962	5.31235	0.81702	5.02811	3.76583	6.29038	0.508531	0.795837	0.738645	NA	0.0334785	0.0346	0.0328	-0.0018	0.000378216	NA
ENST00000215909	ENSG00000100097	UT	LPS24	LGALS1	2735.65	2649.06	2822.24	53.4227	53.5512	0.0913602	2183.27	2143.31	2223.24	35.1524	30.6159	0.0528224	NA	0.798083	0.8091	0.7878	-0.0213	0.00376581	FALSE
ENST00000425542	ENSG00000100097	UT	LPS24	LGALS1	2735.65	2649.06	2822.24	53.4227	53.5512	0.0913602	41.0673	28.94	53.1945	1.4059	2.53333	0.877983	NA	0.0150119	0.0109	0.0188	0.0079	0.00376581	TRUE
ENST00000454173	ENSG00000100097	UT	LPS24	LGALS1	2735.65	2649.06	2822.24	53.4227	53.5512	0.0913602	468.072	436.979	499.165	42.628	45.1754	0.191949	NA	0.171101	0.165	0.1769	0.0119	0.00376581	TRUE
ENST00000381683	ENSG00000100129	UT	LPS24	EIF3L	156.886	211.474	102.297	3.83197	1.88355	-1.04764	3.07899	5.58862	0.569367	1.74212	0.306093	-3.27252	NA	0.0196257	0.0264	0.0056	-0.0208	5.44296e-05	FALSE
ENST00000406934	ENSG00000100129	UT	LPS24	EIF3L	156.886	211.474	102.297	3.83197	1.88355	-1.04764	30.0072	37.5575	22.457	2.7054	1.15307	-0.741678	NA	0.191268	0.1776	0.2195	0.0419	5.44296e-05	FALSE
ENST00000412331	ENSG00000100129	UT	LPS24	EIF3L	156.886	211.474	102.297	3.83197	1.88355	-1.04764	24.2913	33.3999	15.1828	1.16786	0.484669	-1.13688	NA	0.154835	0.1579	0.1484	-0.0095	5.44296e-05	FALSE
ENST00000436452	ENSG00000100129	UT	LPS24	EIF3L	156.886	211.474	102.297	3.83197	1.88355	-1.04764	3.04773	4.65218	1.44328	0.718646	0.247704	-1.6817	NA	0.0194264	0.022	0.0141	-0.0079	5.44296e-05	TRUE
ENST00000450376	ENSG00000100129	UT	LPS24	EIF3L	156.886	211.474	102.297	3.83197	1.88355	-1.04764	2.00578	2.92539	1.08617	0.196515	0.119027	-1.42107	NA	0.012785	0.0138	0.0106	-0.0032	5.44296e-05	FALSE
ENST00000464790	ENSG00000100129	UT	LPS24	EIF3L	156.886	211.474	102.297	3.83197	1.88355	-1.04764	5.06875	6.40998	3.72752	0.341384	0.166123	-0.780487	NA	0.0323086	0.0303	0.0364	0.0061	5.44296e-05	NA
ENST00000477256	ENSG00000100129	UT	LPS24	EIF3L	156.886	211.474	102.297	3.83197	1.88355	-1.04764	25.9697	34.7289	17.2105	5.8843	2.84298	-1.01242	NA	0.165533	0.1642	0.1682	0.004	5.44296e-05	NA
ENST00000482600	ENSG00000100129	UT	LPS24	EIF3L	156.886	211.474	102.297	3.83197	1.88355	-1.04764	4.5946	5.71702	3.47217	0.477711	0.177495	-0.717797	NA	0.0292863	0.027	0.0339	0.0069	5.44296e-05	NA
ENST00000624234	ENSG00000100129	UT	LPS24	EIF3L	156.886	211.474	102.297	3.83197	1.88355	-1.04764	55.5495	75.8504	35.2487	2.81291	1.17858	-1.10537	NA	0.354076	0.3587	0.3446	-0.0141	5.44296e-05	FALSE
ENST00000216019	ENSG00000100201	UT	LPS24	DDX17	100.909	102.622	99.1967	1.84372	1.75916	-0.0489715	12.1178	10.7816	13.454	0.516708	0.591945	0.319194	NA	0.120086	0.1051	0.1356	0.0305	6.33586e-05	NA
ENST00000396821	ENSG00000100201	UT	LPS24	DDX17	100.909	102.622	99.1967	1.84372	1.75916	-0.0489715	12.2939	12.8947	11.6931	0.350867	0.430744	-0.141005	NA	0.121831	0.1257	0.1179	-0.0078	6.33586e-05	FALSE
ENST00000403230	ENSG00000100201	UT	LPS24	DDX17	100.909	102.622	99.1967	1.84372	1.75916	-0.0489715	58.7455	62.4553	55.0357	1.09595	1.04032	-0.182425	NA	0.582161	0.6086	0.5548	-0.0538	6.33586e-05	FALSE
ENST00000431312	ENSG00000100201	UT	LPS24	DDX17	100.909	102.622	99.1967	1.84372	1.75916	-0.0489715	1.33707	1.08907	1.58506	0.0802054	0.128053	0.537329	NA	0.0132502	0.0106	0.016	0.0054	6.33586e-05	NA
ENST00000467279	ENSG00000100201	UT	LPS24	DDX17	100.909	102.622	99.1967	1.84372	1.75916	-0.0489715	1.36995	1.45232	1.28758	0.156798	0.0822519	-0.172434	NA	0.013576	0.0142	0.013	-0.0012	6.33586e-05	NA
ENST00000475004	ENSG00000100201	UT	LPS24	DDX17	100.909	102.622	99.1967	1.84372	1.75916	-0.0489715	7.57872	6.99774	8.1597	0.252642	0.282086	0.221333	NA	0.0751042	0.0682	0.0823	0.0141	6.33586e-05	TRUE
ENST00000477112	ENSG00000100201	UT	LPS24	DDX17	100.909	102.622	99.1967	1.84372	1.75916	-0.0489715	1.57758	1.55542	1.59975	0.113052	0.0776821	0.0402904	NA	0.0156337	0.0152	0.0161	0.0009	6.33586e-05	NA
ENST00000497196	ENSG00000100201	UT	LPS24	DDX17	100.909	102.622	99.1967	1.84372	1.75916	-0.0489715	5.44919	5.02636	5.87203	0.302666	0.235201	0.223933	NA	0.0540008	0.049	0.0592	0.0102	6.33586e-05	NA
ENST00000216037	ENSG00000100219	UT	LPS24	XBP1	131.807	138.681	124.934	2.84737	4.79459	-0.150596	49.3763	48.1408	50.6118	2.94844	2.84263	0.0721976	NA	0.37461	0.3471	0.4051	0.058	0.000346332	FALSE
ENST00000344347	ENSG00000100219	UT	LPS24	XBP1	131.807	138.681	124.934	2.84737	4.79459	-0.150596	4.45733	3.12093	5.79373	0.969955	1.47577	0.890391	NA	0.033817	0.0225	0.0464	0.0239	0.000346332	FALSE
ENST00000403532	ENSG00000100219	UT	LPS24	XBP1	131.807	138.681	124.934	2.84737	4.79459	-0.150596	31.7281	37.0543	26.4018	2.68607	2.67173	-0.488848	NA	0.240716	0.2672	0.2113	-0.0559	0.000346332	FALSE
ENST00000405219	ENSG00000100219	UT	LPS24	XBP1	131.807	138.681	124.934	2.84737	4.79459	-0.150596	1.5124	1.38641	1.63838	0.183295	0.606194	0.239325	NA	0.0114743	0.01	0.0131	0.0031	0.000346332	FALSE
ENST00000484256	ENSG00000100219	UT	LPS24	XBP1	131.807	138.681	124.934	2.84737	4.79459	-0.150596	10.7845	11.5165	10.0525	0.653303	0.753091	-0.19597	NA	0.0818202	0.083	0.0805	-0.0025	0.000346332	NA
ENST00000611155	ENSG00000100219	UT	LPS24	XBP1	131.807	138.681	124.934	2.84737	4.79459	-0.150596	32.7472	36.1427	29.3516	1.9649	2.00786	-0.300176	NA	0.248447	0.2606	0.2349	-0.0257	0.000346332	FALSE
ENST00000348911	ENSG00000100241	UT	LPS24	SBF1	23.7353	20.9957	26.4749	0.598627	0.617806	0.334392	4.40738	3.63917	5.17558	0.0890908	0.130645	0.506935	NA	0.185689	0.1733	0.1955	0.0222	0.00409909	FALSE
ENST00000380817	ENSG00000100241	UT	LPS24	SBF1	23.7353	20.9957	26.4749	0.598627	0.617806	0.334392	6.52964	6.23409	6.82519	0.0841896	0.111495	0.130489	NA	0.275103	0.2969	0.2578	-0.0391	0.00409909	FALSE
ENST00000418590	ENSG00000100241	UT	LPS24	SBF1	23.7353	20.9957	26.4749	0.598627	0.617806	0.334392	1.15812	0.981785	1.33446	0.0610445	0.0865933	0.438927	NA	0.0487933	0.0468	0.0504	0.0036	0.00409909	FALSE
ENST00000470434	ENSG00000100241	UT	LPS24	SBF1	23.7353	20.9957	26.4749	0.598627	0.617806	0.334392	1.27916	1.11208	1.44624	0.0835021	0.110992	0.376078	NA	0.0538927	0.053	0.0546	0.0016	0.00409909	NA
ENST00000473724	ENSG00000100241	UT	LPS24	SBF1	23.7353	20.9957	26.4749	0.598627	0.617806	0.334392	2.80929	2.34801	3.27057	0.119716	0.155927	0.476378	NA	0.118359	0.1118	0.1235	0.0117	0.00409909	NA
ENST00000476293	ENSG00000100241	UT	LPS24	SBF1	23.7353	20.9957	26.4749	0.598627	0.617806	0.334392	6.42543	5.58754	7.26331	0.357664	0.338498	0.377819	NA	0.270712	0.2661	0.2743	0.0082	0.00409909	NA
ENST00000477234	ENSG00000100241	UT	LPS24	SBF1	23.7353	20.9957	26.4749	0.598627	0.617806	0.334392	1.12628	1.093	1.15957	0.101593	0.0608311	0.0845541	NA	0.0474519	0.0521	0.0438	-0.0083	0.00409909	NA
ENST00000317368	ENSG00000100280	UT	LPS24	AP1B1	49.3637	63.8496	34.8778	1.86109	1.09886	-0.872179	7.98372	11.3799	4.58756	1.04038	0.347767	-1.30881	NA	0.161733	0.1782	0.1315	-0.0467	3.18926e-06	FALSE
ENST00000357586	ENSG00000100280	UT	LPS24	AP1B1	49.3637	63.8496	34.8778	1.86109	1.09886	-0.872179	10.8213	14.3731	7.26942	0.587518	0.355494	-0.98248	NA	0.219215	0.2251	0.2084	-0.0167	3.18926e-06	FALSE
ENST00000415756	ENSG00000100280	UT	LPS24	AP1B1	49.3637	63.8496	34.8778	1.86109	1.09886	-0.872179	3.61763	4.72208	2.51317	0.297515	0.127129	-0.907238	NA	0.0732852	0.074	0.0721	-0.0019	3.18926e-06	FALSE
ENST00000432560	ENSG00000100280	UT	LPS24	AP1B1	49.3637	63.8496	34.8778	1.86109	1.09886	-0.872179	22.894	28.1167	17.6713	1.1657	0.598617	-0.669717	NA	0.463782	0.4404	0.5067	0.0663	3.18926e-06	FALSE
ENST00000473606	ENSG00000100280	UT	LPS24	AP1B1	49.3637	63.8496	34.8778	1.86109	1.09886	-0.872179	1.32351	1.7016	0.945412	0.0907333	0.0584646	-0.84115	NA	0.0268113	0.0267	0.0271	0.0004	3.18926e-06	NA
ENST00000482818	ENSG00000100280	UT	LPS24	AP1B1	49.3637	63.8496	34.8778	1.86109	1.09886	-0.872179	2.12226	2.72547	1.51906	0.102778	0.0525128	-0.839143	NA	0.0429924	0.0427	0.0436	0.0009	3.18926e-06	NA
ENST00000404284	ENSG00000100284	UT	LPS24	TOM1	135.719	82.8596	188.578	1.60436	3.71596	1.18632	25.2265	8.52382	41.9292	0.966637	3.1225	2.29703	NA	0.185873	0.1029	0.2223	0.1194	2.07223e-19	TRUE
ENST00000411850	ENSG00000100284	UT	LPS24	TOM1	135.719	82.8596	188.578	1.60436	3.71596	1.18632	21.3853	14.6141	28.1564	0.486863	1.09048	0.94562	NA	0.15757	0.1764	0.1493	-0.0271	2.07223e-19	FALSE
ENST00000424387	ENSG00000100284	UT	LPS24	TOM1	135.719	82.8596	188.578	1.60436	3.71596	1.18632	2.02716	0.786105	3.26821	0.205791	0.657907	2.04188	NA	0.0149365	0.0095	0.0173	0.0078	2.07223e-19	TRUE
ENST00000425375	ENSG00000100284	UT	LPS24	TOM1	135.719	82.8596	188.578	1.60436	3.71596	1.18632	2.23612	0.979838	3.4924	0.195956	0.381474	1.82308	NA	0.0164761	0.0118	0.0185	0.0067	2.07223e-19	FALSE
ENST00000439512	ENSG00000100284	UT	LPS24	TOM1	135.719	82.8596	188.578	1.60436	3.71596	1.18632	2.84261	1.20581	4.47941	0.195713	0.406312	1.8846	NA	0.0209449	0.0146	0.0238	0.0092	2.07223e-19	TRUE
ENST00000449058	ENSG00000100284	UT	LPS24	TOM1	135.719	82.8596	188.578	1.60436	3.71596	1.18632	45.3258	36.5712	54.0804	1.4459	3.142	0.564273	NA	0.333968	0.4414	0.2868	-0.1546	2.07223e-19	FALSE
ENST00000456128	ENSG00000100284	UT	LPS24	TOM1	135.719	82.8596	188.578	1.60436	3.71596	1.18632	5.81072	3.57136	8.05007	0.364524	0.678669	1.17029	NA	0.0428144	0.0431	0.0427	-0.0004	2.07223e-19	FALSE
ENST00000465529	ENSG00000100284	UT	LPS24	TOM1	135.719	82.8596	188.578	1.60436	3.71596	1.18632	1.40007	0.959939	1.8402	0.0642921	0.104681	0.931717	NA	0.010316	0.0116	0.0098	-0.0018	2.07223e-19	NA
ENST00000491987	ENSG00000100284	UT	LPS24	TOM1	135.719	82.8596	188.578	1.60436	3.71596	1.18632	17.7609	8.85626	26.6656	0.693154	1.66709	1.58913	NA	0.130866	0.1069	0.1414	0.0345	2.07223e-19	NA
ENST00000492723	ENSG00000100284	UT	LPS24	TOM1	135.719	82.8596	188.578	1.60436	3.71596	1.18632	6.61148	3.31779	9.90516	0.230126	0.745623	1.57507	NA	0.0487145	0.04	0.0525	0.0125	2.07223e-19	NA
ENST00000497448	ENSG00000100284	UT	LPS24	TOM1	135.719	82.8596	188.578	1.60436	3.71596	1.18632	2.22998	1.60973	2.85023	0.159122	0.174306	0.820379	NA	0.0164309	0.0194	0.0151	-0.0043	2.07223e-19	NA
ENST00000251993	ENSG00000100364	UT	LPS24	KIAA0930	100.056	135.095	65.018	3.91109	2.47903	-1.05495	7.01729	10.3681	3.66645	0.552313	0.37166	-1.49716	NA	0.0701333	0.0767	0.0564	-0.0203	2.96512e-13	FALSE
ENST00000336156	ENSG00000100364	UT	LPS24	KIAA0930	100.056	135.095	65.018	3.91109	2.47903	-1.05495	14.847	16.6262	13.0679	1.12353	0.606948	-0.347202	NA	0.148387	0.1231	0.201	0.0779	2.96512e-13	FALSE
ENST00000417906	ENSG00000100364	UT	LPS24	KIAA0930	100.056	135.095	65.018	3.91109	2.47903	-1.05495	5.10859	6.37948	3.8377	0.459959	0.182929	-0.731703	NA	0.0510571	0.0472	0.059	0.0118	2.96512e-13	TRUE
ENST00000424508	ENSG00000100364	UT	LPS24	KIAA0930	100.056	135.095	65.018	3.91109	2.47903	-1.05495	3.13323	2.32283	3.94364	0.458604	0.408929	0.7611	NA	0.0313147	0.0172	0.0607	0.0435	2.96512e-13	FALSE
ENST00000440039	ENSG00000100364	UT	LPS24	KIAA0930	100.056	135.095	65.018	3.91109	2.47903	-1.05495	8.51156	12.5487	4.4744	0.539808	0.329516	-1.4857	NA	0.0850676	0.0929	0.0688	-0.0241	2.96512e-13	TRUE
ENST00000474515	ENSG00000100364	UT	LPS24	KIAA0930	100.056	135.095	65.018	3.91109	2.47903	-1.05495	1.85637	2.9152	0.797538	0.256141	0.103709	-1.85693	NA	0.0185532	0.0216	0.0123	-0.0093	2.96512e-13	NA
ENST00000483374	ENSG00000100364	UT	LPS24	KIAA0930	100.056	135.095	65.018	3.91109	2.47903	-1.05495	3.47117	4.23631	2.70603	0.185887	0.11898	-0.644708	NA	0.0346921	0.0314	0.0416	0.0102	2.96512e-13	NA
ENST00000486640	ENSG00000100364	UT	LPS24	KIAA0930	100.056	135.095	65.018	3.91109	2.47903	-1.05495	6.56125	11.3575	1.76503	0.286114	0.134671	-2.679	NA	0.0655755	0.0841	0.0271	-0.057	2.96512e-13	NA
ENST00000488038	ENSG00000100364	UT	LPS24	KIAA0930	100.056	135.095	65.018	3.91109	2.47903	-1.05495	32.9366	45.6503	20.2229	2.66643	1.606	-1.17424	NA	0.32918	0.3379	0.311	-0.0269	2.96512e-13	NA
ENST00000492273	ENSG00000100364	UT	LPS24	KIAA0930	100.056	135.095	65.018	3.91109	2.47903	-1.05495	1.2242	1.95847	0.489929	0.129976	0.052954	-1.97728	NA	0.0122351	0.0145	0.0075	-0.007	2.96512e-13	FALSE
ENST00000493003	ENSG00000100364	UT	LPS24	KIAA0930	100.056	135.095	65.018	3.91109	2.47903	-1.05495	5.65223	7.49873	3.80573	0.396987	0.200607	-0.97661	NA	0.0564904	0.0555	0.0585	0.003	2.96512e-13	NA
ENST00000496226	ENSG00000100364	UT	LPS24	KIAA0930	100.056	135.095	65.018	3.91109	2.47903	-1.05495	1.55736	2.16412	0.950604	0.112533	0.0561697	-1.17842	NA	0.0155649	0.016	0.0146	-0.0014	2.96512e-13	FALSE
ENST00000498418	ENSG00000100364	UT	LPS24	KIAA0930	100.056	135.095	65.018	3.91109	2.47903	-1.05495	7.68179	10.3525	5.01109	0.390578	0.235659	-1.0453	NA	0.0767746	0.0766	0.0771	0.0005	2.96512e-13	NA
ENST00000216218	ENSG00000100380	UT	LPS24	ST13	56.3711	63.3443	49.3979	1.03573	1.07111	-0.3587	14.9309	15.4932	14.3686	1.31232	0.941583	-0.108643	NA	0.264868	0.2446	0.2909	0.0463	0.000403946	FALSE
ENST00000413424	ENSG00000100380	UT	LPS24	ST13	56.3711	63.3443	49.3979	1.03573	1.07111	-0.3587	0.760771	0.601532	0.92001	0.0531188	0.0829174	0.604819	NA	0.0134958	0.0095	0.0186	0.0091	0.000403946	TRUE
ENST00000615506	ENSG00000100380	UT	LPS24	ST13	56.3711	63.3443	49.3979	1.03573	1.07111	-0.3587	39.7123	46.2736	33.1511	1.29568	1.17894	-0.481013	NA	0.704481	0.7305	0.6711	-0.0594	0.000403946	FALSE
ENST00000334869	ENSG00000100600	UT	LPS24	LGMN	904.802	1342.56	467.043	42.2442	21.6124	-1.52334	232.674	264.613	200.736	20.4602	10.9046	-0.398564	NA	0.257155	0.1971	0.4298	0.2327	1.47364e-37	FALSE
ENST00000393218	ENSG00000100600	UT	LPS24	LGMN	904.802	1342.56	467.043	42.2442	21.6124	-1.52334	111.899	163.731	60.0674	8.9703	3.51268	-1.44652	NA	0.123673	0.122	0.1286	0.0066	1.47364e-37	FALSE
ENST00000553371	ENSG00000100600	UT	LPS24	LGMN	904.802	1342.56	467.043	42.2442	21.6124	-1.52334	9.11011	13.4662	4.75404	0.81031	0.497249	-1.50015	NA	0.0100686	0.01	0.0102	0.0002	1.47364e-37	FALSE
ENST00000554397	ENSG00000100600	UT	LPS24	LGMN	904.802	1342.56	467.043	42.2442	21.6124	-1.52334	11.7983	18.1771	5.4195	1.19775	0.431309	-1.74402	NA	0.0130397	0.0135	0.0116	-0.0019	1.47364e-37	FALSE
ENST00000555169	ENSG00000100600	UT	LPS24	LGMN	904.802	1342.56	467.043	42.2442	21.6124	-1.52334	25.8658	36.7221	15.0096	1.07539	0.619889	-1.29019	NA	0.0285873	0.0274	0.0321	0.0047	1.47364e-37	NA
ENST00000555699	ENSG00000100600	UT	LPS24	LGMN	904.802	1342.56	467.043	42.2442	21.6124	-1.52334	184.258	296.104	72.411	16.575	8.57624	-2.03167	NA	0.203644	0.2206	0.155	-0.0656	1.47364e-37	FALSE
ENST00000556790	ENSG00000100600	UT	LPS24	LGMN	904.802	1342.56	467.043	42.2442	21.6124	-1.52334	16.5905	25.2142	7.96672	1.16719	0.391415	-1.66094	NA	0.018336	0.0188	0.0171	-0.0017	1.47364e-37	NA
ENST00000557434	ENSG00000100600	UT	LPS24	LGMN	904.802	1342.56	467.043	42.2442	21.6124	-1.52334	80.5209	127.811	33.2302	6.85064	3.33274	-1.94313	NA	0.0889928	0.0952	0.0712	-0.024	1.47364e-37	FALSE
ENST00000557609	ENSG00000100600	UT	LPS24	LGMN	904.802	1342.56	467.043	42.2442	21.6124	-1.52334	140.046	247.129	32.9637	27.9491	8.94161	-2.90594	NA	0.154781	0.1841	0.0706	-0.1135	1.47364e-37	TRUE
ENST00000557694	ENSG00000100600	UT	LPS24	LGMN	904.802	1342.56	467.043	42.2442	21.6124	-1.52334	21.6251	36.0174	7.2327	2.38395	0.610983	-2.3145	NA	0.0239003	0.0268	0.0155	-0.0113	1.47364e-37	NA
ENST00000557725	ENSG00000100600	UT	LPS24	LGMN	904.802	1342.56	467.043	42.2442	21.6124	-1.52334	38.6962	63.3717	14.0208	5.20636	1.6913	-2.17547	NA	0.0427677	0.0472	0.03	-0.0172	1.47364e-37	NA
ENST00000394366	ENSG00000100650	UT	LPS24	SRSF5	233.136	238.391	227.88	5.50699	6.66169	-0.0650513	6.945	5.56688	8.32313	0.574011	0.549489	0.579401	NA	0.0297895	0.0234	0.0365	0.0131	0.00983767	FALSE
ENST00000553521	ENSG00000100650	UT	LPS24	SRSF5	233.136	238.391	227.88	5.50699	6.66169	-0.0650513	11.4543	4.73648	18.1721	0.686255	1.86892	1.93759	NA	0.0491314	0.0199	0.0797	0.0598	0.00983767	FALSE
ENST00000553635	ENSG00000100650	UT	LPS24	SRSF5	233.136	238.391	227.88	5.50699	6.66169	-0.0650513	10.5832	12.5303	8.63614	1.35262	1.02622	-0.536446	NA	0.0453951	0.0526	0.0379	-0.0147	0.00983767	FALSE
ENST00000554465	ENSG00000100650	UT	LPS24	SRSF5	233.136	238.391	227.88	5.50699	6.66169	-0.0650513	3.94754	3.04538	4.8497	0.295644	0.33101	0.669517	NA	0.0169324	0.0128	0.0213	0.0085	0.00983767	NA
ENST00000554929	ENSG00000100650	UT	LPS24	SRSF5	233.136	238.391	227.88	5.50699	6.66169	-0.0650513	4.35152	4.34956	4.35348	0.248867	0.251961	0.00129647	NA	0.0186652	0.0182	0.0191	0.0009	0.00983767	NA
ENST00000555412	ENSG00000100650	UT	LPS24	SRSF5	233.136	238.391	227.88	5.50699	6.66169	-0.0650513	6.95221	5.30266	8.60177	0.22078	0.397355	0.696876	NA	0.0298205	0.0222	0.0377	0.0155	0.00983767	NA
ENST00000555547	ENSG00000100650	UT	LPS24	SRSF5	233.136	238.391	227.88	5.50699	6.66169	-0.0650513	13.6839	17.3791	9.98865	0.999496	0.770107	-0.798382	NA	0.058695	0.0729	0.0438	-0.0291	0.00983767	TRUE
ENST00000556184	ENSG00000100650	UT	LPS24	SRSF5	233.136	238.391	227.88	5.50699	6.66169	-0.0650513	7.70236	9.68952	5.7152	0.373557	0.348394	-0.760589	NA	0.0330381	0.0406	0.0251	-0.0155	0.00983767	NA
ENST00000556330	ENSG00000100650	UT	LPS24	SRSF5	233.136	238.391	227.88	5.50699	6.66169	-0.0650513	3.777	3.66596	3.88803	0.241714	0.249019	0.0846257	NA	0.0162008	0.0154	0.0171	0.0017	0.00983767	NA
ENST00000556436	ENSG00000100650	UT	LPS24	SRSF5	233.136	238.391	227.88	5.50699	6.66169	-0.0650513	3.6987	3.36502	4.03239	0.176568	0.200502	0.260312	NA	0.015865	0.0141	0.0177	0.0036	0.00983767	NA
ENST00000556587	ENSG00000100650	UT	LPS24	SRSF5	233.136	238.391	227.88	5.50699	6.66169	-0.0650513	16.1743	18.2158	14.1329	0.452324	0.411578	-0.365906	NA	0.0693773	0.0764	0.062	-0.0144	0.00983767	NA
ENST00000556647	ENSG00000100650	UT	LPS24	SRSF5	233.136	238.391	227.88	5.50699	6.66169	-0.0650513	6.29543	6.65299	5.93786	0.475212	0.481927	-0.163798	NA	0.0270033	0.0279	0.0261	-0.0018	0.00983767	NA
ENST00000557154	ENSG00000100650	UT	LPS24	SRSF5	233.136	238.391	227.88	5.50699	6.66169	-0.0650513	88.4753	92.541	84.4096	5.46384	5.59367	-0.13267	NA	0.379501	0.3882	0.3704	-0.0178	0.00983767	FALSE
ENST00000557460	ENSG00000100650	UT	LPS24	SRSF5	233.136	238.391	227.88	5.50699	6.66169	-0.0650513	42.097	45.2365	38.9575	1.72208	2.33926	-0.215533	NA	0.180569	0.1898	0.171	-0.0188	0.00983767	NA
ENST00000216554	ENSG00000100664	UT	LPS24	EIF5	35.3148	32.1555	38.4741	0.960148	1.16674	0.258747	12.3683	9.44225	15.2943	0.701506	1.04163	0.695204	NA	0.350228	0.2936	0.3975	0.1039	0.00201557	FALSE
ENST00000392715	ENSG00000100664	UT	LPS24	EIF5	35.3148	32.1555	38.4741	0.960148	1.16674	0.258747	0.430337	0.49603	0.364644	0.118673	0.06107	-0.4337	NA	0.0121857	0.0154	0.0095	-0.0059	0.00201557	FALSE
ENST00000558265	ENSG00000100664	UT	LPS24	EIF5	35.3148	32.1555	38.4741	0.960148	1.16674	0.258747	0.353711	0.353699	0.353724	0.0404939	0.0318788	9.88049e-05	NA	0.0100159	0.011	0.0092	-0.0018	0.00201557	FALSE
ENST00000558506	ENSG00000100664	UT	LPS24	EIF5	35.3148	32.1555	38.4741	0.960148	1.16674	0.258747	7.59916	7.39677	7.80155	0.287763	0.429987	0.0767638	NA	0.215183	0.23	0.2028	-0.0272	0.00201557	FALSE
ENST00000558551	ENSG00000100664	UT	LPS24	EIF5	35.3148	32.1555	38.4741	0.960148	1.16674	0.258747	0.353336	0.396601	0.310072	0.0443168	0.0342927	-0.345218	NA	0.0100053	0.0123	0.0081	-0.0042	0.00201557	NA
ENST00000558800	ENSG00000100664	UT	LPS24	EIF5	35.3148	32.1555	38.4741	0.960148	1.16674	0.258747	2.30397	2.25605	2.35189	0.185991	0.137578	0.0597655	NA	0.0652408	0.0702	0.0611	-0.0091	0.00201557	NA
ENST00000559011	ENSG00000100664	UT	LPS24	EIF5	35.3148	32.1555	38.4741	0.960148	1.16674	0.258747	1.89025	1.77606	2.00443	0.136178	0.129389	0.173586	NA	0.0535256	0.0552	0.0521	-0.0031	0.00201557	NA
ENST00000559249	ENSG00000100664	UT	LPS24	EIF5	35.3148	32.1555	38.4741	0.960148	1.16674	0.258747	2.90955	3.09668	2.72242	0.254318	0.257913	-0.185194	NA	0.0823889	0.0963	0.0708	-0.0255	0.00201557	NA
ENST00000559532	ENSG00000100664	UT	LPS24	EIF5	35.3148	32.1555	38.4741	0.960148	1.16674	0.258747	0.771648	0.849493	0.693803	0.0781835	0.0730754	-0.288313	NA	0.0218505	0.0264	0.018	-0.0084	0.00201557	FALSE
ENST00000559923	ENSG00000100664	UT	LPS24	EIF5	35.3148	32.1555	38.4741	0.960148	1.16674	0.258747	0.404215	0.408964	0.399466	0.0659157	0.0433993	-0.0330823	NA	0.011446	0.0127	0.0104	-0.0023	0.00201557	NA
ENST00000560338	ENSG00000100664	UT	LPS24	EIF5	35.3148	32.1555	38.4741	0.960148	1.16674	0.258747	0.764989	0.80701	0.722967	0.0645486	0.0894871	-0.156605	NA	0.021662	0.0251	0.0188	-0.0063	0.00201557	FALSE
ENST00000560763	ENSG00000100664	UT	LPS24	EIF5	35.3148	32.1555	38.4741	0.960148	1.16674	0.258747	1.19083	1.24266	1.13899	0.112993	0.0900962	-0.124637	NA	0.0337203	0.0386	0.0296	-0.009	0.00201557	FALSE
ENST00000561023	ENSG00000100664	UT	LPS24	EIF5	35.3148	32.1555	38.4741	0.960148	1.16674	0.258747	1.20186	0.986124	1.4176	0.0982929	0.109226	0.51919	NA	0.0340327	0.0307	0.0368	0.0061	0.00201557	NA
ENST00000561380	ENSG00000100664	UT	LPS24	EIF5	35.3148	32.1555	38.4741	0.960148	1.16674	0.258747	1.1723	1.00708	1.33751	0.107178	0.0925189	0.405866	NA	0.0331956	0.0313	0.0348	0.0035	0.00201557	NA
ENST00000561439	ENSG00000100664	UT	LPS24	EIF5	35.3148	32.1555	38.4741	0.960148	1.16674	0.258747	1.18598	1.1682	1.20375	0.0735514	0.068671	0.0428828	NA	0.033583	0.0363	0.0313	-0.005	0.00201557	NA
ENST00000554574	ENSG00000100796	UT	LPS24	PPP4R3A	31.5789	31.1644	31.9933	0.548624	0.51868	0.0378571	1.76196	1.86427	1.65966	0.0713037	0.0631784	-0.166774	NA	0.0557957	0.0598	0.0519	-0.0079	0.00557917	NA
ENST00000554684	ENSG00000100796	UT	LPS24	PPP4R3A	31.5789	31.1644	31.9933	0.548624	0.51868	0.0378571	9.90475	10.5262	9.28333	0.193179	0.204946	-0.181083	NA	0.313651	0.3378	0.2902	-0.0476	0.00557917	FALSE
ENST00000554943	ENSG00000100796	UT	LPS24	PPP4R3A	31.5789	31.1644	31.9933	0.548624	0.51868	0.0378571	12.103	11.4309	12.775	0.297438	0.29133	0.160251	NA	0.383262	0.3668	0.3993	0.0325	0.00557917	FALSE
ENST00000555718	ENSG00000100796	UT	LPS24	PPP4R3A	31.5789	31.1644	31.9933	0.548624	0.51868	0.0378571	6.08229	5.62948	6.53509	0.282101	0.304444	0.214851	NA	0.192606	0.1806	0.2043	0.0237	0.00557917	NA
ENST00000557018	ENSG00000100796	UT	LPS24	PPP4R3A	31.5789	31.1644	31.9933	0.548624	0.51868	0.0378571	0.332361	0.311694	0.353028	0.0502517	0.0572125	0.174389	NA	0.0105248	0.01	0.011	0.001	0.00557917	FALSE
ENST00000557382	ENSG00000100796	UT	LPS24	PPP4R3A	31.5789	31.1644	31.9933	0.548624	0.51868	0.0378571	0.80158	0.843636	0.759523	0.0493875	0.0430978	-0.149657	NA	0.0253834	0.0271	0.0237	-0.0034	0.00557917	NA
ENST00000216727	ENSG00000100836	UT	LPS24	PABPN1	140.802	156.853	124.75	3.70781	2.94637	-0.330346	20.3181	19.8835	20.7526	1.15434	1.12711	0.0616908	NA	0.144303	0.1268	0.1664	0.0396	0.0042759	FALSE
ENST00000397276	ENSG00000100836	UT	LPS24	PABPN1	140.802	156.853	124.75	3.70781	2.94637	-0.330346	7.19697	7.33751	7.05644	0.379754	0.347646	-0.0562714	NA	0.0511142	0.0468	0.0566	0.0098	0.0042759	FALSE
ENST00000553960	ENSG00000100836	UT	LPS24	PABPN1	140.802	156.853	124.75	3.70781	2.94637	-0.330346	3.05304	3.68583	2.42026	0.221365	0.153055	-0.604787	NA	0.0216833	0.0235	0.0194	-0.0041	0.0042759	NA
ENST00000555295	ENSG00000100836	UT	LPS24	PABPN1	140.802	156.853	124.75	3.70781	2.94637	-0.330346	6.09913	5.88396	6.3143	0.668302	0.839323	0.10167	NA	0.0433172	0.0375	0.0506	0.0131	0.0042759	FALSE
ENST00000556809	ENSG00000100836	UT	LPS24	PABPN1	140.802	156.853	124.75	3.70781	2.94637	-0.330346	3.73875	4.07199	3.40551	0.123569	0.116399	-0.257169	NA	0.0265533	0.026	0.0273	0.0013	0.0042759	NA
ENST00000556821	ENSG00000100836	UT	LPS24	PABPN1	140.802	156.853	124.75	3.70781	2.94637	-0.330346	30.1131	36.0083	24.2178	1.44171	1.16272	-0.572069	NA	0.213869	0.2296	0.1941	-0.0355	0.0042759	FALSE
ENST00000557702	ENSG00000100836	UT	LPS24	PABPN1	140.802	156.853	124.75	3.70781	2.94637	-0.330346	69.3355	79.0606	59.6105	3.44022	3.10542	-0.407332	NA	0.492434	0.504	0.4778	-0.0262	0.0042759	FALSE
ENST00000261479	ENSG00000100902	UT	LPS24	PSMA6	584.226	407.294	761.157	7.15615	10.3332	0.902105	329.59	232.555	426.625	9.96854	16.9787	0.875372	NA	0.564148	0.571	0.5605	-0.0105	1.17609e-06	FALSE
ENST00000553809	ENSG00000100902	UT	LPS24	PSMA6	584.226	407.294	761.157	7.15615	10.3332	0.902105	157.69	104.272	211.108	9.28811	14.1454	1.01756	NA	0.269913	0.256	0.2774	0.0214	1.17609e-06	FALSE
ENST00000554541	ENSG00000100902	UT	LPS24	PSMA6	584.226	407.294	761.157	7.15615	10.3332	0.902105	29.6068	25.8354	33.3781	1.94677	2.06865	0.369426	NA	0.0506769	0.0634	0.0439	-0.0195	1.17609e-06	TRUE
ENST00000554620	ENSG00000100902	UT	LPS24	PSMA6	584.226	407.294	761.157	7.15615	10.3332	0.902105	9.65702	2.56038	16.7537	0.994068	4.70658	2.70528	NA	0.0165296	0.0063	0.022	0.0157	1.17609e-06	TRUE
ENST00000555764	ENSG00000100902	UT	LPS24	PSMA6	584.226	407.294	761.157	7.15615	10.3332	0.902105	6.15499	2.00761	10.3024	0.573244	2.48046	2.35366	NA	0.0105353	0.0049	0.0135	0.0086	1.17609e-06	FALSE
ENST00000556506	ENSG00000100902	UT	LPS24	PSMA6	584.226	407.294	761.157	7.15615	10.3332	0.902105	6.68109	2.93612	10.4261	0.903585	2.47563	1.82469	NA	0.0114358	0.0072	0.0137	0.0065	1.17609e-06	FALSE
ENST00000622405	ENSG00000100902	UT	LPS24	PSMA6	584.226	407.294	761.157	7.15615	10.3332	0.902105	28.1198	24.438	31.8017	1.5978	1.89982	0.379841	NA	0.0481318	0.06	0.0418	-0.0182	1.17609e-06	FALSE
ENST00000216797	ENSG00000100906	UT	LPS24	NFKBIA	1157.96	376.568	1939.34	11.9405	54.8897	2.36456	336.013	158.732	513.294	5.15261	25.9826	1.69313	NA	0.290178	0.4215	0.2647	-0.1568	9.91707e-54	FALSE
ENST00000555371	ENSG00000100906	UT	LPS24	NFKBIA	1157.96	376.568	1939.34	11.9405	54.8897	2.36456	223.888	53.7333	394.042	3.24135	19.1245	2.87423	NA	0.193348	0.1427	0.2032	0.0605	9.91707e-54	NA
ENST00000555629	ENSG00000100906	UT	LPS24	NFKBIA	1157.96	376.568	1939.34	11.9405	54.8897	2.36456	33.8221	10.1902	57.4541	0.500087	2.38606	2.49406	NA	0.0292085	0.0271	0.0296	0.0025	9.91707e-54	NA
ENST00000556664	ENSG00000100906	UT	LPS24	NFKBIA	1157.96	376.568	1939.34	11.9405	54.8897	2.36456	155.669	34.7223	276.615	2.00697	14.5567	2.99358	NA	0.134434	0.0922	0.1426	0.0504	9.91707e-54	NA
ENST00000557100	ENSG00000100906	UT	LPS24	NFKBIA	1157.96	376.568	1939.34	11.9405	54.8897	2.36456	25.5873	4.21705	46.9576	0.45888	4.45318	3.47394	NA	0.022097	0.0112	0.0242	0.013	9.91707e-54	NA
ENST00000557140	ENSG00000100906	UT	LPS24	NFKBIA	1157.96	376.568	1939.34	11.9405	54.8897	2.36456	200.112	67.3079	332.915	3.59854	9.97635	2.30613	NA	0.172815	0.1787	0.1717	-0.007	9.91707e-54	FALSE
ENST00000557389	ENSG00000100906	UT	LPS24	NFKBIA	1157.96	376.568	1939.34	11.9405	54.8897	2.36456	52.6662	17.2518	88.0805	1.66292	6.44733	2.3514	NA	0.0454821	0.0458	0.0454	-0.0004	9.91707e-54	FALSE
ENST00000557459	ENSG00000100906	UT	LPS24	NFKBIA	1157.96	376.568	1939.34	11.9405	54.8897	2.36456	130.198	30.4135	229.983	2.02404	11.1306	2.91833	NA	0.112438	0.0808	0.1186	0.0378	9.91707e-54	NA
ENST00000216802	ENSG00000100911	UT	LPS24	PSME2	254.884	244.306	265.462	7.45192	11.2046	0.119815	27.1569	32.3143	21.9995	1.8227	1.57639	-0.554491	NA	0.106546	0.1323	0.0829	-0.0494	1.23457e-08	FALSE
ENST00000471700	ENSG00000100911	UT	LPS24	PSME2	254.884	244.306	265.462	7.45192	11.2046	0.119815	50.0907	46.5576	53.6238	5.74585	5.71216	0.203815	NA	0.196523	0.1906	0.202	0.0114	1.23457e-08	NA
ENST00000558273	ENSG00000100911	UT	LPS24	PSME2	254.884	244.306	265.462	7.45192	11.2046	0.119815	9.50875	11.0391	7.97836	0.533035	0.363801	-0.467964	NA	0.0373062	0.0452	0.0301	-0.0151	1.23457e-08	TRUE
ENST00000559005	ENSG00000100911	UT	LPS24	PSME2	254.884	244.306	265.462	7.45192	11.2046	0.119815	3.8784	3.59025	4.16656	0.223063	0.244544	0.214216	NA	0.0152163	0.0147	0.0157	0.001	1.23457e-08	NA
ENST00000559056	ENSG00000100911	UT	LPS24	PSME2	254.884	244.306	265.462	7.45192	11.2046	0.119815	19.8732	14.987	24.7594	1.07429	1.54606	0.723888	NA	0.0779696	0.0613	0.0933	0.032	1.23457e-08	FALSE
ENST00000559359	ENSG00000100911	UT	LPS24	PSME2	254.884	244.306	265.462	7.45192	11.2046	0.119815	3.44583	3.14525	3.74641	0.160807	0.20415	0.2516	NA	0.0135192	0.0129	0.0141	0.0012	1.23457e-08	NA
ENST00000559453	ENSG00000100911	UT	LPS24	PSME2	254.884	244.306	265.462	7.45192	11.2046	0.119815	13.3083	11.9334	14.6831	0.51943	0.632341	0.298921	NA	0.052213	0.0488	0.0553	0.0065	1.23457e-08	NA
ENST00000559493	ENSG00000100911	UT	LPS24	PSME2	254.884	244.306	265.462	7.45192	11.2046	0.119815	4.02754	4.23033	3.82475	0.483909	0.413063	-0.145042	NA	0.0158015	0.0173	0.0144	-0.0029	1.23457e-08	NA
ENST00000560370	ENSG00000100911	UT	LPS24	PSME2	254.884	244.306	265.462	7.45192	11.2046	0.119815	43.5152	42.1965	44.8339	5.395	5.7565	0.0874461	NA	0.170726	0.1727	0.1689	-0.0038	1.23457e-08	TRUE
ENST00000560410	ENSG00000100911	UT	LPS24	PSME2	254.884	244.306	265.462	7.45192	11.2046	0.119815	41.754	37.712	45.7959	2.48739	2.8429	0.280126	NA	0.163815	0.1544	0.1725	0.0181	1.23457e-08	FALSE
ENST00000615264	ENSG00000100911	UT	LPS24	PSME2	254.884	244.306	265.462	7.45192	11.2046	0.119815	28.5171	27.0116	30.0226	4.84896	5.33883	0.152416	NA	0.111883	0.1106	0.1131	0.0025	1.23457e-08	FALSE
ENST00000217121	ENSG00000101150	UT	LPS24	TPD52L2	193.309	198.63	187.988	6.1403	6.10425	-0.0794401	3.04102	3.38862	2.69343	0.467508	0.431958	-0.330159	NA	0.0157314	0.0171	0.0143	-0.0028	0.0245745	FALSE
ENST00000346249	ENSG00000101150	UT	LPS24	TPD52L2	193.309	198.63	187.988	6.1403	6.10425	-0.0794401	113.232	120.565	105.899	3.9991	3.67862	-0.187098	NA	0.585756	0.607	0.5633	-0.0437	0.0245745	FALSE
ENST00000348257	ENSG00000101150	UT	LPS24	TPD52L2	193.309	198.63	187.988	6.1403	6.10425	-0.0794401	36.9317	37.7269	36.1364	1.50897	1.63513	-0.0621255	NA	0.19105	0.1899	0.1922	0.0023	0.0245745	FALSE
ENST00000352482	ENSG00000101150	UT	LPS24	TPD52L2	193.309	198.63	187.988	6.1403	6.10425	-0.0794401	13.0622	12.7676	13.3568	0.739515	0.653682	0.0650311	NA	0.0675716	0.0643	0.0711	0.0068	0.0245745	FALSE
ENST00000358548	ENSG00000101150	UT	LPS24	TPD52L2	193.309	198.63	187.988	6.1403	6.10425	-0.0794401	5.27099	5.13724	5.40474	0.317381	0.29905	0.0730951	NA	0.0272671	0.0259	0.0288	0.0029	0.0245745	FALSE
ENST00000369927	ENSG00000101150	UT	LPS24	TPD52L2	193.309	198.63	187.988	6.1403	6.10425	-0.0794401	5.35888	3.93715	6.78061	0.878854	1.23014	0.782731	NA	0.0277218	0.0198	0.0361	0.0163	0.0245745	FALSE
ENST00000474176	ENSG00000101150	UT	LPS24	TPD52L2	193.309	198.63	187.988	6.1403	6.10425	-0.0794401	8.23297	7.21635	9.24958	0.400612	0.559348	0.35768	NA	0.0425896	0.0363	0.0492	0.0129	0.0245745	NA
ENST00000615907	ENSG00000101150	UT	LPS24	TPD52L2	193.309	198.63	187.988	6.1403	6.10425	-0.0794401	6.30131	5.83203	6.77059	0.58927	0.552187	0.214941	NA	0.032597	0.0294	0.036	0.0066	0.0245745	FALSE
ENST00000217131	ENSG00000101160	UT	LPS24	CTSZ	2115.74	2007.28	2224.19	24.3724	38.0519	0.148035	2018.43	1920.68	2116.18	23.7262	37.5392	0.139839	NA	0.954008	0.9569	0.9514	-0.0055	0.00278516	FALSE
ENST00000488395	ENSG00000101160	UT	LPS24	CTSZ	2115.74	2007.28	2224.19	24.3724	38.0519	0.148035	46.077	42.6659	49.4882	1.92503	2.12293	0.213956	NA	0.0217782	0.0213	0.0222	0.0009	0.00278516	NA
ENST00000503833	ENSG00000101160	UT	LPS24	CTSZ	2115.74	2007.28	2224.19	24.3724	38.0519	0.148035	43.0514	36.1574	49.9454	1.61249	1.54778	0.465951	NA	0.0203482	0.018	0.0225	0.0045	0.00278516	NA
ENST00000335574	ENSG00000101294	UT	LPS24	HM13	558.743	551.965	565.522	7.14378	8.76752	0.0350043	122.431	112.455	132.406	2.17286	2.77591	0.235602	NA	0.219118	0.2037	0.2341	0.0304	0.000287599	TRUE
ENST00000340852	ENSG00000101294	UT	LPS24	HM13	558.743	551.965	565.522	7.14378	8.76752	0.0350043	225.625	224.539	226.712	3.34645	3.45582	0.0138921	NA	0.403809	0.4068	0.4009	-0.0059	0.000287599	FALSE
ENST00000344042	ENSG00000101294	UT	LPS24	HM13	558.743	551.965	565.522	7.14378	8.76752	0.0350043	16.2847	16.5017	16.0676	0.693274	0.728788	-0.0384344	NA	0.0291452	0.0299	0.0284	-0.0015	0.000287599	FALSE
ENST00000398174	ENSG00000101294	UT	LPS24	HM13	558.743	551.965	565.522	7.14378	8.76752	0.0350043	22.1155	21.9359	22.2951	0.401583	0.425522	0.0234225	NA	0.0395808	0.0397	0.0394	-0.0003	0.000287599	FALSE
ENST00000460389	ENSG00000101294	UT	LPS24	HM13	558.743	551.965	565.522	7.14378	8.76752	0.0350043	20.9893	23.5905	18.388	0.743031	0.685703	-0.35927	NA	0.0375651	0.0427	0.0325	-0.0102	0.000287599	NA
ENST00000464173	ENSG00000101294	UT	LPS24	HM13	558.743	551.965	565.522	7.14378	8.76752	0.0350043	7.75017	7.63279	7.86756	0.651675	0.414739	0.0436496	NA	0.0138707	0.0138	0.0139	0.0001	0.000287599	NA
ENST00000466766	ENSG00000101294	UT	LPS24	HM13	558.743	551.965	565.522	7.14378	8.76752	0.0350043	5.80073	5.31324	6.28821	0.288504	0.265396	0.242637	NA	0.0103817	0.0096	0.0111	0.0015	0.000287599	NA
ENST00000469097	ENSG00000101294	UT	LPS24	HM13	558.743	551.965	565.522	7.14378	8.76752	0.0350043	58.6215	60.8733	56.3697	1.62995	1.83633	-0.110872	NA	0.104917	0.1103	0.0997	-0.0106	0.000287599	NA
ENST00000472128	ENSG00000101294	UT	LPS24	HM13	558.743	551.965	565.522	7.14378	8.76752	0.0350043	25.0372	23.0023	27.072	0.757274	1.12238	0.234928	NA	0.0448098	0.0417	0.0479	0.0062	0.000287599	NA
ENST00000474466	ENSG00000101294	UT	LPS24	HM13	558.743	551.965	565.522	7.14378	8.76752	0.0350043	8.65006	8.21506	9.08507	0.421057	0.462354	0.145059	NA	0.0154813	0.0149	0.0161	0.0012	0.000287599	NA
ENST00000483310	ENSG00000101294	UT	LPS24	HM13	558.743	551.965	565.522	7.14378	8.76752	0.0350043	11.9225	11.7205	12.1245	0.45436	0.533972	0.0488516	NA	0.021338	0.0212	0.0214	0.0002	0.000287599	NA
ENST00000493364	ENSG00000101294	UT	LPS24	HM13	558.743	551.965	565.522	7.14378	8.76752	0.0350043	9.57653	9.40431	9.74874	0.485979	0.482114	0.051839	NA	0.0171394	0.017	0.0172	0.0002	0.000287599	NA
ENST00000496438	ENSG00000101294	UT	LPS24	HM13	558.743	551.965	565.522	7.14378	8.76752	0.0350043	8.12814	8.06353	8.19275	0.534573	0.534837	0.022908	NA	0.0145472	0.0146	0.0145	-0.0001	0.000287599	NA
ENST00000262651	ENSG00000101336	UT	LPS24	HCK	479.783	229.839	729.726	4.65629	7.48494	1.66669	29.418	14.0809	44.7552	0.8851	2.56215	1.66762	NA	0.0613153	0.0613	0.0613	0	2.04569e-29	TRUE
ENST00000375852	ENSG00000101336	UT	LPS24	HCK	479.783	229.839	729.726	4.65629	7.48494	1.66669	167.964	82.9154	253.013	2.13931	5.04217	1.60938	NA	0.350084	0.3608	0.3467	-0.0141	2.04569e-29	FALSE
ENST00000375862	ENSG00000101336	UT	LPS24	HCK	479.783	229.839	729.726	4.65629	7.48494	1.66669	16.9792	7.48393	26.4744	0.677765	1.5047	1.82135	NA	0.0353893	0.0326	0.0363	0.0037	2.04569e-29	FALSE
ENST00000486475	ENSG00000101336	UT	LPS24	HCK	479.783	229.839	729.726	4.65629	7.48494	1.66669	21.9419	6.01999	37.8638	1.28959	3.16329	2.65097	NA	0.045733	0.0262	0.0519	0.0257	2.04569e-29	TRUE
ENST00000518730	ENSG00000101336	UT	LPS24	HCK	479.783	229.839	729.726	4.65629	7.48494	1.66669	55.6904	30.753	80.6278	2.35361	4.07604	1.39026	NA	0.116074	0.1338	0.1105	-0.0233	2.04569e-29	FALSE
ENST00000520553	ENSG00000101336	UT	LPS24	HCK	479.783	229.839	729.726	4.65629	7.48494	1.66669	159.466	78.6732	240.258	2.04098	4.84967	1.61052	NA	0.332371	0.3423	0.3292	-0.0131	2.04569e-29	FALSE
ENST00000534862	ENSG00000101336	UT	LPS24	HCK	479.783	229.839	729.726	4.65629	7.48494	1.66669	19.1098	7.92964	30.2899	0.948954	2.84888	1.93217	NA	0.03983	0.0345	0.0415	0.007	2.04569e-29	FALSE
ENST00000538448	ENSG00000101336	UT	LPS24	HCK	479.783	229.839	729.726	4.65629	7.48494	1.66669	7.49042	1.25762	13.7232	0.147254	0.435699	3.43748	NA	0.0156121	0.0055	0.0188	0.0133	2.04569e-29	FALSE
ENST00000376925	ENSG00000101439	UT	LPS24	CST3	955.338	1420.93	489.747	38.0303	19.6384	-1.53671	663.409	880.871	445.946	50.5792	20.1775	-0.982047	NA	0.694423	0.6199	0.9106	0.2907	1.54986e-25	FALSE
ENST00000398409	ENSG00000101439	UT	LPS24	CST3	955.338	1420.93	489.747	38.0303	19.6384	-1.53671	282.273	522.225	42.3218	42.0044	7.92372	-3.62489	NA	0.29547	0.3675	0.0864	-0.2811	1.54986e-25	FALSE
ENST00000398411	ENSG00000101439	UT	LPS24	CST3	955.338	1420.93	489.747	38.0303	19.6384	-1.53671	9.65579	17.8326	1.47902	1.31162	0.226889	-3.58289	NA	0.0101072	0.0125	0.003	-0.0095	1.54986e-25	FALSE
ENST00000217652	ENSG00000101608	UT	LPS24	MYL12A	698.008	630.344	765.673	10.9379	13.3385	0.280585	530.132	474.75	585.514	7.27829	9.61531	0.302529	NA	0.759493	0.7532	0.7647	0.0115	0.0193716	FALSE
ENST00000578611	ENSG00000101608	UT	LPS24	MYL12A	698.008	630.344	765.673	10.9379	13.3385	0.280585	112.587	99.3952	125.779	3.82026	4.90042	0.339615	NA	0.161298	0.1577	0.1643	0.0066	0.0193716	FALSE
ENST00000579226	ENSG00000101608	UT	LPS24	MYL12A	698.008	630.344	765.673	10.9379	13.3385	0.280585	38.8598	43.1325	34.587	2.08063	1.46655	-0.318461	NA	0.0556724	0.0684	0.0452	-0.0232	0.0193716	FALSE
ENST00000369842	ENSG00000102119	UT	LPS24	EMD	154.602	166.081	143.123	3.36121	2.50952	-0.214618	50.818	51.8348	49.8012	1.58455	1.17757	-0.05773	NA	0.328702	0.3121	0.348	0.0359	0.0409508	FALSE
ENST00000428228	ENSG00000102119	UT	LPS24	EMD	154.602	166.081	143.123	3.36121	2.50952	-0.214618	8.51957	9.81911	7.22002	0.752039	0.550319	-0.443061	NA	0.0551065	0.0591	0.0504	-0.0087	0.0409508	TRUE
ENST00000468294	ENSG00000102119	UT	LPS24	EMD	154.602	166.081	143.123	3.36121	2.50952	-0.214618	64.6073	73.0094	56.2053	2.83951	1.92865	-0.377315	NA	0.417895	0.4396	0.3927	-0.0469	0.0409508	NA
ENST00000471965	ENSG00000102119	UT	LPS24	EMD	154.602	166.081	143.123	3.36121	2.50952	-0.214618	3.3505	3.25308	3.44792	0.143108	0.157849	0.0836687	NA	0.0216718	0.0196	0.0241	0.0045	0.0409508	NA
ENST00000486738	ENSG00000102119	UT	LPS24	EMD	154.602	166.081	143.123	3.36121	2.50952	-0.214618	4.23401	4.27349	4.19453	0.131095	0.129798	-0.0268418	NA	0.0273866	0.0257	0.0293	0.0036	0.0409508	NA
ENST00000492448	ENSG00000102119	UT	LPS24	EMD	154.602	166.081	143.123	3.36121	2.50952	-0.214618	10.0753	10.6644	9.48626	0.947694	0.772047	-0.168725	NA	0.0651696	0.0642	0.0663	0.0021	0.0409508	NA
ENST00000494443	ENSG00000102119	UT	LPS24	EMD	154.602	166.081	143.123	3.36121	2.50952	-0.214618	12.1701	12.4751	11.8652	0.33339	0.373609	-0.0722599	NA	0.0787192	0.0751	0.0829	0.0078	0.0409508	NA
ENST00000378383	ENSG00000102531	UT	LPS24	FNDC3A	15.1971	18.1412	12.2529	0.446151	0.29794	-0.565764	0.16815	0.215973	0.120326	0.0177977	0.00873018	-0.79403	NA	0.0110646	0.0119	0.0098	-0.0021	2.8028e-10	FALSE
ENST00000398316	ENSG00000102531	UT	LPS24	FNDC3A	15.1971	18.1412	12.2529	0.446151	0.29794	-0.565764	0.631446	0.860693	0.402199	0.0611863	0.0347904	-1.07882	NA	0.0415505	0.0474	0.0328	-0.0146	2.8028e-10	FALSE
ENST00000484074	ENSG00000102531	UT	LPS24	FNDC3A	15.1971	18.1412	12.2529	0.446151	0.29794	-0.565764	0.799999	1.24396	0.356038	0.210841	0.0546639	-1.77643	NA	0.0526416	0.0686	0.0291	-0.0395	2.8028e-10	TRUE
ENST00000492622	ENSG00000102531	UT	LPS24	FNDC3A	15.1971	18.1412	12.2529	0.446151	0.29794	-0.565764	6.03222	6.03483	6.02961	0.193193	0.13796	-0.00124807	NA	0.396933	0.3327	0.4921	0.1594	2.8028e-10	FALSE
ENST00000497644	ENSG00000102531	UT	LPS24	FNDC3A	15.1971	18.1412	12.2529	0.446151	0.29794	-0.565764	0.901862	1.11012	0.693608	0.122899	0.089723	-0.670804	NA	0.0593445	0.0612	0.0566	-0.0046	2.8028e-10	TRUE
ENST00000541916	ENSG00000102531	UT	LPS24	FNDC3A	15.1971	18.1412	12.2529	0.446151	0.29794	-0.565764	6.6634	8.67565	4.65115	0.372199	0.194323	-0.89795	NA	0.438466	0.4782	0.3796	-0.0986	2.8028e-10	FALSE
ENST00000218758	ENSG00000102575	UT	LPS24	ACP5	1129.85	1929.18	330.514	55.5698	15.7786	-2.54517	65.0792	85.0862	45.0722	11.7724	4.08755	-0.916536	NA	0.0576	0.0441	0.1364	0.0923	1.22623e-192	FALSE
ENST00000412435	ENSG00000102575	UT	LPS24	ACP5	1129.85	1929.18	330.514	55.5698	15.7786	-2.54517	118.073	173.154	62.9919	15.9973	4.63558	-1.45867	NA	0.104504	0.0898	0.1906	0.1008	1.22623e-192	FALSE
ENST00000433365	ENSG00000102575	UT	LPS24	ACP5	1129.85	1929.18	330.514	55.5698	15.7786	-2.54517	602.499	1134.33	70.6703	54.9549	8.3952	-4.0044	NA	0.533257	0.588	0.2138	-0.3742	1.22623e-192	FALSE
ENST00000588524	ENSG00000102575	UT	LPS24	ACP5	1129.85	1929.18	330.514	55.5698	15.7786	-2.54517	38.1228	67.591	8.65464	2.20664	0.63025	-2.96383	NA	0.0337416	0.035	0.0262	-0.0088	1.22623e-192	NA
ENST00000590420	ENSG00000102575	UT	LPS24	ACP5	1129.85	1929.18	330.514	55.5698	15.7786	-2.54517	174.236	249.34	99.1316	4.20781	3.77014	-1.33061	NA	0.154212	0.1292	0.2999	0.1707	1.22623e-192	FALSE
ENST00000590832	ENSG00000102575	UT	LPS24	ACP5	1129.85	1929.18	330.514	55.5698	15.7786	-2.54517	65.8753	119.956	11.7943	4.12809	1.0021	-3.34525	NA	0.0583046	0.0622	0.0357	-0.0265	1.22623e-192	FALSE
ENST00000592828	ENSG00000102575	UT	LPS24	ACP5	1129.85	1929.18	330.514	55.5698	15.7786	-2.54517	49.1306	71.4677	26.7935	8.4603	2.66388	-1.41507	NA	0.0434844	0.037	0.0811	0.0441	1.22623e-192	FALSE
ENST00000219150	ENSG00000102879	UT	LPS24	CORO1A	215.564	235.019	196.11	5.52422	5.22518	-0.261098	109.857	112.077	107.638	4.70453	5.40235	-0.0582875	NA	0.509627	0.4769	0.5489	0.072	0.0112721	FALSE
ENST00000562129	ENSG00000102879	UT	LPS24	CORO1A	215.564	235.019	196.11	5.52422	5.22518	-0.261098	12.9286	13.1877	12.6694	0.535582	0.60316	-0.0577915	NA	0.0599754	0.0561	0.0646	0.0085	0.0112721	NA
ENST00000565497	ENSG00000102879	UT	LPS24	CORO1A	215.564	235.019	196.11	5.52422	5.22518	-0.261098	2.22246	3.24014	1.20478	0.80246	0.361597	-1.4198	NA	0.01031	0.0138	0.0061	-0.0077	0.0112721	FALSE
ENST00000568763	ENSG00000102879	UT	LPS24	CORO1A	215.564	235.019	196.11	5.52422	5.22518	-0.261098	35.2678	40.2934	30.2422	1.53591	1.39793	-0.413861	NA	0.163607	0.1714	0.1542	-0.0172	0.0112721	NA
ENST00000568982	ENSG00000102879	UT	LPS24	CORO1A	215.564	235.019	196.11	5.52422	5.22518	-0.261098	3.26029	3.39664	3.12394	0.349988	0.355716	-0.120372	NA	0.0151244	0.0145	0.0159	0.0014	0.0112721	NA
ENST00000569970	ENSG00000102879	UT	LPS24	CORO1A	215.564	235.019	196.11	5.52422	5.22518	-0.261098	8.22638	11.0761	5.37665	0.946106	0.435138	-1.04129	NA	0.0381621	0.0471	0.0274	-0.0197	0.0112721	FALSE
ENST00000570045	ENSG00000102879	UT	LPS24	CORO1A	215.564	235.019	196.11	5.52422	5.22518	-0.261098	34.9353	40.3337	29.5368	2.81058	3.02513	-0.44934	NA	0.162064	0.1716	0.1506	-0.021	0.0112721	FALSE
ENST00000570244	ENSG00000102879	UT	LPS24	CORO1A	215.564	235.019	196.11	5.52422	5.22518	-0.261098	3.59639	4.93484	2.25794	1.00187	0.596987	-1.12454	NA	0.0166836	0.021	0.0115	-0.0095	0.0112721	FALSE
ENST00000262306	ENSG00000103363	UT	LPS24	TCEB2	301.743	367.895	235.591	5.6298	3.89575	-0.642987	7.23794	9.26246	5.21343	0.71561	0.720733	-0.827953	NA	0.0239871	0.0252	0.0221	-0.0031	0.0282549	FALSE
ENST00000409477	ENSG00000103363	UT	LPS24	TCEB2	301.743	367.895	235.591	5.6298	3.89575	-0.642987	6.10543	7.03459	5.17627	0.523767	0.369251	-0.441819	NA	0.0202339	0.0191	0.022	0.0029	0.0282549	FALSE
ENST00000409906	ENSG00000103363	UT	LPS24	TCEB2	301.743	367.895	235.591	5.6298	3.89575	-0.642987	215.609	270.082	161.137	4.72627	3.40494	-0.745075	NA	0.714547	0.7341	0.684	-0.0501	0.0282549	FALSE
ENST00000494946	ENSG00000103363	UT	LPS24	TCEB2	301.743	367.895	235.591	5.6298	3.89575	-0.642987	12.7391	15.2844	10.1939	0.841869	0.555039	-0.583886	NA	0.0422185	0.0415	0.0433	0.0018	0.0282549	FALSE
ENST00000572954	ENSG00000103363	UT	LPS24	TCEB2	301.743	367.895	235.591	5.6298	3.89575	-0.642987	60.0511	66.2315	53.8707	1.55372	1.4152	-0.297968	NA	0.199014	0.18	0.2287	0.0487	0.0282549	FALSE
ENST00000313843	ENSG00000103496	UT	LPS24	STX4	139.347	139.527	139.167	3.1514	2.69017	-0.00372614	21.43	20.2278	22.6323	1.38121	1.36259	0.161968	NA	0.153789	0.145	0.1626	0.0176	2.97371e-05	FALSE
ENST00000394998	ENSG00000103496	UT	LPS24	STX4	139.347	139.527	139.167	3.1514	2.69017	-0.00372614	6.43297	8.3436	4.52234	0.796463	0.61063	-0.882143	NA	0.0461652	0.0598	0.0325	-0.0273	2.97371e-05	FALSE
ENST00000457779	ENSG00000103496	UT	LPS24	STX4	139.347	139.527	139.167	3.1514	2.69017	-0.00372614	4.0464	2.80798	5.28482	0.249132	0.393247	0.909921	NA	0.0290384	0.0201	0.038	0.0179	2.97371e-05	FALSE
ENST00000460668	ENSG00000103496	UT	LPS24	STX4	139.347	139.527	139.167	3.1514	2.69017	-0.00372614	1.4113	1.17103	1.65157	0.129217	0.12943	0.492495	NA	0.010128	0.0084	0.0119	0.0035	2.97371e-05	TRUE
ENST00000461455	ENSG00000103496	UT	LPS24	STX4	139.347	139.527	139.167	3.1514	2.69017	-0.00372614	8.50009	7.72595	9.27422	0.298574	0.354054	0.263202	NA	0.0609996	0.0554	0.0666	0.0112	2.97371e-05	NA
ENST00000468583	ENSG00000103496	UT	LPS24	STX4	139.347	139.527	139.167	3.1514	2.69017	-0.00372614	15.3331	12.7137	17.9524	0.424751	0.598788	0.497459	NA	0.110036	0.0911	0.129	0.0379	2.97371e-05	NA
ENST00000475862	ENSG00000103496	UT	LPS24	STX4	139.347	139.527	139.167	3.1514	2.69017	-0.00372614	1.39718	1.32354	1.47083	0.0977852	0.0948281	0.151149	NA	0.0100267	0.0095	0.0106	0.0011	2.97371e-05	NA
ENST00000478150	ENSG00000103496	UT	LPS24	STX4	139.347	139.527	139.167	3.1514	2.69017	-0.00372614	10.0263	9.76643	10.2862	0.446818	0.437877	0.0747383	NA	0.0719525	0.07	0.0739	0.0039	2.97371e-05	NA
ENST00000486660	ENSG00000103496	UT	LPS24	STX4	139.347	139.527	139.167	3.1514	2.69017	-0.00372614	4.32476	3.63019	5.01932	0.217223	0.252599	0.466348	NA	0.031036	0.026	0.0361	0.0101	2.97371e-05	NA
ENST00000487411	ENSG00000103496	UT	LPS24	STX4	139.347	139.527	139.167	3.1514	2.69017	-0.00372614	12.107	11.9724	12.2415	0.54466	0.613554	0.0320424	NA	0.0868839	0.0858	0.088	0.0022	2.97371e-05	NA
ENST00000493902	ENSG00000103496	UT	LPS24	STX4	139.347	139.527	139.167	3.1514	2.69017	-0.00372614	27.4322	33.0239	21.8405	1.58416	1.19027	-0.59628	NA	0.196863	0.2367	0.1569	-0.0798	2.97371e-05	NA
ENST00000496977	ENSG00000103496	UT	LPS24	STX4	139.347	139.527	139.167	3.1514	2.69017	-0.00372614	6.70065	5.93757	7.46372	0.297841	0.340226	0.329526	NA	0.0480862	0.0426	0.0536	0.011	2.97371e-05	TRUE
ENST00000613541	ENSG00000103496	UT	LPS24	STX4	139.347	139.527	139.167	3.1514	2.69017	-0.00372614	17.3359	17.9211	16.7507	1.16113	1.01309	-0.0973827	NA	0.124409	0.1284	0.1204	-0.008	2.97371e-05	FALSE
ENST00000251143	ENSG00000103544	UT	LPS24	C16orf62	31.0646	31.2443	30.8849	0.546661	0.479092	-0.0166825	5.24102	5.67995	4.80208	0.179968	0.195216	-0.241754	NA	0.168713	0.1818	0.1555	-0.0263	0.0347108	FALSE
ENST00000417362	ENSG00000103544	UT	LPS24	C16orf62	31.0646	31.2443	30.8849	0.546661	0.479092	-0.0166825	12.7417	12.5313	12.9522	0.546123	0.58718	0.0476235	NA	0.410168	0.4011	0.4194	0.0183	0.0347108	FALSE
ENST00000438132	ENSG00000103544	UT	LPS24	C16orf62	31.0646	31.2443	30.8849	0.546661	0.479092	-0.0166825	5.25234	5.68658	4.8181	0.176597	0.196315	-0.238641	NA	0.169078	0.182	0.156	-0.026	0.0347108	FALSE
ENST00000535164	ENSG00000103544	UT	LPS24	C16orf62	31.0646	31.2443	30.8849	0.546661	0.479092	-0.0166825	0.994365	0.882386	1.10634	0.0643535	0.062565	0.323042	NA	0.0320096	0.0282	0.0358	0.0076	0.0347108	NA
ENST00000540240	ENSG00000103544	UT	LPS24	C16orf62	31.0646	31.2443	30.8849	0.546661	0.479092	-0.0166825	1.23817	1.00225	1.47409	0.0750302	0.076835	0.552024	NA	0.0398579	0.0321	0.0477	0.0156	0.0347108	NA
ENST00000541153	ENSG00000103544	UT	LPS24	C16orf62	31.0646	31.2443	30.8849	0.546661	0.479092	-0.0166825	0.419879	0.399718	0.440039	0.0291325	0.0327845	0.13542	NA	0.0135163	0.0128	0.0142	0.0014	0.0347108	NA
ENST00000544275	ENSG00000103544	UT	LPS24	C16orf62	31.0646	31.2443	30.8849	0.546661	0.479092	-0.0166825	0.50374	0.434926	0.572554	0.0667577	0.046284	0.388825	NA	0.0162159	0.0139	0.0185	0.0046	0.0347108	NA
ENST00000546175	ENSG00000103544	UT	LPS24	C16orf62	31.0646	31.2443	30.8849	0.546661	0.479092	-0.0166825	3.27399	3.17815	3.36984	0.137963	0.129211	0.084237	NA	0.105393	0.1017	0.1091	0.0074	0.0347108	NA
ENST00000563649	ENSG00000103544	UT	LPS24	C16orf62	31.0646	31.2443	30.8849	0.546661	0.479092	-0.0166825	0.394715	0.373575	0.415854	0.0365767	0.0371178	0.150851	NA	0.0127063	0.012	0.0135	0.0015	0.0347108	FALSE
ENST00000566850	ENSG00000103544	UT	LPS24	C16orf62	31.0646	31.2443	30.8849	0.546661	0.479092	-0.0166825	0.655195	0.727087	0.583303	0.0383991	0.0303905	-0.313064	NA	0.0210914	0.0233	0.0189	-0.0044	0.0347108	NA
ENST00000324685	ENSG00000103549	UT	LPS24	RNF40	30.6254	27.5071	33.7436	0.805263	0.925007	0.294717	6.388	6.70709	6.06892	0.258186	0.261707	-0.144021	NA	0.208585	0.2438	0.1799	-0.0639	0.00268783	FALSE
ENST00000493683	ENSG00000103549	UT	LPS24	RNF40	30.6254	27.5071	33.7436	0.805263	0.925007	0.294717	4.91421	4.35456	5.47386	0.231996	0.223775	0.329356	NA	0.160462	0.1583	0.1622	0.0039	0.00268783	NA
ENST00000563683	ENSG00000103549	UT	LPS24	RNF40	30.6254	27.5071	33.7436	0.805263	0.925007	0.294717	1.97867	1.35387	2.60348	0.17983	0.229029	0.938267	NA	0.064609	0.0492	0.0772	0.028	0.00268783	FALSE
ENST00000564260	ENSG00000103549	UT	LPS24	RNF40	30.6254	27.5071	33.7436	0.805263	0.925007	0.294717	2.52287	1.97759	3.06815	0.123117	0.122641	0.631044	NA	0.0823786	0.0719	0.0909	0.019	0.00268783	NA
ENST00000565931	ENSG00000103549	UT	LPS24	RNF40	30.6254	27.5071	33.7436	0.805263	0.925007	0.294717	1.03105	1.09751	0.964588	0.0873747	0.0812906	-0.184451	NA	0.0336664	0.0399	0.0286	-0.0113	0.00268783	FALSE
ENST00000565995	ENSG00000103549	UT	LPS24	RNF40	30.6254	27.5071	33.7436	0.805263	0.925007	0.294717	2.06011	1.96341	2.15681	0.127322	0.140518	0.134882	NA	0.0672681	0.0714	0.0639	-0.0075	0.00268783	FALSE
ENST00000566703	ENSG00000103549	UT	LPS24	RNF40	30.6254	27.5071	33.7436	0.805263	0.925007	0.294717	3.11878	2.32189	3.91567	0.123024	0.177986	0.751441	NA	0.101837	0.0844	0.116	0.0316	0.00268783	NA
ENST00000566811	ENSG00000103549	UT	LPS24	RNF40	30.6254	27.5071	33.7436	0.805263	0.925007	0.294717	0.392838	0.428857	0.35682	0.0956585	0.107691	-0.258679	NA	0.0128272	0.0156	0.0106	-0.005	0.00268783	FALSE
ENST00000567365	ENSG00000103549	UT	LPS24	RNF40	30.6254	27.5071	33.7436	0.805263	0.925007	0.294717	6.63707	5.88334	7.3908	0.709479	0.866964	0.328595	NA	0.216718	0.2139	0.219	0.0051	0.00268783	FALSE
ENST00000602784	ENSG00000103549	UT	LPS24	RNF40	30.6254	27.5071	33.7436	0.805263	0.925007	0.294717	1.58175	1.41895	1.74454	0.157819	0.165687	0.296138	NA	0.0516483	0.0516	0.0517	0.0001	0.00268783	TRUE
ENST00000220166	ENSG00000103811	UT	LPS24	CTSH	903.113	788.018	1018.21	15.0447	23.4887	0.369728	156.401	144.367	168.435	3.64983	4.94937	0.222435	NA	0.17318	0.1832	0.1654	-0.0178	5.49162e-11	FALSE
ENST00000527138	ENSG00000103811	UT	LPS24	CTSH	903.113	788.018	1018.21	15.0447	23.4887	0.369728	13.0929	10.2317	15.9542	0.471199	0.857727	0.64039	NA	0.0144976	0.013	0.0157	0.0027	5.49162e-11	NA
ENST00000527715	ENSG00000103811	UT	LPS24	CTSH	903.113	788.018	1018.21	15.0447	23.4887	0.369728	20.3939	15.8134	24.9744	0.842386	1.60204	0.658965	NA	0.0225818	0.0201	0.0245	0.0044	5.49162e-11	NA
ENST00000529263	ENSG00000103811	UT	LPS24	CTSH	903.113	788.018	1018.21	15.0447	23.4887	0.369728	35.5607	18.8364	52.2849	0.691376	1.85073	1.47238	NA	0.0393757	0.0239	0.0513	0.0274	5.49162e-11	NA
ENST00000529612	ENSG00000103811	UT	LPS24	CTSH	903.113	788.018	1018.21	15.0447	23.4887	0.369728	19.0112	15.2484	22.7739	0.845009	1.20344	0.578409	NA	0.0210507	0.0194	0.0224	0.003	5.49162e-11	NA
ENST00000529861	ENSG00000103811	UT	LPS24	CTSH	903.113	788.018	1018.21	15.0447	23.4887	0.369728	35.9514	36.6594	35.2434	1.12415	1.12204	-0.0568144	NA	0.0398083	0.0465	0.0346	-0.0119	5.49162e-11	TRUE
ENST00000530010	ENSG00000103811	UT	LPS24	CTSH	903.113	788.018	1018.21	15.0447	23.4887	0.369728	237.561	204.29	270.832	6.74093	11.4692	0.406762	NA	0.263047	0.2592	0.266	0.0068	5.49162e-11	NA
ENST00000533777	ENSG00000103811	UT	LPS24	CTSH	903.113	788.018	1018.21	15.0447	23.4887	0.369728	258.184	238.612	277.757	5.32427	6.77937	0.219147	NA	0.285883	0.3028	0.2728	-0.03	5.49162e-11	TRUE
ENST00000534038	ENSG00000103811	UT	LPS24	CTSH	903.113	788.018	1018.21	15.0447	23.4887	0.369728	11.2358	10.579	11.8926	1.07437	0.98215	0.168716	NA	0.0124412	0.0134	0.0117	-0.0017	5.49162e-11	NA
ENST00000534237	ENSG00000103811	UT	LPS24	CTSH	903.113	788.018	1018.21	15.0447	23.4887	0.369728	12.4149	10.8841	13.9457	0.478504	0.6399	0.357304	NA	0.0137468	0.0138	0.0137	-0.0001	5.49162e-11	NA
ENST00000534268	ENSG00000103811	UT	LPS24	CTSH	903.113	788.018	1018.21	15.0447	23.4887	0.369728	25.0448	18.7964	31.2932	1.58241	2.21667	0.735084	NA	0.0277317	0.0239	0.0307	0.0068	5.49162e-11	NA
ENST00000534533	ENSG00000103811	UT	LPS24	CTSH	903.113	788.018	1018.21	15.0447	23.4887	0.369728	46.3128	36.3975	56.2281	1.51773	2.19394	0.627311	NA	0.0512813	0.0462	0.0552	0.009	5.49162e-11	NA
ENST00000615999	ENSG00000103811	UT	LPS24	CTSH	903.113	788.018	1018.21	15.0447	23.4887	0.369728	12.9042	12.7545	13.0539	1.30785	1.36128	0.0334468	NA	0.0142885	0.0162	0.0128	-0.0034	5.49162e-11	FALSE
ENST00000220849	ENSG00000104408	UT	LPS24	EIF3E	305.232	419.209	191.255	7.49351	3.80394	-1.13213	195.059	254.517	135.6	5.0015	2.00186	-0.908358	NA	0.639051	0.6071	0.709	0.1019	7.10061e-05	FALSE
ENST00000519030	ENSG00000104408	UT	LPS24	EIF3E	305.232	419.209	191.255	7.49351	3.80394	-1.13213	10.316	16.191	4.44092	1.99871	0.860474	-1.86391	NA	0.0337972	0.0386	0.0232	-0.0154	7.10061e-05	FALSE
ENST00000519517	ENSG00000104408	UT	LPS24	EIF3E	305.232	419.209	191.255	7.49351	3.80394	-1.13213	7.33057	12.0407	2.62042	1.28728	0.596019	-2.19576	NA	0.0240164	0.0287	0.0137	-0.015	7.10061e-05	NA
ENST00000519627	ENSG00000104408	UT	LPS24	EIF3E	305.232	419.209	191.255	7.49351	3.80394	-1.13213	3.93403	6.11252	1.75555	0.626474	0.272514	-1.79401	NA	0.0128887	0.0146	0.0092	-0.0054	7.10061e-05	FALSE
ENST00000521440	ENSG00000104408	UT	LPS24	EIF3E	305.232	419.209	191.255	7.49351	3.80394	-1.13213	65.4197	97.0251	33.8143	4.30077	2.22561	-1.52045	NA	0.214328	0.2314	0.1768	-0.0546	7.10061e-05	NA
ENST00000522352	ENSG00000104408	UT	LPS24	EIF3E	305.232	419.209	191.255	7.49351	3.80394	-1.13213	5.73875	8.09251	3.38499	0.538498	0.294071	-1.25496	NA	0.0188013	0.0193	0.0177	-0.0016	7.10061e-05	NA
ENST00000522445	ENSG00000104408	UT	LPS24	EIF3E	305.232	419.209	191.255	7.49351	3.80394	-1.13213	7.81223	11.8433	3.78114	0.908162	0.394447	-1.64459	NA	0.0255944	0.0283	0.0198	-0.0085	7.10061e-05	TRUE
ENST00000262097	ENSG00000104763	UT	LPS24	ASAH1	659.147	821.432	496.861	16.51	10.0734	-0.725288	105.718	119.598	91.8384	3.50802	4.22022	-0.38099	NA	0.160386	0.1456	0.1848	0.0392	1.15503e-05	FALSE
ENST00000381733	ENSG00000104763	UT	LPS24	ASAH1	659.147	821.432	496.861	16.51	10.0734	-0.725288	94.9556	124.049	65.8626	3.4167	3.07943	-0.913271	NA	0.144058	0.151	0.1326	-0.0184	1.15503e-05	FALSE
ENST00000517409	ENSG00000104763	UT	LPS24	ASAH1	659.147	821.432	496.861	16.51	10.0734	-0.725288	26.5983	35.8085	17.3882	1.8327	0.839412	-1.04177	NA	0.0403527	0.0436	0.035	-0.0086	1.15503e-05	NA
ENST00000518087	ENSG00000104763	UT	LPS24	ASAH1	659.147	821.432	496.861	16.51	10.0734	-0.725288	265.75	334.037	197.462	7.98678	5.53886	-0.758401	NA	0.403173	0.4067	0.3974	-0.0093	1.15503e-05	NA
ENST00000518746	ENSG00000104763	UT	LPS24	ASAH1	659.147	821.432	496.861	16.51	10.0734	-0.725288	9.79419	12.7813	6.80711	0.542726	0.380726	-0.907928	NA	0.0148589	0.0156	0.0137	-0.0019	1.15503e-05	NA
ENST00000519468	ENSG00000104763	UT	LPS24	ASAH1	659.147	821.432	496.861	16.51	10.0734	-0.725288	7.26043	8.66403	5.85683	1.51557	1.16497	-0.564121	NA	0.0110149	0.0105	0.0118	0.0013	1.15503e-05	NA
ENST00000520781	ENSG00000104763	UT	LPS24	ASAH1	659.147	821.432	496.861	16.51	10.0734	-0.725288	81.3162	99.8833	62.7491	3.24803	2.95106	-0.670564	NA	0.123366	0.1216	0.1263	0.0047	1.15503e-05	FALSE
ENST00000521542	ENSG00000104763	UT	LPS24	ASAH1	659.147	821.432	496.861	16.51	10.0734	-0.725288	13.6602	17.349	9.97134	0.852382	0.45305	-0.79838	NA	0.020724	0.0211	0.0201	-0.001	1.15503e-05	NA
ENST00000523744	ENSG00000104763	UT	LPS24	ASAH1	659.147	821.432	496.861	16.51	10.0734	-0.725288	45.0984	58.6185	31.5783	2.69679	1.48793	-0.892212	NA	0.0684194	0.0714	0.0636	-0.0078	1.15503e-05	NA
ENST00000380629	ENSG00000104765	UT	LPS24	BNIP3L	128.853	105.342	152.364	2.33018	7.98023	0.532396	20.457	19.7227	21.1913	1.1285	1.57803	0.103568	NA	0.158762	0.1872	0.1391	-0.0481	0.0114051	FALSE
ENST00000520409	ENSG00000104765	UT	LPS24	BNIP3L	128.853	105.342	152.364	2.33018	7.98023	0.532396	2.0507	2.2712	1.83019	0.608973	1.06351	-0.309938	NA	0.015915	0.0216	0.012	-0.0096	0.0114051	FALSE
ENST00000523515	ENSG00000104765	UT	LPS24	BNIP3L	128.853	105.342	152.364	2.33018	7.98023	0.532396	1.72286	1.03575	2.40997	0.295544	1.0553	1.21046	NA	0.0133707	0.0098	0.0158	0.006	0.0114051	FALSE
ENST00000620910	ENSG00000104765	UT	LPS24	BNIP3L	128.853	105.342	152.364	2.33018	7.98023	0.532396	103.843	81.473	126.213	2.64598	7.6111	0.631399	NA	0.805901	0.7734	0.8284	0.055	0.0114051	FALSE
ENST00000221419	ENSG00000104824	UT	LPS24	HNRNPL	267.249	285.045	249.453	3.61803	3.78749	-0.192413	34.7851	33.1057	36.4645	2.29805	2.24227	0.139373	NA	0.13016	0.1161	0.1462	0.0301	0.000171536	FALSE
ENST00000388749	ENSG00000104824	UT	LPS24	HNRNPL	267.249	285.045	249.453	3.61803	3.78749	-0.192413	41.0608	42.2993	39.8223	1.16964	1.33895	-0.0870352	NA	0.153642	0.1484	0.1596	0.0112	0.000171536	TRUE
ENST00000595164	ENSG00000104824	UT	LPS24	HNRNPL	267.249	285.045	249.453	3.61803	3.78749	-0.192413	6.41888	6.60725	6.23051	0.266266	0.276674	-0.0845695	NA	0.0240183	0.0232	0.025	0.0018	0.000171536	NA
ENST00000595443	ENSG00000104824	UT	LPS24	HNRNPL	267.249	285.045	249.453	3.61803	3.78749	-0.192413	2.84373	2.91403	2.77344	0.0983594	0.0943789	-0.0710886	NA	0.0106408	0.0102	0.0111	0.0009	0.000171536	NA
ENST00000597731	ENSG00000104824	UT	LPS24	HNRNPL	267.249	285.045	249.453	3.61803	3.78749	-0.192413	3.48958	3.52762	3.45154	0.133674	0.143594	-0.0313661	NA	0.0130574	0.0124	0.0138	0.0014	0.000171536	NA
ENST00000598985	ENSG00000104824	UT	LPS24	HNRNPL	267.249	285.045	249.453	3.61803	3.78749	-0.192413	10.9111	10.2407	11.5814	0.450526	0.485072	0.177337	NA	0.0408273	0.0359	0.0464	0.0105	0.000171536	NA
ENST00000600741	ENSG00000104824	UT	LPS24	HNRNPL	267.249	285.045	249.453	3.61803	3.78749	-0.192413	7.20328	7.34821	7.05836	0.584461	0.389687	-0.0579792	NA	0.0269534	0.0258	0.0283	0.0025	0.000171536	NA
ENST00000600873	ENSG00000104824	UT	LPS24	HNRNPL	267.249	285.045	249.453	3.61803	3.78749	-0.192413	129.536	146.721	112.351	4.50634	4.16428	-0.385034	NA	0.484701	0.5147	0.4504	-0.0643	0.000171536	FALSE
ENST00000601047	ENSG00000104824	UT	LPS24	HNRNPL	267.249	285.045	249.453	3.61803	3.78749	-0.192413	17.9738	18.9137	17.034	0.691721	0.650758	-0.150923	NA	0.067255	0.0664	0.0683	0.0019	0.000171536	NA
ENST00000601664	ENSG00000104824	UT	LPS24	HNRNPL	267.249	285.045	249.453	3.61803	3.78749	-0.192413	6.54702	6.50167	6.59238	0.373331	0.269683	0.0199579	NA	0.0244978	0.0228	0.0264	0.0036	0.000171536	NA
ENST00000601813	ENSG00000104824	UT	LPS24	HNRNPL	267.249	285.045	249.453	3.61803	3.78749	-0.192413	4.1451	4.78801	3.50219	0.431887	0.396717	-0.450067	NA	0.0155102	0.0168	0.014	-0.0028	0.000171536	FALSE
ENST00000221466	ENSG00000104870	UT	LPS24	FCGRT	387.144	460.445	313.843	13.6764	8.75422	-0.552969	12.3654	6.88984	17.841	1.07735	4.09524	1.37137	NA	0.0319402	0.015	0.0568	0.0418	1.18326e-06	FALSE
ENST00000426395	ENSG00000104870	UT	LPS24	FCGRT	387.144	460.445	313.843	13.6764	8.75422	-0.552969	217.99	275.295	160.686	13.1778	7.26658	-0.776698	NA	0.563072	0.5979	0.512	-0.0859	1.18326e-06	FALSE
ENST00000593381	ENSG00000104870	UT	LPS24	FCGRT	387.144	460.445	313.843	13.6764	8.75422	-0.552969	16.5668	20.472	12.6616	1.11857	0.568863	-0.692754	NA	0.0427924	0.0445	0.0403	-0.0042	1.18326e-06	FALSE
ENST00000595677	ENSG00000104870	UT	LPS24	FCGRT	387.144	460.445	313.843	13.6764	8.75422	-0.552969	6.79814	8.3161	5.28018	0.393789	0.268037	-0.654324	NA	0.0175597	0.0181	0.0168	-0.0013	1.18326e-06	NA
ENST00000595881	ENSG00000104870	UT	LPS24	FCGRT	387.144	460.445	313.843	13.6764	8.75422	-0.552969	38.9683	39.906	38.0307	0.924176	1.0225	-0.0694231	NA	0.100656	0.0867	0.1212	0.0345	1.18326e-06	NA
ENST00000596975	ENSG00000104870	UT	LPS24	FCGRT	387.144	460.445	313.843	13.6764	8.75422	-0.552969	5.10775	7.65459	2.56092	0.506683	0.24743	-1.57593	NA	0.0131934	0.0166	0.0082	-0.0084	1.18326e-06	FALSE
ENST00000598319	ENSG00000104870	UT	LPS24	FCGRT	387.144	460.445	313.843	13.6764	8.75422	-0.552969	8.47409	8.92877	8.01941	0.629834	0.345524	-0.154783	NA	0.0218887	0.0194	0.0256	0.0062	1.18326e-06	TRUE
ENST00000598927	ENSG00000104870	UT	LPS24	FCGRT	387.144	460.445	313.843	13.6764	8.75422	-0.552969	38.8418	51.5022	26.1814	5.14633	2.66136	-0.975819	NA	0.100329	0.1119	0.0834	-0.0285	1.18326e-06	TRUE
ENST00000598936	ENSG00000104870	UT	LPS24	FCGRT	387.144	460.445	313.843	13.6764	8.75422	-0.552969	7.03761	7.2405	6.83471	0.354421	0.273846	-0.083091	NA	0.0181783	0.0157	0.0218	0.0061	1.18326e-06	NA
ENST00000599701	ENSG00000104870	UT	LPS24	FCGRT	387.144	460.445	313.843	13.6764	8.75422	-0.552969	14.4548	6.03082	22.8787	0.639645	1.25099	1.92182	NA	0.037337	0.0131	0.0729	0.0598	1.18326e-06	FALSE
ENST00000600273	ENSG00000104870	UT	LPS24	FCGRT	387.144	460.445	313.843	13.6764	8.75422	-0.552969	7.05209	11.901	2.20315	0.647393	0.164908	-2.42813	NA	0.0182157	0.0258	0.007	-0.0188	1.18326e-06	FALSE
ENST00000323906	ENSG00000104894	UT	LPS24	CD37	194.47	236.88	152.059	6.82859	2.7634	-0.639485	50.8119	55.5486	46.0752	3.85736	3.06465	-0.269706	NA	0.261285	0.2345	0.303	0.0685	0.0174789	FALSE
ENST00000391859	ENSG00000104894	UT	LPS24	CD37	194.47	236.88	152.059	6.82859	2.7634	-0.639485	2.90195	2.93239	2.87151	0.26572	0.253361	-0.0301654	NA	0.0149224	0.0124	0.0189	0.0065	0.0174789	TRUE
ENST00000426897	ENSG00000104894	UT	LPS24	CD37	194.47	236.88	152.059	6.82859	2.7634	-0.639485	18.3226	23.5789	13.0663	1.22562	0.560175	-0.85115	NA	0.0942183	0.0995	0.0859	-0.0136	0.0174789	FALSE
ENST00000535669	ENSG00000104894	UT	LPS24	CD37	194.47	236.88	152.059	6.82859	2.7634	-0.639485	41.402	50.713	32.091	2.97021	1.7902	-0.660021	NA	0.212897	0.2141	0.211	-0.0031	0.0174789	FALSE
ENST00000594743	ENSG00000104894	UT	LPS24	CD37	194.47	236.88	152.059	6.82859	2.7634	-0.639485	11.346	15.1372	7.5549	1.11636	0.51497	-1.00166	NA	0.0583435	0.0639	0.0497	-0.0142	0.0174789	FALSE
ENST00000595725	ENSG00000104894	UT	LPS24	CD37	194.47	236.88	152.059	6.82859	2.7634	-0.639485	34.9922	47.1087	22.8756	3.01216	1.16695	-1.04186	NA	0.179937	0.1989	0.1504	-0.0485	0.0174789	TRUE
ENST00000596426	ENSG00000104894	UT	LPS24	CD37	194.47	236.88	152.059	6.82859	2.7634	-0.639485	10.1813	12.4904	7.87219	0.896356	0.524559	-0.6653	NA	0.0523541	0.0527	0.0518	-0.0009	0.0174789	NA
ENST00000597602	ENSG00000104894	UT	LPS24	CD37	194.47	236.88	152.059	6.82859	2.7634	-0.639485	4.69018	5.40603	3.97433	0.236455	0.185512	-0.442898	NA	0.0241178	0.0228	0.0261	0.0033	0.0174789	FALSE
ENST00000597852	ENSG00000104894	UT	LPS24	CD37	194.47	236.88	152.059	6.82859	2.7634	-0.639485	4.07475	4.95941	3.1901	0.215315	0.113396	-0.634956	NA	0.0209532	0.0209	0.021	0.0001	0.0174789	NA
ENST00000598095	ENSG00000104894	UT	LPS24	CD37	194.47	236.88	152.059	6.82859	2.7634	-0.639485	9.66766	12.2835	7.0518	0.694327	0.371846	-0.799791	NA	0.0497129	0.0519	0.0464	-0.0055	0.0174789	FALSE
ENST00000598134	ENSG00000104894	UT	LPS24	CD37	194.47	236.88	152.059	6.82859	2.7634	-0.639485	2.68936	2.70114	2.67758	0.166989	0.133064	-0.0125904	NA	0.0138292	0.0114	0.0176	0.0062	0.0174789	NA
ENST00000221494	ENSG00000104897	UT	LPS24	SF3A2	83.362	100.888	65.8359	2.18073	1.64815	-0.615732	13.4263	12.5055	14.3471	0.763575	0.729275	0.198045	NA	0.16106	0.124	0.2179	0.0939	3.51245e-11	FALSE
ENST00000587637	ENSG00000104897	UT	LPS24	SF3A2	83.362	100.888	65.8359	2.18073	1.64815	-0.615732	2.64476	2.79893	2.49059	0.1883	0.127694	-0.167751	NA	0.0317262	0.0277	0.0378	0.0101	3.51245e-11	NA
ENST00000590034	ENSG00000104897	UT	LPS24	SF3A2	83.362	100.888	65.8359	2.18073	1.64815	-0.615732	1.21494	1.12352	1.30636	0.0783989	0.0875308	0.215744	NA	0.0145743	0.0111	0.0198	0.0087	3.51245e-11	NA
ENST00000592314	ENSG00000104897	UT	LPS24	SF3A2	83.362	100.888	65.8359	2.18073	1.64815	-0.615732	49.681	64.9337	34.4284	2.00613	1.71141	-0.91517	NA	0.595968	0.6436	0.5229	-0.1207	3.51245e-11	NA
ENST00000592839	ENSG00000104897	UT	LPS24	SF3A2	83.362	100.888	65.8359	2.18073	1.64815	-0.615732	15.7353	18.9138	12.5567	0.797619	0.611395	-0.590598	NA	0.188758	0.1875	0.1907	0.0032	3.51245e-11	NA
ENST00000324602	ENSG00000104972	UT	LPS24	LILRB1	423.051	106.201	739.902	4.78307	24.085	2.80042	23.0762	8.51021	37.6421	0.348136	0.97448	2.14377	NA	0.054547	0.0801	0.0509	-0.0292	5.26523e-29	FALSE
ENST00000396315	ENSG00000104972	UT	LPS24	LILRB1	423.051	106.201	739.902	4.78307	24.085	2.80042	13.8467	4.26288	23.4306	0.19747	0.842769	2.45573	NA	0.0327306	0.0401	0.0317	-0.0084	5.26523e-29	FALSE
ENST00000396317	ENSG00000104972	UT	LPS24	LILRB1	423.051	106.201	739.902	4.78307	24.085	2.80042	9.27223	1.72151	16.823	0.123292	0.529299	3.28118	NA	0.0219175	0.0162	0.0227	0.0065	5.26523e-29	FALSE
ENST00000396327	ENSG00000104972	UT	LPS24	LILRB1	423.051	106.201	739.902	4.78307	24.085	2.80042	18.2175	7.99386	28.4412	0.338044	1.02352	1.82972	NA	0.0430622	0.0753	0.0384	-0.0369	5.26523e-29	FALSE
ENST00000396331	ENSG00000104972	UT	LPS24	LILRB1	423.051	106.201	739.902	4.78307	24.085	2.80042	65.8738	10.8352	120.912	0.737005	5.88003	3.47895	NA	0.155711	0.102	0.1634	0.0614	5.26523e-29	FALSE
ENST00000396332	ENSG00000104972	UT	LPS24	LILRB1	423.051	106.201	739.902	4.78307	24.085	2.80042	21.2719	7.87947	34.6643	0.320837	0.933359	2.13587	NA	0.050282	0.0742	0.0468	-0.0274	5.26523e-29	FALSE
ENST00000427581	ENSG00000104972	UT	LPS24	LILRB1	423.051	106.201	739.902	4.78307	24.085	2.80042	9.9918	1.57718	18.4064	0.128887	0.642342	3.53646	NA	0.0236184	0.0149	0.0249	0.01	5.26523e-29	FALSE
ENST00000462628	ENSG00000104972	UT	LPS24	LILRB1	423.051	106.201	739.902	4.78307	24.085	2.80042	22.9562	6.15812	39.7543	0.312758	1.46962	2.68857	NA	0.0542634	0.058	0.0537	-0.0043	5.26523e-29	NA
ENST00000473412	ENSG00000104972	UT	LPS24	LILRB1	423.051	106.201	739.902	4.78307	24.085	2.80042	60.8106	13.8595	107.762	0.855994	4.19706	2.95799	NA	0.143743	0.1305	0.1456	0.0151	5.26523e-29	NA
ENST00000480257	ENSG00000104972	UT	LPS24	LILRB1	423.051	106.201	739.902	4.78307	24.085	2.80042	15.0321	3.96699	26.0972	0.234922	1.01351	2.7147	NA	0.0355325	0.0374	0.0353	-0.0021	5.26523e-29	NA
ENST00000480375	ENSG00000104972	UT	LPS24	LILRB1	423.051	106.201	739.902	4.78307	24.085	2.80042	27.551	7.39417	47.7078	0.412766	1.96781	2.68812	NA	0.0651245	0.0696	0.0645	-0.0051	5.26523e-29	NA
ENST00000487425	ENSG00000104972	UT	LPS24	LILRB1	423.051	106.201	739.902	4.78307	24.085	2.80042	131.097	30.9285	231.266	1.85406	9.33645	2.90214	NA	0.309885	0.2912	0.3126	0.0214	5.26523e-29	NA
ENST00000356508	ENSG00000105223	UT	LPS24	PLD3	292.786	439.369	146.204	21.1937	9.43618	-1.58739	14.9646	22.2664	7.66272	2.40587	1.02223	-1.53771	NA	0.0511109	0.0507	0.0524	0.0017	2.66346e-10	FALSE
ENST00000409587	ENSG00000105223	UT	LPS24	PLD3	292.786	439.369	146.204	21.1937	9.43618	-1.58739	53.1358	75.2291	31.0425	5.18752	2.73353	-1.27677	NA	0.181483	0.1712	0.2123	0.0411	2.66346e-10	FALSE
ENST00000409735	ENSG00000105223	UT	LPS24	PLD3	292.786	439.369	146.204	21.1937	9.43618	-1.58739	128.945	207.2	50.689	13.6663	5.1279	-2.03107	NA	0.440405	0.4716	0.3467	-0.1249	2.66346e-10	FALSE
ENST00000464586	ENSG00000105223	UT	LPS24	PLD3	292.786	439.369	146.204	21.1937	9.43618	-1.58739	31.3011	44.4097	18.1925	1.17039	0.796528	-1.28707	NA	0.106908	0.1011	0.1244	0.0233	2.66346e-10	NA
ENST00000475983	ENSG00000105223	UT	LPS24	PLD3	292.786	439.369	146.204	21.1937	9.43618	-1.58739	9.04452	12.3667	5.72237	0.789657	0.315201	-1.11042	NA	0.0308912	0.0281	0.0391	0.011	2.66346e-10	NA
ENST00000486134	ENSG00000105223	UT	LPS24	PLD3	292.786	439.369	146.204	21.1937	9.43618	-1.58739	4.77024	6.3305	3.20998	0.373446	0.222517	-0.977544	NA	0.0162926	0.0144	0.022	0.0076	2.66346e-10	NA
ENST00000488311	ENSG00000105223	UT	LPS24	PLD3	292.786	439.369	146.204	21.1937	9.43618	-1.58739	9.0911	12.5976	5.58462	0.920631	0.335146	-1.17218	NA	0.0310503	0.0287	0.0382	0.0095	2.66346e-10	NA
ENST00000594908	ENSG00000105223	UT	LPS24	PLD3	292.786	439.369	146.204	21.1937	9.43618	-1.58739	10.393	14.9325	5.85355	0.787319	0.458773	-1.34957	NA	0.0354969	0.034	0.04	0.006	2.66346e-10	FALSE
ENST00000599353	ENSG00000105223	UT	LPS24	PLD3	292.786	439.369	146.204	21.1937	9.43618	-1.58739	13.5664	19.379	7.75386	0.620935	0.475316	-1.32039	NA	0.0463355	0.0441	0.053	0.0089	2.66346e-10	NA
ENST00000602131	ENSG00000105223	UT	LPS24	PLD3	292.786	439.369	146.204	21.1937	9.43618	-1.58739	9.40146	13.6909	5.11203	0.516544	0.251028	-1.41948	NA	0.0321103	0.0312	0.035	0.0038	2.66346e-10	FALSE
ENST00000221957	ENSG00000105355	UT	LPS24	PLIN3	114.73	95.6527	133.807	2.49656	3.84373	0.484238	32.0538	20.989	43.1187	1.68733	2.45182	1.03833	NA	0.279385	0.2194	0.3222	0.1028	2.2544e-09	FALSE
ENST00000585479	ENSG00000105355	UT	LPS24	PLIN3	114.73	95.6527	133.807	2.49656	3.84373	0.484238	47.7479	41.8634	53.6325	1.78839	2.68405	0.357341	NA	0.416177	0.4377	0.4008	-0.0369	2.2544e-09	FALSE
ENST00000587462	ENSG00000105355	UT	LPS24	PLIN3	114.73	95.6527	133.807	2.49656	3.84373	0.484238	1.28824	1.26874	1.30774	0.0987677	0.0714178	0.0433468	NA	0.0112284	0.0133	0.0098	-0.0035	2.2544e-09	FALSE
ENST00000592528	ENSG00000105355	UT	LPS24	PLIN3	114.73	95.6527	133.807	2.49656	3.84373	0.484238	31.9375	30.0231	33.8519	1.85357	2.55477	0.173111	NA	0.278371	0.3139	0.253	-0.0609	2.2544e-09	FALSE
ENST00000221975	ENSG00000105372	UT	LPS24	RPS19	754.564	1098.76	410.363	51.9223	31.725	-1.42089	15.4261	10.3694	20.4828	1.84636	8.25371	0.981388	NA	0.0204438	0.0094	0.0499	0.0405	2.31754e-25	FALSE
ENST00000593863	ENSG00000105372	UT	LPS24	RPS19	754.564	1098.76	410.363	51.9223	31.725	-1.42089	637.345	963.647	311.043	54.1888	31.8687	-1.63136	NA	0.844654	0.877	0.758	-0.119	2.31754e-25	FALSE
ENST00000598742	ENSG00000105372	UT	LPS24	RPS19	754.564	1098.76	410.363	51.9223	31.725	-1.42089	72.9295	86.7156	59.1433	2.65682	1.85442	-0.551999	NA	0.0966512	0.0789	0.1441	0.0652	2.31754e-25	FALSE
ENST00000601492	ENSG00000105372	UT	LPS24	RPS19	754.564	1098.76	410.363	51.9223	31.725	-1.42089	14.4484	19.0181	9.8787	1.41601	0.86303	-0.944278	NA	0.019148	0.0173	0.0241	0.0068	2.31754e-25	FALSE
ENST00000359435	ENSG00000105393	UT	LPS24	BABAM1	103.293	107.22	99.366	1.06259	1.17357	-0.109741	13.4713	15.7358	11.2068	0.445548	0.379165	-0.489306	NA	0.130419	0.1468	0.1128	-0.034	0.00832799	FALSE
ENST00000447614	ENSG00000105393	UT	LPS24	BABAM1	103.293	107.22	99.366	1.06259	1.17357	-0.109741	2.34903	2.43145	2.26661	0.123447	0.128719	-0.100849	NA	0.0227414	0.0227	0.0228	0.0001	0.00832799	FALSE
ENST00000448635	ENSG00000105393	UT	LPS24	BABAM1	103.293	107.22	99.366	1.06259	1.17357	-0.109741	2.26344	2.1408	2.38609	0.11202	0.131762	0.155806	NA	0.0219128	0.02	0.024	0.004	0.00832799	NA
ENST00000595632	ENSG00000105393	UT	LPS24	BABAM1	103.293	107.22	99.366	1.06259	1.17357	-0.109741	2.5416	2.62306	2.46014	0.16773	0.163209	-0.0921494	NA	0.0246057	0.0245	0.0248	0.0003	0.00832799	FALSE
ENST00000596335	ENSG00000105393	UT	LPS24	BABAM1	103.293	107.22	99.366	1.06259	1.17357	-0.109741	2.78825	2.81522	2.76127	0.163187	0.200049	-0.0278163	NA	0.0269936	0.0263	0.0278	0.0015	0.00832799	FALSE
ENST00000598188	ENSG00000105393	UT	LPS24	BABAM1	103.293	107.22	99.366	1.06259	1.17357	-0.109741	51.1848	52.9222	49.4473	1.38058	1.34181	-0.0979624	NA	0.495529	0.4936	0.4976	0.004	0.00832799	FALSE
ENST00000598382	ENSG00000105393	UT	LPS24	BABAM1	103.293	107.22	99.366	1.06259	1.17357	-0.109741	9.49752	8.13784	10.8572	0.578216	0.513531	0.415491	NA	0.0919473	0.0759	0.1093	0.0334	0.00832799	NA
ENST00000599057	ENSG00000105393	UT	LPS24	BABAM1	103.293	107.22	99.366	1.06259	1.17357	-0.109741	5.24074	5.44684	5.03464	0.304016	0.277553	-0.113314	NA	0.0507366	0.0508	0.0507	-0.0001	0.00832799	FALSE
ENST00000601043	ENSG00000105393	UT	LPS24	BABAM1	103.293	107.22	99.366	1.06259	1.17357	-0.109741	5.23311	5.98936	4.47687	0.542261	0.350232	-0.419098	NA	0.0506628	0.0559	0.0451	-0.0108	0.00832799	FALSE
ENST00000601232	ENSG00000105393	UT	LPS24	BABAM1	103.293	107.22	99.366	1.06259	1.17357	-0.109741	3.08995	2.97448	3.20541	0.151762	0.171306	0.107524	NA	0.0299144	0.0277	0.0323	0.0046	0.00832799	TRUE
ENST00000602066	ENSG00000105393	UT	LPS24	BABAM1	103.293	107.22	99.366	1.06259	1.17357	-0.109741	1.72194	1.7866	1.65727	0.156462	0.148508	-0.107781	NA	0.0166704	0.0167	0.0167	0	0.00832799	FALSE
ENST00000222250	ENSG00000105643	UT	LPS24	ARRDC2	37.9667	44.5651	31.3683	1.70439	1.06211	-0.506471	13.3297	17.447	9.21234	1.13197	0.521928	-0.920599	NA	0.351088	0.3915	0.2937	-0.0978	4.40472e-07	FALSE
ENST00000379656	ENSG00000105643	UT	LPS24	ARRDC2	37.9667	44.5651	31.3683	1.70439	1.06211	-0.506471	17.177	18.0331	16.3208	0.849226	0.624719	-0.143853	NA	0.452422	0.4046	0.5203	0.1157	4.40472e-07	FALSE
ENST00000593460	ENSG00000105643	UT	LPS24	ARRDC2	37.9667	44.5651	31.3683	1.70439	1.06211	-0.506471	1.66285	1.97943	1.34627	0.209277	0.131739	-0.552711	NA	0.0437975	0.0444	0.0429	-0.0015	4.40472e-07	NA
ENST00000593560	ENSG00000105643	UT	LPS24	ARRDC2	37.9667	44.5651	31.3683	1.70439	1.06211	-0.506471	0.728479	0.746631	0.710327	0.101258	0.0978381	-0.0709379	NA	0.0191873	0.0168	0.0226	0.0058	4.40472e-07	FALSE
ENST00000594411	ENSG00000105643	UT	LPS24	ARRDC2	37.9667	44.5651	31.3683	1.70439	1.06211	-0.506471	2.32452	2.75717	1.89187	0.173309	0.199743	-0.540996	NA	0.0612252	0.0619	0.0603	-0.0016	4.40472e-07	NA
ENST00000595712	ENSG00000105643	UT	LPS24	ARRDC2	37.9667	44.5651	31.3683	1.70439	1.06211	-0.506471	0.851028	1.37785	0.32421	0.0997404	0.0485111	-2.05402	NA	0.0224151	0.0309	0.0103	-0.0206	4.40472e-07	FALSE
ENST00000596105	ENSG00000105643	UT	LPS24	ARRDC2	37.9667	44.5651	31.3683	1.70439	1.06211	-0.506471	0.835024	1.00675	0.663294	0.13313	0.0614527	-0.594661	NA	0.0219936	0.0226	0.0211	-0.0015	4.40472e-07	NA
ENST00000608009	ENSG00000105643	UT	LPS24	ARRDC2	37.9667	44.5651	31.3683	1.70439	1.06211	-0.506471	0.957067	1.06449	0.849643	0.200923	0.190738	-0.321843	NA	0.0252081	0.0239	0.0271	0.0032	4.40472e-07	NA
ENST00000262812	ENSG00000105669	UT	LPS24	COPE	433.703	438.957	428.449	3.99932	4.29722	-0.0349534	117.115	116.823	117.407	6.21096	5.68931	0.00719474	NA	0.270035	0.2661	0.274	0.0079	0.0420618	FALSE
ENST00000349893	ENSG00000105669	UT	LPS24	COPE	433.703	438.957	428.449	3.99932	4.29722	-0.0349534	52.9556	50.379	55.5322	4.24722	4.82724	0.140476	NA	0.122101	0.1148	0.1296	0.0148	0.0420618	FALSE
ENST00000351079	ENSG00000105669	UT	LPS24	COPE	433.703	438.957	428.449	3.99932	4.29722	-0.0349534	21.3492	21.7252	20.9731	1.88949	1.9109	-0.0508049	NA	0.0492253	0.0495	0.049	-0.0005	0.0420618	FALSE
ENST00000595984	ENSG00000105669	UT	LPS24	COPE	433.703	438.957	428.449	3.99932	4.29722	-0.0349534	6.54953	5.50699	7.59207	0.267665	0.346873	0.462512	NA	0.0151014	0.0125	0.0177	0.0052	0.0420618	NA
ENST00000597026	ENSG00000105669	UT	LPS24	COPE	433.703	438.957	428.449	3.99932	4.29722	-0.0349534	10.939	10.0746	11.8034	0.520799	0.440694	0.228272	NA	0.0252223	0.023	0.0275	0.0045	0.0420618	NA
ENST00000598969	ENSG00000105669	UT	LPS24	COPE	433.703	438.957	428.449	3.99932	4.29722	-0.0349534	7.24043	6.72841	7.75244	0.3712	0.420796	0.204102	NA	0.0166944	0.0153	0.0181	0.0028	0.0420618	NA
ENST00000600932	ENSG00000105669	UT	LPS24	COPE	433.703	438.957	428.449	3.99932	4.29722	-0.0349534	88.2293	97.3043	79.1543	8.12116	7.31456	-0.297802	NA	0.203433	0.2217	0.1847	-0.037	0.0420618	FALSE
ENST00000614388	ENSG00000105669	UT	LPS24	COPE	433.703	438.957	428.449	3.99932	4.29722	-0.0349534	124.991	126.157	123.825	6.53722	6.04967	-0.0269155	NA	0.288194	0.2874	0.289	0.0016	0.0420618	FALSE
ENST00000222305	ENSG00000105698	UT	LPS24	USF2	294.929	400.513	189.346	8.06438	2.78485	-1.08078	171.371	242.882	99.8604	5.85246	2.51733	-1.28219	NA	0.581059	0.6064	0.5274	-0.079	0.00854182	FALSE
ENST00000343550	ENSG00000105698	UT	LPS24	USF2	294.929	400.513	189.346	8.06438	2.78485	-1.08078	10.0023	13.2067	6.79789	0.376095	0.276536	-0.957081	NA	0.0339142	0.033	0.0359	0.0029	0.00854182	FALSE
ENST00000594064	ENSG00000105698	UT	LPS24	USF2	294.929	400.513	189.346	8.06438	2.78485	-1.08078	52.7232	69.046	36.4003	1.49332	1.01512	-0.923419	NA	0.178765	0.1724	0.1922	0.0198	0.00854182	FALSE
ENST00000595068	ENSG00000105698	UT	LPS24	USF2	294.929	400.513	189.346	8.06438	2.78485	-1.08078	17.3794	24.0742	10.6845	0.822823	0.437695	-1.17121	NA	0.0589273	0.0601	0.0564	-0.0037	0.00854182	FALSE
ENST00000596380	ENSG00000105698	UT	LPS24	USF2	294.929	400.513	189.346	8.06438	2.78485	-1.08078	3.95302	3.4875	4.41855	0.375442	0.399804	0.34051	NA	0.0134033	0.0087	0.0233	0.0146	0.00854182	FALSE
ENST00000597671	ENSG00000105698	UT	LPS24	USF2	294.929	400.513	189.346	8.06438	2.78485	-1.08078	11.2544	14.9495	7.55922	0.568083	0.314222	-0.982848	NA	0.0381596	0.0373	0.0399	0.0026	0.00854182	TRUE
ENST00000599471	ENSG00000105698	UT	LPS24	USF2	294.929	400.513	189.346	8.06438	2.78485	-1.08078	5.734	5.36385	6.10414	0.715771	0.656842	0.186193	NA	0.0194419	0.0134	0.0322	0.0188	0.00854182	FALSE
ENST00000599625	ENSG00000105698	UT	LPS24	USF2	294.929	400.513	189.346	8.06438	2.78485	-1.08078	6.22127	6.67536	5.76719	0.317718	0.328849	-0.210638	NA	0.0210941	0.0167	0.0305	0.0138	0.00854182	FALSE
ENST00000600341	ENSG00000105698	UT	LPS24	USF2	294.929	400.513	189.346	8.06438	2.78485	-1.08078	3.75573	4.6414	2.87005	0.181345	0.104464	-0.69157	NA	0.0127343	0.0116	0.0152	0.0036	0.00854182	NA
ENST00000600898	ENSG00000105698	UT	LPS24	USF2	294.929	400.513	189.346	8.06438	2.78485	-1.08078	4.38144	5.67929	3.08359	0.198902	0.0973636	-0.878966	NA	0.0148559	0.0142	0.0163	0.0021	0.00854182	NA
ENST00000342947	ENSG00000105928	UT	LPS24	DFNA5	93.0861	82.5227	103.65	4.30028	3.44979	0.328816	14.6401	9.14237	20.1378	0.792991	1.22886	1.1384	NA	0.157274	0.1108	0.1943	0.0835	9.02178e-13	FALSE
ENST00000409775	ENSG00000105928	UT	LPS24	DFNA5	93.0861	82.5227	103.65	4.30028	3.44979	0.328816	50.1969	52.0742	48.3197	2.99509	1.89054	-0.107935	NA	0.539253	0.631	0.4662	-0.1648	9.02178e-13	FALSE
ENST00000409970	ENSG00000105928	UT	LPS24	DFNA5	93.0861	82.5227	103.65	4.30028	3.44979	0.328816	1.55972	1.62961	1.48983	0.192669	0.141097	-0.128555	NA	0.0167556	0.0197	0.0144	-0.0053	9.02178e-13	FALSE
ENST00000411476	ENSG00000105928	UT	LPS24	DFNA5	93.0861	82.5227	103.65	4.30028	3.44979	0.328816	1.23461	0.787622	1.6816	0.0769324	0.171412	1.08461	NA	0.0132631	0.0095	0.0162	0.0067	9.02178e-13	TRUE
ENST00000415480	ENSG00000105928	UT	LPS24	DFNA5	93.0861	82.5227	103.65	4.30028	3.44979	0.328816	2.07503	1.36357	2.78648	0.232625	0.332836	1.02569	NA	0.0222915	0.0165	0.0269	0.0104	9.02178e-13	NA
ENST00000430096	ENSG00000105928	UT	LPS24	DFNA5	93.0861	82.5227	103.65	4.30028	3.44979	0.328816	8.27595	5.90908	10.6428	0.419076	0.708383	0.847792	NA	0.0889064	0.0716	0.1027	0.0311	9.02178e-13	FALSE
ENST00000446822	ENSG00000105928	UT	LPS24	DFNA5	93.0861	82.5227	103.65	4.30028	3.44979	0.328816	2.74966	2.41872	3.0806	0.226954	0.259213	0.347688	NA	0.0295389	0.0293	0.0297	0.0004	9.02178e-13	NA
ENST00000469133	ENSG00000105928	UT	LPS24	DFNA5	93.0861	82.5227	103.65	4.30028	3.44979	0.328816	6.93859	5.32352	8.55365	0.396256	0.56192	0.683137	NA	0.0745394	0.0645	0.0825	0.018	9.02178e-13	NA
ENST00000479636	ENSG00000105928	UT	LPS24	DFNA5	93.0861	82.5227	103.65	4.30028	3.44979	0.328816	2.28171	1.81637	2.74704	0.151231	0.174698	0.594137	NA	0.0245118	0.022	0.0265	0.0045	9.02178e-13	NA
ENST00000493723	ENSG00000105928	UT	LPS24	DFNA5	93.0861	82.5227	103.65	4.30028	3.44979	0.328816	1.79134	1.25217	2.33051	0.125271	0.241201	0.890921	NA	0.0192439	0.0152	0.0225	0.0073	9.02178e-13	NA
ENST00000222969	ENSG00000106245	UT	LPS24	BUD31	135.944	129.018	142.869	0.961115	0.88551	0.14711	55.561	45.6474	65.4745	0.78747	1.26221	0.520303	NA	0.408706	0.3538	0.4583	0.1045	5.94596e-08	FALSE
ENST00000403633	ENSG00000106245	UT	LPS24	BUD31	135.944	129.018	142.869	0.961115	0.88551	0.14711	56.5401	57.966	55.1142	0.660324	1.10156	-0.0727711	NA	0.415908	0.4493	0.3858	-0.0635	5.94596e-08	FALSE
ENST00000427499	ENSG00000106245	UT	LPS24	BUD31	135.944	129.018	142.869	0.961115	0.88551	0.14711	1.90587	1.70738	2.10435	0.0672521	0.0717857	0.300004	NA	0.0140195	0.0132	0.0147	0.0015	5.94596e-08	TRUE
ENST00000431419	ENSG00000106245	UT	LPS24	BUD31	135.944	129.018	142.869	0.961115	0.88551	0.14711	2.66314	2.52271	2.80357	0.127703	0.136584	0.151722	NA	0.01959	0.0196	0.0196	0	5.94596e-08	FALSE
ENST00000466798	ENSG00000106245	UT	LPS24	BUD31	135.944	129.018	142.869	0.961115	0.88551	0.14711	2.58375	3.00655	2.16095	0.133293	0.105911	-0.474577	NA	0.019006	0.0233	0.0151	-0.0082	5.94596e-08	NA
ENST00000471813	ENSG00000106245	UT	LPS24	BUD31	135.944	129.018	142.869	0.961115	0.88551	0.14711	4.43967	5.83941	3.03992	0.342696	0.191827	-0.939518	NA	0.0326582	0.0453	0.0213	-0.024	5.94596e-08	NA
ENST00000496696	ENSG00000106245	UT	LPS24	BUD31	135.944	129.018	142.869	0.961115	0.88551	0.14711	11.455	11.5742	11.3359	0.434323	0.436708	-0.0299874	NA	0.0842632	0.0897	0.0793	-0.0104	5.94596e-08	NA
ENST00000326442	ENSG00000106565	UT	LPS24	TMEM176B	661.294	531.799	790.788	31.5409	43.1898	0.572401	239.181	203.021	275.341	10.9721	13.5355	0.439573	NA	0.361686	0.3818	0.3482	-0.0336	9.46379e-06	FALSE
ENST00000429904	ENSG00000106565	UT	LPS24	TMEM176B	661.294	531.799	790.788	31.5409	43.1898	0.572401	59.867	46.599	73.1351	3.86003	4.82498	0.650154	NA	0.0905302	0.0876	0.0925	0.0049	9.46379e-06	FALSE
ENST00000434545	ENSG00000106565	UT	LPS24	TMEM176B	661.294	531.799	790.788	31.5409	43.1898	0.572401	43.5006	32.4248	54.5765	2.69926	3.58078	0.751003	NA	0.0657811	0.061	0.069	0.008	9.46379e-06	FALSE
ENST00000447204	ENSG00000106565	UT	LPS24	TMEM176B	661.294	531.799	790.788	31.5409	43.1898	0.572401	80.6319	76.1621	85.1016	5.13478	5.44311	0.160093	NA	0.121931	0.1432	0.1076	-0.0356	9.46379e-06	FALSE
ENST00000450753	ENSG00000106565	UT	LPS24	TMEM176B	661.294	531.799	790.788	31.5409	43.1898	0.572401	236.144	171.894	300.393	13.0604	20.0511	0.805294	NA	0.357094	0.3232	0.3799	0.0567	9.46379e-06	FALSE
ENST00000265523	ENSG00000106605	UT	LPS24	BLVRA	128.626	119.353	137.9	2.22041	5.39472	0.208378	99.8281	90.0147	109.642	2.19301	4.48149	0.284534	NA	0.77611	0.7542	0.7951	0.0409	0.0243296	FALSE
ENST00000402924	ENSG00000106605	UT	LPS24	BLVRA	128.626	119.353	137.9	2.22041	5.39472	0.208378	27.1448	27.8486	26.441	0.991002	1.3365	-0.0748031	NA	0.211036	0.2333	0.1917	-0.0416	0.0243296	FALSE
ENST00000336180	ENSG00000106683	UT	LPS24	LIMK1	66.7195	83.0246	50.4143	2.07874	1.50714	-0.719593	23.4281	26.4005	20.4558	1.62672	0.837508	-0.367898	NA	0.351144	0.318	0.4058	0.0878	8.9927e-05	FALSE
ENST00000435201	ENSG00000106683	UT	LPS24	LIMK1	66.7195	83.0246	50.4143	2.07874	1.50714	-0.719593	3.55751	4.99651	2.11851	0.439547	0.221309	-1.23396	NA	0.0533204	0.0602	0.042	-0.0182	8.9927e-05	TRUE
ENST00000476792	ENSG00000106683	UT	LPS24	LIMK1	66.7195	83.0246	50.4143	2.07874	1.50714	-0.719593	1.41748	1.79663	1.03834	0.180302	0.0581505	-0.785197	NA	0.0212454	0.0216	0.0206	-0.001	8.9927e-05	NA
ENST00000483414	ENSG00000106683	UT	LPS24	LIMK1	66.7195	83.0246	50.4143	2.07874	1.50714	-0.719593	1.30771	1.80237	0.813042	0.161959	0.0429063	-1.13884	NA	0.0196001	0.0217	0.0161	-0.0056	8.9927e-05	NA
ENST00000538333	ENSG00000106683	UT	LPS24	LIMK1	66.7195	83.0246	50.4143	2.07874	1.50714	-0.719593	36.6244	47.5075	25.7414	2.2423	1.24482	-0.88381	NA	0.548932	0.5722	0.5106	-0.0616	8.9927e-05	FALSE
ENST00000344849	ENSG00000106991	UT	LPS24	ENG	267.039	211.915	322.163	7.16423	10.1765	0.604285	117.329	72.1286	162.53	4.711	9.49568	1.17195	NA	0.439371	0.3404	0.5045	0.1641	9.75046e-12	FALSE
ENST00000373203	ENSG00000106991	UT	LPS24	ENG	267.039	211.915	322.163	7.16423	10.1765	0.604285	104.183	106.74	101.626	5.78768	7.41138	-0.0708211	NA	0.39014	0.5037	0.3154	-0.1883	9.75046e-12	FALSE
ENST00000462196	ENSG00000106991	UT	LPS24	ENG	267.039	211.915	322.163	7.16423	10.1765	0.604285	18.4234	13.1118	23.7349	0.730522	0.735743	0.855653	NA	0.0689913	0.0619	0.0737	0.0118	9.75046e-12	NA
ENST00000486329	ENSG00000106991	UT	LPS24	ENG	267.039	211.915	322.163	7.16423	10.1765	0.604285	26.9645	19.8858	34.0431	0.843032	1.09508	0.775319	NA	0.100976	0.0938	0.1057	0.0119	9.75046e-12	NA
ENST00000372189	ENSG00000107263	UT	LPS24	RAPGEF1	85.0996	77.1966	93.0027	2.24962	1.92808	0.268704	2.97519	3.81589	2.13448	0.240886	0.130155	-0.835167	NA	0.0349612	0.0494	0.023	-0.0264	0.0393342	FALSE
ENST00000372190	ENSG00000107263	UT	LPS24	RAPGEF1	85.0996	77.1966	93.0027	2.24962	1.92808	0.268704	15.0538	11.276	18.8316	1.07338	1.63146	0.739386	NA	0.176896	0.1461	0.2025	0.0564	0.0393342	FALSE
ENST00000372195	ENSG00000107263	UT	LPS24	RAPGEF1	85.0996	77.1966	93.0027	2.24962	1.92808	0.268704	30.9306	27.9749	33.8862	1.86595	2.1352	0.276472	NA	0.363463	0.3624	0.3644	0.002	0.0393342	FALSE
ENST00000414781	ENSG00000107263	UT	LPS24	RAPGEF1	85.0996	77.1966	93.0027	2.24962	1.92808	0.268704	4.83342	5.25331	4.41352	0.284864	0.183002	-0.250775	NA	0.0567971	0.0681	0.0475	-0.0206	0.0393342	FALSE
ENST00000419442	ENSG00000107263	UT	LPS24	RAPGEF1	85.0996	77.1966	93.0027	2.24962	1.92808	0.268704	13.0645	9.88017	16.2488	0.887473	0.416932	0.717153	NA	0.15352	0.128	0.1747	0.0467	0.0393342	FALSE
ENST00000438647	ENSG00000107263	UT	LPS24	RAPGEF1	85.0996	77.1966	93.0027	2.24962	1.92808	0.268704	16.7468	17.4121	16.0816	0.87547	0.91609	-0.114609	NA	0.196791	0.2256	0.1729	-0.0527	0.0393342	FALSE
ENST00000481260	ENSG00000107263	UT	LPS24	RAPGEF1	85.0996	77.1966	93.0027	2.24962	1.92808	0.268704	1.49538	1.58421	1.40656	0.146842	0.0955917	-0.170451	NA	0.0175721	0.0205	0.0151	-0.0054	0.0393342	NA
ENST00000331244	ENSG00000108010	UT	LPS24	GLRX3	44.8485	47.9729	41.724	1.26868	1.3752	-0.201295	29.2568	30.114	28.3996	1.36783	1.44443	-0.0845331	NA	0.652348	0.6277	0.6807	0.053	0.0361216	FALSE
ENST00000368644	ENSG00000108010	UT	LPS24	GLRX3	44.8485	47.9729	41.724	1.26868	1.3752	-0.201295	6.7548	7.8757	5.63391	0.265439	0.211816	-0.482542	NA	0.150614	0.1642	0.135	-0.0292	0.0361216	FALSE
ENST00000481034	ENSG00000108010	UT	LPS24	GLRX3	44.8485	47.9729	41.724	1.26868	1.3752	-0.201295	2.52269	2.79306	2.25232	0.277235	0.225039	-0.309199	NA	0.0562491	0.0582	0.054	-0.0042	0.0361216	TRUE
ENST00000486974	ENSG00000108010	UT	LPS24	GLRX3	44.8485	47.9729	41.724	1.26868	1.3752	-0.201295	2.78784	3.33403	2.24165	0.233856	0.171048	-0.570609	NA	0.0621613	0.0695	0.0537	-0.0158	0.0361216	NA
ENST00000496195	ENSG00000108010	UT	LPS24	GLRX3	44.8485	47.9729	41.724	1.26868	1.3752	-0.201295	3.52633	3.85611	3.19655	0.248497	0.199599	-0.269858	NA	0.0786277	0.0804	0.0766	-0.0038	0.0361216	NA
ENST00000344063	ENSG00000108107	UT	LPS24	RPL28	467.181	533.479	400.883	9.73364	9.3408	-0.412239	6.76108	7.41855	6.10361	0.373146	0.267454	-0.281056	NA	0.0144721	0.0139	0.0152	0.0013	6.35152e-05	FALSE
ENST00000428193	ENSG00000108107	UT	LPS24	RPL28	467.181	533.479	400.883	9.73364	9.3408	-0.412239	40.722	44.3393	37.1047	1.48892	1.66849	-0.256922	NA	0.0871653	0.0831	0.0926	0.0095	6.35152e-05	FALSE
ENST00000431533	ENSG00000108107	UT	LPS24	RPL28	467.181	533.479	400.883	9.73364	9.3408	-0.412239	57.0336	65.4003	48.6668	1.98107	1.48247	-0.426284	NA	0.12208	0.1226	0.1214	-0.0012	6.35152e-05	FALSE
ENST00000558131	ENSG00000108107	UT	LPS24	RPL28	467.181	533.479	400.883	9.73364	9.3408	-0.412239	98.8345	108.799	88.8701	3.32479	3.88437	-0.291863	NA	0.211555	0.2039	0.2217	0.0178	6.35152e-05	FALSE
ENST00000558815	ENSG00000108107	UT	LPS24	RPL28	467.181	533.479	400.883	9.73364	9.3408	-0.412239	87.0465	95.854	78.2391	3.52906	3.33947	-0.292916	NA	0.186323	0.1797	0.1952	0.0155	6.35152e-05	FALSE
ENST00000559463	ENSG00000108107	UT	LPS24	RPL28	467.181	533.479	400.883	9.73364	9.3408	-0.412239	38.3209	44.1504	32.4914	3.54046	3.27995	-0.442253	NA	0.0820258	0.0828	0.081	-0.0018	6.35152e-05	FALSE
ENST00000560055	ENSG00000108107	UT	LPS24	RPL28	467.181	533.479	400.883	9.73364	9.3408	-0.412239	21.8553	25.094	18.6165	1.30485	1.11437	-0.430564	NA	0.0467811	0.047	0.0464	-0.0006	6.35152e-05	FALSE
ENST00000560583	ENSG00000108107	UT	LPS24	RPL28	467.181	533.479	400.883	9.73364	9.3408	-0.412239	44.5231	56.7648	32.2814	2.38784	1.73875	-0.8141	NA	0.0953016	0.1064	0.0805	-0.0259	6.35152e-05	FALSE
ENST00000560881	ENSG00000108107	UT	LPS24	RPL28	467.181	533.479	400.883	9.73364	9.3408	-0.412239	69.2503	82.4896	56.0111	0.993153	0.883529	-0.558416	NA	0.14823	0.1546	0.1397	-0.0149	6.35152e-05	NA
ENST00000341863	ENSG00000108219	UT	LPS24	TSPAN14	61.183	55.5629	66.8032	2.24258	3.15029	0.265752	1.40432	1.11123	1.69741	0.114536	0.147538	0.606731	NA	0.0229528	0.02	0.0254	0.0054	0.000494941	FALSE
ENST00000372157	ENSG00000108219	UT	LPS24	TSPAN14	61.183	55.5629	66.8032	2.24258	3.15029	0.265752	27.0799	23.9732	30.1865	1.34572	1.74717	0.332354	NA	0.442604	0.4315	0.4519	0.0204	0.000494941	FALSE
ENST00000372158	ENSG00000108219	UT	LPS24	TSPAN14	61.183	55.5629	66.8032	2.24258	3.15029	0.265752	20.5457	21.8989	19.1925	1.39362	1.50475	-0.190219	NA	0.335807	0.3941	0.2873	-0.1068	0.000494941	FALSE
ENST00000372164	ENSG00000108219	UT	LPS24	TSPAN14	61.183	55.5629	66.8032	2.24258	3.15029	0.265752	0.771338	0.678619	0.864056	0.0900032	0.129214	0.344018	NA	0.012607	0.0122	0.0129	0.0007	0.000494941	FALSE
ENST00000429989	ENSG00000108219	UT	LPS24	TSPAN14	61.183	55.5629	66.8032	2.24258	3.15029	0.265752	1.20266	1.0472	1.35813	0.048855	0.0692974	0.371963	NA	0.0196568	0.0188	0.0203	0.0015	0.000494941	FALSE
ENST00000469149	ENSG00000108219	UT	LPS24	TSPAN14	61.183	55.5629	66.8032	2.24258	3.15029	0.265752	9.20867	6.19971	12.2176	0.268045	0.596717	0.977546	NA	0.15051	0.1116	0.1829	0.0713	0.000494941	NA
ENST00000338399	ENSG00000108465	UT	LPS24	CDK5RAP3	113.955	137.228	90.6816	3.89321	2.2244	-0.597644	30.0597	38.5722	21.5472	2.01222	1.17787	-0.839768	NA	0.263786	0.2811	0.2376	-0.0435	7.60571e-05	FALSE
ENST00000578018	ENSG00000108465	UT	LPS24	CDK5RAP3	113.955	137.228	90.6816	3.89321	2.2244	-0.597644	2.18318	2.32646	2.03991	0.128984	0.125777	-0.18877	NA	0.0191583	0.017	0.0225	0.0055	7.60571e-05	FALSE
ENST00000578134	ENSG00000108465	UT	LPS24	CDK5RAP3	113.955	137.228	90.6816	3.89321	2.2244	-0.597644	1.78054	1.93841	1.62267	0.103235	0.101616	-0.255057	NA	0.0156249	0.0141	0.0179	0.0038	7.60571e-05	NA
ENST00000578525	ENSG00000108465	UT	LPS24	CDK5RAP3	113.955	137.228	90.6816	3.89321	2.2244	-0.597644	2.55778	2.82867	2.28689	0.156363	0.130273	-0.305534	NA	0.0224455	0.0206	0.0252	0.0046	7.60571e-05	TRUE
ENST00000578663	ENSG00000108465	UT	LPS24	CDK5RAP3	113.955	137.228	90.6816	3.89321	2.2244	-0.597644	1.95503	2.55102	1.35904	0.189096	0.110729	-0.903555	NA	0.0171562	0.0186	0.015	-0.0036	7.60571e-05	NA
ENST00000578733	ENSG00000108465	UT	LPS24	CDK5RAP3	113.955	137.228	90.6816	3.89321	2.2244	-0.597644	3.19569	3.99261	2.39876	0.22951	0.157994	-0.732652	NA	0.0280434	0.0291	0.0265	-0.0026	7.60571e-05	NA
ENST00000578996	ENSG00000108465	UT	LPS24	CDK5RAP3	113.955	137.228	90.6816	3.89321	2.2244	-0.597644	1.95143	2.05192	1.85093	0.123507	0.10825	-0.147964	NA	0.0171245	0.015	0.0204	0.0054	7.60571e-05	NA
ENST00000579175	ENSG00000108465	UT	LPS24	CDK5RAP3	113.955	137.228	90.6816	3.89321	2.2244	-0.597644	1.9137	2.26633	1.56106	0.132569	0.0816949	-0.534975	NA	0.0167934	0.0165	0.0172	0.0007	7.60571e-05	FALSE
ENST00000579780	ENSG00000108465	UT	LPS24	CDK5RAP3	113.955	137.228	90.6816	3.89321	2.2244	-0.597644	2.86879	3.52278	2.21481	0.189267	0.131929	-0.667124	NA	0.0251748	0.0257	0.0244	-0.0013	7.60571e-05	NA
ENST00000579853	ENSG00000108465	UT	LPS24	CDK5RAP3	113.955	137.228	90.6816	3.89321	2.2244	-0.597644	3.10257	3.80645	2.39868	0.211181	0.115988	-0.663987	NA	0.0272262	0.0277	0.0265	-0.0012	7.60571e-05	NA
ENST00000581160	ENSG00000108465	UT	LPS24	CDK5RAP3	113.955	137.228	90.6816	3.89321	2.2244	-0.597644	1.18402	1.39679	0.971254	0.0918044	0.063326	-0.519713	NA	0.0103903	0.0102	0.0107	0.0005	7.60571e-05	NA
ENST00000581662	ENSG00000108465	UT	LPS24	CDK5RAP3	113.955	137.228	90.6816	3.89321	2.2244	-0.597644	9.59117	12.0443	7.13805	0.617837	0.302436	-0.753923	NA	0.0841663	0.0878	0.0787	-0.0091	7.60571e-05	NA
ENST00000581708	ENSG00000108465	UT	LPS24	CDK5RAP3	113.955	137.228	90.6816	3.89321	2.2244	-0.597644	1.53958	1.71812	1.36103	0.112927	0.0921518	-0.333942	NA	0.0135104	0.0125	0.015	0.0025	7.60571e-05	NA
ENST00000582114	ENSG00000108465	UT	LPS24	CDK5RAP3	113.955	137.228	90.6816	3.89321	2.2244	-0.597644	11.06	12.334	9.78608	0.521077	0.450353	-0.333536	NA	0.0970563	0.0899	0.1079	0.018	7.60571e-05	NA
ENST00000583352	ENSG00000108465	UT	LPS24	CDK5RAP3	113.955	137.228	90.6816	3.89321	2.2244	-0.597644	1.56447	1.78346	1.34548	0.112352	0.102837	-0.403944	NA	0.0137289	0.013	0.0148	0.0018	7.60571e-05	FALSE
ENST00000583697	ENSG00000108465	UT	LPS24	CDK5RAP3	113.955	137.228	90.6816	3.89321	2.2244	-0.597644	3.01431	3.82536	2.20327	0.194545	0.097016	-0.793187	NA	0.0264518	0.0279	0.0243	-0.0036	7.60571e-05	FALSE
ENST00000584063	ENSG00000108465	UT	LPS24	CDK5RAP3	113.955	137.228	90.6816	3.89321	2.2244	-0.597644	13.222	13.9966	12.4474	1.12791	0.787687	-0.1691	NA	0.116028	0.102	0.1373	0.0353	7.60571e-05	NA
ENST00000584525	ENSG00000108465	UT	LPS24	CDK5RAP3	113.955	137.228	90.6816	3.89321	2.2244	-0.597644	1.22918	1.45263	1.00573	0.102071	0.082224	-0.526042	NA	0.0107866	0.0106	0.0111	0.0005	7.60571e-05	NA
ENST00000585163	ENSG00000108465	UT	LPS24	CDK5RAP3	113.955	137.228	90.6816	3.89321	2.2244	-0.597644	14.662	18.5645	10.7594	1.13464	0.50229	-0.786381	NA	0.128664	0.1353	0.1187	-0.0166	7.60571e-05	NA
ENST00000225655	ENSG00000108518	UT	LPS24	PFN1	2164.08	2264.26	2063.9	47.6138	50.6007	-0.133665	1167.52	1203.56	1131.48	25.3137	27.9378	-0.0890945	NA	0.539499	0.5315	0.5482	0.0167	0.0174336	FALSE
ENST00000572383	ENSG00000108518	UT	LPS24	PFN1	2164.08	2264.26	2063.9	47.6138	50.6007	-0.133665	806.633	879.28	733.985	46.9213	46.0573	-0.26057	NA	0.372737	0.3883	0.3556	-0.0327	0.0174336	FALSE
ENST00000574872	ENSG00000108518	UT	LPS24	PFN1	2164.08	2264.26	2063.9	47.6138	50.6007	-0.133665	189.928	181.42	198.436	17.3462	16.9556	0.12933	NA	0.0877639	0.0801	0.0961	0.016	0.0174336	FALSE
ENST00000225726	ENSG00000108588	UT	LPS24	CCDC47	71.633	71.0258	72.2403	1.38692	1.31641	0.0244577	38.194	35.2697	41.1183	1.22083	1.15733	0.221295	NA	0.53319	0.4966	0.5692	0.0726	0.00512041	FALSE
ENST00000403162	ENSG00000108588	UT	LPS24	CCDC47	71.633	71.0258	72.2403	1.38692	1.31641	0.0244577	28.7933	31.0303	26.5564	2.16469	2.13715	-0.224537	NA	0.401956	0.4369	0.3676	-0.0693	0.00512041	FALSE
ENST00000582252	ENSG00000108588	UT	LPS24	CCDC47	71.633	71.0258	72.2403	1.38692	1.31641	0.0244577	2.4473	2.49353	2.40107	0.23163	0.240247	-0.0542944	NA	0.0341644	0.0351	0.0332	-0.0019	0.00512041	FALSE
ENST00000582331	ENSG00000108588	UT	LPS24	CCDC47	71.633	71.0258	72.2403	1.38692	1.31641	0.0244577	0.777317	0.721158	0.833476	0.0737821	0.0792029	0.206165	NA	0.0108514	0.0102	0.0115	0.0013	0.00512041	NA
ENST00000584112	ENSG00000108588	UT	LPS24	CCDC47	71.633	71.0258	72.2403	1.38692	1.31641	0.0244577	1.06913	1.0785	1.05975	0.0441256	0.0546649	-0.0250723	NA	0.0149251	0.0152	0.0147	-0.0005	0.00512041	NA
ENST00000225792	ENSG00000108654	UT	LPS24	DDX5	366.595	322.804	410.385	8.0536	7.8773	0.346312	79.7139	82.8837	76.5442	6.22666	6.45251	-0.114782	NA	0.217444	0.2568	0.1865	-0.0703	1.6515e-11	FALSE
ENST00000450599	ENSG00000108654	UT	LPS24	DDX5	366.595	322.804	410.385	8.0536	7.8773	0.346312	31.3681	19.1843	43.5518	1.60942	2.46043	1.18239	NA	0.0855661	0.0594	0.1061	0.0467	1.6515e-11	FALSE
ENST00000540698	ENSG00000108654	UT	LPS24	DDX5	366.595	322.804	410.385	8.0536	7.8773	0.346312	10.2558	6.41903	14.0926	0.901177	1.53362	1.13329	NA	0.0279759	0.0199	0.0343	0.0144	1.6515e-11	TRUE
ENST00000577922	ENSG00000108654	UT	LPS24	DDX5	366.595	322.804	410.385	8.0536	7.8773	0.346312	23.9249	18.6933	29.1565	1.01402	1.07652	0.64102	NA	0.0652625	0.0579	0.071	0.0131	1.6515e-11	FALSE
ENST00000578400	ENSG00000108654	UT	LPS24	DDX5	366.595	322.804	410.385	8.0536	7.8773	0.346312	13.172	9.93855	16.4054	0.694428	1.16531	0.722492	NA	0.0359306	0.0308	0.04	0.0092	1.6515e-11	TRUE
ENST00000578491	ENSG00000108654	UT	LPS24	DDX5	366.595	322.804	410.385	8.0536	7.8773	0.346312	6.39733	4.80124	7.99343	0.30934	0.393795	0.734208	NA	0.0174507	0.0149	0.0195	0.0046	1.6515e-11	NA
ENST00000578804	ENSG00000108654	UT	LPS24	DDX5	366.595	322.804	410.385	8.0536	7.8773	0.346312	38.1282	32.7651	43.4912	5.72133	7.69087	0.408458	NA	0.104006	0.1015	0.106	0.0045	1.6515e-11	FALSE
ENST00000579996	ENSG00000108654	UT	LPS24	DDX5	366.595	322.804	410.385	8.0536	7.8773	0.346312	6.65968	5.07094	8.24842	0.280005	0.458219	0.700769	NA	0.0181663	0.0157	0.0201	0.0044	1.6515e-11	FALSE
ENST00000580026	ENSG00000108654	UT	LPS24	DDX5	366.595	322.804	410.385	8.0536	7.8773	0.346312	7.65723	5.38353	9.93094	0.295047	0.49268	0.882154	NA	0.0208875	0.0167	0.0242	0.0075	1.6515e-11	NA
ENST00000581230	ENSG00000108654	UT	LPS24	DDX5	366.595	322.804	410.385	8.0536	7.8773	0.346312	64.1519	68.1531	60.1507	4.657	5.71777	-0.180172	NA	0.174994	0.2111	0.1466	-0.0645	1.6515e-11	NA
ENST00000583562	ENSG00000108654	UT	LPS24	DDX5	366.595	322.804	410.385	8.0536	7.8773	0.346312	5.40818	4.22768	6.58868	0.192108	0.259007	0.638903	NA	0.0147525	0.0131	0.0161	0.003	1.6515e-11	NA
ENST00000584279	ENSG00000108654	UT	LPS24	DDX5	366.595	322.804	410.385	8.0536	7.8773	0.346312	23.727	18.0259	29.4281	1.52795	1.3367	0.706812	NA	0.0647226	0.0558	0.0717	0.0159	1.6515e-11	FALSE
ENST00000585060	ENSG00000108654	UT	LPS24	DDX5	366.595	322.804	410.385	8.0536	7.8773	0.346312	16.9944	15.264	18.7248	4.2507	2.46856	0.294645	NA	0.0463574	0.0473	0.0456	-0.0017	1.6515e-11	FALSE
ENST00000585223	ENSG00000108654	UT	LPS24	DDX5	366.595	322.804	410.385	8.0536	7.8773	0.346312	10.4981	7.43657	13.5596	0.464234	0.650397	0.865726	NA	0.0286367	0.023	0.033	0.01	1.6515e-11	NA
ENST00000585317	ENSG00000108654	UT	LPS24	DDX5	366.595	322.804	410.385	8.0536	7.8773	0.346312	5.5236	4.80604	6.24115	0.184369	0.194706	0.376274	NA	0.0150673	0.0149	0.0152	0.0003	1.6515e-11	NA
ENST00000630471	ENSG00000108654	UT	LPS24	DDX5	366.595	322.804	410.385	8.0536	7.8773	0.346312	4.43181	3.14077	5.72286	0.414814	0.622236	0.863551	NA	0.0120891	0.0097	0.0139	0.0042	1.6515e-11	FALSE
ENST00000225831	ENSG00000108691	UT	LPS24	CCL2	1230.69	384.807	2076.56	19.5516	84.0625	2.43196	979.697	313.709	1645.69	16.1597	74.4221	2.39115	NA	0.796058	0.8152	0.7925	-0.0227	0.00173875	FALSE
ENST00000580907	ENSG00000108691	UT	LPS24	CCL2	1230.69	384.807	2076.56	19.5516	84.0625	2.43196	172.225	47.3033	297.148	3.14332	11.2555	2.65091	NA	0.139943	0.1229	0.1431	0.0202	0.00173875	FALSE
ENST00000582017	ENSG00000108691	UT	LPS24	CCL2	1230.69	384.807	2076.56	19.5516	84.0625	2.43196	43.2374	14.7611	71.7137	0.952309	3.57784	2.27967	NA	0.0351328	0.0384	0.0345	-0.0039	0.00173875	NA
ENST00000624362	ENSG00000108691	UT	LPS24	CCL2	1230.69	384.807	2076.56	19.5516	84.0625	2.43196	35.5259	9.03443	62.0173	0.52451	2.7392	2.7778	NA	0.0288667	0.0235	0.0299	0.0064	0.00173875	NA
ENST00000355653	ENSG00000108828	UT	LPS24	VAT1	169.151	261.05	77.2521	8.67361	2.11715	-1.75655	107.332	154.159	60.5055	9.81735	2.17792	-1.34914	NA	0.634535	0.5905	0.7832	0.1927	7.87662e-16	FALSE
ENST00000587062	ENSG00000108828	UT	LPS24	VAT1	169.151	261.05	77.2521	8.67361	2.11715	-1.75655	3.09924	4.90963	1.28885	0.329427	0.107659	-1.92131	NA	0.0183223	0.0188	0.0167	-0.0021	7.87662e-16	FALSE
ENST00000587147	ENSG00000108828	UT	LPS24	VAT1	169.151	261.05	77.2521	8.67361	2.11715	-1.75655	6.17848	10.169	2.18799	0.6126	0.165039	-2.21133	NA	0.0365264	0.039	0.0283	-0.0107	7.87662e-16	FALSE
ENST00000587173	ENSG00000108828	UT	LPS24	VAT1	169.151	261.05	77.2521	8.67361	2.11715	-1.75655	39.0234	69.4537	8.59309	4.31296	0.674488	-3.01333	NA	0.230701	0.2661	0.1112	-0.1549	7.87662e-16	FALSE
ENST00000589828	ENSG00000108828	UT	LPS24	VAT1	169.151	261.05	77.2521	8.67361	2.11715	-1.75655	4.40383	7.17215	1.63552	0.452833	0.118507	-2.12587	NA	0.0260349	0.0275	0.0212	-0.0063	7.87662e-16	FALSE
ENST00000592388	ENSG00000108828	UT	LPS24	VAT1	169.151	261.05	77.2521	8.67361	2.11715	-1.75655	7.84772	13.1982	2.49721	0.651102	0.151697	-2.39728	NA	0.0463948	0.0506	0.0323	-0.0183	7.87662e-16	NA
ENST00000358598	ENSG00000108946	UT	LPS24	PRKAR1A	106.96	97.1193	116.802	2.66684	3.44332	0.266207	8.32969	12.045	4.61436	0.878356	0.402926	-1.38231	NA	0.0778763	0.124	0.0395	-0.0845	4.58994e-16	FALSE
ENST00000392710	ENSG00000108946	UT	LPS24	PRKAR1A	106.96	97.1193	116.802	2.66684	3.44332	0.266207	14.5702	13.4576	15.6828	0.919567	1.04672	0.220619	NA	0.13622	0.1386	0.1343	-0.0043	4.58994e-16	TRUE
ENST00000392711	ENSG00000108946	UT	LPS24	PRKAR1A	106.96	97.1193	116.802	2.66684	3.44332	0.266207	6.26656	6.0615	6.47162	0.52212	0.582419	0.0943009	NA	0.0585876	0.0624	0.0554	-0.007	4.58994e-16	FALSE
ENST00000536854	ENSG00000108946	UT	LPS24	PRKAR1A	106.96	97.1193	116.802	2.66684	3.44332	0.266207	11.3379	9.08488	13.5909	0.635177	0.844384	0.580581	NA	0.106001	0.0935	0.1164	0.0229	4.58994e-16	FALSE
ENST00000585460	ENSG00000108946	UT	LPS24	PRKAR1A	106.96	97.1193	116.802	2.66684	3.44332	0.266207	3.37116	3.79976	2.94256	0.68186	0.568545	-0.367734	NA	0.0315178	0.0391	0.0252	-0.0139	4.58994e-16	NA
ENST00000585815	ENSG00000108946	UT	LPS24	PRKAR1A	106.96	97.1193	116.802	2.66684	3.44332	0.266207	5.93818	4.60416	7.27221	0.243699	0.37263	0.658308	NA	0.0555176	0.0474	0.0623	0.0149	4.58994e-16	FALSE
ENST00000585907	ENSG00000108946	UT	LPS24	PRKAR1A	106.96	97.1193	116.802	2.66684	3.44332	0.266207	2.26254	1.76907	2.75601	0.0731688	0.13413	0.636682	NA	0.021153	0.0182	0.0236	0.0054	4.58994e-16	NA
ENST00000585981	ENSG00000108946	UT	LPS24	PRKAR1A	106.96	97.1193	116.802	2.66684	3.44332	0.266207	2.13075	1.39355	2.86795	0.0977497	0.193431	1.03596	NA	0.0199209	0.0143	0.0246	0.0103	4.58994e-16	FALSE
ENST00000586397	ENSG00000108946	UT	LPS24	PRKAR1A	106.96	97.1193	116.802	2.66684	3.44332	0.266207	5.29214	3.40689	7.17739	0.278785	0.566078	1.07279	NA	0.0494775	0.0351	0.0614	0.0263	4.58994e-16	FALSE
ENST00000588188	ENSG00000108946	UT	LPS24	PRKAR1A	106.96	97.1193	116.802	2.66684	3.44332	0.266207	1.69129	1.88532	1.49726	0.155773	0.136011	-0.330518	NA	0.0158123	0.0194	0.0128	-0.0066	4.58994e-16	FALSE
ENST00000588702	ENSG00000108946	UT	LPS24	PRKAR1A	106.96	97.1193	116.802	2.66684	3.44332	0.266207	2.03092	1.88273	2.17911	0.119151	0.152085	0.209876	NA	0.0189876	0.0194	0.0187	-0.0007	4.58994e-16	FALSE
ENST00000589228	ENSG00000108946	UT	LPS24	PRKAR1A	106.96	97.1193	116.802	2.66684	3.44332	0.266207	26.3736	22.9091	29.838	1.10616	1.07033	0.381082	NA	0.246573	0.2359	0.2555	0.0196	4.58994e-16	FALSE
ENST00000589480	ENSG00000108946	UT	LPS24	PRKAR1A	106.96	97.1193	116.802	2.66684	3.44332	0.266207	2.86297	2.25756	3.46839	0.14343	0.164571	0.617279	NA	0.0267666	0.0232	0.0297	0.0065	4.58994e-16	FALSE
ENST00000592194	ENSG00000108946	UT	LPS24	PRKAR1A	106.96	97.1193	116.802	2.66684	3.44332	0.266207	5.4718	5.06697	5.87664	0.283715	0.260162	0.213477	NA	0.0511572	0.0522	0.0503	-0.0019	4.58994e-16	NA
ENST00000592800	ENSG00000108946	UT	LPS24	PRKAR1A	106.96	97.1193	116.802	2.66684	3.44332	0.266207	5.06425	4.23525	5.89324	0.182829	0.238734	0.475657	NA	0.0473469	0.0436	0.0505	0.0069	4.58994e-16	FALSE
ENST00000262394	ENSG00000109046	UT	LPS24	WSB1	65.712	65.5461	65.878	1.82871	2.19734	0.00728491	9.61418	8.38265	10.8457	0.229005	0.292361	0.371258	NA	0.146308	0.1279	0.1646	0.0367	1.32859e-07	FALSE
ENST00000427287	ENSG00000109046	UT	LPS24	WSB1	65.712	65.5461	65.878	1.82871	2.19734	0.00728491	0.771863	0.809492	0.734234	0.0651233	0.0635247	-0.138975	NA	0.0117461	0.0123	0.0111	-0.0012	1.32859e-07	FALSE
ENST00000467843	ENSG00000109046	UT	LPS24	WSB1	65.712	65.5461	65.878	1.82871	2.19734	0.00728491	10.1345	10.7503	9.51871	0.294933	0.374531	-0.175372	NA	0.154226	0.164	0.1445	-0.0195	1.32859e-07	NA
ENST00000487603	ENSG00000109046	UT	LPS24	WSB1	65.712	65.5461	65.878	1.82871	2.19734	0.00728491	0.985169	0.972944	0.997394	0.0499176	0.0555747	0.0354463	NA	0.0149922	0.0148	0.0151	0.0003	1.32859e-07	NA
ENST00000578312	ENSG00000109046	UT	LPS24	WSB1	65.712	65.5461	65.878	1.82871	2.19734	0.00728491	3.97067	4.0313	3.91005	0.22465	0.195631	-0.0439488	NA	0.0604254	0.0615	0.0594	-0.0021	1.32859e-07	NA
ENST00000581089	ENSG00000109046	UT	LPS24	WSB1	65.712	65.5461	65.878	1.82871	2.19734	0.00728491	3.90089	3.45475	4.34702	0.230619	0.276574	0.330592	NA	0.0593633	0.0527	0.066	0.0133	1.32859e-07	NA
ENST00000581185	ENSG00000109046	UT	LPS24	WSB1	65.712	65.5461	65.878	1.82871	2.19734	0.00728491	17.5726	18.0881	17.0571	0.595052	0.656743	-0.0846176	NA	0.267419	0.276	0.2589	-0.0171	1.32859e-07	FALSE
ENST00000581440	ENSG00000109046	UT	LPS24	WSB1	65.712	65.5461	65.878	1.82871	2.19734	0.00728491	1.84774	1.74302	1.95246	0.071052	0.0953677	0.162818	NA	0.0281187	0.0266	0.0296	0.003	1.32859e-07	FALSE
ENST00000583096	ENSG00000109046	UT	LPS24	WSB1	65.712	65.5461	65.878	1.82871	2.19734	0.00728491	8.02353	8.30802	7.73904	0.621815	0.75923	-0.102224	NA	0.122101	0.1268	0.1175	-0.0093	1.32859e-07	NA
ENST00000583742	ENSG00000109046	UT	LPS24	WSB1	65.712	65.5461	65.878	1.82871	2.19734	0.00728491	1.33935	1.22593	1.45278	0.117868	0.118163	0.243112	NA	0.0203822	0.0187	0.0221	0.0034	1.32859e-07	FALSE
ENST00000584114	ENSG00000109046	UT	LPS24	WSB1	65.712	65.5461	65.878	1.82871	2.19734	0.00728491	0.78549	0.606532	0.964447	0.0367575	0.0475303	0.660408	NA	0.0119535	0.0093	0.0146	0.0053	1.32859e-07	FALSE
ENST00000584354	ENSG00000109046	UT	LPS24	WSB1	65.712	65.5461	65.878	1.82871	2.19734	0.00728491	5.76102	6.27554	5.2465	0.323762	0.241501	-0.257932	NA	0.0876707	0.0957	0.0796	-0.0161	1.32859e-07	NA
ENST00000314616	ENSG00000109111	UT	LPS24	SUPT6H	46.4514	39.5058	53.397	1.29955	1.27634	0.434599	11.8224	11.3047	12.3401	0.294091	0.355955	0.126325	NA	0.254511	0.2862	0.2311	-0.0551	0.00468466	FALSE
ENST00000347486	ENSG00000109111	UT	LPS24	SUPT6H	46.4514	39.5058	53.397	1.29955	1.27634	0.434599	9.56215	7.93785	11.1864	0.370004	0.42872	0.494404	NA	0.205853	0.2009	0.2095	0.0086	0.00468466	FALSE
ENST00000577713	ENSG00000109111	UT	LPS24	SUPT6H	46.4514	39.5058	53.397	1.29955	1.27634	0.434599	14.0227	10.7555	17.2899	0.739607	0.789392	0.684344	NA	0.301879	0.2723	0.3238	0.0515	0.00468466	FALSE
ENST00000580471	ENSG00000109111	UT	LPS24	SUPT6H	46.4514	39.5058	53.397	1.29955	1.27634	0.434599	1.54939	1.37907	1.71971	0.1099	0.0914229	0.316412	NA	0.0333551	0.0349	0.0322	-0.0027	0.00468466	NA
ENST00000581510	ENSG00000109111	UT	LPS24	SUPT6H	46.4514	39.5058	53.397	1.29955	1.27634	0.434599	2.31819	1.73568	2.9007	0.194302	0.336927	0.737573	NA	0.0499058	0.0439	0.0543	0.0104	0.00468466	NA
ENST00000583340	ENSG00000109111	UT	LPS24	SUPT6H	46.4514	39.5058	53.397	1.29955	1.27634	0.434599	0.854088	0.647256	1.06092	0.0569069	0.0671062	0.704324	NA	0.0183867	0.0164	0.0199	0.0035	0.00468466	NA
ENST00000583972	ENSG00000109111	UT	LPS24	SUPT6H	46.4514	39.5058	53.397	1.29955	1.27634	0.434599	0.842281	0.733323	0.951238	0.0315644	0.0404216	0.370904	NA	0.0181325	0.0186	0.0178	-0.0008	0.00468466	NA
ENST00000584312	ENSG00000109111	UT	LPS24	SUPT6H	46.4514	39.5058	53.397	1.29955	1.27634	0.434599	2.25562	1.99106	2.52018	0.128938	0.171871	0.338477	NA	0.0485588	0.0504	0.0472	-0.0032	0.00468466	TRUE
ENST00000585230	ENSG00000109111	UT	LPS24	SUPT6H	46.4514	39.5058	53.397	1.29955	1.27634	0.434599	2.52979	2.36428	2.69529	0.111027	0.123776	0.188292	NA	0.054461	0.0598	0.0505	-0.0093	0.00468466	NA
ENST00000321805	ENSG00000109332	UT	LPS24	UBE2D3	169.368	126.609	212.126	1.97431	3.32313	0.744494	30.9132	24.8385	36.988	1.25139	1.44262	0.574292	NA	0.182521	0.1962	0.1744	-0.0218	1.84037e-10	FALSE
ENST00000338145	ENSG00000109332	UT	LPS24	UBE2D3	169.368	126.609	212.126	1.97431	3.32313	0.744494	4.33555	4.22113	4.44996	0.287956	0.249237	0.0759858	NA	0.0255984	0.0333	0.021	-0.0123	1.84037e-10	FALSE
ENST00000349311	ENSG00000109332	UT	LPS24	UBE2D3	169.368	126.609	212.126	1.97431	3.32313	0.744494	9.83449	4.99414	14.6748	0.528336	1.14205	1.55313	NA	0.0580659	0.0394	0.0692	0.0298	1.84037e-10	FALSE
ENST00000350435	ENSG00000109332	UT	LPS24	UBE2D3	169.368	126.609	212.126	1.97431	3.32313	0.744494	1.93775	0.76105	3.11445	0.0749695	0.196722	2.0187	NA	0.0114411	0.006	0.0147	0.0087	1.84037e-10	FALSE
ENST00000357194	ENSG00000109332	UT	LPS24	UBE2D3	169.368	126.609	212.126	1.97431	3.32313	0.744494	2.04145	1.6834	2.3995	0.14719	0.200741	0.508814	NA	0.0120533	0.0133	0.0113	-0.002	1.84037e-10	FALSE
ENST00000394801	ENSG00000109332	UT	LPS24	UBE2D3	169.368	126.609	212.126	1.97431	3.32313	0.744494	9.71996	7.90079	11.5391	0.489224	0.712696	0.545889	NA	0.0573896	0.0624	0.0544	-0.008	1.84037e-10	FALSE
ENST00000394803	ENSG00000109332	UT	LPS24	UBE2D3	169.368	126.609	212.126	1.97431	3.32313	0.744494	15.2952	8.94754	21.6428	0.295303	0.718804	1.27338	NA	0.0903074	0.0707	0.102	0.0313	1.84037e-10	FALSE
ENST00000394804	ENSG00000109332	UT	LPS24	UBE2D3	169.368	126.609	212.126	1.97431	3.32313	0.744494	1.72664	1.00832	2.44496	0.0640861	0.127668	1.26951	NA	0.0101946	0.008	0.0115	0.0035	1.84037e-10	FALSE
ENST00000453744	ENSG00000109332	UT	LPS24	UBE2D3	169.368	126.609	212.126	1.97431	3.32313	0.744494	26.108	23.6671	28.5489	0.56199	0.692929	0.270449	NA	0.15415	0.1869	0.1346	-0.0523	1.84037e-10	FALSE
ENST00000503282	ENSG00000109332	UT	LPS24	UBE2D3	169.368	126.609	212.126	1.97431	3.32313	0.744494	2.56575	1.94606	3.18543	0.10296	0.164945	0.70806	NA	0.015149	0.0154	0.015	-0.0004	1.84037e-10	NA
ENST00000503418	ENSG00000109332	UT	LPS24	UBE2D3	169.368	126.609	212.126	1.97431	3.32313	0.744494	2.77744	2.86721	2.68766	0.414843	0.394085	-0.0929655	NA	0.0163988	0.0226	0.0127	-0.0099	1.84037e-10	TRUE
ENST00000503742	ENSG00000109332	UT	LPS24	UBE2D3	169.368	126.609	212.126	1.97431	3.32313	0.744494	14.4492	11.9997	16.8987	0.374382	0.360745	0.493565	NA	0.0853126	0.0948	0.0797	-0.0151	1.84037e-10	NA
ENST00000505009	ENSG00000109332	UT	LPS24	UBE2D3	169.368	126.609	212.126	1.97431	3.32313	0.744494	9.90477	6.96989	12.8397	0.438511	0.720289	0.880452	NA	0.0584808	0.0551	0.0605	0.0054	1.84037e-10	NA
ENST00000505207	ENSG00000109332	UT	LPS24	UBE2D3	169.368	126.609	212.126	1.97431	3.32313	0.744494	1.91212	0.843897	2.98035	0.114574	0.397565	1.80818	NA	0.0112898	0.0067	0.014	0.0073	1.84037e-10	FALSE
ENST00000507845	ENSG00000109332	UT	LPS24	UBE2D3	169.368	126.609	212.126	1.97431	3.32313	0.744494	2.28536	1.40559	3.16512	0.195154	0.364204	1.1654	NA	0.0134934	0.0111	0.0149	0.0038	1.84037e-10	FALSE
ENST00000508249	ENSG00000109332	UT	LPS24	UBE2D3	169.368	126.609	212.126	1.97431	3.32313	0.744494	9.53813	4.56914	14.5071	0.615758	1.4518	1.66461	NA	0.056316	0.0361	0.0684	0.0323	1.84037e-10	FALSE
ENST00000508476	ENSG00000109332	UT	LPS24	UBE2D3	169.368	126.609	212.126	1.97431	3.32313	0.744494	4.80622	4.185	5.42745	0.207156	0.248752	0.374259	NA	0.0283774	0.0331	0.0256	-0.0075	1.84037e-10	FALSE
ENST00000513098	ENSG00000109332	UT	LPS24	UBE2D3	169.368	126.609	212.126	1.97431	3.32313	0.744494	7.64818	5.11196	10.1844	0.394145	0.75217	0.993009	NA	0.0451572	0.0404	0.048	0.0076	1.84037e-10	NA
ENST00000419348	ENSG00000109854	UT	LPS24	HTATIP2	93.747	85.3676	102.126	0.970989	1.47152	0.258567	31.0415	28.0075	34.0754	0.669411	1.00681	0.282824	NA	0.33112	0.3281	0.3337	0.0056	0.00522439	FALSE
ENST00000421577	ENSG00000109854	UT	LPS24	HTATIP2	93.747	85.3676	102.126	0.970989	1.47152	0.258567	25.8169	25.249	26.3849	0.662413	0.816054	0.063462	NA	0.275389	0.2958	0.2584	-0.0374	0.00522439	FALSE
ENST00000443524	ENSG00000109854	UT	LPS24	HTATIP2	93.747	85.3676	102.126	0.970989	1.47152	0.258567	14.7625	13.0843	16.4407	0.421124	0.612148	0.329211	NA	0.157472	0.1533	0.161	0.0077	0.00522439	FALSE
ENST00000451739	ENSG00000109854	UT	LPS24	HTATIP2	93.747	85.3676	102.126	0.970989	1.47152	0.258567	15.1267	12.3568	17.8965	0.354399	0.46492	0.534008	NA	0.161356	0.1447	0.1752	0.0305	0.00522439	FALSE
ENST00000530266	ENSG00000109854	UT	LPS24	HTATIP2	93.747	85.3676	102.126	0.970989	1.47152	0.258567	1.88854	1.81774	1.95933	0.069719	0.0638686	0.10765	NA	0.020145	0.0213	0.0192	-0.0021	0.00522439	FALSE
ENST00000531058	ENSG00000109854	UT	LPS24	HTATIP2	93.747	85.3676	102.126	0.970989	1.47152	0.258567	0.94864	0.824762	1.07252	0.0507725	0.0641383	0.374953	NA	0.0101192	0.0097	0.0105	0.0008	0.00522439	FALSE
ENST00000532081	ENSG00000109854	UT	LPS24	HTATIP2	93.747	85.3676	102.126	0.970989	1.47152	0.258567	1.7665	1.78745	1.74555	0.0661435	0.0643692	-0.0340361	NA	0.0188433	0.0209	0.0171	-0.0038	0.00522439	FALSE
ENST00000532505	ENSG00000109854	UT	LPS24	HTATIP2	93.747	85.3676	102.126	0.970989	1.47152	0.258567	2.14548	2.01296	2.278	0.067032	0.0668536	0.177619	NA	0.0228859	0.0236	0.0223	-0.0013	0.00522439	FALSE
ENST00000227752	ENSG00000110324	UT	LPS24	IL10RA	178.86	149.253	208.466	4.35901	4.39386	0.482018	24.3381	18.1817	30.4945	0.64979	0.865239	0.745737	NA	0.136074	0.1218	0.1463	0.0245	0.00502774	FALSE
ENST00000525467	ENSG00000110324	UT	LPS24	IL10RA	178.86	149.253	208.466	4.35901	4.39386	0.482018	4.53943	4.01751	5.06136	0.146119	0.154858	0.332484	NA	0.0253799	0.0269	0.0243	-0.0026	0.00502774	NA
ENST00000526544	ENSG00000110324	UT	LPS24	IL10RA	178.86	149.253	208.466	4.35901	4.39386	0.482018	4.54918	3.60972	5.48864	0.165277	0.222483	0.603195	NA	0.0254344	0.0242	0.0263	0.0021	0.00502774	TRUE
ENST00000529924	ENSG00000110324	UT	LPS24	IL10RA	178.86	149.253	208.466	4.35901	4.39386	0.482018	9.9572	9.42383	10.4906	0.792997	0.703047	0.15455	NA	0.0556705	0.0631	0.0503	-0.0128	0.00502774	NA
ENST00000530178	ENSG00000110324	UT	LPS24	IL10RA	178.86	149.253	208.466	4.35901	4.39386	0.482018	14.7278	13.0625	16.3932	0.641022	0.610675	0.327447	NA	0.0823431	0.0875	0.0786	-0.0089	0.00502774	NA
ENST00000530761	ENSG00000110324	UT	LPS24	IL10RA	178.86	149.253	208.466	4.35901	4.39386	0.482018	16.7711	12.882	20.6602	0.381325	0.528065	0.681075	NA	0.0937668	0.0863	0.0991	0.0128	0.00502774	NA
ENST00000531365	ENSG00000110324	UT	LPS24	IL10RA	178.86	149.253	208.466	4.35901	4.39386	0.482018	30.7936	29.0533	32.5339	2.15177	1.8661	0.163188	NA	0.172167	0.1947	0.1561	-0.0386	0.00502774	NA
ENST00000532009	ENSG00000110324	UT	LPS24	IL10RA	178.86	149.253	208.466	4.35901	4.39386	0.482018	9.59431	8.4237	10.7649	0.364327	0.344873	0.353439	NA	0.0536416	0.0564	0.0516	-0.0048	0.00502774	NA
ENST00000533700	ENSG00000110324	UT	LPS24	IL10RA	178.86	149.253	208.466	4.35901	4.39386	0.482018	32.5999	26.0521	39.1476	0.684279	1.11062	0.587342	NA	0.182265	0.1745	0.1878	0.0133	0.00502774	NA
ENST00000534335	ENSG00000110324	UT	LPS24	IL10RA	178.86	149.253	208.466	4.35901	4.39386	0.482018	21.4633	17.865	25.0617	0.900259	0.999799	0.488114	NA	0.120001	0.1197	0.1202	0.0005	0.00502774	NA
ENST00000534574	ENSG00000110324	UT	LPS24	IL10RA	178.86	149.253	208.466	4.35901	4.39386	0.482018	9.52555	6.68202	12.3691	0.513439	0.64616	0.887391	NA	0.0532571	0.0448	0.0593	0.0145	0.00502774	TRUE
ENST00000228140	ENSG00000110700	UT	LPS24	RPS13	1128.19	1529.9	726.483	22.2288	8.8412	-1.07442	113.475	159.775	67.1754	8.90833	2.94441	-1.24991	NA	0.100582	0.1044	0.0925	-0.0119	7.57764e-06	FALSE
ENST00000525634	ENSG00000110700	UT	LPS24	RPS13	1128.19	1529.9	726.483	22.2288	8.8412	-1.07442	818.039	1085.48	550.6	20.2137	8.72599	-0.979244	NA	0.725091	0.7095	0.7579	0.0484	7.57764e-06	FALSE
ENST00000525828	ENSG00000110700	UT	LPS24	RPS13	1128.19	1529.9	726.483	22.2288	8.8412	-1.07442	172.017	251.999	92.0347	12.8083	5.09402	-1.45307	NA	0.152472	0.1647	0.1267	-0.038	7.57764e-06	NA
ENST00000262051	ENSG00000110911	UT	LPS24	SLC11A2	61.9463	50.4395	73.4531	1.35132	2.0971	0.542179	2.40896	2.02009	2.79783	0.125111	0.237978	0.46791	NA	0.0388879	0.04	0.0381	-0.0019	0.00115827	FALSE
ENST00000262052	ENSG00000110911	UT	LPS24	SLC11A2	61.9463	50.4395	73.4531	1.35132	2.0971	0.542179	3.04309	2.13775	3.94843	0.117045	0.24487	0.882103	NA	0.0491246	0.0424	0.0538	0.0114	0.00115827	FALSE
ENST00000545993	ENSG00000110911	UT	LPS24	SLC11A2	61.9463	50.4395	73.4531	1.35132	2.0971	0.542179	19.5679	17.6163	21.5194	0.814023	1.15867	0.288573	NA	0.315884	0.3493	0.293	-0.0563	0.00115827	FALSE
ENST00000546488	ENSG00000110911	UT	LPS24	SLC11A2	61.9463	50.4395	73.4531	1.35132	2.0971	0.542179	0.853019	0.580567	1.12547	0.0732433	0.118776	0.943118	NA	0.0137703	0.0115	0.0153	0.0038	0.00115827	FALSE
ENST00000546636	ENSG00000110911	UT	LPS24	SLC11A2	61.9463	50.4395	73.4531	1.35132	2.0971	0.542179	4.16511	3.17634	5.15387	0.193757	0.357557	0.696552	NA	0.0672373	0.063	0.0702	0.0072	0.00115827	TRUE
ENST00000546743	ENSG00000110911	UT	LPS24	SLC11A2	61.9463	50.4395	73.4531	1.35132	2.0971	0.542179	1.5449	1.1421	1.94771	0.119862	0.229208	0.764895	NA	0.0249394	0.0226	0.0265	0.0039	0.00115827	FALSE
ENST00000547198	ENSG00000110911	UT	LPS24	SLC11A2	61.9463	50.4395	73.4531	1.35132	2.0971	0.542179	11.9482	8.50221	15.3942	0.383227	0.711153	0.855722	NA	0.19288	0.1686	0.2096	0.041	0.00115827	FALSE
ENST00000547510	ENSG00000110911	UT	LPS24	SLC11A2	61.9463	50.4395	73.4531	1.35132	2.0971	0.542179	2.51696	2.262	2.77192	0.289647	0.362197	0.29212	NA	0.0406313	0.0448	0.0377	-0.0071	0.00115827	TRUE
ENST00000548150	ENSG00000110911	UT	LPS24	SLC11A2	61.9463	50.4395	73.4531	1.35132	2.0971	0.542179	0.71369	0.594338	0.833043	0.0798843	0.0965303	0.480251	NA	0.0115211	0.0118	0.0113	-0.0005	0.00115827	FALSE
ENST00000548554	ENSG00000110911	UT	LPS24	SLC11A2	61.9463	50.4395	73.4531	1.35132	2.0971	0.542179	3.15894	2.60071	3.71717	0.158985	0.232207	0.513641	NA	0.0509948	0.0516	0.0506	-0.001	0.00115827	NA
ENST00000549193	ENSG00000110911	UT	LPS24	SLC11A2	61.9463	50.4395	73.4531	1.35132	2.0971	0.542179	1.10139	0.959881	1.24289	0.0670948	0.0733269	0.369379	NA	0.0177797	0.019	0.0169	-0.0021	0.00115827	NA
ENST00000549625	ENSG00000110911	UT	LPS24	SLC11A2	61.9463	50.4395	73.4531	1.35132	2.0971	0.542179	0.857855	0.702643	1.01307	0.0541124	0.107134	0.521647	NA	0.0138484	0.0139	0.0138	-0.0001	0.00115827	TRUE
ENST00000550061	ENSG00000110911	UT	LPS24	SLC11A2	61.9463	50.4395	73.4531	1.35132	2.0971	0.542179	2.74554	2.24974	3.24134	0.174614	0.201075	0.524878	NA	0.0443213	0.0446	0.0441	-0.0005	0.00115827	NA
ENST00000550329	ENSG00000110911	UT	LPS24	SLC11A2	61.9463	50.4395	73.4531	1.35132	2.0971	0.542179	1.15126	1.12251	1.18001	0.0766129	0.0859056	0.0714418	NA	0.0185848	0.0223	0.0161	-0.0062	0.00115827	NA
ENST00000550995	ENSG00000110911	UT	LPS24	SLC11A2	61.9463	50.4395	73.4531	1.35132	2.0971	0.542179	1.42142	1.14534	1.6975	0.0738219	0.111564	0.56357	NA	0.022946	0.0227	0.0231	0.0004	0.00115827	NA
ENST00000551231	ENSG00000110911	UT	LPS24	SLC11A2	61.9463	50.4395	73.4531	1.35132	2.0971	0.542179	2.71227	2.31548	3.10907	0.14791	0.170157	0.423588	NA	0.0437843	0.0459	0.0423	-0.0036	0.00115827	NA
ENST00000261733	ENSG00000111275	UT	LPS24	ALDH2	147.446	188.63	106.261	4.57862	5.11216	-0.827894	4.01727	4.8563	3.17823	0.16373	0.150934	-0.610072	NA	0.0272458	0.0257	0.0299	0.0042	0.000743289	FALSE
ENST00000416293	ENSG00000111275	UT	LPS24	ALDH2	147.446	188.63	106.261	4.57862	5.11216	-0.827894	17.8892	20.6131	15.1654	0.921804	0.955334	-0.442524	NA	0.121328	0.1093	0.1427	0.0334	0.000743289	FALSE
ENST00000548536	ENSG00000111275	UT	LPS24	ALDH2	147.446	188.63	106.261	4.57862	5.11216	-0.827894	123.395	160.537	86.2531	4.22037	4.41718	-0.896177	NA	0.836884	0.8511	0.8117	-0.0394	0.000743289	TRUE
ENST00000549106	ENSG00000111275	UT	LPS24	ALDH2	147.446	188.63	106.261	4.57862	5.11216	-0.827894	2.04893	2.52302	1.57484	0.209704	0.164312	-0.676521	NA	0.0138962	0.0134	0.0148	0.0014	0.000743289	TRUE
ENST00000262061	ENSG00000111481	UT	LPS24	COPZ1	153.389	170.007	136.772	4.40733	3.79962	-0.313802	59.7875	74.0178	45.5572	2.4377	1.59962	-0.700073	NA	0.389776	0.4354	0.3331	-0.1023	0.00311852	FALSE
ENST00000455864	ENSG00000111481	UT	LPS24	COPZ1	153.389	170.007	136.772	4.40733	3.79962	-0.313802	3.37327	3.33173	3.41481	0.188154	0.221899	0.0354321	NA	0.0219915	0.0196	0.025	0.0054	0.00311852	FALSE
ENST00000548753	ENSG00000111481	UT	LPS24	COPZ1	153.389	170.007	136.772	4.40733	3.79962	-0.313802	2.79817	2.6939	2.90243	0.810145	0.678588	0.107184	NA	0.0182422	0.0158	0.0212	0.0054	0.00311852	FALSE
ENST00000549043	ENSG00000111481	UT	LPS24	COPZ1	153.389	170.007	136.772	4.40733	3.79962	-0.313802	1.80787	2.33994	1.2758	0.366361	0.240603	-0.869962	NA	0.0117861	0.0138	0.0093	-0.0045	0.00311852	FALSE
ENST00000550027	ENSG00000111481	UT	LPS24	COPZ1	153.389	170.007	136.772	4.40733	3.79962	-0.313802	2.09017	2.06252	2.11782	0.221978	0.247629	0.0379865	NA	0.0136266	0.0121	0.0155	0.0034	0.00311852	NA
ENST00000550171	ENSG00000111481	UT	LPS24	COPZ1	153.389	170.007	136.772	4.40733	3.79962	-0.313802	6.8859	7.15842	6.61337	0.610643	0.446888	-0.11409	NA	0.0448916	0.0421	0.0484	0.0063	0.00311852	TRUE
ENST00000550713	ENSG00000111481	UT	LPS24	COPZ1	153.389	170.007	136.772	4.40733	3.79962	-0.313802	1.70059	1.7654	1.63577	0.125233	0.0969275	-0.109374	NA	0.0110867	0.0104	0.012	0.0016	0.00311852	FALSE
ENST00000551779	ENSG00000111481	UT	LPS24	COPZ1	153.389	170.007	136.772	4.40733	3.79962	-0.313802	7.74587	5.88963	9.60211	0.617784	0.60967	0.704228	NA	0.0504981	0.0346	0.0702	0.0356	0.00311852	FALSE
ENST00000551962	ENSG00000111481	UT	LPS24	COPZ1	153.389	170.007	136.772	4.40733	3.79962	-0.313802	8.8608	9.35976	8.36183	1.1052	0.990756	-0.162469	NA	0.0577667	0.0551	0.0611	0.006	0.00311852	TRUE
ENST00000552218	ENSG00000111481	UT	LPS24	COPZ1	153.389	170.007	136.772	4.40733	3.79962	-0.313802	15.0901	15.9213	14.2588	1.94848	1.58852	-0.159003	NA	0.0983776	0.0937	0.1043	0.0106	0.00311852	FALSE
ENST00000552362	ENSG00000111481	UT	LPS24	COPZ1	153.389	170.007	136.772	4.40733	3.79962	-0.313802	39.1988	41.5542	36.8434	2.13869	1.75696	-0.173544	NA	0.255551	0.2444	0.2694	0.025	0.00311852	FALSE
ENST00000229239	ENSG00000111640	UT	LPS24	GAPDH	2150	1220.29	3079.71	20.2361	68.0538	1.33557	515.75	434.567	596.932	15.2698	27.4421	0.457979	NA	0.239883	0.3561	0.1938	-0.1623	5.07226e-26	FALSE
ENST00000396856	ENSG00000111640	UT	LPS24	GAPDH	2150	1220.29	3079.71	20.2361	68.0538	1.33557	293.95	59.9347	527.966	13.0186	55.3279	3.13877	NA	0.136721	0.0491	0.1714	0.1223	5.07226e-26	FALSE
ENST00000396859	ENSG00000111640	UT	LPS24	GAPDH	2150	1220.29	3079.71	20.2361	68.0538	1.33557	53.1271	26.738	79.5162	2.3682	5.38044	1.572	NA	0.0247103	0.0219	0.0258	0.0039	5.07226e-26	FALSE
ENST00000396861	ENSG00000111640	UT	LPS24	GAPDH	2150	1220.29	3079.71	20.2361	68.0538	1.33557	269.519	118.365	420.674	10.284	23.0788	1.82937	NA	0.125358	0.097	0.1366	0.0396	5.07226e-26	FALSE
ENST00000466588	ENSG00000111640	UT	LPS24	GAPDH	2150	1220.29	3079.71	20.2361	68.0538	1.33557	35.8575	19.5757	52.1394	1.82511	3.55452	1.41285	NA	0.0166779	0.016	0.0169	0.0009	5.07226e-26	NA
ENST00000474249	ENSG00000111640	UT	LPS24	GAPDH	2150	1220.29	3079.71	20.2361	68.0538	1.33557	909.467	529.881	1289.05	23.1644	52.933	1.28255	NA	0.423007	0.4342	0.4186	-0.0156	5.07226e-26	NA
ENST00000619601	ENSG00000111640	UT	LPS24	GAPDH	2150	1220.29	3079.71	20.2361	68.0538	1.33557	35.5437	15.2303	55.8571	1.12514	2.88353	1.87411	NA	0.0165319	0.0125	0.0181	0.0056	5.07226e-26	FALSE
ENST00000229270	ENSG00000111669	UT	LPS24	TPI1	519.508	463.938	575.078	6.64757	13.7388	0.309818	109.978	90.889	129.068	4.91723	5.24765	0.505902	NA	0.211697	0.1959	0.2244	0.0285	3.52231e-07	FALSE
ENST00000396705	ENSG00000111669	UT	LPS24	TPI1	519.508	463.938	575.078	6.64757	13.7388	0.309818	228.549	227.968	229.13	11.5284	11.728	0.00733269	NA	0.439934	0.4914	0.3984	-0.093	3.52231e-07	FALSE
ENST00000474253	ENSG00000111669	UT	LPS24	TPI1	519.508	463.938	575.078	6.64757	13.7388	0.309818	5.93048	4.35656	7.50441	0.520144	0.864571	0.783164	NA	0.0114156	0.0094	0.013	0.0036	3.52231e-07	NA
ENST00000482209	ENSG00000111669	UT	LPS24	TPI1	519.508	463.938	575.078	6.64757	13.7388	0.309818	21.7785	14.85	28.7071	0.473129	1.51684	0.950479	NA	0.0419214	0.032	0.0499	0.0179	3.52231e-07	NA
ENST00000495834	ENSG00000111669	UT	LPS24	TPI1	519.508	463.938	575.078	6.64757	13.7388	0.309818	9.06607	6.12484	12.0073	0.741471	1.85779	0.970018	NA	0.0174513	0.0132	0.0209	0.0077	3.52231e-07	FALSE
ENST00000613953	ENSG00000111669	UT	LPS24	TPI1	519.508	463.938	575.078	6.64757	13.7388	0.309818	141.713	117.696	165.73	6.60916	6.86329	0.493735	NA	0.272784	0.2537	0.2882	0.0345	3.52231e-07	FALSE
ENST00000318974	ENSG00000111679	UT	LPS24	PTPN6	360.924	408.208	313.641	8.78517	5.47358	-0.380182	163.171	169.566	156.776	10.5852	8.03617	-0.113136	NA	0.452092	0.4154	0.4999	0.0845	0.000975623	FALSE
ENST00000399448	ENSG00000111679	UT	LPS24	PTPN6	360.924	408.208	313.641	8.78517	5.47358	-0.380182	4.27773	6.40082	2.15464	0.634196	0.311589	-1.56638	NA	0.0118521	0.0157	0.0069	-0.0088	0.000975623	FALSE
ENST00000416215	ENSG00000111679	UT	LPS24	PTPN6	360.924	408.208	313.641	8.78517	5.47358	-0.380182	86.2517	105.66	66.8435	7.89073	5.8064	-0.660488	NA	0.238974	0.2588	0.2131	-0.0457	0.000975623	NA
ENST00000456013	ENSG00000111679	UT	LPS24	PTPN6	360.924	408.208	313.641	8.78517	5.47358	-0.380182	26.501	30.0124	22.9897	1.13144	0.58219	-0.384425	NA	0.0734255	0.0735	0.0733	-0.0002	0.000975623	TRUE
ENST00000535462	ENSG00000111679	UT	LPS24	PTPN6	360.924	408.208	313.641	8.78517	5.47358	-0.380182	18.4838	21.5949	15.3728	0.583861	0.366995	-0.490042	NA	0.0512124	0.0529	0.049	-0.0039	0.000975623	TRUE
ENST00000536521	ENSG00000111679	UT	LPS24	PTPN6	360.924	408.208	313.641	8.78517	5.47358	-0.380182	15.2511	18.2374	12.2647	1.30586	0.7879	-0.572	NA	0.0422556	0.0447	0.0391	-0.0056	0.000975623	NA
ENST00000542761	ENSG00000111679	UT	LPS24	PTPN6	360.924	408.208	313.641	8.78517	5.47358	-0.380182	30.9445	38.2698	23.6192	1.66459	0.905826	-0.696013	NA	0.0857367	0.0938	0.0753	-0.0185	0.000975623	NA
ENST00000229390	ENSG00000111786	UT	LPS24	SRSF9	180.975	170.971	190.978	1.89222	1.98615	0.159647	128.894	127.261	130.526	2.10226	2.71686	0.0365516	NA	0.712219	0.7443	0.6835	-0.0608	0.0237548	FALSE
ENST00000546942	ENSG00000111786	UT	LPS24	SRSF9	180.975	170.971	190.978	1.89222	1.98615	0.159647	16.182	13.6388	18.7252	0.79798	1.04834	0.456986	NA	0.0894159	0.0798	0.098	0.0182	0.0237548	NA
ENST00000548326	ENSG00000111786	UT	LPS24	SRSF9	180.975	170.971	190.978	1.89222	1.98615	0.159647	6.33895	6.79587	5.88203	0.282938	0.305514	-0.208013	NA	0.0350268	0.0397	0.0308	-0.0089	0.0237548	NA
ENST00000548792	ENSG00000111786	UT	LPS24	SRSF9	180.975	170.971	190.978	1.89222	1.98615	0.159647	22.0433	18.1233	25.9632	1.03748	1.38551	0.51838	NA	0.121803	0.106	0.1359	0.0299	0.0237548	NA
ENST00000603963	ENSG00000111786	UT	LPS24	SRSF9	180.975	170.971	190.978	1.89222	1.98615	0.159647	6.18098	3.75851	8.60345	0.843683	1.5971	1.1926	NA	0.0341539	0.022	0.045	0.023	0.0237548	TRUE
ENST00000341060	ENSG00000111802	UT	LPS24	TDP2	269.177	228.956	309.398	5.84099	5.5223	0.434375	50.7841	49.6139	51.9544	2.09709	2.78036	0.066487	NA	0.188664	0.2167	0.1679	-0.0488	1.86336e-09	FALSE
ENST00000378198	ENSG00000111802	UT	LPS24	TDP2	269.177	228.956	309.398	5.84099	5.5223	0.434375	141.956	116.792	167.12	2.71645	3.13525	0.516905	NA	0.527371	0.5101	0.5401	0.03	1.86336e-09	FALSE
ENST00000478285	ENSG00000111802	UT	LPS24	TDP2	269.177	228.956	309.398	5.84099	5.5223	0.434375	39.3615	32.0606	46.6623	1.47439	1.7794	0.541314	NA	0.146229	0.14	0.1508	0.0108	1.86336e-09	NA
ENST00000480495	ENSG00000111802	UT	LPS24	TDP2	269.177	228.956	309.398	5.84099	5.5223	0.434375	35.9966	29.4726	42.5206	1.21567	1.41821	0.52864	NA	0.133728	0.1287	0.1374	0.0087	1.86336e-09	NA
ENST00000339436	ENSG00000112081	UT	LPS24	SRSF3	87.7084	84.6417	90.7752	1.81594	1.7438	0.100919	1.38484	1.0177	1.75198	0.112131	0.135015	0.777774	NA	0.0157891	0.012	0.0193	0.0073	0.000109914	NA
ENST00000373715	ENSG00000112081	UT	LPS24	SRSF3	87.7084	84.6417	90.7752	1.81594	1.7438	0.100919	13.2712	14.7051	11.8373	0.527565	0.440804	-0.312736	NA	0.15131	0.1737	0.1304	-0.0433	0.000109914	FALSE
ENST00000477442	ENSG00000112081	UT	LPS24	SRSF3	87.7084	84.6417	90.7752	1.81594	1.7438	0.100919	69.4237	65.518	73.3294	1.82865	1.75492	0.162477	NA	0.791528	0.7741	0.8078	0.0337	0.000109914	TRUE
ENST00000613941	ENSG00000112081	UT	LPS24	SRSF3	87.7084	84.6417	90.7752	1.81594	1.7438	0.100919	1.5161	1.19609	1.83611	0.178631	0.222308	0.614147	NA	0.0172857	0.0141	0.0202	0.0061	0.000109914	TRUE
ENST00000620242	ENSG00000112081	UT	LPS24	SRSF3	87.7084	84.6417	90.7752	1.81594	1.7438	0.100919	1.22403	1.14177	1.30629	0.138377	0.136577	0.192623	NA	0.0139556	0.0135	0.0144	0.0009	0.000109914	NA
ENST00000337404	ENSG00000112096	UT	LPS24	SOD2	2018.38	588.914	3447.85	27.266	118.534	2.54955	447.268	116.385	778.151	8.18718	27.4351	2.74104	NA	0.221597	0.1976	0.2257	0.0281	2.0773e-82	FALSE
ENST00000367054	ENSG00000112096	UT	LPS24	SOD2	2018.38	588.914	3447.85	27.266	118.534	2.54955	749.389	151.773	1347	10.8585	55.6256	3.14968	NA	0.371282	0.2577	0.3907	0.133	2.0773e-82	FALSE
ENST00000367055	ENSG00000112096	UT	LPS24	SOD2	2018.38	588.914	3447.85	27.266	118.534	2.54955	403.163	226.313	580.012	15.4105	42.5994	1.35772	NA	0.199746	0.3843	0.1682	-0.2161	2.0773e-82	FALSE
ENST00000444946	ENSG00000112096	UT	LPS24	SOD2	2018.38	588.914	3447.85	27.266	118.534	2.54955	223.977	49.2821	398.673	4.25758	20.3905	3.01581	NA	0.110969	0.0837	0.1156	0.0319	2.0773e-82	FALSE
ENST00000535459	ENSG00000112096	UT	LPS24	SOD2	2018.38	588.914	3447.85	27.266	118.534	2.54955	90.2165	14.2307	166.202	1.62745	13.0736	3.54494	NA	0.0446975	0.0242	0.0482	0.024	2.0773e-82	NA
ENST00000541573	ENSG00000112096	UT	LPS24	SOD2	2018.38	588.914	3447.85	27.266	118.534	2.54955	22.7685	1.55595	43.9811	0.65611	4.2533	4.8121	NA	0.0112806	0.0026	0.0128	0.0102	2.0773e-82	NA
ENST00000545162	ENSG00000112096	UT	LPS24	SOD2	2018.38	588.914	3447.85	27.266	118.534	2.54955	36.0025	16.5664	55.4387	1.8483	4.46326	1.74203	NA	0.0178374	0.0281	0.0161	-0.012	2.0773e-82	FALSE
ENST00000374675	ENSG00000112473	UT	LPS24	SLC39A7	70.8152	67.078	74.5524	1.02507	1.3051	0.152394	11.0838	9.38351	12.7842	0.501209	0.471114	0.445749	NA	0.156518	0.1399	0.1715	0.0316	6.81131e-09	FALSE
ENST00000374677	ENSG00000112473	UT	LPS24	SLC39A7	70.8152	67.078	74.5524	1.02507	1.3051	0.152394	33.9994	36.3276	31.6712	1.81293	1.60156	-0.197837	NA	0.480114	0.5416	0.4248	-0.1168	6.81131e-09	FALSE
ENST00000444757	ENSG00000112473	UT	LPS24	SLC39A7	70.8152	67.078	74.5524	1.02507	1.3051	0.152394	1.76453	1.65874	1.87032	0.14678	0.134623	0.172215	NA	0.0249174	0.0247	0.0251	0.0004	6.81131e-09	FALSE
ENST00000463972	ENSG00000112473	UT	LPS24	SLC39A7	70.8152	67.078	74.5524	1.02507	1.3051	0.152394	4.13307	3.78406	4.48208	0.288198	0.385333	0.243644	NA	0.0583641	0.0564	0.0601	0.0037	6.81131e-09	NA
ENST00000617885	ENSG00000112473	UT	LPS24	SLC39A7	70.8152	67.078	74.5524	1.02507	1.3051	0.152394	19.8344	15.9241	23.7447	1.38533	1.04146	0.576094	NA	0.280087	0.2374	0.3185	0.0811	6.81131e-09	FALSE
ENST00000370089	ENSG00000112695	UT	LPS24	COX7A2	413.874	452.362	375.386	8.84733	5.42876	-0.269096	195.247	200.915	189.578	6.67432	4.76903	-0.0837881	NA	0.471753	0.4441	0.505	0.0609	0.0218629	FALSE
ENST00000459637	ENSG00000112695	UT	LPS24	COX7A2	413.874	452.362	375.386	8.84733	5.42876	-0.269096	115.066	134.74	95.3923	6.27971	4.38474	-0.498187	NA	0.278022	0.2979	0.2541	-0.0438	0.0218629	TRUE
ENST00000472311	ENSG00000112695	UT	LPS24	COX7A2	413.874	452.362	375.386	8.84733	5.42876	-0.269096	53.1867	58.2711	48.1023	1.80809	1.42969	-0.27662	NA	0.128509	0.1288	0.1281	-0.0007	0.0218629	FALSE
ENST00000481061	ENSG00000112695	UT	LPS24	COX7A2	413.874	452.362	375.386	8.84733	5.42876	-0.269096	4.40881	4.48503	4.33259	0.167975	0.185958	-0.0497744	NA	0.0106525	0.0099	0.0115	0.0016	0.0218629	NA
ENST00000509698	ENSG00000112695	UT	LPS24	COX7A2	413.874	452.362	375.386	8.84733	5.42876	-0.269096	44.4896	52.1493	36.83	5.83082	4.25019	-0.501652	NA	0.107496	0.1153	0.0981	-0.0172	0.0218629	FALSE
ENST00000284037	ENSG00000112851	UT	LPS24	ERBB2IP	27.339	24.5322	30.1459	0.479892	0.776803	0.297177	0.805225	0.775373	0.835078	0.0278492	0.0300275	0.105705	NA	0.0294533	0.0316	0.0277	-0.0039	0.0426835	FALSE
ENST00000380935	ENSG00000112851	UT	LPS24	ERBB2IP	27.339	24.5322	30.1459	0.479892	0.776803	0.297177	4.85642	4.47877	5.23406	0.100068	0.157743	0.224365	NA	0.177637	0.1826	0.1736	-0.009	0.0426835	FALSE
ENST00000380943	ENSG00000112851	UT	LPS24	ERBB2IP	27.339	24.5322	30.1459	0.479892	0.776803	0.297177	4.53622	4.53562	4.53682	0.172904	0.225206	0.000379864	NA	0.165925	0.1849	0.1505	-0.0344	0.0426835	FALSE
ENST00000503913	ENSG00000112851	UT	LPS24	ERBB2IP	27.339	24.5322	30.1459	0.479892	0.776803	0.297177	0.376627	0.36493	0.388325	0.0294098	0.0325616	0.0873237	NA	0.0137762	0.0149	0.0129	-0.002	0.0426835	NA
ENST00000505822	ENSG00000112851	UT	LPS24	ERBB2IP	27.339	24.5322	30.1459	0.479892	0.776803	0.297177	1.38615	1.20195	1.57035	0.0841861	0.103585	0.382915	NA	0.0507022	0.049	0.0521	0.0031	0.0426835	NA
ENST00000506030	ENSG00000112851	UT	LPS24	ERBB2IP	27.339	24.5322	30.1459	0.479892	0.776803	0.297177	2.57691	1.94586	3.20796	0.139599	0.170537	0.718341	NA	0.0942577	0.0793	0.1064	0.0271	0.0426835	FALSE
ENST00000506744	ENSG00000112851	UT	LPS24	ERBB2IP	27.339	24.5322	30.1459	0.479892	0.776803	0.297177	1.00024	0.907709	1.09276	0.0506213	0.0729247	0.265014	NA	0.0365864	0.037	0.0362	-0.0008	0.0426835	NA
ENST00000507490	ENSG00000112851	UT	LPS24	ERBB2IP	27.339	24.5322	30.1459	0.479892	0.776803	0.297177	0.97187	0.751999	1.19174	0.0573763	0.114269	0.657265	NA	0.0355488	0.0307	0.0395	0.0088	0.0426835	NA
ENST00000509946	ENSG00000112851	UT	LPS24	ERBB2IP	27.339	24.5322	30.1459	0.479892	0.776803	0.297177	0.647243	0.658795	0.63569	0.0345774	0.0382289	-0.0507236	NA	0.0236747	0.0269	0.0211	-0.0058	0.0426835	NA
ENST00000511297	ENSG00000112851	UT	LPS24	ERBB2IP	27.339	24.5322	30.1459	0.479892	0.776803	0.297177	6.83684	6.27406	7.39962	0.261014	0.31919	0.237703	NA	0.250076	0.2557	0.2455	-0.0102	0.0426835	FALSE
ENST00000511671	ENSG00000112851	UT	LPS24	ERBB2IP	27.339	24.5322	30.1459	0.479892	0.776803	0.297177	0.983125	0.84386	1.12239	0.0899609	0.0982432	0.407299	NA	0.0359605	0.0344	0.0372	0.0028	0.0426835	FALSE
ENST00000512354	ENSG00000112851	UT	LPS24	ERBB2IP	27.339	24.5322	30.1459	0.479892	0.776803	0.297177	1.42299	0.912781	1.93321	0.125946	0.170406	1.07438	NA	0.0520499	0.0372	0.0641	0.0269	0.0426835	FALSE
ENST00000515185	ENSG00000112851	UT	LPS24	ERBB2IP	27.339	24.5322	30.1459	0.479892	0.776803	0.297177	0.529151	0.477741	0.580562	0.0681708	0.0738389	0.275973	NA	0.0193552	0.0195	0.0193	-0.0002	0.0426835	NA
ENST00000261947	ENSG00000113269	UT	LPS24	RNF130	358.01	424.308	291.711	5.74103	5.09435	-0.540557	59.149	69.254	49.044	2.04861	1.91306	-0.497736	NA	0.165216	0.1632	0.1681	0.0049	1.27746e-07	FALSE
ENST00000519708	ENSG00000113269	UT	LPS24	RNF130	358.01	424.308	291.711	5.74103	5.09435	-0.540557	30.4303	33.8961	26.9645	1.30815	1.12089	-0.329948	NA	0.0849984	0.0799	0.0924	0.0125	1.27746e-07	NA
ENST00000520564	ENSG00000113269	UT	LPS24	RNF130	358.01	424.308	291.711	5.74103	5.09435	-0.540557	9.80132	11.2166	8.386	0.427701	0.33703	-0.419152	NA	0.0273772	0.0264	0.0287	0.0023	1.27746e-07	NA
ENST00000520911	ENSG00000113269	UT	LPS24	RNF130	358.01	424.308	291.711	5.74103	5.09435	-0.540557	171.941	216.783	127.099	4.5489	4.1826	-0.770253	NA	0.48027	0.5109	0.4357	-0.0752	1.27746e-07	TRUE
ENST00000521389	ENSG00000113269	UT	LPS24	RNF130	358.01	424.308	291.711	5.74103	5.09435	-0.540557	78.04	82.6766	73.4034	4.58807	4.45418	-0.171609	NA	0.217983	0.1949	0.2516	0.0567	1.27746e-07	FALSE
ENST00000521901	ENSG00000113269	UT	LPS24	RNF130	358.01	424.308	291.711	5.74103	5.09435	-0.540557	3.82835	4.42852	3.22818	0.273925	0.217566	-0.454897	NA	0.0106934	0.0104	0.0111	0.0007	1.27746e-07	NA
ENST00000522208	ENSG00000113269	UT	LPS24	RNF130	358.01	424.308	291.711	5.74103	5.09435	-0.540557	4.36911	5.68005	3.05817	0.144473	0.137135	-0.891061	NA	0.0122039	0.0134	0.0105	-0.0029	1.27746e-07	FALSE
ENST00000312469	ENSG00000113648	UT	LPS24	H2AFY	371.451	448.506	294.397	4.84589	6.49583	-0.607346	227.461	273.363	181.558	6.26774	5.7099	-0.590361	NA	0.612356	0.6095	0.6167	0.0072	0.0189234	FALSE
ENST00000360597	ENSG00000113648	UT	LPS24	H2AFY	371.451	448.506	294.397	4.84589	6.49583	-0.607346	13.383	14.1899	12.5761	0.501395	0.541605	-0.17405	NA	0.0360289	0.0316	0.0427	0.0111	0.0189234	NA
ENST00000423969	ENSG00000113648	UT	LPS24	H2AFY	371.451	448.506	294.397	4.84589	6.49583	-0.607346	3.7928	4.38544	3.20016	0.170737	0.164678	-0.453366	NA	0.0102108	0.0098	0.0109	0.0011	0.0189234	FALSE
ENST00000451949	ENSG00000113648	UT	LPS24	H2AFY	371.451	448.506	294.397	4.84589	6.49583	-0.607346	6.69423	8.19628	5.19218	0.348339	0.237865	-0.657612	NA	0.0180218	0.0183	0.0176	-0.0007	0.0189234	NA
ENST00000504197	ENSG00000113648	UT	LPS24	H2AFY	371.451	448.506	294.397	4.84589	6.49583	-0.607346	20.8965	26.2426	15.5503	1.34163	0.877234	-0.754589	NA	0.0562563	0.0585	0.0528	-0.0057	0.0189234	NA
ENST00000505827	ENSG00000113648	UT	LPS24	H2AFY	371.451	448.506	294.397	4.84589	6.49583	-0.607346	10.9032	13.2999	8.5065	0.451332	0.272342	-0.644165	NA	0.029353	0.0297	0.0289	-0.0008	0.0189234	NA
ENST00000508120	ENSG00000113648	UT	LPS24	H2AFY	371.451	448.506	294.397	4.84589	6.49583	-0.607346	11.2439	14.0351	8.45265	0.593001	0.507923	-0.730881	NA	0.0302701	0.0313	0.0287	-0.0026	0.0189234	NA
ENST00000508785	ENSG00000113648	UT	LPS24	H2AFY	371.451	448.506	294.397	4.84589	6.49583	-0.607346	19.9974	25.9518	14.043	1.45687	0.749484	-0.885507	NA	0.0538359	0.0579	0.0477	-0.0102	0.0189234	NA
ENST00000511689	ENSG00000113648	UT	LPS24	H2AFY	371.451	448.506	294.397	4.84589	6.49583	-0.607346	14.6752	15.7571	13.5932	0.353241	0.383891	-0.212973	NA	0.0395076	0.0351	0.0462	0.0111	0.0189234	FALSE
ENST00000512507	ENSG00000113648	UT	LPS24	H2AFY	371.451	448.506	294.397	4.84589	6.49583	-0.607346	6.40248	7.69861	5.10635	0.243043	0.15025	-0.591354	NA	0.0172364	0.0172	0.0173	0.0001	0.0189234	NA
ENST00000513210	ENSG00000113648	UT	LPS24	H2AFY	371.451	448.506	294.397	4.84589	6.49583	-0.607346	3.8989	4.94455	2.85325	0.360874	0.171551	-0.791101	NA	0.0104964	0.011	0.0097	-0.0013	0.0189234	NA
ENST00000513268	ENSG00000113648	UT	LPS24	H2AFY	371.451	448.506	294.397	4.84589	6.49583	-0.607346	13.2362	16.4659	10.0066	0.484338	0.338635	-0.717971	NA	0.0356339	0.0367	0.034	-0.0027	0.0189234	NA
ENST00000261798	ENSG00000113712	UT	LPS24	CSNK1A1	76.4372	72.5799	80.2946	1.55546	1.58438	0.145715	7.3045	7.48535	7.12365	0.231854	0.230851	-0.0713551	NA	0.0955621	0.1031	0.0887	-0.0144	0.000270641	FALSE
ENST00000377843	ENSG00000113712	UT	LPS24	CSNK1A1	76.4372	72.5799	80.2946	1.55546	1.58438	0.145715	18.8991	16.0396	21.7585	0.84817	0.991013	0.43971	NA	0.247249	0.221	0.271	0.05	0.000270641	FALSE
ENST00000504676	ENSG00000113712	UT	LPS24	CSNK1A1	76.4372	72.5799	80.2946	1.55546	1.58438	0.145715	1.35717	0.848631	1.86571	0.0711333	0.128861	1.12732	NA	0.0177553	0.0117	0.0232	0.0115	0.000270641	FALSE
ENST00000515435	ENSG00000113712	UT	LPS24	CSNK1A1	76.4372	72.5799	80.2946	1.55546	1.58438	0.145715	1.02536	0.646687	1.40404	0.049124	0.0774187	1.10654	NA	0.0134144	0.0089	0.0175	0.0086	0.000270641	FALSE
ENST00000515748	ENSG00000113712	UT	LPS24	CSNK1A1	76.4372	72.5799	80.2946	1.55546	1.58438	0.145715	2.20014	1.97294	2.42734	0.133815	0.164859	0.297666	NA	0.0287837	0.0272	0.0302	0.003	0.000270641	FALSE
ENST00000515768	ENSG00000113712	UT	LPS24	CSNK1A1	76.4372	72.5799	80.2946	1.55546	1.58438	0.145715	43.7257	43.8874	43.564	1.76385	1.78352	-0.0106671	NA	0.572047	0.6047	0.5426	-0.0621	0.000270641	FALSE
ENST00000606826	ENSG00000113712	UT	LPS24	CSNK1A1	76.4372	72.5799	80.2946	1.55546	1.58438	0.145715	1.06206	0.945276	1.17884	0.0777988	0.102461	0.31556	NA	0.0138945	0.013	0.0147	0.0017	0.000270641	TRUE
ENST00000393784	ENSG00000113719	UT	LPS24	ERGIC1	112.672	82.9414	142.402	2.20443	4.96239	0.779737	57.1719	51.862	62.4818	1.57923	2.11965	0.26871	NA	0.507419	0.6253	0.4388	-0.1865	0.0114947	FALSE
ENST00000519796	ENSG00000113719	UT	LPS24	ERGIC1	112.672	82.9414	142.402	2.20443	4.96239	0.779737	2.58083	1.44805	3.71362	0.207316	0.368343	1.35267	NA	0.0229057	0.0175	0.0261	0.0086	0.0114947	NA
ENST00000519860	ENSG00000113719	UT	LPS24	ERGIC1	112.672	82.9414	142.402	2.20443	4.96239	0.779737	1.49894	1.00101	1.99687	0.0908084	0.139163	0.989154	NA	0.0133036	0.0121	0.014	0.0019	0.0114947	NA
ENST00000520326	ENSG00000113719	UT	LPS24	ERGIC1	112.672	82.9414	142.402	2.20443	4.96239	0.779737	7.70198	3.50789	11.8961	0.346839	1.00879	1.75891	NA	0.0683575	0.0423	0.0835	0.0412	0.0114947	NA
ENST00000520642	ENSG00000113719	UT	LPS24	ERGIC1	112.672	82.9414	142.402	2.20443	4.96239	0.779737	2.93461	2.31768	3.55153	0.150528	0.227494	0.613602	NA	0.0260456	0.0279	0.0249	-0.003	0.0114947	TRUE
ENST00000521392	ENSG00000113719	UT	LPS24	ERGIC1	112.672	82.9414	142.402	2.20443	4.96239	0.779737	1.99465	1.14734	2.84196	0.0789977	0.225432	1.30114	NA	0.0177032	0.0138	0.02	0.0062	0.0114947	NA
ENST00000523215	ENSG00000113719	UT	LPS24	ERGIC1	112.672	82.9414	142.402	2.20443	4.96239	0.779737	9.59905	6.80429	12.3938	0.314142	0.675774	0.86415	NA	0.0851947	0.082	0.087	0.005	0.0114947	NA
ENST00000523291	ENSG00000113719	UT	LPS24	ERGIC1	112.672	82.9414	142.402	2.20443	4.96239	0.779737	12.0062	6.21215	17.8003	0.598257	1.58742	1.51723	NA	0.106559	0.0749	0.125	0.0501	0.0114947	FALSE
ENST00000523366	ENSG00000113719	UT	LPS24	ERGIC1	112.672	82.9414	142.402	2.20443	4.96239	0.779737	12.9773	6.34029	19.6144	0.298169	1.11102	1.62775	NA	0.115178	0.0764	0.1377	0.0613	0.0114947	NA
ENST00000523650	ENSG00000113719	UT	LPS24	ERGIC1	112.672	82.9414	142.402	2.20443	4.96239	0.779737	3.5556	1.928	5.1832	0.185973	0.439776	1.42206	NA	0.0315571	0.0232	0.0364	0.0132	0.0114947	NA
ENST00000266027	ENSG00000114353	UT	LPS24	GNAI2	701.085	653.274	748.896	13.6811	22.0779	0.197076	10.4203	17.5886	3.25206	1.39245	0.444888	-2.4316	NA	0.0148631	0.0269	0.0043	-0.0226	3.03924e-05	FALSE
ENST00000313601	ENSG00000114353	UT	LPS24	GNAI2	701.085	653.274	748.896	13.6811	22.0779	0.197076	244.146	217.073	271.219	10.0663	11.1572	0.321267	NA	0.34824	0.3323	0.3622	0.0299	3.03924e-05	FALSE
ENST00000422163	ENSG00000114353	UT	LPS24	GNAI2	701.085	653.274	748.896	13.6811	22.0779	0.197076	21.7528	21.6972	21.8085	1.58994	2.09312	0.00737709	NA	0.0310274	0.0332	0.0291	-0.0041	3.03924e-05	FALSE
ENST00000440628	ENSG00000114353	UT	LPS24	GNAI2	701.085	653.274	748.896	13.6811	22.0779	0.197076	33.6993	36.7347	30.6639	2.86812	2.87376	-0.260525	NA	0.0480673	0.0562	0.0409	-0.0153	3.03924e-05	FALSE
ENST00000441156	ENSG00000114353	UT	LPS24	GNAI2	701.085	653.274	748.896	13.6811	22.0779	0.197076	75.1284	60.3572	89.8996	7.18434	9.44286	0.574711	NA	0.10716	0.0924	0.12	0.0276	3.03924e-05	TRUE
ENST00000468422	ENSG00000114353	UT	LPS24	GNAI2	701.085	653.274	748.896	13.6811	22.0779	0.197076	50.4386	41.1224	59.7548	1.57113	2.16609	0.539021	NA	0.0719437	0.0629	0.0798	0.0169	3.03924e-05	NA
ENST00000490122	ENSG00000114353	UT	LPS24	GNAI2	701.085	653.274	748.896	13.6811	22.0779	0.197076	20.6465	18.3021	22.9909	1.32186	2.01714	0.328899	NA	0.0294494	0.028	0.0307	0.0027	3.03924e-05	NA
ENST00000492383	ENSG00000114353	UT	LPS24	GNAI2	701.085	653.274	748.896	13.6811	22.0779	0.197076	232.968	226.37	239.566	8.07781	12.7283	0.0817354	NA	0.332297	0.3465	0.3199	-0.0266	3.03924e-05	NA
ENST00000394077	ENSG00000114391	UT	LPS24	RPL24	1000.48	1297.56	703.401	15.4059	8.78522	-0.883368	305.457	364.399	246.515	13.8044	7.67411	-0.563828	NA	0.305311	0.2808	0.3505	0.0697	2.34086e-07	FALSE
ENST00000464595	ENSG00000114391	UT	LPS24	RPL24	1000.48	1297.56	703.401	15.4059	8.78522	-0.883368	381.401	505.11	257.692	12.834	7.58826	-0.970923	NA	0.381219	0.3893	0.3664	-0.0229	2.34086e-07	NA
ENST00000469605	ENSG00000114391	UT	LPS24	RPL24	1000.48	1297.56	703.401	15.4059	8.78522	-0.883368	156.172	216.61	95.7347	6.89988	3.23105	-1.1779	NA	0.156098	0.1669	0.1361	-0.0308	2.34086e-07	FALSE
ENST00000495401	ENSG00000114391	UT	LPS24	RPL24	1000.48	1297.56	703.401	15.4059	8.78522	-0.883368	150.423	204.096	96.7497	5.92555	3.45714	-1.07684	NA	0.150351	0.1573	0.1375	-0.0198	2.34086e-07	FALSE
ENST00000265044	ENSG00000114850	UT	LPS24	SSR3	137.631	201.66	73.6019	9.78277	3.30775	-1.45398	27.5599	35.2365	19.8832	1.06065	0.686327	-0.825203	NA	0.200245	0.1747	0.2701	0.0954	3.75413e-08	FALSE
ENST00000463503	ENSG00000114850	UT	LPS24	SSR3	137.631	201.66	73.6019	9.78277	3.30775	-1.45398	1.68196	3.25336	0.110563	1.22291	0.0251868	-4.7585	NA	0.0122208	0.0161	0.0015	-0.0146	3.75413e-08	FALSE
ENST00000464138	ENSG00000114850	UT	LPS24	SSR3	137.631	201.66	73.6019	9.78277	3.30775	-1.45398	1.506	2.29113	0.720879	0.266651	0.0637291	-1.65464	NA	0.0109423	0.0114	0.0098	-0.0016	3.75413e-08	NA
ENST00000467733	ENSG00000114850	UT	LPS24	SSR3	137.631	201.66	73.6019	9.78277	3.30775	-1.45398	4.87516	6.53621	3.2141	0.423072	0.156748	-1.02176	NA	0.035422	0.0324	0.0437	0.0113	3.75413e-08	NA
ENST00000467789	ENSG00000114850	UT	LPS24	SSR3	137.631	201.66	73.6019	9.78277	3.30775	-1.45398	40.5498	59.1908	21.9088	2.94316	1.21744	-1.43345	NA	0.294627	0.2935	0.2977	0.0042	3.75413e-08	FALSE
ENST00000476217	ENSG00000114850	UT	LPS24	SSR3	137.631	201.66	73.6019	9.78277	3.30775	-1.45398	54.6704	84.4187	24.922	6.26318	1.92467	-1.75974	NA	0.397225	0.4186	0.3386	-0.08	3.75413e-08	FALSE
ENST00000498205	ENSG00000114850	UT	LPS24	SSR3	137.631	201.66	73.6019	9.78277	3.30775	-1.45398	4.76344	7.65171	1.87517	1.12402	0.288788	-2.02297	NA	0.0346103	0.0379	0.0255	-0.0124	3.75413e-08	NA
ENST00000233025	ENSG00000114902	UT	LPS24	SPCS1	85.46	94.6741	76.246	2.59144	2.5009	-0.312271	19.3061	24.0943	14.5179	1.38852	0.940416	-0.730468	NA	0.225908	0.2545	0.1904	-0.0641	0.00933157	FALSE
ENST00000423431	ENSG00000114902	UT	LPS24	SPCS1	85.46	94.6741	76.246	2.59144	2.5009	-0.312271	1.86159	1.65563	2.06755	0.120561	0.167327	0.318813	NA	0.0217832	0.0175	0.0271	0.0096	0.00933157	FALSE
ENST00000448693	ENSG00000114902	UT	LPS24	SPCS1	85.46	94.6741	76.246	2.59144	2.5009	-0.312271	4.06512	3.96818	4.16205	0.330947	0.318772	0.0686459	NA	0.0475675	0.0419	0.0546	0.0127	0.00933157	NA
ENST00000474945	ENSG00000114902	UT	LPS24	SPCS1	85.46	94.6741	76.246	2.59144	2.5009	-0.312271	12.3173	12.5823	12.0523	1.14626	0.881925	-0.0620379	NA	0.144129	0.1329	0.1581	0.0252	0.00933157	NA
ENST00000602728	ENSG00000114902	UT	LPS24	SPCS1	85.46	94.6741	76.246	2.59144	2.5009	-0.312271	45.8324	49.9554	41.7094	2.91542	2.83866	-0.260211	NA	0.536303	0.5277	0.547	0.0193	0.00933157	FALSE
ENST00000619898	ENSG00000114902	UT	LPS24	SPCS1	85.46	94.6741	76.246	2.59144	2.5009	-0.312271	2.07751	2.41819	1.73682	0.126845	0.11642	-0.475152	NA	0.0243097	0.0255	0.0228	-0.0027	0.00933157	FALSE
ENST00000236957	ENSG00000114942	UT	LPS24	EEF1B2	408.97	596.12	221.82	7.31166	3.05881	-1.42617	48.6725	66.3439	31.0011	1.83007	1.24797	-1.09739	NA	0.119012	0.1113	0.1398	0.0285	0.00805401	FALSE
ENST00000392221	ENSG00000114942	UT	LPS24	EEF1B2	408.97	596.12	221.82	7.31166	3.05881	-1.42617	61.1384	93.6387	28.6382	5.05018	1.77125	-1.70881	NA	0.149494	0.1571	0.1291	-0.028	0.00805401	FALSE
ENST00000392222	ENSG00000114942	UT	LPS24	EEF1B2	408.97	596.12	221.82	7.31166	3.05881	-1.42617	224.51	322.52	126.501	5.44003	2.14261	-1.35017	NA	0.548966	0.541	0.5703	0.0293	0.00805401	FALSE
ENST00000429769	ENSG00000114942	UT	LPS24	EEF1B2	408.97	596.12	221.82	7.31166	3.05881	-1.42617	22.4091	33.8424	10.9759	1.03344	0.599969	-1.62361	NA	0.0547941	0.0568	0.0495	-0.0073	0.00805401	TRUE
ENST00000445505	ENSG00000114942	UT	LPS24	EEF1B2	408.97	596.12	221.82	7.31166	3.05881	-1.42617	15.3144	26.0809	4.54786	1.88625	0.508653	-2.51712	NA	0.0374462	0.0438	0.0205	-0.0233	0.00805401	FALSE
ENST00000455150	ENSG00000114942	UT	LPS24	EEF1B2	408.97	596.12	221.82	7.31166	3.05881	-1.42617	29.6484	44.5198	14.7769	2.00051	0.588375	-1.59045	NA	0.0724952	0.0747	0.0666	-0.0081	0.00805401	TRUE
ENST00000233609	ENSG00000115268	UT	LPS24	RPS15	677.404	851.112	503.696	10.5039	7.82886	-0.756784	20.9428	28.43	13.4555	0.925787	0.630917	-1.07865	NA	0.0309162	0.0334	0.0267	-0.0067	4.08197e-09	FALSE
ENST00000585665	ENSG00000115268	UT	LPS24	RPS15	677.404	851.112	503.696	10.5039	7.82886	-0.756784	39.3236	52.9448	25.7023	1.38737	1.06223	-1.04231	NA	0.0580504	0.0622	0.051	-0.0112	4.08197e-09	FALSE
ENST00000586096	ENSG00000115268	UT	LPS24	RPS15	677.404	851.112	503.696	10.5039	7.82886	-0.756784	64.576	78.2234	50.9285	2.4365	1.6424	-0.619028	NA	0.0953286	0.0919	0.1011	0.0092	4.08197e-09	FALSE
ENST00000589656	ENSG00000115268	UT	LPS24	RPS15	677.404	851.112	503.696	10.5039	7.82886	-0.756784	69.5805	93.8931	45.2679	3.10012	2.34902	-1.05237	NA	0.102716	0.1103	0.0899	-0.0204	4.08197e-09	FALSE
ENST00000592588	ENSG00000115268	UT	LPS24	RPS15	677.404	851.112	503.696	10.5039	7.82886	-0.756784	310.94	394.163	227.717	7.9865	5.16672	-0.791525	NA	0.459017	0.4631	0.4521	-0.011	4.08197e-09	FALSE
ENST00000592623	ENSG00000115268	UT	LPS24	RPS15	677.404	851.112	503.696	10.5039	7.82886	-0.756784	86.4732	91.4005	81.546	5.1945	3.8678	-0.164569	NA	0.127654	0.1074	0.1619	0.0545	4.08197e-09	FALSE
ENST00000593052	ENSG00000115268	UT	LPS24	RPS15	677.404	851.112	503.696	10.5039	7.82886	-0.756784	70.8427	90.712	50.9735	5.85729	4.14217	-0.831424	NA	0.10458	0.1066	0.1012	-0.0054	4.08197e-09	FALSE
ENST00000233612	ENSG00000115271	UT	LPS24	GCA	95.0007	65.5473	124.454	1.42949	2.70425	0.924904	11.8914	6.67257	17.1102	0.587634	1.29466	1.35723	NA	0.125172	0.1018	0.1375	0.0357	0.000428694	FALSE
ENST00000414723	ENSG00000115271	UT	LPS24	GCA	95.0007	65.5473	124.454	1.42949	2.70425	0.924904	3.35919	1.94274	4.77565	0.135928	0.190683	1.29321	NA	0.0353597	0.0296	0.0384	0.0088	0.000428694	FALSE
ENST00000429691	ENSG00000115271	UT	LPS24	GCA	95.0007	65.5473	124.454	1.42949	2.70425	0.924904	1.27388	0.797358	1.7504	0.0518849	0.068672	1.12462	NA	0.0134091	0.0122	0.0141	0.0019	0.000428694	FALSE
ENST00000437150	ENSG00000115271	UT	LPS24	GCA	95.0007	65.5473	124.454	1.42949	2.70425	0.924904	45.3633	35.2209	55.5058	0.998453	2.14018	0.656058	NA	0.477505	0.5373	0.446	-0.0913	0.000428694	FALSE
ENST00000446271	ENSG00000115271	UT	LPS24	GCA	95.0007	65.5473	124.454	1.42949	2.70425	0.924904	1.92111	1.16544	2.67678	0.0770509	0.127	1.19268	NA	0.0202221	0.0178	0.0215	0.0037	0.000428694	FALSE
ENST00000453113	ENSG00000115271	UT	LPS24	GCA	95.0007	65.5473	124.454	1.42949	2.70425	0.924904	1.39769	1.29605	1.49934	0.0550124	0.0619993	0.208709	NA	0.0147124	0.0198	0.012	-0.0078	0.000428694	FALSE
ENST00000473240	ENSG00000115271	UT	LPS24	GCA	95.0007	65.5473	124.454	1.42949	2.70425	0.924904	3.64479	2.08359	5.20598	0.112657	0.256052	1.31696	NA	0.0383659	0.0318	0.0418	0.01	0.000428694	NA
ENST00000479199	ENSG00000115271	UT	LPS24	GCA	95.0007	65.5473	124.454	1.42949	2.70425	0.924904	1.50454	1.18864	1.82044	0.0972239	0.132691	0.610797	NA	0.0158371	0.0181	0.0146	-0.0035	0.000428694	NA
ENST00000481161	ENSG00000115271	UT	LPS24	GCA	95.0007	65.5473	124.454	1.42949	2.70425	0.924904	4.72092	2.96249	6.47935	0.139349	0.280937	1.1264	NA	0.0496935	0.0452	0.0521	0.0069	0.000428694	NA
ENST00000487445	ENSG00000115271	UT	LPS24	GCA	95.0007	65.5473	124.454	1.42949	2.70425	0.924904	19.9239	12.2175	27.6303	0.667887	1.33436	1.17664	NA	0.209724	0.1864	0.222	0.0356	0.000428694	NA
ENST00000263630	ENSG00000115355	UT	LPS24	CCDC88A	20.6164	24.7604	16.4724	0.714755	0.3311	-0.587688	5.39841	6.8109	3.98592	0.292934	0.15217	-0.771435	NA	0.26185	0.2751	0.242	-0.0331	0.0172229	FALSE
ENST00000336838	ENSG00000115355	UT	LPS24	CCDC88A	20.6164	24.7604	16.4724	0.714755	0.3311	-0.587688	1.87132	2.4467	1.29594	0.211214	0.107053	-0.911634	NA	0.0907686	0.0988	0.0787	-0.0201	0.0172229	FALSE
ENST00000413716	ENSG00000115355	UT	LPS24	CCDC88A	20.6164	24.7604	16.4724	0.714755	0.3311	-0.587688	0.614335	0.744153	0.484517	0.0526739	0.0286712	-0.608836	NA	0.0297984	0.0301	0.0294	-0.0007	0.0172229	FALSE
ENST00000426576	ENSG00000115355	UT	LPS24	CCDC88A	20.6164	24.7604	16.4724	0.714755	0.3311	-0.587688	1.27537	1.37963	1.1711	0.125723	0.101649	-0.234574	NA	0.0618617	0.0557	0.0711	0.0154	0.0172229	FALSE
ENST00000436346	ENSG00000115355	UT	LPS24	CCDC88A	20.6164	24.7604	16.4724	0.714755	0.3311	-0.587688	5.37403	6.17485	4.57321	0.316431	0.182313	-0.432382	NA	0.260668	0.2494	0.2776	0.0282	0.0172229	FALSE
ENST00000456975	ENSG00000115355	UT	LPS24	CCDC88A	20.6164	24.7604	16.4724	0.714755	0.3311	-0.587688	0.231656	0.289035	0.174276	0.0551027	0.0329768	-0.698446	NA	0.0112365	0.0117	0.0106	-0.0011	0.0172229	FALSE
ENST00000468534	ENSG00000115355	UT	LPS24	CCDC88A	20.6164	24.7604	16.4724	0.714755	0.3311	-0.587688	0.797463	0.885929	0.708996	0.10458	0.0382148	-0.317401	NA	0.038681	0.0358	0.043	0.0072	0.0172229	NA
ENST00000474059	ENSG00000115355	UT	LPS24	CCDC88A	20.6164	24.7604	16.4724	0.714755	0.3311	-0.587688	3.27658	3.89869	2.65447	0.177934	0.111059	-0.55284	NA	0.158931	0.1575	0.1611	0.0036	0.0172229	NA
ENST00000476903	ENSG00000115355	UT	LPS24	CCDC88A	20.6164	24.7604	16.4724	0.714755	0.3311	-0.587688	1.41339	1.7514	1.07538	0.250674	0.0843947	-0.698519	NA	0.0685566	0.0707	0.0653	-0.0054	0.0172229	NA
ENST00000360507	ENSG00000115649	UT	LPS24	CNPPD1	57.8116	68.1983	47.4249	1.72157	1.13198	-0.523999	24.3776	26.142	22.6131	1.27866	1.08094	-0.209123	NA	0.421673	0.3833	0.4768	0.0935	0.00288467	FALSE
ENST00000409789	ENSG00000115649	UT	LPS24	CNPPD1	57.8116	68.1983	47.4249	1.72157	1.13198	-0.523999	2.15086	2.31667	1.98505	0.203942	0.201655	-0.221839	NA	0.0372047	0.034	0.0419	0.0079	0.00288467	FALSE
ENST00000451647	ENSG00000115649	UT	LPS24	CNPPD1	57.8116	68.1983	47.4249	1.72157	1.13198	-0.523999	28.4552	36.2824	20.6279	1.67766	1.12934	-0.81437	NA	0.492205	0.532	0.435	-0.097	0.00288467	FALSE
ENST00000453038	ENSG00000115649	UT	LPS24	CNPPD1	57.8116	68.1983	47.4249	1.72157	1.13198	-0.523999	2.82797	3.45717	2.19877	0.328944	0.191099	-0.650518	NA	0.048917	0.0507	0.0464	-0.0043	0.00288467	FALSE
ENST00000310931	ENSG00000115677	UT	LPS24	HDLBP	111.093	127.603	94.5826	2.04449	1.55029	-0.431979	23.3044	22.4562	24.1526	1.09945	0.812124	0.105021	NA	0.209774	0.176	0.2554	0.0794	2.68589e-21	FALSE
ENST00000391975	ENSG00000115677	UT	LPS24	HDLBP	111.093	127.603	94.5826	2.04449	1.55029	-0.431979	8.574	10.3005	6.84749	0.387734	0.280208	-0.588364	NA	0.0771786	0.0807	0.0724	-0.0083	2.68589e-21	FALSE
ENST00000391976	ENSG00000115677	UT	LPS24	HDLBP	111.093	127.603	94.5826	2.04449	1.55029	-0.431979	23.617	32.0354	15.1987	1.02525	0.575785	-1.07522	NA	0.212588	0.2511	0.1607	-0.0904	2.68589e-21	FALSE
ENST00000422933	ENSG00000115677	UT	LPS24	HDLBP	111.093	127.603	94.5826	2.04449	1.55029	-0.431979	3.20288	3.48904	2.91672	0.16277	0.119861	-0.257673	NA	0.0288307	0.0273	0.0308	0.0035	2.68589e-21	FALSE
ENST00000423693	ENSG00000115677	UT	LPS24	HDLBP	111.093	127.603	94.5826	2.04449	1.55029	-0.431979	1.23415	1.22297	1.24532	0.0995594	0.135107	0.0259169	NA	0.0111092	0.0096	0.0132	0.0036	2.68589e-21	FALSE
ENST00000425989	ENSG00000115677	UT	LPS24	HDLBP	111.093	127.603	94.5826	2.04449	1.55029	-0.431979	2.24175	2.60327	1.88022	0.155198	0.083521	-0.467304	NA	0.020179	0.0204	0.0199	-0.0005	2.68589e-21	FALSE
ENST00000427007	ENSG00000115677	UT	LPS24	HDLBP	111.093	127.603	94.5826	2.04449	1.55029	-0.431979	1.36815	1.89039	0.845915	0.182752	0.121501	-1.15076	NA	0.0123154	0.0148	0.0089	-0.0059	2.68589e-21	FALSE
ENST00000442714	ENSG00000115677	UT	LPS24	HDLBP	111.093	127.603	94.5826	2.04449	1.55029	-0.431979	2.62769	3.00659	2.24879	0.114334	0.0997522	-0.417368	NA	0.0236531	0.0236	0.0238	0.0002	2.68589e-21	FALSE
ENST00000444092	ENSG00000115677	UT	LPS24	HDLBP	111.093	127.603	94.5826	2.04449	1.55029	-0.431979	3.1767	4.56636	1.78705	0.114801	0.0882605	-1.34857	NA	0.028595	0.0358	0.0189	-0.0169	2.68589e-21	FALSE
ENST00000459788	ENSG00000115677	UT	LPS24	HDLBP	111.093	127.603	94.5826	2.04449	1.55029	-0.431979	1.47569	1.45879	1.49259	0.106666	0.0876963	0.032826	NA	0.0132834	0.0114	0.0158	0.0044	2.68589e-21	NA
ENST00000460826	ENSG00000115677	UT	LPS24	HDLBP	111.093	127.603	94.5826	2.04449	1.55029	-0.431979	1.86471	1.86848	1.86093	0.135514	0.134523	-0.00581193	NA	0.0167851	0.0146	0.0197	0.0051	2.68589e-21	NA
ENST00000462130	ENSG00000115677	UT	LPS24	HDLBP	111.093	127.603	94.5826	2.04449	1.55029	-0.431979	7.94868	9.04793	6.84943	0.443962	0.397842	-0.401093	NA	0.0715499	0.0709	0.0724	0.0015	2.68589e-21	NA
ENST00000467435	ENSG00000115677	UT	LPS24	HDLBP	111.093	127.603	94.5826	2.04449	1.55029	-0.431979	3.63586	4.06824	3.20347	0.174848	0.132658	-0.343816	NA	0.0327281	0.0319	0.0339	0.002	2.68589e-21	NA
ENST00000471294	ENSG00000115677	UT	LPS24	HDLBP	111.093	127.603	94.5826	2.04449	1.55029	-0.431979	1.65398	1.70603	1.60194	0.0733251	0.0766773	-0.0902797	NA	0.0148883	0.0134	0.0169	0.0035	2.68589e-21	NA
ENST00000479169	ENSG00000115677	UT	LPS24	HDLBP	111.093	127.603	94.5826	2.04449	1.55029	-0.431979	1.85692	2.07519	1.63866	0.0982946	0.0719372	-0.338887	NA	0.0167151	0.0163	0.0173	0.001	2.68589e-21	NA
ENST00000479894	ENSG00000115677	UT	LPS24	HDLBP	111.093	127.603	94.5826	2.04449	1.55029	-0.431979	3.03506	3.3707	2.69941	0.129256	0.105949	-0.319344	NA	0.02732	0.0264	0.0285	0.0021	2.68589e-21	NA
ENST00000484412	ENSG00000115677	UT	LPS24	HDLBP	111.093	127.603	94.5826	2.04449	1.55029	-0.431979	1.91536	2.15281	1.67791	0.0792345	0.0684453	-0.357669	NA	0.017241	0.0169	0.0177	0.0008	2.68589e-21	NA
ENST00000490697	ENSG00000115677	UT	LPS24	HDLBP	111.093	127.603	94.5826	2.04449	1.55029	-0.431979	5.99365	6.33615	5.65114	0.303063	0.319398	-0.164788	NA	0.0539516	0.0497	0.0597	0.01	2.68589e-21	NA
ENST00000494862	ENSG00000115677	UT	LPS24	HDLBP	111.093	127.603	94.5826	2.04449	1.55029	-0.431979	1.14982	1.11441	1.18524	0.0921927	0.0923401	0.0881315	NA	0.0103501	0.0087	0.0125	0.0038	2.68589e-21	NA
ENST00000234038	ENSG00000115685	UT	LPS24	PPP1R7	91.9904	107.166	76.8149	2.971	2.23161	-0.480335	21.6702	22.7283	20.6122	0.868644	0.73249	-0.14093	NA	0.235571	0.2121	0.2683	0.0562	0.000171536	FALSE
ENST00000272983	ENSG00000115685	UT	LPS24	PPP1R7	91.9904	107.166	76.8149	2.971	2.23161	-0.480335	3.2657	3.55338	2.97802	0.169028	0.148366	-0.254053	NA	0.0355005	0.0332	0.0388	0.0056	0.000171536	FALSE
ENST00000401987	ENSG00000115685	UT	LPS24	PPP1R7	91.9904	107.166	76.8149	2.971	2.23161	-0.480335	14.9602	18.0172	11.9032	0.933545	0.733097	-0.597616	NA	0.162628	0.1681	0.155	-0.0131	0.000171536	FALSE
ENST00000404405	ENSG00000115685	UT	LPS24	PPP1R7	91.9904	107.166	76.8149	2.971	2.23161	-0.480335	7.58605	8.98502	6.18708	0.344005	0.247714	-0.537539	NA	0.0824657	0.0838	0.0805	-0.0033	0.000171536	FALSE
ENST00000406106	ENSG00000115685	UT	LPS24	PPP1R7	91.9904	107.166	76.8149	2.971	2.23161	-0.480335	26.0934	33.6297	18.557	1.91566	1.19514	-0.857419	NA	0.283653	0.3138	0.2416	-0.0722	0.000171536	FALSE
ENST00000423280	ENSG00000115685	UT	LPS24	PPP1R7	91.9904	107.166	76.8149	2.971	2.23161	-0.480335	1.19702	1.12012	1.27393	0.170197	0.173155	0.184091	NA	0.0130125	0.0105	0.0166	0.0061	0.000171536	FALSE
ENST00000439916	ENSG00000115685	UT	LPS24	PPP1R7	91.9904	107.166	76.8149	2.971	2.23161	-0.480335	1.03143	1.15018	0.912689	0.0903833	0.082889	-0.330429	NA	0.0112124	0.0107	0.0119	0.0012	0.000171536	FALSE
ENST00000450367	ENSG00000115685	UT	LPS24	PPP1R7	91.9904	107.166	76.8149	2.971	2.23161	-0.480335	9.09665	10.9172	7.27607	1.07243	0.647634	-0.584715	NA	0.098887	0.1019	0.0947	-0.0072	0.000171536	FALSE
ENST00000479821	ENSG00000115685	UT	LPS24	PPP1R7	91.9904	107.166	76.8149	2.971	2.23161	-0.480335	1.33983	1.52709	1.15258	0.172377	0.119507	-0.402871	NA	0.0145649	0.0142	0.015	0.0008	0.000171536	NA
ENST00000491715	ENSG00000115685	UT	LPS24	PPP1R7	91.9904	107.166	76.8149	2.971	2.23161	-0.480335	3.27127	3.15458	3.38796	0.345724	0.340978	0.102652	NA	0.035561	0.0294	0.0441	0.0147	0.000171536	NA
ENST00000316586	ENSG00000115694	UT	LPS24	STK25	73.8665	75.9102	71.8229	1.44751	1.49732	-0.0798403	4.46362	5.343	3.58425	0.142975	0.110637	-0.574657	NA	0.0604282	0.0704	0.0499	-0.0205	0.0018222	FALSE
ENST00000401869	ENSG00000115694	UT	LPS24	STK25	73.8665	75.9102	71.8229	1.44751	1.49732	-0.0798403	10.4885	10.7576	10.2193	0.38078	0.370396	-0.0739865	NA	0.141992	0.1417	0.1423	0.0006	0.0018222	FALSE
ENST00000403346	ENSG00000115694	UT	LPS24	STK25	73.8665	75.9102	71.8229	1.44751	1.49732	-0.0798403	4.89849	5.58327	4.21371	0.243565	0.200579	-0.405179	NA	0.0663154	0.0736	0.0587	-0.0149	0.0018222	FALSE
ENST00000420551	ENSG00000115694	UT	LPS24	STK25	73.8665	75.9102	71.8229	1.44751	1.49732	-0.0798403	1.49838	1.34532	1.65144	0.0552837	0.0716432	0.293801	NA	0.020285	0.0177	0.023	0.0053	0.0018222	FALSE
ENST00000423004	ENSG00000115694	UT	LPS24	STK25	73.8665	75.9102	71.8229	1.44751	1.49732	-0.0798403	3.63559	3.15373	4.11744	0.124572	0.160386	0.383621	NA	0.0492183	0.0415	0.0573	0.0158	0.0018222	FALSE
ENST00000426941	ENSG00000115694	UT	LPS24	STK25	73.8665	75.9102	71.8229	1.44751	1.49732	-0.0798403	5.79542	6.05259	5.53825	0.241469	0.218812	-0.1279	NA	0.078458	0.0797	0.0771	-0.0026	0.0018222	FALSE
ENST00000429279	ENSG00000115694	UT	LPS24	STK25	73.8665	75.9102	71.8229	1.44751	1.49732	-0.0798403	0.969618	0.9608	0.978435	0.0702248	0.0777909	0.025972	NA	0.0131266	0.0127	0.0136	0.0009	0.0018222	FALSE
ENST00000435225	ENSG00000115694	UT	LPS24	STK25	73.8665	75.9102	71.8229	1.44751	1.49732	-0.0798403	1.40011	1.25561	1.54461	0.151292	0.159245	0.296721	NA	0.0189545	0.0165	0.0215	0.005	0.0018222	FALSE
ENST00000442307	ENSG00000115694	UT	LPS24	STK25	73.8665	75.9102	71.8229	1.44751	1.49732	-0.0798403	1.67671	1.60518	1.74824	0.177529	0.205441	0.122434	NA	0.0226992	0.0211	0.0243	0.0032	0.0018222	FALSE
ENST00000450497	ENSG00000115694	UT	LPS24	STK25	73.8665	75.9102	71.8229	1.44751	1.49732	-0.0798403	5.19855	4.73298	5.66411	0.353355	0.389712	0.2586	NA	0.0703776	0.0623	0.0789	0.0166	0.0018222	FALSE
ENST00000462953	ENSG00000115694	UT	LPS24	STK25	73.8665	75.9102	71.8229	1.44751	1.49732	-0.0798403	3.49995	3.67018	3.32971	0.224265	0.246133	-0.140053	NA	0.0473821	0.0483	0.0464	-0.0019	0.0018222	NA
ENST00000465009	ENSG00000115694	UT	LPS24	STK25	73.8665	75.9102	71.8229	1.44751	1.49732	-0.0798403	3.95848	3.85851	4.05845	0.138618	0.137206	0.0727006	NA	0.0535896	0.0508	0.0565	0.0057	0.0018222	NA
ENST00000479442	ENSG00000115694	UT	LPS24	STK25	73.8665	75.9102	71.8229	1.44751	1.49732	-0.0798403	5.80228	5.88637	5.71819	0.357486	0.36288	-0.0417477	NA	0.0785509	0.0775	0.0796	0.0021	0.0018222	NA
ENST00000495143	ENSG00000115694	UT	LPS24	STK25	73.8665	75.9102	71.8229	1.44751	1.49732	-0.0798403	4.55954	4.77905	4.34004	0.217662	0.182503	-0.138708	NA	0.0617268	0.063	0.0604	-0.0026	0.0018222	NA
ENST00000495372	ENSG00000115694	UT	LPS24	STK25	73.8665	75.9102	71.8229	1.44751	1.49732	-0.0798403	4.39526	4.63175	4.15877	0.168859	0.155401	-0.155046	NA	0.0595027	0.061	0.0579	-0.0031	0.0018222	NA
ENST00000496159	ENSG00000115694	UT	LPS24	STK25	73.8665	75.9102	71.8229	1.44751	1.49732	-0.0798403	5.89117	6.53778	5.24456	0.250104	0.228001	-0.317435	NA	0.0797542	0.0861	0.073	-0.0131	0.0018222	NA
ENST00000535007	ENSG00000115694	UT	LPS24	STK25	73.8665	75.9102	71.8229	1.44751	1.49732	-0.0798403	2.05675	2.06969	2.0438	0.0847804	0.0804045	-0.0180696	NA	0.0278441	0.0273	0.0285	0.0012	0.0018222	FALSE
ENST00000234170	ENSG00000115816	UT	LPS24	CEBPZ	21.6135	26.4816	16.7453	0.202898	0.16555	-0.66092	8.83741	10.3911	7.28376	0.333782	0.156755	-0.511995	NA	0.408884	0.3924	0.435	0.0426	0.0382117	FALSE
ENST00000489306	ENSG00000115816	UT	LPS24	CEBPZ	21.6135	26.4816	16.7453	0.202898	0.16555	-0.66092	0.641158	0.810683	0.471633	0.0821358	0.0565778	-0.76889	NA	0.0296648	0.0306	0.0282	-0.0024	0.0382117	NA
ENST00000619061	ENSG00000115816	UT	LPS24	CEBPZ	21.6135	26.4816	16.7453	0.202898	0.16555	-0.66092	12.1349	15.2799	8.9899	0.351673	0.169688	-0.764598	NA	0.561451	0.577	0.5369	-0.0401	0.0382117	FALSE
ENST00000313117	ENSG00000115875	UT	LPS24	SRSF7	91.0825	126.36	55.8048	1.90722	0.927554	-1.17894	14.5625	18.7408	10.3842	0.580031	0.330341	-0.851169	NA	0.159883	0.1483	0.1861	0.0378	0.000733122	FALSE
ENST00000409276	ENSG00000115875	UT	LPS24	SRSF7	91.0825	126.36	55.8048	1.90722	0.927554	-1.17894	22.7047	31.2959	14.1134	0.934459	0.440187	-1.14835	NA	0.249276	0.2477	0.2529	0.0052	0.000733122	FALSE
ENST00000425778	ENSG00000115875	UT	LPS24	SRSF7	91.0825	126.36	55.8048	1.90722	0.927554	-1.17894	2.28581	3.0693	1.50232	0.109895	0.0490398	-1.02584	NA	0.0250961	0.0243	0.0269	0.0026	0.000733122	TRUE
ENST00000425941	ENSG00000115875	UT	LPS24	SRSF7	91.0825	126.36	55.8048	1.90722	0.927554	-1.17894	2.38898	3.36201	1.41594	0.122432	0.047784	-1.24169	NA	0.0262287	0.0266	0.0254	-0.0012	0.000733122	TRUE
ENST00000431066	ENSG00000115875	UT	LPS24	SRSF7	91.0825	126.36	55.8048	1.90722	0.927554	-1.17894	11.3044	16.3502	6.25849	0.472584	0.208494	-1.384	NA	0.124111	0.1294	0.1121	-0.0173	0.000733122	TRUE
ENST00000432873	ENSG00000115875	UT	LPS24	SRSF7	91.0825	126.36	55.8048	1.90722	0.927554	-1.17894	1.29548	1.92162	0.669332	0.108052	0.0510829	-1.50763	NA	0.0142231	0.0152	0.012	-0.0032	0.000733122	TRUE
ENST00000443213	ENSG00000115875	UT	LPS24	SRSF7	91.0825	126.36	55.8048	1.90722	0.927554	-1.17894	32.0593	46	18.1185	1.54118	0.660318	-1.34368	NA	0.35198	0.364	0.3247	-0.0393	0.000733122	TRUE
ENST00000446327	ENSG00000115875	UT	LPS24	SRSF7	91.0825	126.36	55.8048	1.90722	0.927554	-1.17894	3.71687	4.57928	2.85445	0.103927	0.0697147	-0.680009	NA	0.0408077	0.0362	0.0512	0.015	0.000733122	FALSE
ENST00000264170	ENSG00000115919	UT	LPS24	KYNU	231.2	62.8783	399.521	4.38658	23.8462	2.66744	6.02436	2.91466	9.13406	0.0986181	0.243725	1.64457	NA	0.026057	0.0464	0.0229	-0.0235	4.73804e-14	FALSE
ENST00000375773	ENSG00000115919	UT	LPS24	KYNU	231.2	62.8783	399.521	4.38658	23.8462	2.66744	7.50215	2.53897	12.4653	0.165875	0.984651	2.29109	NA	0.0324488	0.0404	0.0312	-0.0092	4.73804e-14	FALSE
ENST00000409512	ENSG00000115919	UT	LPS24	KYNU	231.2	62.8783	399.521	4.38658	23.8462	2.66744	127.876	33.7564	221.995	3.18089	16.7352	2.71693	NA	0.553096	0.5369	0.5557	0.0188	4.73804e-14	FALSE
ENST00000410015	ENSG00000115919	UT	LPS24	KYNU	231.2	62.8783	399.521	4.38658	23.8462	2.66744	49.9742	12.4659	87.4824	0.81022	4.6376	2.81001	NA	0.216152	0.1983	0.219	0.0207	4.73804e-14	FALSE
ENST00000424385	ENSG00000115919	UT	LPS24	KYNU	231.2	62.8783	399.521	4.38658	23.8462	2.66744	5.34527	1.81919	8.87135	0.1052	0.189602	2.27958	NA	0.0231197	0.0289	0.0222	-0.0067	4.73804e-14	TRUE
ENST00000612147	ENSG00000115919	UT	LPS24	KYNU	231.2	62.8783	399.521	4.38658	23.8462	2.66744	7.76335	2.11624	13.4105	0.117415	0.724267	2.65806	NA	0.0335786	0.0337	0.0336	-0.0001	4.73804e-14	FALSE
ENST00000613664	ENSG00000115919	UT	LPS24	KYNU	231.2	62.8783	399.521	4.38658	23.8462	2.66744	8.30185	2.50617	14.0975	0.149918	0.581315	2.48716	NA	0.0359077	0.0399	0.0353	-0.0046	4.73804e-14	FALSE
ENST00000621320	ENSG00000115919	UT	LPS24	KYNU	231.2	62.8783	399.521	4.38658	23.8462	2.66744	16.3024	4.02568	28.5791	0.206393	1.60512	2.82458	NA	0.0705123	0.064	0.0715	0.0075	4.73804e-14	FALSE
ENST00000272746	ENSG00000115935	UT	LPS24	WIPF1	122.773	124	121.546	3.13703	3.68545	-0.0288306	3.83953	3.74278	3.93628	0.189531	0.202481	0.0725346	NA	0.0312734	0.0302	0.0324	0.0022	0.0272614	FALSE
ENST00000359761	ENSG00000115935	UT	LPS24	WIPF1	122.773	124	121.546	3.13703	3.68545	-0.0288306	10.1523	4.3157	15.9889	0.359095	1.14803	1.88697	NA	0.0826917	0.0348	0.1315	0.0967	0.0272614	FALSE
ENST00000392547	ENSG00000115935	UT	LPS24	WIPF1	122.773	124	121.546	3.13703	3.68545	-0.0288306	36.972	43.9764	29.9677	1.43219	1.41169	-0.553167	NA	0.301141	0.3546	0.2466	-0.108	0.0272614	FALSE
ENST00000409415	ENSG00000115935	UT	LPS24	WIPF1	122.773	124	121.546	3.13703	3.68545	-0.0288306	21.5595	23.4436	19.6753	0.810041	0.733909	-0.252691	NA	0.175604	0.1891	0.1619	-0.0272	0.0272614	FALSE
ENST00000409891	ENSG00000115935	UT	LPS24	WIPF1	122.773	124	121.546	3.13703	3.68545	-0.0288306	3.41688	3.02228	3.81147	0.255386	0.341344	0.333726	NA	0.0278308	0.0244	0.0314	0.007	0.0272614	FALSE
ENST00000410117	ENSG00000115935	UT	LPS24	WIPF1	122.773	124	121.546	3.13703	3.68545	-0.0288306	5.93782	6.3364	5.53924	1.14291	1.00076	-0.193648	NA	0.0483642	0.0511	0.0456	-0.0055	0.0272614	FALSE
ENST00000467149	ENSG00000115935	UT	LPS24	WIPF1	122.773	124	121.546	3.13703	3.68545	-0.0288306	7.53355	8.87386	6.19325	0.285457	0.192335	-0.518163	NA	0.0613616	0.0716	0.051	-0.0206	0.0272614	NA
ENST00000470752	ENSG00000115935	UT	LPS24	WIPF1	122.773	124	121.546	3.13703	3.68545	-0.0288306	3.0989	3.3668	2.831	0.282914	0.254217	-0.249257	NA	0.0252409	0.0272	0.0233	-0.0039	0.0272614	NA
ENST00000474332	ENSG00000115935	UT	LPS24	WIPF1	122.773	124	121.546	3.13703	3.68545	-0.0288306	1.63978	1.74046	1.5391	0.150223	0.11382	-0.176304	NA	0.0133562	0.014	0.0127	-0.0013	0.0272614	NA
ENST00000480400	ENSG00000115935	UT	LPS24	WIPF1	122.773	124	121.546	3.13703	3.68545	-0.0288306	16.4324	16.4068	16.4581	1.42646	1.6318	0.004504	NA	0.133844	0.1323	0.1354	0.0031	0.0272614	NA
ENST00000487291	ENSG00000115935	UT	LPS24	WIPF1	122.773	124	121.546	3.13703	3.68545	-0.0288306	9.38178	6.01004	12.7535	0.1848	0.398044	1.08418	NA	0.0764156	0.0485	0.1049	0.0564	0.0272614	NA
ENST00000367600	ENSG00000116260	UT	LPS24	QSOX1	29.3346	11.1404	47.5288	0.320914	1.64651	2.09201	19.7953	6.17883	33.4118	0.278939	1.51596	2.43305	NA	0.674812	0.5546	0.703	0.1484	5.91154e-11	FALSE
ENST00000367602	ENSG00000116260	UT	LPS24	QSOX1	29.3346	11.1404	47.5288	0.320914	1.64651	2.09201	9.53927	4.96154	14.117	0.086073	0.292441	1.50669	NA	0.325188	0.4454	0.297	-0.1484	5.91154e-11	FALSE
ENST00000369721	ENSG00000116459	UT	LPS24	ATP5F1	72.0956	89.6523	54.5389	3.07467	2.38628	-0.716952	51.8412	66.4749	37.2076	2.5792	2.00535	-0.837041	NA	0.719063	0.7415	0.6822	-0.0593	1.52942e-05	NA
ENST00000369722	ENSG00000116459	UT	LPS24	ATP5F1	72.0956	89.6523	54.5389	3.07467	2.38628	-0.716952	17.5878	19.7539	15.4217	1.10377	0.714887	-0.356975	NA	0.243951	0.2203	0.2828	0.0625	1.52942e-05	FALSE
ENST00000464154	ENSG00000116459	UT	LPS24	ATP5F1	72.0956	89.6523	54.5389	3.07467	2.38628	-0.716952	1.5261	1.68223	1.36997	0.181241	0.167012	-0.294289	NA	0.0211677	0.0188	0.0251	0.0063	1.52942e-05	NA
ENST00000468818	ENSG00000116459	UT	LPS24	ATP5F1	72.0956	89.6523	54.5389	3.07467	2.38628	-0.716952	1.14047	1.7413	0.539631	0.29418	0.167185	-1.67189	NA	0.0158188	0.0194	0.0099	-0.0095	1.52942e-05	NA
ENST00000235150	ENSG00000116514	UT	LPS24	RNF19B	86.5426	35.0483	138.037	1.0192	3.0494	1.97733	43.0375	19.6293	66.4457	0.827723	2.69878	1.75865	NA	0.497299	0.5601	0.4814	-0.0787	2.2915e-07	FALSE
ENST00000356990	ENSG00000116514	UT	LPS24	RNF19B	86.5426	35.0483	138.037	1.0192	3.0494	1.97733	22.9118	8.48246	37.3411	0.327439	1.12259	2.1369	NA	0.264746	0.242	0.2705	0.0285	2.2915e-07	FALSE
ENST00000373456	ENSG00000116514	UT	LPS24	RNF19B	86.5426	35.0483	138.037	1.0192	3.0494	1.97733	20.5933	6.93655	34.25	0.275201	1.08622	2.30216	NA	0.237956	0.1979	0.2481	0.0502	2.2915e-07	FALSE
ENST00000367497	ENSG00000116679	UT	LPS24	IVNS1ABP	41.7706	39.7751	43.7661	0.920783	3.84842	0.137917	1.16404	0.994193	1.33388	0.101095	0.174305	0.420366	NA	0.0278674	0.025	0.0305	0.0055	0.0140442	FALSE
ENST00000367498	ENSG00000116679	UT	LPS24	IVNS1ABP	41.7706	39.7751	43.7661	0.920783	3.84842	0.137917	12.1423	14.1528	10.1317	0.501492	0.660438	-0.481808	NA	0.290689	0.3558	0.2315	-0.1243	0.0140442	FALSE
ENST00000422754	ENSG00000116679	UT	LPS24	IVNS1ABP	41.7706	39.7751	43.7661	0.920783	3.84842	0.137917	2.86831	2.40694	3.32968	0.168576	0.35927	0.466531	NA	0.0686682	0.0605	0.0761	0.0156	0.0140442	FALSE
ENST00000459929	ENSG00000116679	UT	LPS24	IVNS1ABP	41.7706	39.7751	43.7661	0.920783	3.84842	0.137917	17.5783	15.4717	19.6849	0.865305	2.4742	0.347261	NA	0.42083	0.389	0.4498	0.0608	0.0140442	NA
ENST00000468217	ENSG00000116679	UT	LPS24	IVNS1ABP	41.7706	39.7751	43.7661	0.920783	3.84842	0.137917	0.636685	0.343966	0.929404	0.0718429	0.173004	1.40813	NA	0.0152424	0.0086	0.0212	0.0126	0.0140442	NA
ENST00000475046	ENSG00000116679	UT	LPS24	IVNS1ABP	41.7706	39.7751	43.7661	0.920783	3.84842	0.137917	1.68622	1.8072	1.56523	0.269962	0.215035	-0.206158	NA	0.0403685	0.0454	0.0358	-0.0096	0.0140442	NA
ENST00000491112	ENSG00000116679	UT	LPS24	IVNS1ABP	41.7706	39.7751	43.7661	0.920783	3.84842	0.137917	4.57187	3.74821	5.39554	0.215301	0.514	0.524393	NA	0.109452	0.0942	0.1233	0.0291	0.0140442	NA
ENST00000494880	ENSG00000116679	UT	LPS24	IVNS1ABP	41.7706	39.7751	43.7661	0.920783	3.84842	0.137917	1.00179	0.732856	1.27073	0.0610764	0.144242	0.78581	NA	0.0239832	0.0184	0.029	0.0106	0.0140442	NA
ENST00000367535	ENSG00000116701	UT	LPS24	NCF2	612.278	518.729	705.828	16.1819	11.8531	0.444327	484.406	403.037	565.774	13.582	9.02524	0.489303	NA	0.791153	0.777	0.8016	0.0246	3.67535e-06	FALSE
ENST00000367536	ENSG00000116701	UT	LPS24	NCF2	612.278	518.729	705.828	16.1819	11.8531	0.444327	38.9493	45.3865	32.5122	4.77759	1.58745	-0.481156	NA	0.0636138	0.0875	0.0461	-0.0414	3.67535e-06	FALSE
ENST00000413720	ENSG00000116701	UT	LPS24	NCF2	612.278	518.729	705.828	16.1819	11.8531	0.444327	13.5345	14.47	12.5991	1.49717	0.503766	-0.199593	NA	0.0221052	0.0279	0.0179	-0.01	3.67535e-06	FALSE
ENST00000419402	ENSG00000116701	UT	LPS24	NCF2	612.278	518.729	705.828	16.1819	11.8531	0.444327	32.2593	24.2496	40.2691	1.18616	1.59835	0.731476	NA	0.0526874	0.0467	0.0571	0.0104	3.67535e-06	FALSE
ENST00000469280	ENSG00000116701	UT	LPS24	NCF2	612.278	518.729	705.828	16.1819	11.8531	0.444327	39.5159	28.0682	50.9636	1.37065	1.81502	0.860303	NA	0.0645391	0.0541	0.0722	0.0181	3.67535e-06	NA
ENST00000369487	ENSG00000116815	UT	LPS24	CD58	227.407	196.587	258.227	3.94617	3.5385	0.393451	21.9127	19.1135	24.7118	0.541009	0.716541	0.370432	NA	0.0963588	0.0972	0.0957	-0.0015	0.0319043	FALSE
ENST00000369489	ENSG00000116815	UT	LPS24	CD58	227.407	196.587	258.227	3.94617	3.5385	0.393451	135.796	119.971	151.621	2.57141	2.62241	0.337759	NA	0.597149	0.6103	0.5872	-0.0231	0.0319043	FALSE
ENST00000457047	ENSG00000116815	UT	LPS24	CD58	227.407	196.587	258.227	3.94617	3.5385	0.393451	13.4102	12.5899	14.2305	0.5765	0.592507	0.176582	NA	0.0589701	0.064	0.0551	-0.0089	0.0319043	FALSE
ENST00000464088	ENSG00000116815	UT	LPS24	CD58	227.407	196.587	258.227	3.94617	3.5385	0.393451	54.72	43.3514	66.0886	1.20741	1.84082	0.608209	NA	0.240626	0.2205	0.2559	0.0354	0.0319043	TRUE
ENST00000368046	ENSG00000117091	UT	LPS24	CD48	548.677	358.032	739.322	10.5857	19.5712	1.04609	508.643	338.267	679.019	10.4694	18.4164	1.00527	NA	0.927035	0.9448	0.9184	-0.0264	0.0429464	FALSE
ENST00000613788	ENSG00000117091	UT	LPS24	CD48	548.677	358.032	739.322	10.5857	19.5712	1.04609	36.4883	17.7433	55.2333	1.60326	4.58279	1.63771	NA	0.0665023	0.0496	0.0747	0.0251	0.0429464	FALSE
ENST00000236067	ENSG00000117410	UT	LPS24	ATP6V0B	635.516	601.352	669.68	5.45153	6.18289	0.15526	64.1712	56.4052	71.9372	2.33223	2.99775	0.350856	NA	0.100975	0.0938	0.1074	0.0136	0.00312466	FALSE
ENST00000461670	ENSG00000117410	UT	LPS24	ATP6V0B	635.516	601.352	669.68	5.45153	6.18289	0.15526	20.0789	18.7026	21.4551	1.05548	1.12292	0.197985	NA	0.0315946	0.0311	0.032	0.0009	0.00312466	TRUE
ENST00000468183	ENSG00000117410	UT	LPS24	ATP6V0B	635.516	601.352	669.68	5.45153	6.18289	0.15526	17.8566	17.3857	18.3276	0.34204	0.338333	0.0760762	NA	0.0280978	0.0289	0.0274	-0.0015	0.00312466	NA
ENST00000471859	ENSG00000117410	UT	LPS24	ATP6V0B	635.516	601.352	669.68	5.45153	6.18289	0.15526	34.2633	28.0997	40.4269	1.87505	2.30017	0.524604	NA	0.0539141	0.0467	0.0604	0.0137	0.00312466	FALSE
ENST00000472174	ENSG00000117410	UT	LPS24	ATP6V0B	635.516	601.352	669.68	5.45153	6.18289	0.15526	262.386	254.767	270.005	6.86272	7.74034	0.0838039	NA	0.412871	0.4237	0.4032	-0.0205	0.00312466	FALSE
ENST00000473485	ENSG00000117410	UT	LPS24	ATP6V0B	635.516	601.352	669.68	5.45153	6.18289	0.15526	40.472	38.5514	42.3926	1.04963	1.16354	0.136995	NA	0.0636837	0.0641	0.0633	-0.0008	0.00312466	NA
ENST00000496131	ENSG00000117410	UT	LPS24	ATP6V0B	635.516	601.352	669.68	5.45153	6.18289	0.15526	20.6624	19.0613	22.2634	0.568193	0.654978	0.223921	NA	0.0325127	0.0317	0.0332	0.0015	0.00312466	NA
ENST00000498208	ENSG00000117410	UT	LPS24	ATP6V0B	635.516	601.352	669.68	5.45153	6.18289	0.15526	16.9027	16.4711	17.3343	0.318459	0.350833	0.0736487	NA	0.0265968	0.0274	0.0259	-0.0015	0.00312466	TRUE
ENST00000498664	ENSG00000117410	UT	LPS24	ATP6V0B	635.516	601.352	669.68	5.45153	6.18289	0.15526	97.7412	94.4472	101.035	4.26883	4.36665	0.0972691	NA	0.153798	0.1571	0.1509	-0.0062	0.00312466	FALSE
ENST00000532072	ENSG00000117410	UT	LPS24	ATP6V0B	635.516	601.352	669.68	5.45153	6.18289	0.15526	19.313	18.6771	19.9489	0.481563	0.553072	0.0949905	NA	0.0303894	0.0311	0.0298	-0.0013	0.00312466	NA
ENST00000532642	ENSG00000117410	UT	LPS24	ATP6V0B	635.516	601.352	669.68	5.45153	6.18289	0.15526	36.5016	34.6505	38.3526	1.00844	1.11581	0.146408	NA	0.0574361	0.0576	0.0573	-0.0003	0.00312466	FALSE
ENST00000351829	ENSG00000117448	UT	LPS24	AKR1A1	232.209	311.961	152.456	7.18987	4.13573	-1.03292	113.606	155.617	71.5961	6.6061	2.83704	-1.11994	NA	0.489243	0.4988	0.4696	-0.0292	2.79128e-09	FALSE
ENST00000372070	ENSG00000117448	UT	LPS24	AKR1A1	232.209	311.961	152.456	7.18987	4.13573	-1.03292	36.7916	42.4579	31.1254	1.86112	1.27153	-0.447817	NA	0.158442	0.1361	0.2042	0.0681	2.79128e-09	FALSE
ENST00000434299	ENSG00000117448	UT	LPS24	AKR1A1	232.209	311.961	152.456	7.18987	4.13573	-1.03292	8.78067	12.9005	4.66083	1.43135	0.651687	-1.4668	NA	0.0378137	0.0414	0.0306	-0.0108	2.79128e-09	FALSE
ENST00000471651	ENSG00000117448	UT	LPS24	AKR1A1	232.209	311.961	152.456	7.18987	4.13573	-1.03292	3.52716	4.99048	2.06384	0.514956	0.194378	-1.26976	NA	0.0151896	0.016	0.0135	-0.0025	2.79128e-09	FALSE
ENST00000475919	ENSG00000117448	UT	LPS24	AKR1A1	232.209	311.961	152.456	7.18987	4.13573	-1.03292	13.22	16.9598	9.48012	1.13583	0.363936	-0.838472	NA	0.0569313	0.0544	0.0622	0.0078	2.79128e-09	NA
ENST00000475985	ENSG00000117448	UT	LPS24	AKR1A1	232.209	311.961	152.456	7.18987	4.13573	-1.03292	10.8447	13.4306	8.25878	0.592826	0.382583	-0.700853	NA	0.0467023	0.0431	0.0542	0.0111	2.79128e-09	NA
ENST00000476957	ENSG00000117448	UT	LPS24	AKR1A1	232.209	311.961	152.456	7.18987	4.13573	-1.03292	3.34564	5.039	1.65228	0.686046	0.237448	-1.60284	NA	0.0144079	0.0162	0.0108	-0.0054	2.79128e-09	NA
ENST00000496999	ENSG00000117448	UT	LPS24	AKR1A1	232.209	311.961	152.456	7.18987	4.13573	-1.03292	3.48823	4.93001	2.04646	0.20467	0.0920223	-1.26435	NA	0.015022	0.0158	0.0134	-0.0024	2.79128e-09	NA
ENST00000621846	ENSG00000117448	UT	LPS24	AKR1A1	232.209	311.961	152.456	7.18987	4.13573	-1.03292	30.1269	43.6558	16.598	2.85955	0.761397	-1.39462	NA	0.129741	0.1399	0.1089	-0.031	2.79128e-09	FALSE
ENST00000374163	ENSG00000117676	UT	LPS24	RPS6KA1	224.425	205.729	243.121	3.54673	4.52648	0.240917	8.5344	8.02697	9.04183	0.355955	0.401735	0.171557	NA	0.0380279	0.039	0.0372	-0.0018	7.34796e-18	TRUE
ENST00000374166	ENSG00000117676	UT	LPS24	RPS6KA1	224.425	205.729	243.121	3.54673	4.52648	0.240917	5.38438	5.53153	5.23724	0.173039	0.155123	-0.0787263	NA	0.0239919	0.0269	0.0215	-0.0054	7.34796e-18	FALSE
ENST00000374168	ENSG00000117676	UT	LPS24	RPS6KA1	224.425	205.729	243.121	3.54673	4.52648	0.240917	5.04247	5.19333	4.8916	0.147771	0.14935	-0.0861829	NA	0.0224684	0.0252	0.0201	-0.0051	7.34796e-18	FALSE
ENST00000438977	ENSG00000117676	UT	LPS24	RPS6KA1	224.425	205.729	243.121	3.54673	4.52648	0.240917	2.8816	3.01918	2.74403	0.168776	0.166503	-0.137384	NA	0.01284	0.0147	0.0113	-0.0034	7.34796e-18	FALSE
ENST00000488985	ENSG00000117676	UT	LPS24	RPS6KA1	224.425	205.729	243.121	3.54673	4.52648	0.240917	6.17966	5.49617	6.86314	0.336001	0.361566	0.319918	NA	0.0275355	0.0267	0.0282	0.0015	7.34796e-18	NA
ENST00000525582	ENSG00000117676	UT	LPS24	RPS6KA1	224.425	205.729	243.121	3.54673	4.52648	0.240917	7.99823	7.27621	8.72025	0.531842	0.417338	0.260855	NA	0.0356388	0.0354	0.0359	0.0005	7.34796e-18	NA
ENST00000530003	ENSG00000117676	UT	LPS24	RPS6KA1	224.425	205.729	243.121	3.54673	4.52648	0.240917	13.8392	18.5702	9.10811	0.680959	0.429611	-1.02696	NA	0.0616651	0.0903	0.0375	-0.0528	7.34796e-18	FALSE
ENST00000530305	ENSG00000117676	UT	LPS24	RPS6KA1	224.425	205.729	243.121	3.54673	4.52648	0.240917	5.57327	5.28	5.86654	0.417462	0.274069	0.151699	NA	0.0248336	0.0257	0.0241	-0.0016	7.34796e-18	NA
ENST00000531113	ENSG00000117676	UT	LPS24	RPS6KA1	224.425	205.729	243.121	3.54673	4.52648	0.240917	3.87307	3.64099	4.10515	0.207974	0.173264	0.172656	NA	0.0172578	0.0177	0.0169	-0.0008	7.34796e-18	NA
ENST00000531382	ENSG00000117676	UT	LPS24	RPS6KA1	224.425	205.729	243.121	3.54673	4.52648	0.240917	156.492	136.381	176.604	2.99346	3.63824	0.372853	NA	0.697304	0.6629	0.7264	0.0635	7.34796e-18	FALSE
ENST00000237305	ENSG00000118515	UT	LPS24	SGK1	286.949	455.363	118.536	6.30601	3.18727	-1.9416	38.7095	25.1342	52.2848	4.36302	2.47569	1.05644	NA	0.1349	0.0552	0.4411	0.3859	8.73244e-211	FALSE
ENST00000367855	ENSG00000118515	UT	LPS24	SGK1	286.949	455.363	118.536	6.30601	3.18727	-1.9416	101.153	178.362	23.9446	4.84656	1.52914	-2.89651	NA	0.352513	0.3917	0.202	-0.1897	8.73244e-211	NA
ENST00000367857	ENSG00000118515	UT	LPS24	SGK1	286.949	455.363	118.536	6.30601	3.18727	-1.9416	11.7186	13.5758	9.8613	1.94161	0.887395	-0.460793	NA	0.0408385	0.0298	0.0832	0.0534	8.73244e-211	FALSE
ENST00000413996	ENSG00000118515	UT	LPS24	SGK1	286.949	455.363	118.536	6.30601	3.18727	-1.9416	5.13484	6.95227	3.31742	0.448147	0.178274	-1.06515	NA	0.0178946	0.0153	0.028	0.0127	8.73244e-211	FALSE
ENST00000473704	ENSG00000118515	UT	LPS24	SGK1	286.949	455.363	118.536	6.30601	3.18727	-1.9416	12.3808	19.773	4.98871	0.864374	0.265804	-1.98463	NA	0.0431465	0.0434	0.0421	-0.0013	8.73244e-211	NA
ENST00000474427	ENSG00000118515	UT	LPS24	SGK1	286.949	455.363	118.536	6.30601	3.18727	-1.9416	2.97191	4.61926	1.32457	0.137942	0.0533744	-1.79441	NA	0.0103569	0.0101	0.0112	0.0011	8.73244e-211	NA
ENST00000475882	ENSG00000118515	UT	LPS24	SGK1	286.949	455.363	118.536	6.30601	3.18727	-1.9416	16.7383	28.7665	4.71018	1.00584	0.29026	-2.60798	NA	0.058332	0.0632	0.0397	-0.0235	8.73244e-211	NA
ENST00000490149	ENSG00000118515	UT	LPS24	SGK1	286.949	455.363	118.536	6.30601	3.18727	-1.9416	6.84612	11.7858	1.90642	0.368074	0.103829	-2.62179	NA	0.0238583	0.0259	0.0161	-0.0098	8.73244e-211	NA
ENST00000525877	ENSG00000118515	UT	LPS24	SGK1	286.949	455.363	118.536	6.30601	3.18727	-1.9416	7.16017	11.4817	2.83869	0.431457	0.178414	-2.01222	NA	0.0249527	0.0252	0.0239	-0.0013	8.73244e-211	NA
ENST00000528577	ENSG00000118515	UT	LPS24	SGK1	286.949	455.363	118.536	6.30601	3.18727	-1.9416	53.9311	105.799	2.06348	4.76769	0.190817	-5.67326	NA	0.187946	0.2323	0.0174	-0.2149	8.73244e-211	FALSE
ENST00000532021	ENSG00000118515	UT	LPS24	SGK1	286.949	455.363	118.536	6.30601	3.18727	-1.9416	8.60529	16.1434	1.06719	0.69034	0.0610019	-3.9065	NA	0.0299889	0.0355	0.009	-0.0265	8.73244e-211	NA
ENST00000532856	ENSG00000118515	UT	LPS24	SGK1	286.949	455.363	118.536	6.30601	3.18727	-1.9416	5.12032	6.77991	3.46072	0.431611	0.191017	-0.968156	NA	0.017844	0.0149	0.0292	0.0143	8.73244e-211	NA
ENST00000534658	ENSG00000118515	UT	LPS24	SGK1	286.949	455.363	118.536	6.30601	3.18727	-1.9416	7.08783	10.7105	3.46515	0.491072	0.175764	-1.62523	NA	0.0247006	0.0235	0.0292	0.0057	8.73244e-211	NA
ENST00000341285	ENSG00000118564	UT	LPS24	FBXL5	48.5164	43.0747	53.9581	0.548175	0.980333	0.324933	23.8829	22.8053	24.9604	0.362133	0.499166	0.130213	NA	0.492263	0.5294	0.4626	-0.0668	0.00180738	FALSE
ENST00000412094	ENSG00000118564	UT	LPS24	FBXL5	48.5164	43.0747	53.9581	0.548175	0.980333	0.324933	5.65707	5.36711	5.94703	0.185038	0.188208	0.147762	NA	0.116601	0.1246	0.1102	-0.0144	0.00180738	FALSE
ENST00000503196	ENSG00000118564	UT	LPS24	FBXL5	48.5164	43.0747	53.9581	0.548175	0.980333	0.324933	1.30164	0.649002	1.95427	0.052818	0.136644	1.57564	NA	0.0268288	0.0151	0.0362	0.0211	0.00180738	FALSE
ENST00000504837	ENSG00000118564	UT	LPS24	FBXL5	48.5164	43.0747	53.9581	0.548175	0.980333	0.324933	0.908668	0.816211	1.00112	0.0588131	0.0605403	0.291378	NA	0.0187291	0.0189	0.0186	-0.0003	0.00180738	NA
ENST00000507700	ENSG00000118564	UT	LPS24	FBXL5	48.5164	43.0747	53.9581	0.548175	0.980333	0.324933	5.34952	4.54975	6.14929	0.234963	0.249199	0.433812	NA	0.110262	0.1056	0.114	0.0084	0.00180738	NA
ENST00000509314	ENSG00000118564	UT	LPS24	FBXL5	48.5164	43.0747	53.9581	0.548175	0.980333	0.324933	1.70866	0.886158	2.53115	0.0901336	0.279137	1.50366	NA	0.0352181	0.0206	0.0469	0.0263	0.00180738	FALSE
ENST00000511441	ENSG00000118564	UT	LPS24	FBXL5	48.5164	43.0747	53.9581	0.548175	0.980333	0.324933	9.18974	7.48691	10.8926	0.278128	0.295974	0.540302	NA	0.189415	0.1738	0.2019	0.0281	0.00180738	TRUE
ENST00000237623	ENSG00000118785	UT	LPS24	SPP1	841.936	1190.32	493.55	60.4366	35.4245	-1.27007	207.75	272.742	142.759	13.1825	9.34075	-0.933906	NA	0.246753	0.2291	0.2892	0.0601	3.98426e-14	FALSE
ENST00000360804	ENSG00000118785	UT	LPS24	SPP1	841.936	1190.32	493.55	60.4366	35.4245	-1.27007	75.8709	104.742	46.9994	6.67094	3.5138	-1.15596	NA	0.0901147	0.088	0.0952	0.0072	3.98426e-14	FALSE
ENST00000395080	ENSG00000118785	UT	LPS24	SPP1	841.936	1190.32	493.55	60.4366	35.4245	-1.27007	328.594	465.961	191.226	29.2385	16.055	-1.28489	NA	0.390283	0.3915	0.3875	-0.004	3.98426e-14	FALSE
ENST00000504310	ENSG00000118785	UT	LPS24	SPP1	841.936	1190.32	493.55	60.4366	35.4245	-1.27007	17.071	27.8592	6.28281	1.91747	0.890165	-2.1469	NA	0.0202759	0.0234	0.0127	-0.0107	3.98426e-14	NA
ENST00000505146	ENSG00000118785	UT	LPS24	SPP1	841.936	1190.32	493.55	60.4366	35.4245	-1.27007	14.8095	24.6104	5.00854	1.61286	0.72182	-2.29451	NA	0.0175898	0.0207	0.0101	-0.0106	3.98426e-14	NA
ENST00000508233	ENSG00000118785	UT	LPS24	SPP1	841.936	1190.32	493.55	60.4366	35.4245	-1.27007	58.0572	86.3729	29.7414	6.55098	3.1169	-1.53779	NA	0.0689567	0.0726	0.0603	-0.0123	3.98426e-14	FALSE
ENST00000509659	ENSG00000118785	UT	LPS24	SPP1	841.936	1190.32	493.55	60.4366	35.4245	-1.27007	69.6233	107.812	31.4348	8.8989	3.60569	-1.77775	NA	0.0826943	0.0906	0.0637	-0.0269	3.98426e-14	NA
ENST00000614857	ENSG00000118785	UT	LPS24	SPP1	841.936	1190.32	493.55	60.4366	35.4245	-1.27007	58.3533	80.8308	35.8758	4.98862	3.07417	-1.17167	NA	0.0693084	0.0679	0.0727	0.0048	3.98426e-14	FALSE
ENST00000264266	ENSG00000118855	UT	LPS24	MFSD1	325.217	406.725	243.708	6.51816	7.29665	-0.738876	199.469	233.742	165.196	12.8995	8.45299	-0.500712	NA	0.613341	0.5747	0.6778	0.1031	2.23428e-07	FALSE
ENST00000415822	ENSG00000118855	UT	LPS24	MFSD1	325.217	406.725	243.708	6.51816	7.29665	-0.738876	19.1346	19.2383	19.0309	2.03001	1.55809	-0.0156302	NA	0.0588364	0.0473	0.0781	0.0308	2.23428e-07	FALSE
ENST00000465624	ENSG00000118855	UT	LPS24	MFSD1	325.217	406.725	243.708	6.51816	7.29665	-0.738876	19.7584	29.829	9.68771	2.92844	1.08728	-1.62148	NA	0.0607544	0.0733	0.0398	-0.0335	2.23428e-07	NA
ENST00000468409	ENSG00000118855	UT	LPS24	MFSD1	325.217	406.725	243.708	6.51816	7.29665	-0.738876	7.87273	10.8605	4.88498	0.404067	0.186013	-1.15104	NA	0.0242076	0.0267	0.02	-0.0067	2.23428e-07	NA
ENST00000471500	ENSG00000118855	UT	LPS24	MFSD1	325.217	406.725	243.708	6.51816	7.29665	-0.738876	44.4722	72.1629	16.7815	7.44464	2.62968	-2.10372	NA	0.136746	0.1774	0.0689	-0.1085	2.23428e-07	TRUE
ENST00000480292	ENSG00000118855	UT	LPS24	MFSD1	325.217	406.725	243.708	6.51816	7.29665	-0.738876	3.37996	5.35913	1.40079	0.456789	0.173792	-1.92819	NA	0.010393	0.0132	0.0057	-0.0075	2.23428e-07	TRUE
ENST00000622669	ENSG00000118855	UT	LPS24	MFSD1	325.217	406.725	243.708	6.51816	7.29665	-0.738876	18.6745	18.4865	18.8626	2.01464	1.57148	0.0290458	NA	0.0574218	0.0455	0.0774	0.0319	2.23428e-07	FALSE
ENST00000322030	ENSG00000119335	UT	LPS24	SET	77.8572	93.6342	62.0801	2.04458	1.23406	-0.592826	54.4192	63.2966	45.5418	2.02526	1.20097	-0.474846	NA	0.698962	0.676	0.7336	0.0576	0.0042759	FALSE
ENST00000372692	ENSG00000119335	UT	LPS24	SET	77.8572	93.6342	62.0801	2.04458	1.23406	-0.592826	16.9839	23.2518	10.716	1.49663	0.639237	-1.11686	NA	0.218142	0.2483	0.1726	-0.0757	0.0042759	FALSE
ENST00000409104	ENSG00000119335	UT	LPS24	SET	77.8572	93.6342	62.0801	2.04458	1.23406	-0.592826	1.17664	1.32701	1.02627	0.200243	0.108928	-0.367614	NA	0.0151128	0.0142	0.0165	0.0023	0.0042759	FALSE
ENST00000466009	ENSG00000119335	UT	LPS24	SET	77.8572	93.6342	62.0801	2.04458	1.23406	-0.592826	2.00146	2.20126	1.80167	0.0924761	0.0857817	-0.287548	NA	0.0257068	0.0235	0.029	0.0055	0.0042759	NA
ENST00000480536	ENSG00000119335	UT	LPS24	SET	77.8572	93.6342	62.0801	2.04458	1.23406	-0.592826	2.11635	2.24216	1.99054	0.121673	0.140697	-0.170917	NA	0.0271825	0.0239	0.0321	0.0082	0.0042759	NA
ENST00000485056	ENSG00000119335	UT	LPS24	SET	77.8572	93.6342	62.0801	2.04458	1.23406	-0.592826	1.03286	1.17719	0.888526	0.0823962	0.0728157	-0.401915	NA	0.013266	0.0126	0.0143	0.0017	0.0042759	NA
ENST00000238633	ENSG00000119655	UT	LPS24	NPC2	1747.17	1837.95	1656.4	34.4141	45.1879	-0.150047	315.317	373.779	256.854	33.0611	30.6632	-0.541221	NA	0.180472	0.2034	0.1551	-0.0483	0.0202123	FALSE
ENST00000553490	ENSG00000119655	UT	LPS24	NPC2	1747.17	1837.95	1656.4	34.4141	45.1879	-0.150047	106.694	117.516	95.8728	27.4669	22.3383	-0.293635	NA	0.0610668	0.0639	0.0579	-0.006	0.0202123	FALSE
ENST00000554482	ENSG00000119655	UT	LPS24	NPC2	1747.17	1837.95	1656.4	34.4141	45.1879	-0.150047	165.943	179.884	152.002	10.9043	10.195	-0.242958	NA	0.0949781	0.0979	0.0918	-0.0061	0.0202123	TRUE
ENST00000555592	ENSG00000119655	UT	LPS24	NPC2	1747.17	1837.95	1656.4	34.4141	45.1879	-0.150047	39.3521	38.0036	40.7006	2.98518	2.03865	0.0988869	NA	0.0225233	0.0207	0.0246	0.0039	0.0202123	FALSE
ENST00000555619	ENSG00000119655	UT	LPS24	NPC2	1747.17	1837.95	1656.4	34.4141	45.1879	-0.150047	477.278	489.225	465.331	26.1271	23.7483	-0.0722396	NA	0.273171	0.2662	0.2809	0.0147	0.0202123	FALSE
ENST00000557510	ENSG00000119655	UT	LPS24	NPC2	1747.17	1837.95	1656.4	34.4141	45.1879	-0.150047	629.703	626.18	633.226	25.2162	23.4351	0.0161441	NA	0.360412	0.3407	0.3823	0.0416	0.0202123	FALSE
ENST00000367378	ENSG00000120265	UT	LPS24	PCMT1	92.1712	91.7464	92.596	0.95861	0.988269	0.0132972	35.9424	34.6381	37.2466	0.638017	0.700757	0.104718	NA	0.389952	0.3775	0.4022	0.0247	0.00143097	FALSE
ENST00000367384	ENSG00000120265	UT	LPS24	PCMT1	92.1712	91.7464	92.596	0.95861	0.988269	0.0132972	25.4343	27.4011	23.4674	0.632792	0.489866	-0.223486	NA	0.275946	0.2987	0.2534	-0.0453	0.00143097	FALSE
ENST00000464889	ENSG00000120265	UT	LPS24	PCMT1	92.1712	91.7464	92.596	0.95861	0.988269	0.0132972	26.0952	24.9911	27.1992	0.615203	0.506137	0.122105	NA	0.283116	0.2724	0.2937	0.0213	0.00143097	FALSE
ENST00000544496	ENSG00000120265	UT	LPS24	PCMT1	92.1712	91.7464	92.596	0.95861	0.988269	0.0132972	1.32137	1.22515	1.4176	0.225629	0.147249	0.208906	NA	0.014336	0.0134	0.0153	0.0019	0.00143097	FALSE
ENST00000346049	ENSG00000120899	UT	LPS24	PTK2B	45.9815	35.0259	56.9371	0.845852	1.38389	0.700787	9.7647	5.7732	13.7562	0.20819	0.35662	1.25119	NA	0.212361	0.1648	0.2416	0.0768	5.6083e-10	FALSE
ENST00000420218	ENSG00000120899	UT	LPS24	PTK2B	45.9815	35.0259	56.9371	0.845852	1.38389	0.700787	24.0057	19.786	28.2255	0.412361	0.722489	0.5123	NA	0.522073	0.5649	0.4957	-0.0692	5.6083e-10	FALSE
ENST00000461615	ENSG00000120899	UT	LPS24	PTK2B	45.9815	35.0259	56.9371	0.845852	1.38389	0.700787	0.834903	0.626258	1.04355	0.0782971	0.0614503	0.727573	NA	0.0181574	0.0179	0.0183	0.0004	5.6083e-10	NA
ENST00000482543	ENSG00000120899	UT	LPS24	PTK2B	45.9815	35.0259	56.9371	0.845852	1.38389	0.700787	4.39593	3.28571	5.50616	0.37647	0.526298	0.743078	NA	0.0956022	0.0938	0.0967	0.0029	5.6083e-10	NA
ENST00000495097	ENSG00000120899	UT	LPS24	PTK2B	45.9815	35.0259	56.9371	0.845852	1.38389	0.700787	0.53039	0.428199	0.63258	0.0695351	0.0808991	0.552289	NA	0.0115348	0.0122	0.0111	-0.0011	5.6083e-10	NA
ENST00000521000	ENSG00000120899	UT	LPS24	PTK2B	45.9815	35.0259	56.9371	0.845852	1.38389	0.700787	0.971758	0.757322	1.18619	0.112836	0.141077	0.640548	NA	0.0211337	0.0216	0.0208	-0.0008	5.6083e-10	NA
ENST00000522245	ENSG00000120899	UT	LPS24	PTK2B	45.9815	35.0259	56.9371	0.845852	1.38389	0.700787	4.24704	3.16037	5.3337	0.137492	0.204361	0.753185	NA	0.092364	0.0902	0.0937	0.0035	5.6083e-10	NA
ENST00000262288	ENSG00000121064	UT	LPS24	SCPEP1	120.894	164.479	77.3094	2.34902	2.1967	-1.08909	91.9922	123.618	60.3663	1.79949	1.76597	-1.03395	NA	0.760931	0.7516	0.7808	0.0292	0.000469819	FALSE
ENST00000570479	ENSG00000121064	UT	LPS24	SCPEP1	120.894	164.479	77.3094	2.34902	2.1967	-1.08909	5.25559	7.27218	3.23901	0.41258	0.196383	-1.16437	NA	0.0434727	0.0442	0.0419	-0.0023	0.000469819	NA
ENST00000570505	ENSG00000121064	UT	LPS24	SCPEP1	120.894	164.479	77.3094	2.34902	2.1967	-1.08909	2.78537	3.40081	2.16993	0.159123	0.139625	-0.645832	NA	0.0230397	0.0207	0.0281	0.0074	0.000469819	NA
ENST00000570589	ENSG00000121064	UT	LPS24	SCPEP1	120.894	164.479	77.3094	2.34902	2.1967	-1.08909	1.95104	2.44858	1.4535	0.118818	0.0691841	-0.748405	NA	0.0161384	0.0149	0.0188	0.0039	0.000469819	NA
ENST00000573789	ENSG00000121064	UT	LPS24	SCPEP1	120.894	164.479	77.3094	2.34902	2.1967	-1.08909	2.44417	3.44307	1.44528	0.199681	0.085193	-1.24659	NA	0.0202175	0.0209	0.0187	-0.0022	0.000469819	NA
ENST00000575423	ENSG00000121064	UT	LPS24	SCPEP1	120.894	164.479	77.3094	2.34902	2.1967	-1.08909	2.95056	3.99751	1.90362	0.526276	0.264011	-1.0664	NA	0.0244062	0.0243	0.0246	0.0003	0.000469819	TRUE
ENST00000576154	ENSG00000121064	UT	LPS24	SCPEP1	120.894	164.479	77.3094	2.34902	2.1967	-1.08909	10.78	16.1752	5.38479	0.856197	0.464565	-1.58503	NA	0.0891688	0.0983	0.0697	-0.0286	0.000469819	TRUE
ENST00000272274	ENSG00000122026	UT	LPS24	RPL21	1193.22	1634.99	751.438	18.7525	9.72227	-1.12155	167.599	218.651	116.548	12.6162	10.4125	-0.90765	NA	0.14046	0.1337	0.1551	0.0214	2.29246e-11	FALSE
ENST00000311549	ENSG00000122026	UT	LPS24	RPL21	1193.22	1634.99	751.438	18.7525	9.72227	-1.12155	468.599	658.037	279.162	14.3929	9.03657	-1.23704	NA	0.39272	0.4025	0.3715	-0.031	2.29246e-11	FALSE
ENST00000319826	ENSG00000122026	UT	LPS24	RPL21	1193.22	1634.99	751.438	18.7525	9.72227	-1.12155	75.021	93.8925	56.1494	5.07823	4.81117	-0.741637	NA	0.0628729	0.0574	0.0747	0.0173	2.29246e-11	FALSE
ENST00000326092	ENSG00000122026	UT	LPS24	RPL21	1193.22	1634.99	751.438	18.7525	9.72227	-1.12155	83.1514	106.858	59.4451	7.76942	6.70827	-0.845956	NA	0.0696868	0.0654	0.0791	0.0137	2.29246e-11	FALSE
ENST00000461690	ENSG00000122026	UT	LPS24	RPL21	1193.22	1634.99	751.438	18.7525	9.72227	-1.12155	152.275	164.079	140.472	10.8706	7.1734	-0.2241	NA	0.127618	0.1004	0.1869	0.0865	2.29246e-11	TRUE
ENST00000483765	ENSG00000122026	UT	LPS24	RPL21	1193.22	1634.99	751.438	18.7525	9.72227	-1.12155	25.027	39.3997	10.6543	3.48884	0.990549	-1.88576	NA	0.0209744	0.0241	0.0142	-0.0099	2.29246e-11	TRUE
ENST00000485756	ENSG00000122026	UT	LPS24	RPL21	1193.22	1634.99	751.438	18.7525	9.72227	-1.12155	19.5946	30.442	8.74709	1.79137	0.727785	-1.79801	NA	0.0164216	0.0186	0.0116	-0.007	2.29246e-11	NA
ENST00000493317	ENSG00000122026	UT	LPS24	RPL21	1193.22	1634.99	751.438	18.7525	9.72227	-1.12155	196.418	316.294	76.5418	12.6261	5.70176	-2.0468	NA	0.164612	0.1935	0.1019	-0.0916	2.29246e-11	FALSE
ENST00000354667	ENSG00000122566	UT	LPS24	HNRNPA2B1	384.472	380.459	388.484	4.03383	3.7393	0.0301107	33.1789	34.9088	31.449	0.923989	0.85626	-0.150534	NA	0.0862974	0.0918	0.081	-0.0108	0.000478919	FALSE
ENST00000356674	ENSG00000122566	UT	LPS24	HNRNPA2B1	384.472	380.459	388.484	4.03383	3.7393	0.0301107	301.54	304.298	298.783	4.71648	4.49244	-0.0263849	NA	0.784298	0.7998	0.7691	-0.0307	0.000478919	FALSE
ENST00000360787	ENSG00000122566	UT	LPS24	HNRNPA2B1	384.472	380.459	388.484	4.03383	3.7393	0.0301107	33.4982	27.4018	39.5946	1.01071	1.09072	0.530869	NA	0.0871278	0.072	0.1019	0.0299	0.000478919	TRUE
ENST00000495810	ENSG00000122566	UT	LPS24	HNRNPA2B1	384.472	380.459	388.484	4.03383	3.7393	0.0301107	13.5368	11.1339	15.9398	0.538145	0.716837	0.517282	NA	0.0352089	0.0293	0.041	0.0117	0.000478919	NA
ENST00000345519	ENSG00000122705	UT	LPS24	CLTA	179.582	187.883	171.281	2.88064	2.98846	-0.133464	139.22	144.264	134.177	2.63157	2.57898	-0.104571	NA	0.775247	0.7678	0.7834	0.0156	0.028681	FALSE
ENST00000396603	ENSG00000122705	UT	LPS24	CLTA	179.582	187.883	171.281	2.88064	2.98846	-0.133464	2.79494	2.39889	3.19099	0.6623	0.734704	0.41015	NA	0.0155636	0.0128	0.0186	0.0058	0.028681	FALSE
ENST00000538225	ENSG00000122705	UT	LPS24	CLTA	179.582	187.883	171.281	2.88064	2.98846	-0.133464	30.8206	34.1396	27.5017	1.58872	1.69504	-0.311824	NA	0.171624	0.1817	0.1606	-0.0211	0.028681	FALSE
ENST00000540080	ENSG00000122705	UT	LPS24	CLTA	179.582	187.883	171.281	2.88064	2.98846	-0.133464	5.73818	6.02801	5.44836	0.257805	0.249755	-0.145604	NA	0.031953	0.0321	0.0318	-0.0003	0.028681	FALSE
ENST00000336430	ENSG00000123130	UT	LPS24	ACOT9	49.8831	40.7412	59.0249	0.766461	1.70878	0.534725	16.9459	13.0409	20.851	0.492365	0.914524	0.67666	NA	0.339713	0.3201	0.3533	0.0332	0.00306963	FALSE
ENST00000379297	ENSG00000123130	UT	LPS24	ACOT9	49.8831	40.7412	59.0249	0.766461	1.70878	0.534725	1.93952	1.56782	2.31123	0.11702	0.176832	0.556959	NA	0.0388814	0.0385	0.0392	0.0007	0.00306963	NA
ENST00000379303	ENSG00000123130	UT	LPS24	ACOT9	49.8831	40.7412	59.0249	0.766461	1.70878	0.534725	18.8983	17.0827	20.7139	0.249182	0.614266	0.277917	NA	0.378852	0.4193	0.3509	-0.0684	0.00306963	FALSE
ENST00000449612	ENSG00000123130	UT	LPS24	ACOT9	49.8831	40.7412	59.0249	0.766461	1.70878	0.534725	3.61332	3.07929	4.14736	0.308607	0.431267	0.42839	NA	0.0724359	0.0756	0.0703	-0.0053	0.00306963	NA
ENST00000473710	ENSG00000123130	UT	LPS24	ACOT9	49.8831	40.7412	59.0249	0.766461	1.70878	0.534725	0.84137	0.557976	1.12476	0.107643	0.160337	0.998488	NA	0.0168668	0.0137	0.0191	0.0054	0.00306963	FALSE
ENST00000492081	ENSG00000123130	UT	LPS24	ACOT9	49.8831	40.7412	59.0249	0.766461	1.70878	0.534725	7.15721	5.07587	9.23856	0.253552	0.413279	0.862734	NA	0.14348	0.1246	0.1565	0.0319	0.00306963	FALSE
ENST00000242783	ENSG00000123143	UT	LPS24	PKN1	73.7721	66.9142	80.63	0.979916	0.888869	0.268968	13.9265	17.2916	10.5613	0.754595	0.480763	-0.71075	NA	0.188777	0.2584	0.131	-0.1274	9.19498e-22	FALSE
ENST00000342216	ENSG00000123143	UT	LPS24	PKN1	73.7721	66.9142	80.63	0.979916	0.888869	0.268968	41.1277	33.0898	49.1657	0.53222	0.526728	0.571121	NA	0.557497	0.4945	0.6098	0.1153	9.19498e-22	FALSE
ENST00000585839	ENSG00000123143	UT	LPS24	PKN1	73.7721	66.9142	80.63	0.979916	0.888869	0.268968	2.90155	2.68782	3.11528	0.102181	0.0856634	0.212191	NA	0.0393313	0.0402	0.0386	-0.0016	9.19498e-22	NA
ENST00000586039	ENSG00000123143	UT	LPS24	PKN1	73.7721	66.9142	80.63	0.979916	0.888869	0.268968	5.41487	5.10391	5.72583	0.316095	0.278001	0.165576	NA	0.0734	0.0763	0.071	-0.0053	9.19498e-22	NA
ENST00000586237	ENSG00000123143	UT	LPS24	PKN1	73.7721	66.9142	80.63	0.979916	0.888869	0.268968	1.84734	1.74897	1.9457	0.0847142	0.0899383	0.152957	NA	0.0250411	0.0261	0.0241	-0.002	9.19498e-22	FALSE
ENST00000586900	ENSG00000123143	UT	LPS24	PKN1	73.7721	66.9142	80.63	0.979916	0.888869	0.268968	2.29699	2.09036	2.50363	0.119825	0.141089	0.259136	NA	0.0311363	0.0312	0.0311	-0.0001	9.19498e-22	NA
ENST00000587215	ENSG00000123143	UT	LPS24	PKN1	73.7721	66.9142	80.63	0.979916	0.888869	0.268968	4.56818	3.47993	5.65644	0.181423	0.232956	0.699246	NA	0.0619229	0.052	0.0702	0.0182	9.19498e-22	NA
ENST00000592960	ENSG00000123143	UT	LPS24	PKN1	73.7721	66.9142	80.63	0.979916	0.888869	0.268968	0.896041	0.75545	1.03663	0.0451217	0.0599589	0.451374	NA	0.0121461	0.0113	0.0129	0.0016	9.19498e-22	NA
ENST00000242786	ENSG00000123146	UT	LPS24	ADGRE5	55.0208	78.9072	31.1344	1.45992	0.971685	-1.34137	8.81865	12.789	4.84832	0.51928	0.246074	-1.3975	NA	0.160278	0.1621	0.1557	-0.0064	0.00122837	FALSE
ENST00000357355	ENSG00000123146	UT	LPS24	ADGRE5	55.0208	78.9072	31.1344	1.45992	0.971685	-1.34137	13.9193	18.9992	8.83936	0.635087	0.402246	-1.10305	NA	0.252982	0.2408	0.2839	0.0431	0.00122837	FALSE
ENST00000358600	ENSG00000123146	UT	LPS24	ADGRE5	55.0208	78.9072	31.1344	1.45992	0.971685	-1.34137	23.9323	36.0731	11.7915	1.39646	0.717737	-1.61235	NA	0.434968	0.4572	0.3787	-0.0785	0.00122837	FALSE
ENST00000587535	ENSG00000123146	UT	LPS24	ADGRE5	55.0208	78.9072	31.1344	1.45992	0.971685	-1.34137	1.89842	2.08746	1.70937	0.130903	0.163227	-0.286763	NA	0.0345036	0.0265	0.0549	0.0284	0.00122837	NA
ENST00000587606	ENSG00000123146	UT	LPS24	ADGRE5	55.0208	78.9072	31.1344	1.45992	0.971685	-1.34137	1.11983	1.71367	0.525994	0.170322	0.0636607	-1.6852	NA	0.0203529	0.0217	0.0169	-0.0048	0.00122837	FALSE
ENST00000590567	ENSG00000123146	UT	LPS24	ADGRE5	55.0208	78.9072	31.1344	1.45992	0.971685	-1.34137	0.593345	0.634537	0.552153	0.0430173	0.0314984	-0.197302	NA	0.010784	0.008	0.0177	0.0097	0.00122837	NA
ENST00000591565	ENSG00000123146	UT	LPS24	ADGRE5	55.0208	78.9072	31.1344	1.45992	0.971685	-1.34137	1.97336	2.93276	1.01395	0.187739	0.0523403	-1.52303	NA	0.0358656	0.0372	0.0326	-0.0046	0.00122837	NA
ENST00000591737	ENSG00000123146	UT	LPS24	ADGRE5	55.0208	78.9072	31.1344	1.45992	0.971685	-1.34137	0.879078	1.14019	0.617964	0.129465	0.0570023	-0.87312	NA	0.0159772	0.0144	0.0198	0.0054	0.00122837	NA
ENST00000592341	ENSG00000123146	UT	LPS24	ADGRE5	55.0208	78.9072	31.1344	1.45992	0.971685	-1.34137	0.616164	0.921655	0.310673	0.0945979	0.0432894	-1.53869	NA	0.0111987	0.0117	0.01	-0.0017	0.00122837	NA
ENST00000593028	ENSG00000123146	UT	LPS24	ADGRE5	55.0208	78.9072	31.1344	1.45992	0.971685	-1.34137	0.81759	0.946209	0.688971	0.0726104	0.0543609	-0.452093	NA	0.0148596	0.012	0.0221	0.0101	0.00122837	NA
ENST00000243040	ENSG00000123349	UT	LPS24	PFDN5	1536.57	1831.11	1242.03	22.7318	21.8741	-0.56002	36.4864	34.0655	38.9073	3.07619	2.51873	0.191677	NA	0.0237454	0.0186	0.0313	0.0127	2.99839e-74	TRUE
ENST00000334478	ENSG00000123349	UT	LPS24	PFDN5	1536.57	1831.11	1242.03	22.7318	21.8741	-0.56002	500.451	422.795	578.107	44.2362	30.7988	0.451367	NA	0.325693	0.2309	0.4655	0.2346	2.99839e-74	FALSE
ENST00000351500	ENSG00000123349	UT	LPS24	PFDN5	1536.57	1831.11	1242.03	22.7318	21.8741	-0.56002	375.149	509.104	241.193	15.945	11.1703	-1.07774	NA	0.244147	0.278	0.1942	-0.0838	2.99839e-74	FALSE
ENST00000548984	ENSG00000123349	UT	LPS24	PFDN5	1536.57	1831.11	1242.03	22.7318	21.8741	-0.56002	28.9682	32.539	25.3973	1.04829	1.03911	-0.357375	NA	0.0188525	0.0178	0.0204	0.0026	2.99839e-74	NA
ENST00000549759	ENSG00000123349	UT	LPS24	PFDN5	1536.57	1831.11	1242.03	22.7318	21.8741	-0.56002	154.564	243.537	65.5907	17.0008	7.64651	-1.89241	NA	0.10059	0.133	0.0528	-0.0802	2.99839e-74	NA
ENST00000550846	ENSG00000123349	UT	LPS24	PFDN5	1536.57	1831.11	1242.03	22.7318	21.8741	-0.56002	45.5062	59.1642	31.8482	1.93541	1.45967	-0.893305	NA	0.0296154	0.0323	0.0256	-0.0067	2.99839e-74	FALSE
ENST00000550880	ENSG00000123349	UT	LPS24	PFDN5	1536.57	1831.11	1242.03	22.7318	21.8741	-0.56002	18.3944	26.1614	10.6273	1.15837	0.777761	-1.29886	NA	0.011971	0.0143	0.0086	-0.0057	2.99839e-74	TRUE
ENST00000551018	ENSG00000123349	UT	LPS24	PFDN5	1536.57	1831.11	1242.03	22.7318	21.8741	-0.56002	235.076	321.584	148.568	13.9592	9.90284	-1.11402	NA	0.152987	0.1756	0.1196	-0.056	2.99839e-74	FALSE
ENST00000552341	ENSG00000123349	UT	LPS24	PFDN5	1536.57	1831.11	1242.03	22.7318	21.8741	-0.56002	26.6031	37.0818	16.1244	1.86988	1.34388	-1.20096	NA	0.0173133	0.0203	0.013	-0.0073	2.99839e-74	NA
ENST00000552548	ENSG00000123349	UT	LPS24	PFDN5	1536.57	1831.11	1242.03	22.7318	21.8741	-0.56002	77.6574	100.351	54.9634	4.39357	3.72993	-0.868398	NA	0.0505394	0.0548	0.0443	-0.0105	2.99839e-74	NA
ENST00000335686	ENSG00000124570	UT	LPS24	SERPINB6	122.8	128.68	116.921	1.71305	1.74273	-0.138243	41.8304	41.2038	42.457	1.03551	1.29021	0.043212	NA	0.340638	0.3202	0.3631	0.0429	2.377e-07	FALSE
ENST00000380520	ENSG00000124570	UT	LPS24	SERPINB6	122.8	128.68	116.921	1.71305	1.74273	-0.138243	3.18539	3.30999	3.0608	0.161547	0.160777	-0.112566	NA	0.0259396	0.0257	0.0262	0.0005	2.377e-07	FALSE
ENST00000380529	ENSG00000124570	UT	LPS24	SERPINB6	122.8	128.68	116.921	1.71305	1.74273	-0.138243	33.2421	39.1563	27.3279	1.05913	0.888112	-0.518712	NA	0.270701	0.3043	0.2337	-0.0706	2.377e-07	FALSE
ENST00000380539	ENSG00000124570	UT	LPS24	SERPINB6	122.8	128.68	116.921	1.71305	1.74273	-0.138243	26.5858	27.8968	25.2748	0.767927	0.777435	-0.14235	NA	0.216496	0.2168	0.2162	-0.0006	2.377e-07	FALSE
ENST00000380546	ENSG00000124570	UT	LPS24	SERPINB6	122.8	128.68	116.921	1.71305	1.74273	-0.138243	14.8779	13.878	15.8778	0.387587	0.593392	0.194082	NA	0.121155	0.1078	0.1358	0.028	2.377e-07	FALSE
ENST00000616722	ENSG00000124570	UT	LPS24	SERPINB6	122.8	128.68	116.921	1.71305	1.74273	-0.138243	1.43789	1.32929	1.54648	0.117493	0.127427	0.216824	NA	0.0117091	0.0103	0.0132	0.0029	2.377e-07	FALSE
ENST00000263341	ENSG00000125538	UT	LPS24	IL1B	3053.03	52.8155	6053.24	5.96111	364.967	6.84033	731.664	45.9186	1417.41	5.56372	131.166	4.94773	NA	0.239652	0.8694	0.2342	-0.6352	3.80956e-141	FALSE
ENST00000416750	ENSG00000125538	UT	LPS24	IL1B	3053.03	52.8155	6053.24	5.96111	364.967	6.84033	158.911	0.193992	317.627	0.053458	31.7594	10.6046	NA	0.0520501	0.0037	0.0525	0.0488	3.80956e-141	FALSE
ENST00000432018	ENSG00000125538	UT	LPS24	IL1B	3053.03	52.8155	6053.24	5.96111	364.967	6.84033	212.851	0.543227	425.159	0.0695575	31.6812	9.58595	NA	0.0697181	0.0103	0.0702	0.0599	3.80956e-141	FALSE
ENST00000477398	ENSG00000125538	UT	LPS24	IL1B	3053.03	52.8155	6053.24	5.96111	364.967	6.84033	77.8028	1.15796	154.448	0.107209	13.0912	7.04707	NA	0.0254838	0.0219	0.0255	0.0036	3.80956e-141	NA
ENST00000487639	ENSG00000125538	UT	LPS24	IL1B	3053.03	52.8155	6053.24	5.96111	364.967	6.84033	972.012	2.26086	1941.76	0.249759	142.556	9.73992	NA	0.318377	0.0428	0.3208	0.278	3.80956e-141	NA
ENST00000491056	ENSG00000125538	UT	LPS24	IL1B	3053.03	52.8155	6053.24	5.96111	364.967	6.84033	538.126	0.577573	1075.67	0.112455	84.6216	10.8382	NA	0.17626	0.0109	0.1777	0.1668	3.80956e-141	NA
ENST00000496280	ENSG00000125538	UT	LPS24	IL1B	3053.03	52.8155	6053.24	5.96111	364.967	6.84033	361.662	2.16335	721.16	0.217808	49.7798	8.37428	NA	0.11846	0.041	0.1191	0.0781	3.80956e-141	NA
ENST00000245857	ENSG00000125691	UT	LPS24	RPL23	537.315	657.096	417.533	21.2824	15.1201	-0.654202	19.7735	17.2743	22.2727	3.50487	4.52852	0.366458	NA	0.0368006	0.0263	0.0533	0.027	4.47283e-08	FALSE
ENST00000394332	ENSG00000125691	UT	LPS24	RPL23	537.315	657.096	417.533	21.2824	15.1201	-0.654202	174.239	236.614	111.864	18.624	12.9197	-1.08072	NA	0.324277	0.3601	0.2679	-0.0922	4.47283e-08	FALSE
ENST00000479035	ENSG00000125691	UT	LPS24	RPL23	537.315	657.096	417.533	21.2824	15.1201	-0.654202	55.431	65.045	45.817	1.31209	0.968262	-0.505462	NA	0.103163	0.099	0.1097	0.0107	4.47283e-08	FALSE
ENST00000577407	ENSG00000125691	UT	LPS24	RPL23	537.315	657.096	417.533	21.2824	15.1201	-0.654202	269.341	315.144	223.537	14.4001	11.6259	-0.495482	NA	0.501272	0.4796	0.5354	0.0558	4.47283e-08	FALSE
ENST00000584056	ENSG00000125691	UT	LPS24	RPL23	537.315	657.096	417.533	21.2824	15.1201	-0.654202	9.16112	11.744	6.57822	0.481607	0.369744	-0.835195	NA	0.0170498	0.0179	0.0158	-0.0021	4.47283e-08	NA
ENST00000348547	ENSG00000125991	UT	LPS24	ERGIC3	270.88	293.062	248.697	1.92769	1.79193	-0.236804	208.224	229.629	186.819	2.42548	1.95559	-0.297655	NA	0.768696	0.7836	0.7512	-0.0324	0.000699425	FALSE
ENST00000357394	ENSG00000125991	UT	LPS24	ERGIC3	270.88	293.062	248.697	1.92769	1.79193	-0.236804	17.9686	17.7567	18.1805	1.26111	0.958781	0.0340152	NA	0.0663343	0.0606	0.0731	0.0125	0.000699425	FALSE
ENST00000416206	ENSG00000125991	UT	LPS24	ERGIC3	270.88	293.062	248.697	1.92769	1.79193	-0.236804	9.6127	10.952	8.27339	1.49064	0.930592	-0.404221	NA	0.035487	0.0374	0.0333	-0.0041	0.000699425	FALSE
ENST00000465298	ENSG00000125991	UT	LPS24	ERGIC3	270.88	293.062	248.697	1.92769	1.79193	-0.236804	4.22481	3.94185	4.50778	0.185641	0.177311	0.193089	NA	0.0155967	0.0135	0.0181	0.0046	0.000699425	NA
ENST00000482338	ENSG00000125991	UT	LPS24	ERGIC3	270.88	293.062	248.697	1.92769	1.79193	-0.236804	5.15483	5.14403	5.16564	0.296831	0.259218	0.00603644	NA	0.01903	0.0176	0.0208	0.0032	0.000699425	NA
ENST00000486268	ENSG00000125991	UT	LPS24	ERGIC3	270.88	293.062	248.697	1.92769	1.79193	-0.236804	2.92322	2.99749	2.84896	0.240597	0.151039	-0.0730683	NA	0.0107916	0.0102	0.0115	0.0013	0.000699425	NA
ENST00000488384	ENSG00000125991	UT	LPS24	ERGIC3	270.88	293.062	248.697	1.92769	1.79193	-0.236804	4.85164	4.71034	4.99293	0.169069	0.172474	0.0838814	NA	0.0179107	0.0161	0.0201	0.004	0.000699425	NA
ENST00000489071	ENSG00000125991	UT	LPS24	ERGIC3	270.88	293.062	248.697	1.92769	1.79193	-0.236804	5.80424	5.85149	5.75699	0.394805	0.335529	-0.02345	NA	0.0214274	0.02	0.0231	0.0031	0.000699425	NA
ENST00000246532	ENSG00000126246	UT	LPS24	IGFLR1	143.89	150.748	137.031	2.72396	4.25104	-0.137631	27.0723	27.96	26.1847	0.723469	1.02973	-0.0946057	NA	0.188147	0.1855	0.1911	0.0056	1.37265e-06	FALSE
ENST00000586140	ENSG00000126246	UT	LPS24	IGFLR1	143.89	150.748	137.031	2.72396	4.25104	-0.137631	10.8182	11.7491	9.88736	0.938155	0.739004	-0.248666	NA	0.0751843	0.0779	0.0722	-0.0057	1.37265e-06	FALSE
ENST00000587101	ENSG00000126246	UT	LPS24	IGFLR1	143.89	150.748	137.031	2.72396	4.25104	-0.137631	8.49476	8.01316	8.97637	0.337923	0.415553	0.163568	NA	0.0590367	0.0532	0.0655	0.0123	1.37265e-06	NA
ENST00000588018	ENSG00000126246	UT	LPS24	IGFLR1	143.89	150.748	137.031	2.72396	4.25104	-0.137631	21.0938	20.8621	21.3256	0.567357	0.822277	0.0316857	NA	0.146597	0.1384	0.1556	0.0172	1.37265e-06	TRUE
ENST00000588992	ENSG00000126246	UT	LPS24	IGFLR1	143.89	150.748	137.031	2.72396	4.25104	-0.137631	26.6125	32.1568	21.0682	0.76686	0.786406	-0.609823	NA	0.184951	0.2133	0.1537	-0.0596	1.37265e-06	FALSE
ENST00000589175	ENSG00000126246	UT	LPS24	IGFLR1	143.89	150.748	137.031	2.72396	4.25104	-0.137631	18.1046	17.7314	18.4778	0.548746	0.774982	0.0594554	NA	0.125823	0.1176	0.1348	0.0172	1.37265e-06	NA
ENST00000591277	ENSG00000126246	UT	LPS24	IGFLR1	143.89	150.748	137.031	2.72396	4.25104	-0.137631	12.3073	12.3126	12.3019	0.367193	0.452179	-0.00125482	NA	0.0855327	0.0817	0.0898	0.0081	1.37265e-06	FALSE
ENST00000591748	ENSG00000126246	UT	LPS24	IGFLR1	143.89	150.748	137.031	2.72396	4.25104	-0.137631	2.59227	3.12625	2.05829	0.191728	0.16836	-0.600598	NA	0.0180157	0.0207	0.015	-0.0057	1.37265e-06	FALSE
ENST00000592537	ENSG00000126246	UT	LPS24	IGFLR1	143.89	150.748	137.031	2.72396	4.25104	-0.137631	4.92862	5.19729	4.65995	0.229254	0.256143	-0.157124	NA	0.0342528	0.0345	0.034	-0.0005	1.37265e-06	FALSE
ENST00000592693	ENSG00000126246	UT	LPS24	IGFLR1	143.89	150.748	137.031	2.72396	4.25104	-0.137631	1.92684	1.91015	1.94353	0.134712	0.151206	0.0248636	NA	0.0133911	0.0127	0.0142	0.0015	1.37265e-06	TRUE
ENST00000592889	ENSG00000126246	UT	LPS24	IGFLR1	143.89	150.748	137.031	2.72396	4.25104	-0.137631	9.93833	9.72942	10.1472	0.330403	0.445921	0.0606011	NA	0.0690691	0.0645	0.0741	0.0096	1.37265e-06	FALSE
ENST00000246551	ENSG00000126264	UT	LPS24	HCST	382.177	612.951	151.403	12.2058	4.53375	-2.0173	157.95	238.662	77.2374	6.72099	2.73279	-1.62747	NA	0.413289	0.3894	0.5101	0.1207	3.34118e-08	FALSE
ENST00000437550	ENSG00000126264	UT	LPS24	HCST	382.177	612.951	151.403	12.2058	4.53375	-2.0173	224.228	374.289	74.1659	10.983	3.36634	-2.33517	NA	0.586711	0.6106	0.4899	-0.1207	3.34118e-08	FALSE
ENST00000339145	ENSG00000126709	UT	LPS24	IFI6	623.111	394.633	851.589	32.3553	48.3702	1.10963	74.3702	44.5955	104.145	4.45355	6.77077	1.22344	NA	0.119353	0.113	0.1223	0.0093	0.00858704	FALSE
ENST00000361157	ENSG00000126709	UT	LPS24	IFI6	623.111	394.633	851.589	32.3553	48.3702	1.10963	438.849	288.476	589.222	22.5188	32.213	1.03034	NA	0.704287	0.731	0.6919	-0.0391	0.00858704	FALSE
ENST00000362020	ENSG00000126709	UT	LPS24	IFI6	623.111	394.633	851.589	32.3553	48.3702	1.10963	109.892	61.5617	158.221	5.69148	10	1.3617	NA	0.17636	0.156	0.1858	0.0298	0.00858704	FALSE
ENST00000333119	ENSG00000126756	UT	LPS24	UXT	288.351	304.955	271.747	2.11314	2.96522	-0.166325	208.885	242.629	175.14	2.55449	2.01886	-0.470219	NA	0.724411	0.7956	0.6445	-0.1511	3.20998e-25	FALSE
ENST00000335890	ENSG00000126756	UT	LPS24	UXT	288.351	304.955	271.747	2.11314	2.96522	-0.166325	66.1371	49.7755	82.4987	1.35063	2.28642	0.72882	NA	0.229363	0.1632	0.3036	0.1404	3.20998e-25	FALSE
ENST00000376964	ENSG00000126756	UT	LPS24	UXT	288.351	304.955	271.747	2.11314	2.96522	-0.166325	3.38868	3.30244	3.47492	0.115589	0.131943	0.0732319	NA	0.0117519	0.0108	0.0128	0.002	3.20998e-25	NA
ENST00000460840	ENSG00000126756	UT	LPS24	UXT	288.351	304.955	271.747	2.11314	2.96522	-0.166325	4.15081	4.18349	4.11813	0.203812	0.248528	-0.0226619	NA	0.014395	0.0137	0.0152	0.0015	3.20998e-25	NA
ENST00000485641	ENSG00000126756	UT	LPS24	UXT	288.351	304.955	271.747	2.11314	2.96522	-0.166325	5.78972	5.06424	6.51521	0.268757	0.450191	0.362833	NA	0.0200787	0.0166	0.024	0.0074	3.20998e-25	TRUE
ENST00000247153	ENSG00000126759	UT	LPS24	CFP	127.686	107.559	147.813	3.86861	4.23291	0.458605	16.2662	17.5838	14.9486	1.4542	1.12114	-0.234091	NA	0.127392	0.1635	0.1011	-0.0624	7.3076e-11	FALSE
ENST00000377005	ENSG00000126759	UT	LPS24	CFP	127.686	107.559	147.813	3.86861	4.23291	0.458605	26.2368	14.9915	37.4821	1.80624	3.07789	1.32148	NA	0.205479	0.1394	0.2536	0.1142	7.3076e-11	FALSE
ENST00000396992	ENSG00000126759	UT	LPS24	CFP	127.686	107.559	147.813	3.86861	4.23291	0.458605	65.9035	62.9874	68.8197	2.96675	3.79816	0.127741	NA	0.516138	0.5856	0.4656	-0.12	7.3076e-11	FALSE
ENST00000469388	ENSG00000126759	UT	LPS24	CFP	127.686	107.559	147.813	3.86861	4.23291	0.458605	9.41614	6.34129	12.491	1.07288	1.50349	0.976921	NA	0.0737446	0.059	0.0845	0.0255	7.3076e-11	FALSE
ENST00000478222	ENSG00000126759	UT	LPS24	CFP	127.686	107.559	147.813	3.86861	4.23291	0.458605	6.87906	3.94583	9.8123	0.403345	0.75937	1.31208	NA	0.0538749	0.0367	0.0664	0.0297	7.3076e-11	NA
ENST00000480317	ENSG00000126759	UT	LPS24	CFP	127.686	107.559	147.813	3.86861	4.23291	0.458605	1.44468	0.85579	2.03357	0.0840479	0.149771	1.239	NA	0.0113143	0.008	0.0138	0.0058	7.3076e-11	NA
ENST00000485991	ENSG00000126759	UT	LPS24	CFP	127.686	107.559	147.813	3.86861	4.23291	0.458605	1.53937	0.853415	2.22533	0.0899644	0.1728	1.37236	NA	0.012056	0.0079	0.0151	0.0072	7.3076e-11	NA
ENST00000247461	ENSG00000127022	UT	LPS24	CANX	263.121	287.4	238.842	2.47855	2.99304	-0.266991	148.845	162.917	134.772	1.36509	1.4171	-0.273593	NA	0.565688	0.5669	0.5643	-0.0026	0.0179101	FALSE
ENST00000452673	ENSG00000127022	UT	LPS24	CANX	263.121	287.4	238.842	2.47855	2.99304	-0.266991	8.36804	9.42048	7.3156	0.293081	0.192149	-0.364384	NA	0.031803	0.0328	0.0306	-0.0022	0.0179101	FALSE
ENST00000502673	ENSG00000127022	UT	LPS24	CANX	263.121	287.4	238.842	2.47855	2.99304	-0.266991	9.22972	10.5316	7.92779	0.195272	0.170207	-0.409291	NA	0.0350778	0.0366	0.0332	-0.0034	0.0179101	FALSE
ENST00000503126	ENSG00000127022	UT	LPS24	CANX	263.121	287.4	238.842	2.47855	2.99304	-0.266991	10.8948	12.0773	9.71224	0.248685	0.228085	-0.314134	NA	0.041406	0.042	0.0407	-0.0013	0.0179101	NA
ENST00000503303	ENSG00000127022	UT	LPS24	CANX	263.121	287.4	238.842	2.47855	2.99304	-0.266991	35.8448	39.1941	32.4955	0.742186	0.708325	-0.270321	NA	0.136229	0.1364	0.1361	-0.0003	0.0179101	NA
ENST00000505090	ENSG00000127022	UT	LPS24	CANX	263.121	287.4	238.842	2.47855	2.99304	-0.266991	3.20697	3.52521	2.88873	0.183428	0.130372	-0.286377	NA	0.0121882	0.0123	0.0121	-0.0002	0.0179101	NA
ENST00000507307	ENSG00000127022	UT	LPS24	CANX	263.121	287.4	238.842	2.47855	2.99304	-0.266991	5.42831	5.87717	4.97946	0.239519	0.196418	-0.23869	NA	0.0206305	0.0204	0.0208	0.0004	0.0179101	FALSE
ENST00000508787	ENSG00000127022	UT	LPS24	CANX	263.121	287.4	238.842	2.47855	2.99304	-0.266991	3.02765	3.34837	2.70693	0.115045	0.113765	-0.305787	NA	0.0115067	0.0117	0.0113	-0.0004	0.0179101	FALSE
ENST00000513246	ENSG00000127022	UT	LPS24	CANX	263.121	287.4	238.842	2.47855	2.99304	-0.266991	6.4672	6.65413	6.28026	0.197556	0.176336	-0.0832966	NA	0.0245788	0.0232	0.0263	0.0031	0.0179101	FALSE
ENST00000514032	ENSG00000127022	UT	LPS24	CANX	263.121	287.4	238.842	2.47855	2.99304	-0.266991	23.2003	24.2736	22.127	2.49787	1.61996	-0.133519	NA	0.0881735	0.0845	0.0926	0.0081	0.0179101	TRUE
ENST00000248450	ENSG00000127837	UT	LPS24	AAMP	75.5664	80.1566	70.9763	0.770952	0.938803	-0.17546	26.5272	32.4219	20.6326	1.57783	1.40201	-0.651789	NA	0.351045	0.4045	0.2907	-0.1138	1.20175e-06	FALSE
ENST00000420660	ENSG00000127837	UT	LPS24	AAMP	75.5664	80.1566	70.9763	0.770952	0.938803	-0.17546	2.52349	1.99685	3.05013	0.185745	0.347473	0.608657	NA	0.0333944	0.0249	0.043	0.0181	1.20175e-06	FALSE
ENST00000444053	ENSG00000127837	UT	LPS24	AAMP	75.5664	80.1566	70.9763	0.770952	0.938803	-0.17546	14.9106	16.2095	13.6117	0.708086	0.620519	-0.251822	NA	0.197317	0.2022	0.1918	-0.0104	1.20175e-06	FALSE
ENST00000461911	ENSG00000127837	UT	LPS24	AAMP	75.5664	80.1566	70.9763	0.770952	0.938803	-0.17546	1.20775	1.14531	1.2702	0.0582726	0.0575602	0.148088	NA	0.0159827	0.0143	0.0179	0.0036	1.20175e-06	NA
ENST00000465442	ENSG00000127837	UT	LPS24	AAMP	75.5664	80.1566	70.9763	0.770952	0.938803	-0.17546	0.936622	0.894837	0.978408	0.0428007	0.0391974	0.127448	NA	0.0123947	0.0112	0.0138	0.0026	1.20175e-06	NA
ENST00000475678	ENSG00000127837	UT	LPS24	AAMP	75.5664	80.1566	70.9763	0.770952	0.938803	-0.17546	2.57342	2.31493	2.83191	0.103015	0.128041	0.289675	NA	0.0340551	0.0289	0.0399	0.011	1.20175e-06	NA
ENST00000489767	ENSG00000127837	UT	LPS24	AAMP	75.5664	80.1566	70.9763	0.770952	0.938803	-0.17546	24.8437	23.1712	26.5162	1.20077	1.25895	0.194462	NA	0.328767	0.2891	0.3736	0.0845	1.20175e-06	NA
ENST00000494720	ENSG00000127837	UT	LPS24	AAMP	75.5664	80.1566	70.9763	0.770952	0.938803	-0.17546	1.3224	1.30746	1.33734	0.0564847	0.0641654	0.0323583	NA	0.0174998	0.0163	0.0188	0.0025	1.20175e-06	NA
ENST00000337304	ENSG00000128272	UT	LPS24	ATF4	130.881	147.132	114.629	7.67634	6.00683	-0.360108	45.4534	57.3495	33.5573	4.61951	2.95655	-0.772977	NA	0.347289	0.3898	0.2927	-0.0971	0.000443678	FALSE
ENST00000396680	ENSG00000128272	UT	LPS24	ATF4	130.881	147.132	114.629	7.67634	6.00683	-0.360108	85.4274	89.7827	81.0721	4.68303	4.39643	-0.147214	NA	0.652711	0.6102	0.7073	0.0971	0.000443678	FALSE
ENST00000396394	ENSG00000129084	UT	LPS24	PSMA1	113.695	117.129	110.261	2.2418	1.99095	-0.0871739	40.4311	47.8969	32.9653	3.28615	1.88674	-0.538849	NA	0.355609	0.4089	0.299	-0.1099	1.41661e-15	FALSE
ENST00000418988	ENSG00000129084	UT	LPS24	PSMA1	113.695	117.129	110.261	2.2418	1.99095	-0.0871739	11.9902	20.4241	3.55623	1.33928	0.528075	-2.5185	NA	0.105459	0.1744	0.0323	-0.1421	1.41661e-15	FALSE
ENST00000524606	ENSG00000129084	UT	LPS24	PSMA1	113.695	117.129	110.261	2.2418	1.99095	-0.0871739	7.05199	6.08174	8.02223	0.369396	0.469896	0.398947	NA	0.0620253	0.0519	0.0728	0.0209	1.41661e-15	NA
ENST00000526443	ENSG00000129084	UT	LPS24	PSMA1	113.695	117.129	110.261	2.2418	1.99095	-0.0871739	2.79724	2.81308	2.78139	0.288412	0.351009	-0.0162886	NA	0.0246029	0.024	0.0252	0.0012	1.41661e-15	NA
ENST00000527632	ENSG00000129084	UT	LPS24	PSMA1	113.695	117.129	110.261	2.2418	1.99095	-0.0871739	11.442	9.25358	13.6304	0.313628	0.524272	0.558243	NA	0.100637	0.079	0.1236	0.0446	1.41661e-15	NA
ENST00000528307	ENSG00000129084	UT	LPS24	PSMA1	113.695	117.129	110.261	2.2418	1.99095	-0.0871739	1.25914	0.728467	1.78982	0.0840831	0.148999	1.28525	NA	0.0110747	0.0062	0.0162	0.01	1.41661e-15	NA
ENST00000530457	ENSG00000129084	UT	LPS24	PSMA1	113.695	117.129	110.261	2.2418	1.99095	-0.0871739	31.8657	23.7225	40.0089	1.1144	1.04129	0.753817	NA	0.280273	0.2025	0.3629	0.1604	1.41661e-15	FALSE
ENST00000531156	ENSG00000129084	UT	LPS24	PSMA1	113.695	117.129	110.261	2.2418	1.99095	-0.0871739	2.53081	2.63677	2.42484	0.249715	0.307003	-0.120406	NA	0.0222596	0.0225	0.022	-0.0005	1.41661e-15	NA
ENST00000533331	ENSG00000129084	UT	LPS24	PSMA1	113.695	117.129	110.261	2.2418	1.99095	-0.0871739	2.24797	1.53964	2.95629	0.198296	0.321365	0.936724	NA	0.0197719	0.0131	0.0268	0.0137	1.41661e-15	NA
ENST00000250092	ENSG00000129226	UT	LPS24	CD68	977.678	1096.74	858.613	18.7188	24.1817	-0.353143	246.275	273.679	218.871	8.76198	9.93934	-0.322394	NA	0.251898	0.2495	0.2549	0.0054	0.00757298	FALSE
ENST00000380498	ENSG00000129226	UT	LPS24	CD68	977.678	1096.74	858.613	18.7188	24.1817	-0.353143	32.0291	41.5756	22.4826	8.32888	2.55991	-0.886636	NA	0.0327603	0.0379	0.0262	-0.0117	0.00757298	FALSE
ENST00000584180	ENSG00000129226	UT	LPS24	CD68	977.678	1096.74	858.613	18.7188	24.1817	-0.353143	235.668	254.507	216.829	6.17757	8.63978	-0.231138	NA	0.241049	0.2321	0.2525	0.0204	0.00757298	FALSE
ENST00000584502	ENSG00000129226	UT	LPS24	CD68	977.678	1096.74	858.613	18.7188	24.1817	-0.353143	463.706	526.982	400.43	5.6567	9.21647	-0.396193	NA	0.474293	0.4805	0.4664	-0.0141	0.00757298	FALSE
ENST00000250124	ENSG00000129255	UT	LPS24	MPDU1	161.731	184.577	138.886	2.67013	2.33292	-0.410298	17.3044	16.0167	18.5922	1.13011	0.770707	0.214995	NA	0.106995	0.0868	0.1339	0.0471	6.37091e-11	FALSE
ENST00000359822	ENSG00000129255	UT	LPS24	MPDU1	161.731	184.577	138.886	2.67013	2.33292	-0.410298	2.17605	2.43954	1.91257	0.0989125	0.0797679	-0.349474	NA	0.0134548	0.0132	0.0138	0.0006	6.37091e-11	TRUE
ENST00000423172	ENSG00000129255	UT	LPS24	MPDU1	161.731	184.577	138.886	2.67013	2.33292	-0.410298	3.21339	2.63256	3.79421	0.10582	0.134427	0.525658	NA	0.0198687	0.0143	0.0273	0.013	6.37091e-11	FALSE
ENST00000570458	ENSG00000129255	UT	LPS24	MPDU1	161.731	184.577	138.886	2.67013	2.33292	-0.410298	1.71818	1.99823	1.43812	0.189369	0.129224	-0.471743	NA	0.0106237	0.0108	0.0104	-0.0004	6.37091e-11	TRUE
ENST00000571822	ENSG00000129255	UT	LPS24	MPDU1	161.731	184.577	138.886	2.67013	2.33292	-0.410298	3.93394	3.80047	4.06742	0.2113	0.159368	0.0976905	NA	0.024324	0.0206	0.0293	0.0087	6.37091e-11	TRUE
ENST00000572719	ENSG00000129255	UT	LPS24	MPDU1	161.731	184.577	138.886	2.67013	2.33292	-0.410298	8.8135	11.216	6.41102	0.410646	0.269845	-0.805969	NA	0.0544948	0.0608	0.0462	-0.0146	6.37091e-11	TRUE
ENST00000572836	ENSG00000129255	UT	LPS24	MPDU1	161.731	184.577	138.886	2.67013	2.33292	-0.410298	7.2445	9.41489	5.07411	0.536567	0.351056	-0.890481	NA	0.0447934	0.051	0.0365	-0.0145	6.37091e-11	NA
ENST00000576066	ENSG00000129255	UT	LPS24	MPDU1	161.731	184.577	138.886	2.67013	2.33292	-0.410298	2.07367	2.32638	1.82097	0.137943	0.0910184	-0.35167	NA	0.0128217	0.0126	0.0131	0.0005	6.37091e-11	TRUE
ENST00000576272	ENSG00000129255	UT	LPS24	MPDU1	161.731	184.577	138.886	2.67013	2.33292	-0.410298	12.2047	15.192	9.21736	0.544393	0.421636	-0.720272	NA	0.0754628	0.0823	0.0664	-0.0159	6.37091e-11	TRUE
ENST00000577088	ENSG00000129255	UT	LPS24	MPDU1	161.731	184.577	138.886	2.67013	2.33292	-0.410298	2.49537	3.1175	1.87324	0.191965	0.140212	-0.731788	NA	0.0154291	0.0169	0.0135	-0.0034	6.37091e-11	NA
ENST00000580834	ENSG00000129255	UT	LPS24	MPDU1	161.731	184.577	138.886	2.67013	2.33292	-0.410298	12.4144	15.6456	9.18309	0.601507	0.395734	-0.76806	NA	0.0767593	0.0848	0.0661	-0.0187	6.37091e-11	TRUE
ENST00000581886	ENSG00000129255	UT	LPS24	MPDU1	161.731	184.577	138.886	2.67013	2.33292	-0.410298	5.97739	7.40516	4.54961	0.33315	0.236646	-0.701566	NA	0.0369588	0.0401	0.0328	-0.0073	6.37091e-11	NA
ENST00000582151	ENSG00000129255	UT	LPS24	MPDU1	161.731	184.577	138.886	2.67013	2.33292	-0.410298	9.29535	9.38197	9.20874	0.23816	0.232176	-0.0268581	NA	0.0574741	0.0508	0.0663	0.0155	6.37091e-11	FALSE
ENST00000585217	ENSG00000129255	UT	LPS24	MPDU1	161.731	184.577	138.886	2.67013	2.33292	-0.410298	2.28976	2.65211	1.92741	0.135868	0.127897	-0.458445	NA	0.0141578	0.0144	0.0139	-0.0005	6.37091e-11	FALSE
ENST00000614740	ENSG00000129255	UT	LPS24	MPDU1	161.731	184.577	138.886	2.67013	2.33292	-0.410298	46.4565	57.4152	35.4978	2.02059	1.45442	-0.693549	NA	0.287245	0.3111	0.2556	-0.0555	6.37091e-11	FALSE
ENST00000620608	ENSG00000129255	UT	LPS24	MPDU1	161.731	184.577	138.886	2.67013	2.33292	-0.410298	13.8373	12.533	15.1416	0.949436	0.69897	0.272583	NA	0.0855575	0.0679	0.109	0.0411	6.37091e-11	FALSE
ENST00000340900	ENSG00000129538	UT	LPS24	RNASE1	675.186	1023.7	326.676	49.6399	20.0347	-1.64782	167.91	270.838	64.9819	14.8039	5.71054	-2.05915	NA	0.248687	0.2646	0.1989	-0.0657	3.20298e-31	FALSE
ENST00000397967	ENSG00000129538	UT	LPS24	RNASE1	675.186	1023.7	326.676	49.6399	20.0347	-1.64782	281.371	383.883	178.859	17.0508	10.3078	-1.1018	NA	0.416731	0.375	0.5475	0.1725	3.20298e-31	FALSE
ENST00000397970	ENSG00000129538	UT	LPS24	RNASE1	675.186	1023.7	326.676	49.6399	20.0347	-1.64782	181.475	298.916	64.0345	18.1372	6.04571	-2.22264	NA	0.268778	0.292	0.196	-0.096	3.20298e-31	FALSE
ENST00000412779	ENSG00000129538	UT	LPS24	RNASE1	675.186	1023.7	326.676	49.6399	20.0347	-1.64782	44.4006	70.0479	18.7534	6.78862	2.46546	-1.90062	NA	0.0657606	0.0684	0.0574	-0.011	3.20298e-31	FALSE
ENST00000250930	ENSG00000129925	UT	LPS24	TMEM8A	73.9671	63.4137	84.5206	1.92622	2.3024	0.414452	5.94034	5.81118	6.06949	0.641707	0.520961	0.062637	NA	0.0803105	0.0916	0.0718	-0.0198	0.0258558	FALSE
ENST00000424078	ENSG00000129925	UT	LPS24	TMEM8A	73.9671	63.4137	84.5206	1.92622	2.3024	0.414452	1.82042	1.59925	2.04159	0.120862	0.119416	0.350352	NA	0.0246112	0.0252	0.0242	-0.001	0.0258558	FALSE
ENST00000431232	ENSG00000129925	UT	LPS24	TMEM8A	73.9671	63.4137	84.5206	1.92622	2.3024	0.414452	22.4275	20.663	24.1921	0.525776	0.634306	0.227386	NA	0.303209	0.3258	0.2862	-0.0396	0.0258558	FALSE
ENST00000448854	ENSG00000129925	UT	LPS24	TMEM8A	73.9671	63.4137	84.5206	1.92622	2.3024	0.414452	29.242	23.3107	35.1734	1.58916	1.95504	0.593285	NA	0.395338	0.3676	0.4162	0.0486	0.0258558	FALSE
ENST00000467452	ENSG00000129925	UT	LPS24	TMEM8A	73.9671	63.4137	84.5206	1.92622	2.3024	0.414452	11.8361	9.45024	14.2219	0.418938	0.598505	0.589183	NA	0.160018	0.149	0.1683	0.0193	0.0258558	NA
ENST00000475348	ENSG00000129925	UT	LPS24	TMEM8A	73.9671	63.4137	84.5206	1.92622	2.3024	0.414452	2.19045	1.94419	2.4367	0.264847	0.256977	0.324268	NA	0.0296138	0.0307	0.0288	-0.0019	0.0258558	NA
ENST00000379251	ENSG00000130066	UT	LPS24	SAT1	1635.82	1286.17	1985.48	27.6144	52.2108	0.626409	68.9921	48.9221	89.0621	1.618	3.32826	0.864192	NA	0.0421757	0.038	0.0449	0.0069	6.95622e-06	FALSE
ENST00000379253	ENSG00000130066	UT	LPS24	SAT1	1635.82	1286.17	1985.48	27.6144	52.2108	0.626409	81.8551	66.4994	97.2108	2.24648	3.94314	0.547707	NA	0.050039	0.0517	0.049	-0.0027	6.95622e-06	FALSE
ENST00000379270	ENSG00000130066	UT	LPS24	SAT1	1635.82	1286.17	1985.48	27.6144	52.2108	0.626409	884.985	740.708	1029.26	21.896	37.39	0.47463	NA	0.541003	0.5759	0.5184	-0.0575	6.95622e-06	FALSE
ENST00000462639	ENSG00000130066	UT	LPS24	SAT1	1635.82	1286.17	1985.48	27.6144	52.2108	0.626409	47.2946	35.2862	59.303	1.74725	2.91265	0.748837	NA	0.0289118	0.0274	0.0299	0.0025	6.95622e-06	NA
ENST00000463236	ENSG00000130066	UT	LPS24	SAT1	1635.82	1286.17	1985.48	27.6144	52.2108	0.626409	59.6113	42.687	76.5356	2.72692	5.47337	0.842186	NA	0.0364411	0.0332	0.0385	0.0053	6.95622e-06	NA
ENST00000474223	ENSG00000130066	UT	LPS24	SAT1	1635.82	1286.17	1985.48	27.6144	52.2108	0.626409	117.526	84.3572	150.694	3.12905	6.03665	0.836962	NA	0.0718448	0.0656	0.0759	0.0103	6.95622e-06	NA
ENST00000487713	ENSG00000130066	UT	LPS24	SAT1	1635.82	1286.17	1985.48	27.6144	52.2108	0.626409	90.7633	55.71	125.817	3.22655	8.46326	1.17517	NA	0.0554847	0.0433	0.0634	0.0201	6.95622e-06	NA
ENST00000489394	ENSG00000130066	UT	LPS24	SAT1	1635.82	1286.17	1985.48	27.6144	52.2108	0.626409	273.892	204.208	343.575	14.4653	28.3716	0.750559	NA	0.167433	0.1588	0.173	0.0142	6.95622e-06	NA
ENST00000347512	ENSG00000130255	UT	LPS24	RPL36	659.64	855.67	463.611	14.4098	8.86293	-0.884127	298.267	358.243	238.292	12.9063	7.52451	-0.588186	NA	0.452167	0.4187	0.514	0.0953	1.93611e-06	FALSE
ENST00000394580	ENSG00000130255	UT	LPS24	RPL36	659.64	855.67	463.611	14.4098	8.86293	-0.884127	213.784	280.664	146.905	11.6048	6.92245	-0.933916	NA	0.324092	0.328	0.3169	-0.0111	1.93611e-06	FALSE
ENST00000579446	ENSG00000130255	UT	LPS24	RPL36	659.64	855.67	463.611	14.4098	8.86293	-0.884127	144.304	211.954	76.6546	12.6587	6.91547	-1.46719	NA	0.218762	0.2477	0.1653	-0.0824	1.93611e-06	FALSE
ENST00000252603	ENSG00000130313	UT	LPS24	PGLS	167.974	197.883	138.064	3.67029	2.81346	-0.519278	87.1208	90.5344	83.7071	3.74693	2.68731	-0.113102	NA	0.518657	0.4575	0.6063	0.1488	2.01698e-08	FALSE
ENST00000594761	ENSG00000130313	UT	LPS24	PGLS	167.974	197.883	138.064	3.67029	2.81346	-0.519278	37.6486	51.0876	24.2095	2.86139	1.76228	-1.07708	NA	0.224134	0.2582	0.1753	-0.0829	2.01698e-08	TRUE
ENST00000595782	ENSG00000130313	UT	LPS24	PGLS	167.974	197.883	138.064	3.67029	2.81346	-0.519278	5.22943	7.17276	3.2861	0.999276	0.494916	-1.12378	NA	0.0311324	0.0362	0.0238	-0.0124	2.01698e-08	FALSE
ENST00000596799	ENSG00000130313	UT	LPS24	PGLS	167.974	197.883	138.064	3.67029	2.81346	-0.519278	1.98704	2.31631	1.65776	0.123526	0.0921272	-0.480129	NA	0.0118295	0.0117	0.012	0.0003	2.01698e-08	NA
ENST00000598811	ENSG00000130313	UT	LPS24	PGLS	167.974	197.883	138.064	3.67029	2.81346	-0.519278	33.5311	43.5981	23.4641	2.59198	1.53009	-0.893528	NA	0.199621	0.2203	0.17	-0.0503	2.01698e-08	NA
ENST00000600923	ENSG00000130313	UT	LPS24	PGLS	167.974	197.883	138.064	3.67029	2.81346	-0.519278	2.45691	3.17415	1.73968	0.266436	0.211707	-0.863813	NA	0.0146268	0.016	0.0126	-0.0034	2.01698e-08	FALSE
ENST00000252725	ENSG00000130429	UT	LPS24	ARPC1B	564.691	531.349	598.033	14.1219	16.8485	0.170563	110.204	108.675	111.733	4.37477	5.85296	0.0400257	NA	0.195158	0.2045	0.1868	-0.0177	9.04412e-08	FALSE
ENST00000427217	ENSG00000130429	UT	LPS24	ARPC1B	564.691	531.349	598.033	14.1219	16.8485	0.170563	28.007	28.706	27.308	1.11562	1.14115	-0.0720068	NA	0.049597	0.054	0.0457	-0.0083	9.04412e-08	FALSE
ENST00000432343	ENSG00000130429	UT	LPS24	ARPC1B	564.691	531.349	598.033	14.1219	16.8485	0.170563	8.09598	7.1324	9.05956	0.413965	0.481509	0.344623	NA	0.014337	0.0134	0.0151	0.0017	9.04412e-08	TRUE
ENST00000451682	ENSG00000130429	UT	LPS24	ARPC1B	564.691	531.349	598.033	14.1219	16.8485	0.170563	105.96	116.358	95.5629	7.36551	6.85185	-0.284019	NA	0.187643	0.219	0.1598	-0.0592	9.04412e-08	FALSE
ENST00000474880	ENSG00000130429	UT	LPS24	ARPC1B	564.691	531.349	598.033	14.1219	16.8485	0.170563	11.0727	9.31111	12.8342	0.478942	0.586686	0.462547	NA	0.0196084	0.0175	0.0215	0.004	9.04412e-08	NA
ENST00000481997	ENSG00000130429	UT	LPS24	ARPC1B	564.691	531.349	598.033	14.1219	16.8485	0.170563	29.3657	22.5542	36.1771	1.8263	2.60537	0.681436	NA	0.0520031	0.0424	0.0605	0.0181	9.04412e-08	NA
ENST00000484375	ENSG00000130429	UT	LPS24	ARPC1B	564.691	531.349	598.033	14.1219	16.8485	0.170563	99.3149	91.1368	107.493	3.58473	3.80399	0.238111	NA	0.175875	0.1715	0.1797	0.0082	9.04412e-08	NA
ENST00000484600	ENSG00000130429	UT	LPS24	ARPC1B	564.691	531.349	598.033	14.1219	16.8485	0.170563	115.153	96.2374	134.068	5.40883	6.77435	0.47825	NA	0.203921	0.1811	0.2242	0.0431	9.04412e-08	NA
ENST00000491294	ENSG00000130429	UT	LPS24	ARPC1B	564.691	531.349	598.033	14.1219	16.8485	0.170563	34.1094	27.8995	40.3194	1.17845	1.52763	0.531073	NA	0.0604037	0.0525	0.0674	0.0149	9.04412e-08	NA
ENST00000312547	ENSG00000130724	UT	LPS24	CHMP2A	394.658	393.219	396.098	3.39613	3.5272	0.0105254	284.174	280.443	287.906	4.31743	4.52651	0.0378853	NA	0.720052	0.7132	0.7269	0.0137	0.0105325	FALSE
ENST00000596708	ENSG00000130724	UT	LPS24	CHMP2A	394.658	393.219	396.098	3.39613	3.5272	0.0105254	9.56035	10.0447	9.07604	0.952586	0.974153	-0.146141	NA	0.0242244	0.0255	0.0229	-0.0026	0.0105325	FALSE
ENST00000597209	ENSG00000130724	UT	LPS24	CHMP2A	394.658	393.219	396.098	3.39613	3.5272	0.0105254	12.5013	11.7802	13.2225	0.466904	0.462037	0.166504	NA	0.0316764	0.03	0.0334	0.0034	0.0105325	NA
ENST00000600006	ENSG00000130724	UT	LPS24	CHMP2A	394.658	393.219	396.098	3.39613	3.5272	0.0105254	35.1021	32.4708	37.7334	0.952719	1.22601	0.216634	NA	0.088943	0.0826	0.0953	0.0127	0.0105325	FALSE
ENST00000600118	ENSG00000130724	UT	LPS24	CHMP2A	394.658	393.219	396.098	3.39613	3.5272	0.0105254	15.3189	17.0012	13.6367	0.901002	0.85056	-0.31793	NA	0.0388157	0.0432	0.0344	-0.0088	0.0105325	FALSE
ENST00000601220	ENSG00000130724	UT	LPS24	CHMP2A	394.658	393.219	396.098	3.39613	3.5272	0.0105254	33.5955	37.0611	30.13	2.37583	2.39642	-0.298616	NA	0.0851256	0.0943	0.0761	-0.0182	0.0105325	FALSE
ENST00000369531	ENSG00000130830	UT	LPS24	MPP1	303.809	383.832	223.786	5.33356	6.44036	-0.778327	8.1698	10.9014	5.43823	0.368044	0.234309	-1.00197	NA	0.0268913	0.0284	0.0243	-0.0041	6.5471e-28	FALSE
ENST00000369534	ENSG00000130830	UT	LPS24	MPP1	303.809	383.832	223.786	5.33356	6.44036	-0.778327	149.107	157.658	140.557	7.4861	5.05667	-0.165634	NA	0.490793	0.4107	0.6281	0.2174	6.5471e-28	FALSE
ENST00000393531	ENSG00000130830	UT	LPS24	MPP1	303.809	383.832	223.786	5.33356	6.44036	-0.778327	38.635	61.3644	15.9056	4.86575	2.26049	-1.9472	NA	0.127169	0.1599	0.0711	-0.0888	6.5471e-28	FALSE
ENST00000413259	ENSG00000130830	UT	LPS24	MPP1	303.809	383.832	223.786	5.33356	6.44036	-0.778327	12.0074	16.4981	7.51675	0.914267	0.478058	-1.13307	NA	0.0395229	0.043	0.0336	-0.0094	6.5471e-28	FALSE
ENST00000439370	ENSG00000130830	UT	LPS24	MPP1	303.809	383.832	223.786	5.33356	6.44036	-0.778327	27.2804	48.0867	6.47414	4.22716	0.944652	-2.89095	NA	0.0897947	0.1253	0.0289	-0.0964	6.5471e-28	TRUE
ENST00000453245	ENSG00000130830	UT	LPS24	MPP1	303.809	383.832	223.786	5.33356	6.44036	-0.778327	3.67379	5.36215	1.98542	0.537357	0.199039	-1.42881	NA	0.0120924	0.014	0.0089	-0.0051	6.5471e-28	FALSE
ENST00000462825	ENSG00000130830	UT	LPS24	MPP1	303.809	383.832	223.786	5.33356	6.44036	-0.778327	8.77061	11.7821	5.75913	0.350746	0.269438	-1.03139	NA	0.0288688	0.0307	0.0257	-0.005	6.5471e-28	NA
ENST00000471821	ENSG00000130830	UT	LPS24	MPP1	303.809	383.832	223.786	5.33356	6.44036	-0.778327	5.87512	7.89324	3.85699	0.352411	0.169471	-1.03123	NA	0.0193382	0.0206	0.0172	-0.0034	6.5471e-28	NA
ENST00000475943	ENSG00000130830	UT	LPS24	MPP1	303.809	383.832	223.786	5.33356	6.44036	-0.778327	3.6009	4.30525	2.89654	0.146305	0.124293	-0.57014	NA	0.0118525	0.0112	0.0129	0.0017	6.5471e-28	NA
ENST00000488754	ENSG00000130830	UT	LPS24	MPP1	303.809	383.832	223.786	5.33356	6.44036	-0.778327	14.5959	18.7898	10.4021	0.85134	0.658685	-0.852448	NA	0.0480432	0.049	0.0465	-0.0025	6.5471e-28	NA
ENST00000491955	ENSG00000130830	UT	LPS24	MPP1	303.809	383.832	223.786	5.33356	6.44036	-0.778327	7.86069	11.0102	4.71115	0.488211	0.274719	-1.22294	NA	0.0258738	0.0287	0.0211	-0.0076	6.5471e-28	NA
ENST00000493871	ENSG00000130830	UT	LPS24	MPP1	303.809	383.832	223.786	5.33356	6.44036	-0.778327	17.9491	22.1572	13.7411	0.848562	0.572515	-0.688884	NA	0.0590803	0.0577	0.0614	0.0037	6.5471e-28	NA
ENST00000335972	ENSG00000130985	UT	LPS24	UBA1	129.825	111.856	147.793	0.99067	1.73784	0.401899	100.13	86.6145	113.646	0.752674	1.11001	0.391828	NA	0.771273	0.7743	0.769	-0.0053	1.17899e-07	FALSE
ENST00000377269	ENSG00000130985	UT	LPS24	UBA1	129.825	111.856	147.793	0.99067	1.73784	0.401899	2.41639	1.82066	3.01212	0.090637	0.147715	0.7232	NA	0.0186127	0.0163	0.0204	0.0041	1.17899e-07	FALSE
ENST00000377351	ENSG00000130985	UT	LPS24	UBA1	129.825	111.856	147.793	0.99067	1.73784	0.401899	8.22499	9.63357	6.81641	0.229772	0.163511	-0.49844	NA	0.0633546	0.0861	0.0461	-0.04	1.17899e-07	FALSE
ENST00000442035	ENSG00000130985	UT	LPS24	UBA1	129.825	111.856	147.793	0.99067	1.73784	0.401899	1.37064	0.940651	1.80063	0.06161	0.0935182	0.929503	NA	0.0105576	0.0084	0.0122	0.0038	1.17899e-07	FALSE
ENST00000451702	ENSG00000130985	UT	LPS24	UBA1	129.825	111.856	147.793	0.99067	1.73784	0.401899	13.9859	9.92968	18.0422	0.391153	0.725895	0.860903	NA	0.107729	0.0888	0.1221	0.0333	1.17899e-07	FALSE
ENST00000490869	ENSG00000130985	UT	LPS24	UBA1	129.825	111.856	147.793	0.99067	1.73784	0.401899	2.24682	1.729	2.76463	0.0938691	0.155704	0.674035	NA	0.0173066	0.0155	0.0187	0.0032	1.17899e-07	NA
ENST00000314446	ENSG00000131042	UT	LPS24	LILRB2	329.886	177.99	481.782	3.69138	12.6278	1.43653	106.705	62.4647	150.946	1.64388	5.44246	1.27278	NA	0.32346	0.3509	0.3133	-0.0376	0.00158624	FALSE
ENST00000391746	ENSG00000131042	UT	LPS24	LILRB2	329.886	177.99	481.782	3.69138	12.6278	1.43653	39.3147	15.9798	62.6496	0.796722	3.36763	1.97038	NA	0.119177	0.0898	0.13	0.0402	0.00158624	FALSE
ENST00000391748	ENSG00000131042	UT	LPS24	LILRB2	329.886	177.99	481.782	3.69138	12.6278	1.43653	6.72569	3.23562	10.2158	0.719069	2.12824	1.65564	NA	0.0203879	0.0182	0.0212	0.003	0.00158624	FALSE
ENST00000391749	ENSG00000131042	UT	LPS24	LILRB2	329.886	177.99	481.782	3.69138	12.6278	1.43653	108.45	62.1117	154.788	1.62276	5.6556	1.31721	NA	0.328749	0.349	0.3213	-0.0277	0.00158624	FALSE
ENST00000434421	ENSG00000131042	UT	LPS24	LILRB2	329.886	177.99	481.782	3.69138	12.6278	1.43653	3.31232	1.97851	4.64613	0.0927415	0.201015	1.22744	NA	0.0100408	0.0111	0.0096	-0.0015	0.00158624	FALSE
ENST00000455108	ENSG00000131042	UT	LPS24	LILRB2	329.886	177.99	481.782	3.69138	12.6278	1.43653	7.05862	3.85258	10.2647	0.174351	0.406397	1.41145	NA	0.0213971	0.0216	0.0213	-0.0003	0.00158624	TRUE
ENST00000471216	ENSG00000131042	UT	LPS24	LILRB2	329.886	177.99	481.782	3.69138	12.6278	1.43653	21.798	11.056	32.54	0.438301	1.33745	1.55652	NA	0.0660773	0.0621	0.0675	0.0054	0.00158624	NA
ENST00000493242	ENSG00000131042	UT	LPS24	LILRB2	329.886	177.99	481.782	3.69138	12.6278	1.43653	32.4949	15.5003	49.4896	1.00467	3.39799	1.67419	NA	0.0985035	0.0871	0.1027	0.0156	0.00158624	NA
ENST00000612280	ENSG00000131042	UT	LPS24	LILRB2	329.886	177.99	481.782	3.69138	12.6278	1.43653	4.02707	1.8108	6.24334	0.163587	0.407702	1.78005	NA	0.0122075	0.0102	0.013	0.0028	0.00158624	FALSE
ENST00000253363	ENSG00000131051	UT	LPS24	RBM39	164.272	166.455	162.09	2.80259	2.85363	-0.0383352	21.1901	21.1648	21.2154	0.848794	0.792094	0.00344739	NA	0.128994	0.1272	0.1309	0.0037	0.0208012	FALSE
ENST00000338163	ENSG00000131051	UT	LPS24	RBM39	164.272	166.455	162.09	2.80259	2.85363	-0.0383352	2.62518	2.59347	2.65688	0.219244	0.21287	0.0347132	NA	0.0159806	0.0156	0.0164	0.0008	0.0208012	TRUE
ENST00000361162	ENSG00000131051	UT	LPS24	RBM39	164.272	166.455	162.09	2.80259	2.85363	-0.0383352	12.0503	11.1978	12.9027	0.636601	0.626256	0.204296	NA	0.0733554	0.0673	0.0796	0.0123	0.0208012	FALSE
ENST00000403542	ENSG00000131051	UT	LPS24	RBM39	164.272	166.455	162.09	2.80259	2.85363	-0.0383352	6.32935	7.10735	5.55136	0.374253	0.28823	-0.355904	NA	0.0385297	0.0427	0.0342	-0.0085	0.0208012	TRUE
ENST00000429968	ENSG00000131051	UT	LPS24	RBM39	164.272	166.455	162.09	2.80259	2.85363	-0.0383352	4.46547	4.91574	4.01521	0.316249	0.280886	-0.291276	NA	0.0271834	0.0295	0.0248	-0.0047	0.0208012	TRUE
ENST00000442447	ENSG00000131051	UT	LPS24	RBM39	164.272	166.455	162.09	2.80259	2.85363	-0.0383352	3.30296	3.05981	3.54611	0.109121	0.133359	0.212151	NA	0.0201066	0.0184	0.0219	0.0035	0.0208012	NA
ENST00000444878	ENSG00000131051	UT	LPS24	RBM39	164.272	166.455	162.09	2.80259	2.85363	-0.0383352	22.1416	23.4101	20.8731	1.15607	0.994063	-0.165406	NA	0.134786	0.1406	0.1288	-0.0118	0.0208012	TRUE
ENST00000453310	ENSG00000131051	UT	LPS24	RBM39	164.272	166.455	162.09	2.80259	2.85363	-0.0383352	3.87245	3.7403	4.00461	0.124072	0.158259	0.0982573	NA	0.0235734	0.0225	0.0247	0.0022	0.0208012	TRUE
ENST00000463004	ENSG00000131051	UT	LPS24	RBM39	164.272	166.455	162.09	2.80259	2.85363	-0.0383352	2.83537	3.53688	2.13387	0.242154	0.12225	-0.72633	NA	0.0172602	0.0212	0.0132	-0.008	0.0208012	NA
ENST00000463098	ENSG00000131051	UT	LPS24	RBM39	164.272	166.455	162.09	2.80259	2.85363	-0.0383352	1.68625	1.76908	1.60342	0.0759789	0.0839271	-0.14101	NA	0.010265	0.0106	0.0099	-0.0007	0.0208012	NA
ENST00000465158	ENSG00000131051	UT	LPS24	RBM39	164.272	166.455	162.09	2.80259	2.85363	-0.0383352	1.70165	1.76678	1.63652	0.187183	0.246926	-0.109845	NA	0.0103587	0.0106	0.0101	-0.0005	0.0208012	NA
ENST00000468086	ENSG00000131051	UT	LPS24	RBM39	164.272	166.455	162.09	2.80259	2.85363	-0.0383352	12.6259	12.3042	12.9476	0.392786	0.473379	0.0734784	NA	0.0768596	0.0739	0.0799	0.006	0.0208012	NA
ENST00000470563	ENSG00000131051	UT	LPS24	RBM39	164.272	166.455	162.09	2.80259	2.85363	-0.0383352	2.17815	2.53581	1.8205	0.177028	0.125618	-0.475882	NA	0.0132594	0.0152	0.0112	-0.004	0.0208012	NA
ENST00000471635	ENSG00000131051	UT	LPS24	RBM39	164.272	166.455	162.09	2.80259	2.85363	-0.0383352	13.2907	13.5	13.0814	0.500536	0.553794	-0.0454115	NA	0.0809064	0.0811	0.0807	-0.0004	0.0208012	NA
ENST00000475651	ENSG00000131051	UT	LPS24	RBM39	164.272	166.455	162.09	2.80259	2.85363	-0.0383352	4.91443	5.02119	4.80768	0.248223	0.230236	-0.0625622	NA	0.0299164	0.0302	0.0297	-0.0005	0.0208012	NA
ENST00000482563	ENSG00000131051	UT	LPS24	RBM39	164.272	166.455	162.09	2.80259	2.85363	-0.0383352	2.5991	2.32314	2.87505	0.148018	0.166173	0.306323	NA	0.0158219	0.014	0.0177	0.0037	0.0208012	NA
ENST00000487604	ENSG00000131051	UT	LPS24	RBM39	164.272	166.455	162.09	2.80259	2.85363	-0.0383352	3.32719	3.52077	3.13362	0.185798	0.212723	-0.167557	NA	0.0202542	0.0212	0.0193	-0.0019	0.0208012	NA
ENST00000490354	ENSG00000131051	UT	LPS24	RBM39	164.272	166.455	162.09	2.80259	2.85363	-0.0383352	2.72497	2.61256	2.83739	0.169169	0.183035	0.118668	NA	0.0165882	0.0157	0.0175	0.0018	0.0208012	NA
ENST00000496183	ENSG00000131051	UT	LPS24	RBM39	164.272	166.455	162.09	2.80259	2.85363	-0.0383352	11.2951	11.7158	10.8744	0.461322	0.474795	-0.107422	NA	0.0687585	0.0704	0.0671	-0.0033	0.0208012	NA
ENST00000528062	ENSG00000131051	UT	LPS24	RBM39	164.272	166.455	162.09	2.80259	2.85363	-0.0383352	7.12404	6.73364	7.51444	0.33795	0.433132	0.158056	NA	0.0433673	0.0405	0.0464	0.0059	0.0208012	FALSE
ENST00000615771	ENSG00000131051	UT	LPS24	RBM39	164.272	166.455	162.09	2.80259	2.85363	-0.0383352	7.99748	7.81908	8.17588	0.279528	0.270412	0.0642953	NA	0.0486843	0.047	0.0504	0.0034	0.0208012	TRUE
ENST00000373212	ENSG00000131171	UT	LPS24	SH3BGRL	252.568	308.674	196.462	7.53146	6.17874	-0.651808	102.952	114.051	91.8533	3.81021	3.81347	-0.31225	NA	0.407622	0.3695	0.4675	0.098	1.64065e-10	FALSE
ENST00000463546	ENSG00000131171	UT	LPS24	SH3BGRL	252.568	308.674	196.462	7.53146	6.17874	-0.651808	31.2778	42.8839	19.6717	2.25678	1.50881	-1.12392	NA	0.123839	0.1389	0.1001	-0.0388	1.64065e-10	NA
ENST00000481106	ENSG00000131171	UT	LPS24	SH3BGRL	252.568	308.674	196.462	7.53146	6.17874	-0.651808	118.285	151.667	84.9026	3.92268	2.90057	-0.836953	NA	0.468328	0.4913	0.4322	-0.0591	1.64065e-10	NA
ENST00000373335	ENSG00000131174	UT	LPS24	COX7B	99.8094	139.461	60.1577	5.72513	3.05238	-1.21291	61.7843	93.7841	29.7844	5.37082	2.8609	-1.65446	NA	0.619022	0.6725	0.4951	-0.1774	4.0572e-12	NA
ENST00000475465	ENSG00000131174	UT	LPS24	COX7B	99.8094	139.461	60.1577	5.72513	3.05238	-1.21291	11.6998	13.9874	9.4122	0.81443	0.696876	-0.57102	NA	0.117221	0.1003	0.1565	0.0562	4.0572e-12	NA
ENST00000481445	ENSG00000131174	UT	LPS24	COX7B	99.8094	139.461	60.1577	5.72513	3.05238	-1.21291	26.3254	31.6897	20.9611	0.589833	0.406628	-0.596066	NA	0.263757	0.2272	0.3484	0.1212	4.0572e-12	FALSE
ENST00000352035	ENSG00000131473	UT	LPS24	ACLY	35.4611	37.0331	33.8891	0.290219	0.296403	-0.127958	14.3773	16.1065	12.6482	0.240056	0.218854	-0.34847	NA	0.405439	0.4349	0.3732	-0.0617	1.30511e-06	FALSE
ENST00000353196	ENSG00000131473	UT	LPS24	ACLY	35.4611	37.0331	33.8891	0.290219	0.296403	-0.127958	4.29689	4.07534	4.51844	0.0901893	0.0863019	0.148557	NA	0.121172	0.11	0.1333	0.0233	1.30511e-06	FALSE
ENST00000393896	ENSG00000131473	UT	LPS24	ACLY	35.4611	37.0331	33.8891	0.290219	0.296403	-0.127958	5.77866	5.54725	6.01008	0.111261	0.102672	0.115411	NA	0.162958	0.1498	0.1773	0.0275	1.30511e-06	FALSE
ENST00000588547	ENSG00000131473	UT	LPS24	ACLY	35.4611	37.0331	33.8891	0.290219	0.296403	-0.127958	0.491211	0.555673	0.42675	0.0758422	0.0417285	-0.373159	NA	0.0138521	0.015	0.0126	-0.0024	1.30511e-06	NA
[truncated: 2,283 more rows]

## Sheet: IFNg - Isoform usage
isoform_id	gene_id	condition_1	condition_2	gene_name	gene_overall_mean	gene_value_1	gene_value_2	gene_stderr_1	gene_stderr_2	gene_log2_fold_change	iso_overall_mean	iso_value_1	iso_value_2	iso_stderr_1	iso_stderr_2	iso_log2_fold_change	IF_overall	IF1	IF2	dIF	isoform_switch_q_value	gene_switch_q_value	PTC
ENST00000226299	ENSG00000002549	UT	IFN	LAP3	679.039	107.413	1250.66	3.95667	12.2472	3.54133	85.3963	24.7892	146.003	1.24243	13.4468	2.55773	0.125761	0.2308	0.1167	-0.1141	8.50119e-26	5.83148e-56	FALSE
ENST00000512397	ENSG00000002549	UT	IFN	LAP3	679.039	107.413	1250.66	3.95667	12.2472	3.54133	22.5384	2.90239	42.1745	0.168049	0.97071	3.85644	0.0331917	0.027	0.0337	0.0067	NA	5.83148e-56	NA
[truncated: 3,704 more rows]
