# Supplementary material for: Genetic determinants of monocyte splicing are enriched for disease susceptibility loci
Source: Nat Commun. 2025 Sep 29;16:8616. doi: 10.1038/s41467-025-63624-7 (PMC12480492; doi:10.1038/s41467-025-63624-7)
Supplement: Supplementary file 8 — Supplementary_Data_06 [file 41467_2025_63624_MOESM8_ESM.xlsx]

## Sheet: Legend
Supplementary table 6:
Description
Causal shared genetic determinants for methylation and gene/transcript expression (PPH4 > 0.8)
Explanations for column names:
PP.H4.abf: refers to the Posterior Probability (PP) of Hypothesis 4 (H4), excluding family members (all but family - ebf). Hypothesis 4 refers to a scenario where the same genetic variant is causally associated with both traits being analyzed.
CpG ID: refers to a unique identifier assigned to a specific cytosine-phosphate-guanine (CpG) dinucleotide site within the DNA sequence.
MAF (Minor Allele Frequency): Minor Allele Frequency refers to the frequency of the less common allele at a particular genetic variant (SNP) in a population.

## Sheet: Naïve gQTL-mQTL pairs
SNP	Chromosome	SNP position	REF	ALT	maf	Gene name	gene start	gene end	gene strand	FDR_gQTL	CpG ID	CpG start	CpG end	CpG strand	FDR_mQTL	PP.H4.abf
rs9998481	4	39117215	G	A	0.23796	RP11-360F5.3	39133914	39135608	+	6.4237e-13	cg16714752	39367649	39368213	+	0.00526533	0.387806
rs9998481	4	39117215	G	A	0.23796	RP11-360F5.3	39133914	39135608	+	6.4237e-13	cg17469265	39183824	39184225	+	7.92871e-05	0.862877
rs9998481	4	39117215	G	A	0.23796	RP11-360F5.3	39133914	39135608	+	6.4237e-13	cg00855661	39183824	39184225	+	0.00668099	0.358231
rs9998481	4	39117215	G	A	0.23796	RP11-360F5.3	39133914	39135608	+	6.4237e-13	cg24403649	39172243	39172522	+	0.000846174	0.629771
rs999842	15	22872796	T	G	0.238701	NIPA2	22838642	22868384	+	3.51368e-09	cg21672468	23033934	23034710	+	3.65421e-11	0.999411
rs9997925	4	83497173	T	C	0.24234	GPAT3	83535915	83605875	+	2.73132e-07	cg04073914	84457116	84457860	+	3.27034e-21	0.993813
rs9997925	4	83497173	T	C	0.24234	GPAT3	83535915	83605875	+	2.73132e-07	cg14699004	84405697	84406521	+	0.00487889	0.0845497
rs9995011	4	109731578	A	C	0.235714	PLA2G12A	109709990	109730077	-	1.92366e-24	cg01087991	110650702	110651385	+	6.77255e-32	1
rs9995011	4	109731578	A	C	0.235714	PLA2G12A	109709990	109730077	-	1.92366e-24	cg00268793	110623960	110624831	+	6.19429e-18	1
rs9989424	16	3622586	G	C	0.403909	DNASE1	3611729	3680143	+	1.40983e-12	cg24062157	3724345	3724849	+	0.000311315	0.806421
rs9989424	16	3622586	G	C	0.403909	DNASE1	3611729	3680143	+	1.40983e-12	cg08367804	3639093	3639306	+	4.04374e-13	0.999998
rs9989424	16	3622586	G	C	0.403909	DNASE1	3611729	3680143	+	1.40983e-12	cg07651316	3639093	3639306	+	0.000545748	0.74706
rs9989424	16	3622586	G	C	0.403909	DNASE1	3611729	3680143	+	1.40983e-12	cg02950621	3639093	3639306	+	0.00139381	0.625457
rs9989424	16	3622586	G	C	0.403909	DNASE1	3611729	3680143	+	1.40983e-12	cg07978591	3613101	3613546	+	5.76424e-05	0.921948
rs9989424	16	3622586	G	C	0.403909	DNASE1	3611729	3680143	+	1.40983e-12	cg05910850	2944286	2944678	+	0.00144567	0.620268
rs9988972	12	132765795	C	T	0.323442	CHFR	132822188	132956304	-	9.52135e-09	cg25751054	133562711	133563453	+	0.00115134	0.537687
rs9988972	12	132765795	C	T	0.323442	CHFR	132822188	132956304	-	9.52135e-09	cg02507604	133417239	133417472	+	0.002851	0.406831
rs9988972	12	132765795	C	T	0.323442	CHFR	132822188	132956304	-	9.52135e-09	cg13440652	133414255	133414463	+	0.00925238	0.258975
rs9988972	12	132765795	C	T	0.323442	CHFR	132822188	132956304	-	9.52135e-09	cg19358373	133412395	133413170	+	0.000342817	0.703711
rs9988972	12	132765795	C	T	0.323442	CHFR	132822188	132956304	-	9.52135e-09	cg09904296	133404790	133405985	+	0.000101177	0.830776
rs9988972	12	132765795	C	T	0.323442	CHFR	132822188	132956304	-	9.52135e-09	cg26728830	133378385	133378638	+	0.00196195	0.46004
rs9988972	12	132765795	C	T	0.323442	CHFR	132822188	132956304	-	9.52135e-09	cg18873965	133378385	133378638	+	9.77187e-10	0.999343
rs9988972	12	132765795	C	T	0.323442	CHFR	132822188	132956304	-	9.52135e-09	cg23322676	133365599	133365929	+	1.83998e-19	0.999518
rs9988972	12	132765795	C	T	0.323442	CHFR	132822188	132956304	-	9.52135e-09	cg16944218	133363185	133363403	+	1.12296e-05	0.948263
rs9988972	12	132765795	C	T	0.323442	CHFR	132822188	132956304	-	9.52135e-09	cg05237360	133363185	133363403	+	0.000631905	0.623303
rs9988972	12	132765795	C	T	0.323442	CHFR	132822188	132956304	-	9.52135e-09	cg25563480	133349664	133349998	+	1.09234e-12	0.999516
rs9988972	12	132765795	C	T	0.323442	CHFR	132822188	132956304	-	9.52135e-09	cg24018814	133349664	133349998	+	3.04382e-18	0.999518
rs9988972	12	132765795	C	T	0.323442	CHFR	132822188	132956304	-	9.52135e-09	cg23755933	133349664	133349998	+	3.72919e-12	0.999513
rs9988972	12	132765795	C	T	0.323442	CHFR	132822188	132956304	-	9.52135e-09	cg22254580	133349664	133349998	+	8.99776e-18	0.999518
rs9988972	12	132765795	C	T	0.323442	CHFR	132822188	132956304	-	9.52135e-09	cg19590591	133349664	133349998	+	6.67999e-10	0.99938
rs9988972	12	132765795	C	T	0.323442	CHFR	132822188	132956304	-	9.52135e-09	cg14916668	133349664	133349998	+	5.35026e-35	0.999518
rs9988972	12	132765795	C	T	0.323442	CHFR	132822188	132956304	-	9.52135e-09	cg11642324	133349664	133349998	+	3.98901e-18	0.999518
rs9988972	12	132765795	C	T	0.323442	CHFR	132822188	132956304	-	9.52135e-09	cg10192079	133349664	133349998	+	1.12876e-09	0.999327
rs9988972	12	132765795	C	T	0.323442	CHFR	132822188	132956304	-	9.52135e-09	cg07249343	133349664	133349998	+	3.14805e-18	0.999518
rs9988972	12	132765795	C	T	0.323442	CHFR	132822188	132956304	-	9.52135e-09	cg25939853	133340881	133341114	+	6.50422e-39	0.999518
rs9988972	12	132765795	C	T	0.323442	CHFR	132822188	132956304	-	9.52135e-09	cg14602393	133340881	133341114	+	8.33115e-49	0.999518
rs9988972	12	132765795	C	T	0.323442	CHFR	132822188	132956304	-	9.52135e-09	cg10967904	133340881	133341114	+	2.46153e-11	0.9995
rs9988972	12	132765795	C	T	0.323442	CHFR	132822188	132956304	-	9.52135e-09	cg06839896	133340881	133341114	+	1.16169e-35	0.999518
rs9988972	12	132765795	C	T	0.323442	CHFR	132822188	132956304	-	9.52135e-09	cg11795753	133337982	133338989	+	7.64227e-17	0.999518
rs9988972	12	132765795	C	T	0.323442	CHFR	132822188	132956304	-	9.52135e-09	cg08716684	133337982	133338989	+	2.16782e-08	0.998335
rs9988972	12	132765795	C	T	0.323442	CHFR	132822188	132956304	-	9.52135e-09	cg03728197	133335488	133335851	+	0.00387921	0.364733
rs9983312	21	46627055	C	T	0.346037	DSTNP1	46653559	46654022	-	1.2264e-05	cg04841121	47531900	47532821	+	0.00749395	0.0157352
rs9983312	21	46627055	C	T	0.346037	DIP2A	46458900	46569852	+	1.05712e-08	cg04841121	47531900	47532821	+	0.00749395	0.289415
rs9969350	7	156969057	C	T	0.231884	NOM1	156949724	156973182	+	1.51941e-08	cg21323106	157346614	157347069	+	0.00965619	0.164418
rs9969350	7	156969057	C	T	0.231884	NOM1	156949724	156973182	+	1.51941e-08	cg05439608	156760879	156761236	+	0.000456171	0.502163
rs9969350	7	156969057	C	T	0.231884	NOM1	156949724	156973182	+	1.51941e-08	cg01892567	156760879	156761236	+	2.56794e-17	0.99868
rs9969350	7	156969057	C	T	0.231884	NOM1	156949724	156973182	+	1.51941e-08	cg17827650	156741473	156741899	+	0.00430119	0.231442
rs9969350	7	156969057	C	T	0.231884	NOM1	156949724	156973182	+	1.51941e-08	cg07626700	156741473	156741899	+	0.00156278	0.340989
rs9969350	7	156969057	C	T	0.231884	NOM1	156949724	156973182	+	1.51941e-08	cg04969340	156741473	156741899	+	0.00789436	0.179403
rs9969350	7	156969057	C	T	0.231884	NOM1	156949724	156973182	+	1.51941e-08	cg11561909	156735246	156735665	+	0.00427859	0.23194
rs9969350	7	156969057	C	T	0.231884	NOM1	156949724	156973182	+	1.51941e-08	cg14062261	156733540	156734750	+	9.62209e-06	0.894175
rs9969217	7	99293815	G	A	0.232877	PTCD1	99416740	99466163	-	9.92373e-08	cg00702729	99755855	99756459	+	0.00835784	0.0932443
rs9969217	7	99293815	G	A	0.232877	PTCD1	99416740	99466163	-	9.92373e-08	cg22906224	99724483	99725808	+	0.00611094	0.108125
rs9969217	7	99293815	G	A	0.232877	PTCD1	99416740	99466163	-	9.92373e-08	cg24024660	99195684	99196001	+	0.00189105	0.184679
rs9969217	7	99293815	G	A	0.232877	PTCD1	99416740	99466163	-	9.92373e-08	cg12290671	99195684	99196001	+	0.000730316	0.274777
rs9969217	7	99293815	G	A	0.232877	PTCD1	99416740	99466163	-	9.92373e-08	cg03133378	99195684	99196001	+	0.000205608	0.430929
rs9969217	7	99293815	G	A	0.232877	PTCD1	99416740	99466163	-	9.92373e-08	cg05165378	99155872	99156969	+	0.00836142	0.0932253
rs9969217	7	99293815	G	A	0.232877	PTCD1	99416740	99466163	-	9.92373e-08	cg17140191	98971650	98973170	+	0.000143927	0.479476
rs9958028	18	77097729	A	G	0.333333	MBP	76978828	77133683	-	2.5954e-07	cg06954658	76737006	76741244	+	0.00872019	0.10656
rs9957877	18	13843202	C	T	0.324153	FAM210A	13663348	13726663	-	1.19051e-09	cg00963654	13801000	13801223	+	5.98438e-06	0.972483
rs9956799	18	7413567	G	A	0.0471204	PTPRM	7566783	8406861	+	3.41441e-06	cg25279586	7566558	7568830	+	0.00310991	0.000392197
rs9951480	18	35325746	T	C	0.246575	ZNF24	35332213	35345482	-	3.31296e-07	cg21290316	34408559	34409289	+	0.00997896	0.0560659
rs9944365	16	85027581	G	T	0.444867	ZDHHC7	84974182	85011535	-	6.21539e-08	cg01011769	85644948	85649027	+	0.00290519	0.346301
rs9944365	16	85027581	G	T	0.444867	ZDHHC7	84974182	85011535	-	6.21539e-08	cg27466129	85061183	85061802	+	4.71779e-17	0.998939
rs9944365	16	85027581	G	T	0.444867	ZDHHC7	84974182	85011535	-	6.21539e-08	cg27260684	85061183	85061802	+	0.0033208	0.328283
rs9944365	16	85027581	G	T	0.444867	ZDHHC7	84974182	85011535	-	6.21539e-08	cg07929310	85061183	85061802	+	8.67767e-14	0.998939
rs9944365	16	85027581	G	T	0.444867	ZDHHC7	84974182	85011535	-	6.21539e-08	cg03617683	85061183	85061802	+	1.45361e-07	0.995188
rs9944365	16	85027581	G	T	0.444867	ZDHHC7	84974182	85011535	-	6.21539e-08	cg01715842	85044731	85045436	+	1.08493e-13	0.998939
rs994430	2	96773264	A	T	0.348624	CNNM4	96760903	96811891	+	5.18955e-12	cg22880770	97166209	97166660	+	0.00124828	0.628682
rs994430	2	96773264	A	T	0.348624	CNNM4	96760903	96811891	+	5.18955e-12	cg18145105	97166209	97166660	+	0.000660402	0.71213
rs994430	2	96773264	A	T	0.348624	CNNM4	96760903	96811891	+	5.18955e-12	cg16512708	96873852	96874824	+	0.00397874	0.461094
rs9943105	1	156275454	T	C	0.254076	GLMP	156290090	156295689	-	2.61379e-30	cg18993334	156308174	156308442	+	0.000460911	0.715106
rs9943105	1	156275454	T	C	0.254076	GLMP	156290090	156295689	-	2.61379e-30	cg10585648	156308174	156308442	+	0.000581655	0.687866
rs9943105	1	156275454	T	C	0.254076	GLMP	156290090	156295689	-	2.61379e-30	cg05532239	156308174	156308442	+	0.000824857	0.644582
rs9943105	1	156275454	T	C	0.254076	GLMP	156290090	156295689	-	2.61379e-30	cg11734019	156261200	156261425	+	5.6854e-06	0.968266
rs9943105	1	156275454	T	C	0.254076	GLMP	156290090	156295689	-	2.61379e-30	cg26541780	156215369	156215899	+	7.14326e-05	0.877836
rs9943105	1	156275454	T	C	0.254076	GLMP	156290090	156295689	-	2.61379e-30	cg20302342	156215369	156215899	+	5.42365e-35	1
rs9943105	1	156275454	T	C	0.254076	GLMP	156290090	156295689	-	2.61379e-30	cg14663278	156215369	156215899	+	3.17996e-05	0.919279
rs9943105	1	156275454	T	C	0.254076	GLMP	156290090	156295689	-	2.61379e-30	cg11580676	156215369	156215899	+	1.05634e-06	0.987724
rs9943105	1	156275454	T	C	0.254076	GLMP	156290090	156295689	-	2.61379e-30	cg10046892	156215369	156215899	+	8.37139e-08	0.997148
rs9943105	1	156275454	T	C	0.254076	GLMP	156290090	156295689	-	2.61379e-30	cg06882877	156215369	156215899	+	0.000580363	0.688132
rs9943105	1	156275454	T	C	0.254076	GLMP	156290090	156295689	-	2.61379e-30	cg03954786	156215369	156215899	+	1.39641e-08	0.998993
rs9943105	1	156275454	T	C	0.254076	GLMP	156290090	156295689	-	2.61379e-30	cg03902642	156022963	156025174	+	0.00541523	0.391807
rs9942684	7	22809526	A	G	0.346037	TOMM7	22812629	22822852	-	1.38632e-15	cg17773000	23145212	23146037	+	0.00175096	0.581064
rs9940617	16	67498792	G	A	0.255605	CTCF	67562408	67639183	+	2.29019e-05	cg04202511	68118565	68119986	+	7.50874e-06	0.258631
rs9940617	16	67498792	G	A	0.255605	CTCF	67562408	67639183	+	2.29019e-05	cg26449586	67700010	67701354	+	0.00193439	0.0152329
rs9940617	16	67498792	G	A	0.255605	CTCF	67562408	67639183	+	2.29019e-05	cg00545966	67700010	67701354	+	0.00856152	0.006831
rs9940617	16	67498792	G	A	0.255605	CTCF	67562408	67639183	+	2.29019e-05	cg26919100	67693452	67695560	+	0.00842486	0.00688989
rs9940617	16	67498792	G	A	0.255605	CTCF	67562408	67639183	+	2.29019e-05	cg09482050	67686861	67687674	+	4.12275e-11	0.930514
rs9940617	16	67498792	G	A	0.255605	CTCF	67562408	67639183	+	2.29019e-05	cg09316954	67686861	67687674	+	5.48132e-10	0.923165
rs9940617	16	67498792	G	A	0.255605	CTCF	67562408	67639183	+	2.29019e-05	cg02961798	67686861	67687674	+	1.79738e-11	0.931317
rs9940617	16	67498792	G	A	0.255605	CTCF	67562408	67639183	+	2.29019e-05	cg01291088	67686861	67687674	+	8.26995e-11	0.929467
rs9940617	16	67498792	G	A	0.255605	CTCF	67562408	67639183	+	2.29019e-05	cg00510320	67686861	67687674	+	2.1346e-11	0.931181
rs9940617	16	67498792	G	A	0.255605	CTCF	67562408	67639183	+	2.29019e-05	cg00452882	67686861	67687674	+	4.33141e-12	0.932041
rs9940617	16	67498792	G	A	0.255605	CTCF	67562408	67639183	+	2.29019e-05	cg23195510	67678593	67679196	+	1.22398e-06	0.486845
rs9940617	16	67498792	G	A	0.255605	CTCF	67562408	67639183	+	2.29019e-05	cg08310837	67571253	67572728	+	9.75912e-13	0.932364
rs9940617	16	67498792	G	A	0.255605	CTCF	67562408	67639183	+	2.29019e-05	cg03615565	67571253	67572728	+	2.4484e-14	0.932567
rs9940617	16	67498792	G	A	0.255605	CTCF	67562408	67639183	+	2.29019e-05	cg01930719	67571253	67572728	+	5.97754e-09	0.895528
rs9940617	16	67498792	G	A	0.255605	CTCF	67562408	67639183	+	2.29019e-05	cg02225847	67564059	67564332	+	5.02284e-07	0.602968
rs9940617	16	67498792	G	A	0.255605	CTCF	67562408	67639183	+	2.29019e-05	cg09906145	67562576	67563390	+	0.00572951	0.00846985
rs9940617	16	67498792	G	A	0.255605	CTCF	67562408	67639183	+	2.29019e-05	cg04925864	67562576	67563390	+	1.3001e-06	0.478721
rs9940617	16	67498792	G	A	0.255605	CTCF	67562408	67639183	+	2.29019e-05	cg04185041	67562576	67563390	+	1.59186e-09	0.915133
rs9940617	16	67498792	G	A	0.255605	CTCF	67562408	67639183	+	2.29019e-05	cg27150460	67514399	67515345	+	0.00359437	0.0108891
rs9940617	16	67498792	G	A	0.255605	CTCF	67562408	67639183	+	2.29019e-05	cg08830672	67514399	67515345	+	8.64016e-06	0.243831
rs9940617	16	67498792	G	A	0.255605	CTCF	67562408	67639183	+	2.29019e-05	cg06810461	67514399	67515345	+	0.004856	0.00925789
rs9940617	16	67498792	G	A	0.255605	CTCF	67562408	67639183	+	2.29019e-05	cg05966241	67514399	67515345	+	0.000658996	0.0273435
rs9940617	16	67498792	G	A	0.255605	CTCF	67562408	67639183	+	2.29019e-05	cg03051742	67464389	67465462	+	0.000101551	0.0743614
rs9940617	16	67498792	G	A	0.255605	CTCF	67562408	67639183	+	2.29019e-05	cg01443318	67464389	67465462	+	1.39045e-13	0.932521
rs9940617	16	67498792	G	A	0.255605	CTCF	67562408	67639183	+	2.29019e-05	cg11657615	67449937	67450472	+	0.00131866	0.0187582
rs9940617	16	67498792	G	A	0.255605	CTCF	67562408	67639183	+	2.29019e-05	cg26558287	67427285	67428950	+	0.000939544	0.0225531
rs9940617	16	67498792	G	A	0.255605	CTCF	67562408	67639183	+	2.29019e-05	cg13067215	67427285	67428950	+	0.000574503	0.0294558
rs9940617	16	67498792	G	A	0.255605	CTCF	67562408	67639183	+	2.29019e-05	cg10298187	67427285	67428950	+	0.000230977	0.0481384
rs9940617	16	67498792	G	A	0.255605	CTCF	67562408	67639183	+	2.29019e-05	cg10096948	67427285	67428950	+	8.15049e-06	0.249915
rs9940617	16	67498792	G	A	0.255605	CTCF	67562408	67639183	+	2.29019e-05	cg07355841	67427285	67428950	+	0.00591972	0.00832259
rs9940617	16	67498792	G	A	0.255605	CTCF	67562408	67639183	+	2.29019e-05	cg01755541	67427285	67428950	+	0.000109175	0.0715996
rs9940617	16	67498792	G	A	0.255605	CTCF	67562408	67639183	+	2.29019e-05	cg09899220	67233033	67233862	+	0.00112507	0.0204489
rs9940617	16	67498792	G	A	0.255605	CTCF	67562408	67639183	+	2.29019e-05	cg01397449	67217717	67219219	+	0.00479909	0.00931684
rs9940617	16	67498792	G	A	0.255605	CTCF	67562408	67639183	+	2.29019e-05	cg02606058	67195601	67195827	+	0.000877384	0.0234077
rs9940617	16	67498792	G	A	0.255605	CTCF	67562408	67639183	+	2.29019e-05	cg08713858	67034471	67035340	+	0.00560712	0.00856868
rs9939959	16	37376	C	A	0.45283	IL9RP3	29337	38321	-	3.28948e-15	cg13005329	729439	735815	+	0.00421446	0.466734
rs9939959	16	37376	C	A	0.45283	IL9RP3	29337	38321	-	3.28948e-15	cg03792876	72844	73151	+	0.00679883	0.39668
rs9938788	16	53447510	G	C	0.258197	RP11-44F14.7	53478958	53481550	-	4.07491e-09	cg02965178	53536502	53537685	+	1.15269e-10	0.999443
rs9937560	16	68401122	C	A	0.162409	SMPD3	68358326	68448688	-	3.57624e-08	cg13920367	68771035	68772344	+	8.525e-05	0.368866
rs9937560	16	68401122	C	A	0.162409	SMPD3	68358326	68448688	-	3.57624e-08	cg03178042	68543926	68544303	+	0.00836507	0.0609753
rs9937560	16	68401122	C	A	0.162409	SMPD3	68358326	68448688	-	3.57624e-08	cg19297232	68480865	68482822	+	1.55143e-17	0.994547
rs9937560	16	68401122	C	A	0.162409	SMPD3	68358326	68448688	-	3.57624e-08	cg17217677	68480865	68482822	+	1.58805e-05	0.571058
rs9937560	16	68401122	C	A	0.162409	SMPD3	68358326	68448688	-	3.57624e-08	cg15201635	68480865	68482822	+	5.68229e-08	0.952081
rs9937560	16	68401122	C	A	0.162409	SMPD3	68358326	68448688	-	3.57624e-08	cg10426893	68480865	68482822	+	1.84586e-23	0.994548
rs9937560	16	68401122	C	A	0.162409	SMPD3	68358326	68448688	-	3.57624e-08	cg07461772	68480865	68482822	+	0.000426971	0.210736
rs9937560	16	68401122	C	A	0.162409	SMPD3	68358326	68448688	-	3.57624e-08	cg06106242	68480865	68482822	+	1.65436e-14	0.994526
rs9937560	16	68401122	C	A	0.162409	SMPD3	68358326	68448688	-	3.57624e-08	cg26899718	68404908	68406273	+	0.000215495	0.271111
rs9936476	16	84071707	C	T	0.208202	MBTPS1	84053762	84116906	-	1.07303e-07	cg10428917	84085867	84086115	+	0.00443281	0.0962692
rs9936476	16	84071707	C	T	0.208202	MBTPS1	84053762	84116906	-	1.07303e-07	cg06572904	84085867	84086115	+	5.02143e-08	0.974881
rs9936476	16	84071707	C	T	0.208202	MBTPS1	84053762	84116906	-	1.07303e-07	cg04337257	84085867	84086115	+	0.00583867	0.0846861
rs9936476	16	84071707	C	T	0.208202	MBTPS1	84053762	84116906	-	1.07303e-07	cg04031383	84085867	84086115	+	0.00105353	0.183277
rs9936474	16	29921370	T	C	0.243056	KCTD13	29905013	29927035	-	7.70565e-08	cg06038367	30194748	30195357	+	0.000692749	0.326023
rs9936474	16	29921370	T	C	0.243056	KCTD13	29905013	29927035	-	7.70565e-08	cg05806717	30102817	30103695	+	3.35768e-07	0.970096
rs9936474	16	29921370	T	C	0.243056	KCTD13	29905013	29927035	-	7.70565e-08	cg05676562	30102817	30103695	+	3.60175e-07	0.969024
rs9936474	16	29921370	T	C	0.243056	KCTD13	29905013	29927035	-	7.70565e-08	cg06985993	30042308	30042612	+	0.00704931	0.120805
rs9936474	16	29921370	T	C	0.243056	KCTD13	29905013	29927035	-	7.70565e-08	cg08020395	30032785	30033131	+	0.00985638	0.103162
rs9936474	16	29921370	T	C	0.243056	KCTD13	29905013	29927035	-	7.70565e-08	cg07041748	30022652	30023007	+	0.0074199	0.117939
rs9936474	16	29921370	T	C	0.243056	KCTD13	29905013	29927035	-	7.70565e-08	cg06334689	30022652	30023007	+	1.2366e-19	0.997014
rs9936474	16	29921370	T	C	0.243056	KCTD13	29905013	29927035	-	7.70565e-08	cg06015834	30022652	30023007	+	0.00440613	0.150139
rs9936474	16	29921370	T	C	0.243056	KCTD13	29905013	29927035	-	7.70565e-08	cg04502620	30022652	30023007	+	3.94882e-10	0.996446
rs9936474	16	29921370	T	C	0.243056	KCTD13	29905013	29927035	-	7.70565e-08	cg08515989	29912897	29913203	+	0.00736775	0.11833
rs9936474	16	29921370	T	C	0.243056	KCTD13	29905013	29927035	-	7.70565e-08	cg00406621	29465354	29467143	+	0.00896641	0.107884
rs9932977	16	74701250	G	A	0.227139	MLKL	74671856	74700960	-	1.50318e-21	cg26791266	74734153	74734572	+	6.89712e-07	0.98821
rs9932977	16	74701250	G	A	0.227139	MLKL	74671856	74700960	-	1.50318e-21	cg10284440	74734153	74734572	+	1.35067e-12	0.999993
rs9932977	16	74701250	G	A	0.227139	MLKL	74671856	74700960	-	1.50318e-21	cg02303386	74734153	74734572	+	0.000137979	0.815663
rs9932977	16	74701250	G	A	0.227139	MLKL	74671856	74700960	-	1.50318e-21	cg01046070	74734153	74734572	+	3.04767e-13	0.999997
rs9930691	16	37217	A	G	0.45283	SNRNP25	53011	57669	+	6.10216e-09	cg13005329	729439	735815	+	0.00445374	0.406431
rs9928222	16	2936322	T	C	0.262363	FLYWCH1	2911938	2951208	+	1.13985e-31	cg07150585	3546367	3546769	+	0.000725001	0.665859
rs9928222	16	2936322	T	C	0.262363	FLYWCH1	2911938	2951208	+	1.13985e-31	cg05630773	3016647	3020326	+	0.000406642	0.734098
rs9928222	16	2936322	T	C	0.262363	FLYWCH1	2911938	2951208	+	1.13985e-31	cg06319762	2014165	2015451	+	0.00823236	0.341972
rs9927842	16	15059860	T	C	0.142857	NPIPP1	15104313	15123498	-	1.29118e-16	cg02496447	15247871	15249155	+	5.79142e-17	0.999999
rs9927842	16	15059860	T	C	0.142857	NPIPP1	15104313	15123498	-	1.29118e-16	cg00960790	15247871	15249155	+	3.37179e-08	0.992317
rs9927842	16	15059860	T	C	0.142857	NPIPP1	15104313	15123498	-	1.29118e-16	cg27102117	15227123	15228137	+	4.94642e-10	0.998976
rs9927842	16	15059860	T	C	0.142857	NPIPP1	15104313	15123498	-	1.29118e-16	cg06065800	15227123	15228137	+	9.38385e-06	0.899415
rs9927842	16	15059860	T	C	0.142857	NPIPP1	15104313	15123498	-	1.29118e-16	cg03263237	15227123	15228137	+	0.000394538	0.610427
rs9927842	16	15059860	T	C	0.142857	NPIPP1	15104313	15123498	-	1.29118e-16	cg09752021	15223724	15224262	+	0.00656294	0.305056
rs9927842	16	15059860	T	C	0.142857	NPIPP1	15104313	15123498	-	1.29118e-16	cg04381865	15221569	15222202	+	4.1772e-29	0.999999
rs9927842	16	15059860	T	C	0.142857	NPIPP1	15104313	15123498	-	1.29118e-16	cg01933576	15083367	15084045	+	0.00835976	0.282884
rs9927842	16	15059860	T	C	0.142857	NPIPP1	15104313	15123498	-	1.29118e-16	cg04806421	15068517	15069461	+	0.00538883	0.323905
rs9927842	16	15059860	T	C	0.142857	NPIPP1	15104313	15123498	-	1.29118e-16	cg07549590	15018806	15019032	+	1.0752e-25	0.999999
rs9927842	16	15059860	T	C	0.142857	NPIPP1	15104313	15123498	-	1.29118e-16	cg01710670	15018806	15019032	+	9.18372e-28	0.999999
rs9927842	16	15059860	T	C	0.142857	NPIPP1	15104313	15123498	-	1.29118e-16	cg19511817	14918472	14918799	+	0.00961838	0.270544
rs9924119	16	71309494	T	C	0.329114	CMTR2	71281390	71289715	-	1.35872e-06	cg04174180	71495774	71496260	+	0.00386543	0.0729351
rs9924119	16	71309494	T	C	0.329114	CMTR2	71281390	71289715	-	1.35872e-06	cg02772880	71264361	71264659	+	2.66508e-06	0.852773
rs9915894	17	18849465	T	C	0.150943	TVP23B	18780996	18806714	+	3.32111e-06	cg01136380	18874685	18874887	+	0.00962342	0.00608313
rs9915894	17	18849465	T	C	0.150943	TVP23B	18780996	18806714	+	3.32111e-06	cg25390199	18761274	18761853	+	1.18479e-07	0.550264
rs9915894	17	18849465	T	C	0.150943	TVP23B	18780996	18806714	+	3.32111e-06	cg20284682	18684526	18685009	+	3.45531e-05	0.0779899
rs9915489	17	43021209	A	T	0.372642	TMEM106A	43211836	43220041	+	3.61985e-08	cg16351569	43449055	43449286	+	0.00673312	0.253625
rs9915489	17	43021209	A	T	0.372642	VAT1	43014606	43025123	-	5.83353e-07	cg16351569	43449055	43449286	+	0.00673312	0.0952599
rs9908468	17	76378449	T	G	0.119403	SPHK1	76376585	76387860	+	6.74349e-07	cg25986496	76210130	76210627	+	0.0029455	0.0107492
rs9908468	17	76378449	T	G	0.119403	SPHK1	76376585	76387860	+	6.74349e-07	cg24247425	76210130	76210627	+	0.00376419	0.00972241
rs9904779	17	6995296	C	G	0.217125	ALOX12	6996066	7010736	+	4.04305e-14	cg21090344	6945390	6947521	+	0.000233037	0.760521
rs9904779	17	6995296	C	G	0.217125	ALOX12	6996066	7010736	+	4.04305e-14	cg16374411	6945390	6947521	+	0.000409895	0.701021
rs9904779	17	6995296	C	G	0.217125	ALOX12	6996066	7010736	+	4.04305e-14	cg14950751	6945390	6947521	+	0.000311969	0.730793
rs9904779	17	6995296	C	G	0.217125	ALOX12	6996066	7010736	+	4.04305e-14	cg05047710	6915825	6916201	+	5.39454e-06	0.961067
rs9904779	17	6995296	C	G	0.217125	ALOX12	6996066	7010736	+	4.04305e-14	cg25987502	6898821	6900427	+	2.15573e-16	0.999999
rs9904779	17	6995296	C	G	0.217125	ALOX12	6996066	7010736	+	4.04305e-14	cg21237687	6898821	6900427	+	8.08608e-31	0.999999
rs9904779	17	6995296	C	G	0.217125	ALOX12	6996066	7010736	+	4.04305e-14	cg19536664	6898821	6900427	+	7.5679e-42	0.999999
rs9904779	17	6995296	C	G	0.217125	ALOX12	6996066	7010736	+	4.04305e-14	cg19294448	6898821	6900427	+	5.42659e-10	0.999755
rs9904779	17	6995296	C	G	0.217125	ALOX12	6996066	7010736	+	4.04305e-14	cg14375499	6898821	6900427	+	1.8437e-15	0.999999
rs9904779	17	6995296	C	G	0.217125	ALOX12	6996066	7010736	+	4.04305e-14	cg12262378	6898821	6900427	+	2.92955e-32	0.999999
rs9904779	17	6995296	C	G	0.217125	ALOX12	6996066	7010736	+	4.04305e-14	cg09737314	6898821	6900427	+	3.70562e-30	0.999999
rs9904779	17	6995296	C	G	0.217125	ALOX12	6996066	7010736	+	4.04305e-14	cg08946332	6898821	6900427	+	0.00153599	0.537135
rs9904779	17	6995296	C	G	0.217125	ALOX12	6996066	7010736	+	4.04305e-14	cg05657792	6898821	6900427	+	2.15606e-31	0.999999
rs9904779	17	6995296	C	G	0.217125	ALOX12	6996066	7010736	+	4.04305e-14	cg05215748	6898821	6900427	+	0.00675279	0.348635
rs9904779	17	6995296	C	G	0.217125	ALOX12	6996066	7010736	+	4.04305e-14	cg05215272	6898821	6900427	+	3.69366e-36	0.999999
rs9904779	17	6995296	C	G	0.217125	ALOX12	6996066	7010736	+	4.04305e-14	cg03762994	6898821	6900427	+	1.53401e-31	0.999999
rs9904779	17	6995296	C	G	0.217125	ALOX12	6996066	7010736	+	4.04305e-14	cg03760483	6898821	6900427	+	9.48499e-31	0.999999
rs9904779	17	6995296	C	G	0.217125	ALOX12	6996066	7010736	+	4.04305e-14	cg03407747	6898821	6900427	+	7.19463e-30	0.999999
rs9904779	17	6995296	C	G	0.217125	ALOX12	6996066	7010736	+	4.04305e-14	cg03404566	6898821	6900427	+	3.29749e-30	0.999999
rs9904779	17	6995296	C	G	0.217125	ALOX12	6996066	7010736	+	4.04305e-14	cg02493798	6898821	6900427	+	1.67294e-33	0.999999
rs9902852	17	18673408	G	A	0.245879	ZNF286B	18658430	18682262	-	1.3526e-05	cg20284682	18684526	18685009	+	0.00250139	0.0165556
rs9902852	17	18673408	G	A	0.245879	ZNF286B	18658430	18682262	-	1.3526e-05	cg09600406	18585240	18585829	+	2.80469e-14	0.946711
rs9902852	17	18673408	G	A	0.245879	ZNF286B	18658430	18682262	-	1.3526e-05	cg16927664	18575710	18576477	+	8.75265e-06	0.279959
rs9902852	17	18673408	G	A	0.245879	ZNF286B	18658430	18682262	-	1.3526e-05	cg21499006	18538248	18538813	+	0.000571651	0.0364559
rs9902852	17	18673408	G	A	0.245879	ZNF286B	18658430	18682262	-	1.3526e-05	cg25492364	18266423	18267007	+	0.00711095	0.00949398
rs9902354	17	75531479	A	G	0.202572	LLGL2	75525081	75575208	+	6.32281e-06	cg05761277	76354819	76357038	+	0.00468598	0.0122302
rs9902354	17	75531479	A	G	0.202572	LLGL2	75525081	75575208	+	6.32281e-06	cg20959920	75242872	75243613	+	0.00877275	0.00894193
rs9900120	17	10693396	C	T	0.351227	SCO1	10672475	10698375	-	3.65694e-16	cg26234644	10632790	10633490	+	1.41166e-18	1
rs9900120	17	10693396	C	T	0.351227	SCO1	10672475	10698375	-	3.65694e-16	cg11750736	10632790	10633490	+	4.85613e-13	0.999999
rs9900120	17	10693396	C	T	0.351227	SCO1	10672475	10698375	-	3.65694e-16	cg00549475	10632790	10633490	+	4.97782e-05	0.922463
rs9900120	17	10693396	C	T	0.351227	SCO1	10672475	10698375	-	3.65694e-16	cg12478185	10600426	10601199	+	0.000183777	0.84327
rs9900120	17	10693396	C	T	0.351227	MYH3	10628527	10657309	-	2.42649e-08	cg26234644	10632790	10633490	+	1.41166e-18	0.999249
rs9900120	17	10693396	C	T	0.351227	MYH3	10628527	10657309	-	2.42649e-08	cg11750736	10632790	10633490	+	4.85613e-13	0.999248
rs9900120	17	10693396	C	T	0.351227	MYH3	10628527	10657309	-	2.42649e-08	cg00549475	10632790	10633490	+	4.97782e-05	0.871114
rs9900120	17	10693396	C	T	0.351227	MYH3	10628527	10657309	-	2.42649e-08	cg12478185	10600426	10601199	+	0.000183777	0.754009
rs9899346	17	74253556	G	C	0.477113	TTYH2	74213515	74262020	+	7.33145e-07	cg09464728	74533282	74534566	+	0.00988925	0.0806055
rs9899346	17	74253556	G	C	0.477113	TTYH2	74213515	74262020	+	7.33145e-07	cg10287483	74303479	74304428	+	0.00157665	0.20935
rs9897629	17	7954032	G	A	0.0841837	TRAPPC1	7930346	7932123	-	4.69968e-07	cg25294526	7788262	7789091	+	7.21059e-05	0.0147352
rs9897409	17	3160120	T	C	0.319149	SRR	2303384	2325260	+	3.28892e-06	cg18013303	2415062	2415362	+	0.00867355	0.0279861
rs9895779	17	80483356	G	T	0.224702	RPTOR	80544820	80966371	+	2.35861e-07	cg01543184	79880450	79880872	+	0.00681605	0.0657894
rs9895413	17	7984782	C	T	0.28821	CNTROB	7932102	7949918	+	2.20144e-11	cg26706811	7452151	7452645	+	0.000203446	0.81311
rs9890797	17	4770314	T	C	0.364486	VMO1	4785286	4786433	-	2.21786e-31	cg24182328	4692250	4693977	+	0.00798993	0.366624
rs9890797	17	4770314	T	C	0.364486	VMO1	4785286	4786433	-	2.21786e-31	cg13170005	4692250	4693977	+	0.000993106	0.664737
rs9890797	17	4770314	T	C	0.364486	ZMYND15	4740016	4746119	+	8.19275e-12	cg24182328	4692250	4693977	+	0.00798993	0.365564
rs9890797	17	4770314	T	C	0.364486	ZMYND15	4740016	4746119	+	8.19275e-12	cg13170005	4692250	4693977	+	0.000993106	0.663718
rs9889937	17	18668053	A	G	0.245879	FOXO3B	18670947	18672873	-	8.13637e-11	cg20284682	18684526	18685009	+	0.00287979	0.458562
rs9889937	17	18668053	A	G	0.245879	FOXO3B	18670947	18672873	-	8.13637e-11	cg09600406	18585240	18585829	+	2.45637e-14	0.999944
rs9889937	17	18668053	A	G	0.245879	FOXO3B	18670947	18672873	-	8.13637e-11	cg16927664	18575710	18576477	+	1.34456e-05	0.944095
rs9889937	17	18668053	A	G	0.245879	FOXO3B	18670947	18672873	-	8.13637e-11	cg21499006	18538248	18538813	+	0.000433768	0.705677
rs9889937	17	18668053	A	G	0.245879	FOXO3B	18670947	18672873	-	8.13637e-11	cg25492364	18266423	18267007	+	0.00591482	0.364798
rs9889785	17	14295478	T	A	0.142857	RP11-214O1.2	14303855	14305505	+	2.65919e-09	cg27369542	14204169	14207702	+	0.00091502	0.244423
rs9889785	17	14295478	T	A	0.142857	RP11-214O1.2	14303855	14305505	+	2.65919e-09	cg26572811	14204169	14207702	+	0.00137684	0.211744
rs9889785	17	14295478	T	A	0.142857	RP11-214O1.2	14303855	14305505	+	2.65919e-09	cg26418770	14204169	14207702	+	0.00631828	0.11938
rs9889785	17	14295478	T	A	0.142857	RP11-214O1.2	14303855	14305505	+	2.65919e-09	cg20731875	14204169	14207702	+	1.08192e-06	0.881021
rs9889785	17	14295478	T	A	0.142857	RP11-214O1.2	14303855	14305505	+	2.65919e-09	cg20152539	14204169	14207702	+	0.00798832	0.108907
rs9889785	17	14295478	T	A	0.142857	RP11-214O1.2	14303855	14305505	+	2.65919e-09	cg17863312	14204169	14207702	+	0.00178151	0.192914
rs9889785	17	14295478	T	A	0.142857	RP11-214O1.2	14303855	14305505	+	2.65919e-09	cg16619378	14204169	14207702	+	1.18382e-13	0.997651
rs9889785	17	14295478	T	A	0.142857	RP11-214O1.2	14303855	14305505	+	2.65919e-09	cg15119650	14204169	14207702	+	3.90869e-05	0.581042
rs9889785	17	14295478	T	A	0.142857	RP11-214O1.2	14303855	14305505	+	2.65919e-09	cg14016875	14204169	14207702	+	5.6354e-08	0.966314
rs9889785	17	14295478	T	A	0.142857	RP11-214O1.2	14303855	14305505	+	2.65919e-09	cg13443605	14204169	14207702	+	4.34298e-07	0.918788
rs9889785	17	14295478	T	A	0.142857	RP11-214O1.2	14303855	14305505	+	2.65919e-09	cg03832440	14204169	14207702	+	8.41437e-11	0.996282
rs9889785	17	14295478	T	A	0.142857	RP11-214O1.2	14303855	14305505	+	2.65919e-09	cg23280506	14201727	14202052	+	0.00615819	0.12058
rs9889785	17	14295478	T	A	0.142857	RP11-214O1.2	14303855	14305505	+	2.65919e-09	cg10519417	14201727	14202052	+	0.00023434	0.376692
rs9889785	17	14295478	T	A	0.142857	RP11-214O1.2	14303855	14305505	+	2.65919e-09	cg21649089	14200580	14200996	+	5.55883e-05	0.540689
rs9889785	17	14295478	T	A	0.142857	RP11-214O1.2	14303855	14305505	+	2.65919e-09	cg21275801	14200580	14200996	+	0.00399234	0.142577
rs9889785	17	14295478	T	A	0.142857	RP11-214O1.2	14303855	14305505	+	2.65919e-09	cg18593317	14200580	14200996	+	1.97477e-05	0.655982
rs9889612	17	8001066	T	C	0.428094	CNTROB	7932102	7949918	+	1.29422e-06	cg03643817	8092419	8093706	+	0.00955189	0.0589221
rs9889612	17	8001066	T	C	0.428094	CNTROB	7932102	7949918	+	1.29422e-06	cg14918082	7835172	7835569	+	0.00177182	0.146327
rs9889612	17	8001066	T	C	0.428094	CNTROB	7932102	7949918	+	1.29422e-06	cg27162435	7832533	7833164	+	0.000239123	0.368534
rs9889612	17	8001066	T	C	0.428094	CNTROB	7932102	7949918	+	1.29422e-06	cg23365801	7832533	7833164	+	0.000131379	0.457862
rs9889612	17	8001066	T	C	0.428094	CNTROB	7932102	7949918	+	1.29422e-06	cg21017569	7832533	7833164	+	0.00659672	0.0722778
rs9889612	17	8001066	T	C	0.428094	CNTROB	7932102	7949918	+	1.29422e-06	cg16513459	7832533	7833164	+	0.000375295	0.306625
rs9889612	17	8001066	T	C	0.428094	CNTROB	7932102	7949918	+	1.29422e-06	cg15951188	7832533	7833164	+	0.00105039	0.190614
rs9889612	17	8001066	T	C	0.428094	CNTROB	7932102	7949918	+	1.29422e-06	cg13407335	7832533	7833164	+	0.000148233	0.439424
rs9889612	17	8001066	T	C	0.428094	CNTROB	7932102	7949918	+	1.29422e-06	cg13377102	7832533	7833164	+	0.000886575	0.20708
rs9889612	17	8001066	T	C	0.428094	CNTROB	7932102	7949918	+	1.29422e-06	cg01323777	7832533	7833164	+	9.86161e-05	0.502077
rs9889287	17	1631849	T	G	0.400974	SCARF1	1633859	1645747	-	2.83852e-11	cg23753182	1587788	1588400	+	9.4796e-07	0.993507
rs9889287	17	1631849	T	G	0.400974	SCARF1	1633859	1645747	-	2.83852e-11	cg14177325	1538416	1538851	+	0.00159145	0.604319
rs9889287	17	1631849	T	G	0.400974	SCARF1	1633859	1645747	-	2.83852e-11	cg16061354	1531111	1533229	+	8.67114e-05	0.900704
rs9889287	17	1631849	T	G	0.400974	SCARF1	1633859	1645747	-	2.83852e-11	cg09329516	1509883	1510101	+	0.00924025	0.349055
rs9886975	3	195608718	G	T	0.290598	LINC00969	195658063	195739964	+	1.04994e-06	cg14561079	195681289	195681563	+	0.000275919	0.252104
rs9886975	3	195608718	G	T	0.290598	LINC00969	195658063	195739964	+	1.04994e-06	cg03732638	195681289	195681563	+	1.53645e-08	0.981587
rs9886975	3	195608718	G	T	0.290598	LINC00969	195658063	195739964	+	1.04994e-06	cg19955173	195600846	195602361	+	0.00470014	0.0624885
rs9886975	3	195608718	G	T	0.290598	LINC00969	195658063	195739964	+	1.04994e-06	cg23170091	195488596	195489381	+	0.00229667	0.0907871
rs9886975	3	195608718	G	T	0.290598	LINC00969	195658063	195739964	+	1.04994e-06	cg16034541	195488596	195489381	+	0.00341984	0.0738268
rs9886975	3	195608718	G	T	0.290598	LINC00969	195658063	195739964	+	1.04994e-06	cg01784063	195488596	195489381	+	0.000274304	0.252746
rs9886975	3	195608718	G	T	0.290598	LINC00969	195658063	195739964	+	1.04994e-06	cg19984853	195477712	195477983	+	0.00831636	0.046238
rs9886975	3	195608718	G	T	0.290598	LINC00969	195658063	195739964	+	1.04994e-06	cg01889684	195477712	195477983	+	2.72358e-09	0.987077
rs9886975	3	195608718	G	T	0.290598	LINC00969	195658063	195739964	+	1.04994e-06	cg22891161	195452005	195452645	+	0.00992919	0.0420996
rs9886975	3	195608718	G	T	0.290598	LINC00969	195658063	195739964	+	1.04994e-06	cg06235246	195384522	195385580	+	4.74322e-09	0.985885
rs9886975	3	195608718	G	T	0.290598	LINC00969	195658063	195739964	+	1.04994e-06	cg16702191	195358441	195358686	+	6.36817e-05	0.44144
rs9886975	3	195608718	G	T	0.290598	LINC00969	195658063	195739964	+	1.04994e-06	cg18535702	195351370	195351961	+	5.12518e-06	0.773172
rs9886975	3	195608718	G	T	0.290598	LINC00969	195658063	195739964	+	1.04994e-06	cg25512381	195345953	195346308	+	1.6269e-06	0.867175
rs9886975	3	195608718	G	T	0.290598	LINC00969	195658063	195739964	+	1.04994e-06	cg10283879	195345953	195346308	+	0.00264443	0.0844015
rs9886975	3	195608718	G	T	0.290598	LINC00969	195658063	195739964	+	1.04994e-06	cg07615127	195345953	195346308	+	3.79202e-09	0.986414
rs9886975	3	195608718	G	T	0.290598	LINC00969	195658063	195739964	+	1.04994e-06	cg06184870	195345953	195346308	+	4.79641e-07	0.926745
rs9886975	3	195608718	G	T	0.290598	LINC00969	195658063	195739964	+	1.04994e-06	cg05051571	195345953	195346308	+	2.66545e-08	0.978284
rs9886975	3	195608718	G	T	0.290598	MUC20P1	195614948	195620233	+	5.86471e-08	cg14561079	195681289	195681563	+	0.000275919	0.572179
rs9886975	3	195608718	G	T	0.290598	MUC20P1	195614948	195620233	+	5.86471e-08	cg03732638	195681289	195681563	+	1.53645e-08	0.996031
rs9886975	3	195608718	G	T	0.290598	MUC20P1	195614948	195620233	+	5.86471e-08	cg19955173	195600846	195602361	+	0.00470014	0.209014
rs9886975	3	195608718	G	T	0.290598	MUC20P1	195614948	195620233	+	5.86471e-08	cg23170091	195488596	195489381	+	0.00229667	0.283616
rs9886975	3	195608718	G	T	0.290598	MUC20P1	195614948	195620233	+	5.86471e-08	cg16034541	195488596	195489381	+	0.00341984	0.240136
rs9886975	3	195608718	G	T	0.290598	MUC20P1	195614948	195620233	+	5.86471e-08	cg01784063	195488596	195489381	+	0.000274304	0.573012
rs9886975	3	195608718	G	T	0.290598	MUC20P1	195614948	195620233	+	5.86471e-08	cg19984853	195477712	195477983	+	0.00831636	0.161204
rs9886975	3	195608718	G	T	0.290598	MUC20P1	195614948	195620233	+	5.86471e-08	cg01889684	195477712	195477983	+	2.72358e-09	0.997451
rs9886975	3	195608718	G	T	0.290598	MUC20P1	195614948	195620233	+	5.86471e-08	cg22891161	195452005	195452645	+	0.00992919	0.148375
rs9886975	3	195608718	G	T	0.290598	MUC20P1	195614948	195620233	+	5.86471e-08	cg06235246	195384522	195385580	+	4.74322e-09	0.997144
rs9886975	3	195608718	G	T	0.290598	MUC20P1	195614948	195620233	+	5.86471e-08	cg16702191	195358441	195358686	+	6.36817e-05	0.758449
rs9886975	3	195608718	G	T	0.290598	MUC20P1	195614948	195620233	+	5.86471e-08	cg18535702	195351370	195351961	+	5.12518e-06	0.931734
rs9886975	3	195608718	G	T	0.290598	MUC20P1	195614948	195620233	+	5.86471e-08	cg25512381	195345953	195346308	+	1.6269e-06	0.963488
rs9886975	3	195608718	G	T	0.290598	MUC20P1	195614948	195620233	+	5.86471e-08	cg10283879	195345953	195346308	+	0.00264443	0.267656
rs9886975	3	195608718	G	T	0.290598	MUC20P1	195614948	195620233	+	5.86471e-08	cg07615127	195345953	195346308	+	3.79202e-09	0.99728
rs9886975	3	195608718	G	T	0.290598	MUC20P1	195614948	195620233	+	5.86471e-08	cg06184870	195345953	195346308	+	4.79641e-07	0.981167
rs9886975	3	195608718	G	T	0.290598	MUC20P1	195614948	195620233	+	5.86471e-08	cg05051571	195345953	195346308	+	2.66545e-08	0.995171
rs9883550	3	194681925	G	A	0.376518	LSG1	194640789	194672477	-	2.70968e-07	cg20668765	194406441	194409045	+	3.28555e-21	0.996892
rs9883550	3	194681925	G	A	0.376518	LSG1	194640789	194672477	-	2.70968e-07	cg06483076	194406441	194409045	+	0.00691114	0.133357
rs9883550	3	194681925	G	A	0.376518	LSG1	194640789	194672477	-	2.70968e-07	cg00806461	194406441	194409045	+	3.45575e-06	0.937823
rs9883550	3	194681925	G	A	0.376518	LSG1	194640789	194672477	-	2.70968e-07	cg00166216	194406441	194409045	+	1.26626e-07	0.989044
rs9883550	3	194681925	G	A	0.376518	LSG1	194640789	194672477	-	2.70968e-07	cg15217432	194392809	194393378	+	0.00701178	0.132385
rs9883550	3	194681925	G	A	0.376518	LSG1	194640789	194672477	-	2.70968e-07	cg00181432	194392809	194393378	+	0.00236005	0.224788
rs9882740	3	49665051	T	C	0.434343	APEH	49674003	49683963	+	3.28417e-06	cg14019146	50242551	50243589	+	0.00344042	0.0634885
rs9882740	3	49665051	T	C	0.434343	APEH	49674003	49683963	+	3.28417e-06	cg21837569	50126253	50127204	+	0.00171408	0.0935853
rs9882740	3	49665051	T	C	0.434343	APEH	49674003	49683963	+	3.28417e-06	cg12257692	49977368	49978196	+	0.00738958	0.0411929
rs9882740	3	49665051	T	C	0.434343	APEH	49674003	49683963	+	3.28417e-06	cg02060096	49977368	49978196	+	0.00971325	0.0352691
rs9882740	3	49665051	T	C	0.434343	APEH	49674003	49683963	+	3.28417e-06	cg24308560	49940889	49941426	+	0.00113583	0.11708
rs9882740	3	49665051	T	C	0.434343	APEH	49674003	49683963	+	3.28417e-06	cg18129748	49940889	49941426	+	0.000284852	0.236467
rs9882740	3	49665051	T	C	0.434343	APEH	49674003	49683963	+	3.28417e-06	cg27360567	49940100	49940431	+	0.000957604	0.128281
rs9882740	3	49665051	T	C	0.434343	APEH	49674003	49683963	+	3.28417e-06	cg21612339	49760864	49761895	+	1.06674e-05	0.701464
rs9882740	3	49665051	T	C	0.434343	APEH	49674003	49683963	+	3.28417e-06	cg20832320	49710969	49712279	+	0.000180405	0.291042
rs9882740	3	49665051	T	C	0.434343	APEH	49674003	49683963	+	3.28417e-06	cg06313718	49710969	49712279	+	4.7704e-06	0.792797
rs9882740	3	49665051	T	C	0.434343	APEH	49674003	49683963	+	3.28417e-06	cg03060546	49710969	49712279	+	0.000138839	0.325522
rs9882740	3	49665051	T	C	0.434343	APEH	49674003	49683963	+	3.28417e-06	cg08510456	49591579	49592534	+	3.89263e-05	0.514493
rs9882740	3	49665051	T	C	0.434343	APEH	49674003	49683963	+	3.28417e-06	cg04363536	49466479	49466843	+	0.00123299	0.112009
rs9882740	3	49665051	T	C	0.434343	APEH	49674003	49683963	+	3.28417e-06	cg18642234	49394856	49395942	+	0.00346488	0.0632359
rs9882740	3	49665051	T	C	0.434343	APEH	49674003	49683963	+	3.28417e-06	cg14798641	49314438	49314815	+	0.00130776	0.108493
rs9881273	3	58192035	C	G	0.395161	ABHD6	58237507	58295693	+	8.86738e-07	cg05945274	58291814	58292385	+	0.002776	0.131031
rs9881273	3	58192035	C	G	0.395161	ABHD6	58237507	58295693	+	8.86738e-07	cg00206999	58223102	58224364	+	0.00901622	0.0699078
rs9881273	3	58192035	C	G	0.395161	ABHD6	58237507	58295693	+	8.86738e-07	cg20788021	58163470	58163680	+	0.000278506	0.377345
rs9881273	3	58192035	C	G	0.395161	ABHD6	58237507	58295693	+	8.86738e-07	cg17778607	58163470	58163680	+	0.000121471	0.501756
rs987618	2	20062607	T	C	0.247268	LAPTM4A	20032651	20052028	-	2.38958e-06	cg24416238	20212068	20212783	+	4.11284e-11	0.978885
rs9875719	3	196175105	T	G	0.428571	MUC20	195720883	195741123	+	6.19592e-06	cg22386920	195934213	195934446	+	0.00685801	0.0296151
rs9875719	3	196175105	T	G	0.428571	MUC20	195720883	195741123	+	6.19592e-06	cg20970111	195934213	195934446	+	0.00963262	0.0243651
rs9875719	3	196175105	T	G	0.428571	MUC20	195720883	195741123	+	6.19592e-06	cg07111415	195934213	195934446	+	0.000718809	0.106346
rs9872799	3	184711115	T	G	0.169643	MAGEF1	184710368	184712002	-	4.18725e-16	cg26152983	184429367	184429907	+	0.000328149	0.673549
rs9872799	3	184711115	T	G	0.169643	MAGEF1	184710368	184712002	-	4.18725e-16	cg25777212	184429367	184429907	+	9.16478e-06	0.924893
rs9866749	3	49613502	A	T	0.189597	LAMB2	49121115	49133118	-	7.51462e-06	cg20832320	49710969	49712279	+	0.00280443	0.012492
rs9866749	3	49613502	A	T	0.189597	LAMB2	49121115	49133118	-	7.51462e-06	cg04363536	49466479	49466843	+	1.24899e-20	0.942911
rs9866749	3	49613502	A	T	0.189597	LAMB2	49121115	49133118	-	7.51462e-06	cg16083429	49236568	49237328	+	0.00415396	0.0102897
rs9866749	3	49613502	A	T	0.189597	LAMB2	49121115	49133118	-	7.51462e-06	cg12468774	49236568	49237328	+	0.00031956	0.03669
rs9866749	3	49613502	A	T	0.189597	LAMB2	49121115	49133118	-	7.51462e-06	cg04581018	49236568	49237328	+	0.00147916	0.0171543
rs9866749	3	49613502	A	T	0.189597	LAMB2	49121115	49133118	-	7.51462e-06	cg03352189	49236568	49237328	+	0.00985111	0.00674312
rs9866749	3	49613502	A	T	0.189597	LAMB2	49121115	49133118	-	7.51462e-06	cg02938205	49236568	49237328	+	0.00123541	0.0187594
rs9866749	3	49613502	A	T	0.189597	LAMB2	49121115	49133118	-	7.51462e-06	cg01454592	49236568	49237328	+	9.68923e-05	0.0657498
rs9866749	3	49613502	A	T	0.189597	LAMB2	49121115	49133118	-	7.51462e-06	cg14526039	49208630	49209196	+	0.000313671	0.0370285
rs9866749	3	49613502	A	T	0.189597	LAMB2	49121115	49133118	-	7.51462e-06	cg14507891	49208630	49209196	+	3.53699e-05	0.105933
rs9866749	3	49613502	A	T	0.189597	LAMB2	49121115	49133118	-	7.51462e-06	cg10255761	49208630	49209196	+	5.52464e-09	0.875797
rs9866749	3	49613502	A	T	0.189597	LAMB2	49121115	49133118	-	7.51462e-06	cg20833759	49055215	49056317	+	3.73563e-05	0.103285
rs9866749	3	49613502	A	T	0.189597	LAMB2	49121115	49133118	-	7.51462e-06	cg05785598	49044133	49045576	+	0.0007665	0.0237807
rs9866749	3	49613502	A	T	0.189597	LAMB2	49121115	49133118	-	7.51462e-06	cg03060158	48754578	48754904	+	1.18665e-08	0.845477
rs9863	12	123936906	T	C	0.386581	CCDC92	123918661	123972831	-	1.63308e-09	cg02647265	124456574	124458728	+	0.000138715	0.857284
rs9863	12	123936906	T	C	0.386581	CCDC92	123918661	123972831	-	1.63308e-09	cg03785426	124421582	124422163	+	5.01917e-11	0.999866
rs9863	12	123936906	T	C	0.386581	CCDC92	123918661	123972831	-	1.63308e-09	cg10048961	123459152	123460032	+	0.00243384	0.513623
rs9863	12	123936906	T	C	0.386581	CCDC92	123918661	123972831	-	1.63308e-09	cg10857250	122984996	122985644	+	0.00726133	0.356112
rs9861577	3	56670274	T	C	0.232877	CCDC66	56557162	56621818	+	2.59611e-21	cg26964875	56716493	56717658	+	0.00579039	0.374544
rs9861577	3	56670274	T	C	0.232877	CCDC66	56557162	56621818	+	2.59611e-21	cg05401945	56590940	56591223	+	0.000349406	0.731443
rs9859192	3	121961834	A	C	0.348548	CD86	122055367	122121139	+	5.3069e-06	cg20356878	121712058	121712305	+	6.59808e-05	0.305377
rs9859192	3	121961834	A	C	0.348548	CD86	122055367	122121139	+	5.3069e-06	cg01951420	121553821	121554236	+	0.000176693	0.195474
rs9859052	3	171808388	C	T	0.127016	PLD1	171600406	171810950	-	4.98061e-14	cg17024257	171527618	171528458	+	3.16872e-09	0.99614
rs9859052	3	171808388	C	T	0.127016	PLD1	171600406	171810950	-	4.98061e-14	cg07560922	171527618	171528458	+	0.00172741	0.41441
rs9859052	3	171808388	C	T	0.127016	PLD1	171600406	171810950	-	4.98061e-14	cg00082310	171527618	171528458	+	0.00244788	0.378648
rs9858867	3	45641501	A	T	0.460674	SACM1L	45689057	45745424	+	5.56928e-06	cg04837898	45730616	45731294	+	0.000776555	0.111921
rs9858027	3	126993596	A	T	0.409836	PLXNA1	126988595	127037392	+	1.11971e-36	cg00638210	126732969	126733420	+	0.0035835	0.487337
rs9858027	3	126993596	A	T	0.409836	PLXNA1	126988595	127037392	+	1.11971e-36	cg00307254	126707619	126708481	+	1.23173e-09	0.999908
rs9858027	3	126993596	A	T	0.409836	PLXNA1	126988595	127037392	+	1.11971e-36	cg18026197	126422889	126423609	+	8.36145e-05	0.904303
rs9858027	3	126993596	A	T	0.409836	PLXNA1	126988595	127037392	+	1.11971e-36	cg17408686	126422889	126423609	+	0.000100122	0.89418
rs9854174	3	125459837	C	T	0.466899	SNX4	125446645	125520197	-	1.38329e-06	cg27312474	125485219	125485960	+	0.00331156	0.105785
rs9854174	3	125459837	C	T	0.466899	SNX4	125446645	125520197	-	1.38329e-06	cg16468910	125238497	125239201	+	1.23032e-06	0.936508
rs9854174	3	125459837	C	T	0.466899	SNX4	125446645	125520197	-	1.38329e-06	cg07620562	124931162	124931747	+	0.00445663	0.0900193
rs9853452	3	122826647	A	G	0.231105	RP11-67L2.2	122886942	122892416	+	2.86238e-19	cg11735305	122512486	122512798	+	0.00642854	0.360963
rs9851576	3	52057238	A	G	0.394422	DUSP7	52048920	52056550	-	2.50016e-07	cg15698299	52231943	52232541	+	0.00379992	0.192041
rs9851576	3	52057238	A	G	0.394422	DUSP7	52048920	52056550	-	2.50016e-07	cg13241645	52231943	52232541	+	0.00725809	0.139556
rs9851576	3	52057238	A	G	0.394422	DUSP7	52048920	52056550	-	2.50016e-07	cg08692210	52188272	52189037	+	2.11319e-06	0.957469
rs9851576	3	52057238	A	G	0.394422	DUSP7	52048920	52056550	-	2.50016e-07	cg02784812	52188272	52189037	+	0.00347972	0.200292
rs9851576	3	52057238	A	G	0.394422	DUSP7	52048920	52056550	-	2.50016e-07	cg07615364	52089653	52090845	+	2.9505e-06	0.94866
rs9850300	3	125289333	T	C	0.159926	ZNF148	125225562	125375354	-	1.60704e-06	cg17775736	125634299	125635949	+	0.008802	0.0103271
rs9850300	3	125289333	T	C	0.159926	ZNF148	125225562	125375354	-	1.60704e-06	cg12508343	125075916	125076481	+	1.93178e-10	0.948411
rs9850300	3	125289333	T	C	0.159926	ZNF148	125225562	125375354	-	1.60704e-06	cg25611254	124931162	124931747	+	0.000194756	0.0597731
rs9850300	3	125289333	T	C	0.159926	ZNF148	125225562	125375354	-	1.60704e-06	cg25260865	124931162	124931747	+	0.000150996	0.0670766
rs9849158	3	32579722	G	A	0.392283	DYNC1LI1	32525972	32570874	-	7.32991e-11	cg04545136	33259920	33260763	+	0.00969089	0.340336
rs984871	19	53139647	A	G	0.238636	ZNF415	53107880	53133077	-	5.05232e-07	cg27076144	53635626	53636230	+	0.00258642	0.0843549
rs984871	19	53139647	A	G	0.238636	ZNF415	53107880	53133077	-	5.05232e-07	cg26087117	53635626	53636230	+	0.00940452	0.0442465
rs984871	19	53139647	A	G	0.238636	ZNF415	53107880	53133077	-	5.05232e-07	cg24892510	53635626	53636230	+	0.00565564	0.0571267
rs984871	19	53139647	A	G	0.238636	ZNF415	53107880	53133077	-	5.05232e-07	cg05769153	53635626	53636230	+	0.000714782	0.156339
rs9845144	3	184338928	G	A	0.487544	CLCN2	184346186	184361651	-	6.75445e-08	cg22921096	184056420	184056671	+	0.00115784	0.480834
rs9845144	3	184338928	G	A	0.487544	CLCN2	184346186	184361651	-	6.75445e-08	cg10585661	184056420	184056671	+	6.73369e-08	0.996678
rs9845144	3	184338928	G	A	0.487544	CLCN2	184346186	184361651	-	6.75445e-08	cg08075452	184056420	184056671	+	1.56243e-05	0.930932
rs9845144	3	184338928	G	A	0.487544	CLCN2	184346186	184361651	-	6.75445e-08	cg24363374	183959062	183959747	+	0.00953222	0.205847
rs9845144	3	184338928	G	A	0.487544	CLCN2	184346186	184361651	-	6.75445e-08	cg21545762	183959062	183959747	+	0.00703902	0.236865
rs9845144	3	184338928	G	A	0.487544	CLCN2	184346186	184361651	-	6.75445e-08	cg17009978	183959062	183959747	+	0.00263353	0.359351
rs9845144	3	184338928	G	A	0.487544	CLCN2	184346186	184361651	-	6.75445e-08	cg16625004	183959062	183959747	+	0.00128353	0.465089
rs9845144	3	184338928	G	A	0.487544	CLCN2	184346186	184361651	-	6.75445e-08	cg12821315	183959062	183959747	+	0.000162274	0.757519
rs9845144	3	184338928	G	A	0.487544	CLCN2	184346186	184361651	-	6.75445e-08	cg09616647	183959062	183959747	+	0.00128147	0.465333
rs9845144	3	184338928	G	A	0.487544	CLCN2	184346186	184361651	-	6.75445e-08	cg08411860	183959062	183959747	+	0.00260454	0.360899
rs9845144	3	184338928	G	A	0.487544	CLCN2	184346186	184361651	-	6.75445e-08	cg04490945	183959062	183959747	+	0.000628308	0.574297
rs9845144	3	184338928	G	A	0.487544	CLCN2	184346186	184361651	-	6.75445e-08	cg03981074	183959062	183959747	+	0.000687681	0.560627
rs9845144	3	184338928	G	A	0.487544	CLCN2	184346186	184361651	-	6.75445e-08	cg01026256	183959062	183959747	+	0.00104686	0.496283
rs9845144	3	184338928	G	A	0.487544	CLCN2	184346186	184361651	-	6.75445e-08	cg23762779	183947041	183948801	+	0.00260362	0.360948
rs9845144	3	184338928	G	A	0.487544	CLCN2	184346186	184361651	-	6.75445e-08	cg19516818	183947041	183948801	+	0.00153096	0.438376
rs9845144	3	184338928	G	A	0.487544	CLCN2	184346186	184361651	-	6.75445e-08	cg00985388	183947041	183948801	+	0.00231067	0.377837
rs9835332	3	56633654	G	C	0.270833	FAM208A	56620134	56683237	-	5.30611e-24	cg05401945	56590940	56591223	+	9.38941e-30	1
rs9831977	3	52820124	T	G	0.255605	STAB1	52495339	52524495	+	3.08449e-07	cg27565382	53032814	53033116	+	0.000794534	0.208947
rs9831977	3	52820124	T	G	0.255605	STAB1	52495339	52524495	+	3.08449e-07	cg27127091	53032814	53033116	+	1.92988e-09	0.991842
rs9831977	3	52820124	T	G	0.255605	STAB1	52495339	52524495	+	3.08449e-07	cg21126969	53032814	53033116	+	0.000414058	0.275438
rs9831977	3	52820124	T	G	0.255605	STAB1	52495339	52524495	+	3.08449e-07	cg15956490	53032814	53033116	+	4.19653e-05	0.580038
rs9831977	3	52820124	T	G	0.255605	STAB1	52495339	52524495	+	3.08449e-07	cg12962167	53032814	53033116	+	2.00715e-05	0.676994
rs9831977	3	52820124	T	G	0.255605	STAB1	52495339	52524495	+	3.08449e-07	cg07884673	53032814	53033116	+	0.00737258	0.072115
rs9831977	3	52820124	T	G	0.255605	STAB1	52495339	52524495	+	3.08449e-07	cg04865290	52931280	52931840	+	2.07826e-06	0.881915
rs9831977	3	52820124	T	G	0.255605	STAB1	52495339	52524495	+	3.08449e-07	cg26236504	52312070	52313057	+	0.00861862	0.0666911
rs9831954	3	125305399	T	G	0.157407	HEG1	124965711	125055958	-	8.57995e-09	cg12508343	125075916	125076481	+	1.39351e-10	0.995587
rs9831954	3	125305399	T	G	0.157407	HEG1	124965711	125055958	-	8.57995e-09	cg02970696	125075916	125076481	+	0.00811719	0.0962179
rs9831954	3	125305399	T	G	0.157407	HEG1	124965711	125055958	-	8.57995e-09	cg25611254	124931162	124931747	+	0.000259167	0.350239
rs9831954	3	125305399	T	G	0.157407	HEG1	124965711	125055958	-	8.57995e-09	cg25260865	124931162	124931747	+	0.000342588	0.320455
rs9831954	3	125305399	T	G	0.157407	HEG1	124965711	125055958	-	8.57995e-09	cg14391622	124931162	124931747	+	0.0084199	0.0947688
rs983140	6	83394177	T	A	0.448864	ME1	83210390	83431071	-	4.53166e-09	cg16701167	84140413	84140998	+	3.70203e-06	0.982928
rs983140	6	83394177	T	A	0.448864	ME1	83210390	83431071	-	4.53166e-09	cg08257003	84140413	84140998	+	2.59617e-09	0.99964
rs983140	6	83394177	T	A	0.448864	ME1	83210390	83431071	-	4.53166e-09	cg01121127	84140413	84140998	+	1.24265e-10	0.999781
rs98270	4	48017306	G	A	0.378165	NIPAL1	47914143	48040173	+	4.08969e-12	cg25084525	48018491	48019381	+	0.00273923	0.522023
rs98270	4	48017306	G	A	0.378165	NIPAL1	47914143	48040173	+	4.08969e-12	cg00236919	48018491	48019381	+	0.00175086	0.587844
rs98270	4	48017306	G	A	0.378165	NIPAL1	47914143	48040173	+	4.08969e-12	cg12147198	47838605	47839946	+	0.00814868	0.365003
rs9825080	3	44209778	C	T	0.4375	ZNF852	44498971	44510640	-	6.61172e-07	cg16615211	44902960	44903623	+	0.00041515	0.378558
rs9825080	3	44209778	C	T	0.4375	ZNF852	44498971	44510640	-	6.61172e-07	cg04682845	44902960	44903623	+	0.00243725	0.17134
rs9825080	3	44209778	C	T	0.4375	ZNF852	44498971	44510640	-	6.61172e-07	cg20176706	44802853	44803618	+	0.00176953	0.200642
rs9825080	3	44209778	C	T	0.4375	ZNF852	44498971	44510640	-	6.61172e-07	cg15225532	44802853	44803618	+	1.29992e-06	0.953646
rs9825080	3	44209778	C	T	0.4375	ZNF852	44498971	44510640	-	6.61172e-07	cg14955531	44770937	44771137	+	7.53694e-05	0.636211
rs9825080	3	44209778	C	T	0.4375	ZNF852	44498971	44510640	-	6.61172e-07	cg10108389	44770937	44771137	+	0.000672853	0.311673
rs9825080	3	44209778	C	T	0.4375	ZNF852	44498971	44510640	-	6.61172e-07	cg04389838	44770937	44771137	+	0.000429249	0.373735
rs9825080	3	44209778	C	T	0.4375	ZNF852	44498971	44510640	-	6.61172e-07	cg25151919	44754100	44754399	+	8.88347e-06	0.867495
rs9825080	3	44209778	C	T	0.4375	ZNF852	44498971	44510640	-	6.61172e-07	cg21672276	44754100	44754399	+	2.31126e-06	0.936406
rs9825080	3	44209778	C	T	0.4375	ZNF852	44498971	44510640	-	6.61172e-07	cg18722847	44754100	44754399	+	3.81242e-07	0.975714
rs9825080	3	44209778	C	T	0.4375	ZNF852	44498971	44510640	-	6.61172e-07	cg17279458	44754100	44754399	+	0.00176406	0.200944
rs9825080	3	44209778	C	T	0.4375	ZNF852	44498971	44510640	-	6.61172e-07	cg15687855	44754100	44754399	+	9.00308e-11	0.995073
rs9825080	3	44209778	C	T	0.4375	ZNF852	44498971	44510640	-	6.61172e-07	cg14768256	44754100	44754399	+	0.000211985	0.479723
rs9825080	3	44209778	C	T	0.4375	ZNF852	44498971	44510640	-	6.61172e-07	cg11003573	44754100	44754399	+	1.37212e-07	0.984941
rs9825080	3	44209778	C	T	0.4375	ZNF852	44498971	44510640	-	6.61172e-07	cg10263370	44754100	44754399	+	0.000181297	0.503876
rs9825080	3	44209778	C	T	0.4375	ZNF852	44498971	44510640	-	6.61172e-07	cg24824287	44726929	44727237	+	0.00228636	0.176895
rs9825080	3	44209778	C	T	0.4375	ZNF852	44498971	44510640	-	6.61172e-07	cg24158187	44726929	44727237	+	0.00544109	0.113208
rs9825080	3	44209778	C	T	0.4375	ZNF852	44498971	44510640	-	6.61172e-07	cg24434653	44666478	44666820	+	0.00508835	0.117285
rs9825080	3	44209778	C	T	0.4375	ZNF852	44498971	44510640	-	6.61172e-07	cg24130043	44666478	44666820	+	0.000511159	0.348961
rs9825080	3	44209778	C	T	0.4375	ZNF852	44498971	44510640	-	6.61172e-07	cg17215446	44666478	44666820	+	1.61112e-06	0.947867
rs9825080	3	44209778	C	T	0.4375	ZNF852	44498971	44510640	-	6.61172e-07	cg22502448	44622587	44622866	+	0.00944965	0.0842736
rs9825080	3	44209778	C	T	0.4375	ZNF852	44498971	44510640	-	6.61172e-07	cg10265740	44622587	44622866	+	5.86577e-05	0.671351
rs9825080	3	44209778	C	T	0.4375	ZNF852	44498971	44510640	-	6.61172e-07	cg06792262	44622587	44622866	+	5.96511e-06	0.892989
rs9825080	3	44209778	C	T	0.4375	ZNF852	44498971	44510640	-	6.61172e-07	cg21867345	44596536	44597018	+	0.00127871	0.234198
rs9825080	3	44209778	C	T	0.4375	ZNF852	44498971	44510640	-	6.61172e-07	cg13540256	44596536	44597018	+	0.00270454	0.162602
rs9825080	3	44209778	C	T	0.4375	ZNF852	44498971	44510640	-	6.61172e-07	cg06566994	44596536	44597018	+	0.00135585	0.22786
rs9825080	3	44209778	C	T	0.4375	ZNF852	44498971	44510640	-	6.61172e-07	cg03795847	44596536	44597018	+	0.0011714	0.243915
rs9825080	3	44209778	C	T	0.4375	ZNF852	44498971	44510640	-	6.61172e-07	cg03646916	44596536	44597018	+	0.00170833	0.20409
rs9825080	3	44209778	C	T	0.4375	ZNF852	44498971	44510640	-	6.61172e-07	cg01559446	44596536	44597018	+	0.00473347	0.121831
rs9825041	3	45434501	A	G	0.0465686	LARS2	45388507	45549421	+	3.17174e-07	cg04037228	45635091	45635932	+	0.00225289	0.000744022
rs9825041	3	45434501	A	G	0.0465686	LARS2	45388507	45549421	+	3.17174e-07	cg09639152	45077070	45077690	+	0.0083934	0.000545817
rs9815769	3	44621522	A	T	0.466899	ZNF35	44648728	44660791	+	3.96829e-09	cg25593573	45077070	45077690	+	0.00384958	0.440652
rs9815769	3	44621522	A	T	0.466899	ZNF35	44648728	44660791	+	3.96829e-09	cg17658717	45077070	45077690	+	0.00511794	0.39898
rs9815769	3	44621522	A	T	0.466899	ZNF35	44648728	44660791	+	3.96829e-09	cg17213060	45077070	45077690	+	0.00808864	0.335619
rs9815769	3	44621522	A	T	0.466899	ZNF35	44648728	44660791	+	3.96829e-09	cg06636831	45077070	45077690	+	0.00443824	0.41966
rs9815769	3	44621522	A	T	0.466899	ZNF35	44648728	44660791	+	3.96829e-09	cg04508804	45077070	45077690	+	0.002134	0.529647
rs9815769	3	44621522	A	T	0.466899	ZNF35	44648728	44660791	+	3.96829e-09	cg00347798	45077070	45077690	+	0.00584141	0.380155
rs9815769	3	44621522	A	T	0.466899	ZNF35	44648728	44660791	+	3.96829e-09	cg16615211	44902960	44903623	+	0.000422462	0.752767
rs9815769	3	44621522	A	T	0.466899	ZNF35	44648728	44660791	+	3.96829e-09	cg04682845	44902960	44903623	+	0.000289184	0.793883
rs9815769	3	44621522	A	T	0.466899	ZNF35	44648728	44660791	+	3.96829e-09	cg20176706	44802853	44803618	+	0.000124261	0.867002
rs9815769	3	44621522	A	T	0.466899	ZNF35	44648728	44660791	+	3.96829e-09	cg15225532	44802853	44803618	+	8.20067e-08	0.998368
rs9815769	3	44621522	A	T	0.466899	ZNF35	44648728	44660791	+	3.96829e-09	cg15131977	44770937	44771137	+	0.000784138	0.675143
rs9815769	3	44621522	A	T	0.466899	ZNF35	44648728	44660791	+	3.96829e-09	cg14955531	44770937	44771137	+	1.676e-06	0.989861
rs9815769	3	44621522	A	T	0.466899	ZNF35	44648728	44660791	+	3.96829e-09	cg11571943	44770937	44771137	+	0.00563981	0.385118
rs9815769	3	44621522	A	T	0.466899	ZNF35	44648728	44660791	+	3.96829e-09	cg10108389	44770937	44771137	+	9.70262e-08	0.998202
rs9815769	3	44621522	A	T	0.466899	ZNF35	44648728	44660791	+	3.96829e-09	cg04389838	44770937	44771137	+	1.60215e-06	0.990141
rs9815769	3	44621522	A	T	0.466899	ZNF35	44648728	44660791	+	3.96829e-09	cg26781129	44754100	44754399	+	0.00010636	0.877817
rs9815769	3	44621522	A	T	0.466899	ZNF35	44648728	44660791	+	3.96829e-09	cg25151919	44754100	44754399	+	3.24473e-08	0.999021
rs9815769	3	44621522	A	T	0.466899	ZNF35	44648728	44660791	+	3.96829e-09	cg21672276	44754100	44754399	+	1.62437e-09	0.999707
rs9815769	3	44621522	A	T	0.466899	ZNF35	44648728	44660791	+	3.96829e-09	cg19539664	44754100	44754399	+	0.000416137	0.754501
rs9815769	3	44621522	A	T	0.466899	ZNF35	44648728	44660791	+	3.96829e-09	cg18722847	44754100	44754399	+	2.98844e-08	0.999063
rs9815769	3	44621522	A	T	0.466899	ZNF35	44648728	44660791	+	3.96829e-09	cg17279458	44754100	44754399	+	1.31828e-06	0.991264
rs9815769	3	44621522	A	T	0.466899	ZNF35	44648728	44660791	+	3.96829e-09	cg15687855	44754100	44754399	+	2.5168e-16	0.999824
rs9815769	3	44621522	A	T	0.466899	ZNF35	44648728	44660791	+	3.96829e-09	cg14768256	44754100	44754399	+	2.64865e-07	0.99674
rs9815769	3	44621522	A	T	0.466899	ZNF35	44648728	44660791	+	3.96829e-09	cg11003573	44754100	44754399	+	1.41781e-12	0.999823
rs9815769	3	44621522	A	T	0.466899	ZNF35	44648728	44660791	+	3.96829e-09	cg10263370	44754100	44754399	+	2.67473e-08	0.999115
rs9815769	3	44621522	A	T	0.466899	ZNF35	44648728	44660791	+	3.96829e-09	cg04974323	44754100	44754399	+	0.00846465	0.329632
rs9815769	3	44621522	A	T	0.466899	ZNF35	44648728	44660791	+	3.96829e-09	cg24869336	44726929	44727237	+	0.000792198	0.673761
rs9815769	3	44621522	A	T	0.466899	ZNF35	44648728	44660791	+	3.96829e-09	cg24824287	44726929	44727237	+	0.000495179	0.734027
rs9815769	3	44621522	A	T	0.466899	ZNF35	44648728	44660791	+	3.96829e-09	cg24158187	44726929	44727237	+	0.00752452	0.345267
rs9815769	3	44621522	A	T	0.466899	ZNF35	44648728	44660791	+	3.96829e-09	cg24434653	44666478	44666820	+	0.00267008	0.49566
rs9815769	3	44621522	A	T	0.466899	ZNF35	44648728	44660791	+	3.96829e-09	cg24130043	44666478	44666820	+	2.96485e-05	0.941205
rs9815769	3	44621522	A	T	0.466899	ZNF35	44648728	44660791	+	3.96829e-09	cg17215446	44666478	44666820	+	7.22691e-09	0.999519
rs9815769	3	44621522	A	T	0.466899	ZNF35	44648728	44660791	+	3.96829e-09	cg22502448	44622587	44622866	+	0.00627128	0.370208
rs9815769	3	44621522	A	T	0.466899	ZNF35	44648728	44660791	+	3.96829e-09	cg10265740	44622587	44622866	+	2.77151e-05	0.943509
rs9815769	3	44621522	A	T	0.466899	ZNF35	44648728	44660791	+	3.96829e-09	cg06792262	44622587	44622866	+	3.68679e-06	0.983471
rs9815769	3	44621522	A	T	0.466899	ZNF35	44648728	44660791	+	3.96829e-09	cg21867345	44596536	44597018	+	6.2531e-05	0.909249
rs9815769	3	44621522	A	T	0.466899	ZNF35	44648728	44660791	+	3.96829e-09	cg13540256	44596536	44597018	+	2.2227e-05	0.950468
rs9815769	3	44621522	A	T	0.466899	ZNF35	44648728	44660791	+	3.96829e-09	cg06566994	44596536	44597018	+	0.000115102	0.872422
rs9815769	3	44621522	A	T	0.466899	ZNF35	44648728	44660791	+	3.96829e-09	cg03795847	44596536	44597018	+	4.53726e-06	0.981207
rs9815769	3	44621522	A	T	0.466899	ZNF35	44648728	44660791	+	3.96829e-09	cg03646916	44596536	44597018	+	2.19811e-05	0.950797
rs9815769	3	44621522	A	T	0.466899	ZNF35	44648728	44660791	+	3.96829e-09	cg01559446	44596536	44597018	+	0.00223469	0.522658
rs9815140	3	15071123	C	T	0.119403	NR2C2	14947585	15053600	+	8.75256e-07	cg17391508	15140036	15140890	+	0.000307259	0.0245001
rs9815140	3	15071123	C	T	0.119403	NR2C2	14947585	15053600	+	8.75256e-07	cg17065772	14989487	14989984	+	8.06666e-13	0.941318
rs9811047	3	49291400	A	C	0.166065	AMT	49416779	49422753	-	1.39834e-16	cg14019146	50242551	50243589	+	0.00214603	0.447879
rs9811047	3	49291400	A	C	0.166065	AMT	49416779	49422753	-	1.39834e-16	cg04363536	49466479	49466843	+	3.24564e-40	1
rs9811047	3	49291400	A	C	0.166065	AMT	49416779	49422753	-	1.39834e-16	cg16083429	49236568	49237328	+	0.000124784	0.764337
rs9811047	3	49291400	A	C	0.166065	AMT	49416779	49422753	-	1.39834e-16	cg12468774	49236568	49237328	+	3.66653e-05	0.85604
rs9811047	3	49291400	A	C	0.166065	AMT	49416779	49422753	-	1.39834e-16	cg04581018	49236568	49237328	+	0.000435702	0.637124
rs9811047	3	49291400	A	C	0.166065	AMT	49416779	49422753	-	1.39834e-16	cg03540175	49236568	49237328	+	0.00272159	0.419945
rs9811047	3	49291400	A	C	0.166065	AMT	49416779	49422753	-	1.39834e-16	cg03352189	49236568	49237328	+	0.00190512	0.462051
rs9811047	3	49291400	A	C	0.166065	AMT	49416779	49422753	-	1.39834e-16	cg02938205	49236568	49237328	+	0.000551908	0.610063
rs9811047	3	49291400	A	C	0.166065	AMT	49416779	49422753	-	1.39834e-16	cg01454592	49236568	49237328	+	1.93877e-05	0.890877
rs9811047	3	49291400	A	C	0.166065	AMT	49416779	49422753	-	1.39834e-16	cg14526039	49208630	49209196	+	1.68665e-06	0.965182
rs9811047	3	49291400	A	C	0.166065	AMT	49416779	49422753	-	1.39834e-16	cg14507891	49208630	49209196	+	5.29984e-09	0.998052
rs9811047	3	49291400	A	C	0.166065	AMT	49416779	49422753	-	1.39834e-16	cg10255761	49208630	49209196	+	2.38413e-13	0.999988
rs9811047	3	49291400	A	C	0.166065	AMT	49416779	49422753	-	1.39834e-16	cg20833759	49055215	49056317	+	3.6062e-08	0.994857
rs9811047	3	49291400	A	C	0.166065	AMT	49416779	49422753	-	1.39834e-16	cg05785598	49044133	49045576	+	1.84107e-06	0.963671
rs9811047	3	49291400	A	C	0.166065	AMT	49416779	49422753	-	1.39834e-16	cg03060158	48754578	48754904	+	2.08021e-10	0.999626
rs9808988	3	191306417	A	G	0.428571	CCDC50	191329078	191398670	+	3.85654e-07	cg25342125	191046949	191047710	+	3.0464e-09	0.995822
rs9808988	3	191306417	A	G	0.428571	CCDC50	191329078	191398670	+	3.85654e-07	cg23528751	191046949	191047710	+	2.44607e-08	0.993859
rs9808988	3	191306417	A	G	0.428571	CCDC50	191329078	191398670	+	3.85654e-07	cg14972328	191046949	191047710	+	4.9353e-12	0.996513
rs9808988	3	191306417	A	G	0.428571	CCDC50	191329078	191398670	+	3.85654e-07	cg01461235	191046949	191047710	+	0.00807618	0.116205
rs9806175	15	42884122	C	T	0.412829	UBR1	42942898	43106113	-	8.15828e-08	cg18069309	42867338	42868254	+	0.00750739	0.20806
rs9797254	17	19691110	C	T	0.460208	SLC47A1	19495386	19579034	+	6.1241e-15	cg27231068	19617084	19617424	+	0.00308693	0.513992
rs9797254	17	19691110	C	T	0.460208	SLC47A1	19495386	19579034	+	6.1241e-15	cg08102564	19617084	19617424	+	7.09137e-18	1
rs9797254	17	19691110	C	T	0.460208	SLC47A1	19495386	19579034	+	6.1241e-15	cg22912922	19410596	19411377	+	0.00693425	0.39417
rs9790719	4	40005098	A	C	0.431208	N4BP2	40056827	40158252	+	2.40122e-09	cg11620996	39367649	39368213	+	0.0050583	0.407442
rs9783347	11	18363391	A	G	0.193709	GTF2H1	18322296	18367044	+	1.75439e-19	cg19631472	18415923	18416680	+	0.00365645	0.408618
rs9783347	11	18363391	A	G	0.193709	GTF2H1	18322296	18367044	+	1.75439e-19	cg15700009	18415923	18416680	+	0.00677778	0.33665
rs9783347	11	18363391	A	G	0.193709	GTF2H1	18322296	18367044	+	1.75439e-19	cg09583302	18415923	18416680	+	4.33344e-06	0.958187
rs9783347	11	18363391	A	G	0.193709	GTF2H1	18322296	18367044	+	1.75439e-19	cg02232751	18415923	18416680	+	0.00426845	0.389981
rs9751751	2	130180231	A	G	0.351227	MZT2B	130181738	130190729	+	4.01447e-18	cg15473092	131046001	131046481	+	0.000120246	0.874324
rs9751751	2	130180231	A	G	0.351227	MZT2B	130181738	130190729	+	4.01447e-18	cg14902204	131046001	131046481	+	2.60686e-06	0.986447
rs9751751	2	130180231	A	G	0.351227	MZT2B	130181738	130190729	+	4.01447e-18	cg14013597	131046001	131046481	+	3.81942e-08	0.999004
rs9751751	2	130180231	A	G	0.351227	MZT2B	130181738	130190729	+	4.01447e-18	cg04289314	131046001	131046481	+	5.02741e-08	0.998818
rs9751751	2	130180231	A	G	0.351227	MZT2B	130181738	130190729	+	4.01447e-18	cg14417784	131009570	131010185	+	0.000228863	0.824937
rs9751751	2	130180231	A	G	0.351227	MZT2B	130181738	130190729	+	4.01447e-18	cg26279070	130970934	130971242	+	1.04194e-05	0.968747
rs9751751	2	130180231	A	G	0.351227	MZT2B	130181738	130190729	+	4.01447e-18	cg23149064	130970934	130971242	+	0.000381477	0.775952
rs9751751	2	130180231	A	G	0.351227	MZT2B	130181738	130190729	+	4.01447e-18	cg16221240	130970934	130971242	+	2.51232e-08	0.999233
rs9751751	2	130180231	A	G	0.351227	MZT2B	130181738	130190729	+	4.01447e-18	cg08491069	130970934	130971242	+	2.58254e-18	1
rs9751751	2	130180231	A	G	0.351227	MZT2B	130181738	130190729	+	4.01447e-18	cg00366531	130970934	130971242	+	4.16621e-08	0.998948
rs9751751	2	130180231	A	G	0.351227	MZT2B	130181738	130190729	+	4.01447e-18	cg21472059	130955620	130956274	+	3.859e-10	0.999944
rs9751751	2	130180231	A	G	0.351227	MZT2B	130181738	130190729	+	4.01447e-18	cg18987284	130955620	130956274	+	1.15941e-06	0.991744
rs9751751	2	130180231	A	G	0.351227	MZT2B	130181738	130190729	+	4.01447e-18	cg13859833	130955620	130956274	+	1.86128e-19	1
rs9751751	2	130180231	A	G	0.351227	MZT2B	130181738	130190729	+	4.01447e-18	cg09663323	130955620	130956274	+	2.66946e-09	0.999811
rs9751751	2	130180231	A	G	0.351227	MZT2B	130181738	130190729	+	4.01447e-18	cg08790550	130955620	130956274	+	7.55326e-12	0.999995
rs9751751	2	130180231	A	G	0.351227	MZT2B	130181738	130190729	+	4.01447e-18	cg03206401	130955620	130956274	+	1.08397e-14	1
rs9751751	2	130180231	A	G	0.351227	MZT2B	130181738	130190729	+	4.01447e-18	cg02368177	130955620	130956274	+	5.70221e-06	0.97822
rs9751751	2	130180231	A	G	0.351227	MZT2B	130181738	130190729	+	4.01447e-18	cg14290291	130938841	130940428	+	0.00227947	0.544122
rs9751751	2	130180231	A	G	0.351227	MZT2B	130181738	130190729	+	4.01447e-18	cg24465133	130902121	130902704	+	0.000273541	0.808847
rs973328	12	68294126	C	G	0.367188	MDM1	68272444	68332381	-	3.00578e-12	cg23926526	68725848	68726475	+	0.00213008	0.557078
rs973	5	115168892	T	C	0.361801	TRIM36	115124763	115180546	-	1.6655e-08	cg09523691	115177235	115178256	+	0.00986767	0.245946
rs9728453	1	121605115	A	T	0.335843	CH17-437K3.1	121396755	121463129	+	0.000160241	cg06419219	121260858	121261525	+	0.000208759	0.0265474
rs9728310	1	226144071	G	A	0.28169	ACBD3	226144680	226186730	-	1.32882e-10	cg11401257	226924561	226926553	+	0.00498622	0.401018
rs9728310	1	226144071	G	A	0.28169	ACBD3	226144680	226186730	-	1.32882e-10	cg19714913	226411008	226411880	+	5.3046e-05	0.900289
rs9728310	1	226144071	G	A	0.28169	ACBD3	226144680	226186730	-	1.32882e-10	cg18564989	226411008	226411880	+	0.000190624	0.811109
rs9728310	1	226144071	G	A	0.28169	ACBD3	226144680	226186730	-	1.32882e-10	cg18354264	226411008	226411880	+	1.20013e-06	0.988181
rs9728310	1	226144071	G	A	0.28169	ACBD3	226144680	226186730	-	1.32882e-10	cg11238820	226411008	226411880	+	3.82859e-06	0.976846
rs9728310	1	226144071	G	A	0.28169	ACBD3	226144680	226186730	-	1.32882e-10	cg02360862	226411008	226411880	+	0.00105099	0.616926
rs9728310	1	226144071	G	A	0.28169	ACBD3	226144680	226186730	-	1.32882e-10	cg02583796	226374036	226374760	+	1.6312e-12	0.999947
rs9728310	1	226144071	G	A	0.28169	ACBD3	226144680	226186730	-	1.32882e-10	cg06965961	226270724	226271841	+	0.00343829	0.45176
rs9728310	1	226144071	G	A	0.28169	ACBD3	226144680	226186730	-	1.32882e-10	cg01205584	226270724	226271841	+	0.000141529	0.836131
rs9726955	1	167886670	T	C	0.411765	DCAF6	167935784	168075843	+	7.84425e-06	cg25738037	168025509	168025722	+	0.00205957	0.0502271
rs9726955	1	167886670	T	C	0.411765	DCAF6	167935784	168075843	+	7.84425e-06	cg24449463	168025509	168025722	+	7.11397e-13	0.976488
rs9726955	1	167886670	T	C	0.411765	DCAF6	167935784	168075843	+	7.84425e-06	cg11336590	166958221	166958683	+	0.00670011	0.0254887
rs972501	5	65714937	C	T	0.192691	PPWD1	65563237	65587549	+	3.96289e-07	cg10186232	64919915	64920288	+	0.00500762	0.0421329
rs972501	5	65714937	C	T	0.192691	PPWD1	65563237	65587549	+	3.96289e-07	cg08870741	64858776	64859283	+	0.00470522	0.0434056
rs9718121	6	79020170	T	A	0.252033	IRAK1BP1	78867473	78946440	+	7.41099e-08	cg09184832	79620331	79620717	+	1.58035e-06	0.941915
rs9718121	6	79020170	T	A	0.252033	IRAK1BP1	78867473	78946440	+	7.41099e-08	cg05283184	79620331	79620717	+	8.18415e-13	0.997284
rs9712275	2	198042419	C	T	0.243767	PLCL1	197804703	198572581	+	1.64973e-18	cg03559686	198380424	198381301	+	0.00677146	0.359686
rs9688946	6	26367217	C	A	0.328358	BTN3A2	26365160	26378320	+	3.16145e-08	cg23892028	27258959	27259163	+	0.000286526	0.665589
rs9688946	6	26367217	C	A	0.328358	BTN3A2	26365160	26378320	+	3.16145e-08	cg01244650	27100175	27101124	+	0.00209034	0.381546
rs9688946	6	26367217	C	A	0.328358	BTN3A2	26365160	26378320	+	3.16145e-08	cg18278486	26987599	26988074	+	0.00172544	0.408294
rs9688946	6	26367217	C	A	0.328358	BTN3A2	26365160	26378320	+	3.16145e-08	cg16286073	26596047	26596321	+	0.0026846	0.347831
rs9688946	6	26367217	C	A	0.328358	BTN3A2	26365160	26378320	+	3.16145e-08	cg00065396	26596047	26596321	+	0.00158767	0.4201
rs9688946	6	26367217	C	A	0.328358	BTN3A2	26365160	26378320	+	3.16145e-08	cg20250722	26521948	26522579	+	0.00507958	0.269516
rs9688946	6	26367217	C	A	0.328358	BTN3A2	26365160	26378320	+	3.16145e-08	cg21438527	26188998	26189295	+	6.24755e-05	0.831712
rs9688946	6	26367217	C	A	0.328358	BTN3A2	26365160	26378320	+	3.16145e-08	cg16898833	26188998	26189295	+	0.00477642	0.276539
rs9686185	5	277179	G	A	0.239437	PDCD6	271622	353856	+	3.37942e-11	cg16300556	755874	756254	+	0.00670639	0.35106
rs9686185	5	277179	G	A	0.239437	PDCD6	271622	353856	+	3.37942e-11	cg12464631	755874	756254	+	0.00296334	0.455764
rs9686185	5	277179	G	A	0.239437	PDCD6	271622	353856	+	3.37942e-11	cg02019171	535485	535814	+	0.000257292	0.76126
rs9686185	5	277179	G	A	0.239437	PDCD6	271622	353856	+	3.37942e-11	cg02354563	523677	524887	+	5.67462e-05	0.880901
rs9686185	5	277179	G	A	0.239437	PDCD6	271622	353856	+	3.37942e-11	cg22985016	498112	498430	+	0.00705278	0.344998
rs9686185	5	277179	G	A	0.239437	PDCD6	271622	353856	+	3.37942e-11	cg21159260	476318	476933	+	0.000222245	0.77569
rs9686185	5	277179	G	A	0.239437	PDCD6	271622	353856	+	3.37942e-11	cg17048538	356571	359526	+	0.00587689	0.367212
rs9686185	5	277179	G	A	0.239437	PDCD6	271622	353856	+	3.37942e-11	cg24980413	343450	344535	+	2.55593e-11	0.999932
rs9686185	5	277179	G	A	0.239437	PDCD6	271622	353856	+	3.37942e-11	cg16371648	343450	344535	+	8.17479e-20	0.999964
rs9686185	5	277179	G	A	0.239437	PDCD6	271622	353856	+	3.37942e-11	cg09084391	343450	344535	+	0.000513211	0.685332
rs9686185	5	277179	G	A	0.239437	PDCD6	271622	353856	+	3.37942e-11	cg04135110	343450	344535	+	1.47553e-09	0.999633
rs9686185	5	277179	G	A	0.239437	PDCD6	271622	353856	+	3.37942e-11	cg17924476	320789	323010	+	0.00622175	0.360192
rs9686185	5	277179	G	A	0.239437	PDCD6	271622	353856	+	3.37942e-11	cg17310215	309706	310136	+	0.0064834	0.355162
rs9686185	5	277179	G	A	0.239437	PDCD6	271622	353856	+	3.37942e-11	cg16081854	309706	310136	+	1.37266e-30	0.999964
rs9686185	5	277179	G	A	0.239437	PDCD6	271622	353856	+	3.37942e-11	cg08519949	309706	310136	+	0.00401292	0.415718
rs9686185	5	277179	G	A	0.239437	PDCD6	271622	353856	+	3.37942e-11	cg13362719	293626	294130	+	2.87334e-05	0.915462
rs9686185	5	277179	G	A	0.239437	PDCD6	271622	353856	+	3.37942e-11	cg12565821	258802	262401	+	9.3955e-05	0.848054
rs9686185	5	277179	G	A	0.239437	PDCD6	271622	353856	+	3.37942e-11	cg11430075	258802	262401	+	2.24177e-05	0.925642
rs9686185	5	277179	G	A	0.239437	PDCD6	271622	353856	+	3.37942e-11	cg09934002	258802	262401	+	0.000217324	0.777843
rs9686185	5	277179	G	A	0.239437	PDCD6	271622	353856	+	3.37942e-11	cg07830906	258802	262401	+	8.06826e-05	0.858681
rs9686185	5	277179	G	A	0.239437	PDCD6	271622	353856	+	3.37942e-11	cg03822746	258802	262401	+	1.35117e-11	0.999942
rs9686185	5	277179	G	A	0.239437	PDCD6	271622	353856	+	3.37942e-11	cg02160872	213192	213476	+	2.88739e-21	0.999964
rs9686185	5	277179	G	A	0.239437	PDCD6	271622	353856	+	3.37942e-11	cg11322124	210965	211328	+	0.00480707	0.39245
rs9686185	5	277179	G	A	0.239437	PDCD6	271622	353856	+	3.37942e-11	cg18678716	195088	195323	+	1.63659e-05	0.936937
rs9686185	5	277179	G	A	0.239437	PDCD6	271622	353856	+	3.37942e-11	cg00428692	195088	195323	+	2.19723e-06	0.978795
rs9686185	5	277179	G	A	0.239437	PDCD6	271622	353856	+	3.37942e-11	cg17560009	181726	181944	+	0.00322228	0.4446
rs9686185	5	277179	G	A	0.239437	PDCD6	271622	353856	+	3.37942e-11	cg16167565	181726	181944	+	7.16648e-07	0.988649
rs9686185	5	277179	G	A	0.239437	PDCD6	271622	353856	+	3.37942e-11	cg13913990	169579	169798	+	0.00325171	0.443392
rs9686185	5	277179	G	A	0.239437	PDCD6	271622	353856	+	3.37942e-11	cg07601488	169579	169798	+	0.0076335	0.335587
rs968567	11	61828092	C	T	0.385542	FADS2	61792981	61867354	+	4.10009e-33	cg22837486	61658570	61659592	+	6.33083e-05	0.915915
rs968567	11	61828092	C	T	0.385542	FADS2	61792981	61867354	+	4.10009e-33	cg21709803	61594997	61596710	+	0.00140025	0.621944
rs968567	11	61828092	C	T	0.385542	FADS2	61792981	61867354	+	4.10009e-33	cg19610905	61594997	61596710	+	2.23271e-13	1
rs968567	11	61828092	C	T	0.385542	FADS2	61792981	61867354	+	4.10009e-33	cg06781209	61594997	61596710	+	3.77415e-05	0.937495
rs968567	11	61828092	C	T	0.385542	FADS2	61792981	61867354	+	4.10009e-33	cg01400685	61594997	61596710	+	1.70269e-17	1
rs968567	11	61828092	C	T	0.385542	FADS2	61792981	61867354	+	4.10009e-33	cg00603274	61594997	61596710	+	1.37049e-10	0.999975
rs9683830	4	1384085	A	G	0.190635	UVSSA	1347267	1388049	+	2.0793e-16	cg07150669	1402198	1402435	+	0.000717153	0.60945
rs9683830	4	1384085	A	G	0.190635	UVSSA	1347267	1388049	+	2.0793e-16	cg04844267	1396292	1401730	+	0.00903388	0.304145
rs9683830	4	1384085	A	G	0.190635	UVSSA	1347267	1388049	+	2.0793e-16	cg23053516	1388615	1389430	+	3.40855e-05	0.882973
rs9683830	4	1384085	A	G	0.190635	UVSSA	1347267	1388049	+	2.0793e-16	cg02475777	1388615	1389430	+	7.05464e-19	1
rs9683830	4	1384085	A	G	0.190635	UVSSA	1347267	1388049	+	2.0793e-16	cg23921777	1366463	1366688	+	3.54207e-16	1
rs9683830	4	1384085	A	G	0.190635	UVSSA	1347267	1388049	+	2.0793e-16	cg19622569	1366463	1366688	+	0.00411113	0.392282
rs9683830	4	1384085	A	G	0.190635	UVSSA	1347267	1388049	+	2.0793e-16	cg18120489	1366463	1366688	+	1.26699e-11	0.99995
rs9683830	4	1384085	A	G	0.190635	UVSSA	1347267	1388049	+	2.0793e-16	cg12012426	1366463	1366688	+	3.20969e-25	1
rs9683830	4	1384085	A	G	0.190635	UVSSA	1347267	1388049	+	2.0793e-16	cg02018176	1366463	1366688	+	8.56045e-25	1
rs9683830	4	1384085	A	G	0.190635	UVSSA	1347267	1388049	+	2.0793e-16	cg24560729	1340108	1341471	+	6.04793e-05	0.848362
rs9683830	4	1384085	A	G	0.190635	UVSSA	1347267	1388049	+	2.0793e-16	cg22683308	1340108	1341471	+	4.77865e-17	1
rs9683830	4	1384085	A	G	0.190635	UVSSA	1347267	1388049	+	2.0793e-16	cg20887711	1340108	1341471	+	0.00160402	0.50888
rs9683830	4	1384085	A	G	0.190635	UVSSA	1347267	1388049	+	2.0793e-16	cg20092199	1340108	1341471	+	8.61127e-06	0.939451
rs9683830	4	1384085	A	G	0.190635	UVSSA	1347267	1388049	+	2.0793e-16	cg07757535	1340108	1341471	+	1.88436e-11	0.999938
rs9683830	4	1384085	A	G	0.190635	UVSSA	1347267	1388049	+	2.0793e-16	cg22739314	1333379	1333676	+	1.46988e-08	0.997813
rs9683830	4	1384085	A	G	0.190635	UVSSA	1347267	1388049	+	2.0793e-16	cg19318889	1322395	1322875	+	4.11274e-33	1
rs9683830	4	1384085	A	G	0.190635	UVSSA	1347267	1388049	+	2.0793e-16	cg06976589	1304769	1305114	+	0.00107389	0.559503
rs9683830	4	1384085	A	G	0.190635	UVSSA	1347267	1388049	+	2.0793e-16	cg06654118	1303491	1303835	+	3.63584e-12	0.999975
rs9683830	4	1384085	A	G	0.190635	UVSSA	1347267	1388049	+	2.0793e-16	cg04863758	1303491	1303835	+	1.60255e-09	0.999331
rs9683830	4	1384085	A	G	0.190635	UVSSA	1347267	1388049	+	2.0793e-16	cg03096285	1303491	1303835	+	1.78181e-05	0.913745
rs9683830	4	1384085	A	G	0.190635	UVSSA	1347267	1388049	+	2.0793e-16	cg02135083	1303491	1303835	+	0.000394113	0.679566
rs9683830	4	1384085	A	G	0.190635	UVSSA	1347267	1388049	+	2.0793e-16	cg00689492	1303491	1303835	+	1.16143e-09	0.999437
rs9683830	4	1384085	A	G	0.190635	UVSSA	1347267	1388049	+	2.0793e-16	cg00126887	1283251	1284331	+	0.000200774	0.750134
rs9683830	4	1384085	A	G	0.190635	UVSSA	1347267	1388049	+	2.0793e-16	cg26479374	1241413	1244111	+	3.8295e-07	0.98771
rs9683830	4	1384085	A	G	0.190635	UVSSA	1347267	1388049	+	2.0793e-16	cg25897951	1241413	1244111	+	3.97081e-10	0.999683
rs9683830	4	1384085	A	G	0.190635	UVSSA	1347267	1388049	+	2.0793e-16	cg23835219	1241413	1244111	+	5.60646e-12	0.999968
rs9683830	4	1384085	A	G	0.190635	UVSSA	1347267	1388049	+	2.0793e-16	cg20743744	1241413	1244111	+	2.27493e-06	0.969027
rs9683830	4	1384085	A	G	0.190635	UVSSA	1347267	1388049	+	2.0793e-16	cg17404981	1241413	1244111	+	9.5787e-05	0.814979
rs9683830	4	1384085	A	G	0.190635	UVSSA	1347267	1388049	+	2.0793e-16	cg16399632	1241413	1244111	+	2.96395e-10	0.999729
rs9683830	4	1384085	A	G	0.190635	UVSSA	1347267	1388049	+	2.0793e-16	cg15586393	1241413	1244111	+	8.58247e-08	0.994413
rs9683830	4	1384085	A	G	0.190635	UVSSA	1347267	1388049	+	2.0793e-16	cg08948841	1241413	1244111	+	7.37359e-12	0.999963
rs9683830	4	1384085	A	G	0.190635	UVSSA	1347267	1388049	+	2.0793e-16	cg03008339	1241413	1244111	+	0.00279125	0.439337
rs9683830	4	1384085	A	G	0.190635	UVSSA	1347267	1388049	+	2.0793e-16	cg10752575	1218944	1219718	+	0.000387883	0.681346
rs9683830	4	1384085	A	G	0.190635	UVSSA	1347267	1388049	+	2.0793e-16	cg07825433	1218944	1219718	+	0.000307403	0.706739
rs9683830	4	1384085	A	G	0.190635	UVSSA	1347267	1388049	+	2.0793e-16	cg13361141	1188186	1189162	+	1.04014e-12	0.999987
rs9683830	4	1384085	A	G	0.190635	UVSSA	1347267	1388049	+	2.0793e-16	cg05208416	1188186	1189162	+	1.64032e-06	0.973814
rs9683830	4	1384085	A	G	0.190635	UVSSA	1347267	1388049	+	2.0793e-16	cg15644837	1137999	1139821	+	0.00174763	0.498035
rs9683830	4	1384085	A	G	0.190635	UVSSA	1347267	1388049	+	2.0793e-16	cg24063912	1049653	1049923	+	2.46734e-06	0.967714
rs9683830	4	1384085	A	G	0.190635	UVSSA	1347267	1388049	+	2.0793e-16	cg13180566	1049653	1049923	+	4.00973e-05	0.87392
rs9683830	4	1384085	A	G	0.190635	UVSSA	1347267	1388049	+	2.0793e-16	cg27284194	1044435	1044873	+	3.98899e-05	0.874218
rs9683830	4	1384085	A	G	0.190635	UVSSA	1347267	1388049	+	2.0793e-16	cg04106633	1044435	1044873	+	0.000693277	0.613561
rs9683830	4	1384085	A	G	0.190635	UVSSA	1347267	1388049	+	2.0793e-16	cg22718636	961348	962155	+	0.000448383	0.66497
rs9683830	4	1384085	A	G	0.190635	UVSSA	1347267	1388049	+	2.0793e-16	cg20456258	961348	962155	+	0.0010244	0.565411
rs9683830	4	1384085	A	G	0.190635	UVSSA	1347267	1388049	+	2.0793e-16	cg07007312	961348	962155	+	0.00448657	0.381942
rs9673454	16	2894761	T	G	0.272981	KCTD5	2682476	2709030	+	4.47224e-06	cg01534799	2961642	2962532	+	1.02578e-12	0.974789
rs9673454	16	2894761	T	G	0.272981	KCTD5	2682476	2709030	+	4.47224e-06	cg05910850	2944286	2944678	+	9.69949e-11	0.973736
rs9673454	16	2894761	T	G	0.272981	KCTD5	2682476	2709030	+	4.47224e-06	cg01576146	2932268	2933765	+	7.15111e-09	0.960429
rs9673454	16	2894761	T	G	0.272981	KCTD5	2682476	2709030	+	4.47224e-06	cg27620871	2907575	2907836	+	0.00159721	0.0465549
rs9673454	16	2894761	T	G	0.272981	KCTD5	2682476	2709030	+	4.47224e-06	cg21452411	2907575	2907836	+	0.00128781	0.0522372
rs9673454	16	2894761	T	G	0.272981	KCTD5	2682476	2709030	+	4.47224e-06	cg19328294	2907575	2907836	+	0.00575219	0.0233657
rs9673454	16	2894761	T	G	0.272981	KCTD5	2682476	2709030	+	4.47224e-06	cg18345369	2907575	2907836	+	6.47794e-05	0.232513
rs9673454	16	2894761	T	G	0.272981	KCTD5	2682476	2709030	+	4.47224e-06	cg07129104	2907575	2907836	+	6.7414e-06	0.525252
rs9673454	16	2894761	T	G	0.272981	KCTD5	2682476	2709030	+	4.47224e-06	cg00944388	2907575	2907836	+	0.000726249	0.0707879
rs9673454	16	2894761	T	G	0.272981	KCTD5	2682476	2709030	+	4.47224e-06	cg00699901	2907575	2907836	+	0.00241333	0.0372997
rs9673454	16	2894761	T	G	0.272981	KCTD5	2682476	2709030	+	4.47224e-06	cg27137258	2892580	2892810	+	7.78369e-07	0.785442
rs9673454	16	2894761	T	G	0.272981	KCTD5	2682476	2709030	+	4.47224e-06	cg26960012	2892580	2892810	+	0.00656369	0.0217653
rs9673454	16	2894761	T	G	0.272981	KCTD5	2682476	2709030	+	4.47224e-06	cg10186456	2892580	2892810	+	0.000342567	0.104563
rs9673454	16	2894761	T	G	0.272981	KCTD5	2682476	2709030	+	4.47224e-06	cg03625141	2892580	2892810	+	1.83118e-06	0.696915
rs9673454	16	2894761	T	G	0.272981	KCTD5	2682476	2709030	+	4.47224e-06	cg00539300	2892580	2892810	+	0.000110393	0.18243
rs9673454	16	2894761	T	G	0.272981	KCTD5	2682476	2709030	+	4.47224e-06	cg00491180	2892580	2892810	+	9.71251e-06	0.473341
rs9673454	16	2894761	T	G	0.272981	KCTD5	2682476	2709030	+	4.47224e-06	cg10194884	2867246	2868002	+	0.00149754	0.0481894
rs9663414	10	103759617	A	G	0.328358	SH3PXD2A	103594028	103855543	-	5.273e-23	cg19507206	103043991	103044480	+	0.00017913	0.839679
rs9659196	1	119665492	C	A	0.448864	ZNF697	119619423	119647773	-	6.35837e-11	cg00464946	120190378	120191251	+	9.37174e-05	0.899697
rs965618	22	50609631	A	G	0.186441	CTA-384D8.35	50542306	50542906	-	6.11477e-08	cg00704796	51066108	51067051	+	1.46899e-08	0.981457
rs965618	22	50609631	A	G	0.186441	CTA-384D8.35	50542306	50542906	-	6.11477e-08	cg19808085	51042294	51043422	+	0.00703723	0.0757352
rs965618	22	50609631	A	G	0.186441	CTA-384D8.35	50542306	50542906	-	6.11477e-08	cg00083937	51038495	51039752	+	1.11918e-10	0.994029
rs965618	22	50609631	A	G	0.186441	CTA-384D8.35	50542306	50542906	-	6.11477e-08	cg27502912	51016254	51017020	+	0.00363675	0.101901
rs965618	22	50609631	A	G	0.186441	CTA-384D8.35	50542306	50542906	-	6.11477e-08	cg17641876	51016254	51017020	+	0.0055313	0.084439
rs965618	22	50609631	A	G	0.186441	CTA-384D8.35	50542306	50542906	-	6.11477e-08	cg17137457	51016254	51017020	+	0.000585176	0.221189
rs965618	22	50609631	A	G	0.186441	CTA-384D8.35	50542306	50542906	-	6.11477e-08	cg16386697	51016254	51017020	+	0.00228699	0.12506
rs965618	22	50609631	A	G	0.186441	CTA-384D8.35	50542306	50542906	-	6.11477e-08	cg02245810	51016254	51017020	+	0.00124279	0.162537
rs965618	22	50609631	A	G	0.186441	CTA-384D8.35	50542306	50542906	-	6.11477e-08	cg01081346	51016254	51017020	+	0.0019915	0.132828
rs965618	22	50609631	A	G	0.186441	CTA-384D8.35	50542306	50542906	-	6.11477e-08	cg00983520	51016254	51017020	+	0.000454688	0.244049
rs965618	22	50609631	A	G	0.186441	CTA-384D8.35	50542306	50542906	-	6.11477e-08	cg00270625	51016254	51017020	+	0.00542618	0.0851722
rs965618	22	50609631	A	G	0.186441	CTA-384D8.35	50542306	50542906	-	6.11477e-08	cg00047287	51016254	51017020	+	0.00558752	0.084055
rs965618	22	50609631	A	G	0.186441	CTA-384D8.35	50542306	50542906	-	6.11477e-08	cg26003865	50963609	50970768	+	0.00726769	0.074638
rs965618	22	50609631	A	G	0.186441	CTA-384D8.35	50542306	50542906	-	6.11477e-08	cg17754769	50737810	50738961	+	0.00850221	0.0695126
rs965618	22	50609631	A	G	0.186441	CTA-384D8.35	50542306	50542906	-	6.11477e-08	cg19252607	50177721	50178221	+	0.00861333	0.0691041
rs9652444	15	43251498	A	G	0.221198	ADAL	43330675	43354555	+	1.29576e-15	cg24738257	43981925	43982358	+	4.93177e-05	0.882908
rs9652444	15	43251498	A	G	0.221198	ADAL	43330675	43354555	+	1.29576e-15	cg21664781	43882093	43882526	+	0.000328967	0.728768
rs9652444	15	43251498	A	G	0.221198	ADAL	43330675	43354555	+	1.29576e-15	cg04678936	43802882	43803407	+	0.0003823	0.712446
rs9652444	15	43251498	A	G	0.221198	ADAL	43330675	43354555	+	1.29576e-15	cg27481594	43621831	43622953	+	0.00335863	0.437532
rs9652444	15	43251498	A	G	0.221198	ADAL	43330675	43354555	+	1.29576e-15	cg02155558	43621831	43622953	+	4.55001e-15	1
rs9650151	8	65716617	G	A	0.283898	ARMC1	65602457	65634217	-	5.76996e-10	cg18532480	66556765	66557513	+	0.00360458	0.430746
rs9648593	7	6359906	G	A	0.389423	RAC1	6374524	6403977	+	5.20916e-19	cg14615128	6570454	6571095	+	0.00590758	0.411657
rs9648593	7	6359906	G	A	0.389423	RAC1	6374524	6403977	+	5.20916e-19	cg20947553	6441810	6442042	+	2.70478e-10	0.999962
rs9648593	7	6359906	G	A	0.389423	RAC1	6374524	6403977	+	5.20916e-19	cg12001630	6441810	6442042	+	6.00863e-05	0.918779
rs9648593	7	6359906	G	A	0.389423	RAC1	6374524	6403977	+	5.20916e-19	cg02400735	6388211	6388743	+	0.00492509	0.43786
rs9644	2	120221746	T	C	0.154851	TMEM185B	120221279	120223408	-	2.70455e-09	cg11305121	121009919	121011228	+	8.7731e-05	0.560218
rs9644	2	120221746	T	C	0.154851	TMEM185B	120221279	120223408	-	2.70455e-09	cg21470541	120980333	120981451	+	2.01864e-05	0.720946
rs9640539	7	149098970	T	C	0.103004	ZNF425	149102785	149126346	-	3.70926e-13	cg07966572	149156562	149158080	+	0.00594166	0.240311
rs9640539	7	149098970	T	C	0.103004	ZNF425	149102785	149126346	-	3.70926e-13	cg00601727	148991656	148992181	+	0.000950103	0.391189
rs9640539	7	149098970	T	C	0.103004	ZNF425	149102785	149126346	-	3.70926e-13	cg07878625	148978763	148979390	+	0.00193349	0.327565
rs9640539	7	149098970	T	C	0.103004	ZNF425	149102785	149126346	-	3.70926e-13	cg14690467	148921022	148921837	+	0.00859404	0.21569
rs9640539	7	149098970	T	C	0.103004	ZNF425	149102785	149126346	-	3.70926e-13	cg15662616	148823195	148824228	+	0.000285505	0.507759
rs9640539	7	149098970	T	C	0.103004	ZNF425	149102785	149126346	-	3.70926e-13	cg12479418	148823195	148824228	+	6.36569e-05	0.652094
rs9640539	7	149098970	T	C	0.103004	ZNF425	149102785	149126346	-	3.70926e-13	cg18353405	148762684	148763092	+	7.89192e-09	0.986244
rs9640466	7	140396375	C	G	0.335843	SLC37A3	140293694	140404433	-	6.00805e-08	cg24310133	140097906	140098428	+	8.52756e-20	0.99859
rs9640466	7	140396375	C	G	0.335843	SLC37A3	140293694	140404433	-	6.00805e-08	cg12526474	140097906	140098428	+	0.000558221	0.527266
rs9633985	11	66753137	A	T	0.398058	LRFN4	66856648	66860475	+	4.58137e-09	cg26457823	67195801	67196190	+	0.00819656	0.32178
rs9633985	11	66753137	A	T	0.398058	LRFN4	66856648	66860475	+	4.58137e-09	cg12724357	66790544	66791440	+	0.00291733	0.466582
rs9633985	11	66753137	A	T	0.398058	LRFN4	66856648	66860475	+	4.58137e-09	cg21628794	66631255	66631470	+	5.31765e-06	0.976815
rs9633985	11	66753137	A	T	0.398058	LRFN4	66856648	66860475	+	4.58137e-09	cg15320059	66623621	66626614	+	5.27464e-14	0.999779
rs9633985	11	66753137	A	T	0.398058	LRFN4	66856648	66860475	+	4.58137e-09	cg11862081	66623621	66626614	+	3.57883e-19	0.999779
rs9633985	11	66753137	A	T	0.398058	LRFN4	66856648	66860475	+	4.58137e-09	cg10329874	66623621	66626614	+	1.33913e-09	0.999656
rs9633985	11	66753137	A	T	0.398058	LRFN4	66856648	66860475	+	4.58137e-09	cg24851651	66360098	66360834	+	8.60764e-05	0.882177
rs9633985	11	66753137	A	T	0.398058	LRFN4	66856648	66860475	+	4.58137e-09	cg12208638	66314208	66314455	+	1.89203e-15	0.999779
rs9633985	11	66753137	A	T	0.398058	LRFN4	66856648	66860475	+	4.58137e-09	cg24423806	66313170	66313822	+	0.00414558	0.41502
rs9633985	11	66753137	A	T	0.398058	LRFN4	66856648	66860475	+	4.58137e-09	cg10122910	66233900	66234964	+	0.00367731	0.432425
rs9633985	11	66753137	A	T	0.398058	LRFN4	66856648	66860475	+	4.58137e-09	cg23250019	66138807	66139729	+	0.000162767	0.83484
rs9633985	11	66753137	A	T	0.398058	LRFN4	66856648	66860475	+	4.58137e-09	cg18002602	66138807	66139729	+	6.31526e-06	0.974268
rs9633985	11	66753137	A	T	0.398058	LRFN4	66856648	66860475	+	4.58137e-09	cg22905012	66112252	66112803	+	0.00202575	0.521158
rs9633985	11	66753137	A	T	0.398058	LRFN4	66856648	66860475	+	4.58137e-09	cg16810310	66102025	66102279	+	1.94561e-07	0.996865
rs9633985	11	66753137	A	T	0.398058	LRFN4	66856648	66860475	+	4.58137e-09	cg04702940	66083573	66083782	+	0.00813997	0.322667
rs9633985	11	66753137	A	T	0.398058	LRFN4	66856648	66860475	+	4.58137e-09	cg15201417	66034752	66035054	+	0.00783687	0.327549
rs9633985	11	66753137	A	T	0.398058	RCE1	66842836	66846546	+	6.9712e-06	cg26457823	67195801	67196190	+	0.00819656	0.0237397
rs9633985	11	66753137	A	T	0.398058	RCE1	66842836	66846546	+	6.9712e-06	cg12724357	66790544	66791440	+	0.00291733	0.0428922
rs9633985	11	66753137	A	T	0.398058	RCE1	66842836	66846546	+	6.9712e-06	cg21628794	66631255	66631470	+	5.31765e-06	0.67504
rs9633985	11	66753137	A	T	0.398058	RCE1	66842836	66846546	+	6.9712e-06	cg15320059	66623621	66626614	+	5.27464e-14	0.97769
rs9633985	11	66753137	A	T	0.398058	RCE1	66842836	66846546	+	6.9712e-06	cg11862081	66623621	66626614	+	3.57883e-19	0.977693
rs9633985	11	66753137	A	T	0.398058	RCE1	66842836	66846546	+	6.9712e-06	cg10329874	66623621	66626614	+	1.33913e-09	0.975401
rs9633985	11	66753137	A	T	0.398058	RCE1	66842836	66846546	+	6.9712e-06	cg24851651	66360098	66360834	+	8.60764e-05	0.275998
rs9633985	11	66753137	A	T	0.398058	RCE1	66842836	66846546	+	6.9712e-06	cg12208638	66314208	66314455	+	1.89203e-15	0.977693
rs9633985	11	66753137	A	T	0.398058	RCE1	66842836	66846546	+	6.9712e-06	cg24423806	66313170	66313822	+	0.00414558	0.0350788
rs9633985	11	66753137	A	T	0.398058	RCE1	66842836	66846546	+	6.9712e-06	cg10122910	66233900	66234964	+	0.00367731	0.0375715
rs9633985	11	66753137	A	T	0.398058	RCE1	66842836	66846546	+	6.9712e-06	cg23250019	66138807	66139729	+	0.000162767	0.205057
rs9633985	11	66753137	A	T	0.398058	RCE1	66842836	66846546	+	6.9712e-06	cg18002602	66138807	66139729	+	6.31526e-06	0.65207
rs9633985	11	66753137	A	T	0.398058	RCE1	66842836	66846546	+	6.9712e-06	cg22905012	66112252	66112803	+	0.00202575	0.0528062
rs9633985	11	66753137	A	T	0.398058	RCE1	66842836	66846546	+	6.9712e-06	cg16810310	66102025	66102279	+	1.94561e-07	0.926075
rs9633985	11	66753137	A	T	0.398058	RCE1	66842836	66846546	+	6.9712e-06	cg04702940	66083573	66083782	+	0.00813997	0.023834
rs9633985	11	66753137	A	T	0.398058	RCE1	66842836	66846546	+	6.9712e-06	cg15201417	66034752	66035054	+	0.00783687	0.0243569
rs9633910	11	1854281	C	T	0.477113	TNNI2	1838990	1841680	+	6.02745e-16	cg06503573	1948916	1949188	+	0.00940119	0.352367
rs9633910	11	1854281	C	T	0.477113	TNNI2	1838990	1841680	+	6.02745e-16	cg19419739	1903079	1903334	+	0.000998053	0.678718
rs9633910	11	1854281	C	T	0.477113	TNNI2	1838990	1841680	+	6.02745e-16	cg16903735	1903079	1903334	+	0.000110053	0.892565
rs9633910	11	1854281	C	T	0.477113	TNNI2	1838990	1841680	+	6.02745e-16	cg11608884	1903079	1903334	+	0.000244573	0.834573
rs9633910	11	1854281	C	T	0.477113	TNNI2	1838990	1841680	+	6.02745e-16	cg10257521	1903079	1903334	+	0.000576598	0.747653
rs9633910	11	1854281	C	T	0.477113	TNNI2	1838990	1841680	+	6.02745e-16	cg04948649	1903079	1903334	+	0.00280244	0.529301
rs9633910	11	1854281	C	T	0.477113	TNNI2	1838990	1841680	+	6.02745e-16	cg24024833	1892038	1892556	+	3.71829e-09	0.999832
rs9633910	11	1854281	C	T	0.477113	TNNI2	1838990	1841680	+	6.02745e-16	cg08756594	1892038	1892556	+	8.94471e-06	0.97588
rs9633910	11	1854281	C	T	0.477113	TNNI2	1838990	1841680	+	6.02745e-16	cg03286387	1892038	1892556	+	0.000501502	0.763589
rs9628676	1	201504350	T	C	0.195724	CSRP1	201483531	201509456	-	2.81558e-18	cg19827875	201617042	201619788	+	0.001563	0.516993
rs9628676	1	201504350	T	C	0.195724	CSRP1	201483531	201509456	-	2.81558e-18	cg14920846	201617042	201619788	+	6.88987e-05	0.843933
rs9628676	1	201504350	T	C	0.195724	CSRP1	201483531	201509456	-	2.81558e-18	cg09358973	201617042	201619788	+	0.000389632	0.686412
rs9628676	1	201504350	T	C	0.195724	CSRP1	201483531	201509456	-	2.81558e-18	cg07599786	201617042	201619788	+	7.94982e-05	0.833784
rs9628676	1	201504350	T	C	0.195724	CSRP1	201483531	201509456	-	2.81558e-18	cg05695937	201617042	201619788	+	6.75295e-05	0.845316
rs9628676	1	201504350	T	C	0.195724	CSRP1	201483531	201509456	-	2.81558e-18	cg04287574	201617042	201619788	+	0.00572461	0.356872
rs9628676	1	201504350	T	C	0.195724	CSRP1	201483531	201509456	-	2.81558e-18	cg04179952	201617042	201619788	+	0.00577382	0.35589
rs9628676	1	201504350	T	C	0.195724	CSRP1	201483531	201509456	-	2.81558e-18	cg00313914	201617042	201619788	+	0.00041315	0.679835
rs9628676	1	201504350	T	C	0.195724	CSRP1	201483531	201509456	-	2.81558e-18	cg22534374	201507780	201509317	+	3.84534e-09	0.999014
rs9628676	1	201504350	T	C	0.195724	CSRP1	201483531	201509456	-	2.81558e-18	cg18263327	201507780	201509317	+	0.0030637	0.431853
rs9628676	1	201504350	T	C	0.195724	CSRP1	201483531	201509456	-	2.81558e-18	cg11963006	201507780	201509317	+	9.4726e-11	0.999867
rs9628676	1	201504350	T	C	0.195724	CSRP1	201483531	201509456	-	2.81558e-18	cg00695760	201450881	201451105	+	0.0064981	0.34247
rs9628187	22	50718238	C	T	0.460674	ARSA	50622755	50628173	-	9.25072e-06	cg09828012	51158387	51160060	+	0.00824556	0.0217057
rs9628187	22	50718238	C	T	0.460674	ARSA	50622755	50628173	-	9.25072e-06	cg25575065	51066108	51067051	+	4.89461e-06	0.678086
rs9628187	22	50718238	C	T	0.460674	ARSA	50622755	50628173	-	9.25072e-06	cg13909895	51066108	51067051	+	1.20133e-05	0.549667
rs9627514	22	46590020	G	A	0.309038	GRAMD4	46576013	46679790	+	1.02487e-11	cg27172287	46972462	46973609	+	0.000602432	0.709353
rs9627514	22	46590020	G	A	0.309038	GRAMD4	46576013	46679790	+	1.02487e-11	cg11533712	46929318	46934861	+	0.00214308	0.538727
rs9627514	22	46590020	G	A	0.309038	GRAMD4	46576013	46679790	+	1.02487e-11	cg06866938	46929318	46934861	+	0.00847684	0.347949
rs9627280	22	46248067	T	C	0.394422	PPARA	46150522	46243756	+	3.495e-06	cg18190219	46762736	46762970	+	0.00382574	0.053944
rs9627280	22	46248067	T	C	0.394422	PPARA	46150522	46243756	+	3.495e-06	cg09461388	46762736	46762970	+	0.000831964	0.124714
rs9627280	22	46248067	T	C	0.394422	PPARA	46150522	46243756	+	3.495e-06	cg00784671	46762736	46762970	+	0.00941407	0.0324643
rs9627280	22	46248067	T	C	0.394422	PPARA	46150522	46243756	+	3.495e-06	cg24881330	46731380	46732337	+	0.00272564	0.065226
rs9627280	22	46248067	T	C	0.394422	PPARA	46150522	46243756	+	3.495e-06	cg03482458	46692211	46693349	+	0.00143713	0.0929092
rs9627280	22	46248067	T	C	0.394422	PPARA	46150522	46243756	+	3.495e-06	cg04392554	46685380	46685796	+	0.000181142	0.265028
rs9627280	22	46248067	T	C	0.394422	PPARA	46150522	46243756	+	3.495e-06	cg11377136	46658398	46659332	+	0.00206471	0.0761176
rs9627280	22	46248067	T	C	0.394422	PPARA	46150522	46243756	+	3.495e-06	cg14686297	46645765	46646957	+	3.79753e-15	0.985323
rs9627280	22	46248067	T	C	0.394422	PPARA	46150522	46243756	+	3.495e-06	cg09491104	46645765	46646957	+	2.6126e-14	0.985322
rs9624334	22	23824069	G	C	0.34375	SMARCB1	23786964	23834516	+	2.55034e-10	cg10122452	24129098	24129697	+	3.97088e-07	0.995379
rs9620007	22	42009653	C	G	0.447099	WBP2NL	41998726	42058456	+	1.08776e-05	cg04416895	42949593	42950304	+	0.00768015	0.0203072
rs9620007	22	42009653	C	G	0.447099	WBP2NL	41998726	42058456	+	1.08776e-05	cg13165212	42679334	42679893	+	0.00123628	0.0586473
rs9620007	22	42009653	C	G	0.447099	WBP2NL	41998726	42058456	+	1.08776e-05	cg15128208	42548153	42549207	+	5.55861e-05	0.29681
rs9620007	22	42009653	C	G	0.447099	WBP2NL	41998726	42058456	+	1.08776e-05	cg00645731	42538475	42539579	+	1.01796e-12	0.972309
rs9620007	22	42009653	C	G	0.447099	WBP2NL	41998726	42058456	+	1.08776e-05	cg20195005	42524732	42525908	+	7.69152e-12	0.972245
rs9620007	22	42009653	C	G	0.447099	WBP2NL	41998726	42058456	+	1.08776e-05	cg17498424	42524732	42525908	+	7.29925e-07	0.848039
rs9620007	22	42009653	C	G	0.447099	WBP2NL	41998726	42058456	+	1.08776e-05	cg15597984	42524732	42525908	+	0.000155871	0.182225
rs9620007	22	42009653	C	G	0.447099	WBP2NL	41998726	42058456	+	1.08776e-05	cg22189786	42394590	42395255	+	1.12164e-09	0.970112
rs9620007	22	42009653	C	G	0.447099	WBP2NL	41998726	42058456	+	1.08776e-05	cg18898325	42394590	42395255	+	0.000435322	0.105675
rs9620007	22	42009653	C	G	0.447099	WBP2NL	41998726	42058456	+	1.08776e-05	cg16296679	42394590	42395255	+	3.73361e-05	0.350664
rs9620007	22	42009653	C	G	0.447099	WBP2NL	41998726	42058456	+	1.08776e-05	cg09667013	42394590	42395255	+	5.45865e-08	0.945941
rs9620007	22	42009653	C	G	0.447099	WBP2NL	41998726	42058456	+	1.08776e-05	cg08431931	42394590	42395255	+	7.04884e-05	0.267038
rs9620007	22	42009653	C	G	0.447099	WBP2NL	41998726	42058456	+	1.08776e-05	cg04717802	42394590	42395255	+	0.00253	0.0387587
rs9620007	22	42009653	C	G	0.447099	WBP2NL	41998726	42058456	+	1.08776e-05	cg01059385	42394590	42395255	+	1.96206e-06	0.762548
rs9620007	22	42009653	C	G	0.447099	WBP2NL	41998726	42058456	+	1.08776e-05	cg24119722	42342408	42343278	+	5.18888e-09	0.966393
rs9620007	22	42009653	C	G	0.447099	WBP2NL	41998726	42058456	+	1.08776e-05	cg13821227	42342408	42343278	+	0.000165319	0.17686
rs9616394	22	49921279	G	C	0.371951	CRELD2	49918168	49927540	+	5.42597e-19	cg01232907	50329769	50330092	+	0.000254246	0.820046
rs9616394	22	49921279	G	C	0.371951	CRELD2	49918168	49927540	+	5.42597e-19	cg08270630	50328694	50329178	+	0.000167149	0.854754
rs9616394	22	49921279	G	C	0.371951	CRELD2	49918168	49927540	+	5.42597e-19	cg02269571	50328694	50329178	+	0.000370505	0.78377
rs9616394	22	49921279	G	C	0.371951	CRELD2	49918168	49927540	+	5.42597e-19	cg22777249	50322571	50323451	+	3.79066e-18	1
rs9616394	22	49921279	G	C	0.371951	CRELD2	49918168	49927540	+	5.42597e-19	cg16843718	50322571	50323451	+	3.20186e-07	0.996505
rs9616394	22	49921279	G	C	0.371951	CRELD2	49918168	49927540	+	5.42597e-19	cg26441486	50316784	50317011	+	3.52168e-27	1
rs9616394	22	49921279	G	C	0.371951	CRELD2	49918168	49927540	+	5.42597e-19	cg22709217	50311769	50312953	+	2.90516e-29	1
rs9616394	22	49921279	G	C	0.371951	CRELD2	49918168	49927540	+	5.42597e-19	cg20512270	50311769	50312953	+	7.68222e-14	1
rs9616394	22	49921279	G	C	0.371951	CRELD2	49918168	49927540	+	5.42597e-19	cg18131530	50311769	50312953	+	3.87958e-05	0.935143
rs9616394	22	49921279	G	C	0.371951	CRELD2	49918168	49927540	+	5.42597e-19	cg15316289	50311769	50312953	+	7.19657e-11	0.999983
rs9616394	22	49921279	G	C	0.371951	CRELD2	49918168	49927540	+	5.42597e-19	cg08719749	50311769	50312953	+	1.6279e-07	0.99771
rs9616394	22	49921279	G	C	0.371951	CRELD2	49918168	49927540	+	5.42597e-19	cg22864414	50279569	50280376	+	0.0046694	0.443083
rs9616394	22	49921279	G	C	0.371951	CRELD2	49918168	49927540	+	5.42597e-19	cg20618087	50250161	50250513	+	1.83614e-08	0.999419
rs9616394	22	49921279	G	C	0.371951	CRELD2	49918168	49927540	+	5.42597e-19	cg20426710	50250161	50250513	+	0.00151757	0.607779
rs9616394	22	49921279	G	C	0.371951	CRELD2	49918168	49927540	+	5.42597e-19	cg27614706	50241736	50243918	+	0.0076739	0.373036
rs9616394	22	49921279	G	C	0.371951	CRELD2	49918168	49927540	+	5.42597e-19	cg03364130	50195823	50196385	+	0.000465466	0.759409
rs9616394	22	49921279	G	C	0.371951	CRELD2	49918168	49927540	+	5.42597e-19	cg22594416	50177721	50178221	+	8.44954e-05	0.899343
rs9615058	22	45191864	T	G	0.424419	KIAA0930	45190339	45240769	-	4.03503e-06	cg20787201	45132657	45133392	+	0.00565617	0.0421008
rs9615058	22	45191864	T	G	0.424419	NUP50-AS1	45133021	45163781	-	9.6633e-07	cg20787201	45132657	45133392	+	0.00565617	0.090738
rs9612520	22	23927272	G	T	0.234195	CABIN1	24011193	24178628	+	9.74556e-07	cg25712246	24407674	24408060	+	0.00799427	0.0333111
rs9612520	22	23927272	G	T	0.234195	CABIN1	24011193	24178628	+	9.74556e-07	cg24330042	24384135	24384405	+	0.000143451	0.232543
rs9612520	22	23927272	G	T	0.234195	CABIN1	24011193	24178628	+	9.74556e-07	cg17005068	24384135	24384405	+	2.5445e-21	0.986495
rs9612520	22	23927272	G	T	0.234195	CABIN1	24011193	24178628	+	9.74556e-07	cg06180910	24384135	24384405	+	0.000532558	0.128625
rs9612520	22	23927272	G	T	0.234195	CABIN1	24011193	24178628	+	9.74556e-07	cg25703541	24372913	24373725	+	7.40681e-19	0.986495
rs9612520	22	23927272	G	T	0.234195	CABIN1	24011193	24178628	+	9.74556e-07	cg24565820	24372913	24373725	+	1.40528e-10	0.985231
rs9612520	22	23927272	G	T	0.234195	CABIN1	24011193	24178628	+	9.74556e-07	cg21256200	24372913	24373725	+	2.80124e-11	0.985994
rs9612520	22	23927272	G	T	0.234195	CABIN1	24011193	24178628	+	9.74556e-07	cg20007245	24372913	24373725	+	3.60102e-13	0.986454
rs9612520	22	23927272	G	T	0.234195	CABIN1	24011193	24178628	+	9.74556e-07	cg12419862	24372913	24373725	+	3.41628e-10	0.984393
rs9612520	22	23927272	G	T	0.234195	CABIN1	24011193	24178628	+	9.74556e-07	cg11905131	24372913	24373725	+	0.00451137	0.0445454
rs9612520	22	23927272	G	T	0.234195	CABIN1	24011193	24178628	+	9.74556e-07	cg09033563	24372913	24373725	+	1.8436e-09	0.980997
rs9612520	22	23927272	G	T	0.234195	CABIN1	24011193	24178628	+	9.74556e-07	cg04824771	24372913	24373725	+	0.00176253	0.071589
rs9612520	22	23927272	G	T	0.234195	CABIN1	24011193	24178628	+	9.74556e-07	cg04234412	24372913	24373725	+	1.24572e-19	0.986495
rs9612520	22	23927272	G	T	0.234195	CABIN1	24011193	24178628	+	9.74556e-07	cg03313070	24372913	24373725	+	0.000774834	0.107411
rs9612520	22	23927272	G	T	0.234195	CABIN1	24011193	24178628	+	9.74556e-07	cg02953382	24372913	24373725	+	1.29634e-12	0.98641
rs9612520	22	23927272	G	T	0.234195	CABIN1	24011193	24178628	+	9.74556e-07	cg09664220	24321863	24322588	+	5.93841e-20	0.986495
rs9612520	22	23927272	G	T	0.234195	CABIN1	24011193	24178628	+	9.74556e-07	cg24846343	24308763	24309700	+	1.51652e-33	0.986495
rs9612520	22	23927272	G	T	0.234195	CABIN1	24011193	24178628	+	9.74556e-07	cg21667215	24303119	24303844	+	7.97994e-10	0.983082
rs9612520	22	23927272	G	T	0.234195	CABIN1	24011193	24178628	+	9.74556e-07	cg00087182	24303119	24303844	+	1.53095e-15	0.986494
rs9612520	22	23927272	G	T	0.234195	CABIN1	24011193	24178628	+	9.74556e-07	cg06753367	24256011	24256399	+	1.01084e-34	0.986495
rs9612520	22	23927272	G	T	0.234195	CABIN1	24011193	24178628	+	9.74556e-07	cg10819733	24236258	24237539	+	1.69404e-22	0.986495
rs9612520	22	23927272	G	T	0.234195	CABIN1	24011193	24178628	+	9.74556e-07	cg01585852	24236258	24237539	+	5.22217e-08	0.950612
rs9612520	22	23927272	G	T	0.234195	CABIN1	24011193	24178628	+	9.74556e-07	cg00024416	24236258	24237539	+	2.45362e-22	0.986495
rs9611904	22	42795362	C	T	0.260274	RP1-47A17.1	42791815	42794313	-	3.66414e-13	cg23937138	43538914	43539526	+	0.00292564	0.47648
rs9611904	22	42795362	C	T	0.260274	RP1-47A17.1	42791815	42794313	-	3.66414e-13	cg02233750	43538914	43539526	+	0.000215249	0.796944
rs9611904	22	42795362	C	T	0.260274	RP1-47A17.1	42791815	42794313	-	3.66414e-13	cg25347941	43485058	43485545	+	3.37812e-07	0.993877
rs9611904	22	42795362	C	T	0.260274	RP1-47A17.1	42791815	42794313	-	3.66414e-13	cg22637865	43485058	43485545	+	3.02727e-09	0.999609
rs9611904	22	42795362	C	T	0.260274	RP1-47A17.1	42791815	42794313	-	3.66414e-13	cg16973406	43265991	43266283	+	0.00473129	0.411436
rs9611904	22	42795362	C	T	0.260274	RP1-47A17.1	42791815	42794313	-	3.66414e-13	cg26529516	43252654	43253667	+	0.00750953	0.352189
rs9611904	22	42795362	C	T	0.260274	RP1-47A17.1	42791815	42794313	-	3.66414e-13	cg24694833	43165948	43166287	+	4.26135e-06	0.973841
rs9611486	22	41062780	C	G	0.443878	SLC25A17	40769631	40819399	-	1.21743e-07	cg03806693	41939918	41940713	+	0.00730284	0.192616
rs9611486	22	41062780	C	G	0.443878	SLC25A17	40769631	40819399	-	1.21743e-07	cg26643870	41842384	41843919	+	0.00718092	0.194174
rs9611486	22	41062780	C	G	0.443878	SLC25A17	40769631	40819399	-	1.21743e-07	cg06850241	41842384	41843919	+	0.00176621	0.358968
rs9611486	22	41062780	C	G	0.443878	SLC25A17	40769631	40819399	-	1.21743e-07	cg01066936	41777431	41778281	+	0.00376328	0.261712
rs9611486	22	41062780	C	G	0.443878	SLC25A17	40769631	40819399	-	1.21743e-07	cg05162166	41681617	41682543	+	6.44805e-05	0.811701
rs9611486	22	41062780	C	G	0.443878	SLC25A17	40769631	40819399	-	1.21743e-07	cg07519229	41487262	41489159	+	1.50781e-16	0.998367
rs9611486	22	41062780	C	G	0.443878	SLC25A17	40769631	40819399	-	1.21743e-07	cg13813247	41460015	41460272	+	2.81125e-35	0.998367
rs9611486	22	41062780	C	G	0.443878	SLC25A17	40769631	40819399	-	1.21743e-07	cg06928703	41417925	41418887	+	0.000126783	0.739046
rs9610831	22	37684612	G	A	0.328358	NOL12	37681674	37693478	+	6.33345e-09	cg14247180	38516736	38517030	+	0.00604175	0.326944
rs9610831	22	37684612	G	A	0.328358	NOL12	37681674	37693478	+	6.33345e-09	cg06521852	38141762	38142999	+	0.0029343	0.424194
rs9610831	22	37684612	G	A	0.328358	NOL12	37681674	37693478	+	6.33345e-09	cg21737444	38073038	38073412	+	2.60512e-05	0.924175
rs9610831	22	37684612	G	A	0.328358	NOL12	37681674	37693478	+	6.33345e-09	cg21798802	38054404	38055450	+	3.10721e-15	0.999636
rs9610497	22	36371314	C	T	0.223881	MYH9	36281282	36388018	-	4.78895e-09	cg09198866	36806030	36806637	+	0.00105922	0.451759
rs9609311	22	31522687	C	T	0.460208	PISD	31618492	31662432	-	4.20973e-08	cg00543991	32366493	32367061	+	0.00920147	0.23278
rs9609311	22	31522687	C	T	0.460208	PISD	31618492	31662432	-	4.20973e-08	cg08548559	31686637	31687371	+	0.000503207	0.638738
rs9609311	22	31522687	C	T	0.460208	PISD	31618492	31662432	-	4.20973e-08	cg14543179	31556125	31556466	+	3.51236e-05	0.902569
rs9609311	22	31522687	C	T	0.460208	PISD	31618492	31662432	-	4.20973e-08	cg11571442	31556125	31556466	+	0.00766862	0.252629
rs9609311	22	31522687	C	T	0.460208	PISD	31618492	31662432	-	4.20973e-08	cg00164335	31503237	31503871	+	0.000645933	0.60251
rs9606912	22	32146847	C	G	0.359133	C22orf42	32149007	32159322	-	2.4352e-13	cg14950301	32870551	32871364	+	0.00819705	0.362366
rs9606912	22	32146847	C	G	0.359133	C22orf42	32149007	32159322	-	2.4352e-13	cg05700365	32366493	32367061	+	0.000164314	0.85359
rs9606912	22	32146847	C	G	0.359133	C22orf42	32149007	32159322	-	2.4352e-13	cg00543991	32366493	32367061	+	0.000544397	0.738592
rs9606912	22	32146847	C	G	0.359133	C22orf42	32149007	32159322	-	2.4352e-13	cg02404636	31892037	31893097	+	0.00687877	0.386136
rs9606182	22	19926788	A	C	0.367188	TXNRD2	19875518	19941992	-	2.78898e-07	cg12457376	19929097	19929468	+	0.00221244	0.224117
rs9606182	22	19926788	A	C	0.367188	TXNRD2	19875518	19941992	-	2.78898e-07	cg07194846	19929097	19929468	+	0.00345606	0.181595
rs9606017	22	19433706	G	A	0.268698	C22orf39	19351369	19448232	-	7.81473e-06	cg09881503	19510872	19512254	+	3.18458e-08	0.91692
rs9606017	22	19433706	G	A	0.268698	C22orf39	19351369	19448232	-	7.81473e-06	cg25970491	19278672	19279573	+	0.00321167	0.0229008
rs9606017	22	19433706	G	A	0.268698	C22orf39	19351369	19448232	-	7.81473e-06	cg15498348	19165062	19166816	+	0.000451869	0.0658175
rs9606017	22	19433706	G	A	0.268698	C22orf39	19351369	19448232	-	7.81473e-06	cg15279413	18957996	18958721	+	0.0087838	0.0133064
rs9604045	13	113272893	G	T	0.453608	GRTP1	113324165	113364148	-	1.45419e-16	cg01176949	114067807	114068096	+	0.00615185	0.411066
rs9604045	13	113272893	G	T	0.453608	GRTP1	113324165	113364148	-	1.45419e-16	cg16940809	114056101	114056577	+	0.00288464	0.523855
rs9604045	13	113272893	G	T	0.453608	GRTP1	113324165	113364148	-	1.45419e-16	cg01233786	113497297	113497661	+	0.00180042	0.594251
rs9604045	13	113272893	G	T	0.453608	LAMP1	113297242	113323672	+	3.96687e-17	cg01176949	114067807	114068096	+	0.00615185	0.411066
rs9604045	13	113272893	G	T	0.453608	LAMP1	113297242	113323672	+	3.96687e-17	cg16940809	114056101	114056577	+	0.00288464	0.523856
rs9604045	13	113272893	G	T	0.453608	LAMP1	113297242	113323672	+	3.96687e-17	cg01233786	113497297	113497661	+	0.00180042	0.594251
rs9604045	13	113272893	G	T	0.453608	CUL4A	113208194	113267108	+	2.18425e-20	cg01176949	114067807	114068096	+	0.00615185	0.411066
rs9604045	13	113272893	G	T	0.453608	CUL4A	113208194	113267108	+	2.18425e-20	cg16940809	114056101	114056577	+	0.00288464	0.523856
rs9604045	13	113272893	G	T	0.453608	CUL4A	113208194	113267108	+	2.18425e-20	cg01233786	113497297	113497661	+	0.00180042	0.594251
rs959960	3	160751268	T	C	0.325893	PPM1L	160755603	161078907	+	7.54581e-11	cg23730617	160822495	160823260	+	0.00718465	0.369203
rs959960	3	160751268	T	C	0.325893	PPM1L	160755603	161078907	+	7.54581e-11	cg21146905	160822495	160823260	+	0.00142719	0.59848
rs959960	3	160751268	T	C	0.325893	PPM1L	160755603	161078907	+	7.54581e-11	cg02470874	160472311	160474487	+	7.70744e-10	0.999873
rs959960	3	160751268	T	C	0.325893	PPM1L	160755603	161078907	+	7.54581e-11	cg13024511	160167185	160168200	+	0.000512762	0.731423
rs959960	3	160751268	T	C	0.325893	PPM1L	160755603	161078907	+	7.54581e-11	cg03789276	160167185	160168200	+	6.93291e-07	0.993227
rs9596162	13	49637950	A	G	0.386581	RCBTB1	49531947	49585583	-	3.16819e-07	cg16550606	50159387	50160106	+	0.00196377	0.235882
rs9596082	13	49325681	C	T	0.195724	CDADC1	49247926	49293485	+	1.39747e-07	cg23309046	49821926	49822703	+	0.00749973	0.058252
rs9596082	13	49325681	C	T	0.195724	CDADC1	49247926	49293485	+	1.39747e-07	cg05077231	49794126	49795542	+	0.00605603	0.0643824
rs9578257	13	20174218	G	A	0.416016	GJA3	20138256	20161049	-	2.1715e-17	cg11381282	20766209	20767779	+	0.00557904	0.422674
rs9578257	13	20174218	G	A	0.416016	GJA3	20138256	20161049	-	2.1715e-17	cg04452195	20766209	20767779	+	0.00772042	0.376592
rs9578257	13	20174218	G	A	0.416016	GJA3	20138256	20161049	-	2.1715e-17	cg11033762	20751257	20751946	+	3.99353e-06	0.984606
rs9578257	13	20174218	G	A	0.416016	GJA3	20138256	20161049	-	2.1715e-17	cg27436003	20735044	20736157	+	0.00942952	0.349397
rs9578257	13	20174218	G	A	0.416016	GJA3	20138256	20161049	-	2.1715e-17	cg22900415	20735044	20736157	+	0.00843015	0.364509
rs9578257	13	20174218	G	A	0.416016	GJA3	20138256	20161049	-	2.1715e-17	cg20367421	20735044	20736157	+	2.4921e-05	0.952916
rs9578257	13	20174218	G	A	0.416016	GJA3	20138256	20161049	-	2.1715e-17	cg04355697	20735044	20736157	+	0.000491032	0.761003
rs9578257	13	20174218	G	A	0.416016	GJA3	20138256	20161049	-	2.1715e-17	cg03384979	20735044	20736157	+	1.2646e-05	0.968717
rs9578257	13	20174218	G	A	0.416016	GJA3	20138256	20161049	-	2.1715e-17	cg03129014	20735044	20736157	+	0.00616606	0.408264
rs9578257	13	20174218	G	A	0.416016	GJA3	20138256	20161049	-	2.1715e-17	cg18391323	20716138	20717372	+	0.00901435	0.355432
rs9578257	13	20174218	G	A	0.416016	GJA3	20138256	20161049	-	2.1715e-17	cg26279152	20356148	20357234	+	0.00716608	0.386971
rs9576039	13	36405864	G	A	0.240896	CCNA1	36431521	36442882	+	3.67542e-06	cg26345046	37005582	37006453	+	0.00145965	0.0426333
rs9576039	13	36405864	G	A	0.240896	CCNA1	36431521	36442882	+	3.67542e-06	cg24297049	37005582	37006453	+	7.83676e-05	0.18256
rs9576039	13	36405864	G	A	0.240896	CCNA1	36431521	36442882	+	3.67542e-06	cg23687560	37005582	37006453	+	0.00743379	0.018209
rs9576039	13	36405864	G	A	0.240896	CCNA1	36431521	36442882	+	3.67542e-06	cg21754388	37005582	37006453	+	7.6464e-05	0.184609
rs9576039	13	36405864	G	A	0.240896	CCNA1	36431521	36442882	+	3.67542e-06	cg17215831	37005582	37006453	+	0.000203456	0.116247
rs9576039	13	36405864	G	A	0.240896	CCNA1	36431521	36442882	+	3.67542e-06	cg16422907	37005582	37006453	+	5.95076e-15	0.973067
rs9576039	13	36405864	G	A	0.240896	CCNA1	36431521	36442882	+	3.67542e-06	cg14499563	37005582	37006453	+	1.42392e-05	0.365679
rs9576039	13	36405864	G	A	0.240896	CCNA1	36431521	36442882	+	3.67542e-06	cg13711394	37005582	37006453	+	1.36883e-09	0.96497
rs9576039	13	36405864	G	A	0.240896	CCNA1	36431521	36442882	+	3.67542e-06	cg12571423	37005582	37006453	+	7.89978e-13	0.972964
rs9576039	13	36405864	G	A	0.240896	CCNA1	36431521	36442882	+	3.67542e-06	cg05120331	37005582	37006453	+	0.00188955	0.037259
rs9576039	13	36405864	G	A	0.240896	CCNA1	36431521	36442882	+	3.67542e-06	cg09072216	36919738	36921004	+	7.26122e-07	0.744487
rs9576039	13	36405864	G	A	0.240896	CCNA1	36431521	36442882	+	3.67542e-06	cg13455704	36871668	36872059	+	0.00239735	0.0328986
rs9576039	13	36405864	G	A	0.240896	CCNA1	36431521	36442882	+	3.67542e-06	cg25414209	36788415	36789038	+	0.00117095	0.0478159
rs9576039	13	36405864	G	A	0.240896	CCNA1	36431521	36442882	+	3.67542e-06	cg07537530	36728963	36729267	+	6.08759e-07	0.761593
rs9576039	13	36405864	G	A	0.240896	CCNA1	36431521	36442882	+	3.67542e-06	cg15718287	36705041	36705707	+	9.1074e-08	0.889657
rs9576039	13	36405864	G	A	0.240896	CCNA1	36431521	36442882	+	3.67542e-06	cg02229135	36052554	36053119	+	0.00568848	0.0209354
rs9568292	13	49635215	T	C	0.466899	ARL11	49628300	49633872	+	5.17492e-09	cg16550606	50159387	50160106	+	0.00877063	0.318961
rs9568292	13	49635215	T	C	0.466899	ARL11	49628300	49633872	+	5.17492e-09	cg16213217	50070023	50070719	+	0.00237824	0.506302
rs9567271	13	43820579	C	T	0.0695876	CCDC122	43823910	43879727	-	1.35533e-09	cg22917346	44453208	44454295	+	1.58398e-07	0.251277
rs9567271	13	43820579	C	T	0.0695876	CCDC122	43823910	43879727	-	1.35533e-09	cg19356854	44453208	44454295	+	0.00448755	0.0124515
rs9566791	13	41570344	T	C	0.309013	WBP4	41061275	41084006	+	9.9975e-06	cg27021514	42534881	42535461	+	0.00982473	0.0133119
rs9566588	13	40876008	G	C	0.105528	RP11-74J13.8	41132940	41236686	+	7.2307e-06	cg14759977	41496588	41496806	+	0.000663369	0.00500169
rs9562368	13	41998513	G	A	0.464552	VWA8	41566838	41961120	-	8.83557e-08	cg23261171	42845854	42846807	+	0.00669212	0.223976
rs9562368	13	41998513	G	A	0.464552	VWA8	41566838	41961120	-	8.83557e-08	cg07025593	42614179	42615650	+	0.000323921	0.646485
rs9561931	13	95692680	A	G	0.252033	DNAJC3	95677140	95794989	+	1.09737e-13	cg19647813	96296144	96297059	+	0.00507545	0.399134
rs9560025	13	111272851	C	T	0.460208	ARHGEF7	111114560	111305737	+	9.1907e-21	cg24102792	112054426	112054644	+	0.00902834	0.35744
rs955855	2	24949440	G	A	0.334034	DNAJC27	24943637	24972094	-	6.88139e-08	cg07068258	25264683	25265727	+	0.00910107	0.171299
rs9551192	13	25330659	T	C	0.244475	NUP58	25301525	25349800	+	2.12151e-11	cg25585323	25874995	25876200	+	7.0549e-07	0.98928
rs955115	1	36392544	A	C	0.149621	OSCP1	36415828	36450451	-	2.08803e-06	cg19816734	36929415	36930131	+	0.00698391	0.00854103
rs955115	1	36392544	A	C	0.149621	OSCP1	36415828	36450451	-	2.08803e-06	cg05154390	36929415	36930131	+	0.00845373	0.00784363
rs955115	1	36392544	A	C	0.149621	OSCP1	36415828	36450451	-	2.08803e-06	cg12809031	36915797	36916324	+	0.0078558	0.00810418
rs954282	3	44711871	C	T	0.234195	ZNF502	44712644	44723831	+	9.7429e-07	cg16615211	44902960	44903623	+	5.22313e-19	0.986497
rs954282	3	44711871	C	T	0.234195	ZNF502	44712644	44723831	+	9.7429e-07	cg04682845	44902960	44903623	+	0.000689354	0.113678
rs954282	3	44711871	C	T	0.234195	ZNF502	44712644	44723831	+	9.7429e-07	cg20176706	44802853	44803618	+	1.67933e-27	0.986497
rs954282	3	44711871	C	T	0.234195	ZNF502	44712644	44723831	+	9.7429e-07	cg15225532	44802853	44803618	+	1.06541e-22	0.986497
rs954282	3	44711871	C	T	0.234195	ZNF502	44712644	44723831	+	9.7429e-07	cg09333631	44802853	44803618	+	3.46105e-05	0.39902
rs954282	3	44711871	C	T	0.234195	ZNF502	44712644	44723831	+	9.7429e-07	cg10108389	44770937	44771137	+	3.15071e-05	0.411524
rs954282	3	44711871	C	T	0.234195	ZNF502	44712644	44723831	+	9.7429e-07	cg02073558	44770937	44771137	+	1.72941e-07	0.918084
rs954282	3	44711871	C	T	0.234195	ZNF502	44712644	44723831	+	9.7429e-07	cg26781129	44754100	44754399	+	0.00666546	0.0365384
rs954282	3	44711871	C	T	0.234195	ZNF502	44712644	44723831	+	9.7429e-07	cg25151919	44754100	44754399	+	3.55756e-06	0.698838
rs954282	3	44711871	C	T	0.234195	ZNF502	44712644	44723831	+	9.7429e-07	cg21672276	44754100	44754399	+	1.849e-06	0.767873
rs954282	3	44711871	C	T	0.234195	ZNF502	44712644	44723831	+	9.7429e-07	cg18722847	44754100	44754399	+	1.40476e-07	0.925225
rs954282	3	44711871	C	T	0.234195	ZNF502	44712644	44723831	+	9.7429e-07	cg17279458	44754100	44754399	+	0.000365755	0.153465
rs954282	3	44711871	C	T	0.234195	ZNF502	44712644	44723831	+	9.7429e-07	cg15687855	44754100	44754399	+	1.35035e-09	0.981892
rs954282	3	44711871	C	T	0.234195	ZNF502	44712644	44723831	+	9.7429e-07	cg14768256	44754100	44754399	+	0.000248505	0.183045
rs954282	3	44711871	C	T	0.234195	ZNF502	44712644	44723831	+	9.7429e-07	cg11003573	44754100	44754399	+	1.06858e-08	0.971643
rs954282	3	44711871	C	T	0.234195	ZNF502	44712644	44723831	+	9.7429e-07	cg10263370	44754100	44754399	+	3.74745e-07	0.884343
rs954282	3	44711871	C	T	0.234195	ZNF502	44712644	44723831	+	9.7429e-07	cg24869336	44726929	44727237	+	0.000243064	0.184869
rs954282	3	44711871	C	T	0.234195	ZNF502	44712644	44723831	+	9.7429e-07	cg24824287	44726929	44727237	+	0.00124496	0.0851282
rs954282	3	44711871	C	T	0.234195	ZNF502	44712644	44723831	+	9.7429e-07	cg24130043	44666478	44666820	+	3.44249e-05	0.399733
rs954282	3	44711871	C	T	0.234195	ZNF502	44712644	44723831	+	9.7429e-07	cg22050705	44666478	44666820	+	0.00346654	0.0509198
rs954282	3	44711871	C	T	0.234195	ZNF502	44712644	44723831	+	9.7429e-07	cg17215446	44666478	44666820	+	6.59007e-11	0.985678
rs954282	3	44711871	C	T	0.234195	ZNF502	44712644	44723831	+	9.7429e-07	cg22502448	44622587	44622866	+	4.07907e-16	0.986497
rs954282	3	44711871	C	T	0.234195	ZNF502	44712644	44723831	+	9.7429e-07	cg10265740	44622587	44622866	+	8.29695e-16	0.986496
rs954282	3	44711871	C	T	0.234195	ZNF502	44712644	44723831	+	9.7429e-07	cg06792262	44622587	44622866	+	1.7891e-18	0.986497
rs954282	3	44711871	C	T	0.234195	ZNF502	44712644	44723831	+	9.7429e-07	cg23437843	44596536	44597018	+	0.0070871	0.0354174
rs954282	3	44711871	C	T	0.234195	ZNF502	44712644	44723831	+	9.7429e-07	cg13540256	44596536	44597018	+	0.00044633	0.139846
rs954282	3	44711871	C	T	0.234195	ZNF502	44712644	44723831	+	9.7429e-07	cg03795847	44596536	44597018	+	0.00121483	0.086167
rs954282	3	44711871	C	T	0.234195	ZNF502	44712644	44723831	+	9.7429e-07	cg03646916	44596536	44597018	+	0.00212077	0.0652537
rs9535528	13	50915107	T	C	0.443878	RNASEH2B-AS1	50862173	50910764	-	1.71508e-25	cg23579537	51483748	51484591	+	1.36016e-17	1
rs9535528	13	50915107	T	C	0.443878	RNASEH2B-AS1	50862173	50910764	-	1.71508e-25	cg22221131	51483748	51484591	+	3.39189e-06	0.986542
rs9535528	13	50915107	T	C	0.443878	RNASEH2B-AS1	50862173	50910764	-	1.71508e-25	cg19349999	51483748	51484591	+	3.61133e-10	0.999961
rs9535263	13	49563227	T	A	0.198697	PHF11	49495611	49528987	+	1.98205e-07	cg25065097	50159387	50160106	+	0.00684102	0.0539337
rs9535263	13	49563227	T	A	0.198697	PHF11	49495611	49528987	+	1.98205e-07	cg16550606	50159387	50160106	+	7.59308e-06	0.661118
rs9535263	13	49563227	T	A	0.198697	PHF11	49495611	49528987	+	1.98205e-07	cg21320768	50070023	50070719	+	0.00192256	0.0978436
rs9535263	13	49563227	T	A	0.198697	PHF11	49495611	49528987	+	1.98205e-07	cg16213217	50070023	50070719	+	9.09566e-05	0.345915
rs9534158	13	45465726	G	C	0.255605	COG3	45464899	45536630	+	2.69638e-06	cg24452930	46038954	46039681	+	8.36578e-05	0.228785
rs9532984	13	42060557	G	A	0.330838	DGKH	42040037	42256578	+	1.37287e-08	cg21284370	42621746	42623038	+	1.27763e-05	0.94199
rs9532984	13	42060557	G	A	0.330838	DGKH	42040037	42256578	+	1.37287e-08	cg07025593	42614179	42615650	+	4.0667e-05	0.889977
rs9526734	13	51222958	A	G	0.262363	FAM124A	51222335	51284241	+	5.18557e-08	cg07691146	51796493	51796888	+	2.8878e-11	0.997908
rs9526734	13	51222958	A	G	0.262363	FAM124A	51222335	51284241	+	5.18557e-08	cg12684360	50366061	50367303	+	0.00779321	0.150414
rs9526055	13	45301874	G	A	0.279494	TPT1	45333472	45341370	-	6.09521e-08	cg23515330	45885755	45886103	+	6.26403e-05	0.74145
rs9526055	13	45301874	G	A	0.279494	TPT1	45333472	45341370	-	6.09521e-08	cg17015467	45885755	45886103	+	0.0017838	0.296108
rs9526055	13	45301874	G	A	0.279494	TPT1	45333472	45341370	-	6.09521e-08	cg13040693	45885755	45886103	+	1.02117e-08	0.996058
rs952481	3	195101369	T	C	0.436782	FAM43A	194686545	194689037	+	4.52798e-06	cg22986662	194785978	194786549	+	0.00244022	0.0646663
rs9521767	13	110450873	G	C	0.134387	COL4A2-AS2	110456397	110463287	-	2.44918e-07	cg24847937	111294676	111294900	+	0.00913595	0.0149022
rs9521767	13	110450873	G	C	0.134387	COL4A2-AS2	110456397	110463287	-	2.44918e-07	cg26743132	111109140	111109652	+	5.20169e-12	0.973676
rs9521767	13	110450873	G	C	0.134387	COL4A2-AS2	110456397	110463287	-	2.44918e-07	cg19218082	111109140	111109652	+	1.31908e-07	0.690153
rs9521767	13	110450873	G	C	0.134387	COL4A2-AS2	110456397	110463287	-	2.44918e-07	cg21622568	111090638	111090860	+	0.00600328	0.0177982
rs9517712	13	99427579	T	C	0.157407	GPR183	99294531	99307405	-	3.58667e-06	cg25919922	100150693	100151020	+	3.40688e-05	0.0868022
rs9517712	13	99427579	T	C	0.157407	GPR183	99294531	99307405	-	3.58667e-06	cg02794779	100150693	100151020	+	2.76696e-05	0.095123
rs9517712	13	99427579	T	C	0.157407	GPR183	99294531	99307405	-	3.58667e-06	cg05185748	99852387	99853552	+	0.00104141	0.0180882
rs9509656	13	21343641	A	G	0.412829	LINC00539	21303516	21348721	-	1.76411e-08	cg22663859	21900426	21900637	+	7.10107e-05	0.874351
rs9509656	13	21343641	A	G	0.412829	LINC00539	21303516	21348721	-	1.76411e-08	cg19500098	21900426	21900637	+	5.80154e-10	0.999413
rs9509656	13	21343641	A	G	0.412829	LINC00539	21303516	21348721	-	1.76411e-08	cg13903179	21900426	21900637	+	9.24814e-12	0.999492
rs9509656	13	21343641	A	G	0.412829	LINC00539	21303516	21348721	-	1.76411e-08	cg10411590	21900426	21900637	+	1.09373e-05	0.956955
rs9509656	13	21343641	A	G	0.412829	LINC00539	21303516	21348721	-	1.76411e-08	cg04632378	21900426	21900637	+	3.54672e-13	0.999497
rs9509656	13	21343641	A	G	0.412829	LINC00539	21303516	21348721	-	1.76411e-08	cg00035636	21900426	21900637	+	1.08656e-12	0.999496
rs9509656	13	21343641	A	G	0.412829	LINC00539	21303516	21348721	-	1.76411e-08	cg13730219	21894086	21894606	+	0.00359121	0.387448
rs9509656	13	21343641	A	G	0.412829	LINC00539	21303516	21348721	-	1.76411e-08	cg23743428	21893157	21893605	+	6.76516e-05	0.877614
rs9509656	13	21343641	A	G	0.412829	LINC00539	21303516	21348721	-	1.76411e-08	cg21970626	21893157	21893605	+	1.57336e-07	0.996465
rs9509656	13	21343641	A	G	0.412829	LINC00539	21303516	21348721	-	1.76411e-08	cg20013865	21893157	21893605	+	0.000396602	0.706524
rs9509656	13	21343641	A	G	0.412829	LINC00539	21303516	21348721	-	1.76411e-08	cg15271029	21872180	21872665	+	5.02727e-05	0.896059
rs9509656	13	21343641	A	G	0.412829	LINC00539	21303516	21348721	-	1.76411e-08	cg14456004	21872180	21872665	+	0.00890421	0.269657
rs9509656	13	21343641	A	G	0.412829	LINC00539	21303516	21348721	-	1.76411e-08	cg00274440	21872180	21872665	+	0.00614481	0.314826
rs9508154	13	28796589	A	G	0.218845	POMP	28659105	28678925	+	2.14535e-06	cg21831467	29393784	29394898	+	0.00231378	0.0361991
rs9508154	13	28796589	A	G	0.218845	POMP	28659105	28678925	+	2.14535e-06	cg11788234	29393784	29394898	+	6.86834e-18	0.97654
rs9508154	13	28796589	A	G	0.218845	POMP	28659105	28678925	+	2.14535e-06	cg05095123	29393784	29394898	+	0.000676038	0.0672722
rs9508154	13	28796589	A	G	0.218845	POMP	28659105	28678925	+	2.14535e-06	cg02097152	29292671	29293329	+	0.000320527	0.0971096
rs950798	19	53986233	C	G	0.205414	LILRA6	54236593	54242791	-	5.66166e-06	cg15802263	54515095	54515342	+	0.000451625	0.0435188
rs950798	19	53986233	C	G	0.205414	LILRA6	54236593	54242791	-	5.66166e-06	cg12186618	54515095	54515342	+	0.00120189	0.0265509
rs950798	19	53986233	C	G	0.205414	LILRA6	54236593	54242791	-	5.66166e-06	cg05308495	54515095	54515342	+	0.00304558	0.0165828
rs950798	19	53986233	C	G	0.205414	LILRA6	54236593	54242791	-	5.66166e-06	cg16631911	54496203	54496612	+	0.00438753	0.013793
rs950798	19	53986233	C	G	0.205414	LILRA6	54236593	54242791	-	5.66166e-06	cg22025854	54494609	54494816	+	6.44036e-16	0.956465
rs950798	19	53986233	C	G	0.205414	LILRA6	54236593	54242791	-	5.66166e-06	cg03164238	54494609	54494816	+	0.00159183	0.0230287
rs9505060	6	7172713	T	G	0.424419	RREB1	7107598	7251980	+	1.29658e-07	cg20893838	7141037	7141576	+	2.148e-09	0.997901
rs9501587	6	31379160	G	A	0.483516	HLA-C	31268750	31272130	-	3.36793e-11	cg06336221	31939731	31940559	+	0.00392715	0.476521
rs9501587	6	31379160	G	A	0.483516	HLA-C	31268750	31272130	-	3.36793e-11	cg01492146	31763241	31763905	+	0.00826649	0.368239
rs9501587	6	31379160	G	A	0.483516	HLA-C	31268750	31272130	-	3.36793e-11	cg18643176	31632816	31634093	+	0.00205111	0.574415
rs9501587	6	31379160	G	A	0.483516	HLA-C	31268750	31272130	-	3.36793e-11	cg25823710	31599520	31599761	+	0.00563413	0.422874
rs9501587	6	31379160	G	A	0.483516	HLA-C	31268750	31272130	-	3.36793e-11	cg26863842	31509669	31509896	+	0.00540405	0.428984
rs9501587	6	31379160	G	A	0.483516	HLA-C	31268750	31272130	-	3.36793e-11	cg21896454	31465461	31466188	+	0.00457026	0.453797
rs9501587	6	31379160	G	A	0.483516	HLA-C	31268750	31272130	-	3.36793e-11	cg21720265	31465461	31466188	+	1.49855e-06	0.992084
rs9501587	6	31379160	G	A	0.483516	HLA-C	31268750	31272130	-	3.36793e-11	cg20240154	31465461	31466188	+	1.47023e-06	0.992179
rs9501587	6	31379160	G	A	0.483516	HLA-C	31268750	31272130	-	3.36793e-11	cg11802924	31465461	31466188	+	2.58906e-05	0.95352
rs9501587	6	31379160	G	A	0.483516	HLA-C	31268750	31272130	-	3.36793e-11	cg08009669	31465461	31466188	+	0.00647657	0.402667
rs9501587	6	31379160	G	A	0.483516	HLA-C	31268750	31272130	-	3.36793e-11	cg03274695	31465461	31466188	+	0.0019122	0.584831
rs9501587	6	31379160	G	A	0.483516	HLA-C	31268750	31272130	-	3.36793e-11	cg13362513	31461687	31462153	+	0.000404	0.785767
rs9501587	6	31379160	G	A	0.483516	HLA-C	31268750	31272130	-	3.36793e-11	cg07899532	31461687	31462153	+	0.00044398	0.77575
rs9501587	6	31379160	G	A	0.483516	HLA-C	31268750	31272130	-	3.36793e-11	cg10040969	31370916	31371917	+	0.000103621	0.895517
rs9501587	6	31379160	G	A	0.483516	HLA-C	31268750	31272130	-	3.36793e-11	cg07103722	31370916	31371917	+	4.88448e-05	0.932192
rs9501587	6	31379160	G	A	0.483516	HLA-C	31268750	31272130	-	3.36793e-11	cg05651282	31370916	31371917	+	0.00879226	0.359762
rs9501587	6	31379160	G	A	0.483516	HLA-C	31268750	31272130	-	3.36793e-11	cg02844892	31370916	31371917	+	5.73611e-07	0.995697
rs9501587	6	31379160	G	A	0.483516	HLA-C	31268750	31272130	-	3.36793e-11	cg25983677	31367477	31367916	+	0.0013898	0.631272
rs9501587	6	31379160	G	A	0.483516	HLA-C	31268750	31272130	-	3.36793e-11	cg04630827	31367477	31367916	+	1.51212e-06	0.992038
rs9501587	6	31379160	G	A	0.483516	HLA-C	31268750	31272130	-	3.36793e-11	cg27529346	31323947	31325211	+	0.00277377	0.529059
rs9501587	6	31379160	G	A	0.483516	HLA-C	31268750	31272130	-	3.36793e-11	cg26706521	31323947	31325211	+	5.31053e-05	0.928788
rs9501587	6	31379160	G	A	0.483516	HLA-C	31268750	31272130	-	3.36793e-11	cg23923934	31323947	31325211	+	0.000148776	0.872353
rs9501587	6	31379160	G	A	0.483516	HLA-C	31268750	31272130	-	3.36793e-11	cg23533285	31323947	31325211	+	4.65379e-05	0.934092
rs9501587	6	31379160	G	A	0.483516	HLA-C	31268750	31272130	-	3.36793e-11	cg21279459	31323947	31325211	+	7.24236e-06	0.97871
rs9501587	6	31379160	G	A	0.483516	HLA-C	31268750	31272130	-	3.36793e-11	cg20669822	31323947	31325211	+	0.00120796	0.651046
rs9501587	6	31379160	G	A	0.483516	HLA-C	31268750	31272130	-	3.36793e-11	cg17554194	31323947	31325211	+	0.00508058	0.43808
rs9501587	6	31379160	G	A	0.483516	HLA-C	31268750	31272130	-	3.36793e-11	cg13828097	31323947	31325211	+	5.99903e-07	0.995572
rs9501587	6	31379160	G	A	0.483516	HLA-C	31268750	31272130	-	3.36793e-11	cg13031097	31323947	31325211	+	0.000339992	0.803244
rs9501587	6	31379160	G	A	0.483516	HLA-C	31268750	31272130	-	3.36793e-11	cg13019553	31323947	31325211	+	6.01139e-06	0.981041
rs9501587	6	31379160	G	A	0.483516	HLA-C	31268750	31272130	-	3.36793e-11	cg11187245	31323947	31325211	+	0.00583274	0.417818
rs9501587	6	31379160	G	A	0.483516	HLA-C	31268750	31272130	-	3.36793e-11	cg09588770	31323947	31325211	+	0.00409768	0.470132
rs9501587	6	31379160	G	A	0.483516	HLA-C	31268750	31272130	-	3.36793e-11	cg27258561	31276242	31276526	+	0.0028508	0.524918
rs9501587	6	31379160	G	A	0.483516	HLA-C	31268750	31272130	-	3.36793e-11	cg26343358	31276242	31276526	+	0.00344211	0.496407
rs9501587	6	31379160	G	A	0.483516	HLA-C	31268750	31272130	-	3.36793e-11	cg22993154	31276242	31276526	+	0.0064631	0.402966
rs9501587	6	31379160	G	A	0.483516	HLA-C	31268750	31272130	-	3.36793e-11	cg14801238	31276242	31276526	+	0.00694114	0.39276
rs9501587	6	31379160	G	A	0.483516	HLA-C	31268750	31272130	-	3.36793e-11	cg05419812	31276242	31276526	+	0.00165284	0.606263
rs9501587	6	31379160	G	A	0.483516	HLA-C	31268750	31272130	-	3.36793e-11	cg04953552	31276242	31276526	+	0.000335875	0.804438
rs9501587	6	31379160	G	A	0.483516	HLA-C	31268750	31272130	-	3.36793e-11	cg03709428	31276242	31276526	+	0.00738038	0.38407
rs9501587	6	31379160	G	A	0.483516	HLA-C	31268750	31272130	-	3.36793e-11	cg03555881	31276242	31276526	+	0.000501714	0.762299
rs9501587	6	31379160	G	A	0.483516	HLA-C	31268750	31272130	-	3.36793e-11	cg02446475	31276242	31276526	+	0.000718791	0.71972
rs9501587	6	31379160	G	A	0.483516	HLA-C	31268750	31272130	-	3.36793e-11	cg26392102	31238853	31240120	+	0.00237564	0.552425
rs9501587	6	31379160	G	A	0.483516	HLA-C	31268750	31272130	-	3.36793e-11	cg25149637	31238853	31240120	+	3.21149e-08	0.999316
rs9501587	6	31379160	G	A	0.483516	HLA-C	31268750	31272130	-	3.36793e-11	cg24710520	31238853	31240120	+	4.1615e-06	0.984934
rs9501587	6	31379160	G	A	0.483516	HLA-C	31268750	31272130	-	3.36793e-11	cg18747378	31238853	31240120	+	0.00151044	0.619334
rs9501587	6	31379160	G	A	0.483516	HLA-C	31268750	31272130	-	3.36793e-11	cg18020334	31238853	31240120	+	0.0020808	0.572272
rs9501587	6	31379160	G	A	0.483516	HLA-C	31268750	31272130	-	3.36793e-11	cg13872627	31238853	31240120	+	4.51378e-05	0.935267
rs9501587	6	31379160	G	A	0.483516	HLA-C	31268750	31272130	-	3.36793e-11	cg13155295	31238853	31240120	+	0.0044796	0.456787
rs9501587	6	31379160	G	A	0.483516	HLA-C	31268750	31272130	-	3.36793e-11	cg11917734	31238853	31240120	+	8.74721e-05	0.905048
rs9501587	6	31379160	G	A	0.483516	HLA-C	31268750	31272130	-	3.36793e-11	cg11867651	31238853	31240120	+	0.00293039	0.520752
rs9501587	6	31379160	G	A	0.483516	HLA-C	31268750	31272130	-	3.36793e-11	cg11574174	31238853	31240120	+	8.16188e-05	0.908719
rs9501587	6	31379160	G	A	0.483516	HLA-C	31268750	31272130	-	3.36793e-11	cg11138837	31238853	31240120	+	2.62908e-05	0.953089
rs9501587	6	31379160	G	A	0.483516	HLA-C	31268750	31272130	-	3.36793e-11	cg09556042	31238853	31240120	+	0.000798791	0.706406
rs9501587	6	31379160	G	A	0.483516	HLA-C	31268750	31272130	-	3.36793e-11	cg09382842	31238853	31240120	+	0.00297128	0.518656
rs9501587	6	31379160	G	A	0.483516	HLA-C	31268750	31272130	-	3.36793e-11	cg08309069	31238853	31240120	+	0.00887957	0.358413
rs9501587	6	31379160	G	A	0.483516	HLA-C	31268750	31272130	-	3.36793e-11	cg05619024	31238853	31240120	+	0.000738909	0.716271
rs9501587	6	31379160	G	A	0.483516	HLA-C	31268750	31272130	-	3.36793e-11	cg05030953	31238853	31240120	+	0.00115873	0.656824
rs9501587	6	31379160	G	A	0.483516	HLA-C	31268750	31272130	-	3.36793e-11	cg01521131	31238853	31240120	+	0.00146567	0.623666
rs9501587	6	31379160	G	A	0.483516	HLA-C	31268750	31272130	-	3.36793e-11	cg01035869	31238853	31240120	+	0.000170068	0.862751
rs9501587	6	31379160	G	A	0.483516	HLA-C	31268750	31272130	-	3.36793e-11	cg18240727	31165413	31165923	+	0.00941216	0.350511
rs9501587	6	31379160	G	A	0.483516	HLA-C	31268750	31272130	-	3.36793e-11	cg21863888	31125895	31126561	+	0.00472892	0.448715
rs9501587	6	31379160	G	A	0.483516	HLA-C	31268750	31272130	-	3.36793e-11	cg01190171	31125895	31126561	+	0.00748995	0.381995
rs9501587	6	31379160	G	A	0.483516	HLA-C	31268750	31272130	-	3.36793e-11	cg26784891	30881534	30882296	+	0.00673594	0.397039
rs9501587	6	31379160	G	A	0.483516	HLA-C	31268750	31272130	-	3.36793e-11	cg19109457	30457370	30458175	+	0.00583182	0.41784
rs9498352	6	149439108	A	G	0.490909	ZC3H12D	149446796	149485061	-	1.57058e-06	cg00126498	150284683	150286515	+	0.00510239	0.0789888
rs9498352	6	149439108	A	G	0.490909	ZC3H12D	149446796	149485061	-	1.57058e-06	cg00933542	150070514	150071285	+	0.00411886	0.0888775
rs9498352	6	149439108	A	G	0.490909	ZC3H12D	149446796	149485061	-	1.57058e-06	cg17478979	149771837	149772855	+	0.000338258	0.310606
rs9498352	6	149439108	A	G	0.490909	ZC3H12D	149446796	149485061	-	1.57058e-06	cg16235748	149771837	149772855	+	2.11375e-07	0.972089
rs9498352	6	149439108	A	G	0.490909	ZC3H12D	149446796	149485061	-	1.57058e-06	cg11245181	149771837	149772855	+	2.4825e-06	0.902777
rs9498352	6	149439108	A	G	0.490909	ZC3H12D	149446796	149485061	-	1.57058e-06	cg07828024	149771837	149772855	+	2.33726e-06	0.905849
rs9498352	6	149439108	A	G	0.490909	ZC3H12D	149446796	149485061	-	1.57058e-06	cg07561610	149771837	149772855	+	2.27631e-06	0.907164
rs9498352	6	149439108	A	G	0.490909	ZC3H12D	149446796	149485061	-	1.57058e-06	cg03678062	149771837	149772855	+	1.06176e-07	0.97909
rs9479025	6	151377613	A	T	0.245179	ZBTB2	151364118	151391548	-	3.18524e-09	cg24322333	151646669	151646958	+	0.00277925	0.382673
rs9472819	6	46686052	A	G	0.114583	TDRD6	46687876	46704319	+	1.50866e-28	cg19101566	46620542	46621189	+	0.00701956	0.273206
rs9472007	6	43101606	A	G	0.15942	CUL7	43037618	43053945	-	6.55278e-08	cg06770790	43196812	43197340	+	0.000488742	0.152803
rs9472007	6	43101606	A	G	0.15942	CUL7	43037618	43053945	-	6.55278e-08	cg09478591	42989179	42989510	+	5.83866e-05	0.334799
rs9471975	6	42951484	T	C	0.222222	PEX6	42963871	42979220	-	9.1168e-45	cg09478591	42989179	42989510	+	6.21285e-06	0.959558
rs9471975	6	42951484	T	C	0.222222	PEX6	42963871	42979220	-	9.1168e-45	cg26304593	42946311	42947127	+	2.95927e-05	0.909394
rs9471975	6	42951484	T	C	0.222222	PEX6	42963871	42979220	-	9.1168e-45	cg19747945	42946311	42947127	+	1.68609e-11	0.999968
rs9471975	6	42951484	T	C	0.222222	PEX6	42963871	42979220	-	9.1168e-45	cg18889437	42946311	42947127	+	1.41444e-06	0.981783
rs9471975	6	42951484	T	C	0.222222	PEX6	42963871	42979220	-	9.1168e-45	cg02359409	42946311	42947127	+	0.000495788	0.683813
rs9471975	6	42951484	T	C	0.222222	PEX6	42963871	42979220	-	9.1168e-45	cg01125463	42946311	42947127	+	3.72759e-08	0.997569
rs9471975	6	42951484	T	C	0.222222	PEX6	42963871	42979220	-	9.1168e-45	cg27588902	42928219	42928810	+	3.4743e-21	1
rs9471975	6	42951484	T	C	0.222222	PEX6	42963871	42979220	-	9.1168e-45	cg25671484	42928219	42928810	+	2.74907e-29	1
rs9471975	6	42951484	T	C	0.222222	PEX6	42963871	42979220	-	9.1168e-45	cg24963756	42928219	42928810	+	2.57493e-08	0.998023
rs9471975	6	42951484	T	C	0.222222	PEX6	42963871	42979220	-	9.1168e-45	cg24815792	42928219	42928810	+	1.07286e-23	1
rs9471975	6	42951484	T	C	0.222222	PEX6	42963871	42979220	-	9.1168e-45	cg24751129	42928219	42928810	+	8.80734e-10	0.999703
rs9471975	6	42951484	T	C	0.222222	PEX6	42963871	42979220	-	9.1168e-45	cg24153763	42928219	42928810	+	1.02929e-29	1
rs9471975	6	42951484	T	C	0.222222	PEX6	42963871	42979220	-	9.1168e-45	cg23093754	42928219	42928810	+	4.92806e-19	1
rs9471975	6	42951484	T	C	0.222222	PEX6	42963871	42979220	-	9.1168e-45	cg21280719	42928219	42928810	+	1.07589e-27	1
rs9471975	6	42951484	T	C	0.222222	PEX6	42963871	42979220	-	9.1168e-45	cg17345569	42928219	42928810	+	0.000377305	0.714773
rs9471975	6	42951484	T	C	0.222222	PEX6	42963871	42979220	-	9.1168e-45	cg16682276	42928219	42928810	+	6.76158e-30	1
rs9471975	6	42951484	T	C	0.222222	PEX6	42963871	42979220	-	9.1168e-45	cg15632659	42928219	42928810	+	0.00513001	0.384476
rs9471975	6	42951484	T	C	0.222222	PEX6	42963871	42979220	-	9.1168e-45	cg13397359	42928219	42928810	+	8.63744e-05	0.848078
rs9471975	6	42951484	T	C	0.222222	PEX6	42963871	42979220	-	9.1168e-45	cg11336178	42928219	42928810	+	5.1905e-34	1
rs9471975	6	42951484	T	C	0.222222	PEX6	42963871	42979220	-	9.1168e-45	cg10862848	42928219	42928810	+	1.56642e-22	1
rs9471975	6	42951484	T	C	0.222222	PEX6	42963871	42979220	-	9.1168e-45	cg10056627	42928219	42928810	+	0.000694626	0.643351
rs9471975	6	42951484	T	C	0.222222	PEX6	42963871	42979220	-	9.1168e-45	cg09436375	42928219	42928810	+	1.21221e-31	1
rs9471975	6	42951484	T	C	0.222222	PEX6	42963871	42979220	-	9.1168e-45	cg08200507	42928219	42928810	+	0.00681917	0.350049
rs9471975	6	42951484	T	C	0.222222	PEX6	42963871	42979220	-	9.1168e-45	cg07604616	42928219	42928810	+	1.18789e-15	1
rs9471975	6	42951484	T	C	0.222222	PEX6	42963871	42979220	-	9.1168e-45	cg07385616	42928219	42928810	+	0.000410838	0.705309
rs9471975	6	42951484	T	C	0.222222	PEX6	42963871	42979220	-	9.1168e-45	cg05298120	42928219	42928810	+	2.07152e-19	1
rs9471975	6	42951484	T	C	0.222222	PEX6	42963871	42979220	-	9.1168e-45	cg04706597	42928219	42928810	+	7.56931e-36	1
rs9471975	6	42951484	T	C	0.222222	PEX6	42963871	42979220	-	9.1168e-45	cg04013093	42928219	42928810	+	3.09277e-11	0.999955
rs9471975	6	42951484	T	C	0.222222	PEX6	42963871	42979220	-	9.1168e-45	cg02353165	42928219	42928810	+	0.000849481	0.618212
rs9471975	6	42951484	T	C	0.222222	PEX6	42963871	42979220	-	9.1168e-45	cg09791743	42897117	42897611	+	0.00247529	0.478127
rs9471975	6	42951484	T	C	0.222222	PEX6	42963871	42979220	-	9.1168e-45	cg07710211	42897117	42897611	+	4.67952e-08	0.997239
rs9471975	6	42951484	T	C	0.222222	PEX6	42963871	42979220	-	9.1168e-45	cg23881458	42750450	42751432	+	0.00133999	0.559299
rs9471941	6	42890089	A	G	0.476015	RPL7L1	42879619	42889925	+	5.65428e-13	cg05298120	42928219	42928810	+	0.00333503	0.502825
rs9471941	6	42890089	A	G	0.476015	RPL7L1	42879619	42889925	+	5.65428e-13	cg09645574	42879280	42879623	+	1.03944e-09	0.999926
rs9471941	6	42890089	A	G	0.476015	RPL7L1	42879619	42889925	+	5.65428e-13	cg07647651	42879280	42879623	+	0.000425491	0.781343
rs9471941	6	42890089	A	G	0.476015	RPL7L1	42879619	42889925	+	5.65428e-13	cg01075005	42879280	42879623	+	2.44526e-08	0.999434
rs9471632	6	41712928	T	C	0.292857	TFEB	41683979	41736259	-	4.22688e-08	cg16108388	41701882	41703481	+	0.0060372	0.207803
rs9469870	6	34776572	T	C	0.383758	UHRF1BP1	34792016	34883138	+	2.79184e-37	cg12922289	34855605	34855888	+	0.00259349	0.531798
rs9469870	6	34776572	T	C	0.383758	UHRF1BP1	34792016	34883138	+	2.79184e-37	cg27374423	34759535	34760309	+	1.54305e-09	0.999884
rs9469870	6	34776572	T	C	0.383758	UHRF1BP1	34792016	34883138	+	2.79184e-37	cg18717490	34759535	34760309	+	0.00281174	0.519797
rs9469870	6	34776572	T	C	0.383758	UHRF1BP1	34792016	34883138	+	2.79184e-37	cg11304212	34759535	34760309	+	0.00854842	0.359791
rs9469870	6	34776572	T	C	0.383758	UHRF1BP1	34792016	34883138	+	2.79184e-37	cg17066943	34191908	34192179	+	0.00620337	0.40403
rs9463229	6	46624889	C	T	0.456767	ANKRD66	46746918	46759506	+	1.28932e-07	cg21115430	46458879	46459257	+	0.00144154	0.385562
rs9463229	6	46624889	C	T	0.456767	ANKRD66	46746918	46759506	+	1.28932e-07	cg19452802	46458879	46459257	+	7.68311e-05	0.793391
rs9457490	6	158878184	T	C	0.146947	EZR	158765742	158819412	-	6.42183e-07	cg22871253	159239082	159240775	+	0.00482786	0.0165462
rs945012	14	20427487	T	C	0.231105	OSGEP	20446412	20455105	-	6.742e-11	cg18869700	20903396	20903720	+	0.0049445	0.379464
rs9446890	6	73362958	G	C	0.359133	DDX43	73394749	73417569	+	1.9688e-06	cg04605607	74229963	74231497	+	0.00304489	0.0761101
rs9446890	6	73362958	G	C	0.359133	DDX43	73394749	73417569	+	1.9688e-06	cg10620318	74079390	74079723	+	0.00701728	0.0481456
rs9446890	6	73362958	G	C	0.359133	DDX43	73394749	73417569	+	1.9688e-06	cg10848291	73330943	73333109	+	0.00845686	0.0434338
rs9438624	1	26431553	C	T	0.156134	RPS6KA1	26529762	26575030	+	1.52312e-06	cg27425314	26798367	26799842	+	0.000755135	0.0306524
rs9438624	1	26431553	C	T	0.156134	RPS6KA1	26529762	26575030	+	1.52312e-06	cg26108329	26798367	26799842	+	1.32334e-06	0.400151
rs9438624	1	26431553	C	T	0.156134	RPS6KA1	26529762	26575030	+	1.52312e-06	cg05304531	26798367	26799842	+	3.49102e-06	0.295121
rs9438624	1	26431553	C	T	0.156134	RPS6KA1	26529762	26575030	+	1.52312e-06	cg17218045	26758493	26758856	+	9.44049e-05	0.078637
rs9438624	1	26431553	C	T	0.156134	RPS6KA1	26529762	26575030	+	1.52312e-06	cg14254745	26758493	26758856	+	7.4885e-05	0.0870957
rs9438624	1	26431553	C	T	0.156134	RPS6KA1	26529762	26575030	+	1.52312e-06	cg07023131	26758493	26758856	+	7.88023e-09	0.865676
rs9438624	1	26431553	C	T	0.156134	RPS6KA1	26529762	26575030	+	1.52312e-06	cg01200442	26686517	26687281	+	0.00792776	0.0104501
rs9436474	1	52790599	G	T	0.328358	ZYG11B	52726468	52827342	+	8.90969e-19	cg27535305	53392881	53393645	+	1.33006e-22	1
rs9436474	1	52790599	G	T	0.328358	ZYG11B	52726468	52827342	+	8.90969e-19	cg25767906	53392881	53393645	+	1.72296e-20	1
rs9436474	1	52790599	G	T	0.328358	ZYG11B	52726468	52827342	+	8.90969e-19	cg22082456	53392881	53393645	+	0.00295498	0.500357
rs9436474	1	52790599	G	T	0.328358	ZYG11B	52726468	52827342	+	8.90969e-19	cg13078931	53392881	53393645	+	1.82887e-05	0.953906
rs9436474	1	52790599	G	T	0.328358	ZYG11B	52726468	52827342	+	8.90969e-19	cg08859206	53392881	53393645	+	5.30657e-26	1
rs9436474	1	52790599	G	T	0.328358	ZYG11B	52726468	52827342	+	8.90969e-19	cg05232215	53392881	53393645	+	5.01631e-12	0.999996
rs9436474	1	52790599	G	T	0.328358	ZYG11B	52726468	52827342	+	8.90969e-19	cg01802117	53392881	53393645	+	0.00245815	0.527073
rs9436474	1	52790599	G	T	0.328358	ZYG11B	52726468	52827342	+	8.90969e-19	cg15986841	53386618	53387523	+	0.00419012	0.450006
rs9436474	1	52790599	G	T	0.328358	ZYG11B	52726468	52827342	+	8.90969e-19	cg06600287	53386618	53387523	+	1.58619e-10	0.999963
rs9436474	1	52790599	G	T	0.328358	ZYG11B	52726468	52827342	+	8.90969e-19	cg18184411	53308295	53309262	+	8.11475e-06	0.971336
rs9436474	1	52790599	G	T	0.328358	ZYG11B	52726468	52827342	+	8.90969e-19	cg08736216	53308295	53309262	+	3.89742e-16	1
rs9436474	1	52790599	G	T	0.328358	ZYG11B	52726468	52827342	+	8.90969e-19	cg06335143	53308295	53309262	+	2.52555e-12	0.999997
rs9436474	1	52790599	G	T	0.328358	ZYG11B	52726468	52827342	+	8.90969e-19	cg00397635	53308295	53309262	+	0.00571922	0.406223
rs9436474	1	52790599	G	T	0.328358	ZYG11B	52726468	52827342	+	8.90969e-19	cg24675658	53192024	53192428	+	0.00282841	0.506709
rs9436474	1	52790599	G	T	0.328358	ZYG11B	52726468	52827342	+	8.90969e-19	cg23995459	53192024	53192428	+	3.8984e-05	0.929051
rs9436474	1	52790599	G	T	0.328358	ZYG11B	52726468	52827342	+	8.90969e-19	cg22166914	53192024	53192428	+	5.24464e-06	0.977873
rs9436474	1	52790599	G	T	0.328358	ZYG11B	52726468	52827342	+	8.90969e-19	cg16325326	53192024	53192428	+	2.52613e-16	1
rs9435166	1	9271727	T	C	0.348548	H6PD	9234776	9271337	+	2.06887e-08	cg22601917	9294402	9295118	+	7.38833e-05	0.845941
rs9435166	1	9271727	T	C	0.348548	H6PD	9234776	9271337	+	2.06887e-08	cg04199779	9294402	9295118	+	0.000248742	0.725157
rs942862	14	103555787	G	C	0.195724	BAG5	103556545	103562831	-	1.03166e-15	cg10761315	104552013	104552478	+	0.00672897	0.338501
rs942862	14	103555787	G	C	0.195724	BAG5	103556545	103562831	-	1.03166e-15	cg21787568	104181379	104182952	+	0.00303956	0.432774
rs942862	14	103555787	G	C	0.195724	BAG5	103556545	103562831	-	1.03166e-15	cg25561904	104165052	104165278	+	0.000276081	0.723532
rs942862	14	103555787	G	C	0.195724	BAG5	103556545	103562831	-	1.03166e-15	cg18984103	104165052	104165278	+	0.0005548	0.645698
rs942862	14	103555787	G	C	0.195724	BAG5	103556545	103562831	-	1.03166e-15	cg02256455	104165052	104165278	+	2.17518e-05	0.908442
rs942862	14	103555787	G	C	0.195724	BAG5	103556545	103562831	-	1.03166e-15	cg01181105	104165052	104165278	+	0.00979314	0.298098
rs942862	14	103555787	G	C	0.195724	BAG5	103556545	103562831	-	1.03166e-15	cg22860607	104028309	104029671	+	0.000846795	0.594375
rs942862	14	103555787	G	C	0.195724	BAG5	103556545	103562831	-	1.03166e-15	cg18473379	104028309	104029671	+	0.00840485	0.314184
rs942862	14	103555787	G	C	0.195724	BAG5	103556545	103562831	-	1.03166e-15	cg26002218	103987064	103989796	+	0.00471244	0.379502
rs942862	14	103555787	G	C	0.195724	BAG5	103556545	103562831	-	1.03166e-15	cg24761597	103987064	103989796	+	0.000372405	0.691384
rs942862	14	103555787	G	C	0.195724	BAG5	103556545	103562831	-	1.03166e-15	cg18329187	103987064	103989796	+	0.000107853	0.810394
rs942862	14	103555787	G	C	0.195724	BAG5	103556545	103562831	-	1.03166e-15	cg12935359	103987064	103989796	+	1.50652e-17	1
rs942862	14	103555787	G	C	0.195724	BAG5	103556545	103562831	-	1.03166e-15	cg19451021	103541704	103542179	+	0.00938802	0.30249
rs9424399	1	23895445	G	A	0.125506	LYPLA2	23790971	23795539	+	2.20061e-06	cg19276111	24229116	24229537	+	3.82991e-15	0.930062
rs9424399	1	23895445	G	A	0.125506	LYPLA2	23790971	23795539	+	2.20061e-06	cg26873754	24194255	24194990	+	3.95899e-09	0.712893
rs9424399	1	23895445	G	A	0.125506	LYPLA2	23790971	23795539	+	2.20061e-06	cg24792360	24194255	24194990	+	6.50175e-07	0.230242
rs9424399	1	23895445	G	A	0.125506	LYPLA2	23790971	23795539	+	2.20061e-06	cg22614927	24194255	24194990	+	2.29668e-09	0.751297
rs9424399	1	23895445	G	A	0.125506	LYPLA2	23790971	23795539	+	2.20061e-06	cg22077361	24194255	24194990	+	2.68047e-06	0.138243
rs9424399	1	23895445	G	A	0.125506	LYPLA2	23790971	23795539	+	2.20061e-06	cg21528040	24194255	24194990	+	0.000523685	0.0155962
rs9424399	1	23895445	G	A	0.125506	LYPLA2	23790971	23795539	+	2.20061e-06	cg19367136	24194255	24194990	+	0.000178481	0.0246736
rs9424399	1	23895445	G	A	0.125506	LYPLA2	23790971	23795539	+	2.20061e-06	cg15692032	24194255	24194990	+	1.06386e-05	0.0803075
rs9424399	1	23895445	G	A	0.125506	LYPLA2	23790971	23795539	+	2.20061e-06	cg12084952	24194255	24194990	+	0.000344692	0.0186398
rs9424399	1	23895445	G	A	0.125506	LYPLA2	23790971	23795539	+	2.20061e-06	cg10953003	24194255	24194990	+	1.37162e-07	0.370389
rs9424399	1	23895445	G	A	0.125506	LYPLA2	23790971	23795539	+	2.20061e-06	cg04460567	24194255	24194990	+	0.00175903	0.0093195
rs9424399	1	23895445	G	A	0.125506	LYPLA2	23790971	23795539	+	2.20061e-06	cg04160030	24194255	24194990	+	1.20177e-07	0.383727
rs9424339	1	23911472	A	T	0.128514	CNR2	23870527	23913362	-	2.25938e-22	cg19276111	24229116	24229537	+	4.60235e-15	0.999993
rs9424339	1	23911472	A	T	0.128514	CNR2	23870527	23913362	-	2.25938e-22	cg26873754	24194255	24194990	+	1.99276e-08	0.991705
rs9424339	1	23911472	A	T	0.128514	CNR2	23870527	23913362	-	2.25938e-22	cg24792360	24194255	24194990	+	1.59491e-06	0.942281
rs9424339	1	23911472	A	T	0.128514	CNR2	23870527	23913362	-	2.25938e-22	cg22614927	24194255	24194990	+	2.70808e-09	0.996652
rs9424339	1	23911472	A	T	0.128514	CNR2	23870527	23913362	-	2.25938e-22	cg22077361	24194255	24194990	+	4.30822e-06	0.912489
rs9424339	1	23911472	A	T	0.128514	CNR2	23870527	23913362	-	2.25938e-22	cg21528040	24194255	24194990	+	0.000733336	0.514981
rs9424339	1	23911472	A	T	0.128514	CNR2	23870527	23913362	-	2.25938e-22	cg19367136	24194255	24194990	+	0.000467407	0.563909
rs9424339	1	23911472	A	T	0.128514	CNR2	23870527	23913362	-	2.25938e-22	cg15692032	24194255	24194990	+	4.16748e-05	0.790335
rs9424339	1	23911472	A	T	0.128514	CNR2	23870527	23913362	-	2.25938e-22	cg12084952	24194255	24194990	+	0.000280581	0.618067
rs9424339	1	23911472	A	T	0.128514	CNR2	23870527	23913362	-	2.25938e-22	cg10953003	24194255	24194990	+	1.74108e-07	0.978045
rs9424339	1	23911472	A	T	0.128514	CNR2	23870527	23913362	-	2.25938e-22	cg04460567	24194255	24194990	+	0.00141442	0.44378
rs9424339	1	23911472	A	T	0.128514	CNR2	23870527	23913362	-	2.25938e-22	cg04160030	24194255	24194990	+	1.23226e-07	0.981178
rs9424338	1	23896245	G	T	0.125506	HMGCL	23801886	23838620	-	2.10699e-20	cg19276111	24229116	24229537	+	6.84146e-15	0.99999
rs9424338	1	23896245	G	T	0.125506	HMGCL	23801886	23838620	-	2.10699e-20	cg26873754	24194255	24194990	+	5.724e-09	0.994898
rs9424338	1	23896245	G	T	0.125506	HMGCL	23801886	23838620	-	2.10699e-20	cg24792360	24194255	24194990	+	7.19436e-07	0.956715
rs9424338	1	23896245	G	T	0.125506	HMGCL	23801886	23838620	-	2.10699e-20	cg22614927	24194255	24194990	+	2.77832e-09	0.996316
rs9424338	1	23896245	G	T	0.125506	HMGCL	23801886	23838620	-	2.10699e-20	cg22077361	24194255	24194990	+	2.12984e-06	0.931514
rs9424338	1	23896245	G	T	0.125506	HMGCL	23801886	23838620	-	2.10699e-20	cg21528040	24194255	24194990	+	0.000637436	0.524107
rs9424338	1	23896245	G	T	0.125506	HMGCL	23801886	23838620	-	2.10699e-20	cg19367136	24194255	24194990	+	0.000178473	0.657079
rs9424338	1	23896245	G	T	0.125506	HMGCL	23801886	23838620	-	2.10699e-20	cg15692032	24194255	24194990	+	1.34266e-05	0.856988
rs9424338	1	23896245	G	T	0.125506	HMGCL	23801886	23838620	-	2.10699e-20	cg12084952	24194255	24194990	+	0.000408434	0.571863
rs9424338	1	23896245	G	T	0.125506	HMGCL	23801886	23838620	-	2.10699e-20	cg10953003	24194255	24194990	+	1.33383e-07	0.979211
rs9424338	1	23896245	G	T	0.125506	HMGCL	23801886	23838620	-	2.10699e-20	cg04460567	24194255	24194990	+	0.00176484	0.415432
rs9424338	1	23896245	G	T	0.125506	HMGCL	23801886	23838620	-	2.10699e-20	cg04160030	24194255	24194990	+	1.17334e-07	0.980353
rs9423476	10	3123969	T	C	0.228739	PITRM1	3137729	3172841	-	4.95497e-06	cg26769838	3160889	3161107	+	0.00238965	0.0253209
rs9423476	10	3123969	T	C	0.228739	PITRM1	3137729	3172841	-	4.95497e-06	cg16397968	3160889	3161107	+	4.54301e-09	0.942754
rs9411298	9	137040455	G	A	0.498195	C9orf139	137027465	137037957	+	2.95897e-06	cg13770903	137000468	137001998	+	0.0032033	0.0729697
rs9402321	6	131135842	C	T	0.244344	AKAP7	131135667	131283535	+	2.0479e-06	cg21855021	131456365	131457157	+	1.30475e-05	0.464455
rs9395785	6	52352387	C	G	0.183219	PAQR8	52361422	52407777	+	2.35225e-18	cg07654982	52284750	52285253	+	0.00255635	0.44382
rs9394807	6	41549746	A	G	0.409836	FOXP4	41546427	41602384	+	3.84706e-07	cg08696640	41528267	41528900	+	0.000538199	0.394095
rs9394807	6	41549746	A	G	0.409836	FOXP4	41546427	41602384	+	3.84706e-07	cg03036702	41528267	41528900	+	6.50992e-33	0.996417
rs9394807	6	41549746	A	G	0.409836	FOXP4	41546427	41602384	+	3.84706e-07	cg20194872	41513653	41516189	+	2.61873e-06	0.944125
rs9394807	6	41549746	A	G	0.409836	FOXP4	41546427	41602384	+	3.84706e-07	cg13816423	41513653	41516189	+	2.03229e-06	0.951505
rs9394807	6	41549746	A	G	0.409836	FOXP4	41546427	41602384	+	3.84706e-07	cg04617914	41513653	41516189	+	3.33991e-07	0.981637
rs9392	16	3725168	G	A	0.468401	FLYWCH1	2911938	2951208	+	5.1831e-06	cg24062157	3724345	3724849	+	0.00037308	0.172217
rs9391386	6	57989610	C	T	0.175439	LINC00680	57946075	57961501	-	2.37183e-27	cg20121513	58287430	58287828	+	0.00821756	0.305897
rs9391386	6	57989610	C	T	0.175439	LINC00680	57946075	57961501	-	2.37183e-27	cg16251399	58287430	58287828	+	1.65495e-28	1
rs9391386	6	57989610	C	T	0.175439	LINC00680	57946075	57961501	-	2.37183e-27	cg02678160	58287430	58287828	+	0.00358082	0.396752
rs9391386	6	57989610	C	T	0.175439	LINC00680	57946075	57961501	-	2.37183e-27	cg07013326	57036955	57037731	+	0.00719179	0.31961
rs9388554	6	127255089	C	G	0.178819	RNF146	127266611	127288567	+	1.11535e-07	cg13612083	127835929	127836255	+	0.00729733	0.052034
rs9388554	6	127255089	C	G	0.178819	RNF146	127266611	127288567	+	1.11535e-07	cg05544413	127664193	127664755	+	8.32197e-07	0.838954
rs9388554	6	127255089	C	G	0.178819	RNF146	127266611	127288567	+	1.11535e-07	cg04064050	127664193	127664755	+	1.8113e-05	0.523781
rs9388554	6	127255089	C	G	0.178819	RNF146	127266611	127288567	+	1.11535e-07	cg04060561	127664193	127664755	+	2.64118e-26	0.992482
rs9388554	6	127255089	C	G	0.178819	RNF146	127266611	127288567	+	1.11535e-07	cg02103895	127664193	127664755	+	1.92392e-14	0.992464
rs9388554	6	127255089	C	G	0.178819	RNF146	127266611	127288567	+	1.11535e-07	cg27446573	127587834	127588602	+	1.01364e-07	0.935123
rs9388070	6	122393468	C	A	0.381048	SERINC1	122443355	122471822	-	2.3181e-10	cg11927033	122792759	122793091	+	0.000101922	0.886297
rs9388070	6	122393468	C	A	0.381048	SERINC1	122443355	122471822	-	2.3181e-10	cg10472759	122792759	122793091	+	1.19884e-10	0.999941
rs9385367	6	125309889	G	A	0.420233	HDDC2	125219963	125302078	-	7.43084e-17	cg25680145	125622705	125623117	+	0.000153534	0.867464
rs9385367	6	125309889	G	A	0.420233	HDDC2	125219963	125302078	-	7.43084e-17	cg07125469	125622705	125623117	+	0.000149774	0.869222
rs9385367	6	125309889	G	A	0.420233	HDDC2	125219963	125302078	-	7.43084e-17	cg02880877	125622705	125623117	+	5.09647e-05	0.928567
rs9385367	6	125309889	G	A	0.420233	HDDC2	125219963	125302078	-	7.43084e-17	cg15983584	125474805	125475722	+	0.000464258	0.767737
rs9384742	6	110415407	T	C	0.264463	DDO	110391772	110415562	-	1.51372e-29	cg24671760	110678855	110679108	+	2.52685e-06	0.981031
rs9384742	6	110415407	T	C	0.264463	DDO	110391772	110415562	-	1.51372e-29	cg23021340	110678855	110679108	+	3.55633e-07	0.993882
rs9384742	6	110415407	T	C	0.264463	DDO	110391772	110415562	-	1.51372e-29	cg16655765	110678855	110679108	+	3.48733e-09	0.999595
rs9384742	6	110415407	T	C	0.264463	DDO	110391772	110415562	-	1.51372e-29	cg06011067	110678855	110679108	+	9.67321e-06	0.959545
rs9384742	6	110415407	T	C	0.264463	DDO	110391772	110415562	-	1.51372e-29	cg01431340	110678855	110679108	+	6.25063e-07	0.991512
rs9383578	6	151517057	C	T	0.28821	ARMT1	151452259	151470101	+	8.81457e-08	cg21614759	152128823	152129771	+	0.00357787	0.205111
rs9383578	6	151517057	C	T	0.28821	ARMT1	151452259	151470101	+	8.81457e-08	cg08576184	151814981	151815527	+	6.77905e-05	0.716225
rs9383578	6	151517057	C	T	0.28821	ARMT1	151452259	151470101	+	8.81457e-08	cg04503482	151814981	151815527	+	7.45062e-09	0.995983
rs9383578	6	151517057	C	T	0.28821	ARMT1	151452259	151470101	+	8.81457e-08	cg03627880	151814981	151815527	+	5.3517e-09	0.996293
rs9383578	6	151517057	C	T	0.28821	ARMT1	151452259	151470101	+	8.81457e-08	cg17179660	151773044	151774070	+	0.000375321	0.483203
rs9383578	6	151517057	C	T	0.28821	ARMT1	151452259	151470101	+	8.81457e-08	cg14416726	151773044	151774070	+	0.000103036	0.664222
rs9381103	6	41972897	T	A	0.484043	CCND3	41934934	42050357	-	2.92408e-07	cg10260072	42420076	42421090	+	0.00744393	0.141933
rs9380374	6	33709779	C	A	0.460674	UQCC2	33694294	33711727	-	2.5821e-09	cg16337546	33756064	33757006	+	0.00531512	0.402008
rs9380374	6	33709779	C	A	0.460674	UQCC2	33694294	33711727	-	2.5821e-09	cg00334056	33756064	33757006	+	6.53716e-13	0.999865
rs9380374	6	33709779	C	A	0.460674	UQCC2	33694294	33711727	-	2.5821e-09	cg13859433	33739406	33739736	+	1.23225e-11	0.999861
rs9380374	6	33709779	C	A	0.460674	UQCC2	33694294	33711727	-	2.5821e-09	cg16066008	33679159	33679701	+	2.85791e-05	0.944281
rs9380374	6	33709779	C	A	0.460674	UQCC2	33694294	33711727	-	2.5821e-09	cg15676125	33679159	33679701	+	5.76841e-08	0.998739
rs9380374	6	33709779	C	A	0.460674	UQCC2	33694294	33711727	-	2.5821e-09	cg05337694	33679159	33679701	+	9.59966e-09	0.99951
rs9380374	6	33709779	C	A	0.460674	UQCC2	33694294	33711727	-	2.5821e-09	cg04807036	33679159	33679701	+	1.05557e-05	0.96945
rs9380374	6	33709779	C	A	0.460674	UQCC2	33694294	33711727	-	2.5821e-09	cg00310728	33679159	33679701	+	0.000103152	0.883409
rs9380374	6	33709779	C	A	0.460674	UQCC2	33694294	33711727	-	2.5821e-09	cg18558423	33655967	33656238	+	0.00185102	0.559773
rs9380374	6	33709779	C	A	0.460674	UQCC2	33694294	33711727	-	2.5821e-09	cg15993458	32820850	32822370	+	0.00176518	0.56689
rs9380103	6	29017428	A	G	0.244344	RP1-313I6.12	28078793	28081130	-	4.18866e-06	cg22012577	29974221	29975369	+	0.00349476	0.0258906
rs9380103	6	29017428	A	G	0.244344	RP1-313I6.12	28078793	28081130	-	4.18866e-06	cg25548869	29910203	29911367	+	0.00668598	0.0184155
rs9380103	6	29017428	A	G	0.244344	RP1-313I6.12	28078793	28081130	-	4.18866e-06	cg18786623	29894141	29895117	+	0.00952964	0.0153021
rs9380103	6	29017428	A	G	0.244344	RP1-313I6.12	28078793	28081130	-	4.18866e-06	cg17825311	29716469	29717158	+	0.00656994	0.0185851
rs9380103	6	29017428	A	G	0.244344	RP1-313I6.12	28078793	28081130	-	4.18866e-06	cg15331332	29691107	29692093	+	0.00866048	0.0160849
rs9380103	6	29017428	A	G	0.244344	RP1-313I6.12	28078793	28081130	-	4.18866e-06	cg09149980	28863344	28863545	+	3.63722e-06	0.54331
rs9380103	6	29017428	A	G	0.244344	RP1-313I6.12	28078793	28081130	-	4.18866e-06	cg19343530	28831683	28832134	+	0.00136766	0.0423898
rs9380103	6	29017428	A	G	0.244344	RP1-313I6.12	28078793	28081130	-	4.18866e-06	cg06608359	28831683	28832134	+	0.00700882	0.0179663
rs9380103	6	29017428	A	G	0.244344	RP1-313I6.12	28078793	28081130	-	4.18866e-06	cg04271792	28831683	28832134	+	0.00828107	0.0164656
rs9380103	6	29017428	A	G	0.244344	RP1-313I6.12	28078793	28081130	-	4.18866e-06	cg24114014	28583935	28584289	+	0.000606683	0.0647106
rs9380103	6	29017428	A	G	0.244344	RP1-313I6.12	28078793	28081130	-	4.18866e-06	cg22121557	28583935	28584289	+	0.000340444	0.086946
rs9380103	6	29017428	A	G	0.244344	RP1-313I6.12	28078793	28081130	-	4.18866e-06	cg20839206	28583935	28584289	+	0.00306179	0.0277564
rs9380103	6	29017428	A	G	0.244344	RP1-313I6.12	28078793	28081130	-	4.18866e-06	cg20450471	28583935	28584289	+	0.00758098	0.0172436
rs9380103	6	29017428	A	G	0.244344	RP1-313I6.12	28078793	28081130	-	4.18866e-06	cg11111740	28583935	28584289	+	0.00621387	0.0191358
rs9380103	6	29017428	A	G	0.244344	RP1-313I6.12	28078793	28081130	-	4.18866e-06	cg04645150	28583935	28584289	+	0.00134328	0.042791
rs9380103	6	29017428	A	G	0.244344	RP1-313I6.12	28078793	28081130	-	4.18866e-06	cg04626491	28583935	28584289	+	8.48054e-05	0.171017
rs9380103	6	29017428	A	G	0.244344	RP1-313I6.12	28078793	28081130	-	4.18866e-06	cg03858673	28583935	28584289	+	0.000249725	0.101594
rs9380103	6	29017428	A	G	0.244344	RP1-313I6.12	28078793	28081130	-	4.18866e-06	cg01400884	28583935	28584289	+	0.00220614	0.0329793
rs9380103	6	29017428	A	G	0.244344	RP1-313I6.12	28078793	28081130	-	4.18866e-06	cg24698655	28554864	28555124	+	0.00176277	0.0371061
rs9380103	6	29017428	A	G	0.244344	RP1-313I6.12	28078793	28081130	-	4.18866e-06	cg17017591	28554864	28555124	+	1.24634e-05	0.375578
rs9380103	6	29017428	A	G	0.244344	RP1-313I6.12	28078793	28081130	-	4.18866e-06	cg21251018	28226980	28227483	+	0.00124532	0.0445214
rs9380103	6	29017428	A	G	0.244344	RP1-313I6.12	28078793	28081130	-	4.18866e-06	cg00765128	28226980	28227483	+	0.000892902	0.052964
rs9380103	6	29017428	A	G	0.244344	RP1-313I6.12	28078793	28081130	-	4.18866e-06	cg10306247	28109366	28109939	+	0.000590436	0.0656228
rs9380103	6	29017428	A	G	0.244344	RP1-313I6.12	28078793	28081130	-	4.18866e-06	cg09051837	28072465	28072926	+	0.000124716	0.142651
rs9380103	6	29017428	A	G	0.244344	RP1-313I6.12	28078793	28081130	-	4.18866e-06	cg08851530	28072465	28072926	+	2.6992e-06	0.583505
rs9379678	6	24640387	G	C	0.213622	TDP2	24649978	24667033	-	3.9976e-10	cg18428180	24645932	24646591	+	0.00345733	0.381977
rs9379678	6	24640387	G	C	0.213622	TDP2	24649978	24667033	-	3.9976e-10	cg16906346	24645932	24646591	+	4.6278e-42	0.999784
rs9379678	6	24640387	G	C	0.213622	TDP2	24649978	24667033	-	3.9976e-10	cg02828016	24645932	24646591	+	4.25843e-13	0.999778
rs9378354	6	3070017	A	T	0.487226	RIPK1	3063992	3115187	+	5.71391e-06	cg20185083	2903176	2903906	+	4.52895e-06	0.751266
rs9368904	6	36101573	C	A	0.227064	MAPK14	36027678	36111236	+	8.36752e-08	cg05859264	36098040	36098621	+	0.00420689	0.130872
rs9368904	6	36101573	C	A	0.227064	MAPK14	36027678	36111236	+	8.36752e-08	cg20132791	35995246	35996372	+	0.000616063	0.295996
rs9368904	6	36101573	C	A	0.227064	MAPK14	36027678	36111236	+	8.36752e-08	cg10552964	35995246	35996372	+	0.00214755	0.177001
rs9365097	6	159790227	G	A	0.153558	MRPL18	159789813	159798436	+	1.08733e-12	cg25282410	160209942	160212015	+	0.000206074	0.690084
rs9365097	6	159790227	G	A	0.153558	MRPL18	159789813	159798436	+	1.08733e-12	cg16489826	160209942	160212015	+	7.86392e-08	0.990219
rs9365097	6	159790227	G	A	0.153558	MRPL18	159789813	159798436	+	1.08733e-12	cg01145583	160209942	160212015	+	0.00694095	0.300565
rs9365097	6	159790227	G	A	0.153558	MRPL18	159789813	159798436	+	1.08733e-12	cg25736982	160182430	160183770	+	0.00921713	0.274198
rs9365097	6	159790227	G	A	0.153558	MRPL18	159789813	159798436	+	1.08733e-12	cg15298323	160182430	160183770	+	0.00713842	0.297886
rs9365097	6	159790227	G	A	0.153558	MRPL18	159789813	159798436	+	1.08733e-12	cg10268548	160182430	160183770	+	0.00875876	0.27882
rs9365097	6	159790227	G	A	0.153558	MRPL18	159789813	159798436	+	1.08733e-12	cg06131755	160182430	160183770	+	0.0027184	0.398039
rs9365097	6	159790227	G	A	0.153558	MRPL18	159789813	159798436	+	1.08733e-12	cg05504194	160182430	160183770	+	0.00499442	0.333112
rs9365097	6	159790227	G	A	0.153558	MRPL18	159789813	159798436	+	1.08733e-12	cg20372956	160147730	160149065	+	0.00175867	0.447403
rs936230	15	74852757	T	C	0.168459	ULK3	74836117	74843346	-	2.21325e-22	cg18919684	75287695	75288699	+	0.00204997	0.455998
rs936230	15	74852757	T	C	0.168459	ULK3	74836117	74843346	-	2.21325e-22	cg13906792	75198640	75199494	+	2.3182e-12	0.999965
rs936230	15	74852757	T	C	0.168459	ULK3	74836117	74843346	-	2.21325e-22	cg10253484	75165374	75165903	+	1.08217e-06	0.972791
rs936230	15	74852757	T	C	0.168459	ULK3	74836117	74843346	-	2.21325e-22	cg03289416	75165374	75165903	+	0.00603504	0.333354
rs936230	15	74852757	T	C	0.168459	ULK3	74836117	74843346	-	2.21325e-22	cg13055199	75135187	75135905	+	4.88907e-06	0.943486
rs936230	15	74852757	T	C	0.168459	ULK3	74836117	74843346	-	2.21325e-22	cg04877966	75135187	75135905	+	2.2055e-05	0.8868
rs936230	15	74852757	T	C	0.168459	ULK3	74836117	74843346	-	2.21325e-22	cg14664628	75095350	75095560	+	4.40776e-14	0.999995
rs936230	15	74852757	T	C	0.168459	ULK3	74836117	74843346	-	2.21325e-22	cg16232842	74290345	74290760	+	0.00254724	0.430184
rs935328	15	57246603	T	A	0.490909	LINC00926	57300366	57307769	+	8.94871e-17	cg14026238	57618437	57618706	+	5.03923e-05	0.931524
rs935328	15	57246603	T	A	0.490909	LINC00926	57300366	57307769	+	8.94871e-17	cg04891611	57618437	57618706	+	0.00740182	0.38561
rs935200	17	79974992	C	T	0.321006	CBX2	79778133	79787983	+	1.32027e-06	cg11031567	79377530	79377870	+	0.00772307	0.0493441
rs935200	17	79974992	C	T	0.321006	CBX2	79778133	79787983	+	1.32027e-06	cg00248875	79255961	79256323	+	0.00236323	0.0928678
rs9348980	6	35671276	A	T	0.194719	DEF6	35297853	35321771	+	7.88076e-08	cg08915438	35699167	35699953	+	0.00411626	0.0967762
rs9348980	6	35671276	A	T	0.194719	DEF6	35297853	35321771	+	7.88076e-08	cg27532732	35479873	35480154	+	0.0010345	0.17762
rs9348980	6	35671276	A	T	0.194719	DEF6	35297853	35321771	+	7.88076e-08	cg12827262	35479873	35480154	+	7.08856e-05	0.463855
rs9348980	6	35671276	A	T	0.194719	DEF6	35297853	35321771	+	7.88076e-08	cg02569698	35479873	35480154	+	8.32089e-06	0.726082
rs9348980	6	35671276	A	T	0.194719	DEF6	35297853	35321771	+	7.88076e-08	cg20660989	35149972	35150391	+	0.00886078	0.0681201
rs9347170	6	166991699	C	T	0.409836	RNASET2	166929505	166957191	-	8.72812e-37	cg12798992	167411598	167413422	+	1.71689e-10	0.999974
rs9347170	6	166991699	C	T	0.409836	RNASET2	166929505	166957191	-	8.72812e-37	cg02634327	167411598	167413422	+	0.000774406	0.705797
rs9347170	6	166991699	C	T	0.409836	RNASET2	166929505	166957191	-	8.72812e-37	cg26680885	167369440	167370588	+	0.0058385	0.415537
rs9347170	6	166991699	C	T	0.409836	RNASET2	166929505	166957191	-	8.72812e-37	cg25258033	167369440	167370588	+	8.55955e-13	0.999999
rs9347170	6	166991699	C	T	0.409836	RNASET2	166929505	166957191	-	8.72812e-37	cg20406979	167369440	167370588	+	4.37342e-20	1
rs9347170	6	166991699	C	T	0.409836	RNASET2	166929505	166957191	-	8.72812e-37	cg17991206	167369440	167370588	+	2.79755e-30	1
rs9347170	6	166991699	C	T	0.409836	RNASET2	166929505	166957191	-	8.72812e-37	cg05460996	167369440	167370588	+	4.32789e-30	1
rs9347170	6	166991699	C	T	0.409836	RNASET2	166929505	166957191	-	8.72812e-37	cg20702879	167312253	167316030	+	1.19602e-05	0.969521
rs9347170	6	166991699	C	T	0.409836	RNASET2	166929505	166957191	-	8.72812e-37	cg01612133	167312253	167316030	+	6.62616e-15	1
rs9347170	6	166991699	C	T	0.409836	RNASET2	166929505	166957191	-	8.72812e-37	cg03474525	167284310	167284543	+	0.00112303	0.656742
rs9347170	6	166991699	C	T	0.409836	RNASET2	166929505	166957191	-	8.72812e-37	cg18561247	167197446	167197715	+	0.000511417	0.755591
rs9347170	6	166991699	C	T	0.409836	RNASET2	166929505	166957191	-	8.72812e-37	cg07065666	167032331	167032582	+	0.00837806	0.364888
rs9347170	6	166991699	C	T	0.409836	RNASET2	166929505	166957191	-	8.72812e-37	cg01722493	166571846	166572046	+	0.00565087	0.420245
rs9347170	6	166991699	C	T	0.409836	RNASET2	166929505	166957191	-	8.72812e-37	cg00361017	166073883	166077752	+	0.00352787	0.489674
rs9342188	6	89235807	C	T	0.0995671	PM20D2	89146051	89165565	+	9.45058e-06	cg04871875	89827135	89828122	+	0.000909555	0.00334455
rs933994	2	218785893	C	T	0.297414	RP11-459I19.1	218818691	218819144	+	2.74145e-08	cg21459645	219646433	219647181	+	0.00860756	0.20258
rs933994	2	218785893	C	T	0.297414	RP11-459I19.1	218818691	218819144	+	2.74145e-08	cg25925210	219575449	219576080	+	6.60471e-23	0.998925
rs933994	2	218785893	C	T	0.297414	RP11-459I19.1	218818691	218819144	+	2.74145e-08	cg02176678	219575449	219576080	+	2.99722e-16	0.998925
rs933994	2	218785893	C	T	0.297414	RP11-459I19.1	218818691	218819144	+	2.74145e-08	cg04430204	219536411	219536813	+	0.00606338	0.236079
rs9332639	1	169524657	A	G	0.165865	SLC19A2	169463910	169486003	-	9.72132e-17	cg08245509	169862456	169862722	+	0.00888321	0.292555
rs9332639	1	169524657	A	G	0.165865	SLC19A2	169463910	169486003	-	9.72132e-17	cg04083076	169454559	169455577	+	0.00332124	0.396814
rs9332377	22	19968169	C	T	0.428571	TANGO2	20017015	20065926	+	3.96173e-07	cg22377998	20003522	20004695	+	2.87595e-05	0.802452
rs9332377	22	19968169	C	T	0.428571	TANGO2	20017015	20065926	+	3.96173e-07	cg16324072	19974275	19974756	+	0.000825271	0.338756
rs9332377	22	19968169	C	T	0.428571	TANGO2	20017015	20065926	+	3.96173e-07	cg18704527	19960525	19961327	+	1.43692e-06	0.961391
rs9332377	22	19968169	C	T	0.428571	TANGO2	20017015	20065926	+	3.96173e-07	cg17675298	19960525	19961327	+	0.00825268	0.11355
rs9328756	4	725498	G	T	0.431208	PCGF3	705749	770640	+	4.94165e-27	cg00495574	940614	941057	+	0.0079107	0.374259
rs9328756	4	725498	G	T	0.431208	PCGF3	705749	770640	+	4.94165e-27	cg26300313	866099	866344	+	0.00630928	0.406148
rs9328756	4	725498	G	T	0.431208	PCGF3	705749	770640	+	4.94165e-27	cg13778078	786119	786341	+	2.80772e-05	0.950196
rs9328756	4	725498	G	T	0.431208	PCGF3	705749	770640	+	4.94165e-27	cg00713278	786119	786341	+	2.84888e-05	0.949762
rs9328756	4	725498	G	T	0.431208	PCGF3	705749	770640	+	4.94165e-27	cg06821199	778662	780592	+	5.29391e-05	0.927654
rs9328756	4	725498	G	T	0.431208	PCGF3	705749	770640	+	4.94165e-27	cg06673130	778662	780592	+	6.50352e-05	0.91853
rs9328756	4	725498	G	T	0.431208	PCGF3	705749	770640	+	4.94165e-27	cg06672737	778662	780592	+	0.000308415	0.810755
rs9328756	4	725498	G	T	0.431208	PCGF3	705749	770640	+	4.94165e-27	cg05448404	778662	780592	+	9.27853e-06	0.974551
rs9328756	4	725498	G	T	0.431208	PCGF3	705749	770640	+	4.94165e-27	cg26319363	752030	753788	+	0.00313558	0.509579
rs9328756	4	725498	G	T	0.431208	PCGF3	705749	770640	+	4.94165e-27	cg23486923	738425	741517	+	0.00702631	0.390836
rs9328756	4	725498	G	T	0.431208	PCGF3	705749	770640	+	4.94165e-27	cg17547928	738425	741517	+	0.00111418	0.660536
rs9328756	4	725498	G	T	0.431208	PCGF3	705749	770640	+	4.94165e-27	cg11725415	738425	741517	+	0.00251104	0.54295
rs9328756	4	725498	G	T	0.431208	PCGF3	705749	770640	+	4.94165e-27	cg10009224	738425	741517	+	0.00106007	0.667318
rs9328756	4	725498	G	T	0.431208	PCGF3	705749	770640	+	4.94165e-27	cg10864200	724336	726070	+	1.94896e-06	0.990361
rs9328756	4	725498	G	T	0.431208	PCGF3	705749	770640	+	4.94165e-27	cg00614959	724336	726070	+	4.83273e-06	0.982997
rs9328756	4	725498	G	T	0.431208	PCGF3	705749	770640	+	4.94165e-27	cg25712567	716282	716977	+	0.000165315	0.863105
rs9328756	4	725498	G	T	0.431208	PCGF3	705749	770640	+	4.94165e-27	cg23376390	716282	716977	+	9.35301e-10	0.999927
rs9328756	4	725498	G	T	0.431208	PCGF3	705749	770640	+	4.94165e-27	cg23077453	716282	716977	+	6.98504e-10	0.999939
rs9328756	4	725498	G	T	0.431208	PCGF3	705749	770640	+	4.94165e-27	cg21942184	716282	716977	+	5.70062e-10	0.999947
rs9328756	4	725498	G	T	0.431208	PCGF3	705749	770640	+	4.94165e-27	cg17705041	716282	716977	+	0.000190681	0.852295
rs9328756	4	725498	G	T	0.431208	PCGF3	705749	770640	+	4.94165e-27	cg17397159	716282	716977	+	4.20523e-06	0.984406
rs9328756	4	725498	G	T	0.431208	PCGF3	705749	770640	+	4.94165e-27	cg16767590	716282	716977	+	0.0059028	0.415733
rs9328756	4	725498	G	T	0.431208	PCGF3	705749	770640	+	4.94165e-27	cg14024328	716282	716977	+	1.09439e-17	1
rs9328756	4	725498	G	T	0.431208	PCGF3	705749	770640	+	4.94165e-27	cg07697227	716282	716977	+	0.00516561	0.435158
rs9328756	4	725498	G	T	0.431208	PCGF3	705749	770640	+	4.94165e-27	cg07224469	716282	716977	+	0.00515105	0.435572
rs9328756	4	725498	G	T	0.431208	PCGF3	705749	770640	+	4.94165e-27	cg27210415	713928	714137	+	0.0037879	0.481197
rs9328756	4	725498	G	T	0.431208	PCGF3	705749	770640	+	4.94165e-27	cg17689763	713928	714137	+	0.00106194	0.667079
rs9328756	4	725498	G	T	0.431208	PCGF3	705749	770640	+	4.94165e-27	cg02458396	713928	714137	+	0.00748271	0.381997
rs9327749	5	136180287	T	G	0.456897	SMAD5	136132846	136188747	+	8.16398e-24	cg02124514	135527057	135528978	+	0.000429692	0.779465
rs9327749	5	136180287	T	G	0.456897	SMAD5	136132846	136188747	+	8.16398e-24	cg00596763	135527057	135528978	+	0.00155203	0.61609
rs9327749	5	136180287	T	G	0.456897	SMAD5	136132846	136188747	+	8.16398e-24	cg00054702	135527057	135528978	+	0.00315586	0.510487
rs9327749	5	136180287	T	G	0.456897	SMAD5	136132846	136188747	+	8.16398e-24	cg15329133	135468350	135469162	+	4.06837e-17	1
rs9327749	5	136180287	T	G	0.456897	SMAD5	136132846	136188747	+	8.16398e-24	cg10619318	135468350	135469162	+	4.10261e-07	0.996503
rs9327749	5	136180287	T	G	0.456897	SMAD5	136132846	136188747	+	8.16398e-24	cg12897067	135416205	135416475	+	4.62408e-05	0.934236
rs9327749	5	136180287	T	G	0.456897	SMAD5	136132846	136188747	+	8.16398e-24	cg05631625	135415070	135415307	+	5.8143e-06	0.981354
rs932746	1	160374395	A	G	0.232659	COPA	160289274	160343400	-	8.1931e-08	cg25008393	161087723	161088112	+	0.0015702	0.213828
rs932746	1	160374395	A	G	0.232659	COPA	160289274	160343400	-	8.1931e-08	cg01877084	160340605	160340843	+	0.000178669	0.470444
rs932746	1	160374395	A	G	0.232659	COPA	160289274	160343400	-	8.1931e-08	cg10382814	160312929	160313338	+	1.68864e-05	0.765344
rs932746	1	160374395	A	G	0.232659	COPA	160289274	160343400	-	8.1931e-08	cg02974968	160231756	160232451	+	4.37545e-14	0.996593
rs932746	1	160374395	A	G	0.232659	COPA	160289274	160343400	-	8.1931e-08	cg11194994	160175133	160175702	+	0.00911893	0.0964631
rs9325154	12	53100396	G	A	0.314103	SPRYD3	53064317	53079420	-	4.18446e-11	cg26971330	54071054	54071265	+	0.00208958	0.541602
rs9325154	12	53100396	G	A	0.314103	SPRYD3	53064317	53079420	-	4.18446e-11	cg27409154	53491573	53491955	+	0.00515962	0.412836
rs9325154	12	53100396	G	A	0.314103	SPRYD3	53064317	53079420	-	4.18446e-11	cg23841186	53491573	53491955	+	1.49577e-07	0.997197
rs9325154	12	53100396	G	A	0.314103	SPRYD3	53064317	53079420	-	4.18446e-11	cg06559575	53491573	53491955	+	0.00654804	0.380434
rs9325154	12	53100396	G	A	0.314103	SPRYD3	53064317	53079420	-	4.18446e-11	cg02399716	53472815	53473491	+	7.08806e-05	0.896451
rs9324861	5	142017001	C	T	0.334034	GNPDA1	141991750	142013041	-	5.37259e-19	cg06866033	141392361	141392587	+	1.81077e-06	0.98854
rs9324861	5	142017001	C	T	0.334034	GNPDA1	141991750	142013041	-	5.37259e-19	cg00145118	141392361	141392587	+	2.04817e-06	0.987652
rs9323617	14	75692295	A	G	0.202572	TTLL5	75633626	75955078	+	1.58552e-16	cg18945861	76127256	76127914	+	0.000800047	0.608286
rs9323617	14	75692295	A	G	0.202572	TTLL5	75633626	75955078	+	1.58552e-16	cg26344619	76044591	76045102	+	0.00046321	0.673829
rs9321570	6	136774541	G	C	0.208202	MAP3K5	136557048	136792518	-	3.38868e-10	cg15804973	137112677	137114366	+	2.7493e-09	0.998957
rs9321570	6	136774541	G	C	0.208202	MAP3K5	136557048	136792518	-	3.38868e-10	cg07868909	137112677	137114366	+	0.000905176	0.550548
rs9311358	3	44497256	C	G	0.295129	ZNF660	44578224	44599694	+	1.33793e-07	cg16615211	44902960	44903623	+	6.37058e-10	0.99674
rs9311358	3	44497256	C	G	0.295129	ZNF660	44578224	44599694	+	1.33793e-07	cg04682845	44902960	44903623	+	0.00394447	0.175058
rs9311358	3	44497256	C	G	0.295129	ZNF660	44578224	44599694	+	1.33793e-07	cg20176706	44802853	44803618	+	2.11024e-09	0.996285
rs9311358	3	44497256	C	G	0.295129	ZNF660	44578224	44599694	+	1.33793e-07	cg15225532	44802853	44803618	+	1.06984e-12	0.997159
rs9311358	3	44497256	C	G	0.295129	ZNF660	44578224	44599694	+	1.33793e-07	cg09333631	44802853	44803618	+	0.00397993	0.174329
rs9311358	3	44497256	C	G	0.295129	ZNF660	44578224	44599694	+	1.33793e-07	cg14955531	44770937	44771137	+	0.00269697	0.208365
rs9311358	3	44497256	C	G	0.295129	ZNF660	44578224	44599694	+	1.33793e-07	cg10108389	44770937	44771137	+	0.000125508	0.607543
rs9311358	3	44497256	C	G	0.295129	ZNF660	44578224	44599694	+	1.33793e-07	cg04389838	44770937	44771137	+	0.000390309	0.444324
rs9311358	3	44497256	C	G	0.295129	ZNF660	44578224	44599694	+	1.33793e-07	cg02073558	44770937	44771137	+	0.000903096	0.329896
rs9311358	3	44497256	C	G	0.295129	ZNF660	44578224	44599694	+	1.33793e-07	cg25151919	44754100	44754399	+	4.90652e-06	0.911341
rs9311358	3	44497256	C	G	0.295129	ZNF660	44578224	44599694	+	1.33793e-07	cg21672276	44754100	44754399	+	9.90041e-07	0.962343
rs9311358	3	44497256	C	G	0.295129	ZNF660	44578224	44599694	+	1.33793e-07	cg18722847	44754100	44754399	+	8.22285e-07	0.965894
rs9311358	3	44497256	C	G	0.295129	ZNF660	44578224	44599694	+	1.33793e-07	cg17279458	44754100	44754399	+	0.00162187	0.260224
rs9311358	3	44497256	C	G	0.295129	ZNF660	44578224	44599694	+	1.33793e-07	cg15687855	44754100	44754399	+	5.25575e-11	0.997074
rs9311358	3	44497256	C	G	0.295129	ZNF660	44578224	44599694	+	1.33793e-07	cg14768256	44754100	44754399	+	0.00307689	0.196294
rs9311358	3	44497256	C	G	0.295129	ZNF660	44578224	44599694	+	1.33793e-07	cg11003573	44754100	44754399	+	1.03242e-06	0.961489
rs9311358	3	44497256	C	G	0.295129	ZNF660	44578224	44599694	+	1.33793e-07	cg10263370	44754100	44754399	+	7.37857e-05	0.678636
rs9311358	3	44497256	C	G	0.295129	ZNF660	44578224	44599694	+	1.33793e-07	cg04974323	44754100	44754399	+	0.00815758	0.123705
rs9311358	3	44497256	C	G	0.295129	ZNF660	44578224	44599694	+	1.33793e-07	cg24869336	44726929	44727237	+	0.00765606	0.127588
rs9311358	3	44497256	C	G	0.295129	ZNF660	44578224	44599694	+	1.33793e-07	cg24824287	44726929	44727237	+	0.000190138	0.548507
rs9311358	3	44497256	C	G	0.295129	ZNF660	44578224	44599694	+	1.33793e-07	cg24158187	44726929	44727237	+	0.000849106	0.337794
rs9311358	3	44497256	C	G	0.295129	ZNF660	44578224	44599694	+	1.33793e-07	cg24434653	44666478	44666820	+	0.00102169	0.31439
rs9311358	3	44497256	C	G	0.295129	ZNF660	44578224	44599694	+	1.33793e-07	cg24130043	44666478	44666820	+	5.73782e-06	0.903738
rs9311358	3	44497256	C	G	0.295129	ZNF660	44578224	44599694	+	1.33793e-07	cg17215446	44666478	44666820	+	1.36837e-08	0.994434
rs9311358	3	44497256	C	G	0.295129	ZNF660	44578224	44599694	+	1.33793e-07	cg22502448	44622587	44622866	+	2.07885e-06	0.943923
rs9311358	3	44497256	C	G	0.295129	ZNF660	44578224	44599694	+	1.33793e-07	cg10265740	44622587	44622866	+	5.7811e-09	0.995543
rs9311358	3	44497256	C	G	0.295129	ZNF660	44578224	44599694	+	1.33793e-07	cg06792262	44622587	44622866	+	1.80696e-10	0.996969
rs9311358	3	44497256	C	G	0.295129	ZNF660	44578224	44599694	+	1.33793e-07	cg21867345	44596536	44597018	+	0.00148559	0.270012
rs9311358	3	44497256	C	G	0.295129	ZNF660	44578224	44599694	+	1.33793e-07	cg13540256	44596536	44597018	+	0.000307116	0.478905
rs9311358	3	44497256	C	G	0.295129	ZNF660	44578224	44599694	+	1.33793e-07	cg03795847	44596536	44597018	+	0.00486093	0.158695
rs9311358	3	44497256	C	G	0.295129	ZNF660	44578224	44599694	+	1.33793e-07	cg03646916	44596536	44597018	+	0.00230685	0.223407
rs9311358	3	44497256	C	G	0.295129	ZNF660	44578224	44599694	+	1.33793e-07	cg01559446	44596536	44597018	+	0.00806516	0.124394
rs9311036	3	33894166	T	A	0.184834	RP11-10C24.1	33797150	33797681	-	2.85763e-06	cg05569176	33839997	33840671	+	0.000558773	0.0420433
rs930956	4	42654326	G	C	0.498201	ATP8A1	42408374	42657105	-	4.13295e-08	cg07557423	42658279	42659550	+	2.25701e-06	0.981251
rs9307383	4	112608678	C	T	0.232659	ZGRF1	112539334	112636995	-	1.08843e-12	cg26708817	113435899	113438002	+	0.00893152	0.321569
rs930672	11	10456961	T	A	0.122449	MTRNR2L8	10507888	10509189	-	3.43014e-06	cg19132462	10472001	10472857	+	1.31664e-05	0.0560406
rs930672	11	10456961	T	A	0.122449	MTRNR2L8	10507888	10509189	-	3.43014e-06	cg18010131	10472001	10472857	+	6.81709e-06	0.0733182
rs930672	11	10456961	T	A	0.122449	MTRNR2L8	10507888	10509189	-	3.43014e-06	cg09986736	10472001	10472857	+	0.00164369	0.0073517
rs930672	11	10456961	T	A	0.122449	MTRNR2L8	10507888	10509189	-	3.43014e-06	cg07329251	10472001	10472857	+	0.000474706	0.0124111
rs930672	11	10456961	T	A	0.122449	MTRNR2L8	10507888	10509189	-	3.43014e-06	cg07268332	10472001	10472857	+	2.04691e-05	0.0466922
rs930672	11	10456961	T	A	0.122449	MTRNR2L8	10507888	10509189	-	3.43014e-06	cg01116568	10472001	10472857	+	0.00144042	0.00777073
rs930672	11	10456961	T	A	0.122449	AMPD3	10308314	10507579	+	2.435e-14	cg19132462	10472001	10472857	+	1.31664e-05	0.849787
rs930672	11	10456961	T	A	0.122449	AMPD3	10308314	10507579	+	2.435e-14	cg18010131	10472001	10472857	+	6.81709e-06	0.883088
rs930672	11	10456961	T	A	0.122449	AMPD3	10308314	10507579	+	2.435e-14	cg09986736	10472001	10472857	+	0.00164369	0.412559
rs930672	11	10456961	T	A	0.122449	AMPD3	10308314	10507579	+	2.435e-14	cg07329251	10472001	10472857	+	0.000474706	0.543852
rs930672	11	10456961	T	A	0.122449	AMPD3	10308314	10507579	+	2.435e-14	cg07268332	10472001	10472857	+	2.04691e-05	0.823406
rs930672	11	10456961	T	A	0.122449	AMPD3	10308314	10507579	+	2.435e-14	cg01116568	10472001	10472857	+	0.00144042	0.426169
rs9304777	19	56562245	G	A	0.168459	ZNF470	56567512	56588911	+	5.40882e-13	cg08158952	57182888	57183375	+	8.87858e-06	0.924024
rs9304777	19	56562245	G	A	0.168459	ZNF470	56567512	56588911	+	5.40882e-13	cg02940165	57149424	57149631	+	0.000424825	0.639644
rs9304777	19	56562245	G	A	0.168459	ZNF470	56567512	56588911	+	5.40882e-13	cg01532010	57106576	57106896	+	0.00609971	0.32861
rs9304777	19	56562245	G	A	0.168459	ZNF470	56567512	56588911	+	5.40882e-13	cg26982279	57078366	57079301	+	7.99513e-20	0.999983
rs9304777	19	56562245	G	A	0.168459	ZNF470	56567512	56588911	+	5.40882e-13	cg21552653	57078366	57079301	+	1.63709e-08	0.996623
rs9304777	19	56562245	G	A	0.168459	ZNF470	56567512	56588911	+	5.40882e-13	cg03025337	57078366	57079301	+	0.000263591	0.691829
rs9304777	19	56562245	G	A	0.168459	ZNF470	56567512	56588911	+	5.40882e-13	cg27129744	56915357	56915856	+	0.0060066	0.33022
rs9304777	19	56562245	G	A	0.168459	ZNF470	56567512	56588911	+	5.40882e-13	cg08342619	56915357	56915856	+	0.00633491	0.32467
rs9304777	19	56562245	G	A	0.168459	ZNF470	56567512	56588911	+	5.40882e-13	cg21493505	56879418	56879995	+	0.00631182	0.325049
rs9304777	19	56562245	G	A	0.168459	ZNF470	56567512	56588911	+	5.40882e-13	cg10135753	55815941	55816277	+	0.00785319	0.302831
rs9303620	17	28825851	T	C	0.483516	PIGS	28553384	28571872	-	3.39579e-06	cg13385521	29058409	29058957	+	0.00252604	0.0771175
rs9302429	16	25030658	T	G	0.224702	RP11-266L9.4	25031745	25058109	+	1.25968e-09	cg02829279	25043131	25043439	+	9.33487e-07	0.980544
rs9302429	16	25030658	T	G	0.224702	RP11-266L9.4	25031745	25058109	+	1.25968e-09	cg00696567	25043131	25043439	+	0.000142337	0.760738
rs9300302	12	3758305	T	C	0.198697	RP5-1180D12.1	3610308	3612003	-	2.83725e-07	cg22221074	3862069	3862606	+	8.77174e-14	0.990401
rs9300302	12	3758305	T	C	0.198697	RP5-1180D12.1	3610308	3612003	-	2.83725e-07	cg21723903	3862069	3862606	+	0.000990402	0.113637
rs9300302	12	3758305	T	C	0.198697	RP5-1180D12.1	3610308	3612003	-	2.83725e-07	cg17021225	3862069	3862606	+	0.00599761	0.0487047
rs9300302	12	3758305	T	C	0.198697	RP5-1180D12.1	3610308	3612003	-	2.83725e-07	cg14759043	3862069	3862606	+	0.00742106	0.0439913
rs9300302	12	3758305	T	C	0.198697	RP5-1180D12.1	3610308	3612003	-	2.83725e-07	cg03535793	3862069	3862606	+	1.74688e-06	0.779267
rs9295337	6	166383177	C	T	0.25	MPC1	166364920	166383013	-	2.23317e-07	cg03411865	166825828	166826439	+	0.00970128	0.0699965
rs9295337	6	166383177	C	T	0.25	MPC1	166364920	166383013	-	2.23317e-07	cg22038928	166755813	166756510	+	0.00722609	0.080961
rs9293528	5	73160440	A	G	0.314103	FCHO2	72955982	73090522	+	1.13232e-13	cg09160020	72740052	72740800	+	0.0035761	0.468737
rs9293528	5	73160440	A	G	0.314103	FCHO2	72955982	73090522	+	1.13232e-13	cg26653990	72511721	72512442	+	3.35207e-10	0.999934
rs9293528	5	73160440	A	G	0.314103	FCHO2	72955982	73090522	+	1.13232e-13	cg11937107	72511721	72512442	+	1.37381e-16	1
rs9293528	5	73160440	A	G	0.314103	FCHO2	72955982	73090522	+	1.13232e-13	cg27085869	72415612	72416766	+	1.2335e-06	0.990195
rs9293528	5	73160440	A	G	0.314103	FCHO2	72955982	73090522	+	1.13232e-13	cg25731807	72415612	72416766	+	9.06089e-09	0.999506
rs9293528	5	73160440	A	G	0.314103	FCHO2	72955982	73090522	+	1.13232e-13	cg09498440	72415612	72416766	+	0.000138711	0.855251
rs9289971	3	156672158	T	C	0.353306	TIPARP-AS1	156671863	156674378	-	1.92337e-07	cg01018701	157155268	157155826	+	0.00766957	0.136917
rs9283650	3	182795563	T	C	0.209119	ATP11B	182793501	182921635	+	3.05425e-15	cg23544996	182510867	182512282	+	0.000972386	0.58982
rs9283650	3	182795563	T	C	0.209119	ATP11B	182793501	182921635	+	3.05425e-15	cg18548400	182510867	182512282	+	0.0028442	0.450993
rs9283650	3	182795563	T	C	0.209119	ATP11B	182793501	182921635	+	3.05425e-15	cg02401614	182510867	182512282	+	0.000977301	0.589179
rs9283394	1	179067639	T	A	0.215385	FAM20B	179025805	179076562	+	3.75114e-14	cg06057398	179051076	179051948	+	0.000149745	0.799871
rs9277334	6	33062335	A	C	0.362705	KIFC1	33391537	33409924	+	3.60037e-06	cg15442370	33285368	33285617	+	0.00384864	0.0487527
rs9277334	6	33062335	A	C	0.362705	KIFC1	33391537	33409924	+	3.60037e-06	cg22262260	33256540	33256973	+	0.00396577	0.0479431
rs9277334	6	33062335	A	C	0.362705	KIFC1	33391537	33409924	+	3.60037e-06	cg12583553	33244678	33245554	+	0.00770137	0.0330646
rs9277334	6	33062335	A	C	0.362705	KIFC1	33391537	33409924	+	3.60037e-06	cg05973866	33244678	33245554	+	0.000306517	0.18819
rs9277334	6	33062335	A	C	0.362705	KIFC1	33391537	33409924	+	3.60037e-06	cg27182159	33239327	33240099	+	3.63649e-05	0.4573
rs9277334	6	33062335	A	C	0.362705	KIFC1	33391537	33409924	+	3.60037e-06	cg26357820	33159992	33160263	+	0.000344518	0.177658
rs9277334	6	33062335	A	C	0.362705	KIFC1	33391537	33409924	+	3.60037e-06	cg22320183	33159992	33160263	+	0.0058451	0.0385889
rs9277334	6	33062335	A	C	0.362705	KIFC1	33391537	33409924	+	3.60037e-06	cg04770660	33159992	33160263	+	0.00626065	0.0371324
rs9277334	6	33062335	A	C	0.362705	KIFC1	33391537	33409924	+	3.60037e-06	cg22273555	33129292	33129718	+	0.000103854	0.308485
rs9277334	6	33062335	A	C	0.362705	KIFC1	33391537	33409924	+	3.60037e-06	cg19612068	33129292	33129718	+	6.19565e-05	0.378925
rs9277334	6	33062335	A	C	0.362705	KIFC1	33391537	33409924	+	3.60037e-06	cg10978034	33129292	33129718	+	3.29387e-05	0.472204
rs9277334	6	33062335	A	C	0.362705	KIFC1	33391537	33409924	+	3.60037e-06	cg27264993	33084741	33084995	+	0.0090426	0.0302218
rs9277334	6	33062335	A	C	0.362705	KIFC1	33391537	33409924	+	3.60037e-06	cg25119261	33084741	33084995	+	4.02821e-10	0.983088
rs9277334	6	33062335	A	C	0.362705	KIFC1	33391537	33409924	+	3.60037e-06	cg24465429	33084741	33084995	+	0.00794672	0.0324889
rs9277334	6	33062335	A	C	0.362705	KIFC1	33391537	33409924	+	3.60037e-06	cg24266485	33084741	33084995	+	0.00014713	0.265381
rs9277334	6	33062335	A	C	0.362705	KIFC1	33391537	33409924	+	3.60037e-06	cg24185832	33084741	33084995	+	0.00174606	0.075564
rs9277334	6	33062335	A	C	0.362705	KIFC1	33391537	33409924	+	3.60037e-06	cg23376071	33084741	33084995	+	0.000528967	0.143022
rs9277334	6	33062335	A	C	0.362705	KIFC1	33391537	33409924	+	3.60037e-06	cg23075555	33084741	33084995	+	0.000201113	0.230181
rs9277334	6	33062335	A	C	0.362705	KIFC1	33391537	33409924	+	3.60037e-06	cg21870640	33084741	33084995	+	1.83913e-08	0.974022
rs9277334	6	33062335	A	C	0.362705	KIFC1	33391537	33409924	+	3.60037e-06	cg19325793	33084741	33084995	+	1.47906e-17	0.983995
rs9277334	6	33062335	A	C	0.362705	KIFC1	33391537	33409924	+	3.60037e-06	cg17833071	33084741	33084995	+	3.09807e-07	0.928263
rs9277334	6	33062335	A	C	0.362705	KIFC1	33391537	33409924	+	3.60037e-06	cg17763566	33084741	33084995	+	5.23169e-17	0.983995
rs9277334	6	33062335	A	C	0.362705	KIFC1	33391537	33409924	+	3.60037e-06	cg17043247	33084741	33084995	+	2.66113e-14	0.983993
rs9277334	6	33062335	A	C	0.362705	KIFC1	33391537	33409924	+	3.60037e-06	cg16580391	33084741	33084995	+	2.14802e-05	0.53675
rs9277334	6	33062335	A	C	0.362705	KIFC1	33391537	33409924	+	3.60037e-06	cg16055526	33084741	33084995	+	7.8114e-15	0.983994
rs9277334	6	33062335	A	C	0.362705	KIFC1	33391537	33409924	+	3.60037e-06	cg13524302	33084741	33084995	+	0.00535794	0.0405163
rs9277334	6	33062335	A	C	0.362705	KIFC1	33391537	33409924	+	3.60037e-06	cg10735599	33084741	33084995	+	4.5438e-16	0.983995
rs9277334	6	33062335	A	C	0.362705	KIFC1	33391537	33409924	+	3.60037e-06	cg08693832	33084741	33084995	+	0.00115432	0.094676
rs9277334	6	33062335	A	C	0.362705	KIFC1	33391537	33409924	+	3.60037e-06	cg08088295	33084741	33084995	+	7.73184e-10	0.982627
rs9277334	6	33062335	A	C	0.362705	KIFC1	33391537	33409924	+	3.60037e-06	cg05337177	33084741	33084995	+	0.000237021	0.21306
rs9277334	6	33062335	A	C	0.362705	KIFC1	33391537	33409924	+	3.60037e-06	cg04315646	33084741	33084995	+	1.51127e-05	0.588883
rs9277334	6	33062335	A	C	0.362705	KIFC1	33391537	33409924	+	3.60037e-06	cg03943025	33084741	33084995	+	7.20234e-09	0.978437
rs9277334	6	33062335	A	C	0.362705	KIFC1	33391537	33409924	+	3.60037e-06	cg02662362	33084741	33084995	+	0.00790747	0.0325791
rs9277334	6	33062335	A	C	0.362705	KIFC1	33391537	33409924	+	3.60037e-06	cg01951712	33084741	33084995	+	1.95252e-10	0.983421
rs9277334	6	33062335	A	C	0.362705	KIFC1	33391537	33409924	+	3.60037e-06	cg00526843	33084741	33084995	+	0.0024896	0.0621292
rs9277334	6	33062335	A	C	0.362705	KIFC1	33391537	33409924	+	3.60037e-06	cg26645432	33048417	33048814	+	8.58767e-08	0.958206
rs9277334	6	33062335	A	C	0.362705	KIFC1	33391537	33409924	+	3.60037e-06	cg25511667	33048417	33048814	+	5.48288e-08	0.9644
rs9277334	6	33062335	A	C	0.362705	KIFC1	33391537	33409924	+	3.60037e-06	cg25491704	33048417	33048814	+	0.000216504	0.222377
rs9277334	6	33062335	A	C	0.362705	KIFC1	33391537	33409924	+	3.60037e-06	cg25045942	33048417	33048814	+	2.66642e-07	0.93299
rs9277334	6	33062335	A	C	0.362705	KIFC1	33391537	33409924	+	3.60037e-06	cg23333490	33048417	33048814	+	0.00280049	0.0582011
rs9277334	6	33062335	A	C	0.362705	KIFC1	33391537	33409924	+	3.60037e-06	cg20223237	33048417	33048814	+	7.20579e-08	0.960826
rs9277334	6	33062335	A	C	0.362705	KIFC1	33391537	33409924	+	3.60037e-06	cg19990651	33048417	33048814	+	3.19739e-06	0.78299
rs9277334	6	33062335	A	C	0.362705	KIFC1	33391537	33409924	+	3.60037e-06	cg19053046	33048417	33048814	+	4.07437e-07	0.918561
rs9277334	6	33062335	A	C	0.362705	KIFC1	33391537	33409924	+	3.60037e-06	cg17588455	33048417	33048814	+	3.29749e-08	0.969671
rs9277334	6	33062335	A	C	0.362705	KIFC1	33391537	33409924	+	3.60037e-06	cg17362900	33048417	33048814	+	0.000289407	0.193542
rs9277334	6	33062335	A	C	0.362705	KIFC1	33391537	33409924	+	3.60037e-06	cg15829535	33048417	33048814	+	7.83105e-08	0.959617
rs9277334	6	33062335	A	C	0.362705	KIFC1	33391537	33409924	+	3.60037e-06	cg15734436	33048417	33048814	+	1.12879e-06	0.867394
rs9277334	6	33062335	A	C	0.362705	KIFC1	33391537	33409924	+	3.60037e-06	cg14870156	33048417	33048814	+	3.06012e-07	0.928667
rs9277334	6	33062335	A	C	0.362705	KIFC1	33391537	33409924	+	3.60037e-06	cg14801692	33048417	33048814	+	0.00990806	0.028715
rs9277334	6	33062335	A	C	0.362705	KIFC1	33391537	33409924	+	3.60037e-06	cg13581859	33048417	33048814	+	2.83647e-09	0.980895
rs9277334	6	33062335	A	C	0.362705	KIFC1	33391537	33409924	+	3.60037e-06	cg13349035	33048417	33048814	+	5.11189e-08	0.965225
rs9277334	6	33062335	A	C	0.362705	KIFC1	33391537	33409924	+	3.60037e-06	cg12893780	33048417	33048814	+	2.44847e-07	0.935506
rs9277334	6	33062335	A	C	0.362705	KIFC1	33391537	33409924	+	3.60037e-06	cg10850215	33048417	33048814	+	1.76279e-07	0.944143
rs9277334	6	33062335	A	C	0.362705	KIFC1	33391537	33409924	+	3.60037e-06	cg09234582	33048417	33048814	+	1.03517e-08	0.977023
rs9277334	6	33062335	A	C	0.362705	KIFC1	33391537	33409924	+	3.60037e-06	cg09059466	33048417	33048814	+	2.08533e-06	0.822126
rs9277334	6	33062335	A	C	0.362705	KIFC1	33391537	33409924	+	3.60037e-06	cg06437840	33048417	33048814	+	1.07806e-06	0.870303
rs9277334	6	33062335	A	C	0.362705	KIFC1	33391537	33409924	+	3.60037e-06	cg05798641	33048417	33048814	+	2.27656e-05	0.528009
rs9277334	6	33062335	A	C	0.362705	KIFC1	33391537	33409924	+	3.60037e-06	cg03636880	33048417	33048814	+	3.63778e-08	0.968775
rs9277334	6	33062335	A	C	0.362705	KIFC1	33391537	33409924	+	3.60037e-06	cg03229061	33048417	33048814	+	1.48951e-07	0.947982
rs9277334	6	33062335	A	C	0.362705	KIFC1	33391537	33409924	+	3.60037e-06	cg02692313	33048417	33048814	+	1.44179e-08	0.975423
rs9277334	6	33062335	A	C	0.362705	KIFC1	33391537	33409924	+	3.60037e-06	cg02197634	33048417	33048814	+	1.73362e-05	0.56872
rs9277334	6	33062335	A	C	0.362705	KIFC1	33391537	33409924	+	3.60037e-06	cg01132696	33048417	33048814	+	0.000111221	0.299698
rs9277334	6	33062335	A	C	0.362705	KIFC1	33391537	33409924	+	3.60037e-06	cg00570906	33048417	33048814	+	7.15246e-06	0.691635
rs9277334	6	33062335	A	C	0.362705	KIFC1	33391537	33409924	+	3.60037e-06	cg07389699	32729343	32729877	+	0.00371805	0.0497015
rs9277334	6	33062335	A	C	0.362705	KIFC1	33391537	33409924	+	3.60037e-06	cg17316649	32551852	32552331	+	2.00646e-05	0.54697
rs9277334	6	33062335	A	C	0.362705	KIFC1	33391537	33409924	+	3.60037e-06	cg08291049	32163293	32164383	+	0.00373936	0.0495432
rs927340	6	3023484	G	A	0.411765	NQO2	2987988	3028869	+	4.70756e-24	cg04767753	3259048	3259738	+	0.00962191	0.346417
rs927340	6	3023484	G	A	0.411765	NQO2	2987988	3028869	+	4.70756e-24	cg13139020	3000070	3000520	+	0.00491749	0.440664
rs9270986	6	32606283	A	C	0.119342	HLA-DRB5	32517344	32530287	-	1.14787e-28	cg00536532	33560893	33561189	+	0.000576747	0.521491
rs9270986	6	32606283	A	C	0.119342	HLA-DRB5	32517344	32530287	-	1.14787e-28	cg15484808	33244678	33245554	+	0.00767629	0.270703
rs9270986	6	32606283	A	C	0.119342	HLA-DRB5	32517344	32530287	-	1.14787e-28	cg17285910	33239327	33240099	+	0.00346259	0.339774
rs9270986	6	32606283	A	C	0.119342	HLA-DRB5	32517344	32530287	-	1.14787e-28	cg26264318	32939276	32940954	+	0.0019575	0.394739
rs9270986	6	32606283	A	C	0.119342	HLA-DRB5	32517344	32530287	-	1.14787e-28	cg24275356	32939276	32940954	+	0.00354418	0.337618
rs9270986	6	32606283	A	C	0.119342	HLA-DRB5	32517344	32530287	-	1.14787e-28	cg22798756	32939276	32940954	+	0.00362456	0.335549
rs9270986	6	32606283	A	C	0.119342	HLA-DRB5	32517344	32530287	-	1.14787e-28	cg16416715	32939276	32940954	+	0.00661957	0.28279
rs9270986	6	32606283	A	C	0.119342	HLA-DRB5	32517344	32530287	-	1.14787e-28	cg26228476	32729343	32729877	+	2.84873e-05	0.797878
rs9270986	6	32606283	A	C	0.119342	HLA-DRB5	32517344	32530287	-	1.14787e-28	cg25049941	32729343	32729877	+	2.22839e-05	0.814453
rs9270986	6	32606283	A	C	0.119342	HLA-DRB5	32517344	32530287	-	1.14787e-28	cg22407511	32729343	32729877	+	0.000212337	0.624933
rs9270986	6	32606283	A	C	0.119342	HLA-DRB5	32517344	32530287	-	1.14787e-28	cg15321244	32729343	32729877	+	0.00393614	0.328001
rs9270986	6	32606283	A	C	0.119342	HLA-DRB5	32517344	32530287	-	1.14787e-28	cg14255617	32729343	32729877	+	0.00252459	0.369737
rs9270986	6	32606283	A	C	0.119342	HLA-DRB5	32517344	32530287	-	1.14787e-28	cg12296550	32729343	32729877	+	0.00209404	0.388044
rs9270986	6	32606283	A	C	0.119342	HLA-DRB5	32517344	32530287	-	1.14787e-28	cg06499030	32729343	32729877	+	9.39603e-07	0.945663
rs9270986	6	32606283	A	C	0.119342	HLA-DRB5	32517344	32530287	-	1.14787e-28	cg27196273	32632159	32633027	+	0.000141089	0.664895
rs9270986	6	32606283	A	C	0.119342	HLA-DRB5	32517344	32530287	-	1.14787e-28	cg26159068	32632159	32633027	+	4.24137e-12	0.999751
rs9270986	6	32606283	A	C	0.119342	HLA-DRB5	32517344	32530287	-	1.14787e-28	cg25597745	32632159	32633027	+	0.000301995	0.589158
rs9270986	6	32606283	A	C	0.119342	HLA-DRB5	32517344	32530287	-	1.14787e-28	cg24593918	32632159	32633027	+	2.36971e-08	0.988718
rs9270986	6	32606283	A	C	0.119342	HLA-DRB5	32517344	32530287	-	1.14787e-28	cg23464743	32632159	32633027	+	4.77793e-07	0.959016
rs9270986	6	32606283	A	C	0.119342	HLA-DRB5	32517344	32530287	-	1.14787e-28	cg23336481	32632159	32633027	+	8.12631e-10	0.997437
rs9270986	6	32606283	A	C	0.119342	HLA-DRB5	32517344	32530287	-	1.14787e-28	cg22984282	32632159	32633027	+	1.55504e-14	0.99998
rs9270986	6	32606283	A	C	0.119342	HLA-DRB5	32517344	32530287	-	1.14787e-28	cg22233843	32632159	32633027	+	5.24042e-13	0.999902
rs9270986	6	32606283	A	C	0.119342	HLA-DRB5	32517344	32530287	-	1.14787e-28	cg21588215	32632159	32633027	+	0.0030409	0.351933
rs9270986	6	32606283	A	C	0.119342	HLA-DRB5	32517344	32530287	-	1.14787e-28	cg21543081	32632159	32633027	+	1.82832e-12	0.999829
rs9270986	6	32606283	A	C	0.119342	HLA-DRB5	32517344	32530287	-	1.14787e-28	cg21493951	32632159	32633027	+	4.17657e-05	0.769947
rs9270986	6	32606283	A	C	0.119342	HLA-DRB5	32517344	32530287	-	1.14787e-28	cg20770572	32632159	32633027	+	0.00174415	0.406302
rs9270986	6	32606283	A	C	0.119342	HLA-DRB5	32517344	32530287	-	1.14787e-28	cg18902440	32632159	32633027	+	2.54413e-16	0.999997
rs9270986	6	32606283	A	C	0.119342	HLA-DRB5	32517344	32530287	-	1.14787e-28	cg18024368	32632159	32633027	+	4.25603e-25	1
rs9270986	6	32606283	A	C	0.119342	HLA-DRB5	32517344	32530287	-	1.14787e-28	cg13423887	32632159	32633027	+	7.34061e-23	1
rs9270986	6	32606283	A	C	0.119342	HLA-DRB5	32517344	32530287	-	1.14787e-28	cg13353717	32632159	32633027	+	2.64268e-11	0.999439
rs9270986	6	32606283	A	C	0.119342	HLA-DRB5	32517344	32530287	-	1.14787e-28	cg13047157	32632159	32633027	+	6.0798e-08	0.983013
rs9270986	6	32606283	A	C	0.119342	HLA-DRB5	32517344	32530287	-	1.14787e-28	cg12192813	32632159	32633027	+	2.33055e-12	0.99981
rs9270986	6	32606283	A	C	0.119342	HLA-DRB5	32517344	32530287	-	1.14787e-28	cg10989981	32632159	32633027	+	0.00139658	0.428907
rs9270986	6	32606283	A	C	0.119342	HLA-DRB5	32517344	32530287	-	1.14787e-28	cg10846853	32632159	32633027	+	0.00441868	0.317584
rs9270986	6	32606283	A	C	0.119342	HLA-DRB5	32517344	32530287	-	1.14787e-28	cg10180404	32632159	32633027	+	7.02852e-13	0.999888
rs9270986	6	32606283	A	C	0.119342	HLA-DRB5	32517344	32530287	-	1.14787e-28	cg09312897	32632159	32633027	+	3.63048e-07	0.963494
rs9270986	6	32606283	A	C	0.119342	HLA-DRB5	32517344	32530287	-	1.14787e-28	cg08964730	32632159	32633027	+	2.32327e-09	0.995926
rs9270986	6	32606283	A	C	0.119342	HLA-DRB5	32517344	32530287	-	1.14787e-28	cg05724777	32632159	32633027	+	4.52042e-05	0.763853
rs9270986	6	32606283	A	C	0.119342	HLA-DRB5	32517344	32530287	-	1.14787e-28	cg05341252	32632159	32633027	+	2.23355e-19	1
rs9270986	6	32606283	A	C	0.119342	HLA-DRB5	32517344	32530287	-	1.14787e-28	cg04793911	32632159	32633027	+	5.013e-05	0.755723
rs9270986	6	32606283	A	C	0.119342	HLA-DRB5	32517344	32530287	-	1.14787e-28	cg04317588	32632159	32633027	+	0.000336613	0.577944
rs9270986	6	32606283	A	C	0.119342	HLA-DRB5	32517344	32530287	-	1.14787e-28	cg03461499	32632159	32633027	+	1.35157e-05	0.844964
rs9270986	6	32606283	A	C	0.119342	HLA-DRB5	32517344	32530287	-	1.14787e-28	cg03403720	32632159	32633027	+	5.29342e-06	0.891156
rs9270986	6	32606283	A	C	0.119342	HLA-DRB5	32517344	32530287	-	1.14787e-28	cg03344051	32632159	32633027	+	1.05819e-06	0.94293
rs9270986	6	32606283	A	C	0.119342	HLA-DRB5	32517344	32530287	-	1.14787e-28	cg03202060	32632159	32633027	+	7.66868e-15	0.999985
rs9270986	6	32606283	A	C	0.119342	HLA-DRB5	32517344	32530287	-	1.14787e-28	cg01889448	32632159	32633027	+	0.000124966	0.676368
rs9270986	6	32606283	A	C	0.119342	HLA-DRB5	32517344	32530287	-	1.14787e-28	cg01745539	32632159	32633027	+	1.98669e-14	0.999977
rs9270986	6	32606283	A	C	0.119342	HLA-DRB5	32517344	32530287	-	1.14787e-28	cg26590106	32551852	32552331	+	6.95674e-29	1
rs9270986	6	32606283	A	C	0.119342	HLA-DRB5	32517344	32530287	-	1.14787e-28	cg26036029	32551852	32552331	+	3.05396e-21	1
rs9270986	6	32606283	A	C	0.119342	HLA-DRB5	32517344	32530287	-	1.14787e-28	cg24242384	32551852	32552331	+	3.91947e-21	1
rs9270986	6	32606283	A	C	0.119342	HLA-DRB5	32517344	32530287	-	1.14787e-28	cg24147543	32551852	32552331	+	1.90427e-11	0.999515
rs9270986	6	32606283	A	C	0.119342	HLA-DRB5	32517344	32530287	-	1.14787e-28	cg23905789	32551852	32552331	+	2.32271e-14	0.999976
rs9270986	6	32606283	A	C	0.119342	HLA-DRB5	32517344	32530287	-	1.14787e-28	cg21810411	32551852	32552331	+	0.00113585	0.450254
rs9270986	6	32606283	A	C	0.119342	HLA-DRB5	32517344	32530287	-	1.14787e-28	cg20022036	32551852	32552331	+	3.23207e-08	0.987086
rs9270986	6	32606283	A	C	0.119342	HLA-DRB5	32517344	32530287	-	1.14787e-28	cg19575208	32551852	32552331	+	8.58539e-34	1
rs9270986	6	32606283	A	C	0.119342	HLA-DRB5	32517344	32530287	-	1.14787e-28	cg18097763	32551852	32552331	+	3.96975e-18	0.999999
rs9270986	6	32606283	A	C	0.119342	HLA-DRB5	32517344	32530287	-	1.14787e-28	cg17480035	32551852	32552331	+	0.00733398	0.274387
rs9270986	6	32606283	A	C	0.119342	HLA-DRB5	32517344	32530287	-	1.14787e-28	cg17416722	32551852	32552331	+	4.76335e-34	1
rs9270986	6	32606283	A	C	0.119342	HLA-DRB5	32517344	32530287	-	1.14787e-28	cg17316649	32551852	32552331	+	2.22053e-15	0.999991
rs9270986	6	32606283	A	C	0.119342	HLA-DRB5	32517344	32530287	-	1.14787e-28	cg16514085	32551852	32552331	+	5.1653e-32	1
rs9270986	6	32606283	A	C	0.119342	HLA-DRB5	32517344	32530287	-	1.14787e-28	cg15982117	32551852	32552331	+	8.51993e-31	1
rs9270986	6	32606283	A	C	0.119342	HLA-DRB5	32517344	32530287	-	1.14787e-28	cg15602423	32551852	32552331	+	8.39448e-32	1
rs9270986	6	32606283	A	C	0.119342	HLA-DRB5	32517344	32530287	-	1.14787e-28	cg15568074	32551852	32552331	+	2.2329e-21	1
rs9270986	6	32606283	A	C	0.119342	HLA-DRB5	32517344	32530287	-	1.14787e-28	cg14645244	32551852	32552331	+	2.5531e-30	1
rs9270986	6	32606283	A	C	0.119342	HLA-DRB5	32517344	32530287	-	1.14787e-28	cg13910785	32551852	32552331	+	7.36608e-31	1
rs9270986	6	32606283	A	C	0.119342	HLA-DRB5	32517344	32530287	-	1.14787e-28	cg12867728	32551852	32552331	+	4.2836e-05	0.76801
rs9270986	6	32606283	A	C	0.119342	HLA-DRB5	32517344	32530287	-	1.14787e-28	cg11404906	32551852	32552331	+	3.0295e-32	1
rs9270986	6	32606283	A	C	0.119342	HLA-DRB5	32517344	32530287	-	1.14787e-28	cg10765922	32551852	32552331	+	0.000504977	0.535506
rs9270986	6	32606283	A	C	0.119342	HLA-DRB5	32517344	32530287	-	1.14787e-28	cg10632894	32551852	32552331	+	8.38781e-28	1
rs9270986	6	32606283	A	C	0.119342	HLA-DRB5	32517344	32530287	-	1.14787e-28	cg09949906	32551852	32552331	+	2.53468e-30	1
rs9270986	6	32606283	A	C	0.119342	HLA-DRB5	32517344	32530287	-	1.14787e-28	cg09139047	32551852	32552331	+	4.52111e-34	1
rs9270986	6	32606283	A	C	0.119342	HLA-DRB5	32517344	32530287	-	1.14787e-28	cg09086151	32551852	32552331	+	2.04819e-11	0.999499
rs9270986	6	32606283	A	C	0.119342	HLA-DRB5	32517344	32530287	-	1.14787e-28	cg08845336	32551852	32552331	+	3.91657e-33	1
rs9270986	6	32606283	A	C	0.119342	HLA-DRB5	32517344	32530287	-	1.14787e-28	cg08578320	32551852	32552331	+	1.08587e-32	1
rs9270986	6	32606283	A	C	0.119342	HLA-DRB5	32517344	32530287	-	1.14787e-28	cg06032479	32551852	32552331	+	2.82954e-06	0.914927
rs9270986	6	32606283	A	C	0.119342	HLA-DRB5	32517344	32530287	-	1.14787e-28	cg00211215	32551852	32552331	+	1.43077e-29	1
rs9270986	6	32606283	A	C	0.119342	HLA-DRB5	32517344	32530287	-	1.14787e-28	cg27362989	32489743	32490128	+	2.13497e-29	1
rs9270986	6	32606283	A	C	0.119342	HLA-DRB5	32517344	32530287	-	1.14787e-28	cg26981746	32489743	32490128	+	2.95279e-30	1
rs9270986	6	32606283	A	C	0.119342	HLA-DRB5	32517344	32530287	-	1.14787e-28	cg23365293	32489743	32490128	+	3.94952e-23	1
rs9270986	6	32606283	A	C	0.119342	HLA-DRB5	32517344	32530287	-	1.14787e-28	cg18816397	32489743	32490128	+	4.20588e-12	0.999752
rs9270986	6	32606283	A	C	0.119342	HLA-DRB5	32517344	32530287	-	1.14787e-28	cg15708909	32489743	32490128	+	5.41904e-28	1
rs9270986	6	32606283	A	C	0.119342	HLA-DRB5	32517344	32530287	-	1.14787e-28	cg15011943	32489743	32490128	+	0.000664644	0.506515
rs9270986	6	32606283	A	C	0.119342	HLA-DRB5	32517344	32530287	-	1.14787e-28	cg13972202	32489743	32490128	+	4.1133e-20	1
rs9270986	6	32606283	A	C	0.119342	HLA-DRB5	32517344	32530287	-	1.14787e-28	cg13318793	32489743	32490128	+	1.04057e-33	1
rs9270986	6	32606283	A	C	0.119342	HLA-DRB5	32517344	32530287	-	1.14787e-28	cg12015991	32489743	32490128	+	4.64817e-29	1
rs9270986	6	32606283	A	C	0.119342	HLA-DRB5	32517344	32530287	-	1.14787e-28	cg08265274	32489743	32490128	+	5.25854e-08	0.984047
rs9270986	6	32606283	A	C	0.119342	HLA-DRB5	32517344	32530287	-	1.14787e-28	cg01341801	32489743	32490128	+	4.87917e-34	1
rs9270986	6	32606283	A	C	0.119342	HLA-DRB5	32517344	32530287	-	1.14787e-28	cg00579921	32489743	32490128	+	4.69505e-14	0.999967
rs9270986	6	32606283	A	C	0.119342	HLA-DRB5	32517344	32530287	-	1.14787e-28	cg00440797	32489743	32490128	+	3.19959e-31	1
rs9270986	6	32606283	A	C	0.119342	HLA-DRB5	32517344	32530287	-	1.14787e-28	cg25426302	32121830	32122529	+	0.00154124	0.418831
rs9270986	6	32606283	A	C	0.119342	HLA-DRB5	32517344	32530287	-	1.14787e-28	cg20914572	32121830	32122529	+	1.37056e-06	0.936533
rs9270986	6	32606283	A	C	0.119342	HLA-DRB5	32517344	32530287	-	1.14787e-28	cg04856022	32121830	32122529	+	0.00122211	0.442661
rs9270986	6	32606283	A	C	0.119342	HLA-DRB5	32517344	32530287	-	1.14787e-28	cg04536704	32121830	32122529	+	0.000608005	0.515919
rs9270986	6	32606283	A	C	0.119342	HLA-DRB5	32517344	32530287	-	1.14787e-28	cg00403498	32121830	32122529	+	0.000223978	0.619583
rs9270986	6	32606283	A	C	0.119342	HLA-DRB5	32517344	32530287	-	1.14787e-28	cg00086577	32121830	32122529	+	0.000156153	0.65516
rs9270986	6	32606283	A	C	0.119342	HLA-DRB5	32517344	32530287	-	1.14787e-28	cg08386009	32097821	32098086	+	0.00649242	0.2844
rs9270986	6	32606283	A	C	0.119342	HLA-DRB5	32517344	32530287	-	1.14787e-28	cg19609334	32055068	32055601	+	2.97501e-09	0.995457
rs9270986	6	32606283	A	C	0.119342	HLA-DRB5	32517344	32530287	-	1.14787e-28	cg21356750	31864898	31865419	+	0.00530638	0.301506
rs9270986	6	32606283	A	C	0.119342	HLA-DRB5	32517344	32530287	-	1.14787e-28	cg24239961	31795468	31797384	+	0.00153875	0.418997
rs9270986	6	32606283	A	C	0.119342	HLA-DRB5	32517344	32530287	-	1.14787e-28	cg16237409	31795468	31797384	+	1.35174e-06	0.936891
rs9270986	6	32606283	A	C	0.119342	HLA-DRB5	32517344	32530287	-	1.14787e-28	cg00970279	31795468	31797384	+	1.31141e-07	0.976341
rs9270986	6	32606283	A	C	0.119342	HLA-DRB5	32517344	32530287	-	1.14787e-28	cg25843346	31763241	31763905	+	0.00138724	0.429596
rs9270986	6	32606283	A	C	0.119342	HLA-DRB5	32517344	32530287	-	1.14787e-28	cg18274559	31763241	31763905	+	0.00815264	0.265894
rs9270986	6	32606283	A	C	0.119342	HLA-DRB5	32517344	32530287	-	1.14787e-28	cg11073255	31763241	31763905	+	0.00237225	0.375787
rs9270986	6	32606283	A	C	0.119342	HLA-DRB5	32517344	32530287	-	1.14787e-28	cg06857094	31763241	31763905	+	0.000781686	0.489404
rs9270986	6	32606283	A	C	0.119342	HLA-DRB5	32517344	32530287	-	1.14787e-28	cg02205391	31763241	31763905	+	0.00442639	0.317428
rs9270986	6	32606283	A	C	0.119342	HLA-DRB5	32517344	32530287	-	1.14787e-28	cg18718647	31691426	31691718	+	0.00444295	0.317095
rs9270986	6	32606283	A	C	0.119342	HLA-DRB5	32517344	32530287	-	1.14787e-28	cg24520975	31649082	31649373	+	0.00692861	0.279028
rs926271	1	11909860	A	G	0.268698	KIAA2013	11919592	11926428	-	3.49551e-19	cg07603449	11985644	11986634	+	8.51122e-12	0.999989
rs926271	1	11909860	A	G	0.268698	KIAA2013	11919592	11926428	-	3.49551e-19	cg01005303	11985644	11986634	+	2.81661e-05	0.928686
rs926053	19	44447887	G	C	0.261161	ZNF229	44417520	44448578	-	6.73699e-07	cg24122751	45316493	45316842	+	0.00903106	0.0464085
rs926053	19	44447887	G	C	0.261161	ZNF229	44417520	44448578	-	6.73699e-07	cg25390432	45004130	45004846	+	0.0023977	0.0913092
rs926053	19	44447887	G	C	0.261161	ZNF229	44417520	44448578	-	6.73699e-07	cg19311218	44952417	44952809	+	0.000308087	0.240455
rs926053	19	44447887	G	C	0.261161	ZNF229	44417520	44448578	-	6.73699e-07	cg09896900	44952417	44952809	+	0.00787372	0.0498004
rs923829	12	57780523	T	C	0.403909	METTL21B	57771493	57782798	+	2.91743e-44	cg23105471	58238841	58241046	+	3.34108e-05	0.943198
rs923829	12	57780523	T	C	0.403909	METTL21B	57771493	57782798	+	2.91743e-44	cg02732509	58238841	58241046	+	1.92888e-07	0.997656
rs923829	12	57780523	T	C	0.403909	METTL21B	57771493	57782798	+	2.91743e-44	cg00677455	58238841	58241046	+	0.00133827	0.631486
rs923829	12	57780523	T	C	0.403909	METTL21B	57771493	57782798	+	2.91743e-44	cg09253762	58165564	58165962	+	8.46002e-10	0.999926
rs923829	12	57780523	T	C	0.403909	METTL21B	57771493	57782798	+	2.91743e-44	cg00599273	58145854	58146360	+	1.03139e-24	1
rs923829	12	57780523	T	C	0.403909	METTL21B	57771493	57782798	+	2.91743e-44	cg22841866	58013172	58013652	+	5.59474e-09	0.999753
rs923829	12	57780523	T	C	0.403909	METTL21B	57771493	57782798	+	2.91743e-44	cg12615879	58013172	58013652	+	5.13979e-05	0.927008
rs923829	12	57780523	T	C	0.403909	METTL21B	57771493	57782798	+	2.91743e-44	cg05565442	58013172	58013652	+	9.94538e-05	0.893976
rs923829	12	57780523	T	C	0.403909	METTL21B	57771493	57782798	+	2.91743e-44	cg09104660	57635241	57635572	+	0.000703566	0.716909
rs922439	5	43370264	T	C	0.473684	NNT	43602693	43707405	+	1.10007e-07	cg09101062	43483520	43484555	+	8.76004e-17	0.998512
rs922439	5	43370264	T	C	0.473684	NNT	43602693	43707405	+	1.10007e-07	cg01983248	43483520	43484555	+	3.84221e-08	0.996633
rs922439	5	43370264	T	C	0.473684	NNT	43602693	43707405	+	1.10007e-07	cg21149357	43313192	43313924	+	3.0979e-09	0.998141
rs921985	17	18323958	T	C	0.223054	ALKBH5	18183079	18209954	+	4.08298e-07	cg21499006	18538248	18538813	+	0.00148419	0.105343
rs921985	17	18323958	T	C	0.223054	ALKBH5	18183079	18209954	+	4.08298e-07	cg20995835	18528377	18528714	+	0.00486216	0.0591975
rs921985	17	18323958	T	C	0.223054	ALKBH5	18183079	18209954	+	4.08298e-07	cg10441789	18476040	18476323	+	3.1582e-06	0.767121
rs921985	17	18323958	T	C	0.223054	ALKBH5	18183079	18209954	+	4.08298e-07	cg23221139	18286230	18286677	+	0.000917725	0.132098
rs921985	17	18323958	T	C	0.223054	ALKBH5	18183079	18209954	+	4.08298e-07	cg26763362	18266423	18267007	+	5.28129e-05	0.416302
rs921985	17	18323958	T	C	0.223054	ALKBH5	18183079	18209954	+	4.08298e-07	cg21390363	18167175	18167777	+	0.00119193	0.116882
rs921985	17	18323958	T	C	0.223054	ALKBH5	18183079	18209954	+	4.08298e-07	cg08201673	18167175	18167777	+	0.00587661	0.0539215
rs921985	17	18323958	T	C	0.223054	ALKBH5	18183079	18209954	+	4.08298e-07	cg27390009	18150280	18151172	+	0.000660404	0.15367
rs919877	11	74847534	A	G	0.421927	AP000560.3	74830575	74832510	-	6.50734e-19	cg09114833	74699816	74700186	+	0.000352329	0.79682
rs919877	11	74847534	A	G	0.421927	AP000560.3	74830575	74832510	-	6.50734e-19	cg18145911	74659932	74660373	+	0.00118446	0.651041
rs919877	11	74847534	A	G	0.421927	AP000560.3	74830575	74832510	-	6.50734e-19	cg17700453	74659932	74660373	+	1.4523e-10	0.999977
rs919877	11	74847534	A	G	0.421927	AP000560.3	74830575	74832510	-	6.50734e-19	cg13987042	74659932	74660373	+	0.00616099	0.408871
rs919877	11	74847534	A	G	0.421927	AP000560.3	74830575	74832510	-	6.50734e-19	cg02673002	74459859	74460558	+	3.92455e-34	1
rs919877	11	74847534	A	G	0.421927	AP000560.3	74830575	74832510	-	6.50734e-19	cg01103253	74442261	74442874	+	0.000263307	0.824369
rs919761	5	172440991	C	T	0.167266	SH3PXD2B	172325182	172454523	-	1.97076e-06	cg22675956	171881183	171881547	+	0.0069729	0.0116585
rs919761	5	172440991	C	T	0.167266	SH3PXD2B	172325182	172454523	-	1.97076e-06	cg13229360	171881183	171881547	+	0.00628002	0.0122409
rs918721	16	71726708	G	A	0.340909	PHLPP2	71637836	71724701	-	5.73295e-12	cg26585899	71917739	71918542	+	0.00796233	0.362678
rs918721	16	71726708	G	A	0.340909	PHLPP2	71637836	71724701	-	5.73295e-12	cg09988111	71756950	71758166	+	2.23395e-05	0.949654
rs918721	16	71726708	G	A	0.340909	PHLPP2	71637836	71724701	-	5.73295e-12	cg06707899	71756950	71758166	+	3.13437e-29	0.999996
rs918721	16	71726708	G	A	0.340909	PHLPP2	71637836	71724701	-	5.73295e-12	cg06353428	71659830	71660747	+	0.00300551	0.500085
rs915804	21	46229888	G	C	0.237216	YBEY	46286338	46297751	+	4.19415e-24	cg08309251	46351329	46352911	+	0.00956506	0.316511
rs914703	10	44984424	A	G	0.44084	C10orf10	44970982	44978810	-	1.22386e-14	cg27139956	45470023	45470291	+	0.00920979	0.353971
rs914703	10	44984424	A	G	0.44084	C10orf10	44970982	44978810	-	1.22386e-14	cg02737384	45470023	45470291	+	0.000456061	0.77184
rs914703	10	44984424	A	G	0.44084	C10orf10	44970982	44978810	-	1.22386e-14	cg01484915	45454796	45455044	+	0.000431165	0.777884
rs914215	21	45278341	T	C	0.380952	LINC00205	45293286	45297354	+	4.21564e-15	cg15855040	44720984	44721212	+	0.00417744	0.460723
rs913990	9	127776441	T	G	0.372642	SH2D3C	127738318	127778741	-	4.73896e-21	cg14222630	127962544	127963125	+	0.0050783	0.43106
rs910799	22	49884920	A	G	0.123984	ALG12	49900230	49918458	-	7.56721e-09	cg01232907	50329769	50330092	+	0.0007844	0.123363
rs910799	22	49884920	A	G	0.123984	ALG12	49900230	49918458	-	7.56721e-09	cg08270630	50328694	50329178	+	0.000844184	0.119998
rs910799	22	49884920	A	G	0.123984	ALG12	49900230	49918458	-	7.56721e-09	cg02269571	50328694	50329178	+	0.00375782	0.067449
rs910799	22	49884920	A	G	0.123984	ALG12	49900230	49918458	-	7.56721e-09	cg22777249	50322571	50323451	+	3.45093e-16	0.993955
rs910799	22	49884920	A	G	0.123984	ALG12	49900230	49918458	-	7.56721e-09	cg16843718	50322571	50323451	+	2.31286e-06	0.64133
rs910799	22	49884920	A	G	0.123984	ALG12	49900230	49918458	-	7.56721e-09	cg26441486	50316784	50317011	+	9.24153e-21	0.993974
rs910799	22	49884920	A	G	0.123984	ALG12	49900230	49918458	-	7.56721e-09	cg22709217	50311769	50312953	+	7.17193e-26	0.993974
rs910799	22	49884920	A	G	0.123984	ALG12	49900230	49918458	-	7.56721e-09	cg20512270	50311769	50312953	+	1.06594e-12	0.993207
rs910799	22	49884920	A	G	0.123984	ALG12	49900230	49918458	-	7.56721e-09	cg18131530	50311769	50312953	+	2.50125e-05	0.38596
rs910799	22	49884920	A	G	0.123984	ALG12	49900230	49918458	-	7.56721e-09	cg15316289	50311769	50312953	+	2.38509e-09	0.969439
rs910799	22	49884920	A	G	0.123984	ALG12	49900230	49918458	-	7.56721e-09	cg08719749	50311769	50312953	+	1.95735e-07	0.840232
rs910799	22	49884920	A	G	0.123984	ALG12	49900230	49918458	-	7.56721e-09	cg22864414	50279569	50280376	+	0.0014716	0.0970993
rs910799	22	49884920	A	G	0.123984	ALG12	49900230	49918458	-	7.56721e-09	cg20618087	50250161	50250513	+	2.628e-10	0.984758
rs910799	22	49884920	A	G	0.123984	ALG12	49900230	49918458	-	7.56721e-09	cg20426710	50250161	50250513	+	0.00181991	0.089462
rs910799	22	49884920	A	G	0.123984	ALG12	49900230	49918458	-	7.56721e-09	cg27614706	50241736	50243918	+	0.00371052	0.0677845
rs910799	22	49884920	A	G	0.123984	ALG12	49900230	49918458	-	7.56721e-09	cg03364130	50195823	50196385	+	1.97758e-05	0.410634
rs910799	22	49884920	A	G	0.123984	ALG12	49900230	49918458	-	7.56721e-09	cg22594416	50177721	50178221	+	0.000101603	0.254096
rs910656	20	3806849	A	G	0.217125	CDC25B	3786773	3806121	+	2.79599e-11	cg02187196	3869454	3870570	+	0.00449621	0.387372
rs909961	6	3157120	C	G	0.195724	TUBB2A	3153670	3157526	-	5.92324e-20	cg27225990	3157401	3158418	+	1.03705e-06	0.980396
rs909961	6	3157120	C	G	0.195724	TUBB2A	3153670	3157526	-	5.92324e-20	cg24006662	3157401	3158418	+	5.63394e-09	0.998788
rs909961	6	3157120	C	G	0.195724	TUBB2A	3153670	3157526	-	5.92324e-20	cg14462067	3157401	3158418	+	0.00394487	0.400844
rs908373	12	123628772	C	G	0.323442	EIF2B1	123620407	123633766	-	2.59762e-06	cg20752847	124246525	124247254	+	6.04406e-05	0.380762
rs908373	12	123628772	C	G	0.323442	EIF2B1	123620407	123633766	-	2.59762e-06	cg25710520	124196647	124197507	+	5.45189e-09	0.979937
rs908373	12	123628772	C	G	0.323442	EIF2B1	123620407	123633766	-	2.59762e-06	cg06735598	124196647	124197507	+	1.39648e-22	0.985218
rs908373	12	123628772	C	G	0.323442	EIF2B1	123620407	123633766	-	2.59762e-06	cg04140754	124196647	124197507	+	5.3339e-09	0.980008
rs908373	12	123628772	C	G	0.323442	EIF2B1	123620407	123633766	-	2.59762e-06	cg22326553	124155579	124156171	+	1.99489e-11	0.985053
rs908373	12	123628772	C	G	0.323442	EIF2B1	123620407	123633766	-	2.59762e-06	cg05384724	124155579	124156171	+	1.6595e-17	0.985218
rs908373	12	123628772	C	G	0.323442	EIF2B1	123620407	123633766	-	2.59762e-06	cg01110312	124118098	124118479	+	0.00347825	0.0535568
rs908373	12	123628772	C	G	0.323442	EIF2B1	123620407	123633766	-	2.59762e-06	cg23825057	124017594	124018994	+	1.25023e-06	0.855587
rs908373	12	123628772	C	G	0.323442	EIF2B1	123620407	123633766	-	2.59762e-06	cg02571819	124017594	124018994	+	0.00207378	0.0709229
rs908373	12	123628772	C	G	0.323442	EIF2B1	123620407	123633766	-	2.59762e-06	cg09178970	123351642	123351918	+	0.00432865	0.0475227
rs907690	10	5859404	C	T	0.367188	GDI2	5765224	5842132	-	1.32919e-13	cg16407947	5930915	5932389	+	1.96408e-10	0.999966
rs907690	10	5859404	C	T	0.367188	GDI2	5765224	5842132	-	1.32919e-13	cg27141509	5882304	5882635	+	1.81454e-07	0.997512
rs907690	10	5859404	C	T	0.367188	GDI2	5765224	5842132	-	1.32919e-13	cg05572410	5882304	5882635	+	1.32529e-05	0.965173
rs907690	10	5859404	C	T	0.367188	GDI2	5765224	5842132	-	1.32919e-13	cg03626186	5882304	5882635	+	2.98656e-06	0.985876
rs907690	10	5859404	C	T	0.367188	GDI2	5765224	5842132	-	1.32919e-13	cg07290761	5854707	5855965	+	4.59775e-06	0.981615
rs907612	11	1852991	C	T	0.351227	PRR33	1889146	1890854	-	1.03221e-11	cg23390871	2187489	2188245	+	0.00844851	0.356059
rs907612	11	1852991	C	T	0.351227	PRR33	1889146	1890854	-	1.03221e-11	cg03292225	1958935	1959247	+	0.000468963	0.752581
rs907612	11	1852991	C	T	0.351227	PRR33	1889146	1890854	-	1.03221e-11	cg03022891	1947532	1947958	+	0.00307755	0.498665
rs907612	11	1852991	C	T	0.351227	PRR33	1889146	1890854	-	1.03221e-11	cg23670188	1903079	1903334	+	0.00527192	0.420742
rs907612	11	1852991	C	T	0.351227	PRR33	1889146	1890854	-	1.03221e-11	cg19419739	1903079	1903334	+	2.98464e-08	0.999135
rs907612	11	1852991	C	T	0.351227	PRR33	1889146	1890854	-	1.03221e-11	cg16903735	1903079	1903334	+	0.000192119	0.838913
rs907612	11	1852991	C	T	0.351227	PRR33	1889146	1890854	-	1.03221e-11	cg11608884	1903079	1903334	+	0.00061272	0.721541
rs907612	11	1852991	C	T	0.351227	PRR33	1889146	1890854	-	1.03221e-11	cg10257521	1903079	1903334	+	1.22362e-15	0.999994
rs907612	11	1852991	C	T	0.351227	PRR33	1889146	1890854	-	1.03221e-11	cg04948649	1903079	1903334	+	0.000869082	0.677697
rs907612	11	1852991	C	T	0.351227	PRR33	1889146	1890854	-	1.03221e-11	cg26897904	1892038	1892556	+	0.00114157	0.641239
rs907612	11	1852991	C	T	0.351227	PRR33	1889146	1890854	-	1.03221e-11	cg26868156	1892038	1892556	+	0.00271455	0.517088
rs907612	11	1852991	C	T	0.351227	PRR33	1889146	1890854	-	1.03221e-11	cg24552015	1892038	1892556	+	9.14416e-07	0.992818
rs907612	11	1852991	C	T	0.351227	PRR33	1889146	1890854	-	1.03221e-11	cg24024833	1892038	1892556	+	3.75554e-25	0.999994
rs907612	11	1852991	C	T	0.351227	PRR33	1889146	1890854	-	1.03221e-11	cg22043296	1892038	1892556	+	0.00580705	0.407124
rs907612	11	1852991	C	T	0.351227	PRR33	1889146	1890854	-	1.03221e-11	cg21529477	1892038	1892556	+	3.5578e-07	0.995986
rs907612	11	1852991	C	T	0.351227	PRR33	1889146	1890854	-	1.03221e-11	cg20331155	1892038	1892556	+	8.54684e-07	0.99311
rs907612	11	1852991	C	T	0.351227	PRR33	1889146	1890854	-	1.03221e-11	cg15079934	1892038	1892556	+	3.06785e-05	0.940815
rs907612	11	1852991	C	T	0.351227	PRR33	1889146	1890854	-	1.03221e-11	cg09989681	1892038	1892556	+	1.32026e-06	0.991002
rs907612	11	1852991	C	T	0.351227	PRR33	1889146	1890854	-	1.03221e-11	cg08756594	1892038	1892556	+	3.28275e-20	0.999994
rs907612	11	1852991	C	T	0.351227	PRR33	1889146	1890854	-	1.03221e-11	cg08687540	1892038	1892556	+	2.73689e-13	0.999994
rs907612	11	1852991	C	T	0.351227	PRR33	1889146	1890854	-	1.03221e-11	cg03483046	1892038	1892556	+	0.0019048	0.568858
rs907612	11	1852991	C	T	0.351227	PRR33	1889146	1890854	-	1.03221e-11	cg03286387	1892038	1892556	+	0.00012355	0.871863
rs907612	11	1852991	C	T	0.351227	LSP1	1852971	1892267	+	1.73328e-21	cg23390871	2187489	2188245	+	0.00844851	0.357375
rs907612	11	1852991	C	T	0.351227	LSP1	1852971	1892267	+	1.73328e-21	cg03292225	1958935	1959247	+	0.000468963	0.75365
rs907612	11	1852991	C	T	0.351227	LSP1	1852971	1892267	+	1.73328e-21	cg03022891	1947532	1947958	+	0.00307755	0.500099
rs907612	11	1852991	C	T	0.351227	LSP1	1852971	1892267	+	1.73328e-21	cg23670188	1903079	1903334	+	0.00527192	0.42214
rs907612	11	1852991	C	T	0.351227	LSP1	1852971	1892267	+	1.73328e-21	cg19419739	1903079	1903334	+	2.98464e-08	0.999146
rs907612	11	1852991	C	T	0.351227	LSP1	1852971	1892267	+	1.73328e-21	cg16903735	1903079	1903334	+	0.000192119	0.83969
rs907612	11	1852991	C	T	0.351227	LSP1	1852971	1892267	+	1.73328e-21	cg11608884	1903079	1903334	+	0.00061272	0.722694
rs907612	11	1852991	C	T	0.351227	LSP1	1852971	1892267	+	1.73328e-21	cg10257521	1903079	1903334	+	1.22362e-15	1
rs907612	11	1852991	C	T	0.351227	LSP1	1852971	1892267	+	1.73328e-21	cg04948649	1903079	1903334	+	0.000869082	0.67895
rs907612	11	1852991	C	T	0.351227	LSP1	1852971	1892267	+	1.73328e-21	cg26897904	1892038	1892556	+	0.00114157	0.642558
rs907612	11	1852991	C	T	0.351227	LSP1	1852971	1892267	+	1.73328e-21	cg26868156	1892038	1892556	+	0.00271455	0.51852
rs907612	11	1852991	C	T	0.351227	LSP1	1852971	1892267	+	1.73328e-21	cg24552015	1892038	1892556	+	9.14416e-07	0.992865
rs907612	11	1852991	C	T	0.351227	LSP1	1852971	1892267	+	1.73328e-21	cg24024833	1892038	1892556	+	3.75554e-25	1
rs907612	11	1852991	C	T	0.351227	LSP1	1852971	1892267	+	1.73328e-21	cg22043296	1892038	1892556	+	0.00580705	0.408509
rs907612	11	1852991	C	T	0.351227	LSP1	1852971	1892267	+	1.73328e-21	cg21529477	1892038	1892556	+	3.5578e-07	0.996015
rs907612	11	1852991	C	T	0.351227	LSP1	1852971	1892267	+	1.73328e-21	cg20331155	1892038	1892556	+	8.54684e-07	0.993155
rs907612	11	1852991	C	T	0.351227	LSP1	1852971	1892267	+	1.73328e-21	cg15079934	1892038	1892556	+	3.06785e-05	0.941138
rs907612	11	1852991	C	T	0.351227	LSP1	1852971	1892267	+	1.73328e-21	cg09989681	1892038	1892556	+	1.32026e-06	0.991059
rs907612	11	1852991	C	T	0.351227	LSP1	1852971	1892267	+	1.73328e-21	cg08756594	1892038	1892556	+	3.28275e-20	1
rs907612	11	1852991	C	T	0.351227	LSP1	1852971	1892267	+	1.73328e-21	cg08687540	1892038	1892556	+	2.73689e-13	0.999999
rs907612	11	1852991	C	T	0.351227	LSP1	1852971	1892267	+	1.73328e-21	cg03483046	1892038	1892556	+	0.0019048	0.570264
rs907612	11	1852991	C	T	0.351227	LSP1	1852971	1892267	+	1.73328e-21	cg03286387	1892038	1892556	+	0.00012355	0.872506
rs907356	4	40057256	G	A	0.476015	N4BP2	40056827	40158252	+	3.54776e-26	cg12812233	40752692	40752896	+	0.00618535	0.411058
rs907356	4	40057256	G	A	0.476015	N4BP2	40056827	40158252	+	3.54776e-26	cg24720151	39978067	39979792	+	0.000157214	0.869192
rs907356	4	40057256	G	A	0.476015	N4BP2	40056827	40158252	+	3.54776e-26	cg24438217	39978067	39979792	+	0.000115017	0.889861
rs907045	16	84101888	A	G	0.196721	MBTPS1	84053762	84116906	-	3.80465e-23	cg08941639	84178001	84179223	+	1.98334e-06	0.972772
rs907045	16	84101888	A	G	0.196721	MBTPS1	84053762	84116906	-	3.80465e-23	cg04832210	84149913	84151110	+	0.000976182	0.577694
rs907045	16	84101888	A	G	0.196721	MBTPS1	84053762	84116906	-	3.80465e-23	cg04491089	84149913	84151110	+	7.42831e-11	0.999886
rs906463	1	207374872	C	G	0.236467	CD55	207321509	207386804	+	2.23589e-12	cg22687766	207494544	207495364	+	2.41578e-06	0.977834
rs906463	1	207374872	C	G	0.236467	CD55	207321509	207386804	+	2.23589e-12	cg12467404	207494544	207495364	+	0.00118684	0.583759
rs905467	1	5874440	T	C	0.468401	NPHP4	5862812	5992473	-	5.4545e-06	cg09259053	5937158	5937392	+	0.00226172	0.0626299
rs901760	8	143377159	C	T	0.181034	TOP1MT	143304385	143359979	-	8.44104e-06	cg10413945	144371447	144372076	+	0.00517454	0.00786625
rs901760	8	143377159	C	T	0.181034	TOP1MT	143304385	143359979	-	8.44104e-06	cg11240062	144360667	144361504	+	0.00501812	0.00798399
rs901760	8	143377159	C	T	0.181034	TOP1MT	143304385	143359979	-	8.44104e-06	cg03894796	144360667	144361504	+	0.00381745	0.00911655
rs901760	8	143377159	C	T	0.181034	TOP1MT	143304385	143359979	-	8.44104e-06	cg07294814	144349049	144350070	+	5.42991e-05	0.0721723
rs901760	8	143377159	C	T	0.181034	TOP1MT	143304385	143359979	-	8.44104e-06	cg19504605	144337537	144338585	+	0.00680941	0.00688959
rs901760	8	143377159	C	T	0.181034	TOP1MT	143304385	143359979	-	8.44104e-06	cg01670029	144337537	144338585	+	0.0044722	0.00844222
rs901760	8	143377159	C	T	0.181034	TOP1MT	143304385	143359979	-	8.44104e-06	cg12056210	144332366	144332743	+	1.4097e-07	0.604095
rs901760	8	143377159	C	T	0.181034	TOP1MT	143304385	143359979	-	8.44104e-06	cg15704700	144311709	144311985	+	0.00190327	0.0128014
rs901760	8	143377159	C	T	0.181034	TOP1MT	143304385	143359979	-	8.44104e-06	cg24981018	143694431	143696166	+	0.00475916	0.00819152
rs901635	12	38252770	G	T	0.277311	ALG10B	38316579	38329728	+	1.49364e-24	cg26384229	38710393	38710643	+	1.89925e-07	0.996108
rs901635	12	38252770	G	T	0.277311	ALG10B	38316579	38329728	+	1.49364e-24	cg26037136	38710393	38710643	+	0.000638111	0.689799
rs901635	12	38252770	G	T	0.277311	ALG10B	38316579	38329728	+	1.49364e-24	cg23091167	38710393	38710643	+	0.00333614	0.466145
rs901635	12	38252770	G	T	0.277311	ALG10B	38316579	38329728	+	1.49364e-24	cg10518543	38710393	38710643	+	2.72282e-10	0.999921
rs900126	8	71842107	G	T	0.353306	MSC	71841550	71844468	-	2.30304e-09	cg24142603	72753875	72754755	+	2.50593e-08	0.998941
rs899648	3	150067850	G	C	0.45283	RNF13	149812709	149962139	+	4.87589e-07	cg13961861	150479735	150481888	+	0.00497084	0.138367
rs897877	2	218328032	G	A	0.304348	PNKD	218270393	218346793	+	5.14251e-26	cg13215060	219232376	219232892	+	8.49156e-11	0.99997
rs897877	2	218328032	G	A	0.304348	PNKD	218270393	218346793	+	5.14251e-26	cg22712983	219187654	219188251	+	3.53262e-17	1
rs897877	2	218328032	G	A	0.304348	PNKD	218270393	218346793	+	5.14251e-26	cg18259342	219187654	219188251	+	6.57262e-35	1
rs897877	2	218328032	G	A	0.304348	PNKD	218270393	218346793	+	5.14251e-26	cg15100426	219187654	219188251	+	1.45814e-37	1
rs897877	2	218328032	G	A	0.304348	PNKD	218270393	218346793	+	5.14251e-26	cg04880052	219187654	219188251	+	0.000783483	0.676583
rs897877	2	218328032	G	A	0.304348	PNKD	218270393	218346793	+	5.14251e-26	cg03132228	219156978	219157380	+	3.7858e-07	0.994964
rs897877	2	218328032	G	A	0.304348	PNKD	218270393	218346793	+	5.14251e-26	cg06608945	219081654	219082032	+	3.55349e-09	0.999703
rs897877	2	218328032	G	A	0.304348	PNKD	218270393	218346793	+	5.14251e-26	cg04731861	219081654	219082032	+	7.33052e-18	1
rs897804	19	12766150	G	C	0.338369	PRDX2	12796821	12801859	-	5.49002e-29	cg15976709	12914942	12915206	+	0.00800205	0.36259
rs897804	19	12766150	G	C	0.338369	PRDX2	12796821	12801859	-	5.49002e-29	cg26529371	12911932	12912918	+	4.69222e-13	0.999999
rs897804	19	12766150	G	C	0.338369	PRDX2	12796821	12801859	-	5.49002e-29	cg23467004	12911932	12912918	+	0.00115654	0.637135
rs897804	19	12766150	G	C	0.338369	PRDX2	12796821	12801859	-	5.49002e-29	cg13375538	12911932	12912918	+	1.2392e-12	0.999998
rs897804	19	12766150	G	C	0.338369	PRDX2	12796821	12801859	-	5.49002e-29	cg07077694	12911932	12912918	+	2.0738e-06	0.987736
rs897804	19	12766150	G	C	0.338369	PRDX2	12796821	12801859	-	5.49002e-29	cg05379127	12885757	12886519	+	0.00272444	0.514843
rs897804	19	12766150	G	C	0.338369	PRDX2	12796821	12801859	-	5.49002e-29	cg12534390	12880575	12880888	+	0.000284273	0.801904
rs897804	19	12766150	G	C	0.338369	PRDX2	12796821	12801859	-	5.49002e-29	cg23899408	12876890	12877108	+	5.08327e-31	1
rs897804	19	12766150	G	C	0.338369	PRDX2	12796821	12801859	-	5.49002e-29	cg11738485	12876890	12877108	+	1.01329e-32	1
rs897804	19	12766150	G	C	0.338369	PRDX2	12796821	12801859	-	5.49002e-29	cg06417478	12876890	12877108	+	1.4616e-32	1
rs897804	19	12766150	G	C	0.338369	PRDX2	12796821	12801859	-	5.49002e-29	cg04657146	12876890	12877108	+	7.57203e-33	1
rs897477	2	219076341	G	A	0.166065	ANKZF1	219229758	219236669	+	1.13522e-05	cg03878190	220041130	220043410	+	0.00105823	0.0118811
rs897477	2	219076341	G	A	0.166065	ANKZF1	219229758	219236669	+	1.13522e-05	cg08530484	220024751	220025510	+	0.00815093	0.00452397
rs897477	2	219076341	G	A	0.166065	ANKZF1	219229758	219236669	+	1.13522e-05	cg01566166	219922155	219923130	+	0.000652678	0.0149694
rs897477	2	219076341	G	A	0.166065	ANKZF1	219229758	219236669	+	1.13522e-05	cg23761428	219920172	219920581	+	0.00448752	0.00598342
rs897477	2	219076341	G	A	0.166065	ANKZF1	219229758	219236669	+	1.13522e-05	cg23493167	219920172	219920581	+	8.93925e-05	0.0386537
rs897477	2	219076341	G	A	0.166065	ANKZF1	219229758	219236669	+	1.13522e-05	cg13156014	219920172	219920581	+	0.0079468	0.00457775
rs897477	2	219076341	G	A	0.166065	ANKZF1	219229758	219236669	+	1.13522e-05	cg00336164	219906108	219906328	+	0.00364807	0.00659724
rs896949	8	143578405	C	G	0.181034	NAPRT	143574786	143578649	-	2.30828e-08	cg14740860	144568916	144570672	+	3.64157e-05	0.614945
rs896949	8	143578405	C	G	0.181034	NAPRT	143574786	143578649	-	2.30828e-08	cg00952822	144568916	144570672	+	0.00787487	0.0976059
rs896949	8	143578405	C	G	0.181034	NAPRT	143574786	143578649	-	2.30828e-08	cg06094607	144565263	144565478	+	0.000157721	0.431031
rs896949	8	143578405	C	G	0.181034	NAPRT	143574786	143578649	-	2.30828e-08	cg01312546	144552581	144552787	+	0.00185302	0.180225
rs896388	19	12739152	G	A	0.191038	HOOK2	12763004	12872740	-	3.94436e-07	cg04698020	13266390	13267030	+	0.00727561	0.0345912
rs896388	19	12739152	G	A	0.191038	HOOK2	12763004	12872740	-	3.94436e-07	cg23323926	13248998	13249238	+	0.00433948	0.0442552
rs896388	19	12739152	G	A	0.191038	HOOK2	12763004	12872740	-	3.94436e-07	cg21491176	12958153	12958891	+	0.00593845	0.0381075
rs896388	19	12739152	G	A	0.191038	HOOK2	12763004	12872740	-	3.94436e-07	cg19821297	12889084	12889343	+	2.08081e-05	0.416954
rs896388	19	12739152	G	A	0.191038	HOOK2	12763004	12872740	-	3.94436e-07	cg07072166	12885757	12886519	+	0.000142231	0.208888
rs896388	19	12739152	G	A	0.191038	HOOK2	12763004	12872740	-	3.94436e-07	cg23899408	12876890	12877108	+	0.00619911	0.0373349
rs896388	19	12739152	G	A	0.191038	HOOK2	12763004	12872740	-	3.94436e-07	cg11738485	12876890	12877108	+	0.00475588	0.0423639
rs896388	19	12739152	G	A	0.191038	HOOK2	12763004	12872740	-	3.94436e-07	cg06417478	12876890	12877108	+	0.00605239	0.0377637
rs896388	19	12739152	G	A	0.191038	HOOK2	12763004	12872740	-	3.94436e-07	cg04657146	12876890	12877108	+	0.00690295	0.035469
rs896388	19	12739152	G	A	0.191038	HOOK2	12763004	12872740	-	3.94436e-07	cg01871581	12707697	12708114	+	0.0049092	0.0417279
rs895935	2	142038106	C	T	0.144231	AC013444.1	142854096	142855998	+	4.09694e-07	cg21340845	142887725	142888553	+	0.00050812	0.0516972
rs895885	15	64154773	C	G	0.159926	SNX1	64094124	64146090	+	2.60987e-13	cg07774964	65133372	65134329	+	0.00802456	0.295649
rs895885	15	64154773	C	G	0.159926	SNX1	64094124	64146090	+	2.60987e-13	cg19190269	64443588	64444821	+	0.00286424	0.404284
rs895885	15	64154773	C	G	0.159926	SNX1	64094124	64146090	+	2.60987e-13	cg00364357	64443588	64444821	+	0.00882189	0.286635
rs895885	15	64154773	C	G	0.159926	SNX1	64094124	64146090	+	2.60987e-13	cg10949862	64387986	64388628	+	2.12332e-05	0.878611
rs895885	15	64154773	C	G	0.159926	SNX1	64094124	64146090	+	2.60987e-13	cg08069370	64387986	64388628	+	9.16651e-21	0.999985
rs895885	15	64154773	C	G	0.159926	SNX1	64094124	64146090	+	2.60987e-13	cg02848875	64387986	64388628	+	7.97911e-26	0.999985
rs8944	8	11838983	A	C	0.420233	RP11-589N15.2	11846155	11846391	-	4.49886e-11	cg14752069	11973275	11973679	+	0.00177074	0.590961
rs8944	8	11838983	A	C	0.420233	RP11-589N15.2	11846155	11846391	-	4.49886e-11	cg22654980	11725060	11725600	+	0.00560081	0.419889
rs8944	8	11838983	A	C	0.420233	RP11-589N15.2	11846155	11846391	-	4.49886e-11	cg08012294	11725060	11725600	+	0.00878044	0.356827
rs8944	8	11838983	A	C	0.420233	RP11-589N15.2	11846155	11846391	-	4.49886e-11	cg12568669	11665774	11666045	+	3.54477e-08	0.999209
rs8944	8	11838983	A	C	0.420233	RP11-589N15.2	11846155	11846391	-	4.49886e-11	cg01383082	11323780	11324697	+	0.00111654	0.656558
rs8944	8	11838983	A	C	0.420233	RP11-589N15.2	11846155	11846391	-	4.49886e-11	cg21775007	11204826	11205689	+	0.00607311	0.408227
rs8944	8	11838983	A	C	0.420233	RP11-589N15.2	11846155	11846391	-	4.49886e-11	cg03399933	11204826	11205689	+	0.00622413	0.404712
rs893539	19	1843494	G	A	0.472222	CTB-31O20.4	1822090	1824542	+	5.87563e-09	cg07136873	1875633	1877921	+	1.61947e-06	0.989647
rs893539	19	1843494	G	A	0.472222	CTB-31O20.4	1822090	1824542	+	5.87563e-09	cg04664161	1875633	1877921	+	7.70205e-05	0.894156
rs893539	19	1843494	G	A	0.472222	CTB-31O20.4	1822090	1824542	+	5.87563e-09	cg13382072	1851579	1852203	+	0.000558076	0.71115
rs893539	19	1843494	G	A	0.472222	CTB-31O20.4	1822090	1824542	+	5.87563e-09	cg11434705	1851579	1852203	+	0.000395341	0.752932
rs893539	19	1843494	G	A	0.472222	CTB-31O20.4	1822090	1824542	+	5.87563e-09	cg08620751	1851579	1852203	+	0.000445099	0.739019
rs893539	19	1843494	G	A	0.472222	CTB-31O20.4	1822090	1824542	+	5.87563e-09	cg07355926	1851579	1852203	+	0.00130565	0.593405
rs893539	19	1843494	G	A	0.472222	CTB-31O20.4	1822090	1824542	+	5.87563e-09	cg05006231	1851579	1852203	+	0.000966574	0.637035
rs893539	19	1843494	G	A	0.472222	CTB-31O20.4	1822090	1824542	+	5.87563e-09	cg11579407	1847690	1847893	+	4.91334e-07	0.995023
rs893539	19	1843494	G	A	0.472222	CTB-31O20.4	1822090	1824542	+	5.87563e-09	cg09385827	1811955	1812337	+	2.28589e-05	0.94768
rs893173	2	96124048	T	C	0.400974	CIAO1	96266133	96273349	+	1.99536e-05	cg17181941	97001430	97001898	+	8.75703e-09	0.944553
rs893173	2	96124048	T	C	0.400974	CIAO1	96266133	96273349	+	1.99536e-05	cg18419276	96971126	96971556	+	0.000158095	0.122721
rs893173	2	96124048	T	C	0.400974	CIAO1	96266133	96273349	+	1.99536e-05	cg13672342	96930860	96932291	+	1.42351e-09	0.95374
rs893173	2	96124048	T	C	0.400974	CIAO1	96266133	96273349	+	1.99536e-05	cg16512708	96873852	96874824	+	1.76271e-07	0.874125
rs893173	2	96124048	T	C	0.400974	CIAO1	96266133	96273349	+	1.99536e-05	cg01148741	96810444	96811454	+	4.46234e-06	0.551433
rs893173	2	96124048	T	C	0.400974	CIAO1	96266133	96273349	+	1.99536e-05	cg25074764	96781407	96782971	+	2.55908e-05	0.299421
rs893173	2	96124048	T	C	0.400974	CIAO1	96266133	96273349	+	1.99536e-05	cg18369288	96781407	96782971	+	2.8043e-05	0.287809
rs893173	2	96124048	T	C	0.400974	CIAO1	96266133	96273349	+	1.99536e-05	cg09494752	96781407	96782971	+	0.000557134	0.0608373
rs893173	2	96124048	T	C	0.400974	CIAO1	96266133	96273349	+	1.99536e-05	cg17385749	96676161	96676733	+	4.39035e-05	0.234919
rs893173	2	96124048	T	C	0.400974	CIAO1	96266133	96273349	+	1.99536e-05	cg12910810	96657487	96658496	+	0.00227054	0.0269538
rs893173	2	96124048	T	C	0.400974	CIAO1	96266133	96273349	+	1.99536e-05	cg06850509	96314996	96315230	+	0.00114915	0.0400745
rs893173	2	96124048	T	C	0.400974	CIAO1	96266133	96273349	+	1.99536e-05	cg24922281	96093012	96093247	+	0.00105648	0.0420776
rs893173	2	96124048	T	C	0.400974	CIAO1	96266133	96273349	+	1.99536e-05	cg19416073	96093012	96093247	+	2.02691e-08	0.935278
rs893173	2	96124048	T	C	0.400974	CIAO1	96266133	96273349	+	1.99536e-05	cg02552489	96068304	96068840	+	0.000128638	0.136997
rs889683	16	29117141	C	T	0.411765	RP11-426C22.6	29262274	29264479	-	3.10448e-10	cg23515125	29296482	29296721	+	0.00212767	0.55625
rs889683	16	29117141	C	T	0.411765	RP11-426C22.6	29262274	29264479	-	3.10448e-10	cg02050232	29296482	29296721	+	0.000628782	0.724387
rs889683	16	29117141	C	T	0.411765	RP11-426C22.6	29262274	29264479	-	3.10448e-10	cg02033694	29296482	29296721	+	0.00335278	0.488197
rs889683	16	29117141	C	T	0.411765	RP11-426C22.6	29262274	29264479	-	3.10448e-10	cg01719179	29296482	29296721	+	0.00201558	0.56429
rs889683	16	29117141	C	T	0.411765	RP11-426C22.6	29262274	29264479	-	3.10448e-10	cg05146307	29229953	29230176	+	0.00028508	0.810271
rs889683	16	29117141	C	T	0.411765	RP11-426C22.6	29262274	29264479	-	3.10448e-10	cg16803232	29196538	29196771	+	6.67593e-21	0.999962
rs889683	16	29117141	C	T	0.411765	RP11-426C22.6	29262274	29264479	-	3.10448e-10	cg02697427	29196538	29196771	+	0.00120344	0.638932
rs889683	16	29117141	C	T	0.411765	RP11-426C22.6	29262274	29264479	-	3.10448e-10	cg00416710	29196538	29196771	+	2.40499e-11	0.999954
rs889683	16	29117141	C	T	0.411765	RP11-426C22.6	29262274	29264479	-	3.10448e-10	cg07682009	29169899	29170414	+	1.86468e-21	0.999962
rs889683	16	29117141	C	T	0.411765	RP11-426C22.6	29262274	29264479	-	3.10448e-10	cg07522194	29169899	29170414	+	5.75847e-06	0.979817
rs889683	16	29117141	C	T	0.411765	RP11-426C22.6	29262274	29264479	-	3.10448e-10	cg06221712	29169899	29170414	+	2.47065e-13	0.999962
rs889683	16	29117141	C	T	0.411765	RP11-426C22.6	29262274	29264479	-	3.10448e-10	cg03789791	29169899	29170414	+	9.81981e-14	0.999962
rs889683	16	29117141	C	T	0.411765	RP11-426C22.6	29262274	29264479	-	3.10448e-10	cg01157559	29169899	29170414	+	1.07811e-17	0.999962
rs889683	16	29117141	C	T	0.411765	RP11-426C22.6	29262274	29264479	-	3.10448e-10	cg10800261	29153242	29153478	+	0.00586583	0.406032
rs889683	16	29117141	C	T	0.411765	RP11-426C22.6	29262274	29264479	-	3.10448e-10	cg06871736	29153242	29153478	+	4.60776e-05	0.929634
rs889683	16	29117141	C	T	0.411765	RP11-426C22.6	29262274	29264479	-	3.10448e-10	cg04749453	29153242	29153478	+	2.34144e-05	0.952735
rs889683	16	29117141	C	T	0.411765	RP11-426C22.6	29262274	29264479	-	3.10448e-10	cg03424505	29153242	29153478	+	1.39206e-06	0.991636
rs889683	16	29117141	C	T	0.411765	RP11-426C22.6	29262274	29264479	-	3.10448e-10	cg03149311	29153242	29153478	+	0.000677629	0.715163
rs888956	5	148740654	A	C	0.464552	ADRB2	148825246	148828687	+	4.83774e-09	cg17723143	148033473	148034080	+	0.0071349	0.347692
rs887048	7	76430918	T	C	0.221386	DTX2	76461677	76505995	+	1.2511e-16	cg27426882	76629264	76629489	+	0.00125273	0.567473
rs887048	7	76430918	T	C	0.221386	DTX2	76461677	76505995	+	1.2511e-16	cg26635467	76629264	76629489	+	3.26165e-12	0.999987
rs887048	7	76430918	T	C	0.221386	DTX2	76461677	76505995	+	1.2511e-16	cg18720736	76629264	76629489	+	1.0951e-12	0.999993
rs887048	7	76430918	T	C	0.221386	DTX2	76461677	76505995	+	1.2511e-16	cg24580635	76178542	76179487	+	0.00703915	0.345935
rs887048	7	76430918	T	C	0.221386	DTX2	76461677	76505995	+	1.2511e-16	cg22169427	76145397	76145781	+	8.41688e-07	0.986189
rs887048	7	76430918	T	C	0.221386	DTX2	76461677	76505995	+	1.2511e-16	cg16453056	76145397	76145781	+	9.14562e-13	0.999994
rs887048	7	76430918	T	C	0.221386	DTX2	76461677	76505995	+	1.2511e-16	cg16393713	76145397	76145781	+	7.17697e-07	0.987346
rs887048	7	76430918	T	C	0.221386	DTX2	76461677	76505995	+	1.2511e-16	cg05372444	76145397	76145781	+	1.95555e-16	1
rs887048	7	76430918	T	C	0.221386	DTX2	76461677	76505995	+	1.2511e-16	cg23842812	76129396	76129621	+	0.00250577	0.475947
rs887048	7	76430918	T	C	0.221386	DTX2	76461677	76505995	+	1.2511e-16	cg15798862	76129396	76129621	+	3.61779e-31	1
rs887048	7	76430918	T	C	0.221386	DTX2	76461677	76505995	+	1.2511e-16	cg00492092	76129396	76129621	+	0.0044079	0.402952
rs887048	7	76430918	T	C	0.221386	DTX2	76461677	76505995	+	1.2511e-16	cg03509467	76090886	76091495	+	4.6678e-26	1
rs887048	7	76430918	T	C	0.221386	DTX2	76461677	76505995	+	1.2511e-16	cg22468258	76029648	76029882	+	0.00399199	0.415498
rs887048	7	76430918	T	C	0.221386	DTX2	76461677	76505995	+	1.2511e-16	cg01614764	76022370	76023172	+	0.000188895	0.784079
rs887048	7	76430918	T	C	0.221386	ZP3	76397519	76442071	+	4.05274e-13	cg27426882	76629264	76629489	+	0.00125273	0.566524
rs887048	7	76430918	T	C	0.221386	ZP3	76397519	76442071	+	4.05274e-13	cg26635467	76629264	76629489	+	3.26165e-12	0.999983
rs887048	7	76430918	T	C	0.221386	ZP3	76397519	76442071	+	4.05274e-13	cg18720736	76629264	76629489	+	1.0951e-12	0.999989
rs887048	7	76430918	T	C	0.221386	ZP3	76397519	76442071	+	4.05274e-13	cg24580635	76178542	76179487	+	0.00703915	0.345061
rs887048	7	76430918	T	C	0.221386	ZP3	76397519	76442071	+	4.05274e-13	cg22169427	76145397	76145781	+	8.41688e-07	0.986133
rs887048	7	76430918	T	C	0.221386	ZP3	76397519	76442071	+	4.05274e-13	cg16453056	76145397	76145781	+	9.14562e-13	0.99999
rs887048	7	76430918	T	C	0.221386	ZP3	76397519	76442071	+	4.05274e-13	cg16393713	76145397	76145781	+	7.17697e-07	0.987294
rs887048	7	76430918	T	C	0.221386	ZP3	76397519	76442071	+	4.05274e-13	cg05372444	76145397	76145781	+	1.95555e-16	0.999996
rs887048	7	76430918	T	C	0.221386	ZP3	76397519	76442071	+	4.05274e-13	cg23842812	76129396	76129621	+	0.00250577	0.474984
rs887048	7	76430918	T	C	0.221386	ZP3	76397519	76442071	+	4.05274e-13	cg15798862	76129396	76129621	+	3.61779e-31	0.999996
rs887048	7	76430918	T	C	0.221386	ZP3	76397519	76442071	+	4.05274e-13	cg00492092	76129396	76129621	+	0.0044079	0.402023
rs887048	7	76430918	T	C	0.221386	ZP3	76397519	76442071	+	4.05274e-13	cg03509467	76090886	76091495	+	4.6678e-26	0.999996
rs887048	7	76430918	T	C	0.221386	ZP3	76397519	76442071	+	4.05274e-13	cg22468258	76029648	76029882	+	0.00399199	0.41456
rs887048	7	76430918	T	C	0.221386	ZP3	76397519	76442071	+	4.05274e-13	cg01614764	76022370	76023172	+	0.000188895	0.783423
rs885854	2	219249006	G	A	0.448864	GLB1L	219236607	219245478	-	1.76758e-22	cg00793981	220196432	220196768	+	3.95634e-07	0.996557
rs885854	2	219249006	G	A	0.448864	GLB1L	219236607	219245478	-	1.76758e-22	cg12732365	220173022	220173271	+	0.000126622	0.882715
rs885854	2	219249006	G	A	0.448864	GLB1L	219236607	219245478	-	1.76758e-22	cg20314884	220107845	220108348	+	2.1537e-29	1
rs885854	2	219249006	G	A	0.448864	GLB1L	219236607	219245478	-	1.76758e-22	cg09715285	220107845	220108348	+	7.76564e-33	1
rs885854	2	219249006	G	A	0.448864	GLB1L	219236607	219245478	-	1.76758e-22	cg01072786	220107845	220108348	+	3.84554e-21	1
rs885854	2	219249006	G	A	0.448864	GLB1L	219236607	219245478	-	1.76758e-22	cg02322376	220071306	220071759	+	0.0081141	0.371663
rs885854	2	219249006	G	A	0.448864	GLB1L	219236607	219245478	-	1.76758e-22	cg03878190	220041130	220043410	+	0.00596821	0.415218
rs885854	2	219249006	G	A	0.448864	GLB1L	219236607	219245478	-	1.76758e-22	cg21781546	219523902	219524577	+	0.00925907	0.353612
rs882866	16	88560766	C	T	0.227064	GALNS	88813735	88856970	-	3.58573e-06	cg13302217	88599611	88601530	+	0.00841819	0.0154585
rs882860	14	50936785	C	T	0.464552	ABHD12B	50872161	50904970	+	1.70684e-08	cg13008339	51410615	51411464	+	9.77068e-08	0.997534
rs882644	22	17110807	G	A	0.220544	CECR6	17116300	17121367	-	1.47729e-17	cg24435209	17639482	17640714	+	0.00716337	0.343527
rs882644	22	17110807	G	A	0.220544	CECR6	17116300	17121367	-	1.47729e-17	cg06707910	17639482	17640714	+	0.00382379	0.420508
rs882644	22	17110807	G	A	0.220544	CECR6	17116300	17121367	-	1.47729e-17	cg15601859	17627232	17628723	+	0.00072208	0.637172
rs882644	22	17110807	G	A	0.220544	CECR6	17116300	17121367	-	1.47729e-17	cg08550094	17627232	17628723	+	0.000183296	0.786185
rs882644	22	17110807	G	A	0.220544	CECR6	17116300	17121367	-	1.47729e-17	cg15465342	17600564	17602611	+	0.000819171	0.621421
rs882644	22	17110807	G	A	0.220544	CECR6	17116300	17121367	-	1.47729e-17	cg12373771	17600564	17602611	+	5.9464e-06	0.960029
rs882644	22	17110807	G	A	0.220544	CECR6	17116300	17121367	-	1.47729e-17	cg14112997	17589441	17590287	+	7.89092e-26	1
rs882644	22	17110807	G	A	0.220544	CECR6	17116300	17121367	-	1.47729e-17	cg06458106	17589441	17590287	+	1.51036e-08	0.998505
rs881583	16	84664788	C	G	0.398058	KLHL36	84648526	84667686	+	8.52362e-20	cg06536619	84733164	84734028	+	0.00740733	0.380775
rs881583	16	84664788	C	G	0.398058	KLHL36	84648526	84667686	+	8.52362e-20	cg06666608	84690433	84691499	+	2.58848e-08	0.999335
rs881583	16	84664788	C	G	0.398058	KLHL36	84648526	84667686	+	8.52362e-20	cg00645020	84690433	84691499	+	9.41467e-25	1
rs881583	16	84664788	C	G	0.398058	KLHL36	84648526	84667686	+	8.52362e-20	cg07906931	84681761	84682732	+	0.00774948	0.374543
rs880947	14	74935436	G	A	0.299712	DLST	74881892	74903745	+	1.95862e-07	cg09945151	75593294	75594011	+	0.00826403	0.10763
rs880947	14	74935436	G	A	0.299712	DLST	74881892	74903745	+	1.95862e-07	cg08310116	75593294	75594011	+	1.26928e-05	0.837354
rs880947	14	74935436	G	A	0.299712	DLST	74881892	74903745	+	1.95862e-07	cg26191576	75389713	75390133	+	1.21626e-07	0.985036
rs880947	14	74935436	G	A	0.299712	DLST	74881892	74903745	+	1.95862e-07	cg16124934	75389713	75390133	+	1.53691e-05	0.821518
rs880947	14	74935436	G	A	0.299712	DLST	74881892	74903745	+	1.95862e-07	cg06998765	75389713	75390133	+	3.46389e-06	0.916334
rs880090	19	19629920	C	G	0.158672	LPAR2	19623669	19628930	-	9.3516e-20	cg16640973	19643125	19643327	+	0.000493063	0.612221
rs880090	19	19629920	C	G	0.158672	LPAR2	19623669	19628930	-	9.3516e-20	cg20098710	19639903	19640142	+	0.000525613	0.604926
rs880090	19	19629920	C	G	0.158672	LPAR2	19623669	19628930	-	9.3516e-20	cg15839431	19639553	19639788	+	9.86812e-07	0.970455
rs880090	19	19629920	C	G	0.158672	LPAR2	19623669	19628930	-	9.3516e-20	cg12861170	19639553	19639788	+	3.81999e-05	0.844809
rs880090	19	19629920	C	G	0.158672	LPAR2	19623669	19628930	-	9.3516e-20	cg10172584	19639553	19639788	+	0.00208078	0.44322
rs880090	19	19629920	C	G	0.158672	LPAR2	19623669	19628930	-	9.3516e-20	cg25352836	19624955	19627258	+	0.000148369	0.737903
rs880090	19	19629920	C	G	0.158672	LPAR2	19623669	19628930	-	9.3516e-20	cg12488919	19516022	19517383	+	4.16083e-07	0.980537
rs880090	19	19629920	C	G	0.158672	LPAR2	19623669	19628930	-	9.3516e-20	cg02887458	19495953	19497038	+	5.33565e-07	0.97804
rs880090	19	19629920	C	G	0.158672	LPAR2	19623669	19628930	-	9.3516e-20	cg18361420	19430967	19432194	+	0.000365551	0.645714
rs880090	19	19629920	C	G	0.158672	LPAR2	19623669	19628930	-	9.3516e-20	cg22694191	19371676	19372393	+	0.00339165	0.387559
rs880090	19	19629920	C	G	0.158672	LPAR2	19623669	19628930	-	9.3516e-20	cg14449575	19371676	19372393	+	8.13488e-09	0.99721
rs880090	19	19629920	C	G	0.158672	LPAR2	19623669	19628930	-	9.3516e-20	cg13364410	19371676	19372393	+	2.01947e-05	0.881416
rs880090	19	19629920	C	G	0.158672	LPAR2	19623669	19628930	-	9.3516e-20	cg03719032	19371676	19372393	+	0.00288506	0.405695
rs880090	19	19629920	C	G	0.158672	LPAR2	19623669	19628930	-	9.3516e-20	cg01297721	19371676	19372393	+	0.000603355	0.589043
rs878925	2	239979085	A	G	0.412829	NDUFA10	239892451	240025402	-	1.46614e-08	cg12807937	240964646	240965271	+	1.61428e-10	0.999518
rs878925	2	239979085	A	G	0.412829	NDUFA10	239892451	240025402	-	1.46614e-08	cg05023192	240964646	240965271	+	1.41828e-28	0.999554
rs878925	2	239979085	A	G	0.412829	NDUFA10	239892451	240025402	-	1.46614e-08	cg19172429	240878213	240878587	+	9.28605e-05	0.859605
rs878925	2	239979085	A	G	0.412829	NDUFA10	239892451	240025402	-	1.46614e-08	cg06471380	240878213	240878587	+	7.11936e-05	0.878323
rs878925	2	239979085	A	G	0.412829	NDUFA10	239892451	240025402	-	1.46614e-08	cg00298242	240844830	240845061	+	0.00163626	0.51319
rs878635	16	48699852	T	C	0.295129	N4BP1	48538727	48620148	-	3.56756e-09	cg08381722	48643590	48643860	+	3.69595e-09	0.999254
rs878635	16	48699852	T	C	0.295129	N4BP1	48538727	48620148	-	3.56756e-09	cg04672837	48643590	48643860	+	0.0041696	0.374776
rs877596	6	36121273	T	A	0.218845	MAPK13	36127810	36144524	+	4.95354e-08	cg17087669	36098040	36098621	+	4.31707e-05	0.667361
rs877596	6	36121273	T	A	0.218845	MAPK13	36127810	36144524	+	4.95354e-08	cg04449473	36098040	36098621	+	1.40734e-12	0.997011
rs877596	6	36121273	T	A	0.218845	MAPK13	36127810	36144524	+	4.95354e-08	cg10552964	35995246	35996372	+	0.00205692	0.20143
rs877596	6	36121273	T	A	0.218845	MAPK13	36127810	36144524	+	4.95354e-08	cg08915438	35699167	35699953	+	0.00379377	0.154633
rs875130	4	2400979	A	G	0.479779	ADD1	2843858	2930076	+	1.57525e-06	cg26444097	2431799	2432328	+	0.0022257	0.123462
rs875130	4	2400979	A	G	0.479779	ADD1	2843858	2930076	+	1.57525e-06	cg15919816	2431799	2432328	+	0.00891413	0.0576521
rs875130	4	2400979	A	G	0.479779	ADD1	2843858	2930076	+	1.57525e-06	cg08229127	2431799	2432328	+	5.82322e-06	0.846956
rs875130	4	2400979	A	G	0.479779	ADD1	2843858	2930076	+	1.57525e-06	cg27108147	2401508	2401759	+	0.000336061	0.310243
rs875130	4	2400979	A	G	0.479779	ADD1	2843858	2930076	+	1.57525e-06	cg20213329	2401508	2401759	+	0.00284955	0.108131
rs875130	4	2400979	A	G	0.479779	ADD1	2843858	2930076	+	1.57525e-06	cg13688770	2366422	2367092	+	4.14463e-17	0.991891
rs875130	4	2400979	A	G	0.479779	ADD1	2843858	2930076	+	1.57525e-06	cg10635092	2366422	2367092	+	5.4404e-11	0.991793
rs875130	4	2400979	A	G	0.479779	ADD1	2843858	2930076	+	1.57525e-06	cg10622551	2366422	2367092	+	0.00173945	0.140642
rs875130	4	2400979	A	G	0.479779	ADD1	2843858	2930076	+	1.57525e-06	cg09884451	2366422	2367092	+	0.000225749	0.365306
rs875130	4	2400979	A	G	0.479779	ADD1	2843858	2930076	+	1.57525e-06	cg02937671	2366422	2367092	+	1.59866e-05	0.748748
rs875130	4	2400979	A	G	0.479779	ADD1	2843858	2930076	+	1.57525e-06	cg00856997	2366422	2367092	+	8.51001e-06	0.814526
rs874535	19	39137253	G	T	0.359133	PAK4	39125771	39182816	+	1.31344e-20	cg08274097	38210108	38210692	+	0.00580118	0.409979
rs873886	2	97661341	C	T	0.169643	ANKRD36	97113497	97264521	+	6.0365e-08	cg00310201	98351660	98352017	+	0.000229888	0.250836
rs873886	2	97661341	C	T	0.169643	ANKRD36	97113497	97264521	+	6.0365e-08	cg26665480	98280064	98280871	+	4.31552e-11	0.992596
rs873886	2	97661341	C	T	0.169643	ANKRD36	97113497	97264521	+	6.0365e-08	cg10020592	97778470	97779540	+	6.19219e-07	0.863166
rs873886	2	97661341	C	T	0.169643	ANKRD36	97113497	97264521	+	6.0365e-08	cg22724069	97760185	97760756	+	0.00405335	0.0763813
rs873785	4	931361	T	C	0.348624	IDUA	986998	1004506	+	1.49624e-09	cg24560729	1340108	1341471	+	0.000111449	0.86474
rs873785	4	931361	T	C	0.348624	IDUA	986998	1004506	+	1.49624e-09	cg20092199	1340108	1341471	+	0.000373694	0.75498
rs873785	4	931361	T	C	0.348624	IDUA	986998	1004506	+	1.49624e-09	cg00684032	1340108	1341471	+	2.35395e-05	0.942721
rs873785	4	931361	T	C	0.348624	IDUA	986998	1004506	+	1.49624e-09	cg06654118	1303491	1303835	+	0.00897287	0.321248
rs873785	4	931361	T	C	0.348624	IDUA	986998	1004506	+	1.49624e-09	cg13361141	1188186	1189162	+	0.00774251	0.340008
rs873785	4	931361	T	C	0.348624	IDUA	986998	1004506	+	1.49624e-09	cg27284194	1044435	1044873	+	0.00724486	0.348651
rs873785	4	931361	T	C	0.348624	IDUA	986998	1004506	+	1.49624e-09	cg04106633	1044435	1044873	+	0.00275748	0.484343
rs873785	4	931361	T	C	0.348624	IDUA	986998	1004506	+	1.49624e-09	cg04016957	1044435	1044873	+	0.00322622	0.461404
rs873785	4	931361	T	C	0.348624	IDUA	986998	1004506	+	1.49624e-09	cg06080250	1043388	1043645	+	0.000699846	0.679095
rs873785	4	931361	T	C	0.348624	IDUA	986998	1004506	+	1.49624e-09	cg01321174	1043388	1043645	+	0.00970161	0.311565
rs873785	4	931361	T	C	0.348624	IDUA	986998	1004506	+	1.49624e-09	cg00247629	995483	997541	+	0.00942852	0.315085
rs873785	4	931361	T	C	0.348624	IDUA	986998	1004506	+	1.49624e-09	cg21616051	984927	985695	+	0.000203474	0.816272
rs873785	4	931361	T	C	0.348624	IDUA	986998	1004506	+	1.49624e-09	cg15138543	984927	985695	+	0.000143402	0.84588
rs873785	4	931361	T	C	0.348624	IDUA	986998	1004506	+	1.49624e-09	cg23958868	980604	981248	+	0.000114984	0.862512
rs873785	4	931361	T	C	0.348624	IDUA	986998	1004506	+	1.49624e-09	cg11017086	980604	981248	+	0.000333572	0.767382
rs873785	4	931361	T	C	0.348624	IDUA	986998	1004506	+	1.49624e-09	cg09359391	980604	981248	+	0.000893638	0.646537
rs873785	4	931361	T	C	0.348624	IDUA	986998	1004506	+	1.49624e-09	cg09153458	980604	981248	+	0.00118657	0.60713
rs873785	4	931361	T	C	0.348624	IDUA	986998	1004506	+	1.49624e-09	cg19408572	966733	968137	+	1.74597e-10	0.999828
rs873785	4	931361	T	C	0.348624	IDUA	986998	1004506	+	1.49624e-09	cg22718636	961348	962155	+	2.16572e-21	0.999867
rs873785	4	931361	T	C	0.348624	IDUA	986998	1004506	+	1.49624e-09	cg20456258	961348	962155	+	3.58644e-24	0.999867
rs873785	4	931361	T	C	0.348624	IDUA	986998	1004506	+	1.49624e-09	cg07007312	961348	962155	+	4.55462e-18	0.999867
rs873785	4	931361	T	C	0.348624	IDUA	986998	1004506	+	1.49624e-09	cg24158141	960506	960836	+	8.49212e-06	0.968441
rs873785	4	931361	T	C	0.348624	IDUA	986998	1004506	+	1.49624e-09	cg05178683	960506	960836	+	0.000494357	0.722623
rs873785	4	931361	T	C	0.348624	IDUA	986998	1004506	+	1.49624e-09	cg05667917	951612	952249	+	0.00121898	0.603309
rs873785	4	931361	T	C	0.348624	IDUA	986998	1004506	+	1.49624e-09	cg03424213	951612	952249	+	0.00809605	0.334265
rs873785	4	931361	T	C	0.348624	IDUA	986998	1004506	+	1.49624e-09	cg23939001	940614	941057	+	7.08902e-16	0.999867
rs873785	4	931361	T	C	0.348624	IDUA	986998	1004506	+	1.49624e-09	cg20814179	940614	941057	+	7.55202e-16	0.999867
rs873785	4	931361	T	C	0.348624	IDUA	986998	1004506	+	1.49624e-09	cg15105011	940614	941057	+	2.92585e-13	0.999866
rs873785	4	931361	T	C	0.348624	IDUA	986998	1004506	+	1.49624e-09	cg09279566	940614	941057	+	5.47625e-16	0.999867
rs873785	4	931361	T	C	0.348624	IDUA	986998	1004506	+	1.49624e-09	cg08222618	940614	941057	+	1.06154e-15	0.999867
rs873785	4	931361	T	C	0.348624	IDUA	986998	1004506	+	1.49624e-09	cg06157924	940614	941057	+	4.4141e-15	0.999867
rs873785	4	931361	T	C	0.348624	IDUA	986998	1004506	+	1.49624e-09	cg01437235	940614	941057	+	3.25095e-11	0.999853
rs873785	4	931361	T	C	0.348624	IDUA	986998	1004506	+	1.49624e-09	cg23855365	908738	909040	+	0.00359388	0.445758
rs873785	4	931361	T	C	0.348624	IDUA	986998	1004506	+	1.49624e-09	cg20177485	908738	909040	+	2.27116e-12	0.999864
rs873785	4	931361	T	C	0.348624	IDUA	986998	1004506	+	1.49624e-09	cg17023254	908738	909040	+	3.87567e-08	0.998716
rs873785	4	931361	T	C	0.348624	IDUA	986998	1004506	+	1.49624e-09	cg13101767	907654	907967	+	7.15661e-07	0.992862
rs873785	4	931361	T	C	0.348624	IDUA	986998	1004506	+	1.49624e-09	cg21835780	878715	878917	+	3.21212e-05	0.931584
rs873785	4	931361	T	C	0.348624	IDUA	986998	1004506	+	1.49624e-09	cg04220779	878715	878917	+	1.25906e-05	0.96019
rs873785	4	931361	T	C	0.348624	IDUA	986998	1004506	+	1.49624e-09	cg23992470	843318	843936	+	0.000715116	0.676281
rs873785	4	931361	T	C	0.348624	IDUA	986998	1004506	+	1.49624e-09	cg17265358	778662	780592	+	0.00235503	0.507516
[truncated: 33,816 more rows]

## Sheet: Naïve tQTL-mQTL pairs
SNP	Chromosome	SNP position	REF	ALT	maf	Gene name	Transcript start	Transcript end	Transcript strand	Transcript ID	FDR_gQTL	CpG ID	CpG start	CpG end	CpG strand	FDR_mQTL	PP.H4.abf
rs999867	10	102744807	C	T	0.272124	SFXN2	102714541	102743492	+	ENST00000369893	4.33369e-06	cg22558825	103329327	103329535	+	0.00842187	0.0192755
rs999867	10	102744807	C	T	0.272124	SFXN2	102714541	102743492	+	ENST00000369893	4.33369e-06	cg17231677	102672368	102673159	+	0.00241435	0.0377251
rs998022	12	69275445	G	A	0.258197	RP11-1143G9.5	69326575	69331882	-	ENST00000613291	1.47452e-10	cg22834771	69753446	69754088	+	0.00158444	0.544295
rs998022	12	69275445	G	A	0.258197	RP11-1143G9.5	69326575	69331882	-	ENST00000613291	1.47452e-10	cg20891283	69753446	69754088	+	2.75926e-06	0.977919
rs998022	12	69275445	G	A	0.258197	RP11-1143G9.5	69326575	69331882	-	ENST00000613291	1.47452e-10	cg16408865	69753446	69754088	+	7.56978e-12	0.999921
rs998022	12	69275445	G	A	0.258197	RP11-1143G9.5	69326575	69331882	-	ENST00000613291	1.47452e-10	cg14784868	69753446	69754088	+	1.92624e-07	0.995157
rs998022	12	69275445	G	A	0.258197	RP11-1143G9.5	69326575	69331882	-	ENST00000613291	1.47452e-10	cg11871910	69753446	69754088	+	0.000134946	0.826595
rs998022	12	69275445	G	A	0.258197	RP11-1143G9.5	69326575	69331882	-	ENST00000613291	1.47452e-10	cg09939079	69753446	69754088	+	5.00056e-10	0.999786
rs9977111	21	45612418	C	A	0.351227	PCBP3	45643695	45942454	+	ENST00000400314	7.36764e-07	cg08406714	45223463	45223724	+	0.000219464	0.397799
rs9943105	1	156275454	T	C	0.254076	SMG5	156249225	156282825	-	ENST00000361813	9.58099e-08	cg18993334	156308174	156308442	+	0.000460911	0.379657
rs9943105	1	156275454	T	C	0.254076	SMG5	156249225	156282825	-	ENST00000361813	9.58099e-08	cg10585648	156308174	156308442	+	0.000581655	0.349571
rs9943105	1	156275454	T	C	0.254076	SMG5	156249225	156282825	-	ENST00000361813	9.58099e-08	cg05532239	156308174	156308442	+	0.000824857	0.306722
rs9943105	1	156275454	T	C	0.254076	SMG5	156249225	156282825	-	ENST00000361813	9.58099e-08	cg11734019	156261200	156261425	+	5.6854e-06	0.879309
rs9943105	1	156275454	T	C	0.254076	SMG5	156249225	156282825	-	ENST00000361813	9.58099e-08	cg26541780	156215369	156215899	+	7.14326e-05	0.635818
rs9943105	1	156275454	T	C	0.254076	SMG5	156249225	156282825	-	ENST00000361813	9.58099e-08	cg20302342	156215369	156215899	+	5.42365e-35	0.996916
rs9943105	1	156275454	T	C	0.254076	SMG5	156249225	156282825	-	ENST00000361813	9.58099e-08	cg14663278	156215369	156215899	+	3.17996e-05	0.73392
rs9943105	1	156275454	T	C	0.254076	SMG5	156249225	156282825	-	ENST00000361813	9.58099e-08	cg11580676	156215369	156215899	+	1.05634e-06	0.948793
rs9943105	1	156275454	T	C	0.254076	SMG5	156249225	156282825	-	ENST00000361813	9.58099e-08	cg10046892	156215369	156215899	+	8.37139e-08	0.985414
rs9943105	1	156275454	T	C	0.254076	SMG5	156249225	156282825	-	ENST00000361813	9.58099e-08	cg06882877	156215369	156215899	+	0.000580363	0.349853
rs9943105	1	156275454	T	C	0.254076	SMG5	156249225	156282825	-	ENST00000361813	9.58099e-08	cg03954786	156215369	156215899	+	1.39641e-08	0.99283
rs9943105	1	156275454	T	C	0.254076	SMG5	156249225	156282825	-	ENST00000361813	9.58099e-08	cg03902642	156022963	156025174	+	0.00541523	0.135916
rs9941352	16	2945723	T	C	0.262363	LA16c-321D4.2	2939715	2954276	-	ENST00000573260	5.5883e-06	cg07150585	3546367	3546769	+	0.000117276	0.148098
rs9941352	16	2945723	T	C	0.262363	LA16c-321D4.2	2939715	2954276	-	ENST00000573260	5.5883e-06	cg05630773	3016647	3020326	+	0.00049995	0.0711177
rs9939959	16	37376	C	A	0.45283	IL9RP3	29337	38321	-	ENST00000442856	1.49146e-12	cg13005329	729439	735815	+	0.00421446	0.466469
rs9939959	16	37376	C	A	0.45283	IL9RP3	29337	38321	-	ENST00000442856	1.49146e-12	cg03792876	72844	73151	+	0.00679883	0.396425
rs9938788	16	53447510	G	C	0.258197	RBL2	53461770	53464877	+	ENST00000561512	3.17188e-07	cg02965178	53536502	53537685	+	1.15269e-10	0.99362
rs9938494	16	56477033	G	A	0.491071	BBS2	56484386	56520283	-	ENST00000245157	1.04168e-08	cg00793056	56691690	56692034	+	0.00883933	0.298963
rs9938494	16	56477033	G	A	0.491071	BBS2	56484386	56520283	-	ENST00000245157	1.04168e-08	cg06711418	56642130	56642595	+	0.00297472	0.450494
rs9938494	16	56477033	G	A	0.491071	BBS2	56484386	56520283	-	ENST00000245157	1.04168e-08	cg07280206	56553530	56554075	+	3.09637e-33	0.999676
rs9938494	16	56477033	G	A	0.491071	BBS2	56484386	56520283	-	ENST00000245157	1.04168e-08	cg03885664	56553530	56554075	+	1.32623e-35	0.999676
rs9938494	16	56477033	G	A	0.491071	BBS2	56484386	56520283	-	ENST00000245157	1.04168e-08	cg00876127	56553530	56554075	+	6.81888e-35	0.999676
rs9938494	16	56477033	G	A	0.491071	BBS2	56484386	56520283	-	ENST00000245157	1.04168e-08	cg00863378	56553530	56554075	+	2.68775e-12	0.999674
rs9938494	16	56477033	G	A	0.491071	BBS2	56484386	56520283	-	ENST00000245157	1.04168e-08	cg03619472	56484866	56485774	+	0.00701879	0.32849
rs9938494	16	56477033	G	A	0.491071	BBS2	56484386	56520283	-	ENST00000245157	1.04168e-08	cg02257550	56484866	56485774	+	0.00123648	0.583377
rs9938494	16	56477033	G	A	0.491071	BBS2	56484386	56520283	-	ENST00000245157	1.04168e-08	cg05053220	56458736	56459748	+	2.70683e-10	0.999636
rs9938494	16	56477033	G	A	0.491071	BBS2	56484386	56520283	-	ENST00000245157	1.04168e-08	cg08416650	55542921	55543274	+	0.00358039	0.422917
rs9938228	16	4480596	T	C	0.183219	NMRAL1	4469631	4474556	-	ENST00000575995	1.5513e-07	cg12031863	4587837	4588890	+	7.52385e-12	0.991185
rs9938228	16	4480596	T	C	0.183219	NMRAL1	4469631	4474556	-	ENST00000575995	1.5513e-07	cg09549813	4587837	4588890	+	1.69429e-16	0.991597
rs9938228	16	4480596	T	C	0.183219	NMRAL1	4469631	4474556	-	ENST00000575995	1.5513e-07	cg14951292	4526296	4526927	+	4.82966e-35	0.991598
rs9938228	16	4480596	T	C	0.183219	NMRAL1	4469631	4474556	-	ENST00000575995	1.5513e-07	cg08322289	4526296	4526927	+	0.000463483	0.165272
rs9938228	16	4480596	T	C	0.183219	NMRAL1	4469631	4474556	-	ENST00000575995	1.5513e-07	cg06139259	4526296	4526927	+	2.10603e-05	0.489024
rs9938228	16	4480596	T	C	0.183219	NMRAL1	4469631	4474556	-	ENST00000575995	1.5513e-07	cg01673284	4526296	4526927	+	8.19532e-13	0.991471
rs9938228	16	4480596	T	C	0.183219	NMRAL1	4469631	4474556	-	ENST00000575995	1.5513e-07	cg08345575	4524139	4524712	+	0.000540206	0.154877
rs9938228	16	4480596	T	C	0.183219	NMRAL1	4469631	4474556	-	ENST00000575995	1.5513e-07	cg02873098	4524139	4524712	+	3.2843e-19	0.991598
rs9938228	16	4480596	T	C	0.183219	NMRAL1	4469631	4474556	-	ENST00000575995	1.5513e-07	cg03299479	4465875	4466889	+	2.4926e-18	0.991598
rs9938228	16	4480596	T	C	0.183219	NMRAL1	4469631	4474556	-	ENST00000575995	1.5513e-07	cg00658411	4465875	4466889	+	1.95836e-24	0.991598
rs9934565	16	87730661	A	T	0.262363	KLHDC4	87707813	87765976	-	ENST00000347925	1.86103e-20	cg05830220	87754009	87754285	+	7.54007e-10	0.999832
rs9934565	16	87730661	A	T	0.262363	KLHDC4	87707813	87765976	-	ENST00000347925	1.86103e-20	cg01538731	87754009	87754285	+	1.0262e-10	0.999948
rs9934565	16	87730661	A	T	0.262363	KLHDC4	87707813	87765976	-	ENST00000347925	1.86103e-20	cg16433012	87741911	87742152	+	0.000285623	0.771274
rs9934565	16	87730661	A	T	0.262363	KLHDC4	87707813	87765976	-	ENST00000347925	1.86103e-20	cg09496634	87714601	87715315	+	0.00243997	0.503008
rs9934565	16	87730661	A	T	0.262363	KLHDC4	87707813	87765976	-	ENST00000347925	1.86103e-20	cg05571912	87714601	87715315	+	0.00724991	0.357646
rs9934565	16	87730661	A	T	0.262363	RP11-278A23.2	87739772	87747706	-	ENST00000563036	7.71444e-35	cg05830220	87754009	87754285	+	7.54007e-10	0.999832
rs9934565	16	87730661	A	T	0.262363	RP11-278A23.2	87739772	87747706	-	ENST00000563036	7.71444e-35	cg01538731	87754009	87754285	+	1.0262e-10	0.999948
rs9934565	16	87730661	A	T	0.262363	RP11-278A23.2	87739772	87747706	-	ENST00000563036	7.71444e-35	cg16433012	87741911	87742152	+	0.000285623	0.771274
rs9934565	16	87730661	A	T	0.262363	RP11-278A23.2	87739772	87747706	-	ENST00000563036	7.71444e-35	cg09496634	87714601	87715315	+	0.00243997	0.503008
rs9934565	16	87730661	A	T	0.262363	RP11-278A23.2	87739772	87747706	-	ENST00000563036	7.71444e-35	cg05571912	87714601	87715315	+	0.00724991	0.357646
rs9934565	16	87730661	A	T	0.262363	KLHDC4	87726822	87731006	-	ENST00000562872	3.17645e-29	cg05830220	87754009	87754285	+	7.54007e-10	0.999832
rs9934565	16	87730661	A	T	0.262363	KLHDC4	87726822	87731006	-	ENST00000562872	3.17645e-29	cg01538731	87754009	87754285	+	1.0262e-10	0.999948
rs9934565	16	87730661	A	T	0.262363	KLHDC4	87726822	87731006	-	ENST00000562872	3.17645e-29	cg16433012	87741911	87742152	+	0.000285623	0.771274
rs9934565	16	87730661	A	T	0.262363	KLHDC4	87726822	87731006	-	ENST00000562872	3.17645e-29	cg09496634	87714601	87715315	+	0.00243997	0.503008
rs9934565	16	87730661	A	T	0.262363	KLHDC4	87726822	87731006	-	ENST00000562872	3.17645e-29	cg05571912	87714601	87715315	+	0.00724991	0.357646
rs9933713	16	3470353	C	A	0.15942	NAA60	3458079	3486952	+	ENST00000575076	6.71118e-07	cg09048038	3507546	3508606	+	0.00340215	0.0238885
rs9933713	16	3470353	C	A	0.15942	NAA60	3458079	3486952	+	ENST00000575076	6.71118e-07	cg00033209	3507546	3508606	+	1.37736e-16	0.975711
rs9931084	16	4863153	A	G	0.282895	ROGDI	4796969	4802950	-	ENST00000322048	6.76569e-08	cg06399529	4896607	4898243	+	0.000774895	0.398584
rs9931084	16	4863153	A	G	0.282895	ROGDI	4796969	4802950	-	ENST00000322048	6.76569e-08	cg26586669	4852118	4853176	+	1.21501e-12	0.997958
rs9931084	16	4863153	A	G	0.282895	ROGDI	4796969	4802950	-	ENST00000322048	6.76569e-08	cg02411995	4852118	4853176	+	3.61838e-13	0.997963
rs9931084	16	4863153	A	G	0.282895	ROGDI	4796969	4802950	-	ENST00000322048	6.76569e-08	cg01871498	4852118	4853176	+	0.00159013	0.30564
rs9931084	16	4863153	A	G	0.282895	ROGDI	4796969	4802950	-	ENST00000322048	6.76569e-08	cg09338875	4818668	4819033	+	0.000539396	0.449175
rs9931084	16	4863153	A	G	0.282895	ROGDI	4796969	4802950	-	ENST00000322048	6.76569e-08	cg06965925	4818668	4819033	+	1.11844e-13	0.997965
rs9931084	16	4863153	A	G	0.282895	ROGDI	4796969	4802950	-	ENST00000322048	6.76569e-08	cg07427438	4816765	4817353	+	1.78598e-07	0.987089
rs9931084	16	4863153	A	G	0.282895	ROGDI	4796969	4802950	-	ENST00000322048	6.76569e-08	cg06576010	4465875	4466889	+	0.00626543	0.169356
rs9928889	16	10470629	T	A	0.39	ATF7IP2	10430596	10483637	+	ENST00000324570	1.87042e-08	cg00966255	10479687	10480254	+	0.00212893	0.452167
rs9916679	17	27652190	C	A	0.477113	LGALS9DP	27746133	27754954	+	ENST00000580112	1.20511e-09	cg22176097	27229476	27230178	+	0.00858992	0.34684
rs9912311	17	47469766	T	C	0.245179	EFCAB13	47324026	47430710	+	ENST00000517484	5.97769e-07	cg21476673	46691521	46692097	+	0.00230217	0.0872347
rs9909443	17	75312265	C	T	0.487544	SLC25A19	75283566	75289360	-	ENST00000581988	2.19526e-08	cg01359015	74467828	74468156	+	0.00623467	0.313105
rs9909115	17	15697583	G	A	0.245879	ZNF286A	15699578	15720782	+	ENST00000421016	8.63778e-09	cg27565246	15652535	15653138	+	0.000321914	0.620269
rs9909115	17	15697583	G	A	0.245879	ZNF286A	15699578	15720782	+	ENST00000421016	8.63778e-09	cg04961665	15652535	15653138	+	4.57991e-06	0.946688
rs9909115	17	15697583	G	A	0.245879	ZNF286A	15699578	15720782	+	ENST00000421016	8.63778e-09	cg03746126	15652535	15653138	+	0.00250625	0.345379
rs9909115	17	15697583	G	A	0.245879	ZNF286A	15699578	15720782	+	ENST00000421016	8.63778e-09	cg04197482	15607553	15608399	+	0.000232432	0.661954
rs9908460	17	5466004	G	A	0.477113	RP11-420A6.2	5364316	5371626	-	ENST00000572792	1.22923e-05	cg14270556	5371849	5372318	+	0.000366806	0.111156
rs9908460	17	5466004	G	A	0.477113	RP11-420A6.2	5364316	5371626	-	ENST00000572792	1.22923e-05	cg20137147	5342129	5342631	+	0.00467042	0.0257455
rs9908460	17	5466004	G	A	0.477113	RP11-420A6.2	5364316	5371626	-	ENST00000572792	1.22923e-05	cg07967207	5185520	5185873	+	0.0010563	0.0611983
rs9908460	17	5466004	G	A	0.477113	RP11-420A6.2	5364316	5371626	-	ENST00000572792	1.22923e-05	cg21557914	4900358	4901798	+	0.00734749	0.0197549
rs9908460	17	5466004	G	A	0.477113	RP11-420A6.2	5364316	5371626	-	ENST00000572792	1.22923e-05	cg03933810	4634568	4635230	+	0.00829638	0.018404
rs9904909	17	43029881	A	G	0.375394	NBR2	43125641	43140333	+	ENST00000356906	4.06711e-06	cg16351569	43449055	43449286	+	0.00976231	0.0279366
rs9904453	17	80202780	T	C	0.24162	SGSH	80213833	80220331	-	ENST00000572208	7.51464e-07	cg20407796	80989060	80989392	+	0.00272092	0.0697852
rs9904453	17	80202780	T	C	0.24162	SGSH	80213833	80220331	-	ENST00000572208	7.51464e-07	cg11282657	79614851	79615559	+	0.00437011	0.0549337
rs9901890	17	75545694	A	G	0.103004	CASKIN2	75500262	75515583	-	ENST00000321617	2.49259e-09	cg20104688	76183078	76183449	+	0.00478985	0.0473624
rs9899649	17	19350300	C	T	0.150943	RNF112	19411195	19417276	+	ENST00000461366	1.23402e-08	cg27156510	19281001	19282541	+	2.16238e-08	0.970296
rs9899649	17	19350300	C	T	0.150943	RNF112	19411195	19417276	+	ENST00000461366	1.23402e-08	cg13628100	19015447	19015696	+	0.00352729	0.106837
rs9899649	17	19350300	C	T	0.150943	RNF112	19411195	19417276	+	ENST00000461366	1.23402e-08	cg05838959	19014145	19014604	+	0.00469969	0.0949529
rs9896441	17	16073729	C	T	0.226331	ADORA2B	15973864	15975737	+	ENST00000582124	3.49032e-07	cg08125503	16118276	16119510	+	0.00137848	0.120815
rs9890153	17	75271088	A	C	0.196721	MIF4GD	75266233	75270248	-	ENST00000618645	2.81739e-07	cg01359015	74467828	74468156	+	0.00694813	0.0444726
rs9886975	3	195608718	G	T	0.290598	RP11-141C7.3	195650147	195651472	-	ENST00000603917	8.86125e-09	cg14561079	195681289	195681563	+	0.000275919	0.703173
rs9886975	3	195608718	G	T	0.290598	RP11-141C7.3	195650147	195651472	-	ENST00000603917	8.86125e-09	cg03732638	195681289	195681563	+	1.53645e-08	0.998186
rs9886975	3	195608718	G	T	0.290598	RP11-141C7.3	195650147	195651472	-	ENST00000603917	8.86125e-09	cg19955173	195600846	195602361	+	0.00470014	0.318646
rs9886975	3	195608718	G	T	0.290598	RP11-141C7.3	195650147	195651472	-	ENST00000603917	8.86125e-09	cg23170091	195488596	195489381	+	0.00229667	0.412022
rs9886975	3	195608718	G	T	0.290598	RP11-141C7.3	195650147	195651472	-	ENST00000603917	8.86125e-09	cg16034541	195488596	195489381	+	0.00341984	0.358699
rs9886975	3	195608718	G	T	0.290598	RP11-141C7.3	195650147	195651472	-	ENST00000603917	8.86125e-09	cg01784063	195488596	195489381	+	0.000274304	0.703884
rs9886975	3	195608718	G	T	0.290598	RP11-141C7.3	195650147	195651472	-	ENST00000603917	8.86125e-09	cg19984853	195477712	195477983	+	0.00831636	0.253795
rs9886975	3	195608718	G	T	0.290598	RP11-141C7.3	195650147	195651472	-	ENST00000603917	8.86125e-09	cg01889684	195477712	195477983	+	2.72358e-09	0.998992
rs9886975	3	195608718	G	T	0.290598	RP11-141C7.3	195650147	195651472	-	ENST00000603917	8.86125e-09	cg22891161	195452005	195452645	+	0.00992919	0.235665
rs9886975	3	195608718	G	T	0.290598	RP11-141C7.3	195650147	195651472	-	ENST00000603917	8.86125e-09	cg06235246	195384522	195385580	+	4.74322e-09	0.998817
rs9886975	3	195608718	G	T	0.290598	RP11-141C7.3	195650147	195651472	-	ENST00000603917	8.86125e-09	cg16702191	195358441	195358686	+	6.36817e-05	0.847779
rs9886975	3	195608718	G	T	0.290598	RP11-141C7.3	195650147	195651472	-	ENST00000603917	8.86125e-09	cg18535702	195351370	195351961	+	5.12518e-06	0.960641
rs9886975	3	195608718	G	T	0.290598	RP11-141C7.3	195650147	195651472	-	ENST00000603917	8.86125e-09	cg25512381	195345953	195346308	+	1.6269e-06	0.97945
rs9886975	3	195608718	G	T	0.290598	RP11-141C7.3	195650147	195651472	-	ENST00000603917	8.86125e-09	cg10283879	195345953	195346308	+	0.00264443	0.392792
rs9886975	3	195608718	G	T	0.290598	RP11-141C7.3	195650147	195651472	-	ENST00000603917	8.86125e-09	cg07615127	195345953	195346308	+	3.79202e-09	0.998895
rs9886975	3	195608718	G	T	0.290598	RP11-141C7.3	195650147	195651472	-	ENST00000603917	8.86125e-09	cg06184870	195345953	195346308	+	4.79641e-07	0.989694
rs9886975	3	195608718	G	T	0.290598	RP11-141C7.3	195650147	195651472	-	ENST00000603917	8.86125e-09	cg05051571	195345953	195346308	+	2.66545e-08	0.997698
rs9886961	3	195613938	C	T	0.194719	SDHAP2	195658097	195685904	+	ENST00000455183	1.24912e-08	cg18918831	195489670	195489943	+	2.09765e-09	0.996032
rs9886961	3	195613938	C	T	0.194719	SDHAP2	195658097	195685904	+	ENST00000455183	1.24912e-08	cg18713687	195489670	195489943	+	1.00104e-08	0.993297
rs9886961	3	195613938	C	T	0.194719	SDHAP2	195658097	195685904	+	ENST00000455183	1.24912e-08	cg13752114	195489670	195489943	+	4.39326e-09	0.995017
rs9886961	3	195613938	C	T	0.194719	SDHAP2	195658097	195685904	+	ENST00000455183	1.24912e-08	cg07341007	195489670	195489943	+	1.21582e-09	0.996562
rs9886961	3	195613938	C	T	0.194719	SDHAP2	195658097	195685904	+	ENST00000455183	1.24912e-08	cg23170091	195488596	195489381	+	1.87642e-08	0.991373
rs9886961	3	195613938	C	T	0.194719	SDHAP2	195658097	195685904	+	ENST00000455183	1.24912e-08	cg16358155	195488596	195489381	+	1.55651e-09	0.996341
rs9886961	3	195613938	C	T	0.194719	SDHAP2	195658097	195685904	+	ENST00000455183	1.24912e-08	cg16034541	195488596	195489381	+	4.87175e-07	0.960676
rs9886961	3	195613938	C	T	0.194719	SDHAP2	195658097	195685904	+	ENST00000455183	1.24912e-08	cg05834845	195488596	195489381	+	1.1862e-08	0.992839
rs9886961	3	195613938	C	T	0.194719	SDHAP2	195658097	195685904	+	ENST00000455183	1.24912e-08	cg01784063	195488596	195489381	+	7.80154e-07	0.950486
rs9886961	3	195613938	C	T	0.194719	SDHAP2	195658097	195685904	+	ENST00000455183	1.24912e-08	cg01310397	195488596	195489381	+	2.2819e-09	0.995936
rs9886961	3	195613938	C	T	0.194719	SDHAP2	195658097	195685904	+	ENST00000455183	1.24912e-08	cg01889684	195477712	195477983	+	0.00257904	0.222221
rs9886961	3	195613938	C	T	0.194719	SDHAP2	195658097	195685904	+	ENST00000455183	1.24912e-08	cg15646411	195384522	195385580	+	0.00149576	0.273702
rs9886961	3	195613938	C	T	0.194719	SDHAP2	195658097	195685904	+	ENST00000455183	1.24912e-08	cg18535702	195351370	195351961	+	1.12134e-06	0.940903
rs9886961	3	195613938	C	T	0.194719	SDHAP2	195658097	195685904	+	ENST00000455183	1.24912e-08	cg25512381	195345953	195346308	+	6.99838e-09	0.994138
rs9886961	3	195613938	C	T	0.194719	SDHAP2	195658097	195685904	+	ENST00000455183	1.24912e-08	cg07615127	195345953	195346308	+	0.00871874	0.134354
rs9886961	3	195613938	C	T	0.194719	SDHAP2	195658097	195685904	+	ENST00000455183	1.24912e-08	cg14973369	195162892	195164119	+	0.00924899	0.130994
rs9885672	6	109786314	T	C	0.334034	FIG4	109786007	109791571	+	ENST00000419951	3.22236e-06	cg17706411	109776195	109777645	+	0.00565698	0.0380043
rs9884591	4	82970893	C	T	0.498201	THAP9-AS1	82893010	82900960	-	ENST00000504520	1.47417e-12	cg19556948	83933333	83934370	+	0.00116404	0.657943
rs9884591	4	82970893	C	T	0.498201	THAP9-AS1	82893010	82900960	-	ENST00000504520	1.47417e-12	cg27147000	83719010	83720241	+	0.000308799	0.813756
rs9850785	3	33518130	A	G	0.28169	UBP1	33388339	33398438	-	ENST00000492136	2.98527e-07	cg02341182	33480999	33482139	+	4.44542e-05	0.635527
rs9849301	3	158727071	C	T	0.261161	LXN	158666415	158672693	-	ENST00000264265	2.17645e-08	cg13419925	158519510	158520329	+	0.00510002	0.232002
rs9849301	3	158727071	C	T	0.261161	LXN	158666415	158672693	-	ENST00000264265	2.17645e-08	cg01971181	158519510	158520329	+	2.26412e-05	0.864232
rs9849301	3	158727071	C	T	0.261161	LXN	158666415	158672693	-	ENST00000264265	2.17645e-08	cg18349298	158449796	158450597	+	6.68286e-08	0.993536
rs9849301	3	158727071	C	T	0.261161	LXN	158666415	158672693	-	ENST00000264265	2.17645e-08	cg09503974	158449796	158450597	+	0.00921326	0.179742
rs9849301	3	158727071	C	T	0.261161	LXN	158666415	158672693	-	ENST00000264265	2.17645e-08	cg08697665	158449796	158450597	+	6.97358e-16	0.998774
rs9849301	3	158727071	C	T	0.261161	LXN	158666415	158672693	-	ENST00000264265	2.17645e-08	cg04481170	158449796	158450597	+	1.09595e-17	0.998774
rs9830096	3	122811722	A	G	0.146947	HSPBAP1	122740004	122793824	-	ENST00000306103	1.40389e-06	cg09690321	122399656	122400190	+	0.00782428	0.00932008
rs9830096	3	122811722	A	G	0.146947	HSPBAP1	122740004	122793824	-	ENST00000306103	1.40389e-06	cg00926285	122399656	122400190	+	0.00291133	0.014474
rs9830096	3	122811722	A	G	0.146947	HSPBAP1	122740004	122793824	-	ENST00000306103	1.40389e-06	cg07704549	122102852	122103198	+	0.00609654	0.0104092
rs9827766	3	108242594	T	G	0.221386	IFT57	108160813	108222570	-	ENST00000264538	8.57199e-19	cg09227934	107809376	107810543	+	1.2345e-12	0.999993
rs9824098	3	62281124	C	T	0.318584	C3orf14	62318974	62333426	+	ENST00000462069	1.79333e-09	cg00571041	62354292	62355012	+	0.00935055	0.303464
rs9824098	3	62281124	C	T	0.318584	C3orf14	62318974	62333426	+	ENST00000462069	1.79333e-09	cg26896572	62304515	62304780	+	0.00128733	0.576628
rs9815500	3	121632633	T	C	0.311404	FBXO40	121593120	121630295	+	ENST00000338040	8.52563e-06	cg23232188	121553821	121554236	+	0.00732986	0.0173298
rs9815500	3	121632633	T	C	0.311404	FBXO40	121593120	121630295	+	ENST00000338040	8.52563e-06	cg01951420	121553821	121554236	+	1.2583e-13	0.968832
rs9815130	3	58685219	G	A	0.140078	FAM3D	58633947	58666848	-	ENST00000358781	1.70114e-11	cg16157821	58419177	58419818	+	0.00620093	0.267272
rs9814298	3	44830407	T	A	0.47028	ZNF501	44729632	44734299	+	ENST00000491543	5.82423e-07	cg25593573	45077070	45077690	+	0.00703845	0.107688
rs9814298	3	44830407	T	A	0.47028	ZNF501	44729632	44734299	+	ENST00000491543	5.82423e-07	cg06636831	45077070	45077690	+	0.00504399	0.128371
rs9814298	3	44830407	T	A	0.47028	ZNF501	44729632	44734299	+	ENST00000491543	5.82423e-07	cg04508804	45077070	45077690	+	0.00831939	0.0985019
rs9814298	3	44830407	T	A	0.47028	ZNF501	44729632	44734299	+	ENST00000491543	5.82423e-07	cg04682845	44902960	44903623	+	0.000148628	0.560959
rs9814298	3	44830407	T	A	0.47028	ZNF501	44729632	44734299	+	ENST00000491543	5.82423e-07	cg15225532	44802853	44803618	+	0.000256301	0.476731
rs9814298	3	44830407	T	A	0.47028	ZNF501	44729632	44734299	+	ENST00000491543	5.82423e-07	cg09333631	44802853	44803618	+	0.00599081	0.117282
rs9814298	3	44830407	T	A	0.47028	ZNF501	44729632	44734299	+	ENST00000491543	5.82423e-07	cg15131977	44770937	44771137	+	0.00460997	0.134534
rs9814298	3	44830407	T	A	0.47028	ZNF501	44729632	44734299	+	ENST00000491543	5.82423e-07	cg14955531	44770937	44771137	+	5.62546e-06	0.906543
rs9814298	3	44830407	T	A	0.47028	ZNF501	44729632	44734299	+	ENST00000491543	5.82423e-07	cg11571943	44770937	44771137	+	0.00648503	0.11247
rs9814298	3	44830407	T	A	0.47028	ZNF501	44729632	44734299	+	ENST00000491543	5.82423e-07	cg10108389	44770937	44771137	+	3.93254e-09	0.994745
rs9814298	3	44830407	T	A	0.47028	ZNF501	44729632	44734299	+	ENST00000491543	5.82423e-07	cg07613233	44770937	44771137	+	0.00525873	0.125601
rs9814298	3	44830407	T	A	0.47028	ZNF501	44729632	44734299	+	ENST00000491543	5.82423e-07	cg04389838	44770937	44771137	+	1.39932e-10	0.995564
rs9814298	3	44830407	T	A	0.47028	ZNF501	44729632	44734299	+	ENST00000491543	5.82423e-07	cg26781129	44754100	44754399	+	3.04824e-06	0.933511
rs9814298	3	44830407	T	A	0.47028	ZNF501	44729632	44734299	+	ENST00000491543	5.82423e-07	cg25151919	44754100	44754399	+	1.13355e-07	0.987662
rs9814298	3	44830407	T	A	0.47028	ZNF501	44729632	44734299	+	ENST00000491543	5.82423e-07	cg21672276	44754100	44754399	+	4.12937e-07	0.97751
rs9814298	3	44830407	T	A	0.47028	ZNF501	44729632	44734299	+	ENST00000491543	5.82423e-07	cg19539664	44754100	44754399	+	0.000212393	0.505847
rs9814298	3	44830407	T	A	0.47028	ZNF501	44729632	44734299	+	ENST00000491543	5.82423e-07	cg18722847	44754100	44754399	+	4.81011e-10	0.995433
rs9814298	3	44830407	T	A	0.47028	ZNF501	44729632	44734299	+	ENST00000491543	5.82423e-07	cg17279458	44754100	44754399	+	3.75825e-13	0.995669
rs9814298	3	44830407	T	A	0.47028	ZNF501	44729632	44734299	+	ENST00000491543	5.82423e-07	cg15687855	44754100	44754399	+	4.09362e-13	0.995668
rs9814298	3	44830407	T	A	0.47028	ZNF501	44729632	44734299	+	ENST00000491543	5.82423e-07	cg14768256	44754100	44754399	+	9.03039e-06	0.878974
rs9814298	3	44830407	T	A	0.47028	ZNF501	44729632	44734299	+	ENST00000491543	5.82423e-07	cg11003573	44754100	44754399	+	1.64632e-11	0.995644
rs9814298	3	44830407	T	A	0.47028	ZNF501	44729632	44734299	+	ENST00000491543	5.82423e-07	cg10263370	44754100	44754399	+	1.89078e-12	0.995664
rs9814298	3	44830407	T	A	0.47028	ZNF501	44729632	44734299	+	ENST00000491543	5.82423e-07	cg04974323	44754100	44754399	+	0.00106052	0.275073
rs9814298	3	44830407	T	A	0.47028	ZNF501	44729632	44734299	+	ENST00000491543	5.82423e-07	cg24824287	44726929	44727237	+	0.000141515	0.568449
rs9814298	3	44830407	T	A	0.47028	ZNF501	44729632	44734299	+	ENST00000491543	5.82423e-07	cg24158187	44726929	44727237	+	0.0093782	0.0923749
rs9814298	3	44830407	T	A	0.47028	ZNF501	44729632	44734299	+	ENST00000491543	5.82423e-07	cg01657207	44690127	44690587	+	0.000119219	0.59438
rs9814298	3	44830407	T	A	0.47028	ZNF501	44729632	44734299	+	ENST00000491543	5.82423e-07	cg24130043	44666478	44666820	+	1.48932e-07	0.986142
rs9814298	3	44830407	T	A	0.47028	ZNF501	44729632	44734299	+	ENST00000491543	5.82423e-07	cg17215446	44666478	44666820	+	1.71059e-08	0.993285
rs9814298	3	44830407	T	A	0.47028	ZNF501	44729632	44734299	+	ENST00000491543	5.82423e-07	cg10265740	44622587	44622866	+	0.000127883	0.583822
rs9814298	3	44830407	T	A	0.47028	ZNF501	44729632	44734299	+	ENST00000491543	5.82423e-07	cg06792262	44622587	44622866	+	3.71964e-05	0.751513
rs9814298	3	44830407	T	A	0.47028	ZNF501	44729632	44734299	+	ENST00000491543	5.82423e-07	cg21867345	44596536	44597018	+	1.86785e-06	0.9494
rs9814298	3	44830407	T	A	0.47028	ZNF501	44729632	44734299	+	ENST00000491543	5.82423e-07	cg13540256	44596536	44597018	+	0.000514483	0.371888
rs9814298	3	44830407	T	A	0.47028	ZNF501	44729632	44734299	+	ENST00000491543	5.82423e-07	cg06566994	44596536	44597018	+	0.000797767	0.31125
rs9814298	3	44830407	T	A	0.47028	ZNF501	44729632	44734299	+	ENST00000491543	5.82423e-07	cg03795847	44596536	44597018	+	1.34522e-05	0.850344
rs9814298	3	44830407	T	A	0.47028	ZNF501	44729632	44734299	+	ENST00000491543	5.82423e-07	cg03646916	44596536	44597018	+	5.38617e-07	0.974216
rs9814298	3	44830407	T	A	0.47028	ZNF501	44729632	44734299	+	ENST00000491543	5.82423e-07	cg01559446	44596536	44597018	+	0.00178077	0.216564
rs9811216	3	169769713	T	C	0.47028	ACTRT3	169766922	169769895	-	ENST00000330368	3.661e-06	cg12324144	169529876	169530435	+	9.86352e-06	0.708763
rs9811216	3	169769713	T	C	0.47028	ACTRT3	169766922	169769895	-	ENST00000330368	3.661e-06	cg10994914	169529876	169530435	+	1.78387e-06	0.871212
rs9811216	3	169769713	T	C	0.47028	ACTRT3	169766922	169769895	-	ENST00000330368	3.661e-06	cg08193579	169529876	169530435	+	5.37377e-06	0.778829
rs9811216	3	169769713	T	C	0.47028	ACTRT3	169766922	169769895	-	ENST00000330368	3.661e-06	cg03369965	169529876	169530435	+	0.00126263	0.108052
rs9811216	3	169769713	T	C	0.47028	ACTRT3	169766922	169769895	-	ENST00000330368	3.661e-06	cg02860240	169529876	169530435	+	0.000567896	0.165189
rs9811216	3	169769713	T	C	0.47028	ACTRT3	169766922	169769895	-	ENST00000330368	3.661e-06	cg00832555	169529876	169530435	+	0.00465477	0.0520514
rs9810011	3	72061301	G	A	0.304348	LINC00877	72097729	72100957	-	ENST00000488545	4.30993e-07	cg15477011	71630574	71633217	+	0.00311979	0.127055
rs979259	15	51667233	A	G	0.23796	SCG3	51681354	51721031	+	ENST00000220478	9.35884e-12	cg19686152	52121817	52122452	+	0.000161464	0.806924
rs979259	15	51667233	A	G	0.23796	SCG3	51681354	51721031	+	ENST00000220478	9.35884e-12	cg02253142	52043423	52044447	+	0.000538072	0.682565
rs979259	15	51667233	A	G	0.23796	SCG3	51681354	51721031	+	ENST00000220478	9.35884e-12	cg20918537	51914168	51915396	+	2.08008e-34	0.999982
rs9790789	4	26860034	A	C	0.245179	RP11-293A21.1	26859807	26860581	-	ENST00000489096	5.77798e-07	cg13621396	26862032	26863238	+	5.46384e-09	0.984291
rs9787897	11	74948257	A	T	0.431208	XRRA1	74909920	74949075	-	ENST00000533598	3.10006e-10	cg09114833	74699816	74700186	+	0.000397448	0.779515
rs9787897	11	74948257	A	T	0.431208	XRRA1	74909920	74949075	-	ENST00000533598	3.10006e-10	cg18145911	74659932	74660373	+	0.0015523	0.605458
rs9787897	11	74948257	A	T	0.431208	XRRA1	74909920	74949075	-	ENST00000533598	3.10006e-10	cg17700453	74659932	74660373	+	5.29983e-11	0.999952
rs9787897	11	74948257	A	T	0.431208	XRRA1	74909920	74949075	-	ENST00000533598	3.10006e-10	cg13987042	74659932	74660373	+	0.00568958	0.412462
rs9787897	11	74948257	A	T	0.431208	XRRA1	74909920	74949075	-	ENST00000533598	3.10006e-10	cg02673002	74459859	74460558	+	1.63709e-33	0.999964
rs9787897	11	74948257	A	T	0.431208	XRRA1	74909920	74949075	-	ENST00000533598	3.10006e-10	cg01103253	74442261	74442874	+	0.000286826	0.812187
rs975537	7	30657741	T	A	0.142857	AC005154.6	30516310	30562825	-	ENST00000434399	7.50685e-07	cg07186765	30634125	30635058	+	0.00015211	0.0650977
rs975537	7	30657741	T	A	0.142857	AC005154.6	30516310	30562825	-	ENST00000434399	7.50685e-07	cg21491201	30543985	30545005	+	0.000552832	0.0370194
rs975537	7	30657741	T	A	0.142857	AC005154.6	30516310	30562825	-	ENST00000434399	7.50685e-07	cg16149129	30323918	30325641	+	0.00848453	0.011112
rs9749017	19	45434762	T	A	0.277533	ERCC1	45409669	45424367	-	ENST00000589165	7.07962e-09	cg17716663	45975849	45976262	+	0.00308316	0.370423
rs9749017	19	45434762	T	A	0.277533	ERCC1	45409669	45424367	-	ENST00000589165	7.07962e-09	cg23347323	45909063	45910124	+	9.73174e-05	0.808528
rs9738812	12	8368025	C	T	0.234957	LINC00937	8356964	8374513	-	ENST00000537659	1.47208e-08	cg05494709	8395052	8396713	+	0.000940472	0.414243
rs9719231	7	521433	G	T	0.227941	HRAT92	520392	525232	+	ENST00000452622	1.1253e-06	cg15094211	1250827	1251141	+	0.00885745	0.0278185
rs9719231	7	521433	G	T	0.227941	HRAT92	520392	525232	+	ENST00000452622	1.1253e-06	cg11797656	751713	752150	+	0.00851266	0.0283825
rs9719231	7	521433	G	T	0.227941	HRAT92	520392	525232	+	ENST00000452622	1.1253e-06	cg18237545	556612	562845	+	4.12328e-16	0.984645
rs9719231	7	521433	G	T	0.227941	HRAT92	520392	525232	+	ENST00000452622	1.1253e-06	cg15567368	556612	562845	+	5.3403e-30	0.984646
rs9719231	7	521433	G	T	0.227941	HRAT92	520392	525232	+	ENST00000452622	1.1253e-06	cg15254822	556612	562845	+	9.97802e-06	0.52893
rs9712275	2	198042419	C	T	0.243767	PLCL1	197804703	198148401	+	ENST00000428675	2.79725e-15	cg03559686	198380424	198381301	+	0.00677146	0.359654
rs9692553	7	142705770	C	T	0.234957	TRBV28	142720661	142721160	+	ENST00000390400	7.73071e-08	cg21847267	143042509	143042867	+	0.00556256	0.126659
rs9672043	14	104714147	C	T	0.161172	INF2	104689607	104722535	+	ENST00000330634	9.1108e-09	cg19645788	105240170	105240429	+	1.95231e-10	0.995647
rs9672043	14	104714147	C	T	0.161172	INF2	104689607	104722535	+	ENST00000330634	9.1108e-09	cg23176538	105239264	105239591	+	3.28678e-06	0.828461
rs9672043	14	104714147	C	T	0.161172	INF2	104689607	104722535	+	ENST00000330634	9.1108e-09	cg14184729	105239264	105239591	+	8.58109e-05	0.494675
rs9672043	14	104714147	C	T	0.161172	INF2	104689607	104722535	+	ENST00000330634	9.1108e-09	cg04578317	105189928	105190864	+	0.000991039	0.230783
rs9672043	14	104714147	C	T	0.161172	INF2	104689607	104722535	+	ENST00000330634	9.1108e-09	cg23956771	105186699	105187746	+	0.00592878	0.114106
rs9672043	14	104714147	C	T	0.161172	INF2	104689607	104722535	+	ENST00000330634	9.1108e-09	cg23343291	105186699	105187746	+	1.15107e-05	0.723305
rs9672043	14	104714147	C	T	0.161172	INF2	104689607	104722535	+	ENST00000330634	9.1108e-09	cg02918593	105186699	105187746	+	0.000214874	0.385224
rs9672043	14	104714147	C	T	0.161172	INF2	104689607	104722535	+	ENST00000330634	9.1108e-09	cg02008936	105186699	105187746	+	0.0003305	0.3372
rs9672043	14	104714147	C	T	0.161172	INF2	104689607	104722535	+	ENST00000330634	9.1108e-09	cg27286011	105167664	105168129	+	2.0122e-06	0.85991
rs9672043	14	104714147	C	T	0.161172	INF2	104689607	104722535	+	ENST00000330634	9.1108e-09	cg11730703	105167664	105168129	+	4.39578e-06	0.807288
rs9672043	14	104714147	C	T	0.161172	INF2	104689607	104722535	+	ENST00000330634	9.1108e-09	cg23998240	105167278	105167501	+	0.00203464	0.175588
rs9672043	14	104714147	C	T	0.161172	INF2	104689607	104722535	+	ENST00000330634	9.1108e-09	cg13578465	105167278	105167501	+	4.58017e-06	0.804138
rs9672043	14	104714147	C	T	0.161172	INF2	104689607	104722535	+	ENST00000330634	9.1108e-09	cg01836137	105167278	105167501	+	6.64688e-06	0.773813
rs9672043	14	104714147	C	T	0.161172	INF2	104689607	104722535	+	ENST00000330634	9.1108e-09	cg20267932	105155521	105156573	+	2.84777e-05	0.626528
rs9672043	14	104714147	C	T	0.161172	INF2	104689607	104722535	+	ENST00000330634	9.1108e-09	cg16004738	105155521	105156573	+	0.00034084	0.333882
rs9672043	14	104714147	C	T	0.161172	INF2	104689607	104722535	+	ENST00000330634	9.1108e-09	cg02305961	105155521	105156573	+	0.00475122	0.124979
rs9672043	14	104714147	C	T	0.161172	INF2	104689607	104722535	+	ENST00000330634	9.1108e-09	cg23939673	103739579	103740892	+	0.00993219	0.0920808
rs9668831	12	101690000	A	C	0.215385	CHPT1	101697673	101727039	+	ENST00000549872	1.71092e-06	cg12924262	102091045	102092366	+	0.00182649	0.0441303
rs9668804	12	1866844	G	A	0.106383	LRTM2	1820268	1836752	+	ENST00000543818	3.1631e-06	cg13038422	1973740	1974958	+	9.83212e-06	0.0381858
rs9653103	19	34413634	C	G	0.0636792	KIAA0355	34254538	34355586	+	ENST00000299505	5.82191e-07	cg10771931	34972055	34973645	+	0.00343171	0.0014618
rs9653103	19	34413634	C	G	0.0636792	KIAA0355	34254538	34355586	+	ENST00000299505	5.82191e-07	cg23351289	34850072	34850587	+	0.00738173	0.00117109
rs9653103	19	34413634	C	G	0.0636792	KIAA0355	34254538	34355586	+	ENST00000299505	5.82191e-07	cg12115869	34745219	34746204	+	0.00631391	0.00122495
rs9641593	7	118182328	C	G	0.227941	LSM8	118184168	118188405	+	ENST00000411938	3.16775e-07	cg26931202	117854129	117854721	+	0.00459083	0.0718325
rs9641593	7	118182328	C	G	0.227941	LSM8	118184168	118188405	+	ENST00000411938	3.16775e-07	cg09505788	117854129	117854721	+	0.00382552	0.0785213
rs9641593	7	118182328	C	G	0.227941	LSM8	118184168	118188405	+	ENST00000411938	3.16775e-07	cg08545129	117854129	117854721	+	8.67386e-08	0.961899
rs9634316	12	109968850	T	G	0.0913706	ANKRD13A	110036216	110038006	+	ENST00000553246	2.56667e-11	cg10738648	110887862	110888245	+	0.00642887	0.104697
rs9634316	12	109968850	T	G	0.0913706	ANKRD13A	110036216	110038006	+	ENST00000553246	2.56667e-11	cg10240950	110486084	110486574	+	1.66625e-06	0.716599
rs9634316	12	109968850	T	G	0.0913706	ANKRD13A	110036216	110038006	+	ENST00000553246	2.56667e-11	cg20045970	110318012	110318778	+	4.51828e-05	0.420765
rs9634316	12	109968850	T	G	0.0913706	ANKRD13A	110036216	110038006	+	ENST00000553246	2.56667e-11	cg05155784	110318012	110318778	+	5.07107e-05	0.410237
rs962919	19	17191054	G	A	0.318584	MYO9B	17184512	17186000	+	ENST00000601490	3.87223e-07	cg05315206	17958491	17958808	+	0.00948251	0.080687
rs962919	19	17191054	G	A	0.318584	MYO9B	17184512	17186000	+	ENST00000601490	3.87223e-07	cg13978566	17716645	17717531	+	0.00969947	0.0797465
rs962919	19	17191054	G	A	0.318584	MYO9B	17184512	17186000	+	ENST00000601490	3.87223e-07	cg04249142	17355182	17356471	+	0.00285129	0.148394
rs962919	19	17191054	G	A	0.318584	MYO9B	17184512	17186000	+	ENST00000601490	3.87223e-07	cg25689649	17336907	17337868	+	0.00307354	0.143009
rs962919	19	17191054	G	A	0.318584	MYO9B	17184512	17186000	+	ENST00000601490	3.87223e-07	cg01263077	17316758	17317205	+	3.36197e-17	0.995226
rs9625292	22	21002636	T	A	0.456767	THAP7-AS1	21001923	21003272	+	ENST00000429962	3.54444e-09	cg16589802	21399980	21400270	+	7.13821e-05	0.902578
rs9625292	22	21002636	T	A	0.456767	THAP7-AS1	21001923	21003272	+	ENST00000429962	3.54444e-09	cg15169469	21399980	21400270	+	2.22663e-06	0.987945
rs9625292	22	21002636	T	A	0.456767	THAP7-AS1	21001923	21003272	+	ENST00000429962	3.54444e-09	cg25214792	21368198	21368771	+	0.00109827	0.629689
rs9625292	22	21002636	T	A	0.456767	THAP7-AS1	21001923	21003272	+	ENST00000429962	3.54444e-09	cg19592945	21368198	21368771	+	0.000241299	0.812513
rs9625292	22	21002636	T	A	0.456767	THAP7-AS1	21001923	21003272	+	ENST00000429962	3.54444e-09	cg13460740	21368198	21368771	+	0.000453727	0.745555
rs9625292	22	21002636	T	A	0.456767	THAP7-AS1	21001923	21003272	+	ENST00000429962	3.54444e-09	cg12869362	21368198	21368771	+	0.000205269	0.82735
rs9625292	22	21002636	T	A	0.456767	THAP7-AS1	21001923	21003272	+	ENST00000429962	3.54444e-09	cg17353431	21355974	21356824	+	3.9161e-08	0.998928
rs9625292	22	21002636	T	A	0.456767	THAP7-AS1	21001923	21003272	+	ENST00000429962	3.54444e-09	cg07490142	21355974	21356824	+	1.14533e-08	0.999423
rs9625292	22	21002636	T	A	0.456767	THAP7-AS1	21001923	21003272	+	ENST00000429962	3.54444e-09	cg06040980	21355974	21356824	+	0.000623885	0.706502
rs9625292	22	21002636	T	A	0.456767	THAP7-AS1	21001923	21003272	+	ENST00000429962	3.54444e-09	cg24755053	20939103	20939353	+	0.00500462	0.403968
rs9624257	22	23646290	T	C	0.090708	KB-1572G7.5	23607042	23608407	+	ENST00000614827	1.89093e-07	cg05281340	24191548	24191985	+	0.00827949	0.00500245
rs9620341	22	23970400	G	A	0.146341	GSTT2B	23957415	23961186	-	ENST00000290765	1.29147e-15	cg24330042	24384135	24384405	+	0.00738758	0.296555
rs9620341	22	23970400	G	A	0.146341	GSTT2B	23957415	23961186	-	ENST00000290765	1.29147e-15	cg17005068	24384135	24384405	+	9.49778e-05	0.757672
rs9620341	22	23970400	G	A	0.146341	GSTT2B	23957415	23961186	-	ENST00000290765	1.29147e-15	cg25703541	24372913	24373725	+	1.68046e-05	0.876243
rs9620341	22	23970400	G	A	0.146341	GSTT2B	23957415	23961186	-	ENST00000290765	1.29147e-15	cg24565820	24372913	24373725	+	0.00444016	0.346281
rs9620341	22	23970400	G	A	0.146341	GSTT2B	23957415	23961186	-	ENST00000290765	1.29147e-15	cg21256200	24372913	24373725	+	0.000998384	0.511239
rs9620341	22	23970400	G	A	0.146341	GSTT2B	23957415	23961186	-	ENST00000290765	1.29147e-15	cg20007245	24372913	24373725	+	1.08329e-05	0.897119
rs9620341	22	23970400	G	A	0.146341	GSTT2B	23957415	23961186	-	ENST00000290765	1.29147e-15	cg12419862	24372913	24373725	+	0.000489935	0.592415
rs9620341	22	23970400	G	A	0.146341	GSTT2B	23957415	23961186	-	ENST00000290765	1.29147e-15	cg11905131	24372913	24373725	+	4.27679e-14	0.999988
rs9620341	22	23970400	G	A	0.146341	GSTT2B	23957415	23961186	-	ENST00000290765	1.29147e-15	cg09033563	24372913	24373725	+	0.00460518	0.342568
rs9620341	22	23970400	G	A	0.146341	GSTT2B	23957415	23961186	-	ENST00000290765	1.29147e-15	cg04234412	24372913	24373725	+	0.000143264	0.720547
rs9620341	22	23970400	G	A	0.146341	GSTT2B	23957415	23961186	-	ENST00000290765	1.29147e-15	cg02953382	24372913	24373725	+	2.01267e-05	0.866673
rs9620341	22	23970400	G	A	0.146341	GSTT2B	23957415	23961186	-	ENST00000290765	1.29147e-15	cg24846343	24308763	24309700	+	1.65789e-07	0.984695
rs9620341	22	23970400	G	A	0.146341	GSTT2B	23957415	23961186	-	ENST00000290765	1.29147e-15	cg00087182	24303119	24303844	+	5.52975e-05	0.801295
rs9620341	22	23970400	G	A	0.146341	GSTT2B	23957415	23961186	-	ENST00000290765	1.29147e-15	cg06753367	24256011	24256399	+	0.000650454	0.560379
rs9620341	22	23970400	G	A	0.146341	GSTT2B	23957415	23961186	-	ENST00000290765	1.29147e-15	cg10819733	24236258	24237539	+	0.00208015	0.427632
rs9616878	22	50601705	C	G	0.191038	CTA-384D8.36	50523927	50524780	+	ENST00000608319	5.436e-06	cg19808085	51042294	51043422	+	0.000150788	0.0633757
rs9616864	22	50537723	T	C	0.209302	SCO2	50524003	50526145	-	ENST00000439934	2.57524e-08	cg25575065	51066108	51067051	+	0.00455705	0.163083
rs9616864	22	50537723	T	C	0.209302	SCO2	50524003	50526145	-	ENST00000439934	2.57524e-08	cg13909895	51066108	51067051	+	0.00116452	0.283469
rs9616864	22	50537723	T	C	0.209302	SCO2	50524003	50526145	-	ENST00000439934	2.57524e-08	cg06345736	50963609	50970768	+	0.00715082	0.134022
rs9616378	22	49918325	A	G	0.371951	CRELD2	49923211	49927528	+	ENST00000487969	3.17302e-12	cg01232907	50329769	50330092	+	0.000187865	0.84536
rs9616378	22	49918325	A	G	0.371951	CRELD2	49923211	49927528	+	ENST00000487969	3.17302e-12	cg08270630	50328694	50329178	+	0.00017885	0.849242
rs9616378	22	49918325	A	G	0.371951	CRELD2	49923211	49927528	+	ENST00000487969	3.17302e-12	cg02269571	50328694	50329178	+	0.000411814	0.772284
rs9616378	22	49918325	A	G	0.371951	CRELD2	49923211	49927528	+	ENST00000487969	3.17302e-12	cg22777249	50322571	50323451	+	1.37289e-17	0.999998
rs9616378	22	49918325	A	G	0.371951	CRELD2	49923211	49927528	+	ENST00000487969	3.17302e-12	cg16843718	50322571	50323451	+	5.61635e-07	0.995023
rs9616378	22	49918325	A	G	0.371951	CRELD2	49923211	49927528	+	ENST00000487969	3.17302e-12	cg26441486	50316784	50317011	+	5.09822e-27	0.999998
rs9616378	22	49918325	A	G	0.371951	CRELD2	49923211	49927528	+	ENST00000487969	3.17302e-12	cg22709217	50311769	50312953	+	3.16566e-29	0.999998
rs9616378	22	49918325	A	G	0.371951	CRELD2	49923211	49927528	+	ENST00000487969	3.17302e-12	cg20512270	50311769	50312953	+	4.42442e-14	0.999997
rs9616378	22	49918325	A	G	0.371951	CRELD2	49923211	49927528	+	ENST00000487969	3.17302e-12	cg18131530	50311769	50312953	+	5.27586e-05	0.922502
rs9616378	22	49918325	A	G	0.371951	CRELD2	49923211	49927528	+	ENST00000487969	3.17302e-12	cg15316289	50311769	50312953	+	4.73484e-11	0.999984
rs9616378	22	49918325	A	G	0.371951	CRELD2	49923211	49927528	+	ENST00000487969	3.17302e-12	cg08719749	50311769	50312953	+	1.31946e-07	0.997985
rs9616378	22	49918325	A	G	0.371951	CRELD2	49923211	49927528	+	ENST00000487969	3.17302e-12	cg22864414	50279569	50280376	+	0.00602695	0.405962
rs9616378	22	49918325	A	G	0.371951	CRELD2	49923211	49927528	+	ENST00000487969	3.17302e-12	cg20618087	50250161	50250513	+	3.27571e-08	0.999159
rs9616378	22	49918325	A	G	0.371951	CRELD2	49923211	49927528	+	ENST00000487969	3.17302e-12	cg20426710	50250161	50250513	+	0.00228871	0.547498
rs9616378	22	49918325	A	G	0.371951	CRELD2	49923211	49927528	+	ENST00000487969	3.17302e-12	cg27614706	50241736	50243918	+	0.00911281	0.349463
rs9616378	22	49918325	A	G	0.371951	CRELD2	49923211	49927528	+	ENST00000487969	3.17302e-12	cg03364130	50195823	50196385	+	0.000618714	0.726096
rs9616378	22	49918325	A	G	0.371951	CRELD2	49923211	49927528	+	ENST00000487969	3.17302e-12	cg22594416	50177721	50178221	+	8.16675e-05	0.901002
rs9616340	22	49693160	G	A	0.0552885	C22orf34	49414525	49657504	-	ENST00000414287	6.12152e-07	cg02992098	50008959	50009712	+	0.00587277	0.000813852
rs9616340	22	49693160	G	A	0.0552885	C22orf34	49414525	49657504	-	ENST00000414287	6.12152e-07	cg17074396	49843526	49843755	+	1.41671e-05	0.00420667
rs9616340	22	49693160	G	A	0.0552885	C22orf34	49414525	49657504	-	ENST00000414287	6.12152e-07	cg17054759	49843526	49843755	+	1.79749e-05	0.00393781
rs9611993	22	43060444	C	T	0.165865	TTLL1	43039645	43089428	-	ENST00000266254	2.53155e-06	cg11341438	42949593	42950304	+	0.00179308	0.0191044
rs9611993	22	43060444	C	T	0.165865	TTLL1	43039645	43089428	-	ENST00000266254	2.53155e-06	cg05023013	42195954	42196961	+	0.00485731	0.0119668
rs9611606	22	41535070	A	G	0.44084	ACO2	41508016	41516123	+	ENST00000478010	6.48305e-12	cg24712290	42305618	42307254	+	0.00455442	0.453721
rs9611606	22	41535070	A	G	0.44084	ACO2	41508016	41516123	+	ENST00000478010	6.48305e-12	cg10211626	42084642	42085014	+	5.52678e-05	0.926138
rs9611606	22	41535070	A	G	0.44084	ACO2	41508016	41516123	+	ENST00000478010	6.48305e-12	cg00790916	42084642	42085014	+	0.00454197	0.454128
rs9611606	22	41535070	A	G	0.44084	ACO2	41508016	41516123	+	ENST00000478010	6.48305e-12	cg11677105	42078061	42078549	+	6.88212e-08	0.998855
rs9611606	22	41535070	A	G	0.44084	ACO2	41508016	41516123	+	ENST00000478010	6.48305e-12	cg11536612	42078061	42078549	+	1.2082e-05	0.970257
rs9611606	22	41535070	A	G	0.44084	ACO2	41508016	41516123	+	ENST00000478010	6.48305e-12	cg00587342	41985526	41986045	+	3.33852e-09	0.999833
rs9611606	22	41535070	A	G	0.44084	ACO2	41508016	41516123	+	ENST00000478010	6.48305e-12	cg00256281	41985526	41986045	+	0.00903641	0.35589
rs9611606	22	41535070	A	G	0.44084	ACO2	41508016	41516123	+	ENST00000478010	6.48305e-12	cg13695892	41939918	41940713	+	9.05981e-06	0.975078
rs9611606	22	41535070	A	G	0.44084	ACO2	41508016	41516123	+	ENST00000478010	6.48305e-12	cg06634786	41939918	41940713	+	0.00730408	0.385262
rs9611606	22	41535070	A	G	0.44084	ACO2	41508016	41516123	+	ENST00000478010	6.48305e-12	cg04809988	41939918	41940713	+	5.15627e-06	0.982419
rs9611606	22	41535070	A	G	0.44084	ACO2	41508016	41516123	+	ENST00000478010	6.48305e-12	cg03806693	41939918	41940713	+	2.56824e-16	0.999997
rs9611606	22	41535070	A	G	0.44084	ACO2	41508016	41516123	+	ENST00000478010	6.48305e-12	cg02738086	41939918	41940713	+	7.0322e-10	0.999937
rs9611606	22	41535070	A	G	0.44084	ACO2	41508016	41516123	+	ENST00000478010	6.48305e-12	cg26643870	41842384	41843919	+	2.35585e-07	0.997492
rs9611606	22	41535070	A	G	0.44084	ACO2	41508016	41516123	+	ENST00000478010	6.48305e-12	cg17401067	41842384	41843919	+	2.11974e-07	0.997655
rs9611606	22	41535070	A	G	0.44084	ACO2	41508016	41516123	+	ENST00000478010	6.48305e-12	cg06850241	41842384	41843919	+	5.59108e-17	0.999997
rs9611606	22	41535070	A	G	0.44084	ACO2	41508016	41516123	+	ENST00000478010	6.48305e-12	cg14911204	41809469	41810263	+	3.48535e-05	0.943641
rs9611606	22	41535070	A	G	0.44084	ACO2	41508016	41516123	+	ENST00000478010	6.48305e-12	cg01066936	41777431	41778281	+	0.00372577	0.483721
rs9611606	22	41535070	A	G	0.44084	ACO2	41508016	41516123	+	ENST00000478010	6.48305e-12	cg05162166	41681617	41682543	+	0.000144157	0.873247
rs9611606	22	41535070	A	G	0.44084	ACO2	41508016	41516123	+	ENST00000478010	6.48305e-12	cg07519229	41487262	41489159	+	1.86953e-05	0.9612
rs9611606	22	41535070	A	G	0.44084	ACO2	41508016	41516123	+	ENST00000478010	6.48305e-12	cg13813247	41460015	41460272	+	5.13754e-06	0.982459
rs9611441	22	40943363	G	C	0.277311	DNAJB7	40859550	40862126	-	ENST00000307221	1.03361e-06	cg13813247	41460015	41460272	+	7.09169e-16	0.989464
rs9611441	22	40943363	G	C	0.277311	DNAJB7	40859550	40862126	-	ENST00000307221	1.03361e-06	cg23558213	41215136	41215576	+	5.80112e-05	0.429945
rs9611441	22	40943363	G	C	0.277311	DNAJB7	40859550	40862126	-	ENST00000307221	1.03361e-06	cg15275890	41215136	41215576	+	0.00723233	0.0465059
rs9608766	22	29432051	C	T	0.367347	NEFH	29480231	29491390	+	ENST00000310624	3.24057e-07	cg06513695	29866327	29866652	+	0.000622044	0.364586
rs9608766	22	29432051	C	T	0.367347	NEFH	29480231	29491390	+	ENST00000310624	3.24057e-07	cg05516505	29866327	29866652	+	0.000102785	0.630458
rs9607382	22	36795374	A	G	0.161172	IFT27	36758212	36766454	-	ENST00000495555	6.87604e-09	cg06235224	37171767	37172669	+	3.50816e-10	0.995687
rs9604045	13	113272893	G	T	0.453608	LAMP1	113304933	113323430	+	ENST00000472564	1.1648e-07	cg01176949	114067807	114068096	+	0.00615185	0.213378
rs9604045	13	113272893	G	T	0.453608	LAMP1	113304933	113323430	+	ENST00000472564	1.1648e-07	cg16940809	114056101	114056577	+	0.00288464	0.29946
rs9604045	13	113272893	G	T	0.453608	LAMP1	113304933	113323430	+	ENST00000472564	1.1648e-07	cg01233786	113497297	113497661	+	0.00180042	0.362617
rs9604045	13	113272893	G	T	0.453608	GRTP1	113324846	113364148	-	ENST00000375430	1.19824e-11	cg01176949	114067807	114068096	+	0.00615185	0.410054
rs9604045	13	113272893	G	T	0.453608	GRTP1	113324846	113364148	-	ENST00000375430	1.19824e-11	cg16940809	114056101	114056577	+	0.00288464	0.522812
rs9604045	13	113272893	G	T	0.453608	GRTP1	113324846	113364148	-	ENST00000375430	1.19824e-11	cg01233786	113497297	113497661	+	0.00180042	0.593242
rs9604045	13	113272893	G	T	0.453608	GRTP1	113324165	113364148	-	ENST00000620217	9.74217e-19	cg01176949	114067807	114068096	+	0.00615185	0.411066
rs9604045	13	113272893	G	T	0.453608	GRTP1	113324165	113364148	-	ENST00000620217	9.74217e-19	cg16940809	114056101	114056577	+	0.00288464	0.523856
rs9604045	13	113272893	G	T	0.453608	GRTP1	113324165	113364148	-	ENST00000620217	9.74217e-19	cg01233786	113497297	113497661	+	0.00180042	0.594251
rs9604045	13	113272893	G	T	0.453608	LAMP1	113297242	113323672	+	ENST00000332556	1.1572e-12	cg01176949	114067807	114068096	+	0.00615185	0.410844
rs9604045	13	113272893	G	T	0.453608	LAMP1	113297242	113323672	+	ENST00000332556	1.1572e-12	cg16940809	114056101	114056577	+	0.00288464	0.523627
rs9604045	13	113272893	G	T	0.453608	LAMP1	113297242	113323672	+	ENST00000332556	1.1572e-12	cg01233786	113497297	113497661	+	0.00180042	0.59403
rs958353	15	68272638	A	G	0.189597	FEM1B	68289256	68290073	+	ENST00000566739	1.72135e-06	cg09796457	68569975	68571058	+	0.00870829	0.0151369
rs958353	15	68272638	A	G	0.189597	FEM1B	68289256	68290073	+	ENST00000566739	1.72135e-06	cg22576950	68521419	68522237	+	1.00206e-09	0.958603
rs958353	15	68272638	A	G	0.189597	FEM1B	68289256	68290073	+	ENST00000566739	1.72135e-06	cg20716080	68521419	68522237	+	1.68509e-06	0.548275
rs958353	15	68272638	A	G	0.189597	FEM1B	68289256	68290073	+	ENST00000566739	1.72135e-06	cg09788352	68521419	68522237	+	4.28079e-06	0.42942
rs958353	15	68272638	A	G	0.189597	FEM1B	68289256	68290073	+	ENST00000566739	1.72135e-06	cg03480583	68521419	68522237	+	0.000116587	0.119987
rs958353	15	68272638	A	G	0.189597	FEM1B	68289256	68290073	+	ENST00000566739	1.72135e-06	cg09982419	68346304	68347408	+	0.00111818	0.0410961
rs958353	15	68272638	A	G	0.189597	FEM1B	68289256	68290073	+	ENST00000566739	1.72135e-06	cg06790275	68346304	68347408	+	0.00903738	0.0148682
rs958353	15	68272638	A	G	0.189597	FEM1B	68289256	68290073	+	ENST00000566739	1.72135e-06	cg21147648	68115486	68122575	+	0.00143371	0.0364143
rs9578257	13	20174218	G	A	0.416016	GJA3	20138256	20161049	-	ENST00000241125	4.90249e-07	cg11381282	20766209	20767779	+	0.00557904	0.124472
rs9578257	13	20174218	G	A	0.416016	GJA3	20138256	20161049	-	ENST00000241125	4.90249e-07	cg04452195	20766209	20767779	+	0.00772042	0.104999
rs9578257	13	20174218	G	A	0.416016	GJA3	20138256	20161049	-	ENST00000241125	4.90249e-07	cg11033762	20751257	20751946	+	3.99353e-06	0.921988
rs9578257	13	20174218	G	A	0.416016	GJA3	20138256	20161049	-	ENST00000241125	4.90249e-07	cg27436003	20735044	20736157	+	0.00942952	0.0944498
rs9578257	13	20174218	G	A	0.416016	GJA3	20138256	20161049	-	ENST00000241125	4.90249e-07	cg22900415	20735044	20736157	+	0.00843015	0.100231
rs9578257	13	20174218	G	A	0.416016	GJA3	20138256	20161049	-	ENST00000241125	4.90249e-07	cg20367421	20735044	20736157	+	2.4921e-05	0.794631
rs9578257	13	20174218	G	A	0.416016	GJA3	20138256	20161049	-	ENST00000241125	4.90249e-07	cg04355697	20735044	20736157	+	0.000491032	0.381609
rs9578257	13	20174218	G	A	0.416016	GJA3	20138256	20161049	-	ENST00000241125	4.90249e-07	cg03384979	20735044	20736157	+	1.2646e-05	0.854444
rs9578257	13	20174218	G	A	0.416016	GJA3	20138256	20161049	-	ENST00000241125	4.90249e-07	cg03129014	20735044	20736157	+	0.00616606	0.118151
rs9578257	13	20174218	G	A	0.416016	GJA3	20138256	20161049	-	ENST00000241125	4.90249e-07	cg18391323	20716138	20717372	+	0.00901435	0.0967348
rs9578257	13	20174218	G	A	0.416016	GJA3	20138256	20161049	-	ENST00000241125	4.90249e-07	cg26279152	20356148	20357234	+	0.00716608	0.109202
rs9577569	13	113558716	A	C	0.425	TMCO3	113548334	113552214	+	ENST00000619336	1.6e-08	cg10332422	114292552	114292886	+	3.46882e-05	0.918832
rs9577569	13	113558716	A	C	0.425	TMCO3	113548334	113552214	+	ENST00000619336	1.6e-08	cg18376907	114220279	114220621	+	0.00617598	0.321336
rs9577569	13	113558716	A	C	0.425	TMCO3	113548334	113552214	+	ENST00000619336	1.6e-08	cg12001496	114220279	114220621	+	0.000114648	0.843331
rs9577569	13	113558716	A	C	0.425	TMCO3	113548334	113552214	+	ENST00000619336	1.6e-08	cg25319564	114214382	114214880	+	5.5366e-11	0.999523
rs9577569	13	113558716	A	C	0.425	TMCO3	113548334	113552214	+	ENST00000619336	1.6e-08	cg20274978	114214382	114214880	+	4.23688e-10	0.999475
rs9577569	13	113558716	A	C	0.425	TMCO3	113548334	113552214	+	ENST00000619336	1.6e-08	cg09715768	114202597	114202862	+	0.00079907	0.61928
rs9577569	13	113558716	A	C	0.425	TMCO3	113548334	113552214	+	ENST00000619336	1.6e-08	cg25089982	114195710	114196719	+	0.00489164	0.352303
rs9577569	13	113558716	A	C	0.425	TMCO3	113548334	113552214	+	ENST00000619336	1.6e-08	cg23112464	114195710	114196719	+	3.01299e-11	0.999529
rs9577569	13	113558716	A	C	0.425	TMCO3	113548334	113552214	+	ENST00000619336	1.6e-08	cg22912818	114195710	114196719	+	3.23179e-14	0.99954
rs9577569	13	113558716	A	C	0.425	TMCO3	113548334	113552214	+	ENST00000619336	1.6e-08	cg01325613	114195710	114196719	+	0.00290497	0.426345
rs9577569	13	113558716	A	C	0.425	TMCO3	113548334	113552214	+	ENST00000619336	1.6e-08	cg23169588	114185710	114186062	+	6.30879e-08	0.99793
rs9577569	13	113558716	A	C	0.425	TMCO3	113548334	113552214	+	ENST00000619336	1.6e-08	cg22535089	114185710	114186062	+	0.00711125	0.303388
rs9577569	13	113558716	A	C	0.425	TMCO3	113548334	113552214	+	ENST00000619336	1.6e-08	cg20022454	114165219	114165462	+	0.000379841	0.719665
rs9577569	13	113558716	A	C	0.425	TMCO3	113548334	113552214	+	ENST00000619336	1.6e-08	cg17638213	114165219	114165462	+	6.11343e-12	0.999536
rs9577569	13	113558716	A	C	0.425	TMCO3	113548334	113552214	+	ENST00000619336	1.6e-08	cg12437013	114165219	114165462	+	2.3638e-06	0.983628
rs9577569	13	113558716	A	C	0.425	TMCO3	113548334	113552214	+	ENST00000619336	1.6e-08	cg08223915	114165219	114165462	+	0.000611744	0.65702
rs9577569	13	113558716	A	C	0.425	TMCO3	113548334	113552214	+	ENST00000619336	1.6e-08	cg07876831	114165219	114165462	+	0.000135088	0.829416
rs9577569	13	113558716	A	C	0.425	TMCO3	113548334	113552214	+	ENST00000619336	1.6e-08	cg04162223	114165219	114165462	+	6.7949e-13	0.999539
rs9577569	13	113558716	A	C	0.425	TMCO3	113548334	113552214	+	ENST00000619336	1.6e-08	cg04340435	114145966	114146172	+	3.20504e-05	0.922432
rs9577569	13	113558716	A	C	0.425	TMCO3	113548334	113552214	+	ENST00000619336	1.6e-08	cg23511982	114085424	114085682	+	0.00462034	0.360109
rs9577569	13	113558716	A	C	0.425	TMCO3	113548334	113552214	+	ENST00000619336	1.6e-08	cg00204802	113497297	113497661	+	0.00296643	0.423268
rs9577569	13	113558716	A	C	0.425	TMCO3	113548334	113552214	+	ENST00000619336	1.6e-08	cg06675478	112720565	112723582	+	0.00684472	0.308189
rs9577280	13	113558181	A	G	0.425	TMCO3	113548304	113554590	+	ENST00000620021	7.90519e-10	cg13678584	114302312	114302519	+	0.00939656	0.335872
rs9577280	13	113558181	A	G	0.425	TMCO3	113548304	113554590	+	ENST00000620021	7.90519e-10	cg10332422	114292552	114292886	+	3.93627e-05	0.934957
rs9577280	13	113558181	A	G	0.425	TMCO3	113548304	113554590	+	ENST00000620021	7.90519e-10	cg18376907	114220279	114220621	+	0.00697695	0.376126
rs9577280	13	113558181	A	G	0.425	TMCO3	113548304	113554590	+	ENST00000620021	7.90519e-10	cg12001496	114220279	114220621	+	6.58593e-05	0.912462
rs9577280	13	113558181	A	G	0.425	TMCO3	113548304	113554590	+	ENST00000620021	7.90519e-10	cg25319564	114214382	114214880	+	2.78347e-11	0.999925
rs9577280	13	113558181	A	G	0.425	TMCO3	113548304	113554590	+	ENST00000620021	7.90519e-10	cg20274978	114214382	114214880	+	1.31405e-09	0.999835
rs9577280	13	113558181	A	G	0.425	TMCO3	113548304	113554590	+	ENST00000620021	7.90519e-10	cg09715768	114202597	114202862	+	0.00024657	0.821155
rs9577280	13	113558181	A	G	0.425	TMCO3	113548304	113554590	+	ENST00000620021	7.90519e-10	cg25089982	114195710	114196719	+	0.00886264	0.343595
rs9577280	13	113558181	A	G	0.425	TMCO3	113548304	113554590	+	ENST00000620021	7.90519e-10	cg23320987	114195710	114196719	+	0.00934062	0.336656
rs9577280	13	113558181	A	G	0.425	TMCO3	113548304	113554590	+	ENST00000620021	7.90519e-10	cg23112464	114195710	114196719	+	7.82092e-11	0.999917
rs9577280	13	113558181	A	G	0.425	TMCO3	113548304	113554590	+	ENST00000620021	7.90519e-10	cg22912818	114195710	114196719	+	7.04749e-14	0.999933
rs9577280	13	113558181	A	G	0.425	TMCO3	113548304	113554590	+	ENST00000620021	7.90519e-10	cg01325613	114195710	114196719	+	0.00281254	0.509174
rs9577280	13	113558181	A	G	0.425	TMCO3	113548304	113554590	+	ENST00000620021	7.90519e-10	cg23169588	114185710	114186062	+	1.7489e-07	0.997677
rs9577280	13	113558181	A	G	0.425	TMCO3	113548304	113554590	+	ENST00000620021	7.90519e-10	cg22535089	114185710	114186062	+	0.00332846	0.483864
rs9577280	13	113558181	A	G	0.425	TMCO3	113548304	113554590	+	ENST00000620021	7.90519e-10	cg20022454	114165219	114165462	+	0.000273497	0.811554
rs9577280	13	113558181	A	G	0.425	TMCO3	113548304	113554590	+	ENST00000620021	7.90519e-10	cg17638213	114165219	114165462	+	1.94213e-11	0.999927
rs9577280	13	113558181	A	G	0.425	TMCO3	113548304	113554590	+	ENST00000620021	7.90519e-10	cg12437013	114165219	114165462	+	1.81078e-06	0.990044
rs9577280	13	113558181	A	G	0.425	TMCO3	113548304	113554590	+	ENST00000620021	7.90519e-10	cg08223915	114165219	114165462	+	0.000466105	0.756117
rs9577280	13	113558181	A	G	0.425	TMCO3	113548304	113554590	+	ENST00000620021	7.90519e-10	cg07876831	114165219	114165462	+	0.000239375	0.823829
rs9577280	13	113558181	A	G	0.425	TMCO3	113548304	113554590	+	ENST00000620021	7.90519e-10	cg04162223	114165219	114165462	+	3.88031e-12	0.999931
rs9577280	13	113558181	A	G	0.425	TMCO3	113548304	113554590	+	ENST00000620021	7.90519e-10	cg04340435	114145966	114146172	+	1.31587e-05	0.966171
rs9577280	13	113558181	A	G	0.425	TMCO3	113548304	113554590	+	ENST00000620021	7.90519e-10	cg23511982	114085424	114085682	+	0.00624176	0.391738
rs9577280	13	113558181	A	G	0.425	TMCO3	113548304	113554590	+	ENST00000620021	7.90519e-10	cg12882693	113745162	113745644	+	0.00916358	0.339175
rs9577280	13	113558181	A	G	0.425	TMCO3	113548304	113554590	+	ENST00000620021	7.90519e-10	cg00204802	113497297	113497661	+	0.00663009	0.383241
rs9577280	13	113558181	A	G	0.425	TMCO3	113548304	113554590	+	ENST00000620021	7.90519e-10	cg06675478	112720565	112723582	+	0.00457794	0.436486
rs9567271	13	43820579	C	T	0.0695876	CCDC122	43823910	43874926	-	ENST00000470137	1.90404e-07	cg22917346	44453208	44454295	+	1.58398e-07	0.0637125
rs9567271	13	43820579	C	T	0.0695876	CCDC122	43823910	43874926	-	ENST00000470137	1.90404e-07	cg19356854	44453208	44454295	+	0.00448755	0.00255064
rs9567271	13	43820579	C	T	0.0695876	CCDC122	43836353	43879690	-	ENST00000444614	1.22396e-09	cg22917346	44453208	44454295	+	1.58398e-07	0.257412
rs9567271	13	43820579	C	T	0.0695876	CCDC122	43836353	43879690	-	ENST00000444614	1.22396e-09	cg19356854	44453208	44454295	+	0.00448755	0.0128554
rs9547072	13	36280536	A	G	0.480565	SPG20	36304452	36312411	-	ENST00000460126	2.80628e-07	cg17906786	37247950	37248463	+	0.00671907	0.151857
rs9547072	13	36280536	A	G	0.480565	SPG20	36304452	36312411	-	ENST00000460126	2.80628e-07	cg24297049	37005582	37006453	+	0.00124912	0.331436
rs9547072	13	36280536	A	G	0.480565	SPG20	36304452	36312411	-	ENST00000460126	2.80628e-07	cg23687560	37005582	37006453	+	0.000378739	0.508332
rs9547072	13	36280536	A	G	0.480565	SPG20	36304452	36312411	-	ENST00000460126	2.80628e-07	cg16422907	37005582	37006453	+	4.62227e-10	0.997137
rs9547072	13	36280536	A	G	0.480565	SPG20	36304452	36312411	-	ENST00000460126	2.80628e-07	cg14499563	37005582	37006453	+	0.00199336	0.271481
rs9547072	13	36280536	A	G	0.480565	SPG20	36304452	36312411	-	ENST00000460126	2.80628e-07	cg13711394	37005582	37006453	+	0.00103094	0.358009
rs9547072	13	36280536	A	G	0.480565	SPG20	36304452	36312411	-	ENST00000460126	2.80628e-07	cg12571423	37005582	37006453	+	1.47143e-11	0.99728
rs9547072	13	36280536	A	G	0.480565	SPG20	36304452	36312411	-	ENST00000460126	2.80628e-07	cg09072216	36919738	36921004	+	3.07987e-07	0.986796
rs9547072	13	36280536	A	G	0.480565	SPG20	36304452	36312411	-	ENST00000460126	2.80628e-07	cg10184241	36871668	36872059	+	0.0004976	0.466188
rs9547072	13	36280536	A	G	0.480565	SPG20	36304452	36312411	-	ENST00000460126	2.80628e-07	cg25414209	36788415	36789038	+	3.01215e-12	0.997291
rs9547072	13	36280536	A	G	0.480565	SPG20	36304452	36312411	-	ENST00000460126	2.80628e-07	cg01116188	36788415	36789038	+	0.00469533	0.181605
rs9547072	13	36280536	A	G	0.480565	SPG20	36304452	36312411	-	ENST00000460126	2.80628e-07	cg18692507	36728963	36729267	+	4.45331e-05	0.796531
rs9547072	13	36280536	A	G	0.480565	SPG20	36304452	36312411	-	ENST00000460126	2.80628e-07	cg12369353	36728963	36729267	+	0.00890874	0.131485
rs9547072	13	36280536	A	G	0.480565	SPG20	36304452	36312411	-	ENST00000460126	2.80628e-07	cg07537530	36728963	36729267	+	5.38624e-16	0.997297
rs9547072	13	36280536	A	G	0.480565	SPG20	36304452	36312411	-	ENST00000460126	2.80628e-07	cg17470143	36705041	36705707	+	0.00827448	0.136571
rs9547072	13	36280536	A	G	0.480565	SPG20	36304452	36312411	-	ENST00000460126	2.80628e-07	cg15718287	36705041	36705707	+	3.75138e-18	0.997298
rs9547072	13	36280536	A	G	0.480565	SPG20	36304452	36312411	-	ENST00000460126	2.80628e-07	cg08380164	36705041	36705707	+	0.00887359	0.131752
rs9547055	13	36272267	T	A	0.483516	SPG20	36301639	36346283	-	ENST00000438666	2.19555e-06	cg24297049	37005582	37006453	+	0.0014764	0.130198
rs9547055	13	36272267	T	A	0.483516	SPG20	36301639	36346283	-	ENST00000438666	2.19555e-06	cg23687560	37005582	37006453	+	0.000599443	0.206562
rs9547055	13	36272267	T	A	0.483516	SPG20	36301639	36346283	-	ENST00000438666	2.19555e-06	cg16422907	37005582	37006453	+	1.1612e-10	0.989816
rs9547055	13	36272267	T	A	0.483516	SPG20	36301639	36346283	-	ENST00000438666	2.19555e-06	cg14499563	37005582	37006453	+	0.000529214	0.219444
rs9547055	13	36272267	T	A	0.483516	SPG20	36301639	36346283	-	ENST00000438666	2.19555e-06	cg13711394	37005582	37006453	+	8.07068e-05	0.474444
rs9547055	13	36272267	T	A	0.483516	SPG20	36301639	36346283	-	ENST00000438666	2.19555e-06	cg12571423	37005582	37006453	+	2.69872e-10	0.989676
rs9547055	13	36272267	T	A	0.483516	SPG20	36301639	36346283	-	ENST00000438666	2.19555e-06	cg09072216	36919738	36921004	+	4.17167e-06	0.848458
rs9547055	13	36272267	T	A	0.483516	SPG20	36301639	36346283	-	ENST00000438666	2.19555e-06	cg10184241	36871668	36872059	+	0.000557202	0.214046
rs9547055	13	36272267	T	A	0.483516	SPG20	36301639	36346283	-	ENST00000438666	2.19555e-06	cg25414209	36788415	36789038	+	4.72668e-13	0.990003
rs9547055	13	36272267	T	A	0.483516	SPG20	36301639	36346283	-	ENST00000438666	2.19555e-06	cg09805172	36788415	36789038	+	0.0098961	0.045419
rs9547055	13	36272267	T	A	0.483516	SPG20	36301639	36346283	-	ENST00000438666	2.19555e-06	cg01116188	36788415	36789038	+	0.00129276	0.139677
rs9547055	13	36272267	T	A	0.483516	SPG20	36301639	36346283	-	ENST00000438666	2.19555e-06	cg18692507	36728963	36729267	+	1.06407e-05	0.760109
rs9547055	13	36272267	T	A	0.483516	SPG20	36301639	36346283	-	ENST00000438666	2.19555e-06	cg12369353	36728963	36729267	+	0.00270302	0.0938611
rs9547055	13	36272267	T	A	0.483516	SPG20	36301639	36346283	-	ENST00000438666	2.19555e-06	cg07537530	36728963	36729267	+	1.0985e-16	0.990008
rs9547055	13	36272267	T	A	0.483516	SPG20	36301639	36346283	-	ENST00000438666	2.19555e-06	cg17470143	36705041	36705707	+	0.0021451	0.106501
rs9547055	13	36272267	T	A	0.483516	SPG20	36301639	36346283	-	ENST00000438666	2.19555e-06	cg15718287	36705041	36705707	+	1.02332e-19	0.990008
rs954037	6	30235825	C	T	0.279494	TRIM26	30184456	30213427	-	ENST00000453195	1.9794e-08	cg04559908	30923209	30923624	+	2.46757e-05	0.87932
rs954037	6	30235825	C	T	0.279494	TRIM26	30184456	30213427	-	ENST00000453195	1.9794e-08	cg15848685	30881534	30882296	+	0.00610767	0.238042
rs954037	6	30235825	C	T	0.279494	TRIM26	30184456	30213427	-	ENST00000453195	1.9794e-08	cg14935711	30881534	30882296	+	0.00529068	0.252776
rs954037	6	30235825	C	T	0.279494	TRIM26	30184456	30213427	-	ENST00000453195	1.9794e-08	cg12457901	30881534	30882296	+	0.0055096	0.248551
rs954037	6	30235825	C	T	0.279494	TRIM26	30184456	30213427	-	ENST00000453195	1.9794e-08	cg24053148	30710308	30712440	+	0.00089145	0.479604
rs954037	6	30235825	C	T	0.279494	TRIM26	30184456	30213427	-	ENST00000453195	1.9794e-08	cg23423329	30710308	30712440	+	0.00208146	0.363091
rs954037	6	30235825	C	T	0.279494	TRIM26	30184456	30213427	-	ENST00000453195	1.9794e-08	cg15576292	30710308	30712440	+	0.00119692	0.438049
rs954037	6	30235825	C	T	0.279494	TRIM26	30184456	30213427	-	ENST00000453195	1.9794e-08	cg11285284	30710308	30712440	+	0.00716918	0.222358
rs954037	6	30235825	C	T	0.279494	TRIM26	30184456	30213427	-	ENST00000453195	1.9794e-08	cg12700271	30457370	30458175	+	4.42017e-05	0.838588
rs954037	6	30235825	C	T	0.279494	TRIM26	30184456	30213427	-	ENST00000453195	1.9794e-08	cg04170192	30418845	30419630	+	0.00640179	0.233356
rs954037	6	30235825	C	T	0.279494	TRIM26	30184456	30213427	-	ENST00000453195	1.9794e-08	cg26560341	30180934	30182187	+	0.00337742	0.302852
rs954037	6	30235825	C	T	0.279494	TRIM26	30184456	30213427	-	ENST00000453195	1.9794e-08	cg13083523	30180934	30182187	+	5.38425e-05	0.822498
rs954037	6	30235825	C	T	0.279494	TRIM26	30184456	30213427	-	ENST00000453195	1.9794e-08	cg12792044	30180934	30182187	+	0.00543362	0.249993
rs954037	6	30235825	C	T	0.279494	TRIM26	30184456	30213427	-	ENST00000453195	1.9794e-08	cg07711566	30180934	30182187	+	2.08234e-09	0.998478
rs954037	6	30235825	C	T	0.279494	TRIM26	30184456	30213427	-	ENST00000453195	1.9794e-08	cg25540824	30139719	30140263	+	6.5611e-06	0.940155
rs954037	6	30235825	C	T	0.279494	TRIM26	30184456	30213427	-	ENST00000453195	1.9794e-08	cg05074385	30139719	30140263	+	1.43298e-05	0.908997
rs954037	6	30235825	C	T	0.279494	TRIM26	30184456	30213427	-	ENST00000453195	1.9794e-08	cg04554928	30139719	30140263	+	0.0027939	0.325746
rs954037	6	30235825	C	T	0.279494	TRIM26	30184456	30213427	-	ENST00000453195	1.9794e-08	cg21697794	30095174	30095610	+	0.00507585	0.257148
rs954037	6	30235825	C	T	0.279494	TRIM26	30184456	30213427	-	ENST00000453195	1.9794e-08	cg05068206	30095174	30095610	+	0.00608551	0.238407
rs954037	6	30235825	C	T	0.279494	TRIM26	30184456	30213427	-	ENST00000453195	1.9794e-08	cg15480962	30071226	30071428	+	0.00293043	0.319896
rs954037	6	30235825	C	T	0.279494	TRIM26	30184456	30213427	-	ENST00000453195	1.9794e-08	cg03403996	30071226	30071428	+	0.0036231	0.294628
rs954037	6	30235825	C	T	0.279494	TRIM26	30184456	30213427	-	ENST00000453195	1.9794e-08	cg25721950	30069751	30070160	+	0.000791219	0.496576
rs954037	6	30235825	C	T	0.279494	TRIM26	30184456	30213427	-	ENST00000453195	1.9794e-08	cg23003315	30069751	30070160	+	0.000284313	0.639286
rs954037	6	30235825	C	T	0.279494	TRIM26	30184456	30213427	-	ENST00000453195	1.9794e-08	cg19178742	30069751	30070160	+	0.000287433	0.637839
rs954037	6	30235825	C	T	0.279494	TRIM26	30184456	30213427	-	ENST00000453195	1.9794e-08	cg15384453	30069751	30070160	+	0.00502174	0.258287
rs954037	6	30235825	C	T	0.279494	TRIM26	30184456	30213427	-	ENST00000453195	1.9794e-08	cg14747086	30069751	30070160	+	0.00030076	0.6318
rs954037	6	30235825	C	T	0.279494	TRIM26	30184456	30213427	-	ENST00000453195	1.9794e-08	cg22148934	29974221	29975369	+	0.00898207	0.201651
rs954037	6	30235825	C	T	0.279494	TRIM26	30184456	30213427	-	ENST00000453195	1.9794e-08	cg09607178	29974221	29975369	+	0.000182857	0.695586
rs954037	6	30235825	C	T	0.279494	TRIM26	30184456	30213427	-	ENST00000453195	1.9794e-08	cg02537142	29974221	29975369	+	0.000799452	0.495101
rs954037	6	30235825	C	T	0.279494	TRIM26	30184456	30213427	-	ENST00000453195	1.9794e-08	cg26502127	29944403	29945169	+	0.000567254	0.543949
rs954037	6	30235825	C	T	0.279494	TRIM26	30184456	30213427	-	ENST00000453195	1.9794e-08	cg23244913	29944403	29945169	+	0.000713715	0.511269
rs954037	6	30235825	C	T	0.279494	TRIM26	30184456	30213427	-	ENST00000453195	1.9794e-08	cg19593490	29944403	29945169	+	0.00116713	0.441572
rs954037	6	30235825	C	T	0.279494	TRIM26	30184456	30213427	-	ENST00000453195	1.9794e-08	cg16690356	29944403	29945169	+	0.000391537	0.595928
rs954037	6	30235825	C	T	0.279494	TRIM26	30184456	30213427	-	ENST00000453195	1.9794e-08	cg16368146	29944403	29945169	+	0.000418948	0.586553
rs954037	6	30235825	C	T	0.279494	TRIM26	30184456	30213427	-	ENST00000453195	1.9794e-08	cg14301212	29944403	29945169	+	0.000165216	0.707831
rs954037	6	30235825	C	T	0.279494	TRIM26	30184456	30213427	-	ENST00000453195	1.9794e-08	cg11463280	29944403	29945169	+	8.25872e-05	0.783397
rs954037	6	30235825	C	T	0.279494	TRIM26	30184456	30213427	-	ENST00000453195	1.9794e-08	cg07792871	29944403	29945169	+	2.47127e-05	0.879228
rs954037	6	30235825	C	T	0.279494	TRIM26	30184456	30213427	-	ENST00000453195	1.9794e-08	cg07370894	29944403	29945169	+	3.92573e-05	0.847686
rs954037	6	30235825	C	T	0.279494	TRIM26	30184456	30213427	-	ENST00000453195	1.9794e-08	cg03019812	29944403	29945169	+	4.63407e-05	0.834844
rs954037	6	30235825	C	T	0.279494	TRIM26	30184456	30213427	-	ENST00000453195	1.9794e-08	cg24823979	29924202	29924533	+	4.52956e-05	0.83666
rs954037	6	30235825	C	T	0.279494	TRIM26	30184456	30213427	-	ENST00000453195	1.9794e-08	cg23303505	29910203	29911367	+	0.00879954	0.203472
rs954037	6	30235825	C	T	0.279494	TRIM26	30184456	30213427	-	ENST00000453195	1.9794e-08	cg20221094	29910203	29911367	+	0.0081251	0.210666
rs954037	6	30235825	C	T	0.279494	TRIM26	30184456	30213427	-	ENST00000453195	1.9794e-08	cg14018363	29910203	29911367	+	7.83112e-08	0.994474
rs954037	6	30235825	C	T	0.279494	TRIM26	30184456	30213427	-	ENST00000453195	1.9794e-08	cg11086883	29910203	29911367	+	0.000201738	0.683463
rs954037	6	30235825	C	T	0.279494	TRIM26	30184456	30213427	-	ENST00000453195	1.9794e-08	cg10018004	29910203	29911367	+	2.59355e-08	0.996651
rs954037	6	30235825	C	T	0.279494	TRIM26	30184456	30213427	-	ENST00000453195	1.9794e-08	cg00390191	29910203	29911367	+	0.000167541	0.706161
rs954037	6	30235825	C	T	0.279494	TRIM26	30184456	30213427	-	ENST00000453195	1.9794e-08	cg24091270	29894141	29895117	+	0.00151798	0.405229
rs954037	6	30235825	C	T	0.279494	TRIM26	30184456	30213427	-	ENST00000453195	1.9794e-08	cg19600472	29894141	29895117	+	0.00825309	0.20924
rs954037	6	30235825	C	T	0.279494	TRIM26	30184456	30213427	-	ENST00000453195	1.9794e-08	cg17982178	29894141	29895117	+	0.0013958	0.416728
rs954037	6	30235825	C	T	0.279494	TRIM26	30184456	30213427	-	ENST00000453195	1.9794e-08	cg16302021	29894141	29895117	+	0.00385048	0.287614
rs954037	6	30235825	C	T	0.279494	TRIM26	30184456	30213427	-	ENST00000453195	1.9794e-08	cg12589143	29894141	29895117	+	8.37083e-05	0.782069
rs954037	6	30235825	C	T	0.279494	TRIM26	30184456	30213427	-	ENST00000453195	1.9794e-08	cg11533881	29894141	29895117	+	2.34781e-05	0.882351
rs954037	6	30235825	C	T	0.279494	TRIM26	30184456	30213427	-	ENST00000453195	1.9794e-08	cg03876548	29894141	29895117	+	0.00865495	0.20495
rs954037	6	30235825	C	T	0.279494	TRIM26	30184456	30213427	-	ENST00000453195	1.9794e-08	cg22550397	29855296	29856565	+	7.0069e-07	0.982574
rs954037	6	30235825	C	T	0.279494	TRIM26	30184456	30213427	-	ENST00000453195	1.9794e-08	cg18255335	29855296	29856565	+	0.00811671	0.21076
rs954037	6	30235825	C	T	0.279494	TRIM26	30184456	30213427	-	ENST00000453195	1.9794e-08	cg14190889	29855296	29856565	+	2.76212e-09	0.998382
rs954037	6	30235825	C	T	0.279494	TRIM26	30184456	30213427	-	ENST00000453195	1.9794e-08	cg10474018	29855296	29856565	+	0.00788325	0.213444
rs954037	6	30235825	C	T	0.279494	TRIM26	30184456	30213427	-	ENST00000453195	1.9794e-08	cg09208740	29855296	29856565	+	0.000700175	0.513999
rs954037	6	30235825	C	T	0.279494	TRIM26	30184456	30213427	-	ENST00000453195	1.9794e-08	cg02979711	29855296	29856565	+	0.00166871	0.392396
rs954037	6	30235825	C	T	0.279494	TRIM26	30184456	30213427	-	ENST00000453195	1.9794e-08	cg13266242	29831850	29832086	+	9.28991e-06	0.927764
rs954037	6	30235825	C	T	0.279494	TRIM26	30184456	30213427	-	ENST00000453195	1.9794e-08	cg08460078	29831850	29832086	+	1.69742e-07	0.991849
rs954037	6	30235825	C	T	0.279494	TRIM26	30184456	30213427	-	ENST00000453195	1.9794e-08	cg22425474	29818086	29818341	+	0.000814194	0.492499
rs954037	6	30235825	C	T	0.279494	TRIM26	30184456	30213427	-	ENST00000453195	1.9794e-08	cg07480090	29818086	29818341	+	0.00500695	0.258601
rs954037	6	30235825	C	T	0.279494	TRIM26	30184456	30213427	-	ENST00000453195	1.9794e-08	cg26544072	29795554	29796594	+	0.00276078	0.327217
rs954037	6	30235825	C	T	0.279494	TRIM26	30184456	30213427	-	ENST00000453195	1.9794e-08	cg09430946	29795554	29796594	+	0.00194006	0.372311
rs954037	6	30235825	C	T	0.279494	TRIM26	30184456	30213427	-	ENST00000453195	1.9794e-08	cg03096746	29795554	29796594	+	0.000417517	0.587029
rs954037	6	30235825	C	T	0.279494	TRIM26	30184456	30213427	-	ENST00000453195	1.9794e-08	cg23961091	29759947	29760903	+	0.00786548	0.213652
rs954037	6	30235825	C	T	0.279494	TRIM26	30184456	30213427	-	ENST00000453195	1.9794e-08	cg01426208	29720382	29721101	+	0.00371595	0.2917
rs954037	6	30235825	C	T	0.279494	TRIM26	30184456	30213427	-	ENST00000453195	1.9794e-08	cg21185936	29716469	29717158	+	0.00881132	0.203353
rs954037	6	30235825	C	T	0.279494	TRIM26	30184456	30213427	-	ENST00000453195	1.9794e-08	cg09545764	29716469	29717158	+	0.0024682	0.341216
rs954037	6	30235825	C	T	0.279494	TRIM26	30184456	30213427	-	ENST00000453195	1.9794e-08	cg06486622	29716469	29717158	+	0.000285836	0.638578
rs954037	6	30235825	C	T	0.279494	TRIM26	30184456	30213427	-	ENST00000453195	1.9794e-08	cg12588917	29691107	29692093	+	0.00390869	0.285901
rs954037	6	30235825	C	T	0.279494	TRIM26	30184456	30213427	-	ENST00000453195	1.9794e-08	cg11423684	29691107	29692093	+	0.00314728	0.311257
rs954037	6	30235825	C	T	0.279494	TRIM26	30184456	30213427	-	ENST00000453195	1.9794e-08	cg19022254	29600193	29600661	+	0.00509879	0.25667
rs953823	1	46204587	A	G	0.392283	LURAP1	46203335	46221261	+	ENST00000371980	1.64668e-16	cg15198148	46859725	46860291	+	4.14595e-05	0.934608
rs953823	1	46204587	A	G	0.392283	LURAP1	46203335	46221261	+	ENST00000371980	1.64668e-16	cg24542714	46668822	46669258	+	0.00557034	0.420413
rs953823	1	46204587	A	G	0.392283	LURAP1	46203335	46221261	+	ENST00000371980	1.64668e-16	cg23713600	46668822	46669258	+	3.09984e-11	0.999991
rs953823	1	46204587	A	G	0.392283	LURAP1	46203335	46221261	+	ENST00000371980	1.64668e-16	cg19856273	46668822	46669258	+	2.07475e-09	0.999864
rs953823	1	46204587	A	G	0.392283	LURAP1	46203335	46221261	+	ENST00000371980	1.64668e-16	cg06784218	46088195	46089142	+	0.00940136	0.347935
rs953823	1	46204587	A	G	0.392283	LURAP1	46203335	46221261	+	ENST00000371980	1.64668e-16	cg04296837	46088195	46089142	+	0.00162189	0.602175
rs953823	1	46204587	A	G	0.392283	LURAP1	46203335	46221261	+	ENST00000371980	1.64668e-16	cg01059432	45278766	45279644	+	0.00992742	0.340772
rs9535528	13	50915107	T	C	0.443878	RNASEH2B-AS1	50879573	50910561	-	ENST00000629989	1.53127e-16	cg23579537	51483748	51484591	+	1.36016e-17	1
rs9535528	13	50915107	T	C	0.443878	RNASEH2B-AS1	50879573	50910561	-	ENST00000629989	1.53127e-16	cg22221131	51483748	51484591	+	3.39189e-06	0.986542
rs9535528	13	50915107	T	C	0.443878	RNASEH2B-AS1	50879573	50910561	-	ENST00000629989	1.53127e-16	cg19349999	51483748	51484591	+	3.61133e-10	0.999961
rs9534108	13	45345380	G	T	0.24162	TPT1	45337178	45341155	-	ENST00000490277	3.46381e-08	cg09451188	45991975	45992591	+	0.00140485	0.309334
rs9534108	13	45345380	G	T	0.24162	TPT1	45337178	45341155	-	ENST00000490277	3.46381e-08	cg02828514	45991975	45992591	+	0.006167	0.167758
rs9534108	13	45345380	G	T	0.24162	TPT1	45337178	45341155	-	ENST00000490277	3.46381e-08	cg25740640	45965249	45965559	+	7.0255e-07	0.967815
rs9534108	13	45345380	G	T	0.24162	TPT1	45337178	45341155	-	ENST00000490277	3.46381e-08	cg09540002	45914618	45915656	+	0.00238263	0.251542
rs9534108	13	45345380	G	T	0.24162	TPT1	45337178	45341155	-	ENST00000490277	3.46381e-08	cg13040693	45885755	45886103	+	8.79174e-08	0.988665
rs9534108	13	45345380	G	T	0.24162	TPT1	45337178	45341155	-	ENST00000490277	3.46381e-08	cg06877486	45694523	45694966	+	0.00802327	0.149129
rs9521792	13	110467742	G	A	0.210031	COL4A2	110462023	110462449	+	ENST00000478681	1.08835e-10	cg26743132	111109140	111109652	+	6.1596e-26	0.999889
rs9521792	13	110467742	G	A	0.210031	COL4A2	110462023	110462449	+	ENST00000478681	1.08835e-10	cg19218082	111109140	111109652	+	1.17059e-35	0.999889
rs9521792	13	110467742	G	A	0.210031	COL4A2	110462023	110462449	+	ENST00000478681	1.08835e-10	cg07980027	111109140	111109652	+	7.72295e-05	0.833193
rs9521792	13	110467742	G	A	0.210031	COL4A2	110462023	110462449	+	ENST00000478681	1.08835e-10	cg23630179	111090638	111090860	+	0.000721813	0.603094
rs9521792	13	110467742	G	A	0.210031	COL4A2	110462023	110462449	+	ENST00000478681	1.08835e-10	cg21622568	111090638	111090860	+	0.000153526	0.775649
rs9509657	13	21343763	C	T	0.412829	LINC00539	21303516	21348721	-	ENST00000434601	5.2691e-07	cg22663859	21900426	21900637	+	6.88549e-05	0.664008
rs9509657	13	21343763	C	T	0.412829	LINC00539	21303516	21348721	-	ENST00000434601	5.2691e-07	cg19500098	21900426	21900637	+	5.43809e-10	0.995366
rs9509657	13	21343763	C	T	0.412829	LINC00539	21303516	21348721	-	ENST00000434601	5.2691e-07	cg13903179	21900426	21900637	+	7.88807e-12	0.995635
rs9509657	13	21343763	C	T	0.412829	LINC00539	21303516	21348721	-	ENST00000434601	5.2691e-07	cg10411590	21900426	21900637	+	9.8506e-06	0.867234
rs9509657	13	21343763	C	T	0.412829	LINC00539	21303516	21348721	-	ENST00000434601	5.2691e-07	cg04632378	21900426	21900637	+	2.71387e-13	0.995651
rs9509657	13	21343763	C	T	0.412829	LINC00539	21303516	21348721	-	ENST00000434601	5.2691e-07	cg00035636	21900426	21900637	+	1.01175e-12	0.995649
rs9509657	13	21343763	C	T	0.412829	LINC00539	21303516	21348721	-	ENST00000434601	5.2691e-07	cg13730219	21894086	21894606	+	0.00438022	0.135897
rs9509657	13	21343763	C	T	0.412829	LINC00539	21303516	21348721	-	ENST00000434601	5.2691e-07	cg23743428	21893157	21893605	+	7.43446e-05	0.653373
rs9509657	13	21343763	C	T	0.412829	LINC00539	21303516	21348721	-	ENST00000434601	5.2691e-07	cg21970626	21893157	21893605	+	1.66724e-07	0.984595
rs9509657	13	21343763	C	T	0.412829	LINC00539	21303516	21348721	-	ENST00000434601	5.2691e-07	cg20013865	21893157	21893605	+	0.000403965	0.399575
rs9509657	13	21343763	C	T	0.412829	LINC00539	21303516	21348721	-	ENST00000434601	5.2691e-07	cg15271029	21872180	21872665	+	4.41207e-05	0.722258
rs9509657	13	21343763	C	T	0.412829	LINC00539	21303516	21348721	-	ENST00000434601	5.2691e-07	cg14456004	21872180	21872665	+	0.00987171	0.0886766
rs9509657	13	21343763	C	T	0.412829	LINC00539	21303516	21348721	-	ENST00000434601	5.2691e-07	cg00274440	21872180	21872665	+	0.00687729	0.107422
rs9508885	13	19777106	C	T	0.142857	PSPC1	19675389	19782942	-	ENST00000492741	4.63752e-07	cg06890365	20531549	20533630	+	0.00931806	0.0132751
rs9508885	13	19777106	C	T	0.142857	PSPC1	19675389	19782942	-	ENST00000492741	4.63752e-07	cg17504698	20356148	20357234	+	3.82182e-15	0.973653
rs950874	4	83435925	G	C	0.361801	MRPS18C	83456091	83461328	+	ENST00000505719	2.10803e-14	cg26365668	84376667	84377237	+	0.00441397	0.449504
rs950802	11	60385111	G	A	0.460208	MS4A7	60378540	60395254	+	ENST00000530234	9.79238e-07	cg14331899	61129222	61129879	+	0.00781555	0.0785843
rs9504229	6	529104	C	T	0.362705	EXOC2	485134	693111	-	ENST00000230449	1.76538e-08	cg03283080	1311069	1314220	+	0.00415397	0.347796
rs9504229	6	529104	C	T	0.362705	EXOC2	485134	693111	-	ENST00000230449	1.76538e-08	cg03107817	692465	693348	+	0.00163811	0.480292
rs9504229	6	529104	C	T	0.362705	EXOC2	485134	693111	-	ENST00000230449	1.76538e-08	cg08185061	519080	521338	+	0.000431106	0.672845
rs9503244	6	2661619	T	C	0.28169	MYLK4	2663630	2750966	-	ENST00000274643	1.91831e-08	cg09041720	2634373	2634945	+	1.91408e-08	0.997139
rs9503244	6	2661619	T	C	0.28169	MYLK4	2663630	2750966	-	ENST00000274643	1.91831e-08	cg03084923	2634373	2634945	+	4.82674e-06	0.950719
rs9471975	6	42951484	T	C	0.222222	PEX6	42963871	42979220	-	ENST00000304611	2.03797e-28	cg09478591	42989179	42989510	+	6.21285e-06	0.959558
rs9471975	6	42951484	T	C	0.222222	PEX6	42963871	42979220	-	ENST00000304611	2.03797e-28	cg26304593	42946311	42947127	+	2.95927e-05	0.909394
rs9471975	6	42951484	T	C	0.222222	PEX6	42963871	42979220	-	ENST00000304611	2.03797e-28	cg19747945	42946311	42947127	+	1.68609e-11	0.999968
rs9471975	6	42951484	T	C	0.222222	PEX6	42963871	42979220	-	ENST00000304611	2.03797e-28	cg18889437	42946311	42947127	+	1.41444e-06	0.981783
rs9471975	6	42951484	T	C	0.222222	PEX6	42963871	42979220	-	ENST00000304611	2.03797e-28	cg02359409	42946311	42947127	+	0.000495788	0.683813
rs9471975	6	42951484	T	C	0.222222	PEX6	42963871	42979220	-	ENST00000304611	2.03797e-28	cg01125463	42946311	42947127	+	3.72759e-08	0.997569
rs9471975	6	42951484	T	C	0.222222	PEX6	42963871	42979220	-	ENST00000304611	2.03797e-28	cg27588902	42928219	42928810	+	3.4743e-21	1
rs9471975	6	42951484	T	C	0.222222	PEX6	42963871	42979220	-	ENST00000304611	2.03797e-28	cg25671484	42928219	42928810	+	2.74907e-29	1
rs9471975	6	42951484	T	C	0.222222	PEX6	42963871	42979220	-	ENST00000304611	2.03797e-28	cg24963756	42928219	42928810	+	2.57493e-08	0.998023
rs9471975	6	42951484	T	C	0.222222	PEX6	42963871	42979220	-	ENST00000304611	2.03797e-28	cg24815792	42928219	42928810	+	1.07286e-23	1
rs9471975	6	42951484	T	C	0.222222	PEX6	42963871	42979220	-	ENST00000304611	2.03797e-28	cg24751129	42928219	42928810	+	8.80734e-10	0.999703
rs9471975	6	42951484	T	C	0.222222	PEX6	42963871	42979220	-	ENST00000304611	2.03797e-28	cg24153763	42928219	42928810	+	1.02929e-29	1
rs9471975	6	42951484	T	C	0.222222	PEX6	42963871	42979220	-	ENST00000304611	2.03797e-28	cg23093754	42928219	42928810	+	4.92806e-19	1
rs9471975	6	42951484	T	C	0.222222	PEX6	42963871	42979220	-	ENST00000304611	2.03797e-28	cg21280719	42928219	42928810	+	1.07589e-27	1
rs9471975	6	42951484	T	C	0.222222	PEX6	42963871	42979220	-	ENST00000304611	2.03797e-28	cg17345569	42928219	42928810	+	0.000377305	0.714773
rs9471975	6	42951484	T	C	0.222222	PEX6	42963871	42979220	-	ENST00000304611	2.03797e-28	cg16682276	42928219	42928810	+	6.76158e-30	1
rs9471975	6	42951484	T	C	0.222222	PEX6	42963871	42979220	-	ENST00000304611	2.03797e-28	cg15632659	42928219	42928810	+	0.00513001	0.384476
rs9471975	6	42951484	T	C	0.222222	PEX6	42963871	42979220	-	ENST00000304611	2.03797e-28	cg13397359	42928219	42928810	+	8.63744e-05	0.848078
rs9471975	6	42951484	T	C	0.222222	PEX6	42963871	42979220	-	ENST00000304611	2.03797e-28	cg11336178	42928219	42928810	+	5.1905e-34	1
rs9471975	6	42951484	T	C	0.222222	PEX6	42963871	42979220	-	ENST00000304611	2.03797e-28	cg10862848	42928219	42928810	+	1.56642e-22	1
rs9471975	6	42951484	T	C	0.222222	PEX6	42963871	42979220	-	ENST00000304611	2.03797e-28	cg10056627	42928219	42928810	+	0.000694626	0.643351
rs9471975	6	42951484	T	C	0.222222	PEX6	42963871	42979220	-	ENST00000304611	2.03797e-28	cg09436375	42928219	42928810	+	1.21221e-31	1
rs9471975	6	42951484	T	C	0.222222	PEX6	42963871	42979220	-	ENST00000304611	2.03797e-28	cg08200507	42928219	42928810	+	0.00681917	0.350049
rs9471975	6	42951484	T	C	0.222222	PEX6	42963871	42979220	-	ENST00000304611	2.03797e-28	cg07604616	42928219	42928810	+	1.18789e-15	1
rs9471975	6	42951484	T	C	0.222222	PEX6	42963871	42979220	-	ENST00000304611	2.03797e-28	cg07385616	42928219	42928810	+	0.000410838	0.705309
rs9471975	6	42951484	T	C	0.222222	PEX6	42963871	42979220	-	ENST00000304611	2.03797e-28	cg05298120	42928219	42928810	+	2.07152e-19	1
rs9471975	6	42951484	T	C	0.222222	PEX6	42963871	42979220	-	ENST00000304611	2.03797e-28	cg04706597	42928219	42928810	+	7.56931e-36	1
rs9471975	6	42951484	T	C	0.222222	PEX6	42963871	42979220	-	ENST00000304611	2.03797e-28	cg04013093	42928219	42928810	+	3.09277e-11	0.999955
rs9471975	6	42951484	T	C	0.222222	PEX6	42963871	42979220	-	ENST00000304611	2.03797e-28	cg02353165	42928219	42928810	+	0.000849481	0.618212
rs9471975	6	42951484	T	C	0.222222	PEX6	42963871	42979220	-	ENST00000304611	2.03797e-28	cg09791743	42897117	42897611	+	0.00247529	0.478127
rs9471975	6	42951484	T	C	0.222222	PEX6	42963871	42979220	-	ENST00000304611	2.03797e-28	cg07710211	42897117	42897611	+	4.67952e-08	0.997239
rs9471975	6	42951484	T	C	0.222222	PEX6	42963871	42979220	-	ENST00000304611	2.03797e-28	cg23881458	42750450	42751432	+	0.00133999	0.559299
rs9470228	6	36196164	C	T	0.0960699	RP1-179N16.6	36158069	36197205	-	ENST00000499560	2.40855e-07	cg20132791	35995246	35996372	+	0.000847733	0.0127275
rs9457699	6	159650620	T	G	0.456897	SOD2	159669058	159693328	-	ENST00000538183	4.98183e-07	cg10210715	160221147	160221493	+	0.00384632	0.156812
rs9457699	6	159650620	T	G	0.456897	SOD2	159669058	159693328	-	ENST00000538183	4.98183e-07	cg25736982	160182430	160183770	+	5.63726e-08	0.991214
rs9457699	6	159650620	T	G	0.456897	SOD2	159669058	159693328	-	ENST00000538183	4.98183e-07	cg23829577	160182430	160183770	+	0.000773422	0.330455
rs9457699	6	159650620	T	G	0.456897	SOD2	159669058	159693328	-	ENST00000538183	4.98183e-07	cg17952826	160182430	160183770	+	0.00479518	0.140088
rs9457699	6	159650620	T	G	0.456897	SOD2	159669058	159693328	-	ENST00000538183	4.98183e-07	cg15298323	160182430	160183770	+	1.87596e-07	0.98566
rs9457699	6	159650620	T	G	0.456897	SOD2	159669058	159693328	-	ENST00000538183	4.98183e-07	cg14767165	160182430	160183770	+	0.000304223	0.467305
rs9457699	6	159650620	T	G	0.456897	SOD2	159669058	159693328	-	ENST00000538183	4.98183e-07	cg06131755	160182430	160183770	+	4.3024e-08	0.991981
rs9457699	6	159650620	T	G	0.456897	SOD2	159669058	159693328	-	ENST00000538183	4.98183e-07	cg20372956	160147730	160149065	+	0.00020119	0.531228
rs9457699	6	159650620	T	G	0.456897	SOD2	159669058	159693328	-	ENST00000538183	4.98183e-07	cg13221458	160113558	160114863	+	4.2829e-13	0.99604
rs945456	14	95222622	C	G	0.283898	CLMN	95221734	95319878	-	ENST00000553733	6.42917e-13	cg11033654	95826676	95826941	+	0.00421104	0.435873
rs945456	14	95222622	C	G	0.283898	CLMN	95221734	95319878	-	ENST00000553733	6.42917e-13	cg25988321	95239376	95239679	+	0.00888989	0.337828
rs9451	5	6372472	A	G	0.28169	FLJ33360	6310442	6337292	-	ENST00000507444	9.19166e-09	cg07730848	6378292	6378846	+	1.04856e-05	0.937307
rs943991	14	21071903	C	T	0.248641	ARHGEF40	21070271	21090240	+	ENST00000298694	4.17163e-20	cg00968545	21566541	21566822	+	2.45289e-07	0.994465
rs943991	14	21071903	C	T	0.248641	ARHGEF40	21070271	21090240	+	ENST00000298694	4.17163e-20	cg04569152	21558548	21561443	+	0.000764614	0.650742
rs943991	14	21071903	C	T	0.248641	ARHGEF40	21070271	21090240	+	ENST00000298694	4.17163e-20	cg16082336	21539712	21540045	+	0.00835075	0.33602
rs943991	14	21071903	C	T	0.248641	ARHGEF40	21070271	21090240	+	ENST00000298694	4.17163e-20	cg01048349	21539712	21540045	+	0.00115713	0.59707
rs943991	14	21071903	C	T	0.248641	ARHGEF40	21070271	21090240	+	ENST00000298694	4.17163e-20	cg09295202	21537083	21537355	+	0.000217843	0.789522
rs9438874	1	24896454	G	A	0.255605	RUNX3	24902573	24928798	-	ENST00000496967	8.42764e-07	cg16220844	25593278	25593678	+	0.00757675	0.0436407
rs9438874	1	24896454	G	A	0.255605	RUNX3	24902573	24928798	-	ENST00000496967	8.42764e-07	cg20670361	25255528	25259005	+	0.00156314	0.0975549
rs9438874	1	24896454	G	A	0.255605	RUNX3	24902573	24928798	-	ENST00000496967	8.42764e-07	cg16574073	25255528	25259005	+	0.000673546	0.147158
rs9438874	1	24896454	G	A	0.255605	RUNX3	24902573	24928798	-	ENST00000496967	8.42764e-07	cg22509179	25234429	25234807	+	0.000747022	0.14006
rs9438874	1	24896454	G	A	0.255605	RUNX3	24902573	24928798	-	ENST00000496967	8.42764e-07	cg14656093	25234429	25234807	+	0.00681608	0.0460849
rs9438393	1	205813590	A	G	0.286119	PM20D1	205828023	205850117	-	ENST00000367136	1.87047e-10	cg26354017	205818899	205819191	+	1.53746e-49	0.999942
rs9438393	1	205813590	A	G	0.286119	PM20D1	205828023	205850117	-	ENST00000367136	1.87047e-10	cg24503407	205818899	205819191	+	2.88723e-48	0.999942
rs9438393	1	205813590	A	G	0.286119	PM20D1	205828023	205850117	-	ENST00000367136	1.87047e-10	cg17178900	205818899	205819191	+	2.61419e-47	0.999942
rs9438393	1	205813590	A	G	0.286119	PM20D1	205828023	205850117	-	ENST00000367136	1.87047e-10	cg14893161	205818899	205819191	+	1.37675e-47	0.999942
rs9438393	1	205813590	A	G	0.286119	PM20D1	205828023	205850117	-	ENST00000367136	1.87047e-10	cg14159672	205818899	205819191	+	1.83296e-49	0.999942
rs9438393	1	205813590	A	G	0.286119	PM20D1	205828023	205850117	-	ENST00000367136	1.87047e-10	cg11965913	205818899	205819191	+	4.51944e-50	0.999942
rs9438393	1	205813590	A	G	0.286119	PM20D1	205828023	205850117	-	ENST00000367136	1.87047e-10	cg07167872	205818899	205819191	+	5.85212e-50	0.999942
rs9438393	1	205813590	A	G	0.286119	PM20D1	205828023	205850117	-	ENST00000367136	1.87047e-10	cg07157834	205818899	205819191	+	5.5061e-48	0.999942
rs9438393	1	205813590	A	G	0.286119	PM20D1	205828023	205850117	-	ENST00000367136	1.87047e-10	cg03046812	205781871	205783010	+	8.20896e-06	0.964567
rs9438393	1	205813590	A	G	0.286119	PM20D1	205828023	205850117	-	ENST00000367136	1.87047e-10	cg26418147	205743901	205744668	+	3.30032e-32	0.999942
rs9438393	1	205813590	A	G	0.286119	PM20D1	205828023	205850117	-	ENST00000367136	1.87047e-10	cg16031515	205743901	205744668	+	6.68439e-33	0.999942
rs9438393	1	205813590	A	G	0.286119	PM20D1	205828023	205850117	-	ENST00000367136	1.87047e-10	cg06442372	205743901	205744668	+	0.00157416	0.561405
rs9438393	1	205813590	A	G	0.286119	PM20D1	205828023	205850117	-	ENST00000367136	1.87047e-10	cg08639339	205648976	205649903	+	3.42557e-10	0.999854
rs9438393	1	205813590	A	G	0.286119	PM20D1	205828023	205850117	-	ENST00000367136	1.87047e-10	cg01455178	205648976	205649903	+	1.21195e-12	0.999939
rs9436221	1	62437688	T	C	0.386581	DOCK7	62584106	62688368	-	ENST00000404627	1.53762e-09	cg10583485	63153381	63154349	+	7.86785e-12	0.999881
rs9436221	1	62437688	T	C	0.386581	DOCK7	62584106	62688368	-	ENST00000404627	1.53762e-09	cg06896770	63153381	63154349	+	0.00263774	0.502627
rs9436221	1	62437688	T	C	0.386581	DOCK7	62584106	62688368	-	ENST00000404627	1.53762e-09	cg08107208	62901652	62903667	+	0.00290899	0.488045
rs9436221	1	62437688	T	C	0.386581	DOCK7	62455415	62688264	-	ENST00000635123	4.50386e-12	cg10583485	63153381	63154349	+	7.86785e-12	0.999993
rs9436221	1	62437688	T	C	0.386581	DOCK7	62455415	62688264	-	ENST00000635123	4.50386e-12	cg06896770	63153381	63154349	+	0.00263774	0.529072
rs9436221	1	62437688	T	C	0.386581	DOCK7	62455415	62688264	-	ENST00000635123	4.50386e-12	cg08107208	62901652	62903667	+	0.00290899	0.514515
rs9424626	1	232938512	G	A	0.472222	NTPCR	232950625	232983882	+	ENST00000366628	2.08509e-17	cg09887634	233121928	233122136	+	1.30982e-08	0.999621
rs9424626	1	232938512	G	A	0.472222	NTPCR	232950625	232983882	+	ENST00000366628	2.08509e-17	cg26105649	233086192	233086595	+	1.55126e-07	0.998143
rs9424626	1	232938512	G	A	0.472222	NTPCR	232950625	232983882	+	ENST00000366628	2.08509e-17	cg21690725	233086192	233086595	+	6.72782e-05	0.918679
rs9424626	1	232938512	G	A	0.472222	NTPCR	232950625	232983882	+	ENST00000366628	2.08509e-17	cg00069771	233086192	233086595	+	1.53638e-17	1
rs9397036	6	149851787	C	T	0.406863	PCMT1	149749728	149790056	+	ENST00000494411	1.1072e-08	cg19673125	150243903	150244210	+	3.75326e-07	0.994739
rs9397036	6	149851787	C	T	0.406863	PCMT1	149749728	149790056	+	ENST00000494411	1.1072e-08	cg16635777	150184345	150185505	+	0.0037933	0.399508
rs9397036	6	149851787	C	T	0.406863	PCMT1	149749728	149790056	+	ENST00000494411	1.1072e-08	cg12232274	150184345	150185505	+	0.0067678	0.320603
rs9397036	6	149851787	C	T	0.406863	PCMT1	149749728	149790056	+	ENST00000494411	1.1072e-08	cg15181151	150070514	150071285	+	6.35507e-24	0.999621
rs9397036	6	149851787	C	T	0.406863	PCMT1	149749728	149790056	+	ENST00000494411	1.1072e-08	cg08662619	150070514	150071285	+	4.03754e-08	0.998432
rs9397036	6	149851787	C	T	0.406863	PCMT1	149749728	149790056	+	ENST00000494411	1.1072e-08	cg00933542	150070514	150071285	+	4.2275e-27	0.999621
rs9397036	6	149851787	C	T	0.406863	PCMT1	149749728	149790056	+	ENST00000494411	1.1072e-08	cg04369109	150038665	150039440	+	0.000539924	0.683758
rs9397036	6	149851787	C	T	0.406863	PCMT1	149749728	149790056	+	ENST00000494411	1.1072e-08	cg18145961	149867032	149867574	+	0.00164149	0.523817
rs9393884	6	28079011	A	G	0.498201	RP1-313I6.12	28078793	28081130	-	ENST00000605945	2.4376e-05	cg15822765	28956107	28956578	+	0.00211392	0.0273546
rs9393884	6	28079011	A	G	0.498201	RP1-313I6.12	28078793	28081130	-	ENST00000605945	2.4376e-05	cg20986887	28890952	28892013	+	0.00287525	0.0228004
rs9393884	6	28079011	A	G	0.498201	RP1-313I6.12	28078793	28081130	-	ENST00000605945	2.4376e-05	cg18578954	28890952	28892013	+	0.000914035	0.0448585
rs9393884	6	28079011	A	G	0.498201	RP1-313I6.12	28078793	28081130	-	ENST00000605945	2.4376e-05	cg05216056	28890952	28892013	+	0.00265686	0.0238921
rs9393884	6	28079011	A	G	0.498201	RP1-313I6.12	28078793	28081130	-	ENST00000605945	2.4376e-05	cg03270340	28890952	28892013	+	2.01305e-05	0.333271
rs9393884	6	28079011	A	G	0.498201	RP1-313I6.12	28078793	28081130	-	ENST00000605945	2.4376e-05	cg13269645	28863344	28863545	+	0.00577942	0.0150901
rs9393884	6	28079011	A	G	0.498201	RP1-313I6.12	28078793	28081130	-	ENST00000605945	2.4376e-05	cg13177375	28863344	28863545	+	0.00833054	0.0121695
rs9393884	6	28079011	A	G	0.498201	RP1-313I6.12	28078793	28081130	-	ENST00000605945	2.4376e-05	cg09149980	28863344	28863545	+	0.00775474	0.0126922
rs9393884	6	28079011	A	G	0.498201	RP1-313I6.12	28078793	28081130	-	ENST00000605945	2.4376e-05	cg19918208	28831683	28832134	+	0.00646351	0.0141274
rs9393884	6	28079011	A	G	0.498201	RP1-313I6.12	28078793	28081130	-	ENST00000605945	2.4376e-05	cg16677399	28831683	28832134	+	3.10794e-05	0.27641
rs9393884	6	28079011	A	G	0.498201	RP1-313I6.12	28078793	28081130	-	ENST00000605945	2.4376e-05	cg12914966	28831683	28832134	+	1.03543e-05	0.429406
rs9393884	6	28079011	A	G	0.498201	RP1-313I6.12	28078793	28081130	-	ENST00000605945	2.4376e-05	cg00903577	28831683	28832134	+	9.93076e-05	0.156536
rs9393884	6	28079011	A	G	0.498201	RP1-313I6.12	28078793	28081130	-	ENST00000605945	2.4376e-05	cg03759229	28602854	28603295	+	0.00900864	0.0116236
rs9393884	6	28079011	A	G	0.498201	RP1-313I6.12	28078793	28081130	-	ENST00000605945	2.4376e-05	cg01400884	28583935	28584289	+	0.00988907	0.0110059
rs9393884	6	28079011	A	G	0.498201	RP1-313I6.12	28078793	28081130	-	ENST00000605945	2.4376e-05	cg24698655	28554864	28555124	+	0.00720649	0.0132512
rs9393884	6	28079011	A	G	0.498201	RP1-313I6.12	28078793	28081130	-	ENST00000605945	2.4376e-05	cg17017591	28554864	28555124	+	0.00516699	0.016121
rs9393884	6	28079011	A	G	0.498201	RP1-313I6.12	28078793	28081130	-	ENST00000605945	2.4376e-05	cg21488066	28367125	28367651	+	0.0075525	0.0128908
rs9393884	6	28079011	A	G	0.498201	RP1-313I6.12	28078793	28081130	-	ENST00000605945	2.4376e-05	cg07660236	28367125	28367651	+	0.00135102	0.035642
rs9393884	6	28079011	A	G	0.498201	RP1-313I6.12	28078793	28081130	-	ENST00000605945	2.4376e-05	cg21251018	28226980	28227483	+	0.00476262	0.0169158
rs9393884	6	28079011	A	G	0.498201	RP1-313I6.12	28078793	28081130	-	ENST00000605945	2.4376e-05	cg23266546	28192962	28193284	+	5.94205e-06	0.513449
rs9393884	6	28079011	A	G	0.498201	RP1-313I6.12	28078793	28081130	-	ENST00000605945	2.4376e-05	cg10306247	28109366	28109939	+	1.78975e-16	0.955598
rs9393884	6	28079011	A	G	0.498201	RP1-313I6.12	28078793	28081130	-	ENST00000605945	2.4376e-05	cg01566283	28109366	28109939	+	3.63234e-07	0.834972
rs9393884	6	28079011	A	G	0.498201	RP1-313I6.12	28078793	28081130	-	ENST00000605945	2.4376e-05	cg08851530	28072465	28072926	+	0.00563258	0.0153209
rs9393884	6	28079011	A	G	0.498201	RP1-313I6.12	28078793	28081130	-	ENST00000605945	2.4376e-05	cg22955778	27798991	27799427	+	0.00763524	0.0128086
rs9393884	6	28079011	A	G	0.498201	RP1-313I6.12	28078793	28081130	-	ENST00000605945	2.4376e-05	cg10046620	27775330	27776258	+	0.000371039	0.0756955
rs9393884	6	28079011	A	G	0.498201	RP1-313I6.12	28078793	28081130	-	ENST00000605945	2.4376e-05	cg23892028	27258959	27259163	+	0.00404181	0.0186387
rs9393716	6	26376640	A	G	0.487226	BTN3A2	26372694	26375701	+	ENST00000604202	3.89889e-09	cg23892028	27258959	27259163	+	1.88679e-06	0.989218
rs9393716	6	26376640	A	G	0.487226	BTN3A2	26372694	26375701	+	ENST00000604202	3.89889e-09	cg18278486	26987599	26988074	+	4.5613e-07	0.995522
rs9393716	6	26376640	A	G	0.487226	BTN3A2	26372694	26375701	+	ENST00000604202	3.89889e-09	cg10547057	26987599	26988074	+	6.56183e-07	0.994398
rs9393716	6	26376640	A	G	0.487226	BTN3A2	26372694	26375701	+	ENST00000604202	3.89889e-09	cg07220782	26987599	26988074	+	1.04307e-05	0.968974
rs9393716	6	26376640	A	G	0.487226	BTN3A2	26372694	26375701	+	ENST00000604202	3.89889e-09	cg06675483	26987599	26988074	+	0.000532731	0.72659
rs9393716	6	26376640	A	G	0.487226	BTN3A2	26372694	26375701	+	ENST00000604202	3.89889e-09	cg07011110	26501726	26502107	+	0.00584291	0.381435
rs9393716	6	26376640	A	G	0.487226	BTN3A2	26372694	26375701	+	ENST00000604202	3.89889e-09	cg01356752	26240698	26240951	+	0.00631433	0.370543
rs9393716	6	26376640	A	G	0.487226	BTN3A2	26372694	26375701	+	ENST00000604202	3.89889e-09	cg21438527	26188998	26189295	+	3.65897e-06	0.983733
rs9393716	6	26376640	A	G	0.487226	BTN3A2	26372694	26375701	+	ENST00000604202	3.89889e-09	cg16898833	26188998	26189295	+	0.00293058	0.483093
rs9393716	6	26376640	A	G	0.487226	BTN3A2	26372694	26375701	+	ENST00000604202	3.89889e-09	cg06035815	26188998	26189295	+	2.27388e-05	0.950262
rs9393716	6	26376640	A	G	0.487226	BTN3A2	26372694	26375701	+	ENST00000604202	3.89889e-09	cg17042849	26104185	26104502	+	0.000128525	0.86555
rs9393716	6	26376640	A	G	0.487226	BTN3A2	26372694	26375701	+	ENST00000604202	3.89889e-09	cg19430897	26031881	26032264	+	0.00771326	0.343154
rs9386780	6	109263207	A	G	0.27514	CCDC162P	109294310	109355046	+	ENST00000368966	5.6958e-09	cg17706411	109776195	109777645	+	2.9313e-06	0.970661
rs9386780	6	109263207	A	G	0.27514	CCDC162P	109294310	109355046	+	ENST00000368966	5.6958e-09	cg09416154	109702899	109704093	+	0.000114468	0.798464
rs9386780	6	109263207	A	G	0.27514	CCDC162P	109294310	109355046	+	ENST00000368966	5.6958e-09	cg07146984	109702899	109704093	+	6.34564e-09	0.998722
rs9386780	6	109263207	A	G	0.27514	CCDC162P	109294310	109355046	+	ENST00000368966	5.6958e-09	cg26497354	109611450	109612230	+	0.000356437	0.673556
rs9386780	6	109263207	A	G	0.27514	CCDC162P	109294310	109355046	+	ENST00000368966	5.6958e-09	cg21918786	109611450	109612230	+	1.88605e-11	0.999482
rs9386780	6	109263207	A	G	0.27514	CCDC162P	109294310	109355046	+	ENST00000368966	5.6958e-09	cg15411840	109611450	109612230	+	5.47211e-20	0.999507
rs9386780	6	109263207	A	G	0.27514	CCDC162P	109294310	109355046	+	ENST00000368966	5.6958e-09	cg12927641	109611450	109612230	+	8.86571e-12	0.999491
rs9386780	6	109263207	A	G	0.27514	CCDC162P	109294310	109355046	+	ENST00000368966	5.6958e-09	cg02774282	109611450	109612230	+	2.32239e-24	0.999507
rs9386780	6	109263207	A	G	0.27514	CCDC162P	109294310	109355046	+	ENST00000368966	5.6958e-09	cg01950077	109611450	109612230	+	1.29889e-16	0.999507
rs9386780	6	109263207	A	G	0.27514	CCDC162P	109294310	109355046	+	ENST00000368966	5.6958e-09	cg01475377	109611450	109612230	+	1.48271e-13	0.999505
rs9386780	6	109263207	A	G	0.27514	CCDC162P	109294310	109355046	+	ENST00000368966	5.6958e-09	cg01352294	109611450	109612230	+	2.47205e-20	0.999507
rs9386780	6	109263207	A	G	0.27514	CCDC162P	109294310	109355046	+	ENST00000368966	5.6958e-09	cg00509249	109611450	109612230	+	1.12022e-28	0.999507
rs9386780	6	109263207	A	G	0.27514	CCDC162P	109294310	109355046	+	ENST00000368966	5.6958e-09	cg03278811	108878831	108883404	+	0.00112762	0.517209
rs9386780	6	109263207	A	G	0.27514	CCDC162P	109294310	109355046	+	ENST00000368966	5.6958e-09	cg17375249	108436110	108436522	+	0.00311827	0.376848
rs938553	4	9923902	C	T	0.483516	SLC2A9	9826225	10021483	-	ENST00000264784	3.21353e-09	cg01096266	10458130	10459353	+	0.00633178	0.374127
rs938553	4	9923902	C	T	0.483516	SLC2A9	9826225	10021483	-	ENST00000264784	3.21353e-09	cg20640774	10147038	10147331	+	0.00270587	0.499412
rs938553	4	9923902	C	T	0.483516	SLC2A9	9826225	10021483	-	ENST00000264784	3.21353e-09	cg09775169	10147038	10147331	+	1.28524e-10	0.999826
rs938553	4	9923902	C	T	0.483516	SLC2A9	9826225	10021483	-	ENST00000264784	3.21353e-09	cg04451031	10147038	10147331	+	0.000295558	0.795695
rs938553	4	9923902	C	T	0.483516	SLC2A9	9826225	10021483	-	ENST00000264784	3.21353e-09	cg27206867	10117576	10118952	+	9.60229e-05	0.887092
rs938553	4	9923902	C	T	0.483516	SLC2A9	9826225	10021483	-	ENST00000264784	3.21353e-09	cg05927159	10117576	10118952	+	3.66715e-05	0.934977
rs938553	4	9923902	C	T	0.483516	SLC2A9	9826225	10021483	-	ENST00000264784	3.21353e-09	cg20566657	10020482	10021026	+	9.58281e-06	0.971024
rs938553	4	9923902	C	T	0.483516	SLC2A9	9826225	10021483	-	ENST00000264784	3.21353e-09	cg20479063	10020482	10021026	+	2.93568e-08	0.999118
rs938553	4	9923902	C	T	0.483516	SLC2A9	9826225	10021483	-	ENST00000264784	3.21353e-09	cg16785938	10020482	10021026	+	0.000425921	0.756348
rs938553	4	9923902	C	T	0.483516	SLC2A9	9826225	10021483	-	ENST00000264784	3.21353e-09	cg11266682	10020482	10021026	+	9.00028e-11	0.999831
rs938553	4	9923902	C	T	0.483516	SLC2A9	9826225	10021483	-	ENST00000264784	3.21353e-09	cg02734326	10020482	10021026	+	1.73052e-06	0.989962
rs938553	4	9923902	C	T	0.483516	SLC2A9	9826225	10021483	-	ENST00000264784	3.21353e-09	cg00071950	10020482	10021026	+	9.45975e-11	0.99983
rs9380146	6	29849467	G	A	0.424419	HCG4P5	29942076	29943067	-	ENST00000429656	2.83e-07	cg20662397	30457370	30458175	+	0.000453442	0.4635
rs9380146	6	29849467	G	A	0.424419	HCG4P5	29942076	29943067	-	ENST00000429656	2.83e-07	cg03725115	30457370	30458175	+	0.00105433	0.340238
rs9380146	6	29849467	G	A	0.424419	HCG4P5	29942076	29943067	-	ENST00000429656	2.83e-07	cg27535757	30434030	30434422	+	0.00552561	0.159718
rs9380146	6	29849467	G	A	0.424419	HCG4P5	29942076	29943067	-	ENST00000429656	2.83e-07	cg15265458	30434030	30434422	+	4.90359e-05	0.773208
rs9380146	6	29849467	G	A	0.424419	HCG4P5	29942076	29943067	-	ENST00000429656	2.83e-07	cg11192541	30434030	30434422	+	0.000519083	0.442953
rs9380146	6	29849467	G	A	0.424419	HCG4P5	29942076	29943067	-	ENST00000429656	2.83e-07	cg09364338	30434030	30434422	+	0.000244054	0.558411
rs9380146	6	29849467	G	A	0.424419	HCG4P5	29942076	29943067	-	ENST00000429656	2.83e-07	cg09002049	30434030	30434422	+	0.000161801	0.619693
rs9380146	6	29849467	G	A	0.424419	HCG4P5	29942076	29943067	-	ENST00000429656	2.83e-07	cg07750744	30312838	30313419	+	0.00601812	0.153027
rs9380146	6	29849467	G	A	0.424419	HCG4P5	29942076	29943067	-	ENST00000429656	2.83e-07	cg04483720	30227321	30228255	+	0.00905249	0.124295
rs9380146	6	29849467	G	A	0.424419	HCG4P5	29942076	29943067	-	ENST00000429656	2.83e-07	cg25540824	30139719	30140263	+	4.54863e-13	0.997123
rs9380146	6	29849467	G	A	0.424419	HCG4P5	29942076	29943067	-	ENST00000429656	2.83e-07	cg04554928	30139719	30140263	+	0.00218083	0.249171
rs9380146	6	29849467	G	A	0.424419	HCG4P5	29942076	29943067	-	ENST00000429656	2.83e-07	cg26719062	30095174	30095610	+	0.00439596	0.178868
rs9380146	6	29849467	G	A	0.424419	HCG4P5	29942076	29943067	-	ENST00000429656	2.83e-07	cg26477792	30095174	30095610	+	0.000717846	0.394685
rs9380146	6	29849467	G	A	0.424419	HCG4P5	29942076	29943067	-	ENST00000429656	2.83e-07	cg21697794	30095174	30095610	+	0.00587839	0.154843
rs9380146	6	29849467	G	A	0.424419	HCG4P5	29942076	29943067	-	ENST00000429656	2.83e-07	cg20999347	30095174	30095610	+	0.00810355	0.131572
rs9380146	6	29849467	G	A	0.424419	HCG4P5	29942076	29943067	-	ENST00000429656	2.83e-07	cg18628732	30095174	30095610	+	0.00870959	0.12679
rs9380146	6	29849467	G	A	0.424419	HCG4P5	29942076	29943067	-	ENST00000429656	2.83e-07	cg05745631	30095174	30095610	+	0.00871556	0.126745
rs9380146	6	29849467	G	A	0.424419	HCG4P5	29942076	29943067	-	ENST00000429656	2.83e-07	cg04768479	30095174	30095610	+	0.000128428	0.652701
rs9380146	6	29849467	G	A	0.424419	HCG4P5	29942076	29943067	-	ENST00000429656	2.83e-07	cg02049405	30095174	30095610	+	0.0069789	0.141991
rs9380146	6	29849467	G	A	0.424419	HCG4P5	29942076	29943067	-	ENST00000429656	2.83e-07	cg22377040	30071226	30071428	+	0.00228914	0.243738
rs9380146	6	29849467	G	A	0.424419	HCG4P5	29942076	29943067	-	ENST00000429656	2.83e-07	cg13196879	30071226	30071428	+	0.00236398	0.240179
rs9380146	6	29849467	G	A	0.424419	HCG4P5	29942076	29943067	-	ENST00000429656	2.83e-07	cg27041554	30069751	30070160	+	0.00049809	0.449207
rs9380146	6	29849467	G	A	0.424419	HCG4P5	29942076	29943067	-	ENST00000429656	2.83e-07	cg03228974	30068493	30068794	+	2.02682e-06	0.959721
rs9380146	6	29849467	G	A	0.424419	HCG4P5	29942076	29943067	-	ENST00000429656	2.83e-07	cg22325294	30042919	30043500	+	0.00419844	0.182937
rs9380146	6	29849467	G	A	0.424419	HCG4P5	29942076	29943067	-	ENST00000429656	2.83e-07	cg11963660	30042919	30043500	+	0.00120892	0.321802
rs9380146	6	29849467	G	A	0.424419	HCG4P5	29942076	29943067	-	ENST00000429656	2.83e-07	cg06892912	30042919	30043500	+	0.00660138	0.146051
rs9380146	6	29849467	G	A	0.424419	HCG4P5	29942076	29943067	-	ENST00000429656	2.83e-07	cg03782043	30042919	30043500	+	0.00890113	0.125379
rs9380146	6	29849467	G	A	0.424419	HCG4P5	29942076	29943067	-	ENST00000429656	2.83e-07	cg01692379	30042919	30043500	+	0.00168845	0.27923
rs9380146	6	29849467	G	A	0.424419	HCG4P5	29942076	29943067	-	ENST00000429656	2.83e-07	cg03570263	30038882	30039477	+	5.1991e-17	0.997125
rs9380146	6	29849467	G	A	0.424419	HCG4P5	29942076	29943067	-	ENST00000429656	2.83e-07	cg25720815	29974221	29975369	+	0.0068051	0.143819
rs9380146	6	29849467	G	A	0.424419	HCG4P5	29942076	29943067	-	ENST00000429656	2.83e-07	cg23694113	29974221	29975369	+	1.11097e-07	0.991029
rs9380146	6	29849467	G	A	0.424419	HCG4P5	29942076	29943067	-	ENST00000429656	2.83e-07	cg23483840	29974221	29975369	+	0.00696631	0.142121
rs9380146	6	29849467	G	A	0.424419	HCG4P5	29942076	29943067	-	ENST00000429656	2.83e-07	cg23318893	29974221	29975369	+	0.000237332	0.562651
rs9380146	6	29849467	G	A	0.424419	HCG4P5	29942076	29943067	-	ENST00000429656	2.83e-07	cg22012577	29974221	29975369	+	5.80006e-10	0.996914
rs9380146	6	29849467	G	A	0.424419	HCG4P5	29942076	29943067	-	ENST00000429656	2.83e-07	cg17802355	29974221	29975369	+	0.00986199	0.118918
rs9380146	6	29849467	G	A	0.424419	HCG4P5	29942076	29943067	-	ENST00000429656	2.83e-07	cg17590657	29974221	29975369	+	1.0975e-10	0.997053
rs9380146	6	29849467	G	A	0.424419	HCG4P5	29942076	29943067	-	ENST00000429656	2.83e-07	cg15803065	29974221	29975369	+	0.00856831	0.12786
rs9380146	6	29849467	G	A	0.424419	HCG4P5	29942076	29943067	-	ENST00000429656	2.83e-07	cg09368485	29974221	29975369	+	0.00852305	0.128209
rs9380146	6	29849467	G	A	0.424419	HCG4P5	29942076	29943067	-	ENST00000429656	2.83e-07	cg03361297	29974221	29975369	+	0.00723432	0.13942
rs9380146	6	29849467	G	A	0.424419	HCG4P5	29942076	29943067	-	ENST00000429656	2.83e-07	cg02537142	29974221	29975369	+	0.00970667	0.119898
rs9380146	6	29849467	G	A	0.424419	HCG4P5	29942076	29943067	-	ENST00000429656	2.83e-07	cg23244913	29944403	29945169	+	0.00247261	0.235271
rs9380146	6	29849467	G	A	0.424419	HCG4P5	29942076	29943067	-	ENST00000429656	2.83e-07	cg19593490	29944403	29945169	+	8.41988e-05	0.709299
rs9380146	6	29849467	G	A	0.424419	HCG4P5	29942076	29943067	-	ENST00000429656	2.83e-07	cg17639394	29944403	29945169	+	0.000745586	0.389162
rs9380146	6	29849467	G	A	0.424419	HCG4P5	29942076	29943067	-	ENST00000429656	2.83e-07	cg16368146	29944403	29945169	+	7.20038e-06	0.917462
rs9380146	6	29849467	G	A	0.424419	HCG4P5	29942076	29943067	-	ENST00000429656	2.83e-07	cg15973594	29944403	29945169	+	5.98489e-10	0.99691
rs9380146	6	29849467	G	A	0.424419	HCG4P5	29942076	29943067	-	ENST00000429656	2.83e-07	cg14301212	29944403	29945169	+	7.25275e-07	0.977277
rs9380146	6	29849467	G	A	0.424419	HCG4P5	29942076	29943067	-	ENST00000429656	2.83e-07	cg07792871	29944403	29945169	+	3.23985e-06	0.94744
rs9380146	6	29849467	G	A	0.424419	HCG4P5	29942076	29943067	-	ENST00000429656	2.83e-07	cg07370894	29944403	29945169	+	2.26106e-10	0.99701
rs9380146	6	29849467	G	A	0.424419	HCG4P5	29942076	29943067	-	ENST00000429656	2.83e-07	cg03019812	29944403	29945169	+	3.41351e-05	0.810092
rs9380146	6	29849467	G	A	0.424419	HCG4P5	29942076	29943067	-	ENST00000429656	2.83e-07	cg00599564	29944403	29945169	+	0.00743384	0.137501
rs9380146	6	29849467	G	A	0.424419	HCG4P5	29942076	29943067	-	ENST00000429656	2.83e-07	cg16535653	29924202	29924533	+	0.00202964	0.257378
rs9380146	6	29849467	G	A	0.424419	HCG4P5	29942076	29943067	-	ENST00000429656	2.83e-07	cg25637655	29910203	29911367	+	8.75333e-14	0.997124
rs9380146	6	29849467	G	A	0.424419	HCG4P5	29942076	29943067	-	ENST00000429656	2.83e-07	cg25548869	29910203	29911367	+	0.00504973	0.167043
rs9380146	6	29849467	G	A	0.424419	HCG4P5	29942076	29943067	-	ENST00000429656	2.83e-07	cg23303505	29910203	29911367	+	8.77295e-07	0.974785
rs9380146	6	29849467	G	A	0.424419	HCG4P5	29942076	29943067	-	ENST00000429656	2.83e-07	cg19045970	29910203	29911367	+	0.00123111	0.319393
rs9380146	6	29849467	G	A	0.424419	HCG4P5	29942076	29943067	-	ENST00000429656	2.83e-07	cg18106971	29910203	29911367	+	0.00785479	0.133688
rs9380146	6	29849467	G	A	0.424419	HCG4P5	29942076	29943067	-	ENST00000429656	2.83e-07	cg17608381	29910203	29911367	+	5.96036e-11	0.997076
rs9380146	6	29849467	G	A	0.424419	HCG4P5	29942076	29943067	-	ENST00000429656	2.83e-07	cg16742075	29910203	29911367	+	0.00720407	0.139718
rs9380146	6	29849467	G	A	0.424419	HCG4P5	29942076	29943067	-	ENST00000429656	2.83e-07	cg11946459	29910203	29911367	+	1.57099e-11	0.997105
rs9380146	6	29849467	G	A	0.424419	HCG4P5	29942076	29943067	-	ENST00000429656	2.83e-07	cg11808100	29910203	29911367	+	4.51992e-07	0.982353
rs9380146	6	29849467	G	A	0.424419	HCG4P5	29942076	29943067	-	ENST00000429656	2.83e-07	cg11086883	29910203	29911367	+	0.00157546	0.287756
rs9380146	6	29849467	G	A	0.424419	HCG4P5	29942076	29943067	-	ENST00000429656	2.83e-07	cg10886493	29910203	29911367	+	2.40731e-06	0.955596
rs9380146	6	29849467	G	A	0.424419	HCG4P5	29942076	29943067	-	ENST00000429656	2.83e-07	cg09535358	29910203	29911367	+	0.000110264	0.673749
rs9380146	6	29849467	G	A	0.424419	HCG4P5	29942076	29943067	-	ENST00000429656	2.83e-07	cg08039587	29910203	29911367	+	2.61222e-06	0.953489
rs9380146	6	29849467	G	A	0.424419	HCG4P5	29942076	29943067	-	ENST00000429656	2.83e-07	cg07163603	29910203	29911367	+	0.00013552	0.645135
rs9380146	6	29849467	G	A	0.424419	HCG4P5	29942076	29943067	-	ENST00000429656	2.83e-07	cg00390191	29910203	29911367	+	3.68781e-07	0.984123
rs9380146	6	29849467	G	A	0.424419	HCG4P5	29942076	29943067	-	ENST00000429656	2.83e-07	cg00082981	29910203	29911367	+	1.3664e-09	0.996759
rs9380146	6	29849467	G	A	0.424419	HCG4P5	29942076	29943067	-	ENST00000429656	2.83e-07	cg25644740	29894141	29895117	+	2.50588e-09	0.996584
rs9380146	6	29849467	G	A	0.424419	HCG4P5	29942076	29943067	-	ENST00000429656	2.83e-07	cg24751894	29894141	29895117	+	1.47052e-09	0.996741
rs9380146	6	29849467	G	A	0.424419	HCG4P5	29942076	29943067	-	ENST00000429656	2.83e-07	cg23237314	29894141	29895117	+	1.57395e-06	0.96508
rs9380146	6	29849467	G	A	0.424419	HCG4P5	29942076	29943067	-	ENST00000429656	2.83e-07	cg22671410	29894141	29895117	+	2.12032e-05	0.851302
rs9380146	6	29849467	G	A	0.424419	HCG4P5	29942076	29943067	-	ENST00000429656	2.83e-07	cg19600472	29894141	29895117	+	1.78344e-08	0.995223
rs9380146	6	29849467	G	A	0.424419	HCG4P5	29942076	29943067	-	ENST00000429656	2.83e-07	cg19349217	29894141	29895117	+	0.00720986	0.13966
rs9380146	6	29849467	G	A	0.424419	HCG4P5	29942076	29943067	-	ENST00000429656	2.83e-07	cg18786623	29894141	29895117	+	1.02989e-11	0.997109
rs9380146	6	29849467	G	A	0.424419	HCG4P5	29942076	29943067	-	ENST00000429656	2.83e-07	cg17982178	29894141	29895117	+	0.00545444	0.160755
rs9380146	6	29849467	G	A	0.424419	HCG4P5	29942076	29943067	-	ENST00000429656	2.83e-07	cg16302021	29894141	29895117	+	8.1117e-08	0.992132
rs9380146	6	29849467	G	A	0.424419	HCG4P5	29942076	29943067	-	ENST00000429656	2.83e-07	cg15070894	29894141	29895117	+	3.98234e-10	0.996959
rs9380146	6	29849467	G	A	0.424419	HCG4P5	29942076	29943067	-	ENST00000429656	2.83e-07	cg10595298	29894141	29895117	+	3.78453e-13	0.997123
rs9380146	6	29849467	G	A	0.424419	HCG4P5	29942076	29943067	-	ENST00000429656	2.83e-07	cg04520169	29894141	29895117	+	2.36479e-06	0.956043
rs9380146	6	29849467	G	A	0.424419	HCG4P5	29942076	29943067	-	ENST00000429656	2.83e-07	cg04246123	29894141	29895117	+	6.82351e-06	0.919912
rs9380146	6	29849467	G	A	0.424419	HCG4P5	29942076	29943067	-	ENST00000429656	2.83e-07	cg04227238	29894141	29895117	+	0.000230713	0.566936
rs9380146	6	29849467	G	A	0.424419	HCG4P5	29942076	29943067	-	ENST00000429656	2.83e-07	cg03876548	29894141	29895117	+	2.49572e-06	0.954678
rs9380146	6	29849467	G	A	0.424419	HCG4P5	29942076	29943067	-	ENST00000429656	2.83e-07	cg01519225	29894141	29895117	+	0.000190086	0.595997
rs9380146	6	29849467	G	A	0.424419	HCG4P5	29942076	29943067	-	ENST00000429656	2.83e-07	cg26965779	29855296	29856565	+	8.34435e-05	0.710447
rs9380146	6	29849467	G	A	0.424419	HCG4P5	29942076	29943067	-	ENST00000429656	2.83e-07	cg26375284	29855296	29856565	+	5.64658e-08	0.993159
rs9380146	6	29849467	G	A	0.424419	HCG4P5	29942076	29943067	-	ENST00000429656	2.83e-07	cg26127187	29855296	29856565	+	0.00904443	0.124352
rs9380146	6	29849467	G	A	0.424419	HCG4P5	29942076	29943067	-	ENST00000429656	2.83e-07	cg23273834	29855296	29856565	+	5.27085e-06	0.930746
rs9380146	6	29849467	G	A	0.424419	HCG4P5	29942076	29943067	-	ENST00000429656	2.83e-07	cg21103668	29855296	29856565	+	3.20659e-10	0.996981
rs9380146	6	29849467	G	A	0.424419	HCG4P5	29942076	29943067	-	ENST00000429656	2.83e-07	cg20114890	29855296	29856565	+	0.000148613	0.631986
rs9380146	6	29849467	G	A	0.424419	HCG4P5	29942076	29943067	-	ENST00000429656	2.83e-07	cg18703935	29855296	29856565	+	0.00155304	0.28954
rs9380146	6	29849467	G	A	0.424419	HCG4P5	29942076	29943067	-	ENST00000429656	2.83e-07	cg18255335	29855296	29856565	+	0.00797214	0.132678
rs9380146	6	29849467	G	A	0.424419	HCG4P5	29942076	29943067	-	ENST00000429656	2.83e-07	cg17134700	29855296	29856565	+	0.00017273	0.610139
rs9380146	6	29849467	G	A	0.424419	HCG4P5	29942076	29943067	-	ENST00000429656	2.83e-07	cg14245347	29855296	29856565	+	3.21141e-07	0.985205
rs9380146	6	29849467	G	A	0.424419	HCG4P5	29942076	29943067	-	ENST00000429656	2.83e-07	cg11406274	29855296	29856565	+	5.52725e-09	0.996227
rs9380146	6	29849467	G	A	0.424419	HCG4P5	29942076	29943067	-	ENST00000429656	2.83e-07	cg06354398	29855296	29856565	+	7.86478e-12	0.997112
rs9380146	6	29849467	G	A	0.424419	HCG4P5	29942076	29943067	-	ENST00000429656	2.83e-07	cg04458159	29855296	29856565	+	5.10163e-07	0.98119
rs9380146	6	29849467	G	A	0.424419	HCG4P5	29942076	29943067	-	ENST00000429656	2.83e-07	cg04276750	29855296	29856565	+	4.72156e-14	0.997125
rs9380146	6	29849467	G	A	0.424419	HCG4P5	29942076	29943067	-	ENST00000429656	2.83e-07	cg03861427	29855296	29856565	+	5.61706e-06	0.928214
rs9380146	6	29849467	G	A	0.424419	HCG4P5	29942076	29943067	-	ENST00000429656	2.83e-07	cg01362455	29855296	29856565	+	8.2573e-05	0.71178
rs9380146	6	29849467	G	A	0.424419	HCG4P5	29942076	29943067	-	ENST00000429656	2.83e-07	cg27632493	29831850	29832086	+	0.00539382	0.161654
rs9380146	6	29849467	G	A	0.424419	HCG4P5	29942076	29943067	-	ENST00000429656	2.83e-07	cg13266242	29831850	29832086	+	0.00389466	0.189747
rs9380146	6	29849467	G	A	0.424419	HCG4P5	29942076	29943067	-	ENST00000429656	2.83e-07	cg08460078	29831850	29832086	+	0.00360658	0.196923
rs9380146	6	29849467	G	A	0.424419	HCG4P5	29942076	29943067	-	ENST00000429656	2.83e-07	cg22425474	29818086	29818341	+	7.32276e-05	0.726782
rs9380146	6	29849467	G	A	0.424419	HCG4P5	29942076	29943067	-	ENST00000429656	2.83e-07	cg11862551	29818086	29818341	+	4.78651e-08	0.993555
rs9380146	6	29849467	G	A	0.424419	HCG4P5	29942076	29943067	-	ENST00000429656	2.83e-07	cg10821226	29818086	29818341	+	0.000428924	0.471994
rs9380146	6	29849467	G	A	0.424419	HCG4P5	29942076	29943067	-	ENST00000429656	2.83e-07	cg10181330	29818086	29818341	+	2.07219e-08	0.995032
rs9380146	6	29849467	G	A	0.424419	HCG4P5	29942076	29943067	-	ENST00000429656	2.83e-07	cg26544072	29795554	29796594	+	0.00135135	0.30721
rs9380146	6	29849467	G	A	0.424419	HCG4P5	29942076	29943067	-	ENST00000429656	2.83e-07	cg25046571	29795554	29796594	+	0.00584889	0.155235
rs9380146	6	29849467	G	A	0.424419	HCG4P5	29942076	29943067	-	ENST00000429656	2.83e-07	cg17213462	29795554	29796594	+	7.65841e-06	0.914565
rs9380146	6	29849467	G	A	0.424419	HCG4P5	29942076	29943067	-	ENST00000429656	2.83e-07	cg10556772	29795554	29796594	+	0.000227913	0.568783
rs9380146	6	29849467	G	A	0.424419	HCG4P5	29942076	29943067	-	ENST00000429656	2.83e-07	cg09865095	29795554	29796594	+	1.14243e-05	0.893376
rs9380146	6	29849467	G	A	0.424419	HCG4P5	29942076	29943067	-	ENST00000429656	2.83e-07	cg09430946	29795554	29796594	+	0.00361485	0.196706
rs9380146	6	29849467	G	A	0.424419	HCG4P5	29942076	29943067	-	ENST00000429656	2.83e-07	cg03521696	29795554	29796594	+	1.18816e-06	0.970171
rs9380146	6	29849467	G	A	0.424419	HCG4P5	29942076	29943067	-	ENST00000429656	2.83e-07	cg03432955	29795554	29796594	+	2.28291e-05	0.845435
rs9380146	6	29849467	G	A	0.424419	HCG4P5	29942076	29943067	-	ENST00000429656	2.83e-07	cg03298800	29795554	29796594	+	5.01838e-07	0.981353
rs9380146	6	29849467	G	A	0.424419	HCG4P5	29942076	29943067	-	ENST00000429656	2.83e-07	cg03096746	29795554	29796594	+	2.79637e-07	0.986199
rs9380146	6	29849467	G	A	0.424419	HCG4P5	29942076	29943067	-	ENST00000429656	2.83e-07	cg00126638	29795554	29796594	+	5.14743e-06	0.931666
rs9380146	6	29849467	G	A	0.424419	HCG4P5	29942076	29943067	-	ENST00000429656	2.83e-07	cg24699876	29759947	29760903	+	8.18253e-06	0.911351
rs9380146	6	29849467	G	A	0.424419	HCG4P5	29942076	29943067	-	ENST00000429656	2.83e-07	cg23961091	29759947	29760903	+	0.000174879	0.608322
rs9380146	6	29849467	G	A	0.424419	HCG4P5	29942076	29943067	-	ENST00000429656	2.83e-07	cg16051154	29759947	29760903	+	0.00937899	0.122044
rs9380146	6	29849467	G	A	0.424419	HCG4P5	29942076	29943067	-	ENST00000429656	2.83e-07	cg13321114	29759947	29760903	+	0.0060259	0.152927
rs9380146	6	29849467	G	A	0.424419	HCG4P5	29942076	29943067	-	ENST00000429656	2.83e-07	cg11036359	29759947	29760903	+	0.00636901	0.14872
rs9380146	6	29849467	G	A	0.424419	HCG4P5	29942076	29943067	-	ENST00000429656	2.83e-07	cg26701510	29716469	29717158	+	2.49976e-06	0.954637
rs9380146	6	29849467	G	A	0.424419	HCG4P5	29942076	29943067	-	ENST00000429656	2.83e-07	cg23606396	29716469	29717158	+	2.7984e-09	0.996544
rs9380146	6	29849467	G	A	0.424419	HCG4P5	29942076	29943067	-	ENST00000429656	2.83e-07	cg19352507	29716469	29717158	+	0.00929954	0.122581
rs9380146	6	29849467	G	A	0.424419	HCG4P5	29942076	29943067	-	ENST00000429656	2.83e-07	cg17825311	29716469	29717158	+	0.00585314	0.155178
rs9380146	6	29849467	G	A	0.424419	HCG4P5	29942076	29943067	-	ENST00000429656	2.83e-07	cg17441804	29716469	29717158	+	0.000942427	0.35575
rs9380146	6	29849467	G	A	0.424419	HCG4P5	29942076	29943067	-	ENST00000429656	2.83e-07	cg12035144	29716469	29717158	+	4.03508e-05	0.793661
rs9380146	6	29849467	G	A	0.424419	HCG4P5	29942076	29943067	-	ENST00000429656	2.83e-07	cg11497864	29716469	29717158	+	0.00384031	0.191043
rs9380146	6	29849467	G	A	0.424419	HCG4P5	29942076	29943067	-	ENST00000429656	2.83e-07	cg09545764	29716469	29717158	+	0.00198664	0.25986
rs9380146	6	29849467	G	A	0.424419	HCG4P5	29942076	29943067	-	ENST00000429656	2.83e-07	cg06486622	29716469	29717158	+	3.7311e-09	0.996427
rs9380146	6	29849467	G	A	0.424419	HCG4P5	29942076	29943067	-	ENST00000429656	2.83e-07	cg26751972	29691107	29692093	+	1.60965e-06	0.964636
rs9380146	6	29849467	G	A	0.424419	HCG4P5	29942076	29943067	-	ENST00000429656	2.83e-07	cg26069562	29691107	29692093	+	0.00162629	0.283827
rs9380146	6	29849467	G	A	0.424419	HCG4P5	29942076	29943067	-	ENST00000429656	2.83e-07	cg24351901	29691107	29692093	+	3.80163e-06	0.942445
rs9380146	6	29849467	G	A	0.424419	HCG4P5	29942076	29943067	-	ENST00000429656	2.83e-07	cg23892836	29691107	29692093	+	1.14964e-06	0.970714
rs9380146	6	29849467	G	A	0.424419	HCG4P5	29942076	29943067	-	ENST00000429656	2.83e-07	cg20927242	29691107	29692093	+	3.11498e-07	0.985432
rs9380146	6	29849467	G	A	0.424419	HCG4P5	29942076	29943067	-	ENST00000429656	2.83e-07	cg15331332	29691107	29692093	+	1.25894e-07	0.990526
rs9380146	6	29849467	G	A	0.424419	HCG4P5	29942076	29943067	-	ENST00000429656	2.83e-07	cg12588917	29691107	29692093	+	2.40736e-07	0.987183
rs9380146	6	29849467	G	A	0.424419	HCG4P5	29942076	29943067	-	ENST00000429656	2.83e-07	cg11617938	29691107	29692093	+	0.0059921	0.15336
rs9380146	6	29849467	G	A	0.424419	HCG4P5	29942076	29943067	-	ENST00000429656	2.83e-07	cg09296453	29691107	29692093	+	4.28065e-05	0.78761
rs9380146	6	29849467	G	A	0.424419	HCG4P5	29942076	29943067	-	ENST00000429656	2.83e-07	cg08805586	29691107	29692093	+	0.000436908	0.469173
rs9380146	6	29849467	G	A	0.424419	HCG4P5	29942076	29943067	-	ENST00000429656	2.83e-07	cg07016276	29691107	29692093	+	0.000278355	0.538353
rs9380146	6	29849467	G	A	0.424419	HCG4P5	29942076	29943067	-	ENST00000429656	2.83e-07	cg05873359	29691107	29692093	+	3.87372e-05	0.797765
rs9380146	6	29849467	G	A	0.424419	HCG4P5	29942076	29943067	-	ENST00000429656	2.83e-07	cg01405582	29691107	29692093	+	0.00399473	0.187424
rs9380146	6	29849467	G	A	0.424419	HCG4P5	29942076	29943067	-	ENST00000429656	2.83e-07	cg00504902	29691107	29692093	+	2.51325e-06	0.954498
rs9380146	6	29849467	G	A	0.424419	HCG4P5	29942076	29943067	-	ENST00000429656	2.83e-07	cg22355525	28890952	28892013	+	0.00653792	0.146766
rs9376248	6	99533581	G	A	0.460208	USP45	99432380	99515425	-	ENST00000500704	2.24339e-06	cg01422797	100054687	100054988	+	0.00384002	0.0754564
rs9376248	6	99533581	G	A	0.460208	USP45	99432380	99515425	-	ENST00000500704	2.24339e-06	cg12991830	100038656	100039477	+	1.9247e-05	0.680524
rs9376248	6	99533581	G	A	0.460208	USP45	99432380	99515425	-	ENST00000500704	2.24339e-06	cg13280063	100036542	100037147	+	0.00140676	0.130468
rs9376248	6	99533581	G	A	0.460208	USP45	99432380	99515425	-	ENST00000500704	2.24339e-06	cg08150784	99279318	99283842	+	0.00404434	0.0733093
rs9366675	6	26968944	C	T	0.244344	GUSBP2	26871485	26956554	-	ENST00000479900	2.45371e-08	cg18278486	26987599	26988074	+	0.000109617	0.680865
rs9366675	6	26968944	C	T	0.244344	GUSBP2	26871485	26956554	-	ENST00000479900	2.45371e-08	cg10547057	26987599	26988074	+	0.00111057	0.371541
rs9366675	6	26968944	C	T	0.244344	GUSBP2	26871485	26956554	-	ENST00000479900	2.45371e-08	cg18867708	26863459	26863776	+	4.18582e-13	0.998464
rs9366675	6	26968944	C	T	0.244344	GUSBP2	26871485	26956554	-	ENST00000479900	2.45371e-08	cg12826209	26863459	26863776	+	4.14106e-05	0.786239
rs9366675	6	26968944	C	T	0.244344	GUSBP2	26871485	26956554	-	ENST00000479900	2.45371e-08	cg07414571	26689804	26690092	+	0.00443948	0.217719
rs9366675	6	26968944	C	T	0.244344	GUSBP2	26871485	26956554	-	ENST00000479900	2.45371e-08	cg24955592	26271346	26271588	+	2.08922e-05	0.84369
rs9366675	6	26968944	C	T	0.244344	GUSBP2	26871485	26956554	-	ENST00000479900	2.45371e-08	cg02481934	26271346	26271588	+	0.00747215	0.173977
rs9366675	6	26968944	C	T	0.244344	GUSBP2	26871485	26956554	-	ENST00000479900	2.45371e-08	cg01356752	26240698	26240951	+	0.000841526	0.407772
rs9366675	6	26968944	C	T	0.244344	GUSBP2	26871485	26956554	-	ENST00000479900	2.45371e-08	cg06951627	26197071	26197537	+	0.00142669	0.340102
rs9366675	6	26968944	C	T	0.244344	GUSBP2	26871485	26956554	-	ENST00000479900	2.45371e-08	cg03785755	26197071	26197537	+	0.00207363	0.295895
rs9366675	6	26968944	C	T	0.244344	GUSBP2	26871485	26956554	-	ENST00000479900	2.45371e-08	cg06035815	26188998	26189295	+	0.00329952	0.246206
rs936227	15	74839618	A	G	0.200647	ULK3	74837214	74842676	-	ENST00000568667	2.26387e-12	cg15769256	75743082	75748449	+	0.00532447	0.364584
rs936227	15	74839618	A	G	0.200647	ULK3	74837214	74842676	-	ENST00000568667	2.26387e-12	cg18919684	75287695	75288699	+	0.000365236	0.695392
rs936227	15	74839618	A	G	0.200647	ULK3	74837214	74842676	-	ENST00000568667	2.26387e-12	cg01701819	75287695	75288699	+	0.00159065	0.515312
rs936227	15	74839618	A	G	0.200647	ULK3	74837214	74842676	-	ENST00000568667	2.26387e-12	cg18183774	75198640	75199494	+	0.00123351	0.547966
rs936227	15	74839618	A	G	0.200647	ULK3	74837214	74842676	-	ENST00000568667	2.26387e-12	cg13906792	75198640	75199494	+	1.14871e-12	0.999973
rs936227	15	74839618	A	G	0.200647	ULK3	74837214	74842676	-	ENST00000568667	2.26387e-12	cg04871336	75198640	75199494	+	0.00807023	0.31761
rs936227	15	74839618	A	G	0.200647	ULK3	74837214	74842676	-	ENST00000568667	2.26387e-12	cg10253484	75165374	75165903	+	3.12772e-05	0.893067
rs936227	15	74839618	A	G	0.200647	ULK3	74837214	74842676	-	ENST00000568667	2.26387e-12	cg03289416	75165374	75165903	+	1.10348e-05	0.935693
rs936227	15	74839618	A	G	0.200647	ULK3	74837214	74842676	-	ENST00000568667	2.26387e-12	cg04877966	75135187	75135905	+	1.80592e-05	0.917949
rs936227	15	74839618	A	G	0.200647	ULK3	74837214	74842676	-	ENST00000568667	2.26387e-12	cg14664628	75095350	75095560	+	6.32593e-08	0.99574
rs936227	15	74839618	A	G	0.200647	ULK3	74837214	74842676	-	ENST00000568667	2.26387e-12	cg16232842	74290345	74290760	+	0.00480195	0.376771
rs936227	15	74839618	A	G	0.200647	ULK3	74836965	74842676	-	ENST00000568210	8.67463e-13	cg15769256	75743082	75748449	+	0.00532447	0.366054
rs936227	15	74839618	A	G	0.200647	ULK3	74836965	74842676	-	ENST00000568210	8.67463e-13	cg18919684	75287695	75288699	+	0.000365236	0.696736
rs936227	15	74839618	A	G	0.200647	ULK3	74836965	74842676	-	ENST00000568210	8.67463e-13	cg01701819	75287695	75288699	+	0.00159065	0.516897
rs936227	15	74839618	A	G	0.200647	ULK3	74836965	74842676	-	ENST00000568210	8.67463e-13	cg18183774	75198640	75199494	+	0.00123351	0.549537
rs936227	15	74839618	A	G	0.200647	ULK3	74836965	74842676	-	ENST00000568210	8.67463e-13	cg13906792	75198640	75199494	+	1.14871e-12	0.99998
rs936227	15	74839618	A	G	0.200647	ULK3	74836965	74842676	-	ENST00000568210	8.67463e-13	cg04871336	75198640	75199494	+	0.00807023	0.318986
rs936227	15	74839618	A	G	0.200647	ULK3	74836965	74842676	-	ENST00000568210	8.67463e-13	cg10253484	75165374	75165903	+	3.12772e-05	0.893676
rs936227	15	74839618	A	G	0.200647	ULK3	74836965	74842676	-	ENST00000568210	8.67463e-13	cg03289416	75165374	75165903	+	1.10348e-05	0.936079
rs936227	15	74839618	A	G	0.200647	ULK3	74836965	74842676	-	ENST00000568210	8.67463e-13	cg04877966	75135187	75135905	+	1.80592e-05	0.918431
rs936227	15	74839618	A	G	0.200647	ULK3	74836965	74842676	-	ENST00000568210	8.67463e-13	cg14664628	75095350	75095560	+	6.32593e-08	0.995774
rs936227	15	74839618	A	G	0.200647	ULK3	74836965	74842676	-	ENST00000568210	8.67463e-13	cg16232842	74290345	74290760	+	0.00480195	0.378261
rs9356945	6	24749474	A	T	0.334034	C6orf62	24704862	24720836	-	ENST00000378119	1.50547e-06	cg06480265	24720388	24721920	+	0.00115821	0.133007
rs9353064	6	82280506	T	C	0.247956	TPBG	82363632	82370828	+	ENST00000369750	2.17183e-08	cg14192087	83073417	83075319	+	0.00805959	0.177923
rs9349050	6	37695848	T	C	0.244475	MDGA1	37630680	37697990	-	ENST00000434837	6.86098e-23	cg26082368	37673309	37673774	+	1.13763e-07	0.996313
rs9349050	6	37695848	T	C	0.244475	MDGA1	37630680	37697990	-	ENST00000434837	6.86098e-23	cg13380995	37673309	37673774	+	0.00827564	0.335721
rs9349050	6	37695848	T	C	0.244475	MDGA1	37630680	37697990	-	ENST00000434837	6.86098e-23	cg11613164	37673309	37673774	+	0.00394551	0.429062
rs9349050	6	37695848	T	C	0.244475	MDGA1	37630680	37697990	-	ENST00000434837	6.86098e-23	cg27151561	37663762	37667102	+	7.72759e-12	0.999986
rs9349050	6	37695848	T	C	0.244475	MDGA1	37630680	37697990	-	ENST00000434837	6.86098e-23	cg26129310	37663762	37667102	+	2.29866e-07	0.994488
rs9349050	6	37695848	T	C	0.244475	MDGA1	37630680	37697990	-	ENST00000434837	6.86098e-23	cg18821972	37663762	37667102	+	3.22255e-42	1
rs9349050	6	37695848	T	C	0.244475	MDGA1	37630680	37697990	-	ENST00000434837	6.86098e-23	cg13602274	37663762	37667102	+	2.52681e-17	1
rs9349050	6	37695848	T	C	0.244475	MDGA1	37630680	37697990	-	ENST00000434837	6.86098e-23	cg09185650	37663762	37667102	+	0.00410609	0.423801
rs9349050	6	37695848	T	C	0.244475	MDGA1	37630680	37697990	-	ENST00000434837	6.86098e-23	cg04845615	37663762	37667102	+	1.63709e-07	0.995459
rs9349050	6	37695848	T	C	0.244475	MDGA1	37630680	37697990	-	ENST00000434837	6.86098e-23	cg01278975	37663762	37667102	+	1.01242e-05	0.954102
rs9349050	6	37695848	T	C	0.244475	MDGA1	37630680	37697990	-	ENST00000434837	6.86098e-23	cg27103616	37626027	37626446	+	0.00012947	0.83166
rs9349050	6	37695848	T	C	0.244475	MDGA1	37630680	37697990	-	ENST00000434837	6.86098e-23	cg11753363	37626027	37626446	+	0.00236849	0.497687
rs9349050	6	37695848	T	C	0.244475	MDGA1	37630680	37697990	-	ENST00000434837	6.86098e-23	cg07693262	37626027	37626446	+	1.67291e-13	0.999998
rs9349050	6	37695848	T	C	0.244475	MDGA1	37630680	37697990	-	ENST00000434837	6.86098e-23	cg26720545	37617864	37618147	+	6.54848e-46	1
rs9349050	6	37695848	T	C	0.244475	MDGA1	37630680	37697990	-	ENST00000434837	6.86098e-23	cg24796644	37617864	37618147	+	4.89001e-46	1
rs9349050	6	37695848	T	C	0.244475	MDGA1	37630680	37697990	-	ENST00000434837	6.86098e-23	cg20053110	37617864	37618147	+	8.18786e-46	1
rs9349050	6	37695848	T	C	0.244475	MDGA1	37630680	37697990	-	ENST00000434837	6.86098e-23	cg15580968	37617864	37618147	+	4.165e-08	0.997929
rs9349050	6	37695848	T	C	0.244475	MDGA1	37630680	37697990	-	ENST00000434837	6.86098e-23	cg07260849	37617864	37618147	+	3.07791e-09	0.999539
rs9349050	6	37695848	T	C	0.244475	MDGA1	37630680	37697990	-	ENST00000434837	6.86098e-23	cg04466022	37617864	37618147	+	4.98838e-33	1
rs9349050	6	37695848	T	C	0.244475	MDGA1	37630680	37697990	-	ENST00000434837	6.86098e-23	cg24442454	37616723	37617179	+	4.15885e-25	1
rs9349050	6	37695848	T	C	0.244475	MDGA1	37630680	37697990	-	ENST00000434837	6.86098e-23	cg03131171	37616723	37617179	+	1.00783e-20	1
rs9349050	6	37695848	T	C	0.244475	MDGA1	37630680	37697990	-	ENST00000434837	6.86098e-23	cg00807871	37616723	37617179	+	1.0001e-33	1
rs9349050	6	37695848	T	C	0.244475	MDGA1	37630680	37697990	-	ENST00000434837	6.86098e-23	cg14926196	37616394	37616621	+	4.54793e-38	1
rs9349050	6	37695848	T	C	0.244475	MDGA1	37630680	37697990	-	ENST00000434837	6.86098e-23	cg14058863	37616394	37616621	+	1.10348e-05	0.951915
rs9349050	6	37695848	T	C	0.244475	MDGA1	37630680	37697990	-	ENST00000434837	6.86098e-23	cg11001108	37616394	37616621	+	1.23802e-16	1
rs9349050	6	37695848	T	C	0.244475	MDGA1	37630680	37697990	-	ENST00000434837	6.86098e-23	cg03062252	37616394	37616621	+	2.06606e-26	1
rs9349050	6	37695848	T	C	0.244475	MDGA1	37630680	37697990	-	ENST00000434837	6.86098e-23	cg02267270	37616394	37616621	+	1.2026e-36	1
rs9348724	6	10887043	C	G	0.128514	SYCP2L	10886832	10974309	+	ENST00000283141	4.53307e-31	cg26237681	10887185	10887622	+	0.00611863	0.298635
rs9348724	6	10887043	C	G	0.128514	SYCP2L	10886832	10974309	+	ENST00000283141	4.53307e-31	cg23646360	10887185	10887622	+	3.42547e-13	0.999946
rs9348724	6	10887043	C	G	0.128514	SYCP2L	10886832	10974309	+	ENST00000283141	4.53307e-31	cg23055003	10887185	10887622	+	5.47448e-08	0.986914
rs9348724	6	10887043	C	G	0.128514	SYCP2L	10886832	10974309	+	ENST00000283141	4.53307e-31	cg23049448	10887185	10887622	+	8.40632e-15	0.99999
rs9348724	6	10887043	C	G	0.128514	SYCP2L	10886832	10974309	+	ENST00000283141	4.53307e-31	cg18345826	10887185	10887622	+	0.000282606	0.617319
rs9348724	6	10887043	C	G	0.128514	SYCP2L	10886832	10974309	+	ENST00000283141	4.53307e-31	cg18286304	10887185	10887622	+	1.67233e-09	0.997314
rs9348724	6	10887043	C	G	0.128514	SYCP2L	10886832	10974309	+	ENST00000283141	4.53307e-31	cg17684657	10887185	10887622	+	1.55288e-15	0.999996
rs9348724	6	10887043	C	G	0.128514	SYCP2L	10886832	10974309	+	ENST00000283141	4.53307e-31	cg03320827	10887185	10887622	+	1.90444e-16	0.999998
rs9348724	6	10887043	C	G	0.128514	SYCP2L	10886832	10974309	+	ENST00000283141	4.53307e-31	cg10074727	10882927	10883149	+	0.00379873	0.342747
rs9348721	6	26485345	A	G	0.314103	BTN3A1	26402251	26404555	+	ENST00000465690	7.42169e-10	cg23892028	27258959	27259163	+	5.98365e-10	0.999791
rs9348721	6	26485345	A	G	0.314103	BTN3A1	26402251	26404555	+	ENST00000465690	7.42169e-10	cg18278486	26987599	26988074	+	5.72576e-09	0.999482
rs9348721	6	26485345	A	G	0.314103	BTN3A1	26402251	26404555	+	ENST00000465690	7.42169e-10	cg14051842	26987599	26988074	+	0.000795615	0.655972
rs9348721	6	26485345	A	G	0.314103	BTN3A1	26402251	26404555	+	ENST00000465690	7.42169e-10	cg10547057	26987599	26988074	+	4.30115e-07	0.994155
rs9348721	6	26485345	A	G	0.314103	BTN3A1	26402251	26404555	+	ENST00000465690	7.42169e-10	cg07220782	26987599	26988074	+	2.15405e-06	0.98478
rs9348721	6	26485345	A	G	0.314103	BTN3A1	26402251	26404555	+	ENST00000465690	7.42169e-10	cg06675483	26987599	26988074	+	1.39309e-05	0.954687
rs9348721	6	26485345	A	G	0.314103	BTN3A1	26402251	26404555	+	ENST00000465690	7.42169e-10	cg26478107	26596047	26596321	+	0.00803869	0.334729
rs9348721	6	26485345	A	G	0.314103	BTN3A1	26402251	26404555	+	ENST00000465690	7.42169e-10	cg19497998	26596047	26596321	+	0.000267801	0.783419
rs9348721	6	26485345	A	G	0.314103	BTN3A1	26402251	26404555	+	ENST00000465690	7.42169e-10	cg00065396	26596047	26596321	+	0.0011334	0.607966
rs9348721	6	26485345	A	G	0.314103	BTN3A1	26402251	26404555	+	ENST00000465690	7.42169e-10	cg20250722	26521948	26522579	+	0.00867521	0.325227
rs9348721	6	26485345	A	G	0.314103	BTN3A1	26402251	26404555	+	ENST00000465690	7.42169e-10	cg21438527	26188998	26189295	+	8.63561e-14	0.999893
rs9348721	6	26485345	A	G	0.314103	BTN3A1	26402251	26404555	+	ENST00000465690	7.42169e-10	cg16898833	26188998	26189295	+	0.000923731	0.636016
rs9348721	6	26485345	A	G	0.314103	BTN3A1	26402251	26404555	+	ENST00000465690	7.42169e-10	cg12315302	26188998	26189295	+	0.00366375	0.440356
rs9348721	6	26485345	A	G	0.314103	BTN3A1	26402251	26404555	+	ENST00000465690	7.42169e-10	cg06035815	26188998	26189295	+	2.07553e-06	0.985111
rs9348721	6	26485345	A	G	0.314103	BTN3A1	26402251	26404555	+	ENST00000465690	7.42169e-10	cg22372170	26045645	26046033	+	0.00288647	0.474334
rs9333432	1	165641922	A	G	0.498201	MGST3	165631241	165655620	+	ENST00000367885	6.30548e-20	cg16553119	165599564	165600574	+	0.000229966	0.840134
rs9333432	1	165641922	A	G	0.498201	MGST3	165631241	165655620	+	ENST00000367885	6.30548e-20	cg06961122	165599564	165600574	+	0.000379168	0.793807
rs9333432	1	165641922	A	G	0.498201	MGST3	165631241	165655620	+	ENST00000367885	6.30548e-20	cg23014961	165567266	165567530	+	0.00368539	0.488228
rs9329062	5	177629004	G	A	0.266667	FAM153A	177711070	177780465	-	ENST00000360669	1.32128e-07	cg15051221	177433282	177434067	+	0.0096737	0.09828
rs9329062	5	177629004	G	A	0.266667	FAM153A	177711070	177780465	-	ENST00000360669	1.32128e-07	cg10940203	177433282	177434067	+	0.00388064	0.152261
rs9329062	5	177629004	G	A	0.266667	FAM153A	177711070	177780465	-	ENST00000360669	1.32128e-07	cg03428951	177433282	177434067	+	7.24892e-07	0.958026
rs9329062	5	177629004	G	A	0.266667	FAM153A	177711070	177780465	-	ENST00000360669	1.32128e-07	cg19727492	177098635	177099525	+	0.0075121	0.111141
rs9329062	5	177629004	G	A	0.266667	FAM153A	177711070	177780465	-	ENST00000360669	1.32128e-07	cg23395749	176980790	176981789	+	0.00287197	0.175011
rs9311676	3	58484624	C	T	0.313783	PXK	58332891	58426126	+	ENST00000383716	6.50573e-07	cg26110898	58419177	58419818	+	1.29459e-23	0.993324
rs9311676	3	58484624	C	T	0.313783	PXK	58332891	58426126	+	ENST00000383716	6.50573e-07	cg00563845	58318399	58319192	+	0.00756872	0.0693623
rs9311676	3	58484624	C	T	0.313783	PXK	58332881	58425151	+	ENST00000356151	3.48084e-07	cg26110898	58419177	58419818	+	1.29459e-23	0.995426
rs9311676	3	58484624	C	T	0.313783	PXK	58332881	58425151	+	ENST00000356151	3.48084e-07	cg00563845	58318399	58319192	+	0.00756872	0.093261
rs9311676	3	58484624	C	T	0.313783	PXK	58397139	58414527	+	ENST00000459676	3.71413e-08	cg26110898	58419177	58419818	+	1.29459e-23	0.998828
rs9311676	3	58484624	C	T	0.313783	PXK	58397139	58414527	+	ENST00000459676	3.71413e-08	cg00563845	58318399	58319192	+	0.00756872	0.209362
rs9310519	3	17535013	G	A	0.245879	TBC1D5	17404907	17742594	-	ENST00000414349	3.44021e-07	cg20981856	17783647	17784455	+	0.000868985	0.178612
rs9310519	3	17535013	G	A	0.245879	TBC1D5	17404907	17742594	-	ENST00000414349	3.44021e-07	cg07654588	17783647	17784455	+	0.00508091	0.076717
rs9310519	3	17535013	G	A	0.245879	TBC1D5	17404907	17742594	-	ENST00000414349	3.44021e-07	cg01765641	17783647	17784455	+	0.0080911	0.0608412
rs9304777	19	56562245	G	A	0.168459	ZNF470	56567512	56582894	+	ENST00000330619	1.06003e-06	cg08158952	57182888	57183375	+	8.87858e-06	0.298771
rs9304777	19	56562245	G	A	0.168459	ZNF470	56567512	56582894	+	ENST00000330619	1.06003e-06	cg02940165	57149424	57149631	+	0.000424825	0.0590947
rs9304777	19	56562245	G	A	0.168459	ZNF470	56567512	56582894	+	ENST00000330619	1.06003e-06	cg01532010	57106576	57106896	+	0.00609971	0.0170441
rs9304777	19	56562245	G	A	0.168459	ZNF470	56567512	56582894	+	ENST00000330619	1.06003e-06	cg26982279	57078366	57079301	+	7.99513e-20	0.973066
rs9304777	19	56562245	G	A	0.168459	ZNF470	56567512	56582894	+	ENST00000330619	1.06003e-06	cg21552653	57078366	57079301	+	1.63709e-08	0.890615
rs9304777	19	56562245	G	A	0.168459	ZNF470	56567512	56582894	+	ENST00000330619	1.06003e-06	cg03025337	57078366	57079301	+	0.000263591	0.0735571
rs9304777	19	56562245	G	A	0.168459	ZNF470	56567512	56582894	+	ENST00000330619	1.06003e-06	cg27129744	56915357	56915856	+	0.0060066	0.0171666
rs9304777	19	56562245	G	A	0.168459	ZNF470	56567512	56582894	+	ENST00000330619	1.06003e-06	cg08342619	56915357	56915856	+	0.00633491	0.0167467
rs9304777	19	56562245	G	A	0.168459	ZNF470	56567512	56582894	+	ENST00000330619	1.06003e-06	cg21493505	56879418	56879995	+	0.00631182	0.0167752
rs9304777	19	56562245	G	A	0.168459	ZNF470	56567512	56582894	+	ENST00000330619	1.06003e-06	cg10135753	55815941	55816277	+	0.00785319	0.0151561
rs9302470	16	12567987	C	T	0.106383	RP11-552C15.1	12545483	12546684	+	ENST00000565359	4.45509e-07	cg07143635	11680009	11681275	+	0.00813226	0.00597213
rs930232	19	1036019	G	A	0.292857	CNN2	1026692	1036677	+	ENST00000562075	5.58259e-06	cg01863319	1428804	1429303	+	0.00119756	0.0544033
rs930232	19	1036019	G	A	0.292857	CNN2	1026692	1036677	+	ENST00000562075	5.58259e-06	cg09467711	1039765	1040254	+	1.03802e-14	0.973884
rs930232	19	1036019	G	A	0.292857	CNN2	1026692	1036677	+	ENST00000562075	5.58259e-06	cg15975960	1033606	1035236	+	0.0015222	0.0477587
rs930232	19	1036019	G	A	0.292857	CNN2	1026692	1036677	+	ENST00000562075	5.58259e-06	cg13770691	1020512	1021395	+	4.37042e-06	0.598271
rs930232	19	1036019	G	A	0.292857	CNN2	1026692	1036677	+	ENST00000562075	5.58259e-06	cg27197643	1014274	1014578	+	0.00178433	0.0437986
rs930232	19	1036019	G	A	0.292857	CNN2	1026692	1036677	+	ENST00000562075	5.58259e-06	cg17767099	1007552	1012222	+	0.00722729	0.0203769
rs930232	19	1036019	G	A	0.292857	CNN2	1026692	1036677	+	ENST00000562075	5.58259e-06	cg06651299	1007552	1012222	+	0.00584385	0.0228853
rs930232	19	1036019	G	A	0.292857	CNN2	1026692	1036677	+	ENST00000562075	5.58259e-06	cg02582520	1007552	1012222	+	0.000266567	0.120415
rs930232	19	1036019	G	A	0.292857	CNN2	1026692	1036677	+	ENST00000562075	5.58259e-06	cg00313722	1007552	1012222	+	0.00865626	0.0184675
rs930232	19	1036019	G	A	0.292857	CNN2	1026611	1039068	+	ENST00000348419	3.31241e-07	cg01863319	1428804	1429303	+	0.00119756	0.211673
rs930232	19	1036019	G	A	0.292857	CNN2	1026611	1039068	+	ENST00000348419	3.31241e-07	cg09467711	1039765	1040254	+	1.03802e-14	0.995063
rs930232	19	1036019	G	A	0.292857	CNN2	1026611	1039068	+	ENST00000348419	3.31241e-07	cg15975960	1033606	1035236	+	0.0015222	0.189669
rs930232	19	1036019	G	A	0.292857	CNN2	1026611	1039068	+	ENST00000348419	3.31241e-07	cg13770691	1020512	1021395	+	4.37042e-06	0.874797
rs930232	19	1036019	G	A	0.292857	CNN2	1026611	1039068	+	ENST00000348419	3.31241e-07	cg27197643	1014274	1014578	+	0.00178433	0.176116
rs930232	19	1036019	G	A	0.292857	CNN2	1026611	1039068	+	ENST00000348419	3.31241e-07	cg17767099	1007552	1012222	+	0.00722729	0.0884765
rs930232	19	1036019	G	A	0.292857	CNN2	1026611	1039068	+	ENST00000348419	3.31241e-07	cg06651299	1007552	1012222	+	0.00584385	0.098526
rs930232	19	1036019	G	A	0.292857	CNN2	1026611	1039068	+	ENST00000348419	3.31241e-07	cg02582520	1007552	1012222	+	0.000266567	0.38991
rs930232	19	1036019	G	A	0.292857	CNN2	1026611	1039068	+	ENST00000348419	3.31241e-07	cg00313722	1007552	1012222	+	0.00865626	0.0807113
rs9296081	6	33108884	C	G	0.0546875	HLA-DPB1	33080387	33084012	+	ENST00000471184	6.65398e-07	cg15105576	33172290	33172823	+	0.00257212	0.000957846
rs9296081	6	33108884	C	G	0.0546875	HLA-DPB1	33080387	33084012	+	ENST00000471184	6.65398e-07	cg08992729	32811495	32811839	+	0.00672479	0.000743766
rs9296081	6	33108884	C	G	0.0546875	HLA-DPB1	33080387	33084012	+	ENST00000471184	6.65398e-07	cg08578320	32551852	32552331	+	0.00564015	0.000778752
rs9295111	6	159803766	C	T	0.456767	MRPL18	159790518	159798436	+	ENST00000480842	4.11294e-14	cg03634777	160511937	160512465	+	0.00535029	0.431521
rs9295111	6	159803766	C	T	0.456767	MRPL18	159790518	159798436	+	ENST00000480842	4.11294e-14	cg10210715	160221147	160221493	+	9.93699e-07	0.993862
rs9295111	6	159803766	C	T	0.456767	MRPL18	159790518	159798436	+	ENST00000480842	4.11294e-14	cg01145583	160209942	160212015	+	0.00916632	0.355244
rs9295111	6	159803766	C	T	0.456767	MRPL18	159790518	159798436	+	ENST00000480842	4.11294e-14	cg25736982	160182430	160183770	+	6.38673e-12	0.999997
rs9295111	6	159803766	C	T	0.456767	MRPL18	159790518	159798436	+	ENST00000480842	4.11294e-14	cg23829577	160182430	160183770	+	0.00817117	0.370986
rs9295111	6	159803766	C	T	0.456767	MRPL18	159790518	159798436	+	ENST00000480842	4.11294e-14	cg17952826	160182430	160183770	+	6.22619e-05	0.921772
rs9295111	6	159803766	C	T	0.456767	MRPL18	159790518	159798436	+	ENST00000480842	4.11294e-14	cg15298323	160182430	160183770	+	8.82517e-11	0.999985
rs9295111	6	159803766	C	T	0.456767	MRPL18	159790518	159798436	+	ENST00000480842	4.11294e-14	cg14767165	160182430	160183770	+	0.00222358	0.563143
rs9295111	6	159803766	C	T	0.456767	MRPL18	159790518	159798436	+	ENST00000480842	4.11294e-14	cg06131755	160182430	160183770	+	1.14901e-12	0.999999
rs9295111	6	159803766	C	T	0.456767	MRPL18	159790518	159798436	+	ENST00000480842	4.11294e-14	cg20372956	160147730	160149065	+	0.00379808	0.482529
rs9295111	6	159803766	C	T	0.456767	MRPL18	159790518	159798436	+	ENST00000480842	4.11294e-14	cg13221458	160113558	160114863	+	7.82743e-07	0.994724
rs9292090	5	55361612	A	G	0.215278	SKIV2L2	55308011	55329407	+	ENST00000503165	2.11757e-06	cg19990229	54528815	54530163	+	9.77319e-17	0.976029
rs9292090	5	55361612	A	G	0.215278	SKIV2L2	55308011	55329407	+	ENST00000503165	2.11757e-06	cg18735519	54528815	54530163	+	0.00119216	0.049063
rs9292090	5	55361612	A	G	0.215278	SKIV2L2	55308011	55329407	+	ENST00000503165	2.11757e-06	cg06967469	54528815	54530163	+	0.00113513	0.0502853
rs9292090	5	55361612	A	G	0.215278	SKIV2L2	55308011	55329407	+	ENST00000503165	2.11757e-06	cg05534186	54528096	54528404	+	0.00475863	0.0243965
rs9292090	5	55361612	A	G	0.215278	SKIV2L2	55308011	55329407	+	ENST00000503165	2.11757e-06	cg27039515	54522303	54523533	+	1.17479e-11	0.975317
rs9292090	5	55361612	A	G	0.215278	SKIV2L2	55308011	55329407	+	ENST00000503165	2.11757e-06	cg01807862	54522303	54523533	+	1.94317e-12	0.97577
rs9292090	5	55361612	A	G	0.215278	SKIV2L2	55308011	55329407	+	ENST00000503165	2.11757e-06	cg14079131	54468784	54469324	+	0.0096982	0.017048
rs9277554	6	33087761	C	T	0.456897	HLA-DPB1	33080673	33087201	+	ENST00000416804	4.51702e-23	cg19356389	33175562	33176387	+	1.37593e-05	0.968256
rs9277554	6	33087761	C	T	0.456897	HLA-DPB1	33080673	33087201	+	ENST00000416804	4.51702e-23	cg06363559	33175562	33176387	+	0.000539209	0.754398
rs9277554	6	33087761	C	T	0.456897	HLA-DPB1	33080673	33087201	+	ENST00000416804	4.51702e-23	cg09100940	33172290	33172823	+	0.00779897	0.377495
rs9277554	6	33087761	C	T	0.456897	HLA-DPB1	33080673	33087201	+	ENST00000416804	4.51702e-23	cg23704085	33159992	33160263	+	1.84647e-13	1
rs9277554	6	33087761	C	T	0.456897	HLA-DPB1	33080673	33087201	+	ENST00000416804	4.51702e-23	cg07715777	33129292	33129718	+	0.00584191	0.418706
rs9277554	6	33087761	C	T	0.456897	HLA-DPB1	33080673	33087201	+	ENST00000416804	4.51702e-23	cg27264993	33084741	33084995	+	0.00542646	0.429479
rs9277554	6	33087761	C	T	0.456897	HLA-DPB1	33080673	33087201	+	ENST00000416804	4.51702e-23	cg21870640	33084741	33084995	+	0.00735173	0.385775
rs9277554	6	33087761	C	T	0.456897	HLA-DPB1	33080673	33087201	+	ENST00000416804	4.51702e-23	cg19325793	33084741	33084995	+	0.000227018	0.840029
rs9277554	6	33087761	C	T	0.456897	HLA-DPB1	33080673	33087201	+	ENST00000416804	4.51702e-23	cg17833071	33084741	33084995	+	0.00231787	0.556963
rs9277554	6	33087761	C	T	0.456897	HLA-DPB1	33080673	33087201	+	ENST00000416804	4.51702e-23	cg17043247	33084741	33084995	+	3.1858e-05	0.947252
rs9277554	6	33087761	C	T	0.456897	HLA-DPB1	33080673	33087201	+	ENST00000416804	4.51702e-23	cg16580391	33084741	33084995	+	0.00357973	0.491475
rs9277554	6	33087761	C	T	0.456897	HLA-DPB1	33080673	33087201	+	ENST00000416804	4.51702e-23	cg16055526	33084741	33084995	+	2.22659e-07	0.997632
rs9277554	6	33087761	C	T	0.456897	HLA-DPB1	33080673	33087201	+	ENST00000416804	4.51702e-23	cg03943025	33084741	33084995	+	0.00147892	0.623034
rs9277554	6	33087761	C	T	0.456897	HLA-DPB1	33080673	33087201	+	ENST00000416804	4.51702e-23	cg23333490	33048417	33048814	+	6.00051e-33	1
rs9277554	6	33087761	C	T	0.456897	HLA-DPB1	33080673	33087201	+	ENST00000416804	4.51702e-23	cg20981163	33048417	33048814	+	6.79492e-37	1
rs9277554	6	33087761	C	T	0.456897	HLA-DPB1	33080673	33087201	+	ENST00000416804	4.51702e-23	cg17588455	33048417	33048814	+	0.00693639	0.394006
rs9277554	6	33087761	C	T	0.456897	HLA-DPB1	33080673	33087201	+	ENST00000416804	4.51702e-23	cg17294865	33048417	33048814	+	1.15841e-21	1
rs9277554	6	33087761	C	T	0.456897	HLA-DPB1	33080673	33087201	+	ENST00000416804	4.51702e-23	cg15734436	33048417	33048814	+	7.98775e-08	0.998771
rs9277554	6	33087761	C	T	0.456897	HLA-DPB1	33080673	33087201	+	ENST00000416804	4.51702e-23	cg15138289	33048417	33048814	+	1.88965e-25	1
rs9277554	6	33087761	C	T	0.456897	HLA-DPB1	33080673	33087201	+	ENST00000416804	4.51702e-23	cg14428733	33048417	33048814	+	6.15105e-06	0.980689
rs9277554	6	33087761	C	T	0.456897	HLA-DPB1	33080673	33087201	+	ENST00000416804	4.51702e-23	cg10850215	33048417	33048814	+	0.00330515	0.503511
rs9277554	6	33087761	C	T	0.456897	HLA-DPB1	33080673	33087201	+	ENST00000416804	4.51702e-23	cg06484169	33048417	33048814	+	3.74895e-34	1
rs9277554	6	33087761	C	T	0.456897	HLA-DPB1	33080673	33087201	+	ENST00000416804	4.51702e-23	cg06437840	33048417	33048814	+	0.00917378	0.355162
rs9277554	6	33087761	C	T	0.456897	HLA-DPB1	33080673	33087201	+	ENST00000416804	4.51702e-23	cg05677694	33048417	33048814	+	0.00727591	0.387237
rs9277554	6	33087761	C	T	0.456897	HLA-DPB1	33080673	33087201	+	ENST00000416804	4.51702e-23	cg04504217	33048417	33048814	+	1.32114e-21	1
rs9277554	6	33087761	C	T	0.456897	HLA-DPB1	33080673	33087201	+	ENST00000416804	4.51702e-23	cg03229061	33048417	33048814	+	0.00160003	0.611684
rs9277554	6	33087761	C	T	0.456897	HLA-DPB1	33080673	33087201	+	ENST00000416804	4.51702e-23	cg11954557	32811495	32811839	+	0.00787938	0.376065
rs9277554	6	33087761	C	T	0.456897	HLA-DPB1	33080673	33087201	+	ENST00000416804	4.51702e-23	cg02735423	32489743	32490128	+	0.00590838	0.417062
rs9277396	6	33083362	G	A	0.456897	HLA-DPB1	33080444	33085231	+	ENST00000498038	6.4093e-07	cg19356389	33175562	33176387	+	1.81652e-05	0.815593
rs9277396	6	33083362	G	A	0.456897	HLA-DPB1	33080444	33085231	+	ENST00000498038	6.4093e-07	cg06363559	33175562	33176387	+	0.00069	0.317193
rs9277396	6	33083362	G	A	0.456897	HLA-DPB1	33080444	33085231	+	ENST00000498038	6.4093e-07	cg09100940	33172290	33172823	+	0.00744522	0.0990538
rs9277396	6	33083362	G	A	0.456897	HLA-DPB1	33080444	33085231	+	ENST00000498038	6.4093e-07	cg23704085	33159992	33160263	+	1.36292e-13	0.995353
rs9277396	6	33083362	G	A	0.456897	HLA-DPB1	33080444	33085231	+	ENST00000498038	6.4093e-07	cg07715777	33129292	33129718	+	0.0053989	0.117512
rs9277396	6	33083362	G	A	0.456897	HLA-DPB1	33080444	33085231	+	ENST00000498038	6.4093e-07	cg27264993	33084741	33084995	+	0.00588511	0.112273
rs9277396	6	33083362	G	A	0.456897	HLA-DPB1	33080444	33085231	+	ENST00000498038	6.4093e-07	cg21870640	33084741	33084995	+	0.00734001	0.0998111
rs9277396	6	33083362	G	A	0.456897	HLA-DPB1	33080444	33085231	+	ENST00000498038	6.4093e-07	cg19325793	33084741	33084995	+	0.000216525	0.4872
rs9277396	6	33083362	G	A	0.456897	HLA-DPB1	33080444	33085231	+	ENST00000498038	6.4093e-07	cg17833071	33084741	33084995	+	0.00227888	0.18294
rs9277396	6	33083362	G	A	0.456897	HLA-DPB1	33080444	33085231	+	ENST00000498038	6.4093e-07	cg17043247	33084741	33084995	+	3.22546e-05	0.756028
[truncated: 25,506 more rows]

## Sheet: LPS gQTL-mQTL pairs
SNP	Chromosome	SNP position	REF	ALT	maf	Gene name	gene start	gene end	gene strand	FDR_gQTL	CpG ID	CpG start	CpG end	CpG strand	FDR_mQTL	PP.H4.abf
[truncated: 31,846 more rows]

[truncated: 1 more sheets: LPS tQTL-mQTL pairs]
