# Supplementary material for: Genetic determinants of monocyte splicing are enriched for disease susceptibility loci
Source: Nat Commun. 2025 Sep 29;16:8616. doi: 10.1038/s41467-025-63624-7 (PMC12480492; doi:10.1038/s41467-025-63624-7)
Supplement: Supplementary file 9 — Supplementary_Data_07 [file 41467_2025_63624_MOESM9_ESM.xlsx]

## Sheet: Legend
Supplementary table 7:
Description
Table 1. The allele-specific co-expression relationships found in naïve, LPS and IFNγ analyses.
Table 2. The outcomes of functional enrichment analysis of eGens in coExQTL using curated gene sets from online pathway databases.
Explanations for column names:
The results of the coExQTL analysis (Table 1)
gene1: Name of the first gene in the co-expression pair
gene2: Name of the second gene in the co-expression pair
GM_cor: refers to the Global Mean Correlation between gene pairs within a specific condition or group.
pvalue: The p-value associated with the observed difference in edge weight between conditions
fdr: The false discovery rate (FDR) corrected p-value
zscore: Z-score of the difference in edge weight between conditions
GM_pVal (Global Module p-value): This value represents the statistical significance of the overall difference in co-expression patterns between two groups or conditions. It indicates the likelihood that the observed differences in gene co-expression are due to chance rather than true biological effects.
GR_cor (Gene Regulation Correlation): This metric quantifies the correlation between the gene expression levels of two genes within a specific condition or group. A higher GR_cor value indicates a stronger positive or negative correlation between the expression of the two genes.
GR_pVal (Global Rank p-value): This p-value is associated with the overall significance of the differential co-expression analysis between two groups or conditions. It indicates the probability of observing the observed differences in gene co-expression patterns by chance.
zScoreDiff: refers to the z-score of the difference in edge weights between the two conditions being compared.
pValDiff: refers to the p-value associated with the difference in edge weights between two conditions or groups. Edge weights represent the strength of the relationship between pairs of genes in a co-expression network.
pValDiff_adj: refers to the adjusted p-value for the difference in edge weights between two conditions.
Classes (correlation classes): refer to groups of genes that exhibit similar co-expression patterns across different genotype. These classes are identified based on the correlation coefficients between genes within each class.
ClusterProfiler output for pathway enrichment analysis (Table 2)
Module-based differential correlation (MBDC) (Table 2)
MBDC_pVal (Ref/Ref vs Alt/Alt)	The average (median) change in correlation between gene symbols in the two classes of genotypes (homozygote for the reference allele and homozygous for the alternate allele).
Top_GOC (Ref/Ref vs Alt/Alt)	Top genes with a gain in correlation with the other genes in the module between the two classes of genotypes (homozygote for the reference allele and homozygous for the alternate allele).
Top_LOC (Ref/Ref vs Alt/Alt)	Top genes with a loss in correlation with the other genes in the module between the two classes of genotypes (homozygote for the reference allele and homozygous for the alternate allele).
MBDC_pVal (Ref/Alt vs Alt/Alt)	The average (median) change in correlation between gene symbols in the two classes of genotypes (heterozygote and homozygous for the alternate allele).
Top_GOC (Ref/Alt vs Alt/Alt)	Top genes with a gain in correlation with the other genes in the module between the two classes of genotypes (heterozygote and homozygous for the alternate allele).
Top_LOC (Ref/Alt vs Alt/Alt)	Top genes with a loss in correlation with the other genes in the module between the two classes of genotypes (heterozygote and homozygous for the alternate allele).

## Sheet: Table-1 Naive
Table 1. Results of coExQTLs using RNA-Seq and microarray-based profiles
Gene1	Gene2	GM_cor_RNAseq	GM_pVal_RNAseq	GR_cor_RNAseq	GR_pVal_RNAseq	zScoreDiff_RNAseq	pValDiff_RNAseq	pValDiff_adj_RNAseq	Classes_RNAseq	SNP	REF	ALT	GM_cor_array	GM_pVal_array	GR_cor_array	GR_pVal_array	zScoreDiff_array	pValDiff_array	pValDiff_adj_array	Classes_array
ABCF1	KCNMA1	0.0118359	0.937774	-0.535981	1.82728e-08	-3.3096	0.000934308	0.0295138	0/-	rs816828	C	T	0.303305	0.00072026	-0.189707	0.0641348	-3.6433	0.000269167	0.0299186	+/0
ACADM	SIRPB1	0.105007	0.286393	-0.959802	0.000608919	-4.01951	5.83205e-05	0.0175388	0/-	rs2254448	C	G	0.00446513	0.941242	-0.362872	4.30479e-05	-3.48951	0.000483914	0.00618732	0/-
ACO2	RPS26	0.879346	0	-0.675576	8.47298e-06	-9.76417	1.60428e-22	4.11327e-20	+/-	rs7305461	A	C	0.497582	1.14648e-08	0.0461187	0.510377	-4.27154	1.94127e-05	0.0163819	+/0
ACTG1	SIRPB1	0.147928	0.132076	-0.956636	0.000734712	-4.02915	5.59794e-05	0.0171648	0/-	rs2254448	C	G	-0.00281554	0.962929	0.74823	1.702e-05	4.38401	1.16517e-05	0.0125857	0/+
ADI1	RPS26	0.647375	9.22655e-08	-0.500718	0.00218722	-5.87963	4.11188e-09	2.29134e-08	+/-	rs7305461	A	C	0.53775	4.05248e-10	0.160052	0.0215599	-3.75556	0.000172958	0.0339374	+/+
ADRM1	RPS26	0.584498	2.7937e-06	-0.268518	0.118835	-4.20392	2.62332e-05	6.93169e-05	+/0	rs7305461	A	C	0.462906	1.4801e-07	0.0647302	0.355294	-3.72683	0.000193904	0.0340404	+/0
AIMP2	SIRPB1	-0.217859	0.0255781	-0.965208	0.000425601	-3.52275	0.000427098	0.0390582	-/-	rs2254448	C	G	0.00196636	0.974105	0.296155	0.000973064	2.75177	0.00592733	0.0432833	0/+
AKAP13	RPS26	0.10081	0.463972	-0.488	0.00294048	-2.8244	0.00473688	0.00827301	0/-	rs7305461	A	C	-0.47209	7.72541e-08	-0.0203233	0.771855	4.20742	2.58303e-05	0.0170943	-/0
ALCAM	RPS26	0.847224	4.44089e-16	-0.635618	4.08198e-05	-8.88832	6.20423e-19	4.18251e-17	+/-	rs7305461	A	C	0.557717	6.48983e-11	0.15425	0.0268498	-4.05013	5.11887e-05	0.0218112	+/+
ALDH3A2	RPS26	-0.39539	0.00281061	0.435642	0.00890185	3.939	8.18207e-05	0.000197481	-/+	rs7305461	A	C	-0.4667	1.13413e-07	-0.0667419	0.340508	3.75091	0.000176194	0.0339374	-/0
ALG5	RHD	-0.12094	0.539854	-0.715407	3.33067e-15	-3.41804	0.000630745	0.0289206	0/-	rs72660908	C	G	-0.360485	0.0128056	0.207869	0.00372212	3.51688	0.000436653	0.0286895	-/+
ALS2	RPS26	-0.494817	0.000122904	0.42116	0.0117503	4.41305	1.01923e-05	2.89886e-05	-/+	rs7305461	A	C	-0.253393	0.00584103	0.157158	0.0240736	3.56725	0.000360743	0.0457347	-/+
ANKFY1	RPS26	0.000465203	0.99731	-0.606044	0.000114143	-3.12939	0.00175168	0.00331553	0/-	rs7305461	A	C	-0.5152	2.79125e-09	-0.153281	0.0278337	3.54827	0.000387766	0.0465388	-/-
ANKHD1	RPS26	-0.649384	8.16716e-08	0.178583	0.304692	4.2494	2.14345e-05	5.767e-05	-/0	rs7305461	A	C	-0.301534	0.00095378	0.119146	0.0880571	3.68186	0.000231535	0.0370551	-/0
ANKMY2	KCNMA1	-0.270854	0.0686577	0.403869	4.49391e-05	3.82861	0.000128869	0.0137565	0/+	rs816828	C	T	-0.31574	0.00041906	0.141847	0.0429937	4.05024	5.11644e-05	0.0154793	-/+
ANKRD12	RPS26	-0.705804	1.76371e-09	0.404869	0.0158405	5.82267	5.79162e-09	3.11918e-08	-/+	rs7305461	A	C	-0.307421	0.000747343	0.13729	0.0490889	3.89493	9.82288e-05	0.0267936	-/+
ANXA11	RPS26	0.781814	1.84741e-12	-0.535205	0.000923694	-7.33236	2.26132e-13	3.15214e-12	+/-	rs7305461	A	C	0.521123	1.70444e-09	0.131085	0.0603694	-3.81102	0.000138394	0.0306326	+/0
AP3S1	EEF1D	0.199448	0.328652	-0.631307	4.65312e-09	-3.91339	9.10076e-05	0.0123152	0/-	rs56949579	G	A	-0.111832	0.42531	0.438908	5.13152e-10	3.64804	0.000264245	0.0430779	0/+
AP4E1	RPS26	0.243661	0.073028	-0.47278	0.00413016	-3.39287	0.000691647	0.00141219	0/-	rs7305461	A	C	-0.402435	6.86105e-06	0.0619871	0.376092	4.17484	2.98194e-05	0.0178943	-/0
APEX1	SIRPB1	0.153037	0.119094	-0.93717	0.00183694	-3.66586	0.00024651	0.0301166	0/-	rs2254448	C	G	-0.0731112	0.226852	0.262631	0.00361173	3.10413	0.00190838	0.0181011	0/+
ARFIP1	RHD	0.0154105	0.937962	-0.617777	1.12527e-10	-3.24277	0.00118376	0.0344508	0/-	rs72660908	C	G	-0.384692	0.00758718	0.150991	0.0360788	3.33352	0.000857535	0.0379621	-/+
ARHGAP24	FBXO31	-0.349292	0.00832526	0.366644	0.0235659	3.43966	0.00058245	0.0492406	-/+	rs8052244	G	C	0.347765	0.000171902	-0.170947	0.0114675	-4.55462	5.24792e-06	0.0386472	+/-
ARL1	RHD	-0.00171146	0.993104	-0.662617	1.51879e-12	-3.50216	0.000461499	0.0270331	0/-	rs72660908	C	G	-0.460885	0.00111333	0.0636401	0.379258	3.36012	0.000779074	0.0368443	-/0
ARL6IP4	RPS26	-0.418697	0.00146584	0.1781	0.306023	2.78678	0.00532353	0.00920204	-/0	rs7305461	A	C	0.585638	4.0481e-12	0.124912	0.073626	-4.66028	3.15776e-06	0.00852723	+/0
ARL6IP6	EEF1D	0.519621	0.00651626	-0.23922	0.0460991	-3.39212	0.000693547	0.0262641	+/-	rs56949579	G	A	-0.506724	0.00010807	0.0904248	0.223468	4.05968	4.91399e-05	0.0222058	-/0
ARPC5	RHD	0.0709518	0.719762	-0.620843	8.56724e-11	-3.50962	0.000448754	0.0268381	0/-	rs72660908	C	G	-0.342822	0.0183262	0.175478	0.0146483	3.19539	0.00139641	0.0474919	-/+
ARRB2	EEF1D	-0.366848	0.0652652	0.468308	4.34439e-05	3.69381	0.000220922	0.0159964	0/+	rs56949579	G	A	-0.051191	0.715837	0.493411	1.27853e-12	3.70194	0.000213961	0.0401484	0/+
ATF4	RPS26	-0.512097	6.42869e-05	0.636591	3.93897e-05	5.86609	4.46187e-09	2.47022e-08	-/+	rs7305461	A	C	0.612816	2.08278e-13	0.237042	0.000602422	-4.03098	5.5545e-05	0.0219931	+/+
ATG4C	FRMD4A	-0.438092	0.1024	0.472955	2.72521e-05	3.14523	0.00165958	0.0346539	0/+	rs7903477	G	A	0.770797	4.32913e-05	0.0200278	0.761557	-4.09435	4.23362e-05	0.0381082	+/0
ATG4C	RPS26	0.375668	0.004708	-0.556145	0.000522503	-4.54977	5.37033e-06	1.60781e-05	+/-	rs7305461	A	C	-0.376357	2.88899e-05	0.123664	0.0765736	4.44391	8.83387e-06	0.0125553	-/0
ATM	RPS26	-0.799353	2.54463e-13	0.344844	0.0424849	6.48212	9.04425e-11	7.12964e-10	-/+	rs7305461	A	C	-0.582614	5.53735e-12	-0.17136	0.0137871	4.21521	2.49542e-05	0.0170943	-/-
ATP1A1	SIRPB1	-0.0309344	0.754081	-0.963427	0.000481719	-3.84655	0.000119793	0.0217828	0/-	rs2254448	C	G	-0.0403699	0.504975	0.66749	0.00026719	3.81942	0.000133764	0.0375403	0/+
ATP8B4	RPS26	0.51689	5.3375e-05	-0.566804	0.000385256	-5.40721	6.40136e-08	2.81783e-07	+/-	rs7305461	A	C	-0.376691	2.83846e-05	0.0981176	0.160596	4.22623	2.37643e-05	0.0170943	-/0
ATXN2	RPS26	-0.713932	9.41999e-10	0.0841265	0.630888	4.35948	1.30373e-05	3.63917e-05	-/0	rs7305461	A	C	-0.426755	1.60246e-06	-0.0426125	0.543082	3.53118	0.000413712	0.0479479	-/0
AZI2	SIRPB1	-0.0259219	0.792947	0.965014	0.000431512	4.00245	6.26912e-05	0.0181549	0/+	rs2254448	C	G	0.0808025	0.181536	-0.33556	0.000168196	-3.90141	9.56337e-05	0.00176069	0/-
BANP	RPS26	-0.56714	6.34292e-06	0.384102	0.0227252	4.66513	3.08418e-06	9.62612e-06	-/+	rs7305461	A	C	-0.559843	5.3014e-11	-0.198436	0.0042465	3.68682	0.000227071	0.0370551	-/-
BCAP29	RHD	-0.20391	0.297976	-0.702428	1.70974e-14	-2.92789	0.0034127	0.0492801	0/-	rs72660908	C	G	-0.370218	0.0104229	0.152801	0.0338829	3.24371	0.00117985	0.0435923	-/+
BCL11A	RPS26	-0.709256	1.35488e-09	0.498742	0.00229185	6.37938	1.77809e-10	1.31114e-09	-/+	rs7305461	A	C	-0.286606	0.00173131	0.119992	0.085806	3.54958	0.000385847	0.0465388	-/0
BCL9	RPS26	-0.215059	0.114841	0.343233	0.0435251	2.56464	0.0103282	0.0169678	0/+	rs7305461	A	C	-0.332145	0.000253641	0.093841	0.179713	3.75393	0.000174081	0.0339374	-/0
BIN2	RPS26	-0.611308	7.14323e-07	0.212668	0.219989	4.12575	3.69526e-05	9.50556e-05	-/0	rs7305461	A	C	0.593702	1.72795e-12	0.254379	0.000224533	-3.61654	0.00029857	0.0428504	+/+
BIN2	SIRPB1	-0.0617055	0.53176	0.974627	0.00019429	4.39272	1.11943e-05	0.00914918	0/+	rs2254448	C	G	-0.134262	0.0259854	-0.474035	3.97162e-08	-3.44896	0.000562755	0.00693277	-/-
BIRC2	TAMM41	0.664281	0.000157682	-0.39765	0.00264398	-4.94903	7.45841e-07	0.00269366	+/-	rs1498090	C	T	0.232441	0.0283825	-0.318991	3.31659e-06	-4.40264	1.06944e-05	0.0284362	+/-
BMS1	KCNMA1	-0.152301	0.312287	-0.620353	1.57443e-11	-3.10217	0.00192105	0.0423972	0/-	rs816828	C	T	0.360192	4.9483e-05	-0.246237	0.0155899	-4.53266	5.82468e-06	0.007461	+/-
BMS1	RPS26	0.832685	3.10862e-15	-0.529999	0.00105825	-7.95344	1.81408e-15	4.15405e-14	+/-	rs7305461	A	C	-0.58277	5.44942e-12	-0.192445	0.00558417	4.0309	5.55625e-05	0.0219931	-/-
BRWD1	RPS26	-0.636583	1.75013e-07	0.312771	0.0673428	4.78914	1.67495e-06	5.50688e-06	-/0	rs7305461	A	C	-0.443453	5.51787e-07	-0.0539399	0.44128	3.61016	0.000306006	0.0428973	-/0
BUB3	RPS26	-0.175412	0.200205	0.322951	0.0024229	2.896	0.00377947	0.010116	0/+	rs7305461	A	C	-0.678366	0	-0.264617	0.000121243	4.74214	2.11469e-06	0.00722347	-/-
BZW1	MMP17	-0.697318	1.84874e-12	-0.00141749	0.995268	3.19994	0.00137454	0.0322274	-/0	rs7487262	G	A	-0.121192	0.0923151	0.616722	5.01974e-06	4.9853	6.18665e-07	0.0134368	0/+
BZW1	RPS26	0.853673	0	-0.467809	0.00459982	-7.90818	2.61178e-15	5.75328e-14	+/-	rs7305461	A	C	0.565805	2.98344e-11	0.195324	0.00490017	-3.78904	0.000151231	0.0313472	+/+
C12orf43	RHD	-0.0165587	0.93335	-0.603224	3.94704e-10	-2.99994	0.00270032	0.0456726	0/-	rs72660908	C	G	-0.277273	0.059176	0.244311	0.000616907	3.19228	0.00141154	0.0477658	0/+
C1orf43	RPS26	0.181777	0.184103	0.577511	5.84084e-09	2.68519	0.00724881	0.0176646	0/+	rs7305461	A	C	0.59127	2.2391e-12	0.173829	0.012462	-4.30631	1.66004e-05	0.0152939	+/+
C5orf15	RPS26	0.675081	1.57907e-08	-0.731553	5.96061e-07	-7.79814	6.28246e-15	1.26133e-13	+/-	rs7305461	A	C	-0.554538	8.75811e-11	-0.193892	0.00523033	3.66146	0.00025078	0.0384776	-/-
C7orf31	TCF19	0.579345	2.74194e-08	-0.350001	0.110309	-3.99835	6.37858e-05	0.0310666	+/0	rs3094188	C	A	-0.157479	0.0368565	0.41704	0.000268106	4.23437	2.29197e-05	0.0442088	-/+
CACNB1	ADAM15	0.679196	0.0639541	-0.393862	1.21857e-05	-2.72206	0.00648766	0.045171	0/-	rs45444697	C	G	-0.835392	0.000716936	0.240553	0.00356272	4.22153	2.42652e-05	0.0360104	-/+
CACYBP	XRCC5	0.762467	1.08268e-08	0.364413	0.000413935	-3.15954	0.0015802	0.0435096	+/+	rs11898924	C	T	0.536121	9.00435e-09	0.0843332	0.238701	-4.13466	3.55474e-05	0.0246134	+/0
CALM2	RHD	-0.0230964	0.907131	-0.695288	4.04121e-14	-3.67497	0.000237874	0.0229651	0/-	rs72660908	C	G	-0.452479	0.00140667	0.124505	0.0844983	3.66381	0.000248491	0.0229328	-/0
CAPZB	RPS26	0.788912	8.471e-13	-0.597246	0.000152012	-7.82181	5.20691e-15	1.05624e-13	+/-	rs7305461	A	C	0.593529	1.75993e-12	0.230595	0.000854279	-3.83018	0.000128049	0.0298559	+/+
CBL	EEF1D	-0.673171	0.000164121	-0.0142035	0.907097	3.3199	0.000900495	0.0298385	-/0	rs56949579	G	A	-0.258729	0.0613935	0.3301	5.03117e-06	3.80134	0.000143917	0.0326843	0/+
CCDC88A	SIRPB1	0.0932791	0.343919	-0.954969	0.000806624	-3.88249	0.000103393	0.019854	0/-	rs2254448	C	G	0.0344872	0.569037	-0.455077	1.57045e-07	-4.768	1.86062e-06	9.35645e-05	0/-
CCM2	SIRPB1	0.0343567	0.727885	0.984327	5.85691e-05	4.68145	2.84848e-06	0.00545556	0/+	rs2254448	C	G	-0.061793	0.30724	0.405924	3.85043e-06	4.46871	7.86933e-06	0.000261704	0/+
CCNL1	RPS26	-0.416793	0.00154862	0.118863	0.496451	2.50683	0.012182	0.0197663	-/0	rs7305461	A	C	0.547075	1.74863e-10	0.19799	0.00433496	-3.53352	0.000410069	0.0479373	+/+
CCNT2	RPS26	-0.569926	5.57808e-06	0.192085	0.268964	3.74719	0.00017883	0.000404352	-/0	rs7305461	A	C	-0.432652	1.10682e-06	-0.0189441	0.786954	3.7954	0.000147403	0.0313472	-/0
CCT2	SIRPB1	-0.0478411	0.627935	-0.972426	0.000238932	-4.09486	4.22431e-05	0.0163283	0/-	rs2254448	C	G	-0.0132981	0.826237	0.408658	3.26486e-06	4.05779	4.9539e-05	0.00104299	0/+
CCT6A	SIRPB1	-0.00944512	0.923817	-0.948101	0.00114597	-3.53772	0.000403603	0.0386683	0/-	rs2254448	C	G	-0.0246466	0.684068	-0.391437	9.01313e-06	-3.52751	0.000419487	0.00555285	0/-
CD164	SIRPB1	0.075086	0.446497	-0.946304	0.00124653	-3.66954	0.000242985	0.0301166	0/-	rs2254448	C	G	0.0193932	0.748843	-0.465406	7.50243e-08	-4.74986	2.03553e-06	9.92194e-05	0/-
CD300LB	FLVCR1	0.928911	0.00249007	0.100275	0.292818	-3.0442	0.00233297	0.0406309	+/0	rs12036853	A	T	-0.78765	1.08296e-06	0.0297756	0.714839	4.98068	6.33618e-07	0.0171102	-/0
CD74	U2AF1	0.685116	0.00685275	-0.159992	0.136486	-3.12105	0.00180207	0.0177261	+/0	rs2255829	C	G	0.664283	1.35296e-05	0.020295	0.771621	-4.10307	4.0771e-05	0.0423454	+/0
CD86	CD44	-0.837362	0	-0.197801	0.343242	4.1253	3.70254e-05	0.0268194	-/0	rs2785172	G	A	0.73933	0	0.32608	1.28905e-06	-5.67765	1.36554e-08	1.75596e-05	+/+
CDC14A	RPS26	-0.799796	2.41585e-13	0.583463	0.000234256	7.85895	3.87381e-15	8.11064e-14	-/+	rs7305461	A	C	-0.39085	1.3191e-05	0.129308	0.0639678	4.63812	3.51596e-06	0.00863135	-/0
CDC42	RHD	-0.197047	0.31488	-0.698488	2.75335e-14	-2.92532	0.00344106	0.0493406	0/-	rs72660908	C	G	-0.528777	0.000132953	0.121269	0.0929605	4.24567	2.1794e-05	0.0115397	-/0
CDK13	RPS26	-0.691248	5.15252e-09	0.368741	0.0292769	5.50699	3.65013e-08	1.68302e-07	-/+	rs7305461	A	C	-0.391035	1.30565e-05	0.0232956	0.739614	3.72801	0.000192995	0.0340404	-/0
CEP135	RPS26	-0.760207	1.67624e-11	0.41873	0.0122967	6.42185	1.34628e-10	1.02069e-09	-/+	rs7305461	A	C	-0.441082	6.44225e-07	-0.0313475	0.654663	3.77837	0.000157859	0.0322941	-/0
CEP192	RPS26	-0.802814	1.6831e-13	0.450663	0.00659071	7.0857	1.38344e-12	1.62318e-11	-/+	rs7305461	A	C	-0.383915	1.92841e-05	0.00658188	0.925193	3.51359	0.000442096	0.0489277	-/0
CEP44	RPS26	-0.829072	5.32907e-15	0.244398	0.15709	6.38514	1.71246e-10	1.26873e-09	-/0	rs7305461	A	C	-0.486367	2.70537e-08	0.0155215	0.824755	4.67207	2.98176e-06	0.00852723	-/0
CEP85L	RPS26	-0.229144	0.0924103	0.287752	0.0936986	2.35625	0.0184607	0.0288985	0/0	rs7305461	A	C	-0.379215	2.48235e-05	0.0544249	0.437178	3.87583	0.000106263	0.0281326	-/0
CHD9	RPS26	0.45333	0.000509524	-0.555379	0.000533864	-4.96267	6.95311e-07	2.4811e-06	+/-	rs7305461	A	C	-0.37122	3.78078e-05	0.0546596	0.435201	3.79834	0.000145671	0.0313472	-/0
CHPT1	RPS26	-0.259916	0.0553149	0.516144	0.00150409	3.7257	0.000194774	0.000436867	0/+	rs7305461	A	C	0.57636	1.04781e-11	0.179023	0.0100339	-4.06722	4.75763e-05	0.0215977	+/+
CLCN6	RHD	0.113624	0.564817	0.751327	7.11453e-12	3.58317	0.000339453	0.048812	0/+	rs72660908	C	G	0.364221	0.011841	-0.18583	0.00966922	-3.40554	0.000660331	0.0341444	+/-
CLEC2D	RHD	0.0957138	0.628036	0.70735	9.32587e-15	3.45859	0.000543012	0.0284375	0/+	rs72660908	C	G	-0.324993	0.0258181	0.202485	0.00474213	3.24286	0.00118334	0.0436544	-/+
CLIC1	SIRPB1	0.105951	0.282056	-0.929722	0.00242074	-3.45822	0.000543753	0.0449906	0/-	rs2254448	C	G	0.0256863	0.671501	0.397866	6.21001e-06	3.58716	0.000334297	0.00465203	0/+
CNPY3	U2AF1	0.25901	0.371231	-0.525608	1.45417e-07	-2.64991	0.00805133	0.0468114	0/-	rs2255829	C	G	0.725434	8.21725e-07	0.172017	0.0131971	-3.91969	8.8663e-05	0.0488624	+/+
CORO1C	RPS26	0.501274	9.68653e-05	-0.212001	0.221472	-3.41052	0.000648403	0.00133154	+/0	rs7305461	A	C	0.590225	2.50111e-12	0.249544	0.000297764	-3.61492	0.000300442	0.0428504	+/+
COX4I1	RHD	-0.00251154	0.98988	-0.630487	3.56319e-11	-3.25552	0.00113184	0.0340422	0/-	rs72660908	C	G	0.367342	0.0110836	-0.191163	0.00774319	-3.46013	0.000539923	0.0319039	+/-
COX5B	RHD	-0.162837	0.407719	-0.759022	0	-3.65115	0.000261074	0.0240188	0/-	rs72660908	C	G	0.412727	0.00393829	-0.132276	0.0666896	-3.41863	0.000629372	0.0336686	+/0
COX8A	RHD	-0.196353	0.316622	-0.771975	0	-3.63643	0.000276443	0.0241663	0/-	rs72660908	C	G	0.398587	0.00551989	-0.164756	0.0220407	-3.516	0.000438095	0.0286951	+/-
CPD	CHAMP1	0.790933	1.51367e-06	-0.0972568	0.359079	-5.00242	5.6615e-07	0.00295153	+/0	rs2259573	A	G	-0.680167	8.12756e-09	-0.0504887	0.518281	4.92587	8.39864e-07	0.0226797	-/0
CPSF4	RHD	-0.0790715	0.689187	0.566693	7.08322e-09	3.17702	0.00148799	0.036306	0/+	rs72660908	C	G	0.374435	0.00951549	-0.198652	0.00561453	-3.55581	0.000376812	0.0271822	+/-
CRBN	KCNMA1	-0.0395127	0.794312	0.519576	5.81286e-08	3.33647	0.000848481	0.0284568	0/+	rs816828	C	T	0.380885	1.63366e-05	-0.144199	0.16101	-3.93982	8.15435e-05	0.018661	+/0
CREB3L2	RPS26	0.283463	0.0359795	-0.278499	0.105228	-2.57032	0.0101604	0.0167132	+/0	rs7305461	A	C	-0.413293	3.63479e-06	0.024711	0.724414	3.967	7.27818e-05	0.0241777	-/0
CTSO	RPS26	-0.34588	0.00969357	0.272383	0.0111749	3.6198	0.00029483	0.00110446	-/+	rs7305461	A	C	0.609194	3.14415e-13	0.2637	0.000128257	-3.73858	0.000185063	0.0340404	+/+
CYTH4	RPS26	0.60383	1.05816e-06	-0.397888	0.000148376	-6.33439	2.38285e-10	6.90143e-09	+/-	rs7305461	A	C	-0.486126	2.75476e-08	-0.0902818	0.196863	3.76326	0.000167714	0.0336512	-/0
DAD1	RHD	-0.061139	0.757279	-0.657392	2.6037e-12	-3.19954	0.00137648	0.0358764	0/-	rs72660908	C	G	0.367053	0.0111521	-0.177095	0.013747	-3.37109	0.000748717	0.0363278	+/-
DBI	RPS26	0.737574	1.33582e-10	-0.0776756	0.657392	-4.55302	5.28808e-06	1.58592e-05	+/0	rs7305461	A	C	0.573765	1.35991e-11	0.216805	0.00174739	-3.69807	0.000217245	0.0358176	+/+
DCAF16	RHD	0.0483604	0.806941	0.702445	5.62935e-10	3.4245	0.000615923	0.0488986	0/+	rs72660908	C	G	-0.376501	0.00909639	0.232577	0.00113461	3.78288	0.000155025	0.0210367	-/+
DDX28	KCNMA1	-0.33531	0.0227273	0.206951	0.0430633	3.03005	0.00244515	0.047067	-/+	rs816828	C	T	0.197959	0.0295154	-0.339339	0.000719034	-3.99497	6.47019e-05	0.0167723	+/-
DEGS1	RHD	0.224416	0.250937	-0.564656	8.23581e-09	-3.81988	0.000133517	0.0212337	0/-	rs72660908	C	G	-0.420145	0.00327988	0.11269	0.118678	3.35342	0.000798182	0.036971	-/0
DHX37	KCNMA1	-0.0721783	0.633585	-0.572481	1.10162e-09	-3.13914	0.00169442	0.0402584	0/-	rs816828	C	T	0.397049	6.51406e-06	-0.0899005	0.383717	-3.68005	0.000233192	0.0282845	+/0
DIP2B	SIRPB1	0.293329	0.0023907	0.977616	0.000142258	3.80303	0.000142936	0.0240347	+/+	rs2254448	C	G	-0.0650709	0.282239	-0.569138	9.67804e-12	-5.27148	1.35329e-07	1.6505e-05	0/-
DLD	RHD	-0.285446	0.140911	-0.776667	0	-3.27137	0.00107027	0.0337745	0/-	rs72660908	C	G	-0.347299	0.0167649	0.169267	0.0186097	3.1875	0.00143506	0.0484228	-/+
DNAJB6	ZFP36L2	-0.546015	4.94876e-05	0.108368	0.293268	4.00256	6.26604e-05	0.0470665	-/0	rs6544660	C	T	0.114292	0.197153	0.610257	3.81209e-09	4.05943	4.91928e-05	0.0163886	0/+
DNAJC8	RHD	0.0811178	0.681555	-0.640413	1.39853e-11	-3.69764	0.000217614	0.022757	0/-	rs72660908	C	G	0.390809	0.00660657	-0.189296	0.00837451	-3.61237	0.000303414	0.0249798	+/-
DNAJC8	RPS26	0.639973	1.43517e-07	-0.319977	0.0609492	-4.85024	1.2331e-06	4.16717e-06	+/0	rs7305461	A	C	-0.584171	4.71445e-12	-0.220899	0.0014192	3.79507	0.0001476	0.0313472	-/-
DNM1L	ADAM15	-0.564638	0.144802	0.701778	0	3.30505	0.000949589	0.016034	0/+	rs45444697	C	G	0.905807	4.97642e-05	-0.00565294	0.927163	-4.45182	8.51436e-06	0.0335796	+/0
DNM1L	RPS26	0.691855	4.93335e-09	-0.602367	0.000128793	-6.89142	5.5237e-12	5.70612e-11	+/-	rs7305461	A	C	0.547521	1.67864e-10	0.190425	0.00611382	-3.60613	0.000310796	0.0431074	+/+
DPAGT1	RHD	0.0672642	0.733791	-0.588248	1.34648e-09	-3.26712	0.00108647	0.0337745	0/-	rs72660908	C	G	0.35378	0.0147055	-0.189592	0.00827161	-3.3572	0.000787354	0.0369459	+/-
DPP7	U2AF1	-0.687814	0.00655079	0.186802	0.0813896	3.22325	0.00126746	0.0140085	-/0	rs2255829	C	G	0.738042	4.20037e-07	0.161025	0.0204567	-4.12191	3.75748e-05	0.0422779	+/+
DSTN	RPS26	0.556209	1.03842e-05	-0.078163	0.655374	-3.1407	0.00168545	0.00320141	+/0	rs7305461	A	C	0.607565	3.7792e-13	0.267588	0.000100912	-3.68074	0.000232556	0.0370551	+/+
DUSP22	RPS26	-0.669098	2.34854e-08	0.537507	0.000869166	6.27451	3.50747e-10	2.42837e-09	-/+	rs7305461	A	C	0.599585	9.1438e-13	0.210008	0.00244798	-4.0954	4.21449e-05	0.021502	+/+
ECD	RHD	-0.0414152	0.834256	-0.62341	6.80309e-11	-3.03288	0.0024223	0.0442584	0/-	rs72660908	C	G	-0.322027	0.0272844	0.241237	0.000725763	3.46672	0.000526853	0.031757	-/+
ECD	RPS26	0.753933	3.04703e-11	-0.268654	0.118641	-5.59651	2.18716e-08	1.04898e-07	+/0	rs7305461	A	C	0.508961	4.64603e-09	0.137464	0.0488001	-3.61408	0.000301419	0.0428504	+/+
ECI1	EEF1D	0.477486	0.0136329	-0.220959	0.0660364	-3.0802	0.00206862	0.0437268	+/0	rs56949579	G	A	0.815006	1.108e-13	0.479948	6.21192e-12	-3.87114	0.000108328	0.0284452	+/+
EEF1A1	XRCC5	0.183124	0.258036	-0.475553	2.17243e-06	-3.57895	0.000344979	0.0247499	0/-	rs11898924	C	T	0.576034	3.60054e-10	0.063777	0.373271	-4.76577	1.88134e-06	0.0062902	+/0
EEF1D	RHD	0.139213	0.47987	0.708321	8.21565e-15	3.273	0.00106414	0.0337745	0/+	rs72660908	C	G	0.355123	0.0143068	-0.17965	0.0124216	-3.30486	0.000950233	0.0391075	+/-
EEF2KMT	RHD	-0.119547	0.544566	-0.746731	1.11893e-11	-3.51468	0.000440291	0.048812	0/-	rs72660908	C	G	-0.339436	0.019587	0.202996	0.0046354	3.34309	0.000828502	0.037586	-/+
EI24	RPS26	0.792642	5.55556e-13	-0.33931	0.0461429	-6.3727	1.85729e-10	1.36248e-09	+/-	rs7305461	A	C	0.652818	1.55431e-15	0.261366	0.000147848	-4.37991	1.18727e-05	0.0135086	+/+
EIF2B5	RPS26	0.0178441	0.897116	-0.435751	2.74767e-05	-2.74128	0.00611998	0.0153361	0/-	rs7305461	A	C	-0.606505	4.25437e-13	-0.271349	7.97427e-05	3.63174	0.00028152	0.0415419	-/-
EIF3B	KCNMA1	-0.156115	0.300178	-0.631997	5.00933e-12	-3.18486	0.00144824	0.0375629	0/-	rs816828	C	T	0.361473	4.63006e-05	-0.156867	0.126932	-3.87093	0.000108419	0.0205675	+/0
EIF3I	SIRPB1	-0.00730413	0.94105	-0.94737	0.00118625	-3.52784	0.000418969	0.0390582	0/-	rs2254448	C	G	-0.0493674	0.414824	0.341085	0.000128952	3.6716	0.000241034	0.00362006	0/+
EIF4B	KCNMA1	0.186155	0.215465	0.641825	1.83409e-12	3.10671	0.00189182	0.0422137	0/+	rs816828	C	T	0.180537	0.0475231	-0.244937	0.000414243	-3.72981	0.000191621	0.0259355	+/-
EIF4G3	KCNMA1	0.181323	0.227826	-0.436841	8.5961e-06	-3.53374	0.000409719	0.0216486	0/-	rs816828	C	T	0.357444	5.70056e-05	-0.114172	0.268024	-3.52384	0.000425337	0.037413	+/0
ELOVL5	SIRPB1	-0.0915152	0.35316	-0.970304	0.000287236	-3.93499	8.32011e-05	0.0197845	0/-	rs2254448	C	G	-0.0265743	0.660839	-0.543331	1.20117e-10	-5.28241	1.27497e-07	1.59394e-05	0/-
ENSA	RPS26	0.904809	0	-0.543628	0.000737774	-9.37966	6.61847e-21	9.32549e-19	+/-	rs7305461	A	C	0.513132	3.3087e-09	0.0895612	0.200476	-4.07703	4.56152e-05	0.0215977	+/0
ERC1	FOXK2	-0.046161	0.674847	0.798111	0.00036206	3.68705	0.000226869	0.0183938	0/+	rs11078002	C	G	0.307901	2.92796e-06	-0.188291	0.0139349	-4.9525	7.32657e-07	0.00989234	+/-
EVI2B	RPS26	-0.171893	0.209523	0.491504	1.544e-06	4.02388	5.72466e-05	0.0002638	0/+	rs7305461	A	C	-0.50088	8.85412e-09	-0.101458	0.146757	3.83353	0.000126317	0.0298559	-/0
EXOSC10	RPS26	-0.420183	0.00140403	0.554629	0.000545187	4.7755	1.79259e-06	5.85795e-06	-/+	rs7305461	A	C	0.569419	2.09379e-11	0.230955	0.000838021	-3.51563	0.000438704	0.0489277	+/+
EXOSC5	SIRPB1	-0.0499408	0.612905	-0.979894	0.000108907	-4.40431	1.06123e-05	0.00914918	0/-	rs2254448	C	G	-0.061495	0.309584	0.345143	0.000105755	3.82368	0.000131472	0.0022671	0/+
FAM120A	RHD	0.0101774	0.959007	-0.586151	1.59097e-09	-3.00135	0.00268787	0.0456726	0/-	rs72660908	C	G	-0.470383	0.000848598	0.163906	0.0227453	4.04033	5.33772e-05	0.0143358	-/+
FAM162A	RPS26	0.685347	7.819e-09	-0.0676033	0.699598	-4.03613	5.43407e-05	0.00013516	+/0	rs7305461	A	C	0.555933	7.68186e-11	0.17591	0.011433	-3.83777	0.000124155	0.0298559	+/+
FAM174A	RPS26	0.562687	7.76985e-06	-0.488304	0.00292011	-5.21004	1.88799e-07	7.55778e-07	+/-	rs7305461	A	C	-0.47225	7.63723e-08	-0.0942843	0.177657	3.57486	0.000350411	0.0452751	-/0
FAM210B	RPS26	-0.470658	0.000287551	0.5374	0.000871632	4.94664	7.55036e-07	2.67409e-06	-/+	rs7305461	A	C	0.634214	1.64313e-14	0.303578	9.17375e-06	-3.71653	0.000201977	0.03474	+/+
FAM214A	RPS26	-0.760706	1.59712e-11	0.447811	0.00698499	6.58649	4.50341e-11	3.82166e-10	-/+	rs7305461	A	C	-0.370991	3.82618e-05	0.0889688	0.203481	4.09075	4.29977e-05	0.021502	-/0
FAM49B	RHD	-0.147024	0.455316	-0.672262	5.45564e-13	-2.93446	0.00334127	0.0490137	0/-	rs72660908	C	G	-0.341053	0.0189759	0.203212	0.00459108	3.35537	0.00079259	0.0369459	-/+
FAM96A	RPS26	0.517751	5.16043e-05	-0.414472	0.013306	-4.51426	6.35372e-06	1.87664e-05	+/-	rs7305461	A	C	0.647909	2.88658e-15	0.313809	4.36575e-06	-3.81857	0.000134226	0.0304196	+/+
FBXO11	RPS26	-0.374142	0.00489334	0.230781	0.182263	2.79619	0.00517097	0.0089611	-/0	rs7305461	A	C	-0.389221	1.44329e-05	0.0271144	0.698854	3.74238	0.000182286	0.0340404	-/0
FBXO38	RPS26	0.731731	2.20622e-10	-0.555835	0.000527064	-6.9398	3.92653e-12	4.20047e-11	+/-	rs7305461	A	C	-0.432283	1.133e-06	-0.0321681	0.646228	3.67846	0.000234648	0.0370551	-/0
FDFT1	RPS26	0.1512	0.270493	0.558671	2.27277e-08	2.70572	0.0068156	0.0167974	0/+	rs7305461	A	C	0.626489	4.19664e-14	0.228801	0.000939899	-4.29508	1.74627e-05	0.0152939	+/+
FH	RHD	-0.189555	0.333994	-0.786638	0	-3.83189	0.000127162	0.0212337	0/-	rs72660908	C	G	-0.387783	0.00707693	0.216684	0.00247186	3.76181	0.000168691	0.0213054	-/+
FH	RPS26	0.902317	0	-0.490274	0.00279123	-8.99492	2.36406e-19	1.85798e-17	+/-	rs7305461	A	C	0.632507	2.02061e-14	0.263587	0.000129142	-4.06383	4.82747e-05	0.0215977	+/+
FH	SIRPB1	0.0750398	0.446777	-0.970406	0.000284798	-4.26595	1.99054e-05	0.0114133	0/-	rs2254448	C	G	-0.0498961	0.409838	-0.510701	2.16881e-09	-4.66055	3.15367e-06	0.000131829	0/-
FIBP	RHD	-0.0288994	0.883937	-0.658753	2.26485e-12	-3.35229	0.000801448	0.0310127	0/-	rs72660908	C	G	0.329509	0.0237131	-0.227962	0.00143034	-3.43278	0.000597429	0.0331593	+/-
FNIP1	RPS26	-0.42365	0.00126876	0.146676	0.400465	2.66991	0.0075872	0.0127967	-/0	rs7305461	A	C	-0.631171	2.37588e-14	-0.154742	0.026361	5.01855	5.2062e-07	0.00351471	-/-
FOSL2	RPS26	-0.800095	2.33147e-13	0.665367	1.29464e-05	8.46211	2.62578e-17	1.04288e-15	-/+	rs7305461	A	C	0.466244	1.1712e-07	0.0718034	0.305068	-3.70248	0.000213505	0.0355895	+/0
FOXN3	PANK1	0.766553	0.0159692	-0.198432	0.0721281	-2.86574	0.00416029	0.0376763	+/0	rs7091847	T	G	0.743169	5.89117e-06	-0.0620543	0.35095	-4.83665	1.32048e-06	0.0178292	+/0
FRAT1	KCNMA1	-0.028471	0.851015	0.491708	3.62881e-07	3.07347	0.00211588	0.0444194	0/+	rs816828	C	T	0.253434	0.00503501	-0.207898	0.0420973	-3.38991	0.00069916	0.0457146	+/-
FXR1	KCNMA1	0.0963946	0.523946	0.603686	7.48694e-11	3.26565	0.00109212	0.0322276	0/+	rs816828	C	T	-0.214039	0.0184044	0.316454	0.001683	3.93114	8.45427e-05	0.0188677	-/+
GABARAPL2	RPS26	0.468924	0.00030492	-0.0226282	0.897338	-2.3648	0.0180398	0.0282878	+/0	rs7305461	A	C	0.535427	4.97668e-10	0.169034	0.0151475	-3.6488	0.00026347	0.0395264	+/+
GALK1	EEF1D	0.354396	0.0756727	-0.38482	0.0010043	-3.2117	0.0013195	0.0353979	0/-	rs56949579	G	A	0.728525	6.27248e-10	0.335748	3.37802e-06	-3.60491	0.000312262	0.0463768	+/+
GALNT1	SLC2A5	-0.911095	9.58002e-05	-0.0967101	0.432719	3.83506	0.000125535	0.0490842	-/0	rs765618	C	T	0.485647	0.0299467	-0.270779	0.000435263	-3.16953	0.00152685	0.048111	+/-
GCC2	FRMD4A	0.292985	0.289252	-0.614007	9.70872e-09	-3.25207	0.00114566	0.0295807	0/-	rs7903477	G	A	0.714873	0.000270785	-0.128065	0.0514007	-4.19073	2.78057e-05	0.0288794	+/0
GLRX2	RHD	-0.124084	0.529287	-0.800951	2.62013e-14	-4.05984	4.91071e-05	0.048812	0/-	rs72660908	C	G	-0.314675	0.0312193	0.219668	0.00214436	3.28165	0.001032	0.0409825	-/+
HADHA	RHD	-0.0735308	0.710002	-0.736161	2.22045e-16	-3.82181	0.000132476	0.0212337	0/-	rs72660908	C	G	0.370838	0.0102851	-0.160481	0.0257837	-3.29505	0.000984029	0.0398392	+/-
HAT1	RHD	-0.251078	0.197479	-0.732415	4.44089e-16	-2.98108	0.00287232	0.0467108	0/-	rs72660908	C	G	-0.374433	0.00951579	0.154859	0.0315248	3.28556	0.00101781	0.0405983	-/+
HAT1	RPS26	0.826628	7.54952e-15	-0.468279	0.00455358	-7.50072	6.34679e-14	1.01497e-12	+/-	rs7305461	A	C	0.536957	4.34772e-10	0.146111	0.036119	-3.868	0.000109732	0.0284923	+/+
HAVCR2	RPS26	0.790328	7.22533e-13	-0.601068	0.000134362	-7.86509	3.68828e-15	7.78471e-14	+/-	rs7305461	A	C	-0.453357	2.85257e-07	-0.0324595	0.643243	3.89997	9.62045e-05	0.0267936	-/0
HAX1	EEF1D	0.373956	0.0598409	-0.378243	0.00124454	-3.27317	0.00106349	0.031815	0/-	rs56949579	G	A	0.541635	2.81058e-05	0.0182973	0.805801	-3.67924	0.000233928	0.0421133	+/0
HIGD1A	RHD	-0.281658	0.146494	-0.75549	0	-3.06376	0.00218571	0.041864	0/-	rs72660908	C	G	-0.34427	0.0178083	0.231077	0.00122393	3.55196	0.000382369	0.0273161	-/+
HMGXB4	RPS26	-0.525833	3.74385e-05	0.717474	1.23228e-06	6.61738	3.6563e-11	3.17692e-10	-/+	rs7305461	A	C	-0.363943	5.49275e-05	0.0415137	0.55354	3.61386	0.000301676	0.0428504	-/0
HNRNPAB	RHD	-0.0275414	0.889358	-0.610958	2.0422e-10	-3.00549	0.00265157	0.0454799	0/-	rs72660908	C	G	0.38855	0.00695508	-0.173826	0.0156225	-3.50083	0.000463816	0.0293479	+/-
HNRNPH1	U2AF1	-0.384843	0.174232	0.662026	2.16671e-12	3.75169	0.000175646	0.00400452	0/+	rs2255829	C	G	-0.563025	0.000429713	0.136451	0.0499396	4.0737	4.62728e-05	0.0428001	-/+
HSPA4	RPS26	0.810813	6.26166e-14	-0.540905	0.000793877	-7.72137	1.15082e-14	2.17903e-13	+/-	rs7305461	A	C	0.551251	1.19011e-10	0.19803	0.0043271	-3.58425	0.000338047	0.0443137	+/+
HSPD1	SIRPB1	-0.11319	0.250282	-0.95661	0.000735814	-3.51315	0.000442823	0.0397981	0/-	rs2254448	C	G	-0.109125	0.0707951	0.371765	2.68734e-05	4.53618	5.72834e-06	0.000206468	0/+
HVCN1	KCNMA1	-0.10807	0.474677	0.637302	2.92522e-12	4.67486	2.94149e-06	0.00242131	0/+	rs816828	C	T	0.348397	9.00269e-05	-0.0345928	0.623289	-3.43378	0.000595237	0.0440304	+/0
IDI1	RPS26	0.67424	1.67062e-08	-0.310851	0.0691323	-5.07374	3.90077e-07	1.46372e-06	+/0	rs7305461	A	C	0.59147	2.19202e-12	0.261817	0.000143858	-3.51906	0.000433073	0.0489277	+/+
IFT20	RPS26	-0.63393	2.04074e-07	0.619165	7.32657e-05	6.54982	5.76081e-11	4.77725e-10	-/+	rs7305461	A	C	0.60948	3.04423e-13	0.206517	0.00289936	-4.25981	2.04596e-05	0.0167422	+/+
IL1RN	SIRPB1	0.198376	0.042497	-0.91868	0.00346546	-3.49521	0.000473692	0.0416447	+/-	rs2254448	C	G	-0.00709808	0.906723	0.424468	1.22137e-06	4.17509	2.97874e-05	0.000702363	0/+
ILK	RPS26	-0.574178	4.5746e-06	0.171267	0.325251	3.67949	0.000233702	0.000517133	-/0	rs7305461	A	C	0.571703	1.67018e-11	0.2252	0.00113604	-3.59644	0.000322604	0.0433932	+/+
ILVBL	SIRPB1	0.150765	0.124739	-0.946566	0.00123154	-3.82495	0.000130801	0.0227714	0/-	rs2254448	C	G	0.0181473	0.764488	0.398427	6.00907e-06	3.66164	0.000250607	0.00372654	0/+
IMMT	RHD	0.00627088	0.974735	-0.686243	1.15463e-13	-3.7281	0.00019293	0.0224762	0/-	rs72660908	C	G	-0.472341	0.000801624	0.185316	0.00987566	4.18737	2.82202e-05	0.012772	-/+
IMMT	RPS26	0.828652	5.77316e-15	-0.402892	0.0164098	-7.16985	7.50819e-13	9.41685e-12	+/-	rs7305461	A	C	0.657008	8.88178e-16	0.2566	0.000196853	-4.48626	7.24856e-06	0.0116784	+/+
INPP5K	SIRPB1	-0.12089	0.219282	0.935003	0.00199704	3.56723	0.00036078	0.0357081	0/+	rs2254448	C	G	-0.0377901	0.532597	0.406125	3.80427e-06	4.25259	2.11315e-05	0.00054711	0/+
IRAK3	SIRPB1	0.0438048	0.657256	0.961406	0.000550431	3.7675	0.000164888	0.025518	0/+	rs2254448	C	G	-0.0774257	0.200533	-0.456993	1.3718e-07	-3.77317	0.000161185	0.0026603	0/-
IRF2BP2	SIRPB1	-0.00372253	0.969936	0.938775	0.00172338	3.39674	0.000681943	0.0493714	0/+	rs2254448	C	G	-0.0200673	0.740421	0.684512	0.000160603	3.86919	0.000109199	0.0346919	0/+
ISCA1	RPS26	0.53918	2.1638e-05	-0.22532	0.193118	-3.70418	0.000212074	0.000472685	+/0	rs7305461	A	C	0.582016	5.88884e-12	0.141848	0.041971	-4.46601	7.96921e-06	0.0119556	+/+
ITPRIP	KCNMA1	-0.0954513	0.528035	-0.658405	3.0953e-13	-3.76463	0.000166797	0.0145922	0/-	rs816828	C	T	-0.260124	0.00395871	0.210457	0.0395756	3.46086	0.000538462	0.0410978	-/+
KCNC4	FRMD4A	0.231474	0.406492	-0.677106	6.56177e-11	-3.38745	0.000705461	0.023065	0/-	rs7903477	G	A	-0.731963	0.000162123	0.0412252	0.532104	3.97969	6.90048e-05	0.041409	-/0
KDM3B	RPS26	0.119638	0.384295	-0.510877	5.01265e-07	-3.86823	0.000109628	0.000462776	0/-	rs7305461	A	C	-0.323401	0.000375634	0.107446	0.124244	3.78767	0.00015207	0.0313472	-/0
KHSRP	RPS26	0.783729	1.50102e-12	-0.429269	0.0100731	-6.73834	1.60206e-11	1.50037e-10	+/-	rs7305461	A	C	-0.56047	4.99307e-11	-0.215761	0.00184149	3.53996	0.000400183	0.0471901	-/-
KIAA0391	KCNMA1	0.124636	0.409211	-0.42863	1.3191e-05	-3.1641	0.00155564	0.0388041	0/-	rs816828	C	T	-0.317536	0.000386772	0.0698592	0.320773	3.43941	0.00058299	0.0434541	-/0
KIF1C	RPS26	-0.244477	0.0720428	0.211747	0.0503262	2.62656	0.00862532	0.0205109	0/0	rs7305461	A	C	0.44223	5.97746e-07	0.0312795	0.655364	-3.79114	0.000149956	0.0313472	+/0
KPNA2	RPS26	0.869495	0	-0.508286	0.00182414	-8.41831	3.81957e-17	1.41559e-15	+/-	rs7305461	A	C	0.514455	2.96808e-09	0.0305285	0.663126	-4.59875	4.25038e-06	0.00882902	+/0
LEMD3	RPS26	0.121369	0.377403	-0.456016	0.00590216	-2.73385	0.00625981	0.0106963	0/-	rs7305461	A	C	-0.414566	3.36901e-06	-0.0191864	0.784295	3.605	0.000312157	0.0431074	-/0
LGALS3	RPS26	-0.0537102	0.696938	0.55065	0.000608957	2.99572	0.00273798	0.00499325	0/+	rs7305461	A	C	0.595623	1.40576e-12	0.240289	0.000503425	-3.77016	0.000163145	0.0331245	+/+
LINC01550	RHD	-0.281856	0.146198	0.460776	5.52382e-06	3.46801	0.000524331	0.0284375	0/+	rs72660908	C	G	0.308413	0.034931	-0.228238	0.00141078	-3.29414	0.00098722	0.0398489	+/-
LRRC37B	RHD	0.046854	0.812847	0.696458	3.5083e-14	3.58027	0.000343244	0.0257192	0/+	rs72660908	C	G	-0.386029	0.00736269	0.281106	7.49413e-05	4.16015	3.18033e-05	0.0131212	-/+
LTN1	RPS26	-0.504269	8.6594e-05	0.255225	0.138946	3.63189	0.000281358	0.000614243	-/0	rs7305461	A	C	-0.388319	1.5167e-05	0.0263849	0.706578	3.72706	0.000193723	0.0340404	-/0
MAN2A1	RPS26	0.298535	0.0268359	-0.23588	0.172522	-2.44045	0.0146691	0.0234347	+/0	rs7305461	A	C	0.60175	7.21201e-13	0.26945	8.98499e-05	-3.58528	0.00033672	0.0443137	+/+
MANBA	KCNMA1	0.149238	0.322231	0.642782	1.65978e-12	3.32155	0.000895196	0.0291685	0/+	rs816828	C	T	0.339842	0.000136952	-0.0578398	0.411231	-3.55099	0.000383783	0.0353709	+/0
MBD2	RPS26	-0.0264267	0.84812	0.494142	0.00255241	2.52787	0.0114758	0.018694	0/+	rs7305461	A	C	0.520282	1.82922e-09	0.0361621	0.60583	-4.61854	3.86443e-06	0.00869625	+/0
MBP	KCNMA1	-0.336296	0.0223065	0.276426	0.00640548	3.43639	0.000589512	0.0249605	-/+	rs816828	C	T	0.231274	0.0107013	-0.269301	0.00797221	-3.68986	0.000224377	0.0278605	+/-
METAP1	SIRPB1	-0.19175	0.0500479	-0.961376	0.000551509	-3.4718	0.000516981	0.0436682	0/-	rs2254448	C	G	0.0448043	0.45931	-0.353794	6.86614e-05	-3.76124	0.000169074	0.00275544	0/-
MLX	SIRPB1	-0.185885	0.057626	-0.975203	0.000183509	-3.92533	8.66093e-05	0.0197845	0/-	rs2254448	C	G	-0.00714342	0.906129	0.446403	2.86658e-07	4.42107	9.82121e-06	0.000306603	0/+
MMADHC	RHD	-0.228561	0.24206	-0.719249	1.9984e-15	-2.96375	0.00303914	0.0474842	0/-	rs72660908	C	G	-0.406464	0.00458158	0.13643	0.0585063	3.39894	0.000676481	0.0342254	-/0
MOB3A	EEF1D	-0.638086	0.000452866	-0.018006	0.882383	3.04934	0.00229342	0.0455191	-/0	rs56949579	G	A	0.770695	1.48572e-11	0.422921	2.45822e-09	-3.57055	0.000356227	0.0490794	+/+
MON2	RPS26	-0.586808	2.49595e-06	0.241398	0.162406	4.09046	4.30519e-05	0.000109183	-/0	rs7305461	A	C	-0.253456	0.00582832	0.174195	0.0122755	3.71751	0.000201197	0.03474	-/+
MORF4L1	RHD	-0.0308596	0.876123	-0.640992	1.32281e-11	-3.20832	0.00133514	0.0355129	0/-	rs72660908	C	G	-0.381723	0.00810713	0.185045	0.00998608	3.5222	0.000427983	0.0283962	-/+
MRPL14	RHD	0.166985	0.395712	-0.606879	2.89714e-10	-3.84006	0.000123003	0.0212337	0/-	rs72660908	C	G	0.455705	0.00128683	-0.157898	0.0282995	-3.89177	9.95147e-05	0.0179153	+/-
MRPL15	RHD	-0.236079	0.226491	-0.759085	0	-3.31591	0.000913441	0.0326169	0/-	rs72660908	C	G	-0.310612	0.0335885	0.245867	0.000567778	3.42032	0.000625482	0.0336686	-/+
MRPL24	SIRPB1	-0.00694239	0.943965	-0.968407	0.000335003	-4.0397	5.35189e-05	0.0167386	0/-	rs2254448	C	G	0.0132575	0.826759	0.310792	0.000521322	2.79559	0.00518048	0.0392279	0/+
MRPL37	SIRPB1	-0.230875	0.0178098	-0.972634	0.000234477	-3.73505	0.000187677	0.0269256	-/-	rs2254448	C	G	0.0571895	0.344744	0.586372	1.58806e-12	5.57794	2.43381e-08	5.81616e-06	0/+
MRPL48	RPS26	0.746757	5.90785e-11	-0.306443	0.0733808	-5.70679	1.15125e-08	5.82329e-08	+/0	rs7305461	A	C	0.554733	8.59934e-11	0.206556	0.00289394	-3.55115	0.000383555	0.0465388	+/+
MRPS12	SIRPB1	-0.107614	0.274529	-0.973254	0.000221487	-4.00717	6.14497e-05	0.0181311	0/-	rs2254448	C	G	0.0514595	0.395305	0.34123	0.000128045	2.75764	0.00582209	0.0427344	0/+
MRPS23	GBP3	-0.772438	0.00027885	-0.0613459	0.598586	3.30718	0.000942419	0.0167494	-/0	rs12146148	C	T	0.305651	0.0741658	-0.438038	1.88102e-10	-4.11097	3.93998e-05	0.046089	0/-
MRRF	KCNMA1	0.0023466	0.987651	-0.60874	4.71121e-11	-3.84604	0.000120042	0.013722	0/-	rs816828	C	T	0.280583	0.00182552	-0.194174	0.0580032	-3.4976	0.000469462	0.0394933	+/0
MSANTD4	RPS26	0.618963	4.72693e-07	-0.491449	0.0027167	-5.61374	1.98001e-08	9.60524e-08	+/-	rs7305461	A	C	-0.480725	4.11906e-08	-0.0870269	0.213562	3.73107	0.000190671	0.0340404	-/0
MTMR10	RPS26	-0.212298	0.119689	0.329582	0.0531832	2.48326	0.0130187	0.0210148	0/0	rs7305461	A	C	-0.474663	6.4168e-08	0.0148893	0.831785	4.53665	5.71549e-06	0.0102894	-/0
MTMR3	SIRPB1	0.0796277	0.419403	0.965863	0.000405999	3.81954	0.0001337	0.0227714	0/+	rs2254448	C	G	-0.0295779	0.62529	0.378274	1.88667e-05	3.87938	0.000104724	0.00189035	0/+
MTX2	SIRPB1	-0.211389	0.0304119	-0.977855	0.000138502	-3.98553	6.73307e-05	0.0184722	-/-	rs2254448	C	G	-0.00829328	0.891106	-0.578662	3.61133e-12	-5.91622	3.29415e-09	1.93381e-06	0/-
MUS81	U2AF1	-0.711563	0.00431632	0.599764	6.6231e-10	4.94065	7.78609e-07	0.000315494	-/+	rs2255829	C	G	0.691917	4.14919e-06	0.0670759	0.336908	-4.12571	3.696e-05	0.0422779	+/0
MYADM	RPS26	0.0316384	0.818632	0.514149	0.00158027	2.38876	0.0169054	0.0266694	0/+	rs7305461	A	C	0.582911	5.37037e-12	0.157924	0.0233852	-4.33706	1.444e-05	0.0152939	+/+
MYH11	C19orf66	0.990993	0.00102477	0.291959	0.000536725	-3.29318	0.0009906	0.0433977	+/+	rs2305789	A	G	-0.996865	0.000210605	0.102623	0.0625902	4.6969	2.64139e-06	0.017832	-/0
MYL12A	SIRPB1	0.215365	0.0273579	-0.90722	0.00478799	-3.39483	0.000686717	0.049488	+/-	rs2254448	C	G	0.0896941	0.137908	-0.333633	0.000184308	-3.96298	7.40186e-05	0.00143352	0/-
MYO1F	SIRPB1	0.274741	0.00456313	0.973039	0.000225935	3.65794	0.000254248	0.0306919	+/+	rs2254448	C	G	-0.00060747	0.991999	0.290838	0.00121104	2.72235	0.006482	0.0463095	0/+
NAA20	RHD	-0.177593	0.365939	-0.743603	0	-3.4284	0.000607143	0.0289206	0/-	rs72660908	C	G	0.343949	0.0179219	-0.180437	0.0120367	-3.23364	0.00122224	0.0443254	+/-
NACA	RPS26	-0.344795	0.00993983	0.906153	7.01661e-14	8.30122	1.03052e-16	3.37889e-15	-/+	rs7305461	A	C	0.612851	2.0739e-13	0.289233	2.48143e-05	-3.55221	0.000382012	0.0465388	+/+
NANS	RPS26	0.596252	1.55994e-06	-0.180491	0.299469	-3.87131	0.000108254	0.000255406	+/0	rs7305461	A	C	0.454679	2.60798e-07	0.0455598	0.515521	-3.80209	0.000143478	0.0313472	+/0
NAT10	KCNMA1	-0.10982	0.46751	-0.58608	3.53464e-10	-3.04429	0.00233228	0.0458028	0/-	rs816828	C	T	0.283771	0.00160945	-0.24729	0.0151384	-3.92538	8.65914e-05	0.0190302	+/-
NCF2	RPS26	-0.666716	2.74376e-08	0.688988	4.73169e-06	7.34751	2.01928e-13	2.85289e-12	-/+	rs7305461	A	C	0.556878	7.02589e-11	0.209592	0.00249824	-3.55056	0.000384413	0.0465388	+/+
NCOA1	RHD	0.047128	0.811772	0.618524	1.05322e-10	2.97269	0.002952	0.0470238	0/+	rs72660908	C	G	-0.347314	0.0167598	0.243141	0.000656455	3.64903	0.000263231	0.0233826	-/+
NDEL1	U2AF1	-0.676866	0.0078434	0.19126	0.0742553	3.17373	0.00150492	0.0156496	-/0	rs2255829	C	G	-0.440943	0.00801782	0.312034	4.71711e-06	4.1875	2.8204e-05	0.0390722	-/+
NDUFA4	RHD	-0.147576	0.453607	-0.796834	0	-4.14236	3.43753e-05	0.0156778	0/-	rs72660908	C	G	-0.382987	0.00788218	0.172598	0.0163831	3.45419	0.000551947	0.0323259	-/+
NDUFA8	RHD	-0.237875	0.222875	-0.738256	0	-3.09885	0.0019427	0.040324	0/-	rs72660908	C	G	0.359943	0.0129509	-0.1833	0.0107229	-3.36046	0.000778137	0.0368443	+/-
NDUFAB1	RHD	-0.22434	0.251101	-0.758676	0	-3.36623	0.000762035	0.0306537	0/-	rs72660908	C	G	-0.470256	0.000851737	0.212596	0.00299452	4.34114	1.41745e-05	0.0115397	-/+
NDUFAB1	SIRPB1	0.0189643	0.847729	-0.968256	0.000338983	-4.08579	4.39264e-05	0.0163283	0/-	rs2254448	C	G	-0.0375867	0.534807	-0.536913	2.17495e-10	-5.1002	3.39301e-07	3.03127e-05	0/-
NDUFB6	RHD	-0.105026	0.594806	-0.75154	0	-3.83364	0.000126263	0.0212337	0/-	rs72660908	C	G	0.321993	0.0273014	-0.210193	0.00334656	-3.27096	0.00107185	0.0415766	+/-
NDUFB7	RHD	-0.103405	0.600536	-0.657517	2.57061e-12	-3.01319	0.00258513	0.0453774	0/-	rs72660908	C	G	0.515427	0.000209268	-0.162585	0.023878	-4.38803	1.1438e-05	0.0115397	+/-
NDUFB9	RPS26	0.655131	5.73283e-08	-0.00920114	0.958163	-3.53142	0.000413336	0.000877385	+/0	rs7305461	A	C	0.592322	2.00218e-12	0.214476	0.00196363	-3.95918	7.52085e-05	0.0241777	+/+
NECAP1	RPS26	-0.428189	0.00110936	0.586479	0.000213459	5.02921	4.92503e-07	1.80986e-06	-/+	rs7305461	A	C	-0.410408	4.31253e-06	-0.0189041	0.787393	3.5646	0.000364412	0.045984	-/0
NENF	EEF1D	-0.0137786	0.946737	-0.713301	4.24483e-12	-3.64173	0.000270807	0.0178046	0/-	rs56949579	G	A	0.693175	8.79668e-09	0.275471	0.000160489	-3.57353	0.000352201	0.0490794	+/+
NFKBIB	EEF1D	0.695771	7.93028e-05	-0.0145289	0.904978	-3.61481	0.000300564	0.0185065	+/0	rs56949579	G	A	0.351364	0.00988556	-0.21786	0.00305016	-3.68075	0.000232551	0.0421133	+/-
NHLRC3	RPS26	0.198158	0.146989	-0.464167	0.00497255	-3.13079	0.00174334	0.00330215	0/-	rs7305461	A	C	0.472839	7.32033e-08	0.0111696	0.873399	-4.29389	1.75571e-05	0.0152939	+/0
NHP2	RHD	-0.0294419	0.881774	-0.667442	9.1438e-13	-3.41815	0.000630475	0.0289206	0/-	rs72660908	C	G	0.418421	0.00342363	-0.213016	0.0029366	-3.95751	7.57364e-05	0.015978	+/-
NHP2	SIRPB1	-0.035822	0.716762	-0.970911	0.00027288	-4.06527	4.79761e-05	0.0163283	0/-	rs2254448	C	G	0.00357735	0.952909	0.334379	0.000177909	3.12227	0.00179464	0.0172281	0/+
NIN	RPS26	-0.588821	2.26074e-06	0.377462	0.0253901	4.7755	1.79257e-06	5.85795e-06	-/+	rs7305461	A	C	-0.407125	5.22891e-06	0.0727564	0.298677	4.3152	1.5946e-05	0.0152939	-/0
NIPSNAP3A	RPS26	0.487178	0.000161909	-0.291952	0.0887961	-3.70774	0.000209116	0.000466825	+/0	rs7305461	A	C	0.582446	5.63372e-12	0.199921	0.00396304	-3.96029	7.48584e-05	0.0241777	+/+
NLRP1	RHD	0.25288	0.194174	0.795094	5.4623e-14	3.43669	0.000588868	0.0488986	0/+	rs72660908	C	G	-0.410867	0.00412043	0.180033	0.0122328	3.6979	0.00021739	0.0222713	-/+
NOL3	U2AF1	-0.364812	0.199669	0.496734	8.54796e-07	2.89421	0.0038011	0.0286088	0/+	rs2255829	C	G	0.541643	0.000778311	-0.148849	0.0323112	-3.97841	6.93777e-05	0.0456945	+/-
NOP2	KCNMA1	-0.119415	0.429263	-0.674658	4.84057e-14	-3.79178	0.000149571	0.014006	0/-	rs816828	C	T	0.31829	0.000373912	-0.152776	0.137274	-3.48851	0.000485726	0.0400683	+/0
NOP56	RPS26	0.257098	0.0581078	-0.342875	0.0437588	-2.76103	0.005762	0.0098976	0/-	rs7305461	A	C	0.555356	8.11071e-11	0.168508	0.0154708	-3.89582	9.78661e-05	0.0267936	+/+
NOTCH1	KCNMA1	-0.0373461	0.805366	0.548382	7.30658e-09	3.54326	0.000395207	0.0212666	0/+	rs816828	C	T	0.363488	4.16835e-05	-0.0366867	0.602404	-3.60086	0.000317162	0.0334829	+/0
NOTCH1	SIRPB1	0.0197262	0.841689	0.950916	0.000998363	3.57366	0.00035202	0.0355855	0/+	rs2254448	C	G	-0.00535542	0.929554	0.292614	0.00112622	2.78303	0.00538542	0.0402799	0/+
NRIP3	SIRPB1	0.0916152	0.352632	-0.941844	0.001518	-3.62168	0.000292694	0.0339048	0/-	rs2254448	C	G	0.00778773	0.897707	0.304384	0.000687828	2.78102	0.0054189	0.0404568	0/+
NSL1	RHD	0.029868	0.880075	-0.60793	2.64873e-10	-3.23702	0.00120785	0.0344876	0/-	rs72660908	C	G	-0.520756	0.000175002	0.177062	0.0137647	4.52068	6.16415e-06	0.0115397	-/+
NTAN1	RPS26	-0.431735	0.000997619	0.540389	0.00080494	4.7478	2.05645e-06	6.64385e-06	-/+	rs7305461	A	C	0.550679	1.25492e-10	0.183692	0.00821829	-3.70437	0.000211919	0.0355446	+/+
NUCKS1	RPS26	0.534081	2.67529e-05	-0.190416	0.273224	-3.50992	0.000448237	0.000944675	+/0	rs7305461	A	C	-0.313473	0.000578507	0.155844	0.0252955	4.11417	3.88567e-05	0.0206884	-/+
NUDT15	RPS26	0.796852	3.41505e-13	-0.409015	0.0147006	-6.78459	1.16419e-11	1.12464e-10	+/-	rs7305461	A	C	0.506955	5.46093e-09	0.139286	0.0458575	-3.57511	0.000350076	0.0452751	+/+
NUPL2	KCNMA1	0.0848971	0.574819	-0.519324	5.91429e-08	-3.5817	0.000341361	0.0203898	0/-	rs816828	C	T	0.330949	0.000209155	-0.0528198	0.45307	-3.42117	0.00062353	0.0447814	+/0
OSBPL9	RPS26	-0.154135	0.261197	0.415411	0.0130776	2.65938	0.00782858	0.0131641	0/+	rs7305461	A	C	-0.5193	1.98584e-09	-0.126241	0.0705893	3.83176	0.000127232	0.0298559	-/0
OST4	RHD	-0.0292454	0.882558	-0.661804	1.6529e-12	-3.37457	0.000739308	0.0303627	0/-	rs72660908	C	G	0.381262	0.00819054	-0.220745	0.00203616	-3.74155	0.000182889	0.0216435	+/-
OSTC	RHD	-0.00118427	0.995228	-0.637197	1.9005e-11	-3.31073	0.000930541	0.0326659	0/-	rs72660908	C	G	-0.355003	0.0143419	0.218978	0.00221629	3.54888	0.000386873	0.0274202	-/+
P2RY13	RPS26	0.452902	0.000516572	-0.454074	0.00614452	-4.35361	1.33916e-05	3.73341e-05	+/-	rs7305461	A	C	-0.415091	3.26497e-06	-0.0126277	0.857038	3.66646	0.000245931	0.0381673	-/0
PAK1IP1	RHD	-0.117314	0.552161	-0.690426	7.12763e-14	-3.21679	0.00129632	0.0351973	0/-	rs72660908	C	G	-0.39585	0.00588304	0.192559	0.00729887	3.66825	0.000244213	0.0228699	-/+
PAN3	RPS26	-0.652123	6.90584e-08	0.211604	0.22236	4.42335	9.71842e-06	2.77264e-05	-/0	rs7305461	A	C	-0.468176	1.0216e-07	-0.0455927	0.515218	3.94833	7.86975e-05	0.024427	-/0
PAPSS1	SIRPB1	0.039131	0.691865	-0.981356	9.0249e-05	-4.65394	3.25644e-06	0.00545556	0/-	rs2254448	C	G	0.0325527	0.590916	-0.462233	9.43825e-08	-4.83265	1.34729e-06	7.44015e-05	0/-
PAQR8	RPS26	-0.255334	0.0599137	0.258427	0.016286	2.97148	0.00296368	0.00821844	0/+	rs7305461	A	C	-0.33556	0.000216875	0.109527	0.117075	3.92221	8.77417e-05	0.025392	-/0
PARL	RPS26	0.620422	4.36372e-07	-0.256739	0.136537	-4.39874	1.08883e-05	3.08222e-05	+/0	rs7305461	A	C	0.527403	9.99835e-10	0.119773	0.0863846	-3.98321	6.79912e-05	0.0237694	+/0
PARP8	RPS26	-0.627616	2.92425e-07	0.207307	0.0554648	5.35925	8.35678e-08	9.64462e-07	-/0	rs7305461	A	C	0.490666	1.95377e-08	0.101317	0.147322	-3.71904	0.000199983	0.03474	+/0
PCMTD1	KCNMA1	0.125587	0.405616	0.621835	1.36446e-11	3.26298	0.00110249	0.0322276	0/+	rs816828	C	T	-0.389073	1.0316e-05	0.0928231	0.368383	3.63327	0.000279852	0.0304597	-/0
PCMTD2	TXNRD1	0.997961	3.60121e-07	-0.344281	0.0100582	-5.79252	6.9336e-09	0.000108428	+/-	rs4964778	C	G	-0.764257	3.46434e-05	0.101183	0.100913	4.6625	3.12385e-06	0.0421782	-/0
PCNP	EEF1D	0.202303	0.321632	-0.501836	9.60562e-06	-3.13193	0.00173661	0.040119	0/-	rs56949579	G	A	-0.618554	7.97191e-07	-0.0455678	0.540191	4.2353	2.28242e-05	0.0172797	-/0
PDE12	RPS26	0.775365	3.6593e-12	-0.692503	4.04095e-06	-8.39593	4.62203e-17	1.67723e-15	+/-	rs7305461	A	C	-0.464231	1.34916e-07	-0.0640286	0.360544	3.74727	0.000178771	0.0339374	-/0
PDE6G	DARS	-0.156974	0.116958	0.854155	0.00693197	3.11814	0.00181999	0.0147297	0/+	rs12994270	T	A	0.0245098	0.702075	0.812242	1.436e-06	4.87606	1.08225e-06	0.029225	0/+
PEX11B	RPS26	0.387134	0.00350137	-0.235074	0.174037	-2.88401	0.00392647	0.00695392	+/0	rs7305461	A	C	-0.572913	1.48068e-11	-0.205336	0.00306836	3.78979	0.000150774	0.0313472	-/-
PFDN5	RHD	0.241895	0.21492	-0.544741	3.41444e-08	-3.77461	0.000160257	0.0212337	0/-	rs72660908	C	G	-0.408443	0.00436902	0.243347	0.000649304	4.07685	4.56508e-05	0.0137986	-/+
PGAM1	SIRPB1	0.0888497	0.367416	-0.947272	0.00119175	-3.71506	0.000203159	0.02749	0/-	rs2254448	C	G	-0.0444688	0.462683	0.334065	0.000180579	3.55519	0.000377707	0.00510746	0/+
PHB	SIRPB1	-0.0207474	0.833609	-0.964748	0.000439694	-3.90331	9.48869e-05	0.0197845	0/-	rs2254448	C	G	0.0674004	0.265329	0.358006	5.53853e-05	2.78589	0.00533803	0.0400553	0/+
PKM	SIRPB1	-0.0714621	0.468802	-0.948533	0.00112255	-3.42422	0.000616573	0.0474974	0/-	rs2254448	C	G	0.0410362	0.497965	0.390395	9.56694e-06	3.36751	0.000758508	0.00877582	0/+
PLEK	RPS26	0.833942	2.66454e-15	-0.56965	0.000354533	-8.22483	1.95472e-16	5.76828e-15	+/-	rs7305461	A	C	-0.515687	2.68127e-09	-0.131265	0.0600149	3.74594	0.000179716	0.0339374	-/0
POLD2	SIRPB1	-0.263189	0.00667568	-0.976759	0.000156201	-3.82984	0.000128227	0.0227714	-/-	rs2254448	C	G	-0.0105204	0.862123	0.291944	0.00115757	2.82324	0.00475409	0.0367534	0/+
POLH	RPS26	-0.442656	0.000714151	0.198146	0.253857	3.01021	0.00261071	0.004784	-/0	rs7305461	A	C	-0.329589	0.000284838	0.0884334	0.206225	3.68282	0.000230667	0.0370551	-/0
PPIA	RHD	-0.286767	0.139	-0.750175	0	-2.98531	0.00283288	0.0465401	0/-	rs72660908	C	G	-0.431919	0.00243272	0.22068	0.00204253	4.10406	4.05957e-05	0.0136659	-/+
PPIA	RPS26	0.959763	0	-0.373698	0.0270119	-10.3953	2.60489e-25	2.71603e-22	+/-	rs7305461	A	C	0.491265	1.86649e-08	0.0681643	0.330294	-4.01112	6.04315e-05	0.0229612	+/0
PPP1R2	EEF1D	0.353125	0.0768023	-0.493643	1.4095e-05	-3.76498	0.000166566	0.0143137	0/-	rs56949579	G	A	-0.523384	5.78857e-05	0.00263161	0.971796	3.6508	0.000261426	0.0430779	-/0
PPP2CA	RPS26	0.692334	4.76678e-09	-0.331067	0.0520566	-5.32515	1.0087e-07	4.25921e-07	+/0	rs7305461	A	C	-0.367259	4.63837e-05	0.0329594	0.638137	3.57337	0.000352419	0.0453178	-/0
PPP2R5A	SIRPB1	-0.238479	0.0142901	-0.98061	9.95074e-05	-4.06123	4.88148e-05	0.0163283	-/-	rs2254448	C	G	0.0117843	0.845756	0.305699	0.000650135	2.75791	0.00581729	0.0427115	0/+
PPP3R1	U2AF1	0.696767	0.00562247	-0.585174	2.13147e-09	-4.77888	1.76277e-06	0.00042415	+/-	rs2255829	C	G	-0.663819	1.37865e-05	-0.0114901	0.86948	4.14502	3.39783e-05	0.0417068	-/0
PRKAA1	RPS26	0.183536	0.179823	-0.309179	0.00377252	-2.85696	0.00427726	0.0112494	0/-	rs7305461	A	C	-0.419788	2.45919e-06	0.0192102	0.784034	3.98712	6.68797e-05	0.0237634	-/0
PRRC2C	RPS26	-0.456486	0.000460133	0.232408	0.179113	3.24728	0.00116513	0.00228554	-/0	rs7305461	A	C	-0.395891	9.95519e-06	0.0107079	0.87859	3.66952	0.000243006	0.0379314	-/0
PSIP1	SIRPB1	0.144654	0.140946	0.965635	0.000412776	3.68363	0.000229932	0.0292331	0/+	rs2254448	C	G	-0.0164042	0.786536	-0.476418	3.32157e-08	-4.55344	5.27747e-06	0.00019469	0/-
PSMB5	RHD	-0.290236	0.134073	-0.814495	4.21885e-15	-3.4981	0.000468584	0.048812	0/-	rs72660908	C	G	0.373581	0.00969358	-0.159119	0.0270849	-3.30574	0.000947273	0.0391075	+/-
PSTPIP1	EEF1D	-0.385966	0.0514778	0.386771	0.000941598	3.37259	0.000744652	0.0272748	0/+	rs56949579	G	A	0.57072	8.11709e-06	0.0221428	0.766065	-3.91868	8.90365e-05	0.0273221	+/0
PTGS2	KCNMA1	0.337775	0.0216882	-0.213338	0.0368891	-3.08135	0.00206062	0.0439395	+/-	rs816828	C	T	-0.150324	0.0998118	0.301395	0.0028442	3.33562	0.000851084	0.0492844	0/+
PTMA	RHD	-0.0457915	0.81702	-0.669038	7.71383e-13	-3.35878	0.000782863	0.0306537	0/-	rs72660908	C	G	-0.38346	0.00779936	0.21762	0.00236452	3.73732	0.000185991	0.0216435	-/+
PTMA	RPS26	0.818883	2.19824e-14	-0.256359	0.137139	-6.30065	2.96402e-10	2.09194e-09	+/0	rs7305461	A	C	0.615861	1.46771e-13	0.284971	3.30127e-05	-3.63321	0.000279916	0.0415322	+/+
PTPN11	COMMD2	0.571345	0.000179301	-0.116315	0.406869	-3.47731	0.000506474	0.036843	+/0	rs6787252	A	G	0.526677	1.02326e-06	0.0337715	0.638418	-4.01552	5.93145e-05	0.0458771	+/0
PTPN9	RPS26	0.442704	0.000713093	-0.106273	0.543447	-2.59153	0.00955491	0.0158003	+/0	rs7305461	A	C	0.294847	0.00125065	-0.154514	0.0265866	-3.92715	8.59584e-05	0.025392	+/-
RAB2A	RPS26	0.620038	4.45664e-07	-0.51319	0.00161808	-5.75094	8.87469e-09	4.6006e-08	+/-	rs7305461	A	C	0.409555	4.5348e-06	0.0108542	0.876945	-3.62463	0.000289373	0.042239	+/0
RANBP1	RPS26	0.869417	0	-0.406157	0.0154788	-7.8409	4.47345e-15	9.26686e-14	+/-	rs7305461	A	C	0.616144	1.42109e-13	0.236789	0.000610871	-4.07897	4.52365e-05	0.0215977	+/+
RAN	SIRPB1	-0.0613314	0.534256	-0.96606	0.000400208	-3.86139	0.000112742	0.0212416	0/-	rs2254448	C	G	0.0115799	0.848398	0.348368	9.01579e-05	3.19331	0.00140651	0.0142359	0/+
RAPGEF2	TSPO	-0.313701	0.00308878	-0.958712	3.25637e-06	-4.33802	1.43775e-05	0.0425681	-/-	rs138919	G	T	-0.241445	0.000536889	-0.756687	1.61747e-08	-4.14514	3.39602e-05	0.0016796	-/-
RASSF4	KCNMA1	0.162066	0.281896	-0.428074	1.35736e-05	-3.36766	0.000758085	0.0277669	0/-	rs816828	C	T	0.364054	4.04656e-05	-0.135066	0.1895	-3.73172	0.00019018	0.0262627	+/0
RBCK1	U2AF1	-0.613847	0.0195379	0.322562	0.00217669	3.27554	0.00105459	0.012392	-/+	rs2255829	C	G	0.606817	0.000111259	-0.0612904	0.380323	-4.02466	5.70583e-05	0.0428001	+/0
RBL2	KCNMA1	0.158422	0.293003	0.613884	2.9154e-11	3.0115	0.0025996	0.0488676	0/+	rs816828	C	T	0.324256	0.000285249	-0.0722075	0.304735	-3.52436	0.000424511	0.0378333	+/0
RBM27	RPS26	0.408555	0.00195692	-0.384215	0.0226817	-3.73364	0.000188732	0.000424836	+/-	rs7305461	A	C	-0.469223	9.48366e-08	-0.0605956	0.386921	3.83124	0.000127498	0.0298559	-/0
RBX1	RPS26	0.693116	4.50609e-09	-0.27212	0.113781	-5.0431	4.58055e-07	1.69401e-06	+/0	rs7305461	A	C	0.604144	5.53557e-13	0.257566	0.000185842	-3.72654	0.000194127	0.0340404	+/+
RCC2	RPS26	0.600152	1.27908e-06	-0.550028	0.000619507	-5.83857	5.26493e-09	2.86612e-08	+/-	rs7305461	A	C	-0.372936	3.4576e-05	0.0801477	0.252135	4.03413	5.48046e-05	0.0219931	-/0
RCOR3	RPS26	-0.926181	0	0.489592	0.00283529	9.64201	5.31389e-22	1.13848e-19	-/+	rs7305461	A	C	-0.348801	0.000116149	0.068593	0.327255	3.69774	0.000217526	0.0358176	-/0
REXO4	RHD	-0.000477173	0.998077	-0.720394	1.25867e-10	-3.77486	0.000160097	0.048812	0/-	rs72660908	C	G	0.434311	0.00228642	-0.17417	0.0154154	-3.83233	0.000126935	0.0203214	+/-
RFC2	RHD	0.35537	0.0634808	-0.516532	2.19967e-07	-4.15097	3.31068e-05	0.0156778	0/-	rs72660908	C	G	-0.397279	0.00569089	0.157643	0.0285584	3.46307	0.000534057	0.031882	-/+
RFC2	RPS26	0.591625	1.96752e-06	-0.252803	0.142865	-4.17737	2.94904e-05	7.72839e-05	+/0	rs7305461	A	C	0.498236	1.08945e-08	0.123847	0.0761367	-3.60967	0.000306591	0.0428973	+/0
RGS5	AGAP2	-0.383759	0.00925816	0.364934	0.0107625	3.66826	0.000244204	0.0113274	-/+	rs12368653	G	A	-0.309546	0.00154622	0.236969	0.000800172	4.54689	5.4445e-06	0.0294047	-/+
RNASEL	SIRPB1	0.129554	0.187772	0.965922	0.000404263	3.72221	0.000197487	0.02749	0/+	rs2254448	C	G	0.0474836	0.432874	-0.716018	5.7018e-05	-4.27215	1.93597e-05	0.0158421	0/-
RNF13	KCNMA1	-0.0309237	0.838345	0.491751	3.61906e-07	3.08708	0.00202131	0.0435446	0/+	rs816828	C	T	-0.441701	3.94503e-07	0.244642	0.0162959	5.22166	1.77327e-07	0.00239427	-/+
RPL18A	RPS26	-0.262679	0.0526832	0.940219	0	8.94128	3.84675e-19	2.83789e-17	0/+	rs7305461	A	C	-0.481266	3.95767e-08	-0.0683212	0.32918	3.89788	9.70389e-05	0.0267936	-/0
RPL7	RPS26	-0.0532628	0.699342	0.904502	9.25926e-14	6.89761	5.28844e-12	5.48533e-11	0/+	rs7305461	A	C	0.578258	8.64708e-12	0.237549	0.000585867	-3.56861	0.000358874	0.0457125	+/+
RPL9	EEF1D	0.574517	0.00214342	-0.221142	0.0658063	-3.63761	0.000275176	0.0180074	+/0	rs56949579	G	A	-0.359424	0.00821212	0.207567	0.00481063	3.67101	0.000241592	0.0422577	-/+
RPS14	KCNMA1	-0.0388685	0.797595	0.535474	1.89548e-08	3.45244	0.000555551	0.0244677	0/+	rs816828	C	T	0.264052	0.00342749	-0.143939	0.0399817	-3.58191	0.000341088	0.033988	+/-
RPS27A	ZNF181	0.915527	9.97522e-08	0.252746	0.0246229	-4.60943	4.03767e-06	0.0137768	+/+	rs62121990	T	C	-0.571179	2.23825e-05	0.0798081	0.286886	4.36809	1.25336e-05	0.0360037	-/0
RPS2	RPS26	0.157938	0.249468	0.801703	0	5.3381	9.39247e-08	1.06991e-06	0/+	rs7305461	A	C	-0.461594	1.62166e-07	-0.0647369	0.355244	3.71251	0.000205211	0.0349306	-/0
RPS7	SIRPB1	-0.148217	0.131313	-0.961889	0.000533511	-3.57315	0.000352715	0.0355855	0/-	rs2254448	C	G	-0.108961	0.0712223	0.22695	0.0123046	3.08773	0.0020169	0.0188262	0/+
RSU1	RHD	-0.223777	0.252325	-0.731026	4.44089e-16	-3.09526	0.00196637	0.0405056	0/-	rs72660908	C	G	-0.329824	0.0235717	0.26095	0.00024695	3.64463	0.000267778	0.023529	-/+
RTN3	KCNMA1	0.168278	0.26361	0.618228	1.93054e-11	2.99456	0.00274841	0.0499247	0/+	rs816828	C	T	0.214221	0.0183033	-0.240947	0.000517461	-3.9955	6.4557e-05	0.0165527	+/-
SAP30	RPS26	-0.116199	0.398205	0.539086	8.55792e-08	4.06874	4.72673e-05	0.000223342	0/+	rs7305461	A	C	0.648753	2.66454e-15	0.290753	2.23863e-05	-4.04784	5.16931e-05	0.0218112	+/+
SARAF	KCNMA1	-0.0552268	0.715457	0.485977	5.18526e-07	3.17797	0.00148308	0.0377172	0/+	rs816828	C	T	-0.32809	0.000239011	0.224758	0.0276956	4.106	4.02574e-05	0.0156732	-/+
SCARB2	RPS26	0.843965	4.44089e-16	-0.63708	3.86892e-05	-8.84835	8.8825e-19	5.69354e-17	+/-	rs7305461	A	C	-0.367046	4.68909e-05	0.0359016	0.608431	3.59644	0.000322601	0.0433932	-/0
SDC3	FRMD4A	-0.189054	0.499797	0.655591	4.11629e-10	3.12176	0.00179774	0.0359548	0/+	rs7903477	G	A	0.753278	8.08742e-05	-0.0619152	0.347796	-4.25868	2.05635e-05	0.0268462	+/0
SDCBP	KCNMA1	-0.0298203	0.84404	0.481502	6.82092e-07	3.00827	0.00262739	0.0489303	0/+	rs816828	C	T	-0.378671	1.84601e-05	0.0786561	0.446206	3.44236	0.000576665	0.042007	-/0
SDHD	RHD	-0.135007	0.493366	-0.753624	0	-3.7209	0.000198518	0.0224762	0/-	rs72660908	C	G	-0.420912	0.00321774	0.227337	0.00147538	4.06554	4.79213e-05	0.014043	-/+
SEC24D	RHD	0.109744	0.578266	-0.566894	6.97811e-09	-3.31454	0.000917949	0.0326289	0/-	rs72660908	C	G	-0.376027	0.00919109	0.223312	0.00179798	3.72117	0.000198305	0.0222713	-/+
SEC61B	RPS26	0.841301	8.88178e-16	-0.0984547	0.573651	-5.89455	3.75696e-09	2.1053e-08	+/0	rs7305461	A	C	0.626614	4.13003e-14	0.269995	8.68314e-05	-3.92147	8.80122e-05	0.025392	+/+
SECISBP2L	RPS26	-0.582063	3.14325e-06	0.502484	0.00209726	5.42195	5.89509e-08	2.61383e-07	-/+	rs7305461	A	C	-0.541117	3.00052e-10	-0.113804	0.103364	4.19891	2.682e-05	0.0172142	-/0
SENP7	RHD	0.0634444	0.748412	0.658842	2.24443e-12	3.20061	0.00137139	0.0358764	0/+	rs72660908	C	G	-0.370402	0.0103818	0.224052	0.00173429	3.68676	0.000227129	0.0223112	-/+
SERBP1	RPS26	0.863285	0	-0.619515	7.23844e-05	-9.03651	1.61752e-19	1.33147e-17	+/-	rs7305461	A	C	-0.415715	3.14494e-06	0.0117429	0.866959	3.88115	0.000103963	0.0280743	-/0
SET	EEF1D	-0.0111165	0.957017	-0.670904	2.08666e-10	-3.31557	0.00091456	0.0299016	0/-	rs56949579	G	A	-0.60469	1.6242e-06	-0.0472923	0.524952	4.08593	4.39015e-05	0.021954	-/0
SF3B6	RPS26	0.681345	1.03182e-08	0.0650003	0.710657	-3.41165	0.000645701	0.00132669	+/0	rs7305461	A	C	0.616225	1.40776e-13	0.246321	0.000358331	-3.99358	6.50819e-05	0.0234329	+/+
SIL1	RHD	-0.0825016	0.67641	-0.694084	4.64073e-14	-3.40248	0.000667782	0.0296708	0/-	rs72660908	C	G	0.381932	0.00806949	-0.215232	0.00264722	-3.71164	0.000205917	0.0222713	+/-
SKAP2	RHD	-0.189581	0.333929	-0.74834	0	-3.42081	0.000624347	0.0289206	0/-	rs72660908	C	G	-0.355371	0.0142341	0.189698	0.00823476	3.36874	0.000755118	0.0364565	-/+
SLC16A5	KCNMA1	-0.011092	0.941678	0.53618	1.80115e-08	3.30707	0.000942759	0.0295138	0/+	rs816828	C	T	0.331083	0.000207839	-0.124377	0.22729	-3.38281	0.000717479	0.0460718	+/0
SLC25A25	SIRPB1	-0.110107	0.263499	-0.959315	0.000627361	-3.58378	0.000338662	0.0355855	0/-	rs2254448	C	G	-0.0718761	0.234818	0.295661	0.000993202	3.41788	0.000631114	0.00757786	0/+
SLC25A3	SIRPB1	0.122507	0.213134	-0.964268	0.000454704	-4.17206	3.01852e-05	0.0134793	0/-	rs2254448	C	G	-0.0939278	0.120194	0.209424	0.0211452	2.783	0.00538593	0.0402799	0/+
SLC38A9	RPS26	0.416377	0.00156723	-0.419503	0.0121208	-3.96294	7.40338e-05	0.000179852	+/-	rs7305461	A	C	-0.513859	3.11707e-09	-0.137441	0.048838	3.67095	0.000241651	0.0379314	-/-
SLC43A3	KCNMA1	-0.0477728	0.752553	-0.585029	3.86662e-10	-3.37428	0.000740079	0.0276082	0/-	rs816828	C	T	0.21125	0.0200217	-0.205309	0.00322097	-3.64523	0.000267152	0.0308298	+/-
SLC8B1	TSPO	-0.136828	0.206323	0.919634	6.15903e-05	4.66029	3.15762e-06	0.0164617	0/+	rs138919	G	T	0.0508637	0.47221	0.513528	0.000701636	2.88555	0.00390736	0.0408971	0/+
SMAD4	RPS26	-0.673196	1.79123e-08	0.199003	0.251767	4.53206	5.84121e-06	1.73451e-05	-/0	rs7305461	A	C	-0.36149	6.21695e-05	0.0417879	0.550922	3.59208	0.000328055	0.0438555	-/0
SMG1	RPS26	-0.58601	2.59525e-06	0.225544	0.192664	4.01042	6.06119e-05	0.000149358	-/0	rs7305461	A	C	-0.429605	1.34123e-06	-0.0364192	0.603269	3.61399	0.000301517	0.0428504	-/0
SNHG5	RPS26	-0.454794	0.000486047	0.485012	0.00314707	4.5409	5.60154e-06	1.66968e-05	-/+	rs7305461	A	C	0.607499	3.80584e-13	0.204804	0.0031474	-4.24823	2.1547e-05	0.0169329	+/+
SNHG6	KCNMA1	-0.0502796	0.740011	0.471907	1.21212e-06	3.05206	0.00227275	0.0455131	0/+	rs816828	C	T	0.285238	0.00151809	-0.112799	0.108203	-3.50648	0.000454082	0.0395549	+/0
SNRPC	RPS26	0.907963	0	-0.438424	0.00842812	-8.83962	9.60455e-19	6.00861e-17	+/-	rs7305461	A	C	0.637522	1.08802e-14	0.181329	0.00909712	-4.87558	1.08489e-06	0.00488271	+/+
SNRPF	SIRPB1	0.166944	0.0887266	-0.949747	0.00105817	-3.91933	8.8797e-05	0.0197845	0/-	rs2254448	C	G	0.0465506	0.441979	0.388832	1.04584e-05	3.30067	0.000964547	0.0105537	0/+
SORD	RPS26	0.627114	3.00815e-07	-0.514962	0.00154882	-5.81319	6.12916e-09	3.28738e-08	+/-	rs7305461	A	C	0.526438	1.086e-09	0.169579	0.0148185	-3.53705	0.00040463	0.0475071	+/+
SP110	RPS26	-0.523995	4.03017e-05	0.00607891	0.972353	2.61666	0.00887936	0.0147785	-/0	rs7305461	A	C	0.545146	2.08518e-10	0.196901	0.00455844	-3.51971	0.000432017	0.0489277	+/+
SPG11	SIRPB1	0.068012	0.490589	0.962774	0.000503339	3.75593	0.0001727	0.0257208	0/+	rs2254448	C	G	-0.021689	0.720288	-0.435992	5.77615e-07	-4.0422	5.29516e-05	0.00110332	0/-
SRF	SIRPB1	0.0472047	0.632521	-0.966029	0.000401115	-4.07364	4.62836e-05	0.0163283	0/-	rs2254448	C	G	0.02978	0.622928	0.479631	2.60435e-08	4.46982	7.82838e-06	0.000260663	0/+
SRM	KCNMA1	-0.0791892	0.600885	-0.560832	2.80164e-09	-3.00786	0.00263098	0.0489303	0/-	rs816828	C	T	0.155341	0.0888757	-0.315445	0.00174471	-3.48464	0.000492792	0.0400683	0/-
SRSF10	KCNMA1	-0.016034	0.915771	-0.539286	1.43639e-08	-3.18367	0.00145422	0.0375934	0/-	rs816828	C	T	0.416126	2.06469e-06	-0.136206	0.185756	-4.18322	2.87408e-05	0.0146437	+/0
ST3GAL1	SIRPB1	-0.124596	0.205376	0.935498	0.00195981	3.58235	0.000340519	0.0355855	0/+	rs2254448	C	G	0.000415219	0.994531	0.371467	2.73068e-05	3.53536	0.000407224	0.00543045	0/+
ST8SIA4	RPS26	0.395437	0.00280709	-0.49588	0.00245106	-4.28191	1.85294e-05	5.04966e-05	+/-	rs7305461	A	C	-0.345501	0.000136064	0.0624131	0.372814	3.61265	0.000303082	0.0428504	-/0
STAU1	RPS26	-0.247544	0.0684332	0.362148	0.0325285	2.81357	0.00489943	0.00852834	0/+	rs7305461	A	C	0.570079	1.96185e-11	0.15551	0.0256143	-4.19397	2.74112e-05	0.0172142	+/+
STK24	KCNMA1	0.0200221	0.894927	0.535669	1.86902e-08	3.13445	0.00172175	0.0403916	0/+	rs816828	C	T	-0.173707	0.0567203	0.282533	0.00528634	3.3601	0.000779145	0.0471749	0/+
STK38L	MGME1	0.691087	7.05874e-10	-0.117309	0.55218	-4.04547	5.22191e-05	0.00196742	+/0	rs56816898	C	T	0.544012	1.53011e-12	-0.0980631	0.402589	-4.89519	9.82121e-07	0.0265212	+/0
STK4	RPS26	-0.354028	0.00800833	0.110468	0.311273	2.71947	0.00653858	0.0162297	-/0	rs7305461	A	C	-0.365644	5.0376e-05	0.10849	0.120606	4.20634	2.59542e-05	0.0170943	-/0
STMN1	EPC2	-0.696841	6.21725e-15	-0.356894	0.0014419	3.11635	0.00183104	0.039719	-/-	rs10928415	G	A	-0.130781	0.0416583	0.690232	4.81224e-05	4.66282	3.11903e-06	0.0421131	-/+
STOML2	RHD	-0.139972	0.477454	-0.757942	3.64331e-12	-3.53572	0.000406667	0.048812	0/-	rs72660908	C	G	0.371998	0.0100311	-0.164789	0.0220141	-3.32955	0.000869855	0.0380673	+/-
STRAP	RHD	-0.231873	0.235115	-0.759399	0	-3.33876	0.000841535	0.0313674	0/-	rs72660908	C	G	-0.40571	0.00466497	0.159993	0.0262433	3.53755	0.000403858	0.0276427	-/+
STRAP	SIRPB1	0.0792613	0.421553	-0.934608	0.0020271	-3.47857	0.000504101	0.0433139	0/-	rs2254448	C	G	-0.0448437	0.458916	-0.442403	3.76251e-07	-3.90396	9.4631e-05	0.00174789	0/-
SULF2	RPS26	-0.517082	5.29742e-05	0.457646	0.00570523	4.74756	2.05885e-06	6.64886e-06	-/+	rs7305461	A	C	0.563115	3.87235e-11	0.207647	0.00274565	-3.64557	0.000266801	0.0398049	+/+
SUMO2	RPS26	0.605409	9.74699e-07	-0.035124	0.841237	-3.27926	0.0010408	0.00206209	+/0	rs7305461	A	C	0.605032	5.01377e-13	0.266891	0.000105374	-3.65293	0.000259269	0.0394596	+/+
SUPV3L1	RPS26	0.388591	0.00336956	-0.0141898	0.896826	-2.39926	0.0164283	0.0354741	+/0	rs7305461	A	C	-0.366875	4.73039e-05	0.06883	0.325582	3.8769	0.000105797	0.0281326	-/0
SYNRG	RHD	-0.0881207	0.655669	0.544126	3.56258e-08	3.07347	0.00211582	0.0414717	0/+	rs72660908	C	G	-0.455215	0.00130444	0.153596	0.0329553	3.86172	0.000112591	0.0194898	-/+
TAF5L	RPS26	0.706455	1.67865e-09	-0.123126	0.481023	-4.46781	7.90231e-06	2.29129e-05	+/0	rs7305461	A	C	0.384721	1.84596e-05	-0.0069778	0.920708	-3.52505	0.0004234	0.0486532	+/0
TCP1	RPS26	0.473408	0.000261863	-0.123086	0.481168	-2.84034	0.00450649	0.00789797	+/0	rs7305461	A	C	0.580351	6.98552e-12	0.182121	0.00879362	-4.0911	4.2934e-05	0.021502	+/+
TFB1M	KCNMA1	0.143595	0.341072	-0.3953	6.71929e-05	-3.05107	0.00228028	0.0455474	0/-	rs816828	C	T	0.246892	0.00633305	-0.219497	0.0316561	-3.42723	0.000609772	0.0427696	+/-
TGM2	KCNMA1	-0.0959083	0.526052	-0.612587	3.2931e-11	-3.34491	0.000823104	0.028384	0/-	rs816828	C	T	0.0588635	0.521306	0.421531	3.41384e-10	3.3682	0.000756594	0.0486454	0/+
THAP1	RPS26	0.350889	0.00862479	-0.299287	0.0807091	-3.00514	0.00265458	0.00485302	+/0	rs7305461	A	C	-0.489653	2.1103e-08	-0.0949606	0.174553	3.76249	0.000168231	0.0336512	-/0
THAP9	TSPO	-0.0577647	0.595111	-0.94977	7.76613e-06	-4.78803	1.68428e-06	0.013171	0/-	rs138919	G	T	0.00141772	0.984024	-0.630271	1.30974e-05	-4.1517	3.30018e-05	0.00165042	0/-
TIAL1	RPS26	-0.665772	2.91716e-08	0.148536	0.394451	4.2405	2.23022e-05	5.97375e-05	-/0	rs7305461	A	C	0.590223	2.502e-12	0.226281	0.00107353	-3.82558	0.000130462	0.0298559	+/+
TIMM10	RPS26	0.830677	4.44089e-15	-0.491876	0.00269004	-7.69475	1.41776e-14	2.63659e-13	+/-	rs7305461	A	C	-0.399574	8.08169e-06	-0.00634772	0.927847	3.56116	0.000369216	0.0463736	-/0
TM9SF2	RHD	-0.000243937	0.999017	-0.694954	4.17444e-14	-3.77273	0.000161472	0.0212337	0/-	rs72660908	C	G	-0.396923	0.00573824	0.177955	0.0132875	3.58547	0.00033647	0.0257883	-/+
TMEM120B	TMEM68	-0.754402	0.000466643	-0.0317445	0.756332	3.32313	0.000890123	0.00696076	-/0	rs10087887	A	T	0.838912	9.26713e-05	-0.0925894	0.144354	-4.43276	9.30324e-06	0.0418708	+/0
TMEM167A	COMMD2	0.599061	7.07554e-05	-0.0890484	0.526025	-3.54357	0.000394744	0.0343032	+/0	rs6787252	A	G	0.758819	1.9984e-15	0.25705	0.00155285	-5.09593	3.4704e-07	0.00937146	+/+
TMEM176A	TMEM176B	0.974873	0	0.8121	0	-6.24914	4.12721e-10	6.45496e-06	+/+	rs4725361	G	T	0.898517	0	0.464	0.00116209	-5.62587	1.84572e-08	0.000498418	+/+
TMEM176B	TMEM176A	0.974873	0	0.8121	0	-6.24914	4.12721e-10	6.45496e-06	+/+	rs4725361	G	T	0.898517	0	0.464	0.00116209	-5.62587	1.84572e-08	0.000498418	+/+
TMEM256	RHD	0.15313	0.436598	-0.607308	2.79326e-10	-3.78047	0.000156534	0.0212337	0/-	rs72660908	C	G	0.445493	0.00170089	-0.221254	0.00198673	-4.20815	2.57468e-05	0.0124386	+/-
TMPRSS5	ARVCF	-0.147318	0.437241	0.519366	2.11782e-05	3.09842	0.00194557	0.0185632	0/+	rs174695	C	T	0.439951	8.77509e-05	-0.191519	0.00435899	-4.87182	1.10574e-06	0.0149297	+/-
TMX1	RPS26	0.651274	7.27586e-08	-0.663827	1.37821e-05	-7.01949	2.22683e-12	2.49481e-11	+/-	rs7305461	A	C	-0.316815	0.000501074	0.086185	0.218041	3.54158	0.000397733	0.0471069	-/0
TMX3	KCNMA1	0.174656	0.245673	-0.400042	5.38564e-05	-3.25444	0.00113616	0.0327248	0/-	rs816828	C	T	-0.228669	0.0116435	0.308008	0.00226641	3.9746	7.04976e-05	0.0173912	-/+
TNNI2	SIRPB1	0.0643263	0.514444	-0.981656	8.66786e-05	-4.71956	2.36353e-06	0.00545556	0/-	rs2254448	C	G	-0.00898689	0.882063	0.393374	8.0625e-06	3.85345	0.000116463	0.00205977	0/+
TP53INP1	SIRPB1	0.209919	0.0316118	0.990354	1.74603e-05	4.77442	1.80229e-06	0.00545556	+/+	rs2254448	C	G	-0.0435168	0.472327	-0.417518	1.89328e-06	-3.63905	0.000273651	0.00398794	0/-
TPK1	RHD	0.374064	0.0498823	-0.507675	3.81588e-07	-4.19304	2.75242e-05	0.0156778	+/-	rs72660908	C	G	-0.39574	0.00589807	0.183011	0.0108494	3.60832	0.000308186	0.0250699	-/+
TRAM1	RPS26	0.299933	0.026097	-0.294246	0.0862024	-2.7268	0.00639527	0.0109182	+/0	rs7305461	A	C	-0.385059	1.81245e-05	0.0228187	0.744757	3.66382	0.000248485	0.0383434	-/0
TRAPPC10	RHD	-0.00853789	0.965607	0.58612	1.5948e-09	2.99393	0.0027541	0.0460686	0/+	rs72660908	C	G	-0.327855	0.0244668	0.195676	0.00638805	3.21963	0.00128356	0.0456671	-/+
TRIAP1	SIRPB1	0.0125149	0.899171	-0.955076	0.000801912	-3.72588	0.000194635	0.0274207	0/-	rs2254448	C	G	0.075152	0.214113	-0.316429	0.000406396	-3.65564	0.000256542	0.00378975	0/-
TRIM23	RPS26	-0.314296	0.019444	0.0844785	0.43932	2.31816	0.0204408	0.0427216	-/0	rs7305461	A	C	-0.339728	0.00017871	0.0647484	0.355159	3.5768	0.000347825	0.0452751	-/0
TRMT10C	RHD	0.00448248	0.981939	-0.750216	0	-4.30394	1.67789e-05	0.0155947	0/-	rs72660908	C	G	-0.37017	0.0104337	0.231279	0.00121154	3.73071	0.000190941	0.0218482	-/+
TRPM2	SIRPB1	0.138219	0.159687	0.972349	0.000240593	3.9131	9.11204e-05	0.0197845	0/+	rs2254448	C	G	-0.0390599	0.518907	-0.379451	1.76841e-05	-3.26891	0.00107962	0.0114645	0/-
TSR1	ADAM15	-0.508935	0.19772	0.684873	0	3.06242	0.00219558	0.0251904	0/+	rs45444697	C	G	0.910449	3.89626e-05	0.0224395	0.716669	-4.44708	8.70454e-06	0.0335796	+/0
TSR3	EEF1D	0.588931	0.00154914	-0.269621	0.0239973	-3.94128	8.10474e-05	0.0119784	+/-	rs56949579	G	A	0.289731	0.0353482	-0.367712	3.04266e-07	-4.27902	1.87722e-05	0.0171324	+/-
TTC32	RHD	-0.0115861	0.953339	0.591254	1.05775e-09	3.04192	0.00235071	0.0436345	0/+	rs72660908	C	G	-0.330021	0.0234838	0.212137	0.00305908	3.33681	0.000847462	0.0378262	-/+
UBB	RPS26	0.690573	5.407e-09	-0.0470142	0.788556	-3.98835	6.6535e-05	0.000162773	+/0	rs7305461	A	C	-0.597121	1.19549e-12	-0.220188	0.0014718	3.9714	7.14512e-05	0.0241183	-/-
UBE3A	RPS26	0.373539	0.00496836	-0.353441	0.037269	-3.39106	0.000696229	0.00142117	+/-	rs7305461	A	C	-0.466744	1.1306e-07	-0.0684261	0.328436	3.73693	0.000186277	0.0340404	-/0
UBL5	RHD	-0.131787	0.503825	-0.671975	5.62661e-13	-3.00054	0.00269498	0.0456726	0/-	rs72660908	C	G	0.323619	0.0264888	-0.214613	0.00272537	-3.30947	0.000934717	0.0391075	+/-
UBR4	RHD	0.0762052	0.699929	0.66283	1.48548e-12	3.17533	0.00149668	0.0364328	0/+	rs72660908	C	G	0.369044	0.0106884	-0.151728	0.035171	-3.22901	0.00124219	0.0447254	+/-
UBXN1	EEF1D	0.801026	8.84215e-07	0.295602	0.0129755	-3.29698	0.000977319	0.0308793	+/+	rs56949579	G	A	0.706004	3.52783e-09	0.138031	0.0624092	-4.63061	3.64584e-06	0.0105335	+/0
ULK1	SIRPB1	-0.108309	0.271424	0.96096	0.000566352	4.05532	5.00657e-05	0.0163283	0/+	rs2254448	C	G	0.0262979	0.664151	0.351997	7.5182e-05	3.09727	0.00195311	0.0184025	0/+
UQCR10	RPS26	0.818362	2.35367e-14	-0.410362	0.0143455	-7.06734	1.57934e-12	1.82564e-11	+/-	rs7305461	A	C	0.435809	9.05287e-07	-0.048067	0.492657	-4.40154	1.07486e-05	0.0135086	+/0
USP24	RPS26	-0.506881	7.84655e-05	0.460807	0.00533918	4.70386	2.55293e-06	8.11045e-06	-/+	rs7305461	A	C	-0.476001	5.82325e-08	-0.0699136	0.318005	3.82585	0.00013032	0.0298559	-/0
VAMP3	RPS26	0.630991	2.41519e-07	-0.0245949	0.888469	-3.41669	0.000633865	0.00130408	+/0	rs7305461	A	C	0.441147	6.41503e-07	0.0256779	0.714093	-3.82754	0.00012943	0.0298559	+/0
VAMP4	SLC2A5	0.924159	4.77693e-05	0.136162	0.183566	-4.01799	5.86978e-05	0.0417288	+/0	rs765618	C	T	0.486355	0.029673	-0.291726	0.000143627	-3.26239	0.00110476	0.0379553	+/-
VAMP8	RPS26	0.787977	9.40359e-13	-0.506045	0.00192568	-7.22573	4.98434e-13	6.51798e-12	+/-	rs7305461	A	C	-0.499115	1.01707e-08	-0.0909402	0.193604	3.90413	9.45645e-05	0.0267936	-/0
VOPP1	RPS26	-0.0994465	0.470068	0.394347	0.0190702	2.29978	0.0214604	0.0331792	0/+	rs7305461	A	C	0.588725	2.93032e-12	0.191934	0.00571417	-4.1129	3.90722e-05	0.0206884	+/+
VSIG10	TPCN1	-0.827854	0.00165318	-0.10658	0.452037	2.81727	0.00484341	0.0478653	-/0	rs11612321	G	A	0.974333	8.69859e-06	-0.0900035	0.13441	-5.48041	4.24351e-08	0.00114592	+/0
WDR12	SIRPB1	0.115341	0.241334	-0.9553	0.000792047	-3.93364	8.36684e-05	0.0197845	0/-	rs2254448	C	G	0.0666677	0.270571	-0.25837	0.00421884	-3.00392	0.00266524	0.0234896	0/-
WDR1	SIRPB1	0.0287198	0.771183	-0.966628	0.000383791	-4.05507	5.01187e-05	0.0163283	0/-	rs2254448	C	G	0.0015595	0.979462	0.499914	5.2878e-09	4.96801	6.76446e-07	4.74461e-05	0/+
WTAP	RPS26	-0.657	5.10123e-08	0.5622	0.000440003	6.33597	2.35851e-10	1.70301e-09	-/+	rs7305461	A	C	0.439175	7.29034e-07	0.0375893	0.591672	-3.70477	0.00021158	0.0355446	+/0
XAB2	U2AF1	-0.588598	0.0268035	0.354281	0.0019558	3.22766	0.00124807	0.0186615	-/+	rs2255829	C	G	0.522399	0.0012857	-0.164703	0.0177143	-3.92271	8.75589e-05	0.0488624	+/-
XRCC6	RHD	-0.0924121	0.639994	-0.73636	2.22045e-16	-3.74004	0.000183992	0.0216363	0/-	rs72660908	C	G	0.331562	0.0228046	-0.189832	0.00818874	-3.20822	0.00133561	0.0467187	+/-
XRCC6	RPS26	0.90892	0	-0.374563	0.0266317	-8.52326	1.55121e-17	6.48689e-16	+/-	rs7305461	A	C	0.580672	6.75993e-12	0.197358	0.00446354	-3.96019	7.48908e-05	0.0241777	+/+
YTHDC1	RPS26	-0.846047	4.44089e-16	0.713933	1.46927e-06	9.51239	1.86324e-21	3.20231e-19	-/+	rs7305461	A	C	0.408982	4.69008e-06	-0.0101826	0.884503	-3.7985	0.000145573	0.0313472	+/0
YY1AP1	RWDD1	-0.539871	0.000389442	0.151498	0.161292	3.79834	0.000145671	0.00413483	-/0	rs648210	T	C	0.4894	3.54471e-06	-0.198967	0.0124842	-5.3026	1.14167e-07	0.00308295	+/-
ZBTB14	GOLGA3	0.966353	0.00167912	-0.236081	0.00803677	-3.89221	9.93363e-05	0.0267506	+/-	rs56910870	G	A	0.85998	7.99159e-05	-0.177998	0.00141198	-4.8031	1.56225e-06	0.0421871	+/-
ZC3H7A	SIRPB1	0.00950191	0.92336	0.952747	0.000908726	3.63195	0.000281285	0.0328264	0/+	rs2254448	C	G	-0.0660498	0.275046	-0.469895	5.40068e-08	-4.02597	5.67412e-05	0.00116343	0/-
ZCCHC17	SLC2A5	-0.913288	8.58939e-05	-0.0637608	0.534954	4.0271	5.64691e-05	0.0417288	-/0	rs765618	C	T	-0.586157	0.00660617	0.295816	3.76048e-06	3.88778	0.000101163	0.00979145	-/+
ZDHHC16	RHD	-0.0161257	0.935089	-0.775055	5.81757e-13	-4.22698	2.36848e-05	0.048812	0/-	rs72660908	C	G	0.402105	0.00508192	-0.163489	0.0230973	-3.53327	0.000410461	0.0279901	+/-
ZEB2	AP3B1	0.922519	1.91649e-08	0.365155	0.00188242	-4.39475	1.10902e-05	0.0179715	+/+	rs11746090	G	A	0.590199	0.000474348	-0.140181	0.0583977	-4.03191	5.53248e-05	0.0210421	+/0
ZFAND1	SIRPB1	-0.164119	0.0943375	-0.957292	0.000707493	-3.42714	0.000609972	0.0474565	0/-	rs2254448	C	G	-0.0235131	0.697869	-0.516323	1.34616e-09	-4.96949	6.71276e-07	4.73293e-05	0/-
ZFAND5	RPS26	-0.771141	5.6577e-12	0.497825	0.00234182	6.98573	2.83388e-12	3.11468e-11	-/+	rs7305461	A	C	-0.439821	6.99167e-07	-0.00989783	0.887712	3.94836	7.8687e-05	0.024427	-/0
ZFYVE16	RPS26	-0.513691	6.04492e-05	0.309057	0.0708372	3.94889	7.85147e-05	0.000189983	-/0	rs7305461	A	C	-0.402174	6.96471e-06	0.045189	0.518948	4.02824	5.61964e-05	0.0219931	-/0
ZHX1	GBP3	-0.680461	0.00264489	-0.006107	0.958244	2.82372	0.00474693	0.0364712	-/0	rs12146148	C	T	-0.0891813	0.61043	0.600173	0	4.09681	4.18876e-05	0.046089	0/+
ZNF106	RPS26	0.383356	0.00386458	-0.570912	0.000341616	-4.68607	2.78496e-06	8.77153e-06	+/-	rs7305461	A	C	-0.512766	3.40939e-09	-0.118008	0.0911548	3.82706	0.000129682	0.0298559	-/0
ZNF45	SIRPB1	0.43826	2.9274e-06	-0.861439	0.0127213	-3.47055	0.000519394	0.0436682	+/-	rs2254448	C	G	-0.0249198	0.680758	-0.314842	0.000436121	-2.73049	0.00632409	0.045407	0/-
ZNF518A	RPS26	0.0231999	0.866484	-0.410595	8.6149e-05	-2.5983	0.00936879	0.0220177	0/-	rs7305461	A	C	-0.381627	2.18175e-05	0.0944791	0.176759	4.2441	2.19468e-05	0.0169329	-/0
ZNF524	EEF1D	0.654739	0.000284237	0.0497977	0.682254	-3.03602	0.00239727	0.0465755	+/0	rs56949579	G	A	0.578336	5.74826e-06	0.0750319	0.312743	-3.65809	0.000254106	0.0428868	+/0
ZNF568	FRMD4A	0.575047	0.0249218	-0.556237	3.917e-07	-4.10011	4.12958e-05	0.00542745	+/-	rs7903477	G	A	0.73999	0.000125734	-0.00642145	0.922503	-3.90897	9.26917e-05	0.0472749	+/0
ZNF622	EEF1D	0.0740552	0.719197	-0.587358	9.04768e-08	-3.09438	0.00197225	0.0428416	0/-	rs56949579	G	A	0.451095	0.000698944	-0.127364	0.0857688	-3.84168	0.000122197	0.0302736	+/0
ZNF770	RPS26	-0.367946	0.00571384	0.132957	0.446414	2.31349	0.0206955	0.0320917	-/0	rs7305461	A	C	-0.41191	3.94602e-06	-0.0254913	0.716081	3.52374	0.00042551	0.0486884	-/0
ZSCAN26	RPS26	-0.683403	8.95141e-09	0.531496	0.0010179	6.35439	2.09261e-10	1.52225e-09	-/+	rs7305461	A	C	-0.397342	9.173e-06	-0.00739401	0.915995	3.52956	0.000416258	0.0480369	-/0
ZW10	RPS26	0.609684	7.78636e-07	-0.283477	0.0988987	-4.45024	8.57737e-06	2.46736e-05	+/0	rs7305461	A	C	-0.527154	1.02137e-09	-0.146119	0.0361089	3.7511	0.000176061	0.0339374	-/-

## Sheet: Table-2 Navie
Table 2. Results of pathway enrichment analysis of the coExQTL for RPS26 and rs7305461 variant in naïve monocytes (reference gene set: hc2.all.v2024).
Description	zScore	pvalue	p.adjust	qvalue	Enriched genes	Number of enriched genes	MBDC_pVal (Ref/Ref vs Alt/Alt)	Top_GOC (Ref/Ref vs Alt/Alt)	Top_LOC (Ref/Ref vs Alt/Alt)	MBDC_pVal (Ref/Alt vs Alt/Alt)	Top_GOC (Ref/Alt vs Alt/Alt)	Top_LOC (Ref/Alt vs Alt/Alt)
JIANG_MELANOMA_TRM3_CD8	8.8588	7.24731e-10	1.86691e-06	1.57686e-06	BZW1/CAPZB/DBI/ENSA/HAVCR2/KPNA2/LGALS3/NUCKS1/PPIA/PTMA/RANBP1/RBX1/SEC61B/SNRPC/SUMO2/UBB/VOPP1/XRCC6/RPS26	19	0.563		RPS26	0.822		RPS26
OSMAN_BLADDER_CANCER_UP	6.88153	5.17475e-07	0.000666508	0.000562959	AKAP13/CHD9/FNIP1/HAVCR2/LGALS3/MAN2A1/NUCKS1/SAP30/SCARB2/SERBP1/SMG1/SNHG5/STK4/TMX1/ZFYVE16	15	0.97			0.979
HSIAO_HOUSEKEEPING_GENES	6.36534	2.43704e-06	0.00209261	0.0017675	ANXA11/ATF4/DSTN/ILK/LGALS3/NACA/PPIA/PTMA/RPL18A/RPL7/RPS2/SEC61B/UBB/RPS26	14	0.702	RPS26		0.476
SCHLOSSER_MYC_TARGETS_REPRESSED_BY_SERUM	7.04591	4.33108e-06	0.00219451	0.00185357	BUB3/EI24/FH/ISCA1/KPNA2/RANBP1/SERBP1/TIAL1/TMX1	9	0.885			0.494
ENK_UV_RESPONSE_KERATINOCYTE_DN	5.98256	4.73243e-06	0.00219451	0.00185357	ATXN2/BUB3/FDFT1/FH/KHSRP/MAN2A1/MBD2/PEX11B/PTMA/SMAD4/STAU1/TMX1/TRIM23/YTHDC1/ZFAND5	15	0.965			0.318
BORCZUK_MALIGNANT_MESOTHELIOMA_UP	6.31423	5.11144e-06	0.00219451	0.00185357	BUB3/DBI/HSPA4/KPNA2/PRRC2C/RFC2/SAP30/SERBP1/SMAD4/TAF5L/VAMP3/WTAP	12	0.484			0.241
WANG_TUMOR_INVASIVENESS_UP	5.93865	8.74893e-06	0.00321961	0.0027194	ANKFY1/DBI/HSPA4/KPNA2/NACA/NUCKS1/PPIA/RBX1/RPL18A/RPL7/SEC61B/SERBP1/SMG1	13	0.247			0.972
HALLMARK_MYC_TARGETS_V1	6.08393	2.47521e-05	0.00797019	0.00673193	BUB3/KPNA2/NOP56/PPIA/RANBP1/RPS2/SERBP1/TCP1/XRCC6	9	0.761			0.628
ACEVEDO_NORMAL_TISSUE_ADJACENT_TO_LIVER_TUMOR_UP	5.84312	5.81589e-05	0.0166464	0.0140602	ALCAM/CTSO/FAM162A/NTAN1/NUCKS1/PTMA/RPL7/SUMO2	8	0.407			0.954
ZHAN_MULTIPLE_MYELOMA_SUBGROUPS	7.90005	7.79688e-05	0.0190361	0.0160787	ACO2/RANBP1/SNRPC/XRCC6	4	0.693			0.679
WATANABE_RECTAL_CANCER_RADIOTHERAPY_RESPONSIVE_DN	6.30175	8.12879e-05	0.0190361	0.0160787	ENSA/HMGXB4/KHSRP/LGALS3/PPP2CA/TRAM1	6	0.885			0.958
NOUZOVA_TRETINOIN_AND_H4_ACETYLATION	5.82029	9.55236e-05	0.0192233	0.0162368	ENSA/FBXO38/NECAP1/PRRC2C/SUPV3L1/YTHDC1/ZNF518A	7	0.672			0.569
HALLMARK_PROTEIN_SECRETION	6.17597	9.70122e-05	0.0192233	0.0162368	DNM1L/MON2/RAB2A/TMX1/VAMP3/ZW10	6	0.194			0.047
REACTOME_SARS_COV_1_HOST_INTERACTIONS	6.09511	0.000108774	0.0196988	0.0166384	KPNA2/PPIA/RPS2/SMAD4/UBB/RPS26	6	0.339		RPS26	0.64		RPS26
REACTOME_SARS_COV_1_INFECTION	5.68142	0.00011935	0.0196988	0.0166384	KPNA2/PARP8/PPIA/RPS2/SMAD4/UBB/RPS26	7	0.731			0.044
SHEN_SMARCA2_TARGETS_UP	4.87243	0.000122353	0.0196988	0.0166384	ANKHD1/BUB3/FBXO11/HAT1/ISCA1/KDM3B/PEX11B/RAB2A/RCOR3/SMAD4/STAU1/YTHDC1	12	0.42			0.584
GARY_CD5_TARGETS_DN	4.76582	0.000154823	0.0234603	0.0198155	ADI1/BCL11A/BZW1/ENSA/HSPA4/ISCA1/KPNA2/MSANTD4/NOP56/RFC2/SERBP1/SNRPC	12	0.927			0.515
BENPORATH_ES_1	4.8113	0.00017106	0.0244806	0.0206773	BRWD1/BUB3/HSPA4/KPNA2/MAN2A1/NOP56/NUDT15/RCC2/SERBP1/TMX1/ZNF770	11	0.979			0.946
REACTOME_CELLULAR_RESPONSE_TO_STARVATION	5.3254	0.000212725	0.0288411	0.0243603	ATF4/FNIP1/RPL18A/RPL7/RPS2/SLC38A9/RPS26	7	0.011	RPS26		0.131	RPS26
REACTOME_SRP_DEPENDENT_COTRANSLATIONAL_PROTEIN_TARGETING_TO_MEMBRANE	5.5538	0.000237574	0.0305996	0.0258456	RPL18A/RPL7/RPS2/SEC61B/TRAM1/RPS26	6	0.823	RPS26		0.132	RPS26
HALLMARK_CHOLESTEROL_HOMEOSTASIS	5.92044	0.000261445	0.0306653	0.0259011	ALCAM/ATXN2/FDFT1/IDI1/LGALS3	5	0.148			0.543
DACOSTA_UV_RESPONSE_VIA_ERCC3_COMMON_DN	4.52678	0.000262113	0.0306653	0.0259011	ATXN2/CDK13/CEP135/CHD9/CREB3L2/HMGXB4/MAN2A1/MBD2/PPP2CA/PRRC2C/UBE3A/USP24	12	0.604			0.567
REACTOME_NONSENSE_MEDIATED_DECAY_NMD	5.45735	0.000273797	0.0306653	0.0259011	PPP2CA/RPL18A/RPL7/RPS2/SMG1/RPS26	6	0.092	RPS26		0.068	RPS26
REACTOME_DNA_DOUBLE_STRAND_BREAK_REPAIR	5.03131	0.00034533	0.0370654	0.0313069	ATM/KPNA2/POLH/RFC2/SUMO2/UBB/XRCC6	7	0.315			0.787
OISHI_CHOLANGIOMA_STEM_CELL_LIKE_UP	4.53378	0.000374209	0.0385585	0.032568	ACO2/ALCAM/ALDH3A2/ECD/FH/MAN2A1/RCOR3/SUPV3L1/TAF5L/THAP1	10	0.135			0.111
REACTOME_TRANSLESION_SYNTHESIS_BY_POLH	7.51391	0.000391026	0.0387417	0.0327227	POLH/RFC2/UBB	3	0.374			0.253
JIANG_MELANOMA_TRM8_CD4	4.34102	0.000462335	0.0427005	0.0360665	ANKRD12/LGALS3/MYADM/NACA/PARP8/PPIA/RPL18A/RPL7/RPS2/STK4/RPS26	11	0.071	RPS26		0.438	RPS26
STEARMAN_LUNG_CANCER_EARLY_VS_LATE_UP	5.1032	0.000464136	0.0427005	0.0360665	ATXN2/IFT20/SCARB2/SMAD4/YTHDC1/ZSCAN26	6	0.917			0.285
REACTOME_DNA_DAMAGE_BYPASS	6.01956	0.000497298	0.0427209	0.0360838	POLH/RBX1/RFC2/UBB	4	0.227			0.121
THUM_SYSTOLIC_HEART_FAILURE_UP	4.30406	0.000499759	0.0427209	0.0360838	ANKRD12/ENSA/EVI2B/FH/HSPA4/NUCKS1/P2RY13/SCARB2/VAMP3/VAMP8/ZFAND5	11	0.538			0.672
DEBIASI_APOPTOSIS_BY_REOVIRUS_INFECTION_UP	4.46812	0.000528411	0.0427209	0.0360838	BUB3/EIF2B5/NECAP1/PRKAA1/SECISBP2L/TIAL1/WTAP/YTHDC1/ZNF518A	9	0.456			0.687
MULLIGAN_NTF3_SIGNALING_VIA_INSR_AND_IGF1R_UP	7.10911	0.000530695	0.0427209	0.0360838	CORO1C/HSPA4/NOP56	3	0.205			0.453
YAO_TEMPORAL_RESPONSE_TO_PROGESTERONE_CLUSTER_17	4.74659	0.00055499	0.0433229	0.0365922	CORO1C/EI24/FAM162A/NDUFB9/PARL/TRAM1/WTAP	7	0.411			0.699
SEIDEN_ONCOGENESIS_BY_MET	5.26037	0.000614342	0.0458687	0.0387425	HAT1/HSPA4/SERBP1/TMX1/TRAM1	5	0.418			0.924
TARTE_PLASMA_CELL_VS_PLASMABLAST_DN	4.38225	0.000623216	0.0458687	0.0387425	DBI/FDFT1/FH/HSPA4/KPNA2/SNRPC/SUMO2/TCP1/XRCC6	9	0.369			0.85
JIANG_MELANOMA_TRM6_CD8	4.8161	0.000717231	0.0492478	0.0415966	LGALS3/NACA/PLEK/RPL7/RPS2/RPS26	6	0.364	RPS26		0.292	RPS26
PECE_MAMMARY_STEM_CELL_UP	4.8161	0.000717231	0.0492478	0.0415966	NACA/PPIA/PTMA/RPL18A/RPS2/RPS26	6	0.317	RPS26		0.71	RPS26
REACTOME_RHOD_GTPASE_CYCLE	5.66882	0.000726482	0.0492478	0.0415966	ANKFY1/CAPZB/LEMD3/VAMP3	4	0.477			0.409

## Sheet: Table-1 LPS
Table 1. Results of coExQTLs using RNA-Seq and microarray-based profiles
Gene1	Gene2	GM_cor_RNAseq	GM_pVal_RNAseq	GR_cor_RNAseq	GR_pVal_RNAseq	zScoreDiff_RNAseq	pValDiff_RNAseq	pValDiff_adj_RNAseq	Classes_RNAseq	SNP	REF_RNAseq	ALT_RNAseq	GM_cor_array	GM_pVal_array	GR_cor_array	GR_pVal_array	zScoreDiff_array	pValDiff_array	pValDiff_adj_array
A2M	COA6	0.132329	0.415661	0.779474	1.18845e-09	3.96923	7.21061e-05	0.000609919	0/+	rs7523348	A	G	0.0445388	0.710269	0.613414	7.9984e-11	4.17581	2.96922e-05	0.00331325
A2M	NT5C3B	-0.417423	3.14462e-05	0.0231436	0.850283	2.88611	0.00390041	0.0255902	-/0	rs1865841	G	A	0.287185	9.27535e-05	-0.17444	0.0507517	-4.01864	5.85357e-05	0.00324579
A4GALT	OXR1	-0.563997	4.46744e-05	0.219577	0.0518549	4.51667	6.28205e-06	1.96424e-05	-/0	rs3110426	C	T	-0.37321	0.000898598	0.119687	0.27525	3.18435	0.00145078	0.0178239
AAAS	COA6	-0.101503	0.533143	0.468778	0.00174034	2.65956	0.00782431	0.0220173	0/+	rs7523348	A	G	-0.143812	0.228125	0.334447	0.00112036	3.07131	0.00213123	0.0401058
AARS	LGALS2	0.140665	0.292248	0.563006	1.67499e-08	2.85055	0.0043643	0.0246768	0/+	rs2281098	C	G	-0.0238445	0.805598	0.467145	9.96375e-05	3.29951	0.000968537	0.0233313
AARS	OXR1	0.0751707	0.619538	-0.572195	1.15069e-05	-3.45801	0.000544182	0.00129248	0/-	rs3110426	C	T	0.0995894	0.39203	-0.388365	0.000239899	-3.16809	0.00153445	0.0186064
AASDH	LGALS2	-0.0501122	0.708724	0.616215	0.00017332	3.35109	0.000804944	0.0060818	0/+	rs2281098	C	G	0.00752996	0.938059	0.520657	1.03222e-05	3.54498	0.000392648	0.0122721
AATK	KCNMA1	0.196122	0.176833	0.616311	6.15312e-11	2.86545	0.00416413	0.0299572	0/+	rs816868	C	T	0.147801	0.138214	-0.257092	0.00124084	-3.18917	0.00142683	0.0209062
ABCB10	COA6	-0.262537	0.101708	0.750347	1.05794e-08	5.4144	6.14935e-08	1.27261e-05	0/+	rs7523348	A	G	-0.359511	0.00192497	0.264937	0.0107037	4.03821	5.38611e-05	0.00464686
ABCB10	KCNMA1	0.22116	0.126728	0.788804	1.81871e-08	3.6638	0.0002485	0.0094066	0/+	rs816868	C	T	-0.125454	0.208979	0.466644	6.04326e-05	3.95816	7.55295e-05	0.00236338
ABCB10	OXR1	0.498581	0.000421072	-0.650614	8.57807e-11	-6.93718	4.00014e-12	1.08615e-10	+/-	rs3110426	C	T	0.680902	1.30809e-11	0.189831	0.0818418	-3.96875	7.22504e-05	0.00186703
ABCB1	NT5C3B	0.373638	0.000225089	-0.244454	0.0429377	-3.96249	7.41727e-05	0.00531981	+/-	rs1865841	G	A	0.180972	0.0150495	-0.162279	0.0694511	-2.95358	0.00314108	0.0428176
ABCD2	NT5C3B	0.470432	1.95337e-06	-0.0990518	0.418084	-3.76411	0.000167142	0.00680757	+/0	rs1865841	G	A	-0.250358	0.000699834	0.190897	0.0322585	3.82548	0.00013052	0.00572169
ABCE1	COA6	0.279837	0.0803163	0.801221	1.85182e-10	3.54913	0.00038651	0.00208162	0/+	rs7523348	A	G	-0.087428	0.465227	0.542492	2.32541e-08	4.33494	1.45797e-05	0.00227578
ABCF1	OXR1	-0.513885	0.000259353	0.577249	2.5641e-08	6.42647	1.30603e-10	1.66473e-09	-/+	rs3110426	C	T	-0.617322	2.86294e-09	-0.260302	0.01613	2.82282	0.00476037	0.0427642
ABCF1	TTC39C	0.695571	0	-0.593992	0.0916901	-3.68342	0.000230125	0.0410608	+/0	rs4800173	A	G	0.420347	4.72079e-10	0.0524964	0.57909	-3.3391	0.000840503	0.0195628
ABCF2	NT5C3B	-0.262467	0.0110335	0.163296	0.180026	2.67514	0.00746971	0.0374323	-/0	rs1865841	G	A	0.53813	6.66134e-15	0.238686	0.00711193	-3.05092	0.00228139	0.0358226
ABHD10	KCNJ10	0.538652	5.45267e-05	0.869146	9.76996e-15	3.42536	0.000613985	0.0484986	+/+	rs6677510	G	A	-0.0889482	0.381291	0.396442	2.51587e-07	3.91602	9.00227e-05	0.00204283
ABHD10	KCNMA1	0.266187	0.0644987	0.671921	2.26041e-13	2.98188	0.00286484	0.0241153	0/+	rs816868	C	T	-0.11556	0.247439	0.370158	0.00189013	3.16135	0.0015704	0.0203294
ABHD10	LGALS2	0.546011	9.2844e-06	0.808753	0	2.93749	0.00330886	0.0202151	+/+	rs2281098	C	G	0.37335	6.37348e-05	0.778735	3.59712e-14	4.04356	5.26455e-05	0.00296175
ABHD12	AP2S1	0.771256	8.88178e-14	0.474827	2.26247e-06	-3.03681	0.00239097	0.0197543	+/+	rs7258095	A	C	0.225957	0.00770324	-0.233273	0.00474687	-3.88974	0.000100353	0.00631684
ABHD12	KCNMA1	0.374404	0.00804131	0.901084	1.61204e-13	4.71089	2.46638e-06	0.00222683	+/+	rs816868	C	T	0.1491	0.134744	0.63678	5.30753e-09	3.77418	0.000160532	0.00393733
ABHD12	OXR1	0.436075	0.0024501	-0.802383	0	-8.24133	1.7031e-16	2.15063e-13	+/-	rs3110426	C	T	0.177772	0.12445	-0.425834	4.84312e-05	-3.94293	8.04929e-05	0.00200335
ABHD17B	COA6	-0.0777895	0.633286	0.526575	0.000340659	2.89044	0.00384708	0.0125351	0/+	rs7523348	A	G	-0.328061	0.00490388	0.138828	0.186908	2.99488	0.00274554	0.0460214
ABHD2	CDC42EP1	0.154108	0.243866	0.752644	6.7382e-07	3.60033	0.00031781	0.00495568	0/+	rs5756739	G	A	-0.362379	0.000116211	0.103097	0.417549	3.00076	0.00269311	0.0403578
ABHD2	COA6	-0.141342	0.384325	0.695729	3.14534e-07	4.36292	1.28338e-05	0.000192759	0/+	rs7523348	A	G	0.431514	0.000154029	-0.0414951	0.694516	-3.13759	0.00170346	0.0355763
ABHD2	OXR1	0.524523	0.000182659	-0.570391	4.07369e-08	-6.4492	1.12441e-10	1.4667e-09	+/-	rs3110426	C	T	0.300919	0.00825641	-0.138808	0.205175	-2.79799	0.00514211	0.0451903
ABHD6	CDC42EP1	0.179552	0.173595	0.848607	8.51482e-10	4.6754	2.93375e-06	0.000493599	0/+	rs5756739	G	A	-0.383185	4.2544e-05	0.177632	0.160247	3.62339	0.000290765	0.010112
ABHD8	AP2S1	0.887561	0	0.678415	2.03393e-13	-3.49795	0.000468849	0.00807814	+/+	rs7258095	A	C	0.288947	0.000587968	-0.141647	0.0892299	-3.66056	0.000251669	0.0112704
ABHD8	CDC42EP1	0.419404	0.000944849	0.852192	6.09538e-10	3.57173	0.000354633	0.00532629	+/+	rs5756739	G	A	-0.196071	0.0419809	0.352778	0.00424787	3.52359	0.000425746	0.0129469
ABHD8	COA6	-0.0994205	0.541619	0.664446	1.60003e-06	3.92375	8.71809e-05	0.000695287	0/+	rs7523348	A	G	0.0235915	0.844059	-0.429747	1.91111e-05	-3.01232	0.00259256	0.0446205
ABHD8	KCNMA1	0.282357	0.0493359	0.752206	0	3.78751	0.000152166	0.0049301	+/+	rs816868	C	T	-0.394192	4.14319e-05	-0.0259075	0.748977	3.02623	0.00247627	0.0309228
ABHD8	NT5C3B	-0.273238	0.00804915	0.198067	0.102802	2.96857	0.00299185	0.0222636	-/0	rs1865841	G	A	-0.145244	0.0517261	0.207424	0.0197779	3.03914	0.00237254	0.0366271
ABHD8	OXR1	0.472005	0.000927362	-0.787975	6.7979e-12	-7.51862	5.53576e-14	4.78975e-12	+/-	rs3110426	C	T	0.347194	0.00212063	-0.184892	0.0902623	-3.41355	0.00064123	0.00964667
ABI3	AP2S1	0.804288	1.33227e-15	0.457824	5.70607e-06	-3.6892	0.000224956	0.00558959	+/+	rs7258095	A	C	0.167504	0.0495621	-0.323247	7.31753e-05	-4.19582	2.71887e-05	0.00276016
ABI3	KCNMA1	0.267948	0.0626854	0.792817	0	4.4293	9.45387e-06	0.00193043	0/+	rs816868	C	T	-0.0946724	0.3439	0.58961	1.22117e-07	4.83597	1.325e-06	0.000143696
ABI3	OXR1	0.489328	0.000558337	-0.762326	8.07647e-11	-7.31957	2.48765e-13	1.46818e-11	+/-	rs3110426	C	T	0.62305	1.85151e-09	-0.256032	0.0180242	-6.16369	7.10685e-10	8.59881e-07
ABL2	KCNMA1	-0.241538	0.0945294	-0.750435	0	-4.00651	6.16215e-05	0.00345434	0/-	rs816868	C	T	0.274372	0.00526043	-0.170254	0.165113	-2.84082	0.00449984	0.0422363
ABL2	OXR1	-0.540085	0.000107053	0.677585	6.98908e-12	7.48812	6.98695e-14	6.8727e-12	-/+	rs3110426	C	T	-0.41913	0.00016429	0.053316	0.627949	3.10724	0.00188843	0.0217186
ACAP2	OXR1	0.18843	0.209808	0.662876	1.16098e-07	2.89187	0.00382957	0.00753579	0/+	rs3110426	C	T	0.594673	1.47681e-08	-0.102294	0.35155	-4.89399	9.88103e-07	8.23056e-05
ACAT1	COA6	0.0613033	0.707084	0.671544	1.12513e-06	3.2775	0.00104733	0.00451811	0/+	rs7523348	A	G	-0.262833	0.0257105	0.331349	0.00125361	3.82472	0.000130918	0.00766881
ACAT2	COA6	0.354807	0.0246727	-0.670631	1.17789e-06	-5.15401	2.5497e-07	2.40225e-05	+/-	rs7523348	A	G	-0.473956	2.6062e-05	-0.00775729	0.941496	3.16333	0.00155977	0.0340353
ACAT2	SSC4D	-0.982462	1.33084e-05	-0.552049	1.33095e-10	3.81301	0.000137284	0.0196983	-/-	rs62476842	G	A	0.833081	6.15077e-05	-0.104239	0.269718	-4.44407	8.82733e-06	0.0446403
ACBD5	KCNMA1	-0.0722327	0.621856	0.603987	0.000122142	3.35265	0.000800411	0.0138611	0/+	rs816868	C	T	0.493667	1.34767e-07	0.0237192	0.847747	-3.23958	0.00119707	0.0167144
ACBD5	LGALS2	0.0777015	0.562081	0.487593	1.92174e-06	2.61715	0.00886664	0.0411496	0/+	rs2281098	C	G	0.314814	0.00085588	-0.151702	0.231449	-2.97906	0.00289134	0.0495732
ACD	LGALS2	-0.316051	0.015654	-0.670246	1.68665e-12	-2.78335	0.00538009	0.0286792	-/-	rs2281098	C	G	-0.0813362	0.400472	-0.57966	5.19255e-07	-3.61171	0.000304186	0.0103064
ACER3	CDC42EP1	-0.496929	6.24178e-05	0.0338147	0.854228	2.53103	0.0113727	0.0465384	-/0	rs5756739	G	A	-0.149327	0.122963	-0.647063	7.59781e-09	-3.84984	0.000118197	0.00564919
ACER3	LGALS2	-0.451751	0.000371398	0.167892	0.358359	2.86026	0.0042329	0.0199526	-/0	rs2281098	C	G	-0.345587	0.000232771	-0.814832	2.22045e-16	-4.85858	1.1823e-06	0.000197079
ACO1	CDC42EP1	0.261911	0.0450851	0.709548	2.93099e-14	3.56558	0.000363046	0.0054343	+/+	rs5756739	G	A	-0.413728	8.56078e-06	0.383024	0.00178497	5.24074	1.59932e-07	7.90678e-05
ACO1	LGALS2	0.294234	0.0249666	0.712167	1.4877e-14	3.38402	0.000714333	0.00658736	+/+	rs2281098	C	G	-0.224495	0.0189346	0.415233	0.000645287	4.17091	3.03392e-05	0.00200726
ACP1	OXR1	0.306013	0.0386149	-0.414435	0.000146389	-3.96751	7.2628e-05	0.000182621	+/-	rs3110426	C	T	-0.465198	2.29511e-05	-0.0063018	0.936169	3.52669	0.000420791	0.0318779
ACP1	S100PBP	0.0803208	0.429347	-0.481386	4.27979e-05	-3.73305	0.000189173	0.0366757	0/-	rs6698668	G	T	-0.254358	0.000732747	-0.777594	1.26343e-05	-3.29614	0.000980233	0.0496627
ACP2	AP2S1	0.846483	0	0.385995	0.00017169	-5.00926	5.46392e-07	0.000696672	+/+	rs7258095	A	C	0.035364	0.680499	-0.406277	3.97164e-07	-3.88101	0.000104025	0.00643544
ACP2	CDC42EP1	0.392871	0.00208452	0.926875	2.66454e-14	5.33506	9.55115e-08	0.000124919	+/+	rs5756739	G	A	0.0158546	0.87063	0.683838	4.72196e-10	5.09622	3.46496e-07	0.000135468
ACP2	KCNMA1	0.320926	0.0245552	0.799114	0	4.20439	2.61791e-05	0.00240727	+/+	rs816868	C	T	-0.110074	0.270746	0.599515	6.59103e-08	5.02945	4.91901e-07	7.72284e-05
ACP2	LGALS2	0.399356	0.00189947	0.933058	7.32747e-15	5.48453	4.14576e-08	1.01137e-05	+/+	rs2281098	C	G	0.254579	0.00755342	0.730841	7.09077e-12	4.17044	3.04018e-05	0.00200726
ACP2	OXR1	0.258021	0.0834036	-0.844123	0	-7.85716	3.92934e-15	1.46321e-12	0/-	rs3110426	C	T	0.173012	0.135024	-0.528852	1.96175e-07	-4.74361	2.0994e-06	0.000138274
ACP5	CDC42EP1	0.255813	0.0505161	0.717496	1.11022e-14	3.69668	0.000218436	0.00409269	0/+	rs5756739	G	A	-0.286244	0.00267133	0.305452	0.0141112	3.78904	0.000151229	0.00666435
ACP5	KCNMA1	0.384689	0.00634867	0.817963	0	4.10307	4.07704e-05	0.002834	+/+	rs816868	C	T	-0.241761	0.014365	0.301697	0.0124091	3.4955	0.00047317	0.00849567
ACPP	AP2S1	0.807122	8.88178e-16	0.454329	6.85922e-06	-3.764	0.000167216	0.00500698	+/+	rs7258095	A	C	0.131088	0.125388	-0.26936	0.00105205	-3.39432	0.00068799	0.0225741
ACPP	COA6	-0.415695	0.0076386	0.420646	0.00554042	3.88223	0.000103504	0.000783949	-/+	rs7523348	A	G	-0.577284	1.10576e-07	-0.149859	0.153922	3.1632	0.00156045	0.0340353
ACPP	LGALS2	0.499135	6.65489e-05	0.868167	1.22581e-10	3.3877	0.000704824	0.00552277	+/+	rs2281098	C	G	0.10956	0.256765	0.561335	1.3982e-06	3.2654	0.00109311	0.0252511
ACPP	OXR1	0.462961	0.00119616	-0.583014	1.72324e-08	-6.1213	9.28139e-10	8.42489e-09	+/-	rs3110426	C	T	0.305657	0.00725124	-0.205164	0.0596194	-3.25553	0.00113181	0.0146939
ACSF2	AP2S1	0.674009	1.03127e-09	0.229164	0.0298068	-3.50156	0.000462537	0.00806372	+/+	rs7258095	A	C	0.0292087	0.7338	-0.339835	2.89098e-05	-3.1872	0.00143657	0.0362215
ACSF2	COA6	-0.328225	0.0386662	0.389505	0.0107822	3.27699	0.0010492	0.00452303	-/+	rs7523348	A	G	-0.388131	0.000754773	0.132778	0.207042	3.38627	0.000708491	0.0212604
ACSF2	KCNMA1	0.370067	0.00886447	0.718407	8.88178e-16	2.8407	0.00450143	0.0313789	+/+	rs816868	C	T	-0.0485913	0.627686	0.54111	1.89602e-06	4.09888	4.15157e-05	0.00154378
ACSF2	OXR1	0.378309	0.00953258	-0.722521	2.15508e-09	-6.24355	4.27752e-10	5.44791e-09	+/-	rs3110426	C	T	0.426982	0.0001198	-0.257367	0.0174126	-4.47121	7.77787e-06	0.000352405
ACSL3	OXR1	-0.157834	0.294819	0.527104	7.06882e-05	3.54944	0.000386044	0.00094918	0/+	rs3110426	C	T	-0.289022	0.011336	0.237611	0.0285466	3.35418	0.000795999	0.0112658
ACSL5	AP2S1	-0.830336	0	-0.494341	7.34743e-07	3.87692	0.000105788	0.00398679	-/-	rs7258095	A	C	-0.247147	0.00347362	0.183478	0.0271723	3.64332	0.000269148	0.0117038
ACSL5	KCNMA1	-0.322766	0.0237006	-0.778188	0	-3.88802	0.000101064	0.00419269	-/-	rs816868	C	T	0.287176	0.003428	-0.143986	0.24142	-2.75917	0.00579483	0.0499788
ACSL5	OXR1	-0.581616	2.24435e-05	0.698358	8.39773e-13	8.01257	1.12333e-15	6.32904e-13	-/+	rs3110426	C	T	-0.658011	1.05584e-10	-0.0605211	0.582169	4.52849	5.94072e-06	0.000290096
ACSM3	KCNMA1	-0.292669	0.0412791	-0.716888	1.26891e-06	-2.60533	0.00917863	0.0482311	-/-	rs816868	C	T	0.459075	1.21618e-06	0.0533198	0.665856	-2.7735	0.00554567	0.0485306
ACSS2	CDC42EP1	0.222379	0.0904846	0.772145	0	4.61168	3.99432e-06	0.000583842	0/+	rs5756739	G	A	-0.234463	0.0145898	0.342086	0.00566178	3.69815	0.000217175	0.00854896
ACSS2	OXR1	0.124828	0.408482	-0.665772	9.7682e-08	-4.42241	9.76046e-06	3.52142e-05	0/-	rs3110426	C	T	0.130335	0.261779	-0.32163	0.00268594	-2.88689	0.0038907	0.0369214
ACSS2	TEFM	0.274668	0.00170333	0.708741	1.50343e-07	3.28624	0.00101536	0.00855156	+/+	rs216474	C	T	-0.112744	0.0806829	0.983409	6.74889e-05	4.96861	6.7433e-07	0.00193237
ACTA2	OXR1	0.0369567	0.807356	-0.436947	0.00134652	-2.40708	0.0160807	0.0273819	0/-	rs3110426	C	T	0.346889	0.00214118	-0.287212	0.0076951	-4.08555	4.3972e-05	0.00128648
ACTB	COA6	-0.16054	0.322378	0.708519	1.52302e-07	4.55846	5.15306e-06	0.00010818	0/+	rs7523348	A	G	-0.117052	0.327477	0.349151	0.00064684	3.00538	0.00265249	0.0451911
ACTG1	CDC42EP1	0.00495767	0.970273	0.840859	1.70458e-09	5.3289	9.8811e-08	0.000124919	0/+	rs5756739	G	A	0.0760744	0.433907	-0.484551	4.96552e-05	-3.75888	0.000170672	0.00731561
ACTG1	KCNMA1	0.193154	0.183605	0.628356	2.00866e-11	2.9907	0.00278338	0.023788	0/+	rs816868	C	T	0.261263	0.00799343	-0.211131	0.0839352	-3.01812	0.00254349	0.0284643
ACTG1	OXR1	0.273114	0.0662895	-0.582101	1.83617e-08	-4.95672	7.1693e-07	2.7844e-06	0/-	rs3110426	C	T	-0.437859	7.63518e-05	0.0781997	0.476848	3.40514	0.000661308	0.00987236
ACTN1	AP2S1	-0.433296	0.000348361	0.0816158	0.444433	3.26801	0.00108306	0.0124539	-/0	rs7258095	A	C	0.0441362	0.60724	0.398617	6.84079e-07	3.14324	0.0016709	0.0398245
ACTN1	OXR1	-0.196614	0.190321	0.593297	8.31806e-09	4.62179	3.80451e-06	1.24987e-05	0/+	rs3110426	C	T	-0.462562	2.58887e-05	0.196613	0.0713115	4.3487	1.36949e-05	0.000530583
ACTN4	CDC42EP1	0.157347	0.233976	0.748147	2.22045e-16	4.67286	2.97028e-06	0.000521968	0/+	rs5756739	G	A	0.00285575	0.976599	0.520324	1.04814e-05	3.56503	0.000363818	0.0117238
ACTN4	OXR1	0.110767	0.463653	-0.666244	9.49514e-08	-4.35855	1.3093e-05	4.58415e-05	0/-	rs3110426	C	T	0.0250136	0.83017	-0.399183	0.000154088	-2.78218	0.00539949	0.0468534
ACTR10	KCNMA1	-0.152064	0.296924	0.504051	0.0020202	3.07556	0.00210107	0.0206023	0/+	rs816868	C	T	0.199046	0.0448985	-0.167817	0.0368687	-2.87383	0.00405525	0.0430452
ACTR1B	OXR1	0.0761937	0.614766	-0.617952	1.35627e-06	-3.8006	0.000144347	0.00039079	0/-	rs3110426	C	T	0.208617	0.0705296	-0.277923	0.0100142	-3.08955	0.00200463	0.0227163
ACVR1B	AP2S1	-0.676299	8.61967e-10	-0.360002	0.000491838	2.66697	0.00765382	0.0411077	-/-	rs7258095	A	C	-0.285925	0.000674935	0.0921462	0.270318	3.21555	0.00130194	0.0340015
ACVR1B	KCNMA1	-0.273996	0.0567678	-0.730385	6.3416e-07	-2.81664	0.00485289	0.0331437	0/-	rs816868	C	T	0.0232259	0.816763	-0.578223	2.41984e-07	-4.27844	1.88206e-05	0.000892026
ACVR1B	OXR1	-0.386724	0.00793365	0.792322	4.32077e-12	7.07507	1.49374e-12	5.58901e-11	-/+	rs3110426	C	T	-0.51758	1.6857e-06	-0.033148	0.763287	3.35498	0.000793693	0.011245
ACVR2A	COA6	0.184601	0.254149	0.71314	1.16086e-07	3.07982	0.00207129	0.00769841	0/+	rs7523348	A	G	-0.293572	0.0123194	0.347343	0.00069305	4.14516	3.39583e-05	0.00352843
ACVR2A	NT5C3B	-0.28208	0.00615607	0.132264	0.278645	2.61009	0.00905195	0.0422731	-/0	rs1865841	G	A	0.402189	2.18738e-08	0.0818285	0.362349	-2.93257	0.00336173	0.0448741
ACVR2B	CDC42EP1	-0.564964	3.13984e-06	-0.804612	0	-2.71963	0.00653555	0.0343814	-/-	rs5756739	G	A	-0.385884	3.71564e-05	0.202476	0.108592	3.80318	0.000142849	0.00645065
ACYP1	KCNMA1	-0.226362	0.117817	-0.73996	3.78004e-07	-3.12798	0.00176013	0.0190114	0/-	rs816868	C	T	0.0972376	0.330924	-0.545389	1.51421e-06	-4.44332	8.85824e-06	0.00051758
ACYP1	LGALS2	-0.389864	0.00248496	-0.761417	4.18123e-07	-2.56196	0.0104083	0.0382259	-/-	rs2281098	C	G	-0.157922	0.100994	-0.623529	3.72372e-08	-3.55614	0.000376347	0.0119563
ADAL	LGALS2	0.0154111	0.908588	0.581577	4.30691e-09	3.73519	0.00018757	0.00250307	0/+	rs2281098	C	G	-0.0845719	0.381931	0.403096	0.000958152	3.1866	0.00143957	0.0302995
ADAM15	COA6	0.0276567	0.865481	0.670758	1.17039e-06	3.41818	0.000630408	0.00304214	0/+	rs7523348	A	G	-0.0734927	0.539531	0.395245	9.64944e-05	3.06497	0.00217691	0.0405766
ADAM15	ZNF181	-0.605275	0.00283793	0.0673441	0.588179	2.94296	0.0032509	0.0365293	-/0	rs7247952	C	T	0.514939	0.000939704	-0.230734	0.00353739	-4.29824	1.72159e-05	0.0268982
ADAM17	OXR1	-0.42202	0.00348547	0.401249	0.000247524	4.58687	4.49941e-06	1.45334e-05	-/+	rs3110426	C	T	-0.526015	1.06163e-06	-0.116572	0.288031	2.90535	0.00366842	0.0354933
ADAM19	OXR1	-0.454602	0.00150422	0.0711047	0.533476	2.94361	0.00324411	0.0059025	-/0	rs3110426	C	T	-0.491389	6.56363e-06	0.0606031	0.581656	3.71976	0.00019941	0.00396821
ADAM28	AP2S1	0.587223	3.38889e-07	0.238749	0.0234396	-2.57473	0.0100318	0.0491224	+/+	rs7258095	A	C	-0.016366	0.848901	-0.6233	1.03837e-05	-3.92765	8.57796e-05	0.0319019
ADAM28	COA6	-0.306112	0.0547284	0.333975	0.0306509	2.89132	0.00383625	0.0125102	0/+	rs7523348	A	G	-0.505589	5.8987e-06	0.103038	0.32837	4.11586	3.85738e-05	0.00374693
ADAM28	KCNMA1	0.310841	0.029714	0.691576	2.30926e-14	2.91588	0.00354691	0.027193	+/+	rs816868	C	T	0.202224	0.0415197	0.618491	1.90422e-08	3.24167	0.00118832	0.0166439
ADAM28	LGALS2	0.559825	4.90195e-06	0.882474	0	4.33815	1.43686e-05	0.000429104	+/+	rs2281098	C	G	0.473338	2.01531e-07	0.82923	0	4.17714	2.95199e-05	0.00196344
ADAM28	OXR1	0.37444	0.0103564	-0.661167	1.28446e-07	-5.66003	1.51343e-08	1.16929e-07	+/-	rs3110426	C	T	0.168217	0.146349	-0.302597	0.00488058	-2.99665	0.00272963	0.0284818
ADAM9	OXR1	0.479029	0.000757361	-0.625074	7.3905e-10	-6.57682	4.80626e-11	7.39134e-10	+/-	rs3110426	C	T	-0.329603	0.00364326	0.143251	0.190905	3.02411	0.00249369	0.0266242
ADAMDEC1	AP2S1	0.76943	1.10356e-13	0.375513	0.000265259	-3.73723	0.000186059	0.00513818	+/+	rs7258095	A	C	-0.110613	0.196513	-0.640518	4.90913e-06	-3.56443	0.000364651	0.0485461
ADAMDEC1	CDC42EP1	0.367571	0.00418393	0.836815	0	4.75807	1.95449e-06	0.000497705	+/+	rs5756739	G	A	0.0988002	0.309008	0.575469	6.54753e-07	3.45701	0.000546207	0.0152216
ADAMDEC1	KCNMA1	0.392295	0.00530529	0.804388	5.81927e-09	3.02533	0.00248362	0.0224661	+/+	rs816868	C	T	-0.0328818	0.742847	0.476555	3.9885e-05	3.45405	0.000552239	0.0094804
ADAMDEC1	LGALS2	0.421749	0.000976174	0.845753	0	4.55073	5.34603e-06	0.000222965	+/+	rs2281098	C	G	0.257291	0.00691603	0.778946	3.4861e-14	4.85024	1.2331e-06	0.000203041
ADAMDEC1	OXR1	0.218491	0.144623	-0.69638	1.03562e-12	-5.67177	1.41329e-08	8.75054e-08	0/-	rs3110426	C	T	0.446722	5.22929e-05	-0.181352	0.0967074	-4.12625	3.68721e-05	0.00111876
ADAP1	KCNMA1	-0.19571	0.177762	-0.669723	1.0826e-05	-2.65851	0.00784869	0.0440451	0/-	rs816868	C	T	0.2573	0.00903615	-0.190225	0.120237	-2.85504	0.00430312	0.0409016
ADAP2	AP2S1	0.863003	0	0.474095	2.35687e-06	-4.72859	2.2609e-06	0.00130965	+/+	rs7258095	A	C	0.162834	0.0563618	-0.286803	0.000469738	-3.82155	0.000132615	0.00757235
ADAP2	OXR1	0.364761	0.0126891	-0.770303	0	-7.35464	1.91447e-13	1.37112e-11	+/-	rs3110426	C	T	0.235758	0.0403426	-0.264303	0.014513	-3.17562	0.00149515	0.0182053
ADA	OXR1	-0.333922	0.0233307	0.569115	1.31381e-05	4.73129	2.23099e-06	9.38835e-06	-/+	rs3110426	C	T	0.209141	0.0698099	-0.400135	0.000148092	-3.9529	7.72084e-05	0.00195219
ADCK1	OXR1	0.180165	0.230861	-0.693821	1.65308e-08	-4.94079	7.78067e-07	3.67642e-06	0/-	rs3110426	C	T	0.110915	0.340155	-0.359534	0.000726407	-3.03094	0.00243797	0.0261042
ADCK5	GIMAP1	-0.425629	0.0190286	0.263846	0.0106041	3.30308	0.000956302	0.0432298	-/+	rs10216065	T	C	-0.256246	0.0335638	0.356853	0.000414759	3.92973	8.50402e-05	0.0405344
ADCK5	NT5C3B	-0.256944	0.0129094	0.187425	0.123042	2.79223	0.00523468	0.0302775	-/0	rs1865841	G	A	0.147231	0.0485734	-0.674716	0.00152996	-3.70673	0.000209955	0.044294
ADGRA2	OXR1	-0.29514	0.0464532	0.661927	1.22811e-07	5.24076	1.59921e-07	9.14167e-07	-/+	rs3110426	C	T	-0.303303	0.00773641	0.343222	0.0013009	4.16923	3.05628e-05	0.000970962
ADGRB1	OXR1	-0.406864	0.00501503	0.647079	1.1697e-10	6.29956	2.98499e-10	3.26927e-09	-/+	rs3110426	C	T	-0.138997	0.231117	0.313036	0.00353402	2.88233	0.0039475	0.0372983
ADGRE3	OXR1	-0.0571094	0.706186	0.591732	4.80683e-06	3.51233	0.000444195	0.0010796	0/+	rs3110426	C	T	-0.0876745	0.451382	0.420203	6.23557e-05	3.32994	0.000868651	0.0120169
ADGRE5	CDC42EP1	0.604026	4.08372e-07	0.0897793	0.625089	-2.66388	0.00772452	0.0357536	+/0	rs5756739	G	A	0.0312404	0.748241	0.501214	2.45868e-05	3.22803	0.00124646	0.0252319
ADGRE5	LGALS2	0.449613	0.000399057	-0.136039	0.457845	-2.70648	0.00680008	0.0278348	+/0	rs2281098	C	G	0.220456	0.0212502	0.591407	8.88178e-16	3.58631	0.000335392	0.0295978
ADK	NT5C3B	-0.325092	0.00147528	0.228167	0.0593446	3.51471	0.000440228	0.00921279	-/0	rs1865841	G	A	0.43022	1.66407e-09	0.0774405	0.388743	-3.25905	0.00111788	0.0229385
ADM	COA6	0.161849	0.318394	-0.661849	1.81582e-06	-4.1804	2.91001e-05	0.000326646	0/-	rs7523348	A	G	0.254156	0.0312122	-0.235917	0.0235766	-3.11903	0.00181447	0.0366204
ADNP2	KCNMA1	-0.153233	0.293183	-0.717724	1.21692e-06	-3.25155	0.00114778	0.0161211	0/-	rs816868	C	T	0.25338	0.0101831	-0.341949	0.00431617	-3.85436	0.000116032	0.00313334
ADO	OXR1	0.315108	0.0329227	-0.672108	6.64926e-08	-5.43297	5.54222e-08	3.58628e-07	+/-	rs3110426	C	T	-0.021356	0.85471	0.487273	2.25266e-06	3.44179	0.000577876	0.00892222
ADPRM	COA6	0.0615681	0.705875	-0.601724	2.49776e-05	-3.30069	0.00096449	0.00423843	0/-	rs7523348	A	G	0.0521754	0.663365	0.531279	5.07678e-08	3.3647	0.000766279	0.0222023
ADRB2	OXR1	-0.303539	0.0402954	0.658604	1.49291e-07	5.25663	1.46718e-07	8.44871e-07	-/+	rs3110426	C	T	-0.207533	0.0720362	0.292645	0.0065701	3.1821	0.0014621	0.0179059
ADSL	KCNMA1	0.06912	0.636988	0.669098	1.11095e-05	3.21415	0.00130831	0.0167451	0/+	rs816868	C	T	0.0305489	0.76052	0.430289	2.2965e-08	3.32706	0.000877684	0.0147394
ADSSL1	COA6	-0.0212348	0.896522	-0.74234	1.83281e-08	-4.07169	4.66726e-05	0.000461407	0/-	rs7523348	A	G	-0.295021	0.0118766	0.232521	0.0257187	3.37222	0.000745653	0.0219203
ADSSL1	LGALS2	-0.326069	0.0124936	-0.687355	2.69562e-13	-2.90164	0.00371216	0.0219834	-/-	rs2281098	C	G	-0.0391503	0.686077	-0.561224	1.40635e-06	-3.70513	0.000211281	0.00796847
ADSS	AP2S1	-0.436812	0.000307726	0.0661193	0.535803	3.20067	0.00137106	0.0141728	-/0	rs7258095	A	C	0.0401077	0.640456	0.384933	1.74756e-06	3.04234	0.0023475	0.04984
ADSS	OXR1	0.055868	0.712295	0.614412	1.61975e-06	3.14349	0.00166944	0.00357231	0/+	rs3110426	C	T	0.0104824	0.92839	0.444515	2.02688e-05	2.90439	0.00367974	0.0355647
ADTRP	KCNMA1	0.238804	0.0984373	0.721144	1.02403e-06	2.89547	0.00378591	0.0286323	0/+	rs816868	C	T	-0.162325	0.103096	0.21451	0.00735598	2.95521	0.00312461	0.0361357
AEN	CDC42EP1	0.321208	0.0131171	-0.261383	0.148447	-2.62518	0.00866041	0.0386512	+/0	rs5756739	G	A	0.16833	0.0816089	-0.355937	0.00389481	-3.36778	0.000757762	0.0186363
AFF4	KCNMA1	-0.200694	0.166756	-0.666676	4.03899e-13	-3.31119	0.000929004	0.012473	0/-	rs816868	C	T	0.378679	8.68996e-05	-0.139827	0.255429	-3.37796	0.000730257	0.0116962
AGBL5	CDC42EP1	-0.346248	0.00722435	-0.675631	1.30917e-12	-2.65268	0.00798558	0.0390295	-/-	rs5756739	G	A	-0.595475	1.06564e-11	-0.0163907	0.897714	4.16002	3.18216e-05	0.00248538
AGER	KCNMA1	0.00671852	0.963457	-0.540878	0.000794459	-2.65913	0.00783433	0.0440118	0/-	rs816868	C	T	0.162039	0.103712	-0.30159	0.0124419	-2.97382	0.00294116	0.0314921
AGL	CDC42EP1	0.174901	0.185193	0.632733	8.22751e-11	3.28366	0.00102468	0.0104065	0/+	rs5756739	G	A	-0.23909	0.0127012	0.236093	0.00330327	3.80725	0.000140521	0.0281084
AGL	COA6	-0.184007	0.255708	0.722953	6.40648e-08	4.79283	1.64448e-06	5.92072e-05	0/+	rs7523348	A	G	-0.200619	0.0910776	0.302483	0.00338277	3.2146	0.00130625	0.0306251
AGL	LGALS2	0.229587	0.0829777	0.724707	3.10862e-15	3.9325	8.40676e-05	0.00142173	0/+	rs2281098	C	G	0.0625888	0.517925	0.525669	8.18069e-06	3.24481	0.00117527	0.0264203
AGL	OXR1	0.550226	7.45024e-05	-0.490159	4.53621e-06	-6.05257	1.42552e-09	1.19673e-08	+/-	rs3110426	C	T	0.699071	2.17049e-12	0.198267	0.0689167	-4.12983	3.63028e-05	0.00110933
AGO1	CDC42EP1	0.285287	0.0285112	0.707519	3.73035e-14	3.39631	0.00068301	0.00808039	+/+	rs5756739	G	A	-0.244715	0.0106954	0.542967	3.56189e-06	5.33043	9.79827e-08	5.59734e-05
AGO1	LGALS2	0.509866	4.3482e-05	0.882985	2.27172e-11	3.60198	0.000315806	0.00309668	+/+	rs2281098	C	G	0.155936	0.10541	0.724919	1.26144e-11	4.7335	2.20677e-06	0.000301072
AGO1	OXR1	0.486536	0.000607019	-0.523767	7.29537e-07	-5.83276	5.45186e-09	3.82879e-08	+/-	rs3110426	C	T	0.0218216	0.851578	-0.430237	3.96232e-05	-2.99544	0.00274049	0.0285756
AGO2	KCNMA1	-0.179241	0.217834	-0.717904	8.88178e-16	-3.97657	6.99161e-05	0.00369422	0/-	rs816868	C	T	0.117041	0.241392	-0.520575	5.34934e-06	-4.35165	1.35114e-05	0.000691007
AGO2	OXR1	-0.275891	0.0634695	0.804538	1.13909e-12	6.64166	3.10171e-11	6.22731e-10	0/+	rs3110426	C	T	-0.538454	5.24492e-07	0.28077	0.00924596	5.53393	3.13136e-08	8.71722e-06
AGO3	OXR1	-0.40456	0.00529268	0.688088	2.44738e-12	6.67319	2.50296e-11	4.43836e-10	-/+	rs3110426	C	T	-0.279979	0.0143033	0.444113	2.06631e-05	4.75407	1.99365e-06	0.000134559
AGPAT1	CDC42EP1	0.117761	0.37439	0.743574	1.08166e-06	3.67217	0.000240501	0.00419754	0/+	rs5756739	G	A	-0.522287	6.73551e-09	0.0159127	0.900681	3.69837	0.00021699	0.00854896
AGPAT4	KCNMA1	-0.203163	0.161489	-0.677898	7.67652e-06	-2.68984	0.00714859	0.0415257	0/-	rs816868	C	T	-0.120884	0.226175	-0.609188	3.5358e-08	-3.67166	0.000240983	0.00521017
AGPAT4	OXR1	-0.506884	0.000324637	0.656698	1.66797e-07	6.408	1.47446e-10	2.22163e-09	-/+	rs3110426	C	T	-0.316117	0.0054043	0.347421	0.00112302	4.28694	1.81151e-05	0.000649642
AGRN	OXR1	-0.481232	0.000710118	0.0675895	0.553951	3.1038	0.00191054	0.00362851	-/0	rs3110426	C	T	0.314225	0.00570379	-0.139582	0.202636	-2.89423	0.00380091	0.0364094
AHCTF1	AP2S1	-0.802609	1.55431e-15	-0.449161	8.97216e-06	3.72615	0.000194424	0.00518906	-/-	rs7258095	A	C	-0.0100366	0.906991	0.45093	1.25741e-08	4.12542	3.70054e-05	0.00321949
AHCTF1	OXR1	-0.206991	0.167511	0.865153	2.22045e-16	7.25567	3.99686e-13	2.01648e-11	0/+	rs3110426	C	T	-0.0534779	0.64637	0.40343	0.000128964	2.99082	0.00278232	0.0289422
AHCY	COA6	0.262272	0.102067	0.770338	2.44108e-09	3.27943	0.00104018	0.00449777	0/+	rs7523348	A	G	-0.258019	0.028652	0.231608	0.0263219	3.11638	0.00183087	0.0367376
AHDC1	OXR1	-0.435486	0.00248729	0.526897	6.09136e-07	5.51549	3.47803e-08	1.93169e-07	-/+	rs3110426	C	T	-0.119031	0.305769	0.323486	0.00252877	2.82841	0.00467801	0.0422492
AHI1	CDC42EP1	-0.268909	0.0394527	-0.830944	3.93437e-09	-4.00164	6.29051e-05	0.00187449	-/-	rs5756739	G	A	-0.305388	0.00130949	0.189731	0.133197	3.15246	0.00161901	0.0302142
AHNAK2	CLEC1B	-0.825023	0.000955238	-0.15582	0.188038	2.86701	0.00414375	0.0480773	-/0	rs659928	G	A	-0.69145	0.00210897	0.193905	0.033082	3.70437	0.000211916	0.0317922
AHNAK2	TIAM1	-0.9626	0.00207199	0.660184	7.53397e-08	4.66559	3.07727e-06	0.00767594	-/+	rs75299695	G	C	0.763532	0.00624439	-0.145884	0.0243987	-3.20305	0.0013598	0.0429119
AIDA	NT5C3B	0.251606	0.01498	-0.165129	0.175119	-2.61501	0.00892246	0.0419187	+/0	rs1865841	G	A	0.095355	0.202907	-0.294339	0.000821489	-3.39863	0.000677248	0.0165957
AIF1	AP2S1	0.885059	0	0.628238	3.39211e-11	-3.95308	7.71505e-05	0.00353852	+/+	rs7258095	A	C	0.373791	6.30478e-06	-0.124911	0.134399	-4.31248	1.61435e-05	0.00201824
AIF1	KCNMA1	0.339962	0.0168499	0.827885	0	4.556	5.21378e-06	0.00166589	+/+	rs816868	C	T	-0.251826	0.0106721	0.224645	0.0655129	3.0437	0.00233685	0.0269101
AIF1	LGALS2	0.442698	0.000501828	0.886488	0	5.34718	8.93349e-08	1.60598e-05	+/+	rs2281098	C	G	0.124592	0.196766	0.663309	2.33537e-09	4.19053	2.783e-05	0.00188513
AIF1	OXR1	0.521023	0.000205254	-0.778163	1.82097e-11	-7.7078	1.28003e-14	1.75611e-12	+/-	rs3110426	C	T	0.583158	3.24284e-08	0.0366752	0.738957	-3.91848	8.91086e-05	0.00216844
AIFM2	OXR1	-0.367914	0.0118842	0.137218	0.227859	2.7465	0.0060235	0.0103559	-/0	rs3110426	C	T	-0.559603	1.47908e-07	-0.0189295	0.863474	3.81146	0.000138148	0.00300366
AK3	COA6	-0.388737	0.0131754	0.578456	6.00877e-05	4.66437	3.09562e-06	8.2547e-05	-/+	rs7523348	A	G	-0.20575	0.082937	0.271724	0.00878921	3.03896	0.002374	0.0423711
AK3	KCNMA1	0.139834	0.337917	0.753556	1.74299e-07	3.65074	0.000261486	0.00955105	0/+	rs816868	C	T	-0.175674	0.0773756	0.423966	0.000314776	3.94653	7.9291e-05	0.0024387
AKAP11	COA6	-0.572234	0.000114365	0.17209	0.275816	3.59335	0.00032645	0.00183328	-/0	rs7523348	A	G	-0.32892	0.00478615	0.141633	0.17807	3.01872	0.00253844	0.0439974
AKAP13	KCNMA1	-0.339483	0.0170151	-0.742087	0	-3.31295	0.000923162	0.0124683	-/-	rs816868	C	T	-0.0315813	0.752683	-0.486853	2.55472e-05	-3.13411	0.00172379	0.0217621
AKAP13	OXR1	-0.288673	0.0516987	0.672004	1.19957e-11	5.82478	5.71871e-09	4.00182e-08	0/+	rs3110426	C	T	-0.166527	0.150506	0.372506	0.00044687	3.4765	0.000508005	0.0080981
AKAP1	COA6	0.17421	0.282325	0.608432	1.91442e-05	2.31125	0.0208188	0.04854	0/+	rs7523348	A	G	-0.204049	0.0855695	0.425747	2.32694e-05	4.12492	3.7086e-05	0.00368187
AKAP5	NT5C3B	0.47383	1.6081e-06	-0.120072	0.325741	-3.92238	8.76769e-05	0.00564307	+/0	rs1865841	G	A	-0.480543	8.67106e-12	-0.129996	0.146829	3.3475	0.000815437	0.018551
AKAP7	COA6	-0.240815	0.134425	0.367611	0.0166192	2.75081	0.00594487	0.0176831	0/+	rs7523348	A	G	-0.327832	0.00493564	0.30731	0.00288466	4.10201	4.09577e-05	0.00389445
AKIP1	COA6	-0.136627	0.40054	0.711043	1.31397e-07	4.47406	7.67465e-06	0.000137967	0/+	rs7523348	A	G	-0.518648	3.05538e-06	0.150051	0.153391	4.52414	6.06405e-06	0.00146208
AKIP1	KCNMA1	0.363088	0.0103423	0.712279	1.77636e-15	2.81598	0.0048628	0.0330502	+/+	rs816868	C	T	-0.257179	0.00906974	0.238862	0.0497996	3.17367	0.00150525	0.0197511
AKIRIN1	KCNMA1	-0.450702	0.00115477	-0.745294	0	-2.62515	0.00866096	0.046629	-/-	rs816868	C	T	0.439628	3.78301e-06	-0.152833	0.213406	-3.92008	8.85202e-05	0.0026297
AKIRIN1	LGALS2	-0.461786	0.000263424	-0.788011	0	-3.25871	0.00111921	0.00913595	-/-	rs2281098	C	G	-0.233826	0.0144013	-0.629842	2.46312e-08	-3.12939	0.00175169	0.035065
AKIRIN1	OXR1	-0.489645	0.000553038	0.658053	4.40621e-11	6.94339	3.82789e-12	1.04848e-10	-/+	rs3110426	C	T	-0.576908	4.9075e-08	-0.0923554	0.400535	3.51239	0.000444099	0.00734381
AKIRIN1	TLR6	0.280271	0.25996	-0.562477	8.34887e-08	-3.26834	0.00108181	0.0443863	0/-	rs5743827	C	T	0.624323	0.00022672	-0.106715	0.228711	-3.9571	7.58654e-05	0.0451889
AKIRIN2	AP2S1	-0.607563	1.01756e-07	-0.200957	0.0575358	3.00198	0.00268229	0.0211553	-/0	rs7258095	A	C	-0.111521	0.19284	0.415902	1.96707e-07	4.61466	3.93742e-06	0.000940939
AKIRIN2	KCNMA1	-0.376768	0.00762109	-0.824687	1.12199e-09	-3.36676	0.00076056	0.0137824	-/-	rs816868	C	T	0.161128	0.105696	-0.378918	0.00144038	-3.51624	0.0004377	0.00806253
AKIRIN2	OXR1	-0.50826	0.000310749	0.605904	3.28663e-09	6.61764	3.64967e-11	5.97079e-10	-/+	rs3110426	C	T	-0.297156	0.00913991	0.447102	1.78925e-05	4.89368	9.89669e-07	8.23056e-05
AKNA	AP2S1	0.566264	1.07745e-06	0.035493	0.739803	-3.63181	0.000281437	0.00627066	+/0	rs7258095	A	C	0.0817654	0.340394	-0.300968	0.000234675	-3.26547	0.00109281	0.0303063
AKNA	OXR1	0.268104	0.0716295	-0.320901	0.0216777	-2.89307	0.00381492	0.00751299	0/-	rs3110426	C	T	0.370032	0.00100184	-0.130006	0.235667	-3.22657	0.00125282	0.0159308
AKR1A1	AP2S1	0.738478	3.29736e-12	0.465175	3.84835e-06	-2.65412	0.00795164	0.0423582	+/+	rs7258095	A	C	0.209486	0.0136651	-0.322079	7.79621e-05	-4.54716	5.43748e-06	0.00110672
AKR1A1	CDC42EP1	0.449082	0.000360098	0.815217	1.33577e-08	2.8798	0.00397924	0.0234191	+/+	rs5756739	G	A	-0.0248694	0.798351	0.551093	2.37132e-06	4.00541	6.191e-05	0.00376293
AKR1A1	KCNMA1	0.354136	0.0125446	0.825145	1.07847e-09	3.48648	0.00048943	0.011841	+/+	rs816868	C	T	-0.0511167	0.609894	0.595974	8.23643e-08	4.62309	3.78059e-06	0.000290857
AKR1A1	LGALS2	0.419757	0.00103765	0.766465	0	3.2456	0.00117204	0.00946837	+/+	rs2281098	C	G	0.368821	7.93775e-05	0.771432	8.70415e-14	3.96243	7.41912e-05	0.00375347
AKR1A1	OXR1	0.370353	0.011292	-0.764574	6.58333e-11	-6.64828	2.96544e-11	6.0233e-10	+/-	rs3110426	C	T	0.136227	0.240638	-0.505583	8.00075e-07	-4.31193	1.61833e-05	0.000598649
AKR7A2	KCNMA1	0.15217	0.296585	0.732039	5.80834e-07	3.38735	0.000705718	0.0132981	0/+	rs816868	C	T	-0.0717757	0.473442	0.355724	0.00291062	2.78047	0.00542795	0.0479989
ALAD	AP2S1	0.815642	2.22045e-16	0.492753	8.07244e-07	-3.61665	0.000298436	0.00641145	+/+	rs7258095	A	C	-0.0282123	0.742556	-0.426202	9.04708e-08	-3.55244	0.000381677	0.0149192
ALAD	KCNMA1	0.33074	0.0202784	0.772702	0	3.76308	0.000167832	0.00510819	+/+	rs816868	C	T	-0.0398199	0.6911	0.392504	4.38851e-07	3.51989	0.00043172	0.00907958
ALAS1	LGALS2	0.190547	0.151933	-0.42705	0.0147817	-2.82886	0.00467145	0.0213755	0/-	rs2281098	C	G	0.387535	3.13763e-05	-0.0833163	0.512768	-3.06396	0.00218427	0.0410235
ALDH16A1	OXR1	0.160658	0.286155	-0.868734	0	-7.09591	1.28503e-12	4.92074e-11	0/-	rs3110426	C	T	0.403353	0.000302853	-0.211242	0.0522978	-3.99041	6.59602e-05	0.00174798
ALDH1A1	AP2S1	0.749817	1.00608e-12	0.28335	0.00680544	-4.07924	4.51835e-05	0.00289059	+/+	rs7258095	A	C	-0.117455	0.170067	-0.460737	5.49823e-09	-3.16327	0.00156006	0.0380728
ALDH1A1	CDC42EP1	0.552749	5.6399e-06	0.85809	3.44907e-10	2.90115	0.00371791	0.0225192	+/+	rs5756739	G	A	0.155824	0.107316	0.580204	5.03741e-07	3.14101	0.00168364	0.0308862
ALDH1A1	KCNMA1	0.464647	0.000769834	0.848097	1.26778e-10	3.24124	0.00119012	0.0163397	+/+	rs816868	C	T	-0.0997682	0.318433	0.5634	5.67495e-07	4.62222	3.79646e-06	0.000291249
ALDH1A1	LGALS2	0.463777	0.000245757	0.897881	3.26539e-12	4.17916	2.92582e-05	0.000644524	+/+	rs2281098	C	G	0.350011	0.000190853	0.723833	1.39981e-11	3.42353	0.000618128	0.0168096
ALDH1A1	OXR1	0.350041	0.017091	-0.609677	2.46939e-09	-5.62769	1.82634e-08	1.09567e-07	+/-	rs3110426	C	T	0.137609	0.235852	-0.43259	3.55523e-05	-3.7384	0.000185193	0.00374324
ALDH1B1	OXR1	0.0878415	0.561579	-0.458893	0.000706798	-2.78119	0.00541608	0.01029	0/-	rs3110426	C	T	-0.352175	0.00180905	0.119439	0.276253	3.03226	0.00242731	0.0260107
ALDH2	AP2S1	0.754863	5.81313e-13	0.424785	3.00671e-05	-3.17761	0.00148494	0.0147849	+/+	rs7258095	A	C	0.0422194	0.62295	-0.548844	0.000167495	-3.62485	0.000289131	0.0448718
ALDH2	CDC42EP1	0.469125	0.000178314	0.813466	0	3.62401	0.000290073	0.00485983	+/+	rs5756739	G	A	0.0957133	0.324441	0.56629	1.07599e-06	3.39178	0.000694407	0.017657
ALDH2	KCNMA1	0.386858	0.00603435	0.822088	0	4.15839	3.20501e-05	0.00253163	+/+	rs816868	C	T	-0.0594563	0.552777	0.539152	2.09934e-06	4.14982	3.32738e-05	0.00133312
ALDH2	LGALS2	0.535751	1.46547e-05	0.889995	0	4.73766	2.16205e-06	0.000120336	+/+	rs2281098	C	G	0.425219	4.04729e-06	0.887253	0	5.9413	2.82765e-09	2.56873e-06
ALDH2	OXR1	0.37101	0.0111368	-0.707225	3.21521e-13	-6.66166	2.70746e-11	4.70497e-10	+/-	rs3110426	C	T	0.390373	0.00048993	-0.376251	0.00038691	-5.02081	5.14536e-07	5.41067e-05
ALDH3A2	CDC42EP1	0.122421	0.355646	0.745113	9.99548e-07	3.66659	0.000245805	0.00423853	0/+	rs5756739	G	A	-0.200219	0.0377448	0.290582	0.0198409	3.11925	0.00181314	0.0322108
ALDH3A2	KCNMA1	0.358277	0.0114805	0.847867	1.29742e-10	3.79511	0.000147581	0.00770851	+/+	rs816868	C	T	-0.046093	0.645499	0.469138	5.44973e-05	3.47709	0.000506887	0.00893471
ALDH6A1	ADH5	-0.360183	0.000362682	0.156108	0.203642	3.29121	0.000997572	0.0355399	-/0	rs2034696	C	G	0.348754	2.24659e-06	-0.118673	0.187456	-4.08273	4.45093e-05	0.0158148
ALG11	KCNMA1	-0.107949	0.460334	-0.629295	1.83695e-11	-3.47968	0.00050201	0.00902112	0/-	rs816868	C	T	0.359881	0.000203118	-0.199014	0.103737	-3.62344	0.000290706	0.00593815
ALG14	COA6	-0.0123176	0.939868	0.78408	8.16069e-10	4.65453	3.24719e-06	8.43623e-05	0/+	rs7523348	A	G	-0.124552	0.297212	0.547769	1.59448e-08	4.61585	3.9149e-06	0.00116174
ALG1	COA6	0.0205083	0.900044	0.811418	7.14711e-11	4.83955	1.30133e-06	5.39365e-05	0/+	rs7523348	A	G	-0.411373	0.000330864	0.253437	0.0147859	4.34126	1.4167e-05	0.00225493
ALG1	NT5C3B	-0.153995	0.140535	0.283159	0.0183934	2.75423	0.00588299	0.0324937	0/+	rs1865841	G	A	0.502471	6.61693e-13	0.196365	0.0275435	-3.01273	0.00258908	0.0386775
ALG8	COA6	0.277176	0.0833568	0.834782	6.38356e-12	4.00482	6.20642e-05	0.000552781	0/+	rs7523348	A	G	-0.19133	0.1074	0.508955	2.21419e-07	4.70716	2.51194e-06	0.000962266
ALKBH3	COA6	-0.0870308	0.593347	0.642087	4.57467e-06	3.69929	0.000216205	0.00134291	0/+	rs7523348	A	G	0.0159728	0.894059	0.535945	3.68137e-08	3.63135	0.000281946	0.0120661
ALKBH4	CDC42EP1	0.184326	0.162249	0.661255	3.78407e-05	2.66014	0.00781086	0.0360253	0/+	rs5756739	G	A	-0.488092	8.40014e-08	0.20438	0.10524	4.60189	4.18671e-06	0.000724729
ALKBH8	COA6	0.0579096	0.722637	0.648779	3.37056e-06	3.11646	0.00183037	0.00700268	0/+	rs7523348	A	G	-0.262443	0.0259388	0.46951	2.34346e-06	4.85139	1.22597e-06	0.000662123
ALOX5AP	CDC42EP1	-0.370281	0.00389305	0.327338	0.0674323	3.18469	0.00144907	0.0121912	-/0	rs5756739	G	A	-0.115419	0.234245	-0.525273	8.33372e-06	-2.90492	0.00367349	0.0492547
ALOX5	AP2S1	0.757752	4.21885e-13	0.470514	2.8743e-06	-2.87542	0.00403494	0.0270691	+/+	rs7258095	A	C	0.0649429	0.44919	-0.405585	4.17399e-07	-4.12082	3.7753e-05	0.00324676
ALOX5	OXR1	0.531104	0.00014618	-0.610255	2.36281e-09	-6.81786	9.2405e-12	2.05871e-10	+/-	rs3110426	C	T	0.332816	0.00330791	-0.175402	0.108349	-3.25156	0.00114772	0.0148506
ALPK1	AP2S1	0.677831	7.63818e-10	0.238668	0.0234886	-3.4835	0.000494906	0.00828469	+/+	rs7258095	A	C	-0.119419	0.162986	-0.453966	9.76007e-09	-3.07547	0.00210168	0.0461788
ALPK1	CDC42EP1	0.346229	0.00722768	0.730476	2.22045e-15	3.27993	0.00103834	0.0104772	+/+	rs5756739	G	A	0.0536492	0.581326	0.57405	7.07706e-07	3.726	0.000194545	0.00795962
ALPK1	COA6	-0.56218	0.000159874	0.375424	0.0142874	4.49132	7.07829e-06	0.000131791	-/+	rs7523348	A	G	-0.565758	2.23453e-07	-0.121388	0.24905	3.23732	0.00120657	0.0291695
ALPK1	KCNMA1	0.419405	0.00270252	0.827436	8.8348e-10	3.18419	0.00145161	0.0175001	+/+	rs816868	C	T	-0.191376	0.0540012	0.315085	0.00886768	3.25694	0.00112619	0.016023
ALPK1	LGALS2	0.389897	0.00248262	0.832503	0	4.51239	6.41021e-06	0.000253123	+/+	rs2281098	C	G	0.297205	0.0016989	0.841709	0	5.72809	1.0157e-08	6.09509e-06
ALPK1	OXR1	0.374873	0.0102612	-0.64082	2.00609e-10	-6.0456	1.48856e-09	1.23835e-08	+/-	rs3110426	C	T	0.38531	0.000587948	-0.192935	0.0768772	-3.73901	0.000184745	0.00374162
ALYREF	COA6	0.426948	0.00600465	0.797736	2.53225e-10	2.77215	0.00556872	0.0167587	+/+	rs7523348	A	G	-0.287257	0.014421	0.184046	0.0790532	3.00334	0.00267031	0.0453893
ALYREF	OXR1	0.250149	0.0936052	-0.673863	5.96745e-08	-5.11186	3.1901e-07	1.68104e-06	0/-	rs3110426	C	T	-0.57761	4.68658e-08	-0.161876	0.138845	3.07961	0.00207275	0.0233016
AMMECR1L	CDC42EP1	-0.485875	9.57756e-05	-0.76843	0	-2.80254	0.00507019	0.028867	-/-	rs5756739	G	A	0.0943152	0.331591	-0.40486	0.000905477	-3.25517	0.00113323	0.0236856
AMMECR1L	KCNMA1	-0.360203	0.0110125	-0.786231	0	-3.76873	0.00016408	0.00509631	-/-	rs816868	C	T	0.199747	0.0441338	-0.292067	0.0156601	-3.15264	0.00161804	0.0207882
AMN1	COA6	0.313312	0.0489989	-0.629147	8.09244e-06	-4.6372	3.53154e-06	8.89273e-05	+/-	rs7523348	A	G	0.411071	0.000334563	-0.0516746	0.624703	-3.04623	0.00231734	0.0416858
ANAPC16	OXR1	-0.0786057	0.603578	0.512236	1.3962e-06	3.37759	0.000731242	0.00150778	0/+	rs3110426	C	T	0.69793	2.43916e-12	0.22217	0.0409937	-3.96056	7.47741e-05	0.00190851
ANAPC5	OXR1	0.288796	0.0515947	-0.667717	8.68845e-08	-5.25714	1.46309e-07	8.42827e-07	0/-	rs3110426	C	T	0.0535878	0.645691	-0.400109	0.000148255	-2.96689	0.00300831	0.0307016
ANGEL1	AP2S1	0.690384	2.75931e-10	0.379972	0.000220842	-2.68667	0.00721692	0.0395351	+/+	rs7258095	A	C	0.0750667	0.381547	-0.539081	0.000230045	-3.72991	0.000191552	0.0407296
ANGEL1	CDC42EP1	0.332635	0.01005	0.749877	0	3.61618	0.00029898	0.00494297	+/+	rs5756739	G	A	-0.00723306	0.940776	0.549797	2.53217e-06	3.88427	0.000102636	0.00510422
ANGEL1	KCNMA1	0.336303	0.0181461	0.786002	0	3.91521	9.03243e-05	0.0041135	+/+	rs816868	C	T	-0.0463776	0.643459	0.473283	4.5814e-05	3.51225	0.000444322	0.00815114
ANGEL1	OXR1	0.37052	0.0112525	-0.747521	2.66454e-15	-7.1078	1.17907e-12	4.47588e-11	+/-	rs3110426	C	T	0.272815	0.0171095	-0.326	0.00232904	-3.84207	0.000121999	0.00275687
ANGPTL4	KCNMA1	-0.198321	0.171932	-0.768533	7.00132e-08	-3.54376	0.000394468	0.0108639	0/-	rs816868	C	T	0.459972	1.15218e-06	-0.156774	0.201697	-4.10514	4.04079e-05	0.00151974
ANG	OXR1	0.365977	0.0123732	-0.0597508	0.600919	-2.32462	0.0200924	0.0311503	+/0	rs3110426	C	T	0.320158	0.0048109	-0.1235	0.260134	-2.83352	0.00460387	0.0417752
ANKFY1	OXR1	0.148958	0.323151	-0.514017	1.26499e-06	-3.76393	0.000167262	0.000391087	0/-	rs3110426	C	T	0.299365	0.00861165	-0.276077	0.0105417	-3.68053	0.000232753	0.00445617
ANKIB1	CDC42EP1	-0.481104	0.0001147	-0.803367	3.11724e-08	-2.551	0.0107413	0.0449151	-/-	rs5756739	G	A	0.242976	0.0112836	-0.215363	0.0874395	-2.89911	0.00374227	0.0498797
ANKLE2	OXR1	-0.511932	0.000276255	0.352754	0.00142996	4.8942	9.87054e-07	3.71393e-06	-/+	rs3110426	C	T	-0.548324	2.93685e-07	-0.0461963	0.674612	3.5407	0.000399072	0.00674377
ANKMY2	COA6	-0.322949	0.0420962	0.217883	0.165702	2.42432	0.0153373	0.0380091	-/0	rs7523348	A	G	-0.186792	0.116158	0.369702	0.000286769	3.59778	0.000320947	0.0129549
ANKMY2	KCNMA1	0.0107468	0.941577	0.574138	0.000310498	2.79298	0.00522247	0.0347424	0/+	rs816868	C	T	-0.0226866	0.820946	0.360539	4.05988e-06	3.09867	0.00194392	0.0258081
ANKRD12	CDC42EP1	-0.463436	0.000218647	-0.790149	0	-3.2889	0.00100581	0.0102755	-/-	rs5756739	G	A	0.0990162	0.307947	-0.414373	0.000663942	-3.35565	0.00079179	0.0191762
ANKRD12	LGALS2	-0.581208	1.72023e-06	-0.829776	0	-3.00879	0.00262287	0.0171783	-/-	rs2281098	C	G	-0.153945	0.109988	-0.543289	4.76508e-13	-3.57009	0.000356856	0.0299753
ANKRD13A	AP2S1	0.631779	2.16571e-08	0.168677	0.112003	-3.43761	0.000586881	0.00904318	+/0	rs7258095	A	C	-0.113942	0.183293	-0.497955	1.85755e-10	-3.595	0.00032439	0.0132749
ANKRD13A	LGALS2	0.410316	0.00137913	0.729726	1.55431e-15	2.8306	0.00464603	0.0257582	+/+	rs2281098	C	G	0.145482	0.131196	0.66049	2.88077e-09	4.02691	5.65148e-05	0.00309559
ANKRD13A	OXR1	0.317967	0.0312843	-0.525282	6.68707e-07	-4.78447	1.71441e-06	6.09672e-06	+/-	rs3110426	C	T	0.454053	3.79308e-05	-0.12246	0.264199	-3.80867	0.000139719	0.00302807
ANKRD17	COA6	0.00605917	0.9704	-0.688049	4.77699e-07	-3.70509	0.000211316	0.00131867	0/-	rs7523348	A	G	-0.39035	0.000699423	0.119597	0.256155	3.31907	0.000903187	0.0245616
ANKRD27	CDC42EP1	-0.396535	0.00187584	-0.731378	1.77636e-15	-2.95434	0.00313337	0.0210255	-/-	rs5756739	G	A	0.298313	0.00171383	-0.268129	0.0321814	-3.61836	0.000296479	0.0102119
ANKRD36B	CDC42EP1	-0.278629	0.0326051	-0.689976	2.79776e-13	-3.24024	0.0011943	0.0113549	-/-	rs5756739	G	A	0.528898	4.00148e-09	-0.219235	0.0817612	-5.04053	4.64239e-07	0.000154769
ANKRD36B	LGALS2	-0.422368	0.000957745	-0.791705	6.80161e-08	-2.72526	0.00642502	0.0267886	-/-	rs2281098	C	G	0.27952	0.00324486	-0.316195	0.010916	-3.82415	0.000131227	0.00566077
ANKRD36B	NT5C3B	0.444813	7.92912e-06	-0.0943102	0.440821	-3.53459	0.000408414	0.00897133	+/0	rs1865841	G	A	0.205862	0.00556365	-0.183882	0.0392925	-3.3636	0.000769331	0.0178941
ANKRD50	AP2S1	0.691087	2.60243e-10	0.348795	0.000753948	-2.91003	0.00361399	0.0253693	+/+	rs7258095	A	C	0.205716	0.0154955	-0.229245	0.0055436	-3.67772	0.000235328	0.0108444
ANKRD50	CDC42EP1	0.216433	0.0996689	0.764827	3.45444e-07	3.44363	0.000573952	0.00705839	0/+	rs5756739	G	A	-0.168288	0.0816852	0.476022	7.01802e-05	4.27194	1.93782e-05	0.00189303
ANKRD50	LGALS2	0.310607	0.0176423	0.839663	1.89105e-09	3.91661	8.98017e-05	0.00137024	+/+	rs2281098	C	G	0.307489	0.00114415	0.777694	4.08562e-14	4.49096	7.09037e-06	0.000706525
ANKRD50	OXR1	0.582583	2.15869e-05	-0.525654	6.54521e-07	-6.55308	5.63611e-11	8.47585e-10	+/-	rs3110426	C	T	0.41129	0.000223484	-0.311991	0.00365198	-4.72244	2.33036e-06	0.000150188
ANKRD52	KCNJ10	-0.215984	0.131951	-0.800409	4.14593e-11	-4.14585	3.3855e-05	0.0281771	0/-	rs6677510	G	A	0.287848	0.00386359	-0.111103	0.164602	-3.13973	0.00169103	0.0186221
ANKRD52	KCNMA1	-0.143415	0.325567	-0.602293	2.136e-10	-3.04161	0.00235316	0.0215549	0/-	rs816868	C	T	0.252215	0.0105476	-0.206154	0.0916721	-2.92484	0.00344629	0.0350127
ANKRD9	AP2S1	-0.650201	6.0832e-09	-0.265456	0.0114495	3.01611	0.00256042	0.0206205	-/-	rs7258095	A	C	0.166113	0.0515118	0.738291	2.40184e-08	4.28535	1.82448e-05	0.0218045
ANKRD9	CDC42EP1	-0.370442	0.00387634	-0.739638	6.66134e-16	-3.23464	0.00121794	0.0114992	-/-	rs5756739	G	A	-0.107477	0.268232	-0.610492	8.49707e-08	-3.73823	0.00018532	0.00774672
ANKRD9	KCNMA1	-0.253505	0.0788227	-0.768028	7.22811e-08	-3.2857	0.00101731	0.0153927	0/-	rs816868	C	T	0.0813822	0.416138	-0.417401	0.000398196	-3.29551	0.000982416	0.0145286
ANKRD9	LGALS2	-0.350081	0.00706164	-0.817335	0	-4.50458	6.65036e-06	0.000258791	-/-	rs2281098	C	G	-0.34826	0.000206524	-0.858544	0	-5.75149	8.84614e-09	5.7912e-06
ANKRD9	OXR1	-0.482052	0.000693219	0.602337	4.29162e-09	6.40623	1.49166e-10	1.85892e-09	-/+	rs3110426	C	T	-0.42987	0.000106453	0.211545	0.0519524	4.1918	2.76747e-05	0.000898231
ANKZF1	KCNMA1	-0.0451476	0.758058	-0.588015	0.000203516	-2.73443	0.00624883	0.0384619	0/-	rs816868	C	T	-0.185592	0.0618258	0.190517	0.0175722	2.94726	0.00320602	0.0367525
ANKZF1	OXR1	-0.334212	0.0232036	0.371098	0.00076019	3.86355	0.000111749	0.000270257	-/+	rs3110426	C	T	0.337475	0.00287054	-0.0924304	0.400151	-2.75882	0.00580113	0.0493722
ANO9	NT5C3B	0.415463	3.4549e-05	-0.0182115	0.881929	-2.84103	0.00449687	0.0276676	+/0	rs1865841	G	A	-0.324099	9.06539e-06	0.123351	0.168798	3.92038	8.84103e-05	0.00430944
ANP32B	AP2S1	-0.135567	0.285475	0.46241	4.46777e-06	3.81314	0.000137214	0.00455633	0/+	rs7258095	A	C	0.151724	0.0756597	-0.547256	0.000176483	-4.22109	2.43129e-05	0.0218045
ANTXR2	CDC42EP1	-0.289309	0.0262535	-0.706368	4.28546e-14	-3.35775	0.000785787	0.00879722	-/-	rs5756739	G	A	0.0744096	0.444063	-0.404052	0.000929279	-3.12463	0.00178026	0.0319643
ANTXR2	KCNMA1	-0.363649	0.0102161	-0.884327	1.87406e-12	-4.40583	1.0538e-05	0.00388761	-/-	rs816868	C	T	0.113669	0.255312	-0.484576	2.82264e-05	-4.02844	5.61471e-05	0.00189276
ANTXR2	OXR1	-0.450985	0.00165806	0.797796	2.4043e-12	7.51739	5.58809e-14	4.80207e-12	-/+	rs3110426	C	T	-0.335216	0.00307577	0.388077	0.000242692	4.71196	2.45344e-06	0.000156257
ANXA11	KCNMA1	0.051514	0.725196	0.513365	1.66911e-07	2.84006	0.00451049	0.0314087	0/+	rs816868	C	T	0.0942772	0.345927	-0.381506	0.00132739	-3.10932	0.00187519	0.0230905
ANXA11	OXR1	0.256368	0.0854698	-0.511434	0.000125323	-3.93804	8.21501e-05	0.000235662	0/-	rs3110426	C	T	-0.194435	0.0923637	0.246266	0.0230894	2.78641	0.00532954	0.0464704
ANXA2R	OXR1	-0.481051	0.000713877	0.325665	0.00340355	4.51895	6.21475e-06	1.94553e-05	-/+	rs3110426	C	T	0.413684	0.0002036	-0.0730647	0.35249	-3.63739	0.000275417	0.0290499
ANXA2	OXR1	0.171868	0.253409	-0.536679	3.42608e-07	-4.05123	5.09501e-05	0.000132589	0/-	rs3110426	C	T	-0.552775	2.24721e-07	-0.160411	0.142503	2.86212	0.00420816	0.0391043
ANXA5	COA6	0.551008	0.000229118	-0.224548	0.152817	-3.69623	0.000218824	0.0013538	+/0	rs7523348	A	G	0.398865	0.00051955	-0.0810688	0.442357	-3.13928	0.00169364	0.035481
ANXA5	KCNMA1	-0.361359	0.0107395	-0.759069	0	-3.38986	0.000699276	0.0107963	-/-	rs816868	C	T	-0.0289364	0.772809	-0.393972	3.93938e-07	-3.00074	0.00269321	0.0327306
ANXA5	OXR1	-0.491758	0.000518863	0.648885	9.98828e-11	6.87413	6.23712e-12	1.50638e-10	-/+	rs3110426	C	T	-0.460958	2.78428e-05	0.0439213	0.689796	3.37119	0.000748433	0.010779
AOAH	AP2S1	0.647813	7.20625e-09	0.214665	0.0421768	-3.31424	0.000918916	0.0113432	+/+	rs7258095	A	C	-0.0601736	0.48325	-0.41514	2.0813e-07	-3.17419	0.00150256	0.0371908
AOAH	KCNMA1	0.160951	0.269248	0.680036	7.00415e-06	2.89677	0.00377031	0.0285835	0/+	rs816868	C	T	0.0513534	0.608238	0.469543	5.35876e-05	2.86945	0.00411191	0.0397274
AOAH	OXR1	0.138694	0.357974	-0.696549	1.37594e-08	-4.76325	1.90501e-06	8.18976e-06	0/-	rs3110426	C	T	0.321884	0.00457542	-0.357041	0.000795653	-4.3951	1.10723e-05	0.000446929
AP1AR	COA6	0.277843	0.0825867	0.735122	2.95765e-08	2.85165	0.00434934	0.0138007	0/+	rs7523348	A	G	0.148137	0.214291	0.639914	6.54876e-12	3.79542	0.000147391	0.00820651
AP1B1	AP2S1	0.902827	0	0.585275	1.3751e-09	-4.89146	1.00089e-06	0.000860539	+/+	rs7258095	A	C	0.296275	0.000418174	-0.141572	0.089401	-3.72658	0.000194093	0.00972408
AP1B1	CDC42EP1	0.432769	0.00061859	0.840132	0	4.37438	1.21778e-05	0.000890004	+/+	rs5756739	G	A	0.106272	0.273665	0.543517	3.46624e-06	3.12109	0.00180183	0.0320542
AP1B1	KCNMA1	0.386464	0.00609038	0.83085	0	4.31321	1.60898e-05	0.00215908	+/+	rs816868	C	T	-0.0498086	0.619082	0.501114	1.34562e-05	3.76243	0.000168269	0.00408995
AP1B1	LGALS2	0.541835	1.12003e-05	0.918667	0	5.60004	2.14299e-08	6.02557e-06	+/+	rs2281098	C	G	0.342504	0.000266849	0.718934	2.22471e-11	3.41305	0.000642393	0.0173299
AP1B1	OXR1	0.443943	0.0019982	-0.873663	0	-8.69382	3.50439e-18	9.13478e-15	+/-	rs3110426	C	T	0.320026	0.00482927	-0.305286	0.00449603	-4.02084	5.79913e-05	0.00159959
AP1G2	COA6	-0.285866	0.0737494	-0.682685	6.34863e-07	-2.35329	0.0186084	0.0444709	0/-	rs7523348	A	G	-0.519405	2.93851e-06	-0.0711564	0.500291	3.14366	0.00166851	0.0352455
AP1M1	LGALS2	-0.388487	0.00258201	-0.802874	0	-4.00667	6.15817e-05	0.00113577	-/-	rs2281098	C	G	-0.0762038	0.430951	-0.638123	1.41198e-08	-4.22284	2.41238e-05	0.00170982
AP1S1	KCNMA1	0.211025	0.145534	0.708108	1.95146e-06	2.90683	0.00365106	0.0281168	0/+	rs816868	C	T	0.235832	0.017024	-0.248653	0.040888	-3.0965	0.0019582	0.023702
AP1S1	OXR1	0.396111	0.00642862	-0.615609	1.56346e-09	-5.95802	2.55309e-09	1.97969e-08	+/-	rs3110426	C	T	-0.395512	0.000405918	0.116073	0.290113	3.32421	0.000886701	0.0121938
AP2A2	CDC42EP1	0.2236	0.0886838	0.757671	5.13858e-07	3.33633	0.00084892	0.00870758	0/+	rs5756739	G	A	-0.216309	0.0245458	0.276076	0.027231	3.12575	0.0017735	0.0318853
AP2A2	KCNMA1	0.239633	0.0972391	0.649848	2.40474e-12	2.92224	0.00347519	0.0268008	0/+	rs816868	C	T	-0.243375	0.0137069	0.301734	0.0123978	3.5065	0.000454044	0.00827111
AP2M1	CDC42EP1	0.361489	0.00490742	0.799618	0	4.14727	3.36458e-05	0.0014865	+/+	rs5756739	G	A	-0.239486	0.0125499	0.345398	0.00518499	3.75454	0.000173658	0.00740833
AP2M1	NT5C3B	-0.310493	0.0024534	0.165143	0.175083	3.0098	0.0026142	0.0207544	-/0	rs1865841	G	A	0.0243529	0.74556	0.431827	4.44746e-07	3.72939	0.000191946	0.00725113
AP2M1	OXR1	0.342313	0.019879	-0.752716	1.33227e-15	-7.00072	2.54659e-12	7.65936e-11	+/-	rs3110426	C	T	-0.0294285	0.800767	-0.542073	8.41202e-08	-3.58977	0.000330965	0.00586057
AP3S1	OXR1	0.384433	0.00834421	-0.0752757	0.509679	-2.51892	0.0117717	0.0191222	+/0	rs3110426	C	T	-0.468103	2.00763e-05	0.0401536	0.715213	3.40436	0.000663196	0.00989445
AP4E1	CDC42EP1	0.187651	0.154674	0.663148	4.68336e-12	3.51018	0.00044781	0.00625374	0/+	rs5756739	G	A	-0.18553	0.0545591	0.446065	0.00022059	4.14615	3.3812e-05	0.00259392
AP4E1	LGALS2	0.450106	0.000392521	0.833865	3.09273e-09	3.11936	0.00181242	0.0108316	+/+	rs2281098	C	G	-0.131356	0.173358	0.396924	0.00116498	3.43547	0.000591524	0.0163341
APBB1IP	AP2S1	0.78349	1.9762e-14	0.520031	1.49669e-07	-2.86212	0.00420822	0.0277672	+/+	rs7258095	A	C	-0.0615269	0.473446	-0.421378	1.30582e-07	-3.22579	0.00125625	0.0331286
APBB1IP	OXR1	0.516755	0.000236215	-0.60183	4.45648e-09	-6.64442	3.0441e-11	5.15815e-10	+/-	rs3110426	C	T	0.327301	0.00390175	-0.137371	0.209951	-2.9708	0.00297024	0.0304281
APBB1	NT5C3B	0.283458	0.00589959	-0.174167	0.152352	-2.88416	0.00392465	0.0256719	+/0	rs1865841	G	A	-0.276704	0.000169779	0.0932038	0.299249	3.21657	0.00129734	0.025222
APEX1	COA6	0.0923042	0.571066	0.679314	7.56841e-07	3.20386	0.00135597	0.00553426	0/+	rs7523348	A	G	-0.147749	0.215508	0.420601	2.98709e-05	3.72352	0.000196461	0.00962835
APH1B	OXR1	0.088607	0.55816	0.64903	2.58555e-07	3.26126	0.00110918	0.00247081	0/+	rs3110426	C	T	-0.288618	0.0114562	0.164293	0.132966	2.87638	0.00402268	0.0377052
API5	LGALS2	0.174205	0.190923	0.767	3.05353e-07	3.64725	0.00026506	0.00275818	0/+	rs2281098	C	G	-0.177939	0.0641526	0.292799	0.0188778	2.99596	0.00273583	0.0478412
APLP2	CDC42EP1	0.0214925	0.871642	0.665633	3.21992e-05	3.41537	0.000636956	0.00744314	0/+	rs5756739	G	A	-0.0814926	0.401785	0.409274	0.000784966	3.20776	0.00133772	0.0265227
APMAP	AP2S1	0.830746	0	0.6073	2.20845e-10	-2.90968	0.00361797	0.0253817	+/+	rs7258095	A	C	0.0894859	0.296599	-0.529933	7.16849e-12	-5.65507	1.5578e-08	0.000105167
APMAP	LGALS2	0.495037	7.80063e-05	0.921082	8.01581e-14	4.59026	4.42687e-06	0.000169697	+/+	rs2281098	C	G	0.200819	0.0362764	0.627591	2.85718e-08	3.32182	0.000894312	0.0220952
APMAP	OXR1	0.486261	0.00061202	-0.678907	6.13865e-12	-7.11774	1.09708e-12	4.30034e-11	+/-	rs3110426	C	T	0.139623	0.229001	-0.327298	0.00223155	-2.98505	0.00283529	0.0294055
APOBEC3F	LGALS2	0.164297	0.217799	-0.438606	0.012035	-2.77271	0.00555915	0.0241179	0/-	rs2281098	C	G	0.503082	2.47368e-08	0.0740306	0.560991	-2.98214	0.00286238	0.0492836
APOC1	CDC42EP1	0.483353	0.000105387	0.832314	0	3.8549	0.000115778	0.00280739	+/+	rs5756739	G	A	-0.174854	0.0703021	0.499453	2.65286e-05	4.50496	6.63853e-06	0.000955531
APOC1	KCNMA1	0.334735	0.0187269	0.762826	0	3.60585	0.00031113	0.00685896	+/+	rs816868	C	T	-0.151129	0.129459	0.485512	2.7095e-05	4.27498	1.91156e-05	0.000899135
APOC1	LGALS2	0.590021	1.0929e-06	0.881232	0	4.04652	5.19851e-05	0.00101409	+/+	rs2281098	C	G	0.131041	0.1744	0.641388	1.12865e-08	3.91222	9.14516e-05	0.00435574
APOC1	OXR1	0.377528	0.00969411	-0.794348	3.48521e-12	-7.04982	1.79148e-12	6.45594e-11	+/-	rs3110426	C	T	0.172919	0.135235	-0.329011	0.00210855	-3.2091	0.00133151	0.0167393
APOE	CDC42EP1	0.504834	4.55368e-05	0.843517	0	3.90797	9.3075e-05	0.00252286	+/+	rs5756739	G	A	-0.0913444	0.347115	0.458021	0.00014144	3.64253	0.000269976	0.00961798
APOE	KCNMA1	0.235033	0.104031	0.764599	0	4.22756	2.36239e-05	0.00235975	0/+	rs816868	C	T	-0.05422	0.588339	0.53888	2.12914e-06	4.11451	3.88e-05	0.00147157
APOE	LGALS2	0.595272	8.28716e-07	0.907044	8.48654e-13	3.59411	0.000325507	0.00315815	+/+	rs2281098	C	G	0.170383	0.0765084	0.591954	2.58064e-07	3.16478	0.00155202	0.0321401
APOL2	CDC42EP1	0.179676	0.173292	-0.482957	0.00511308	-3.09679	0.00195626	0.0148958	0/-	rs5756739	G	A	0.539686	1.66958e-09	0.106507	0.402228	-3.08594	0.00202912	0.0342251
APOL2	LGALS2	-0.0866912	0.517588	-0.653999	4.91722e-05	-3.02999	0.00244561	0.0134586	0/-	rs2281098	C	G	0.630789	1.96287e-13	0.139465	0.271719	-3.74805	0.000178213	0.00700505
APOL2	NT5C3B	0.407219	5.09997e-05	-0.134365	0.271013	-3.50157	0.000462529	0.00936984	+/0	rs1865841	G	A	0.331636	5.42251e-06	-0.0722617	0.421337	-3.5528	0.00038116	0.0115393
APPBP2	OXR1	0.00323223	0.982991	0.714485	3.90839e-09	4.25316	2.10774e-05	7.01532e-05	0/+	rs3110426	C	T	0.579081	4.25353e-08	0.154731	0.157375	-3.13889	0.00169591	0.0200323
APPBP2	TMEM237	0.64989	0.000181884	0.155461	0.160502	-2.69882	0.00695868	0.0378026	+/0	rs62193397	G	A	0.448654	0.000850268	-0.2427	0.0068354	-4.3098	1.63399e-05	0.0203785
APPL1	OXR1	0.602602	9.36656e-06	-0.373209	0.000705188	-5.70877	1.13798e-08	7.25753e-08	+/-	rs3110426	C	T	0.417128	0.000177848	-0.0468272	0.670424	-3.05174	0.00227522	0.024911
APP	CDC42EP1	-0.0902766	0.496516	0.494227	0.00403902	2.7632	0.00572382	0.0295058	0/+	rs5756739	G	A	-0.334527	0.000402296	0.121686	0.338129	2.92077	0.00349173	0.047718
APP	OXR1	0.409603	0.00470163	-0.231529	0.0400664	-3.51601	0.000438083	0.000942062	+/-	rs3110426	C	T	-0.39608	0.000397501	0.0538125	0.624746	2.93853	0.0032977	0.0327514
APRT	KCNMA1	0.22132	0.126446	0.623479	3.17879e-11	2.78447	0.00536155	0.034905	0/+	rs816868	C	T	0.116133	0.245084	0.588425	1.31281e-07	3.49904	0.000466937	0.00841172
APRT	OXR1	0.324094	0.0279989	-0.861003	4.44089e-16	-7.77917	7.30045e-15	1.22834e-12	+/-	rs3110426	C	T	0.219978	0.0562106	-0.418947	6.59312e-05	-4.16397	3.12761e-05	0.000988384
APTX	CDC42EP1	0.284512	0.0289643	0.702177	7.49409e-06	2.53082	0.0113797	0.0465549	+/+	rs5756739	G	A	0.372772	7.09531e-05	-0.265063	0.0342829	-4.11945	3.79774e-05	0.00278679
AQP9	AP2S1	-0.751145	8.71969e-13	-0.383926	0.0001873	3.41877	0.000629041	0.00925076	-/-	rs7258095	A	C	-0.471111	5.48931e-09	-0.106275	0.203284	3.36769	0.000758002	0.0241381
AQR	CDC42EP1	-0.128323	0.332749	0.598723	0.000294499	3.58507	0.000336991	0.00512197	0/+	rs5756739	G	A	-0.169635	0.0792365	0.301356	0.0155258	2.99588	0.00273657	0.0408053
AQR	COA6	-0.0971089	0.551104	0.510956	0.000544744	2.88215	0.00394976	0.0128029	0/+	rs7523348	A	G	-0.133387	0.263986	0.373112	0.000249236	3.28064	0.00103572	0.0265608
ARAP2	CDC42EP1	0.171684	0.193535	-0.474233	0.00610455	-3.01128	0.00260146	0.018003	0/-	rs5756739	G	A	0.511432	1.5467e-08	0.0965268	0.447991	-2.90604	0.00366037	0.0491765
ARAP3	KCNMA1	0.0625715	0.669298	-0.493896	0.00256707	-2.62324	0.00870973	0.0466397	0/-	rs816868	C	T	-0.317287	0.00115676	-0.673524	3.1025e-10	-3.06021	0.00221181	0.0258785
ARCN1	OXR1	-0.193081	0.198571	0.649883	9.14935e-11	5.08653	3.64676e-07	1.54066e-06	0/+	rs3110426	C	T	-0.503746	3.50499e-06	-0.0357993	0.744976	3.22219	0.00127217	0.0161133
ARF1	KCNMA1	-0.33357	0.0191686	-0.740647	3.6392e-07	-2.62853	0.0085754	0.0462599	-/-	rs816868	C	T	0.20906	0.0349665	-0.351834	0.00325889	-3.63139	0.000281894	0.00580647
ARF1	OXR1	-0.474739	0.000857498	0.487245	5.26775e-06	5.49518	3.90302e-08	2.13214e-07	-/+	rs3110426	C	T	-0.59644	1.30536e-08	-0.145886	0.182786	3.35996	0.000779541	0.011099
ARF4	AP2S1	-0.635121	1.73085e-08	-0.120505	0.257905	3.76572	0.00016607	0.00500698	-/0	rs7258095	A	C	0.0895468	0.296269	0.484981	6.33809e-10	3.65777	0.000254417	0.0113184
ARF4	OXR1	-0.262281	0.0782566	0.62405	8.02421e-10	5.24132	1.59434e-07	7.41026e-07	0/+	rs3110426	C	T	-0.508777	2.69574e-06	0.236544	0.0292897	4.98516	6.19113e-07	6.01386e-05
ARFGAP3	KCNMA1	-0.281193	0.0503209	-0.709119	2.66454e-15	-3.2845	0.00102165	0.0132164	0/-	rs816868	C	T	0.22389	0.0236906	-0.358709	0.00266632	-3.77814	0.000158002	0.00388588
ARFGAP3	OXR1	-0.376969	0.00981121	0.697193	9.50351e-13	6.59425	4.27403e-11	6.78473e-10	-/+	rs3110426	C	T	-0.726886	1.05471e-13	0.125201	0.253579	6.51245	7.39345e-11	3.99305e-07
ARFGEF1	OXR1	-0.0789916	0.601796	0.743733	4.03471e-10	4.94317	7.68629e-07	3.63843e-06	0/+	rs3110426	C	T	-0.446369	5.30974e-05	0.0666055	0.544745	3.39844	0.000677718	0.010017
ARHGAP10	CDC42EP1	0.332611	0.0100557	0.775638	0	3.97198	7.1278e-05	0.00216024	+/+	rs5756739	G	A	-0.113954	0.240276	0.448423	0.00020234	3.70944	0.00020772	0.00827371
ARHGAP15	COA6	0.174611	0.281202	-0.42348	0.00519853	-2.73794	0.00618259	0.0182514	0/-	rs7523348	A	G	-0.447457	8.1211e-05	0.0896567	0.395374	3.5624	0.000367486	0.0142172
ARHGAP17	COA6	-0.273839	0.0872943	0.316581	0.0410889	2.653	0.00797788	0.0223569	0/+	rs7523348	A	G	-0.421992	0.000222416	0.15957	0.128671	3.80955	0.000139219	0.00794811
ARHGAP17	KCNMA1	0.168494	0.247147	0.688433	3.37508e-14	3.71636	0.000202115	0.00554574	0/+	rs816868	C	T	0.0745846	0.456258	0.493931	6.53504e-11	3.61224	0.000303569	0.00712493
ARHGAP21	OXR1	-0.209877	0.161535	0.580824	2.00594e-08	4.59454	4.33708e-06	1.40672e-05	0/+	rs3110426	C	T	0.589271	2.1442e-08	0.19567	0.0727072	-2.97251	0.00295378	0.0303169
ARHGAP25	KCNMA1	0.286136	0.046247	0.855675	5.78189e-11	4.26865	1.96661e-05	0.00440202	+/+	rs816868	C	T	-0.12411	0.213937	0.597677	7.40158e-08	5.10065	3.38492e-07	6.0534e-05
ARHGAP25	OXR1	0.275715	0.063645	-0.681407	4.79439e-12	-5.84191	5.16056e-09	3.64879e-08	0/-	rs3110426	C	T	0.0551453	0.636115	-0.427778	4.43384e-05	-3.18413	0.0014519	0.0178296
ARHGAP27	CDC42EP1	0.223422	0.088944	0.75155	7.14184e-07	3.275	0.00105663	0.0100766	0/+	rs5756739	G	A	0.246964	0.00997478	-0.213384	0.0904575	-2.91258	0.00358457	0.0485732
ARHGAP27	KCNMA1	0.288305	0.0445463	0.645637	3.69371e-12	2.5941	0.0094838	0.0493664	+/+	rs816868	C	T	0.167371	0.092683	-0.317236	0.00838987	-3.11654	0.00182985	0.02266
ARHGAP27	LGALS2	0.25068	0.0576975	0.81992	9.38359e-09	3.92367	8.72091e-05	0.00134247	0/+	rs2281098	C	G	0.0879696	0.36303	-0.434131	0.000338292	-3.44208	0.000577262	0.0161204
ARHGAP31	OXR1	0.294322	0.047092	-0.373556	0.00693196	-3.31393	0.000919935	0.0020864	+/-	rs3110426	C	T	-0.560891	1.36537e-07	0.0821904	0.454578	4.45271	8.4795e-06	0.000374763
ARHGDIA	OXR1	-0.508988	0.000303616	0.509153	1.65417e-06	5.88474	3.98684e-09	2.90831e-08	-/+	rs3110426	C	T	-0.488159	7.70229e-06	-0.0841131	0.444057	2.79233	0.00523302	0.0458658
ARHGDIB	AP2S1	0.87184	0	0.667559	6.68576e-13	-3.19991	0.00137469	0.0142009	+/+	rs7258095	A	C	0.274811	0.00110637	-0.235607	0.00433349	-4.34401	1.39906e-05	0.00188167
ARHGDIB	OXR1	0.539422	0.000109577	-0.760327	9.66769e-11	-7.62155	2.50639e-14	2.78014e-12	+/-	rs3110426	C	T	0.393456	0.00043781	-0.0486443	0.658417	-2.88702	0.00388915	0.0369214
ARHGEF1	KCNMA1	-0.14462	0.321476	-0.694436	3.70157e-06	-3.08797	0.00201525	0.0202822	0/-	rs816868	C	T	0.184451	0.0634727	-0.301314	0.0125263	-3.11666	0.00182909	0.02266
ARHGEF39	COA6	-0.205461	0.203421	-0.710395	1.36495e-07	-2.96107	0.0030657	0.0104484	0/-	rs7523348	A	G	0.0828189	0.489168	-0.386915	0.000139007	-3.06216	0.00219743	0.0405766
ARHGEF7	KCNMA1	-0.229995	0.11188	-0.666316	4.20108e-13	-3.13841	0.00169869	0.0178305	0/-	rs816868	C	T	0.0745271	0.456606	-0.400314	0.000718288	-3.12378	0.00178541	0.0222488
ARID1A	OXR1	0.468827	0.00101493	-0.491854	4.15583e-06	-5.4871	4.08591e-08	2.22274e-07	+/-	rs3110426	C	T	0.161166	0.164274	-0.337978	0.00155877	-3.19666	0.00139027	0.0172462
ARID1B	KCNMA1	0.338595	0.0173247	-0.239799	0.165293	-2.59375	0.00949347	0.0489864	+/0	rs816868	C	T	-0.13496	0.17624	0.324575	3.78336e-05	3.65882	0.000253379	0.00625433
ARID1B	OXR1	-0.185	0.218376	0.252294	0.0248891	2.33208	0.0196963	0.0306152	0/+	rs3110426	C	T	0.282524	0.0134073	-0.246489	0.0229614	-3.36881	0.00075493	0.0108379
ARID3B	AP2S1	-0.772712	7.4607e-14	-0.476118	2.10472e-06	3.0484	0.00230061	0.0193241	-/-	rs7258095	A	C	0.0746867	0.383969	0.631581	7.28366e-06	3.68121	0.00023213	0.043018
ARID3B	KCNMA1	-0.264093	0.0667082	-0.770416	6.21296e-08	-3.26181	0.00110704	0.0159809	0/-	rs816868	C	T	-0.00617357	0.950896	-0.557862	7.72151e-07	-3.90592	9.38669e-05	0.0027403
ARID3B	LGALS2	-0.604169	5.12654e-07	-0.893301	0	-4.24659	2.17052e-05	0.000549175	-/-	rs2281098	C	G	-0.342077	0.000271916	-0.82868	0	-5.14885	2.62088e-07	6.43402e-05
ARID3B	OXR1	-0.376196	0.00997509	0.871299	0	8.25849	1.47532e-16	1.01604e-13	-/+	rs3110426	C	T	-0.466082	2.20382e-05	0.261031	0.0158243	4.79922	1.59288e-06	0.000114096
ARID4A	THEM4	-0.652567	1.64303e-09	-0.170534	0.120917	3.64836	0.000263917	0.0459598	-/0	rs11204915	C	T	0.152232	0.107473	-0.570196	1.0208e-05	-4.66506	3.08522e-06	0.015937
ARIH1	OXR1	-0.330865	0.0247073	0.733155	1.55431e-14	6.70416	2.02565e-11	3.7335e-10	-/+	rs3110426	C	T	-0.334728	0.00312173	0.18849	0.0840627	3.34906	0.000810876	0.011426
ARIH2	OXR1	-0.114144	0.450051	0.393539	0.000333188	2.7807	0.00542418	0.00941765	0/+	rs3110426	C	T	0.087294	0.453356	-0.360849	0.000692127	-2.89207	0.0038271	0.0365184
ARL14EP	OXR1	0.0536934	0.723039	-0.565253	1.54845e-05	-3.30643	0.000944934	0.00213721	0/-	rs3110426	C	T	0.508901	2.67824e-06	-0.118314	0.280834	-4.22655	2.373e-05	0.000800007
ARL2	OXR1	0.0726922	0.631163	-0.663436	1.123e-07	-4.15169	3.30033e-05	0.000104404	0/-	rs3110426	C	T	0.209453	0.0693842	-0.561219	2.30936e-08	-5.26495	1.40229e-07	2.295e-05
ARL3	CDC42EP1	0.113536	0.391889	0.732652	1.8648e-06	3.586	0.00033579	0.00510871	0/+	rs5756739	G	A	-0.34785	0.000225327	0.442411	0.000251871	5.20671	1.92219e-07	8.90984e-05
ARL3	LGALS2	0.245322	0.0634363	0.789511	7.83418e-08	3.57188	0.000354425	0.00336973	0/+	rs2281098	C	G	-0.0888729	0.358105	0.499265	2.67441e-05	3.96639	7.29699e-05	0.00371792
ARL3	NT5C3B	-0.455662	4.44174e-06	-0.0646232	0.597815	2.63554	0.00840031	0.0402885	-/0	rs1865841	G	A	-0.0221119	0.768275	0.314248	0.000339025	2.95916	0.0030848	0.0423672
ARL4A	CDC42EP1	-0.262527	0.0445643	-0.691803	1.15794e-05	-2.5465	0.0108809	0.045236	-/-	rs5756739	G	A	0.0203038	0.834784	-0.439087	0.000283796	-3.05243	0.00226999	0.0366181
ARL4A	FMO5	-0.638391	0.00245219	0.117456	0.284362	3.27758	0.001047	0.0185238	-/0	rs718369	T	C	0.649063	7.81457e-05	-0.116841	0.130318	-4.36151	1.29169e-05	0.0268314
ARL4A	LGALS2	-0.450746	0.000384179	-0.840978	1.68696e-09	-3.21965	0.00128349	0.00845923	-/-	rs2281098	C	G	-0.272625	0.0041306	-0.649058	6.5982e-09	-3.07371	0.00211418	0.0400359
ARL4A	NT5C3B	0.367212	0.000293777	-0.0854341	0.485188	-2.90539	0.00366799	0.0246954	+/0	rs1865841	G	A	0.0574014	0.444041	-0.310629	0.000400057	-3.22613	0.00125478	0.0247149
ARL4A	OXR1	-0.402202	0.00559057	0.60727	2.96477e-09	5.92619	3.10042e-09	2.34028e-08	-/+	rs3110426	C	T	-0.56398	1.1256e-07	0.00619674	0.955114	4.00737	6.13993e-05	0.00166135
ARL4A	TEFM	-0.323957	0.000191243	-0.783659	8.44902e-10	-3.91855	8.90815e-05	0.00271377	-/-	rs216474	C	T	0.0936684	0.147127	0.961577	0.000544415	3.71388	0.000204102	0.0391344
ARL5B	AP2S1	-0.773229	7.01661e-14	-0.522785	1.25208e-07	2.68355	0.00728441	0.0397655	-/-	rs7258095	A	C	-0.290712	0.000542099	0.174429	0.0358755	3.9563	7.61188e-05	0.00540747
ARL5B	CDC42EP1	-0.326991	0.0114767	-0.701249	7.81597e-14	-3.05902	0.00222065	0.0168515	-/-	rs5756739	G	A	0.241762	0.0117108	-0.551603	2.3107e-06	-5.38752	7.14381e-08	4.7455e-05
ARL5B	KCNMA1	-0.331257	0.0200715	-0.743353	0	-3.37954	0.000726077	0.0109547	-/-	rs816868	C	T	0.445124	2.76441e-06	0.00420864	0.972828	-2.97161	0.0029624	0.0316567
ARL5B	LGALS2	-0.53079	1.81763e-05	-0.843011	0	-3.68236	0.000231082	0.00292162	-/-	rs2281098	C	G	0.01603	0.868598	-0.539071	4.31278e-06	-3.85091	0.000117678	0.00519245
ARL5B	NT5C3B	0.374886	0.000213605	-0.150216	0.21795	-3.36583	0.000763135	0.0112929	+/0	rs1865841	G	A	0.0251782	0.737248	-0.39903	3.6886e-06	-3.81369	0.000136909	0.00593434
ARL5B	OXR1	-0.409846	0.00467465	0.769104	0	7.61727	2.59099e-14	3.78546e-12	-/+	rs3110426	C	T	-0.157045	0.175476	0.444276	2.05018e-05	3.95178	7.75734e-05	0.0019541
ARL6IP5	AP2S1	0.836338	0	0.590031	9.37243e-10	-3.1806	0.00146971	0.0146971	+/+	rs7258095	A	C	0.170851	0.0451191	-0.268901	0.00107387	-3.72876	0.000192427	0.00967648
ARL6IP5	CDC42EP1	0.437747	0.000525942	0.818625	0	3.94099	8.11456e-05	0.00232449	+/+	rs5756739	G	A	-0.0870875	0.370139	0.465606	0.000105776	3.67576	0.000237145	0.00901952
ARL6IP5	KCNMA1	0.222662	0.124104	0.765852	8.2837e-08	3.40479	0.000662139	0.0130537	0/+	rs816868	C	T	-0.265167	0.00707182	0.268792	0.0266652	3.42779	0.000608526	0.0101939
ARL6IP5	LGALS2	0.510254	4.28049e-05	0.852088	0	4.02981	5.58225e-05	0.00106342	+/+	rs2281098	C	G	0.0499764	0.605801	0.670568	1.3463e-09	4.73997	2.13753e-06	0.000294861
ARL8B	CDC42EP1	-0.278719	0.0325462	-0.718918	3.56843e-06	-2.70615	0.00680693	0.0329701	-/-	rs5756739	G	A	0.322185	0.000672806	-0.14815	0.242685	-3.00228	0.0026797	0.0403493
ARMC10	KCNJ10	0.276726	0.0517224	0.824435	3.40217e-12	4.17442	2.98745e-05	0.0281771	0/+	rs6677510	G	A	-0.177185	0.0793464	-0.487814	7.98346e-11	-2.7265	0.006401	0.0499513
ARMC10	KCNMA1	0.117554	0.421149	0.53131	5.0662e-08	2.60955	0.00906625	0.0479609	0/+	rs816868	C	T	-0.32584	0.000831882	-0.689799	7.72351e-11	-3.19091	0.00141824	0.0188847
ARMC7	CDC42EP1	0.163838	0.214999	0.633307	0.000100064	2.54215	0.0110173	0.0455846	0/+	rs5756739	G	A	-0.409438	1.08261e-05	0.285884	0.0220206	4.52836	5.9442e-06	0.000908442
ARMC7	KCNMA1	0.1754	0.228018	0.602278	2.1387e-10	2.86073	0.00422664	0.0302538	0/+	rs816868	C	T	-0.477571	3.86554e-07	0.0710854	0.564584	3.70227	0.000213681	0.00480593
ARMC8	CDC42EP1	-0.0131682	0.921149	0.740854	1.24185e-06	4.2204	2.4387e-05	0.00117085	0/+	rs5756739	G	A	0.283111	0.00298834	-0.198351	0.116139	-3.0566	0.00223865	0.0362861
ARMC8	COA6	-0.0582183	0.721218	0.529666	0.000309597	2.82343	0.00475121	0.0148085	0/+	rs7523348	A	G	-0.199292	0.0932825	0.272661	0.00854999	3.00328	0.00267085	0.0453893
ARMC8	OXR1	0.473206	0.000896086	-0.212721	0.0598128	-3.82663	0.000129909	0.000310004	+/0	rs3110426	C	T	-0.386654	0.000560309	0.0816445	0.45759	3.04313	0.00234129	0.0253622
ARNTL	CDC42EP1	0.212571	0.106011	0.63373	7.52718e-11	3.06746	0.00215888	0.0164948	0/+	rs5756739	G	A	-0.1684	0.0814796	0.344956	0.00524651	3.29046	0.00100022	0.0218882
ARNTL	LGALS2	0.288786	0.0279115	0.729127	1.77636e-15	3.62126	0.000293177	0.00340914	+/+	rs2281098	C	G	-0.128686	0.182339	0.370304	0.00259618	3.22433	0.00126269	0.0279222
ARPC1A	OXR1	-0.234599	0.116571	0.420036	0.00215068	3.27082	0.00107237	0.00239769	0/+	rs3110426	C	T	-0.432513	9.54543e-05	0.114718	0.295819	3.59325	0.000326577	0.00580571
ARPC5L	KCNMA1	-0.431729	0.00195208	-0.81462	2.60231e-09	-2.94792	0.00319925	0.0259659	-/-	rs816868	C	T	0.146622	0.141422	-0.342716	0.00422432	-3.16241	0.00156471	0.020302
ARPC5L	OXR1	-0.446998	0.00184371	0.54774	1.74788e-07	5.74399	9.24724e-09	6.03366e-08	-/+	rs3110426	C	T	-0.644828	3.24647e-10	0.0651432	0.553631	5.16812	2.36461e-07	3.32572e-05
ARPIN	AP2S1	0.76684	1.49658e-13	0.434812	1.84893e-05	-3.2743	0.00105924	0.0123051	+/+	rs7258095	A	C	0.162814	0.0563925	-0.2259	0.00629391	-3.27886	0.00104227	0.0295335
ARPIN	OXR1	0.542501	9.82986e-05	-0.663429	2.69078e-11	-7.37123	1.69058e-13	1.27118e-11	+/-	rs3110426	C	T	0.149446	0.197574	-0.335672	0.00168614	-3.10586	0.00189726	0.0217709
ARRB1	AP2S1	0.874825	0	0.539506	4.09296e-08	-4.49006	7.12041e-06	0.00142773	+/+	rs7258095	A	C	0.208922	0.0139265	-0.431994	0.00427922	-3.70967	0.000207531	0.0415854
ARRB1	CDC42EP1	0.445587	0.000405282	0.89652	0	5.62436	1.86193e-08	5.98748e-05	+/+	rs5756739	G	A	0.0133352	0.891049	0.629821	2.46651e-08	4.52072	6.16286e-06	0.00091807
ARRB1	KCNMA1	0.318385	0.0257784	0.775123	0	3.87237	0.000107782	0.00433794	+/+	rs816868	C	T	-0.16137	0.105167	0.403951	0.000635176	3.70299	0.000213071	0.00480211
ARRB1	LGALS2	0.54303	1.06177e-05	0.939385	0	6.46671	1.00157e-10	2.61077e-07	+/+	rs2281098	C	G	0.325179	0.000560411	0.850516	0	5.72829	1.01449e-08	6.09509e-06
ARRB1	OXR1	0.33009	0.0250668	-0.80591	9.74776e-13	-6.94456	3.79632e-12	1.14844e-10	+/-	rs3110426	C	T	0.34497	0.00227467	-0.333523	0.00181323	-4.39057	1.13053e-05	0.000454299
ARRB2	CDC42EP1	-0.00302318	0.98187	0.752136	6.92303e-07	4.28745	1.8074e-05	0.00101983	0/+	rs5756739	G	A	-0.122322	0.207253	0.348036	0.00483089	3.01975	0.00252981	0.0390371
ARRDC2	CDC42EP1	-0.156766	0.235731	-0.619854	2.52442e-10	-3.26899	0.00107933	0.0107384	0/-	rs5756739	G	A	-0.193437	0.0448726	0.304444	0.0144483	3.16989	0.00152496	0.0291025
ARRDC2	COA6	0.114021	0.483582	-0.569297	8.3378e-05	-3.31598	0.000913235	0.00406923	0/-	rs7523348	A	G	-0.202351	0.0882614	0.284112	0.00605752	3.10055	0.00193165	0.0377713
ARRDC2	KCNMA1	-0.127268	0.383519	-0.675847	8.37656e-06	-3.01253	0.00259076	0.0230569	0/-	rs816868	C	T	0.140948	0.157647	0.572626	3.35516e-07	3.19169	0.00141444	0.0188433
ARRDC2	LGALS2	-0.217345	0.101239	-0.609596	4.68816e-10	-2.80334	0.00505762	0.0274466	0/-	rs2281098	C	G	0.110655	0.252013	0.676754	8.31668e-10	4.43031	9.40999e-06	0.000873221
ARRDC2	OXR1	-0.33164	0.0243517	0.510831	1.50867e-06	4.76106	1.92578e-06	6.76381e-06	-/+	rs3110426	C	T	0.43668	8.02312e-05	-0.148017	0.176407	-3.83577	0.000125173	0.00279353
ARRDC3	OXR1	-0.386072	0.00804859	0.635176	5.53709e-07	5.51126	3.56275e-08	2.43285e-07	-/+	rs3110426	C	T	-0.575829	5.26697e-08	-0.0874671	0.426036	3.53297	0.000410923	0.00690944
ARRDC4	OXR1	-0.335309	0.0227279	0.417707	0.000128067	4.15938	3.1911e-05	8.64221e-05	-/+	rs3110426	C	T	-0.509047	2.65779e-06	0.260895	0.0158808	5.14874	2.62246e-07	3.61311e-05
ARSA	AP2S1	0.684602	4.43806e-10	0.212751	0.0440905	-3.72269	0.000197111	0.00523566	+/+	rs7258095	A	C	0.283175	0.000764164	-0.0980695	0.240586	-3.24039	0.00119366	0.0318831
ARSA	FGD4	0.133562	0.20948	0.921793	2.01844e-05	4.18809	2.81311e-05	0.00676877	0/+	rs7299495	A	G	-0.0444834	0.550992	0.452632	2.3629e-07	4.46765	7.90839e-06	0.0433444
ARSA	OXR1	0.166627	0.268392	-0.666029	2.11211e-11	-5.09248	3.53406e-07	1.50116e-06	0/-	rs3110426	C	T	0.300793	0.00828472	-0.222808	0.0404017	-3.33716	0.000846385	0.011824
ARSB	COA6	-0.209633	0.194192	0.679809	7.37666e-07	4.53842	5.66761e-06	0.000115192	0/+	rs7523348	A	G	-0.502595	6.83296e-06	-0.0586217	0.578847	3.08028	0.00206804	0.0394109
ARSG	OXR1	-0.185123	0.218065	0.283204	0.0440327	2.27859	0.0226915	0.0372474	0/+	rs3110426	C	T	0.331356	0.00345674	-0.208929	0.0549917	-3.45773	0.000544754	0.00853775
ARV1	OXR1	0.451612	0.00163043	-0.588809	1.14664e-08	-6.09235	1.11266e-09	9.7218e-09	+/-	rs3110426	C	T	-0.129321	0.26554	0.353567	0.000902208	3.10451	0.00190592	0.0218452
ASAP1	KCNMA1	-0.154913	0.287859	-0.601599	2.2682e-10	-2.97086	0.00296971	0.0246432	0/-	rs816868	C	T	0.125748	0.207907	-0.416813	0.000406572	-3.57202	0.000354232	0.00691662
ASAP1	OXR1	-0.369012	0.0116144	0.477983	8.3957e-06	4.75646	1.97017e-06	6.9135e-06	-/+	rs3110426	C	T	-0.385832	0.000577059	0.207931	0.0561886	3.83992	0.000123075	0.00277191
ASAP2	CDC42EP1	-0.579437	1.5207e-06	-0.809224	0	-2.67174	0.00754592	0.0377176	-/-	rs5756739	G	A	-0.112753	0.245299	-0.605794	1.13355e-07	-3.65875	0.000253453	0.00930569
ASAP2	KCNMA1	-0.289829	0.043382	-0.64957	2.47447e-12	-2.62225	0.00873524	0.0468596	-/-	rs816868	C	T	0.171602	0.0846085	-0.280095	0.0206996	-2.88835	0.00387273	0.0379735
ASAP2	LGALS2	-0.596055	7.94874e-07	-0.85532	0	-3.38555	0.000710356	0.00657394	-/-	rs2281098	C	G	-0.361001	0.000115071	-0.765811	1.68754e-13	-3.93308	8.38627e-05	0.00411003
ASAP2	OXR1	-0.369738	0.0114389	0.690341	2.08296e-08	5.8899	3.8644e-09	3.60616e-08	-/+	rs3110426	C	T	-0.224697	0.051006	0.399267	0.000153552	4.04793	5.16731e-05	0.00145434
ASB13	CDC42EP1	0.498068	5.96746e-05	0.783599	0	2.92978	0.00339199	0.0221045	+/+	rs5756739	G	A	-0.157776	0.10293	0.407742	0.000825038	3.67732	0.000235699	0.00897719
ASB13	KCNMA1	0.249789	0.0834618	0.674415	1.70974e-13	3.10374	0.0019109	0.0189206	0/+	rs816868	C	T	-0.0680727	0.496621	0.558814	7.32606e-07	4.38033	1.18498e-05	0.000633649
ASB13	LGALS2	0.558569	5.20122e-06	0.879526	0	4.27289	1.92954e-05	0.000503793	+/+	rs2281098	C	G	0.27669	0.00358539	0.767276	1.42109e-13	4.53974	5.63229e-06	0.000601163
ASB13	OXR1	0.555652	6.10688e-05	-0.770299	3.87208e-11	-7.8466	4.27465e-15	8.62314e-13	+/-	rs3110426	C	T	0.220993	0.0550561	-0.283281	0.00861165	-3.20631	0.00134447	0.0168396
ASB1	OXR1	-0.0367281	0.808526	0.529646	6.42457e-05	2.98321	0.00285238	0.0057809	0/+	rs3110426	C	T	-0.183708	0.112165	0.281546	0.00904562	2.95297	0.00314735	0.0317724
ASB6	ADH5	0.175994	0.0897414	-0.408331	0.000546743	-3.76511	0.000166479	0.0325352	0/-	rs2034696	C	G	0.229675	0.00223171	-0.298434	0.000723675	-4.57601	4.73939e-06	0.0056185
ASCC3	COA6	0.320558	0.0437303	0.774429	1.77574e-09	3.04595	0.00231945	0.00840771	+/+	rs7523348	A	G	0.0317647	0.7911	0.511661	1.86251e-07	3.32417	0.000886829	0.0243302
ASCL2	OXR1	0.13008	0.388889	-0.615982	1.4975e-06	-4.04491	5.23436e-05	0.000157192	0/-	rs3110426	C	T	0.509057	2.6564e-06	-0.128834	0.239952	-4.29424	1.75291e-05	0.000632828
ASCL2	RPS26	0.543737	1.48507e-05	0.0625878	0.725107	-2.41818	0.0155983	0.0281803	+/0	rs7305461	A	C	-0.301381	0.0041037	0.368054	0.00115913	4.36465	1.27328e-05	0.0345624
ASF1A	KCNMA1	0.160323	0.271145	0.749254	2.23851e-07	3.51675	0.000436862	0.0113452	0/+	rs816868	C	T	-0.0597434	0.550857	0.464932	6.48455e-05	3.52914	0.000416915	0.00776439
ASF1B	AP2S1	0.810119	4.44089e-16	0.519807	1.5185e-07	-3.30127	0.000962491	0.0116412	+/+	rs7258095	A	C	0.237067	0.00511662	-0.302238	0.000220133	-4.60577	4.10944e-06	0.00095723
ASF1B	CDC42EP1	0.264226	0.0431529	0.814966	1.36083e-08	3.80714	0.000140583	0.00305598	+/+	rs5756739	G	A	-0.102333	0.291941	0.486572	4.56853e-05	3.93974	8.157e-05	0.00438788
ASF1B	KCNMA1	0.301136	0.0354993	0.732298	0	3.43023	0.000603069	0.00989716	+/+	rs816868	C	T	-0.308825	0.00158795	0.215335	0.0778114	3.37007	0.000751498	0.0119023
ASF1B	LGALS2	0.430299	0.000747853	0.870089	9.96725e-11	3.80492	0.000141852	0.00185189	+/+	rs2281098	C	G	0.192237	0.0452207	0.604427	1.23168e-07	3.14502	0.00166073	0.0338208
ASF1B	OXR1	0.415529	0.00408139	-0.774631	2.5649e-11	-7.0203	2.21399e-12	7.51124e-11	+/-	rs3110426	C	T	0.225179	0.0504973	-0.272632	0.0115915	-3.16197	0.00156704	0.0189165
ASGR1	AP2S1	0.753198	6.97664e-13	0.397433	0.00010501	-3.35163	0.000803378	0.0105531	+/+	rs7258095	A	C	0.171496	0.0443025	-0.404184	4.61408e-07	-5.00676	5.53527e-07	0.000358686
ASGR1	KCNMA1	0.396084	0.00484384	0.822501	0	4.10541	4.03595e-05	0.00281796	+/+	rs816868	C	T	-0.0992931	0.320755	0.408125	0.00055063	3.3386	0.000842027	0.0129636
ASGR1	LGALS2	0.527579	2.08582e-05	0.838791	2.03882e-09	2.74654	0.00602277	0.0255482	+/+	rs2281098	C	G	0.354971	0.00015224	0.786669	1.31006e-14	4.30288	1.68594e-05	0.00133904
ASGR1	OXR1	0.524492	0.000182848	-0.669718	7.69586e-08	-6.63294	3.29056e-11	6.56434e-10	+/-	rs3110426	C	T	0.53291	7.20673e-07	-0.227667	0.0361254	-5.13269	2.8563e-07	3.8184e-05
ASGR2	COA6	-0.250617	0.11881	0.457317	0.00232805	3.26797	0.0010832	0.00463002	0/+	rs7523348	A	G	-0.466916	3.55753e-05	0.109632	0.298193	3.84156	0.000122253	0.00743539
ASGR2	KCNMA1	0.301171	0.0354774	0.741381	3.49408e-07	2.79214	0.00523608	0.0348053	+/+	rs816868	C	T	0.235085	0.0173871	0.60774	3.88642e-08	2.91756	0.00352786	0.0356536
ASGR2	NT5C3B	-0.246671	0.0171446	0.237113	0.0497972	3.0457	0.00232142	0.0195727	-/+	rs1865841	G	A	0.371995	2.72125e-07	0.0429018	0.633368	-2.96291	0.00304747	0.0421578
ASIC3	TEFM	-0.30961	0.00037615	-0.656898	2.30329e-06	-2.54736	0.0108543	0.0402946	-/-	rs216474	C	T	-0.0609992	0.345723	0.962352	0.000517602	4.04194	5.30104e-05	0.0207463
ASNS	COA6	0.377383	0.0163677	-0.394488	0.00973199	-3.54739	0.000389068	0.00209179	+/-	rs7523348	A	G	-0.0879888	0.462358	0.437875	1.27103e-05	3.47761	0.0005059	0.0173147
ASPH	OXR1	0.187983	0.210912	-0.407132	0.000196341	-3.26172	0.00110737	0.00220291	0/-	rs3110426	C	T	-0.300618	0.00832426	0.231433	0.0330781	3.39247	0.000692643	0.0101653
ASTE1	OXR1	0.193619	0.197297	-0.298236	0.00759471	-2.63949	0.00830311	0.0138829	0/-	rs3110426	C	T	0.44939	4.65654e-05	-0.160519	0.142232	-4.01363	5.97924e-05	0.00163468
ATAD1	OXSM	0.756919	2.02217e-10	0.156774	0.37592	-3.59106	0.000329335	0.0284575	+/0	rs11129175	C	G	-0.159452	0.0887251	0.284672	0.000623292	3.56644	0.000361858	0.0266257
ATE1	CLEC1B	-0.891654	9.77778e-05	-0.338263	0.00342192	3.04367	0.00233711	0.0390935	-/-	rs659928	G	A	0.677182	0.00282474	-0.168106	0.0653123	-3.51507	0.000439645	0.0445843
ATF3	LGALS2	-0.0627815	0.639653	-0.553021	0.00102834	-2.43961	0.0147033	0.0495242	0/-	rs2281098	C	G	0.253635	0.0077872	-0.230032	0.0674607	-3.07087	0.00213435	0.0403897
ATF4	CDC42EP1	-0.203104	0.122875	-0.823927	6.88886e-09	-4.20912	2.56371e-05	0.00119691	0/-	rs5756739	G	A	0.288	0.00250721	-0.176758	0.162347	-2.95064	0.00317121	0.0445222
ATF4	LGALS2	-0.335485	0.0100403	-0.895265	4.68714e-12	-4.78826	1.68232e-06	9.07875e-05	-/-	rs2281098	C	G	0.0205403	0.832109	-0.381121	1.27196e-06	-3.32047	0.000898663	0.0498306
ATF4	NT5C3B	0.314597	0.00213192	-0.109905	0.36866	-2.69034	0.00713793	0.0364063	+/0	rs1865841	G	A	-0.00279567	0.970288	-0.341543	9.07904e-05	-3.0075	0.00263405	0.0390919
ATF4	OXR1	-0.601038	1.00184e-05	0.585777	1.42048e-08	7.15834	8.16575e-13	3.46162e-11	-/+	rs3110426	C	T	-0.437951	7.60559e-05	0.0163453	0.881968	3.02047	0.00252383	0.0268215
ATF5	OXR1	0.329631	0.0252817	-0.637197	2.72603e-10	-5.74275	9.31488e-09	6.06767e-08	+/-	rs3110426	C	T	0.214034	0.0633734	-0.395086	0.000182539	-3.94747	7.89812e-05	0.00197849
ATG101	KCNMA1	-0.377123	0.00755968	-0.802401	6.76638e-09	-3.07836	0.00208146	0.0205199	-/-	rs816868	C	T	0.133129	0.182234	-0.339438	0.00462901	-3.05295	0.00226601	0.0263302
ATG101	OXR1	-0.33126	0.0245256	0.445891	3.81757e-05	4.31708	1.58104e-05	4.56732e-05	-/+	rs3110426	C	T	-0.443489	6.01088e-05	0.228851	0.0351432	4.40941	1.03653e-05	0.000429962
ATG12	CDC42EP1	-0.333474	0.00985164	-0.690464	2.65121e-13	-2.89641	0.00377457	0.0237847	-/-	rs5756739	G	A	0.141812	0.143191	-0.344323	0.00533568	-3.11676	0.00182848	0.0322932
ATG12	OXR1	-0.237526	0.11195	0.743925	3.97092e-10	5.72148	1.056e-08	8.60202e-08	0/+	rs3110426	C	T	-0.24807	0.0307202	0.259199	0.016602	3.22284	0.00126926	0.0160992
ATG14	KCNMA1	-0.0421756	0.773549	-0.609592	1.12578e-10	-3.66799	0.000244464	0.00613711	0/-	rs816868	C	T	-0.176539	0.0759063	0.452693	0.000106182	4.1749	2.98121e-05	0.00122721
ATG14	OXR1	-0.192311	0.2004	0.723277	2.03557e-09	5.28264	1.27334e-07	7.47563e-07	0/+	rs3110426	C	T	0.483402	9.72047e-06	0.0363992	0.740852	-3.05129	0.00227863	0.0249118
ATG2A	AP2S1	-0.818615	0	-0.458154	5.607e-06	3.938	8.21621e-05	0.00360378	-/-	rs7258095	A	C	0.147347	0.0845962	0.517535	2.63607e-11	3.53175	0.000412826	0.0155459
ATG2A	LGALS2	-0.446436	0.000443629	-0.861184	0	-4.70283	2.56583e-06	0.000136961	-/-	rs2281098	C	G	-0.209774	0.0285768	-0.632487	2.06575e-08	-3.31416	0.000919182	0.0224214
ATG4C	AP2S1	0.865034	0	0.584333	1.48251e-09	-3.85632	0.000115109	0.00415774	+/+	rs7258095	A	C	0.0426954	0.619033	-0.389426	1.29036e-06	-3.77553	0.000159666	0.00845414
ATG4C	KCNJ10	0.486468	0.000340988	0.852336	1.10578e-13	3.45307	0.000554245	0.0469885	+/+	rs6677510	G	A	-0.173432	0.086025	0.36996	0.00190163	3.50861	0.000450459	0.0140952
ATG4C	KCNMA1	0.241769	0.0942051	0.753888	0	4.04895	5.14487e-05	0.00316251	0/+	rs816868	C	T	-0.0942609	0.34601	0.58026	2.14537e-07	4.74433	2.09195e-06	0.000196149
ATG4C	LGALS2	0.44923	0.000404204	0.811512	0	3.72527	0.000195103	0.00257504	+/+	rs2281098	C	G	0.306723	0.00117893	0.746048	1.50324e-12	4.02626	5.66699e-05	0.0030978
ATG4C	OXR1	0.559796	5.23431e-05	-0.609743	2.45699e-09	-7.02768	2.09992e-12	6.52938e-11	+/-	rs3110426	C	T	0.404458	0.000290435	-0.145079	0.185245	-3.57379	0.000351851	0.00614977
ATG4D	LGALS2	-0.198054	0.136143	-0.707329	2.68674e-14	-3.91741	8.95052e-05	0.0014829	0/-	rs2281098	C	G	-0.262548	0.00581491	-0.686776	3.7167e-10	-3.56535	0.000363365	0.0117092
ATG9A	AP2S1	-0.542947	3.56538e-06	-0.165827	0.118285	2.6405	0.00827843	0.0435774	-/0	rs7258095	A	C	0.37869	4.65219e-06	-0.00657947	0.937397	-3.3701	0.000751396	0.0239843
ATG9A	OXR1	-0.192236	0.20058	0.555469	1.07633e-07	4.30195	1.69302e-05	4.85963e-05	0/+	rs3110426	C	T	0.24817	0.0306506	-0.224476	0.00385636	-3.41474	0.000638436	0.0392718
ATMIN	OXR1	0.43213	0.00270894	0.0528129	0.643901	-2.14675	0.0318132	0.0473279	+/0	rs3110426	C	T	-0.271223	0.0177933	0.21644	0.046637	3.09543	0.00196529	0.0223739
ATN1	OXR1	-0.346639	0.0182744	0.333442	0.00267419	3.71188	0.000205725	0.000472265	-/+	rs3110426	C	T	-0.326139	0.00403835	0.104078	0.34317	2.75273	0.00590997	0.0499978
ATOX1	KCNMA1	0.180115	0.215562	0.690357	4.45067e-06	2.89555	0.00378499	0.0286323	0/+	rs816868	C	T	-0.131642	0.187209	0.529587	3.42181e-06	4.52249	6.11152e-06	0.00039694
ATOX1	OXR1	-0.0118837	0.937523	-0.536955	3.37004e-07	-3.08129	0.00206109	0.00389458	0/-	rs3110426	C	T	0.0962024	0.408411	-0.493302	1.61264e-06	-3.95808	7.55559e-05	0.00192482
ATP10A	CDC42EP1	0.539602	1.03289e-05	-0.102329	0.577327	-3.08718	0.00202067	0.0152144	+/0	rs5756739	G	A	0.589345	1.94746e-11	0.1663	0.189067	-3.1605	0.00157499	0.0296135
ATP10A	LGALS2	0.399555	0.00188863	-0.290543	0.106704	-3.14735	0.00164757	0.0101609	+/0	rs2281098	C	G	0.558768	2.71718e-10	0.0973598	0.444064	-3.31886	0.00090386	0.0222496
ATP10D	COA6	-0.00133001	0.993501	0.708618	1.51424e-07	3.85948	0.000113626	0.000832373	0/+	rs7523348	A	G	-0.356414	0.00211963	0.186622	0.0748759	3.50125	0.000463078	0.0163463
ATP11B	KCNMA1	-0.234288	0.105164	-0.711706	1.77636e-15	-3.59001	0.000330663	0.00709379	0/-	rs816868	C	T	0.0218257	0.827633	-0.418434	0.000383863	-2.92918	0.00339856	0.0346844
ATP13A1	OXR1	0.193845	0.196764	-0.682641	3.43516e-08	-4.90714	9.24154e-07	4.28768e-06	0/-	rs3110426	C	T	0.368152	0.00106784	-0.360289	0.000706547	-4.74474	2.08772e-06	0.000138179
ATP1A3	OXR1	-0.349782	0.0171785	0.222957	0.0482642	3.10214	0.00192129	0.00364806	-/+	rs3110426	C	T	0.283206	0.0131753	-0.193363	0.0131097	-3.45135	0.000557789	0.0363829
ATP1B3	KCNMA1	-0.412637	0.00321477	-0.854139	6.80354e-11	-3.61641	0.000298721	0.00992251	-/-	rs816868	C	T	0.287674	0.00337011	-0.28864	0.0169816	-3.71525	0.000203006	0.00463396
ATP1B3	OXR1	-0.363622	0.0129911	0.777348	0	7.43978	1.00856e-13	8.71488e-12	-/+	rs3110426	C	T	-0.594465	1.49837e-08	0.00277763	0.979872	4.27132	1.94318e-05	0.00068863
ATP2A1	COA6	-0.319796	0.0442615	-0.772563	2.05486e-09	-3.0294	0.00245037	0.00876973	-/-	rs7523348	A	G	0.155748	0.191407	-0.325415	0.00154965	-3.08425	0.00204068	0.0390626
ATP2A2	OXR1	0.261618	0.0790409	-0.43965	0.0012466	-3.52254	0.000427441	0.00104309	0/-	rs3110426	C	T	-0.471644	1.7026e-05	0.0518245	0.637611	3.50528	0.000456126	0.0075013
ATP2B1	COA6	0.262801	0.101352	-0.561645	0.000108822	-3.94059	8.12801e-05	0.000660375	0/-	rs7523348	A	G	-0.249305	0.034698	0.462407	3.47661e-06	4.70718	2.51169e-06	0.000962266
ATP2B1	NT5C3B	0.250335	0.0155136	-0.210348	0.0827709	-2.89592	0.00378047	0.0251175	+/0	rs1865841	G	A	0.341789	2.65523e-06	-0.0640758	0.475961	-3.58029	0.000343217	0.010777
ATP2C1	KCNMA1	0.00898266	0.951155	-0.490106	7.09337e-07	-3.00226	0.0026798	0.0233108	0/-	rs816868	C	T	0.0859119	0.390582	-0.371813	0.00179658	-2.98574	0.00282896	0.0306431
ATP2C1	OXR1	0.14044	0.351893	0.533607	4.11286e-07	2.37811	0.0174018	0.0273422	0/+	rs3110426	C	T	-0.466728	2.13922e-05	0.115645	0.291907	3.86566	0.000110789	0.00255924
ATP6V0A1	CDC42EP1	-0.148178	0.262705	0.617108	0.000168547	3.80104	0.000144091	0.00308711	0/+	rs5756739	G	A	-0.304917	0.00133341	0.391771	0.00136756	4.52717	5.9778e-06	0.000908442
ATP6V0A1	LGALS2	0.0591499	0.659175	0.781488	1.29551e-07	4.31379	1.60479e-05	0.00041735	0/+	rs2281098	C	G	-0.214322	0.0252298	0.313466	0.0116615	3.37307	0.00074336	0.0193949
ATP6V0A2	CDC42EP1	0.346218	0.00722972	0.826617	0	4.70834	2.49745e-06	0.000501931	+/+	rs5756739	G	A	-0.298657	0.00169179	0.247104	0.0490085	3.48082	0.000499887	0.0143301
ATP6V0A2	LGALS2	0.428718	0.000786024	0.825269	0	4.11113	3.93732e-05	0.000841693	+/+	rs2281098	C	G	-0.144582	0.133622	0.351668	0.0043785	3.19178	0.001414	0.0298309
ATP6V1B2	OXR1	-0.301428	0.0417765	0.368351	0.000837626	3.65574	0.000256437	0.000577908	-/+	rs3110426	C	T	-0.344945	0.00227647	0.173133	0.113066	3.32218	0.000893184	0.0122496
ATP9B	COA6	-0.204281	0.206087	0.418677	0.00578925	2.84661	0.0044188	0.0139786	0/+	rs7523348	A	G	0.48245	1.7741e-05	-0.0718202	0.496292	-3.72887	0.000192343	0.00953033
ATRAID	COA6	0.0263845	0.871616	0.750189	1.06964e-08	4.12644	3.68428e-05	0.000389602	0/+	rs7523348	A	G	-0.470532	3.0346e-05	-0.0247283	0.815002	3.03002	0.00244538	0.0428799
ATRAID	KCNMA1	0.259686	0.0715565	0.754525	1.64639e-07	3.1174	0.00182453	0.0193017	0/+	rs816868	C	T	-0.0893166	0.372006	0.512547	7.88037e-06	4.10752	3.99926e-05	0.00150936
ATRAID	LGALS2	0.423816	0.000915861	0.821249	0	4.07384	4.62452e-05	0.000938926	+/+	rs2281098	C	G	0.0580718	0.548637	0.557809	1.68044e-06	3.55617	0.000376295	0.0119563
ATRAID	OXR1	0.429682	0.00288146	-0.708997	2.64233e-13	-7.04666	1.83267e-12	5.99644e-11	+/-	rs3110426	C	T	0.173045	0.134949	-0.316238	0.00319352	-3.1213	0.00180054	0.0209126
ATRN	COA6	-0.344961	0.0292616	0.501286	0.000720454	3.96843	7.23489e-05	0.000610004	-/+	rs7523348	A	G	-0.25428	0.0311275	0.369893	0.000284537	4.04162	5.30833e-05	0.00459442
ATRN	LGALS2	0.249419	0.0590088	0.802629	3.27994e-08	3.70898	0.000208093	0.00234785	0/+	rs2281098	C	G	-0.138756	0.150173	0.475421	7.18858e-05	4.08632	4.38275e-05	0.00258975
ATRN	TTC39C	-0.5817	4.92761e-12	0.750743	0.0197511	3.91554	9.02009e-05	0.0242131	-/+	rs4800173	A	G	0.458397	6.87983e-12	0.0705035	0.456028	-3.58466	0.00033752	0.0105981
ATXN1	CDC42EP1	0.0471172	0.723064	0.65073	5.52065e-05	3.18828	0.00143121	0.0120864	0/+	rs5756739	G	A	-0.428373	3.74682e-06	0.215096	0.0878419	4.20161	2.65025e-05	0.00222259
ATXN1	LGALS2	0.286692	0.0291185	0.811361	1.77134e-08	3.64307	0.000269401	0.00279035	+/+	rs2281098	C	G	-0.349797	0.000192712	0.255645	0.0414632	3.89932	9.64644e-05	0.0045382
ATXN3	OXR1	-0.100327	0.507072	0.61203	1.82306e-06	3.87108	0.000108353	0.000302238	0/+	rs3110426	C	T	-0.483064	9.88137e-06	-0.0377295	0.731734	3.04027	0.0023637	0.0255065
ATXN7L1	KCNMA1	-0.183714	0.20638	-0.673132	9.39204e-06	-2.73954	0.00615248	0.0381239	0/-	rs816868	C	T	0.0124882	0.90086	0.571837	3.51163e-07	3.99493	6.47141e-05	0.00210801
ATXN7L1	TIAM1	0.977024	0.000785759	-0.514668	8.05717e-05	-4.70462	2.54337e-06	0.00767594	+/-	rs75299695	G	C	-0.781702	0.00448312	0.167568	0.00960182	3.39033	0.000698088	0.030693
ATXN7L2	CDC42EP1	-0.056177	0.672583	-0.501928	9.88466e-07	-2.85911	0.0042483	0.0256538	0/-	rs5756739	G	A	-0.352874	0.000179856	0.119346	0.34757	3.03525	0.00240333	0.0377762
AURKA	OXR1	0.349579	0.0172476	-0.511952	1.41828e-06	-4.87537	1.08607e-06	4.04337e-06	+/-	rs3110426	C	T	-0.461755	2.68551e-05	0.111761	0.308525	3.80181	0.000143643	0.00309771
AUTS2	CDC42EP1	-0.137708	0.298298	-0.675106	2.24993e-05	-2.97875	0.00289423	0.0192375	0/-	rs5756739	G	A	0.228337	0.0174622	-0.319789	0.00999751	-3.50241	0.000461078	0.0135911
AUTS2	NT5C3B	0.423675	2.3202e-05	-0.144063	0.237607	-3.68532	0.000228412	0.00715314	+/0	rs1865841	G	A	0.34754	1.752e-06	-0.223216	0.011991	-5.02338	5.07695e-07	0.000167193
AVEN	COA6	0.558116	0.000182503	0.0134563	0.932596	-2.68692	0.00721143	0.0206418	+/0	rs7523348	A	G	0.017028	0.887105	0.677371	1.22125e-13	5.03243	4.84297e-07	0.00044736
AVEN	OXSM	0.702139	1.33144e-08	0.0506992	0.775836	-3.54732	0.000389168	0.030433	+/0	rs11129175	C	G	-0.0551157	0.558522	0.536099	7.34102e-12	5.141	2.73273e-07	0.000465805
AVL9	AP2S1	-0.801769	1.77636e-15	-0.46133	4.73412e-06	3.62012	0.000294471	0.00634851	-/-	rs7258095	A	C	-0.00334382	0.968951	0.572622	7.41119e-05	3.60169	0.000316153	0.046401
AVL9	KCNMA1	-0.248015	0.085752	-0.697286	1.15463e-14	-3.35206	0.000802124	0.0115945	0/-	rs816868	C	T	0.323978	0.00089452	-0.190346	0.119997	-3.31229	0.000925351	0.0138669
AVL9	OXR1	-0.254759	0.0875197	0.848654	3.55271e-15	7.20002	6.02034e-13	2.75316e-11	0/+	rs3110426	C	T	-0.592925	1.66752e-08	0.0347653	0.752101	4.45541	8.3734e-06	0.0003719
AZIN1	AP2S1	-0.768024	1.3034e-13	-0.434887	1.84215e-05	3.291	0.000998334	0.0118918	-/-	rs7258095	A	C	-0.139812	0.101941	0.248266	0.00260447	3.28016	0.00103747	0.0294285
AZIN1	TMEM237	0.81254	1.50775e-07	0.503602	1.21622e-06	-2.5328	0.0113155	0.0498338	+/+	rs62193397	G	A	0.39657	0.00360774	-0.243627	0.00661937	-3.9414	8.10058e-05	0.0371556
B3GALNT2	KCNMA1	0.223742	0.122243	0.655795	1.29674e-12	3.07179	0.00212779	0.0202178	0/+	rs816868	C	T	0.278784	0.00454887	-0.282202	0.019724	-3.6108	0.000305258	0.00620255
B3GAT3	AVL9	0.318553	0.00860855	-0.431417	0.0246484	-3.3075	0.000941337	0.0275187	+/-	rs12673921	G	A	0.304758	0.000238422	0.852326	3.09845e-10	4.71515	2.41527e-06	0.00530892
B3GLCT	OXR1	-0.0158116	0.916936	0.481453	0.000347902	2.57502	0.0100235	0.017847	0/+	rs3110426	C	T	-0.369895	0.0010065	0.0628924	0.567444	2.80444	0.00504043	0.044626
B3GNT5	CDC42EP1	-0.376324	0.00330796	-0.757292	5.24595e-07	-2.59667	0.00941314	0.0409062	-/-	rs5756739	G	A	0.232709	0.0153669	-0.269591	0.0312183	-3.18951	0.00142513	0.0277846
B3GNTL1	KCNMA1	-0.0208786	0.88677	-0.666463	1.23802e-05	-3.40353	0.000665218	0.0130704	0/-	rs816868	C	T	-0.0884153	0.37687	-0.61737	2.05388e-08	-3.95946	7.51195e-05	0.00235601
B4GALT5	CDC42EP1	0.0391775	0.768297	-0.509362	0.00290582	-2.62727	0.00860726	0.0385038	0/-	rs5756739	G	A	0.19704	0.040958	0.613778	6.92587e-08	3.20092	0.00136991	0.0269433
B4GALT5	OXR1	-0.484908	0.000637125	0.330354	0.00294514	4.57284	4.81152e-06	1.5449e-05	-/+	rs3110426	C	T	0.0296175	0.799514	-0.408654	0.000103265	-2.88115	0.0039623	0.0373727
B9D2	COA6	0.606003	3.41321e-05	-0.0086317	0.956734	-3.09903	0.00194156	0.00731182	+/0	rs7523348	A	G	0.468715	3.2877e-05	-0.0514592	0.626149	-3.49078	0.000481613	0.0167381
BACH1	KCNMA1	-0.371737	0.0085392	-0.71803	8.88178e-16	-2.82575	0.00471708	0.0324001	-/-	rs816868	C	T	0.404128	2.5275e-05	-0.076561	0.534899	-3.16511	0.00155026	0.0201751
BACH1	NT5C3B	0.0888937	0.396803	-0.349198	0.00327318	-2.79937	0.00512022	0.0297807	0/-	rs1865841	G	A	0.110801	0.13867	-0.292451	0.000890573	-3.51402	0.000441372	0.0126258
BACH1	OXR1	-0.278261	0.0611386	0.743684	4.05107e-10	5.92677	3.08953e-09	2.99011e-08	0/+	rs3110426	C	T	-0.352198	0.00180769	0.191042	0.0798751	3.4886	0.000485553	0.00786229
BACH2	NT5C3B	0.520371	8.97481e-08	-0.0221923	0.856369	-3.69649	0.000218598	0.00702087	+/0	rs1865841	G	A	-0.126786	0.0898832	0.24728	0.00524581	3.23702	0.00120784	0.0240711
BAG1	COA6	0.199263	0.217691	0.707578	1.60855e-07	2.96456	0.00303113	0.0103531	0/+	rs7523348	A	G	-0.256861	0.0294002	0.26928	0.00944089	3.35927	0.000781497	0.0225465
BAG3	OXR1	-0.272725	0.0666931	0.362953	0.00101101	3.45915	0.000541889	0.0011422	0/+	rs3110426	C	T	-0.34916	0.00199233	0.145013	0.185447	3.17265	0.00151052	0.0183656
BANP	CDC42EP1	-0.256286	0.0500768	-0.818351	1.05689e-08	-3.88879	0.000100745	0.00252002	0/-	rs5756739	G	A	0.0415672	0.669279	-0.442952	0.000247001	-3.21444	0.00130697	0.0261434
BANP	LGALS2	-0.420235	0.00102258	-0.914012	2.76668e-13	-4.80809	1.52377e-06	8.48105e-05	-/-	rs2281098	C	G	0.0173867	0.85759	-0.488722	4.17859e-05	-3.43334	0.000596194	0.0164114
BARD1	OXR1	0.395845	0.00646762	-0.665036	1.02084e-07	-5.81263	6.15007e-09	5.35265e-08	+/-	rs3110426	C	T	0.366913	0.00111348	-0.0672775	0.540685	-2.81036	0.00494856	0.0439431
BASP1	AP2S1	-0.73878	3.19722e-12	-0.361165	0.00047009	3.41064	0.00064811	0.00941419	-/-	rs7258095	A	C	-0.306253	0.000259081	0.0533828	0.523666	3.07669	0.00209314	0.0461006
BASP1	OXR1	-0.483569	0.000662902	0.577387	2.54018e-08	6.21602	5.09909e-10	5.09909e-09	-/+	rs3110426	C	T	-0.281373	0.0138063	0.288422	0.00743084	3.64177	0.000270769	0.00500811
BATF2	OXR1	-0.10912	0.470369	-0.530008	6.33751e-05	-2.28885	0.022088	0.0363712	0/-	rs3110426	C	T	0.371205	0.00096253	-0.143767	0.189295	-3.32218	0.000893171	0.0122496
BATF3	AP2S1	-0.807276	8.88178e-16	-0.416914	4.35751e-05	4.04326	5.27142e-05	0.00306795	-/-	rs7258095	A	C	-0.101913	0.234275	0.357262	1.02778e-05	3.95994	7.49673e-05	0.0053556
BATF3	CDC42EP1	-0.340113	0.00839794	-0.838157	2.15283e-09	-3.76226	0.000168388	0.00343362	-/-	rs5756739	G	A	0.313176	0.000966249	-0.638137	1.41062e-08	-6.70289	2.04336e-11	1.83929e-07
BATF3	KCNMA1	-0.368351	0.00920976	-0.774015	0	-3.54508	0.000392501	0.00790053	-/-	rs816868	C	T	0.507524	5.20397e-08	-0.22017	0.0712128	-4.90612	9.28937e-07	0.00011722
BATF3	LGALS2	-0.542306	1.09669e-05	-0.953581	0	-5.50113	3.77354e-08	9.36797e-06	-/-	rs2281098	C	G	0.0633906	0.512567	-0.774548	5.9952e-14	-6.81401	9.4914e-12	3.93153e-08
BATF3	NT5C3B	0.461447	3.23429e-06	-0.110679	0.365275	-3.76584	0.000165988	0.00680757	+/0	rs1865841	G	A	0.206579	0.00539734	-0.148775	0.0963883	-3.06236	0.00219598	0.0350358
BATF3	OXR1	-0.487388	0.000591774	0.69815	8.58424e-13	7.31729	2.53036e-13	1.60042e-11	-/+	rs3110426	C	T	-0.26112	0.0227058	0.295536	0.00603293	3.55424	0.000379078	0.00648708
BAZ1B	CDC42EP1	-0.167013	0.20612	0.339761	0.00146636	3.01354	0.00258221	0.0185826	0/+	rs5756739	G	A	-0.0780623	0.421955	0.379083	0.00200782	2.96425	0.00303422	0.0432836
BAZ1B	OXR1	0.333958	0.0233147	-0.140306	0.326094	-2.32655	0.0199894	0.0332838	+/0	rs3110426	C	T	0.237408	0.0389232	-0.266621	0.0136422	-3.20198	0.00136486	0.017016
BBIP1	KCNMA1	-0.184747	0.203793	-0.765997	0	-4.53589	5.73612e-06	0.00166589	0/-	rs816868	C	T	0.120699	0.226894	-0.333684	0.00542259	-2.93317	0.00335517	0.0343213
BBIP1	OXR1	-0.377973	0.00960181	0.753042	1.83523e-10	6.56099	5.34519e-11	9.82359e-10	-/+	rs3110426	C	T	-0.10097	0.385466	0.350893	0.000992907	2.90698	0.0036494	0.0353855
BBS10	KCNMA1	-0.0107075	0.94179	0.66281	1.43609e-05	3.51233	0.000444196	0.0114452	0/+	rs816868	C	T	-0.01581	0.874682	0.445451	0.00014093	3.09957	0.00193802	0.0235422
BBS5	LGALS2	0.486335	0.000108574	0.834688	2.88733e-09	2.92892	0.00340146	0.0169693	+/+	rs2281098	C	G	-0.249659	0.00884305	0.239184	0.00300016	3.92681	8.60793e-05	0.0140795
BBS9	KCNMA1	0.150282	0.302687	0.738444	4.10878e-07	3.45631	0.000547631	0.0120974	0/+	rs816868	C	T	-0.276124	0.00496685	0.145746	0.0703711	3.33155	0.000863641	0.0145922
BBS9	OXR1	0.277776	0.0616104	-0.405917	0.000206035	-3.75207	0.000175382	0.000408059	0/-	rs3110426	C	T	-0.351442	0.00185218	0.102356	0.351259	2.91956	0.0035052	0.0342951
BCAP29	OXR1	0.326929	0.0265786	-0.162726	0.151899	-2.63894	0.00831668	0.0139011	+/0	rs3110426	C	T	-0.148621	0.200088	0.346808	0.00114752	3.17894	0.00147815	0.018086
BCAT1	AP2S1	-0.796392	3.55271e-15	-0.517195	1.79573e-07	3.0909	0.00199554	0.0177368	-/-	rs7258095	A	C	-0.183851	0.030885	0.281645	0.000599495	3.95513	7.64929e-05	0.00540747
BCAT1	KCNMA1	-0.242715	0.0928841	-0.685516	4.75175e-14	-3.25892	0.00111836	0.0138818	0/-	rs816868	C	T	0.0579224	0.563086	-0.404732	0.0006185	-3.05234	0.00227062	0.0263556
BCAT1	OXR1	-0.279259	0.0601782	0.79967	1.95888e-12	6.59403	4.28048e-11	8.14093e-10	0/+	rs3110426	C	T	-0.574922	5.58822e-08	0.251312	0.0203386	5.66544	1.46648e-08	5.07702e-06
BCCIP	COA6	0.443491	0.00415338	0.85896	3.41061e-13	3.54167	0.000397608	0.00212747	+/+	rs7523348	A	G	-0.0781349	0.514148	0.433951	1.54961e-05	3.38555	0.000710345	0.0212604
BCKDHB	OXR1	0.117676	0.436059	-0.534225	5.39813e-05	-3.40167	0.000669751	0.00156225	0/-	rs3110426	C	T	0.235104	0.0409164	-0.325019	0.00240528	-3.5847	0.00033746	0.00595092
BCL11A	AP2S1	-0.804986	1.11022e-15	-0.548788	2.14228e-08	2.96996	0.00297842	0.0225817	-/-	rs7258095	A	C	-0.195835	0.021338	0.376258	3.09979e-06	4.94224	7.72282e-07	0.000393485
BCL11A	OXR1	-0.395363	0.00653877	0.803242	1.31806e-12	7.26672	3.68313e-13	1.87921e-11	-/+	rs3110426	C	T	-0.376334	0.000806621	0.18843	0.0841635	3.64472	0.000267686	0.00495788
BCL2A1	AP2S1	-0.767735	1.34781e-13	-0.412075	5.44916e-05	3.45326	0.000553857	0.00878248	-/-	rs7258095	A	C	-0.119431	0.162947	0.243768	0.00313019	3.06788	0.00215585	0.0468356
BCL2A1	CDC42EP1	-0.481533	0.000112868	-0.77347	0	-2.90691	0.00365017	0.0232446	-/-	rs5756739	G	A	0.124332	0.199827	-0.474732	7.38922e-05	-3.98252	6.81876e-05	0.00390942
BCL2A1	KCNMA1	-0.390519	0.00553442	-0.747074	0	-3.05021	0.00228683	0.0211508	-/-	rs816868	C	T	0.303137	0.00195482	-0.37714	0.00152298	-4.44551	8.76818e-06	0.00051473
BCL2A1	OXR1	-0.49501	0.000469955	0.813855	3.86358e-13	8.00582	1.18671e-15	4.03483e-13	-/+	rs3110426	C	T	-0.284953	0.0125975	0.521485	3.09651e-07	5.41553	6.11089e-08	1.26369e-05
BCL2L12	OXR1	-0.065707	0.664396	-0.518438	9.73602e-05	-2.42125	0.0154674	0.0264296	0/-	rs3110426	C	T	0.125939	0.278349	-0.416674	7.2889e-05	-3.54392	0.00039422	0.00667849
BCL2L1	OXR1	-0.422977	0.00340434	0.269957	0.0553882	3.46771	0.000524911	0.00125204	-/0	rs3110426	C	T	-0.267308	0.0195765	0.220858	0.0422328	3.09803	0.00194813	0.0222253
BCL2L2	AP2S1	-0.83151	0	-0.639908	1.12177e-11	2.60482	0.00919238	0.0465581	-/-	rs7258095	A	C	-0.123316	0.149594	0.297427	0.000280062	3.58251	0.000340306	0.0136547
BCL2L2	CDC42EP1	-0.397289	0.00183531	-0.772819	0	-3.50068	0.000464066	0.00636048	-/-	rs5756739	G	A	-0.108975	0.261577	-0.528031	7.32221e-06	-2.96917	0.00298605	0.042966
BCL2L2	KCNMA1	-0.248066	0.0856853	-0.731308	0	-3.73468	0.000187951	0.0053472	0/-	rs816868	C	T	0.14047	0.159077	-0.385201	0.00117984	-3.4299	0.000603794	0.0101335
BCL2L2	LGALS2	-0.508483	4.59691e-05	-0.857983	0	-4.16965	3.05067e-05	0.000702687	-/-	rs2281098	C	G	-0.316963	0.000784902	-0.754776	5.86864e-13	-4.08001	4.50334e-05	0.00264365
BCL2L2	OXR1	-0.55323	6.67643e-05	0.636254	2.95059e-10	7.20496	5.80603e-13	2.67865e-11	-/+	rs3110426	C	T	-0.252765	0.0275987	0.292294	0.0066382	3.4766	0.000507824	0.0080981
BCL2	CDC42EP1	-0.152503	0.248872	-0.835778	2.63485e-09	-4.60401	4.14442e-06	0.000531301	0/-	rs5756739	G	A	0.162067	0.0937865	-0.400627	0.00103654	-3.65185	0.000260361	0.00934944
BCL2	COA6	0.329446	0.0379053	-0.397526	0.00913586	-3.32432	0.000886358	0.00396528	+/-	rs7523348	A	G	-0.0852807	0.4763	0.439929	1.14461e-05	3.47647	0.000508069	0.017333
BCL2	LGALS2	-0.309575	0.0180428	-0.872822	7.38449e-11	-4.4653	7.9956e-06	0.000257837	-/-	rs2281098	C	G	0.0527523	0.585904	-0.412261	0.00071185	-3.05604	0.00224282	0.0416541
BCL2	OXR1	-0.423999	0.00331967	0.519143	9.49142e-07	5.38572	7.21555e-08	3.68313e-07	-/+	rs3110426	C	T	-0.20053	0.0824057	0.298558	0.00551315	3.17695	0.00148832	0.0181682
BCL2	TTC39C	0.701906	0	-0.566507	0.111757	-3.61401	0.000301503	0.0449096	+/0	rs4800173	A	G	0.259403	0.000193041	-0.252001	0.00683488	-4.41493	1.01045e-05	0.000944827
BCL7B	KCNMA1	-0.365769	0.00975131	-0.800461	7.82781e-09	-3.112	0.00185822	0.0194398	-/-	rs816868	C	T	0.270058	0.00605039	-0.271383	0.0251833	-3.47829	0.00050462	0.00891803
BCL7B	LGALS2	-0.226506	0.0873085	-0.623497	1.43642e-10	-2.87691	0.00401585	0.0231507	0/-	rs2281098	C	G	-0.0916216	0.343371	-0.647693	7.26782e-09	-4.22773	2.36058e-05	0.00168193
BCL7B	OXR1	-0.368024	0.011857	0.518963	9.58864e-07	5.03635	4.74501e-07	1.94323e-06	-/+	rs3110426	C	T	-0.483787	9.54009e-06	0.126673	0.247995	4.07217	4.65779e-05	0.00135101
BCL9L	AP2S1	0.690508	2.73109e-10	0.270948	0.00979412	-3.41948	0.000627415	0.00925076	+/+	rs7258095	A	C	0.101169	0.237725	-0.616883	1.35736e-05	-4.51875	6.22064e-06	0.0218045
BCL9L	CDC42EP1	0.3954	0.00193841	0.851357	0	4.86214	1.16124e-06	0.000370649	+/+	rs5756739	G	A	-0.198499	0.0394557	0.657703	3.53733e-09	6.14904	7.79523e-10	2.63128e-06
BCL9L	KCNMA1	0.319167	0.0253968	0.68376	5.86198e-14	2.78331	0.0053807	0.0349768	+/+	rs816868	C	T	-0.339851	0.000474685	0.234692	0.0540492	3.71502	0.000203187	0.00463417
BCL9L	LGALS2	0.503494	5.60798e-05	0.881816	0	4.77317	1.81352e-06	0.000107846	+/+	rs2281098	C	G	0.0936902	0.33254	0.700548	1.16456e-10	4.81871	1.44489e-06	0.00022424
BEGAIN	OXR1	0.233305	0.118659	-0.209635	0.0637053	-2.36067	0.0182421	0.0285736	0/0	rs3110426	C	T	-0.197237	0.0876735	0.26555	0.0140385	2.93277	0.00335957	0.0331949
BET1	CDC42EP1	-0.273293	0.0362299	-0.8395	1.91796e-09	-4.10465	4.04923e-05	0.00148836	-/-	rs5756739	G	A	-0.0123715	0.898879	-0.567743	9.95619e-07	-3.92459	8.68775e-05	0.00456428
BET1	OXR1	-0.0581917	0.700875	0.640728	2.0218e-10	4.28493	1.828e-05	5.201e-05	0/+	rs3110426	C	T	-0.367619	0.00108727	0.428973	4.19846e-05	5.24689	1.5469e-07	2.48646e-05
BFAR	OXR1	-0.345861	0.0185548	0.67351	1.03806e-11	6.17258	6.71858e-10	6.4229e-09	-/+	rs3110426	C	T	-0.199821	0.0835181	0.416436	7.36548e-05	4.01403	5.96907e-05	0.00163468
BHLHE40	AP2S1	-0.76321	2.27818e-13	-0.391684	0.000134746	3.53344	0.000410194	0.00770617	-/-	rs7258095	A	C	-0.117219	0.170933	0.415643	2.00519e-07	4.66009	3.16078e-06	0.000867209
BHLHE40	KCNMA1	-0.231607	0.109321	-0.688937	3.17524e-14	-3.35944	0.000781004	0.0114694	0/-	rs816868	C	T	0.0748821	0.454459	-0.481196	3.26877e-05	-3.75567	0.000172882	0.00416022
BHLHE40	OXR1	-0.499331	0.000411402	0.716048	1.19238e-13	7.58764	3.25787e-14	4.17648e-12	-/+	rs3110426	C	T	-0.605988	6.61228e-09	0.269607	0.0125873	6.08392	1.17279e-09	1.13107e-06
BHLHE41	CDC42EP1	0.247518	0.0587487	0.732638	1.55431e-15	3.93197	8.42513e-05	0.00238712	0/+	rs5756739	G	A	-0.298275	0.00171629	0.557874	1.67477e-06	5.82257	5.79499e-09	1.06297e-05
BHLHE41	KCNMA1	0.317931	0.0260023	0.744036	3.01238e-07	2.73733	0.00619405	0.0382754	+/+	rs816868	C	T	-0.194344	0.050313	0.206105	0.0100848	3.14321	0.00167106	0.0232246
BHLHE41	LGALS2	0.480901	0.000132879	0.915195	2.26485e-13	4.50767	6.55422e-06	0.000224691	+/+	rs2281098	C	G	-0.0438079	0.651044	0.603442	1.30724e-07	4.6194	3.84856e-06	0.000461438
BIK	CLEC1B	0.818086	0.00114592	0.0954972	0.421579	-2.97987	0.00288372	0.0422848	+/0	rs659928	G	A	-0.716322	0.00121745	0.112341	0.219895	3.58319	0.000339422	0.0393641
BIRC2	CDC42EP1	-0.170298	0.197212	-0.661335	5.60751e-12	-3.59497	0.00032443	0.00514092	0/-	rs5756739	G	A	0.486379	9.46396e-08	0.0396575	0.755702	-3.05381	0.00225953	0.0365588
BIRC3	NT5C3B	0.489265	6.47206e-07	-0.0413304	0.735975	-3.55706	0.000375035	0.00865125	+/0	rs1865841	G	A	0.231567	0.00176136	-0.111819	0.212557	-2.96567	0.00302024	0.0419755
BLMH	COA6	-0.0573215	0.725344	0.775624	1.61611e-09	4.75686	1.96624e-06	6.46713e-05	0/+	rs7523348	A	G	-0.0631352	0.598284	0.453645	5.58795e-06	3.44447	0.000572175	0.018416
BMF	AP2S1	0.766801	1.50324e-13	0.335024	0.00124787	-3.97638	6.99711e-05	0.00334663	+/+	rs7258095	A	C	0.109899	0.199432	-0.391059	1.15438e-06	-4.35412	1.33603e-05	0.00183153
BMF	CDC42EP1	0.413788	0.00112315	0.763426	0	3.25459	0.00113558	0.011045	+/+	rs5756739	G	A	-0.235249	0.0142525	0.239932	0.0561818	3.00917	0.00261962	0.0398536
BMF	KCNMA1	0.36275	0.0104189	0.789416	0	3.79882	0.000145386	0.00483796	+/+	rs816868	C	T	-0.239986	0.0151204	0.423417	0.000321085	4.36355	1.27967e-05	0.000666282
BMF	LGALS2	0.516843	3.27151e-05	0.84438	0	3.82025	0.000133319	0.00194144	+/+	rs2281098	C	G	0.300166	0.00151836	0.81743	2.22045e-16	5.22261	1.76417e-07	4.76397e-05
BMF	NT5C3B	-0.297442	0.00378586	0.174404	0.151787	2.97991	0.00288335	0.0219064	-/0	rs1865841	G	A	-0.0750952	0.31639	0.341817	8.95407e-05	3.67489	0.000237954	0.00836782
BMF	OXR1	0.484464	0.00064557	-0.616071	1.50826e-09	-6.53718	6.26915e-11	9.22385e-10	+/-	rs3110426	C	T	0.454384	3.73791e-05	-0.233879	0.0312165	-4.52722	5.97638e-06	0.000290786
BMP2K	OXR1	0.455998	0.0014483	-0.564075	6.1818e-08	-5.92713	3.08272e-09	2.32917e-08	+/-	rs3110426	C	T	0.518027	1.64543e-06	0.0575153	0.601081	-3.20703	0.00134113	0.0168055
BNIP2	OXR1	0.115605	0.444234	0.632343	6.44064e-07	2.99649	0.00273106	0.00555951	0/+	rs3110426	C	T	-0.0216541	0.852704	0.580363	5.82801e-09	4.25483	2.0921e-05	0.000726928
BNIP3	CDC42EP1	-0.32004	0.0134719	-0.854684	4.80665e-10	-4.1157	3.86003e-05	0.00145472	-/-	rs5756739	G	A	-0.0570296	0.557707	-0.524595	8.60148e-06	-3.26462	0.0010961	0.0232149
BNIP3	LGALS2	-0.463701	0.000246415	-0.936664	3.33067e-15	-5.2644	1.40646e-07	1.92393e-05	-/-	rs2281098	C	G	-0.20892	0.0292459	-0.630759	2.31787e-08	-3.30183	0.000960567	0.0231807
BOLA3	KCNMA1	0.0612586	0.67585	0.64246	3.16852e-05	3.04533	0.00232425	0.0217277	0/+	rs816868	C	T	0.125498	0.208819	-0.249265	0.00176162	-2.94843	0.00319396	0.0366552
BORCS6	KCNMA1	0.0678102	0.643399	0.591977	5.1394e-10	3.37457	0.000739308	0.0110755	0/+	rs816868	C	T	-0.386289	6.07043e-05	0.1087	0.377582	3.23575	0.00121325	0.0168801
BPNT1	COA6	0.0964297	0.553905	0.788382	5.6967e-10	4.22846	2.35295e-05	0.000285051	0/+	rs7523348	A	G	-0.236259	0.0457147	0.248604	0.0168681	3.08433	0.00204008	0.0390626
BPTF	COA6	-0.179441	0.267897	-0.664411	1.60272e-06	-2.69838	0.00696775	0.0200692	0/-	rs7523348	A	G	-0.308861	0.0082959	0.266498	0.0102339	3.69308	0.000221557	0.010478
BPTF	KCNMA1	-0.160903	0.269393	-0.607189	1.39264e-10	-2.98552	0.00283095	0.0239969	0/-	rs816868	C	T	0.0564518	0.573055	0.396173	3.34743e-07	2.80749	0.00499295	0.0494244
BPTF	OXR1	-0.157286	0.296522	0.696089	1.41939e-08	4.84952	1.23758e-06	5.58771e-06	0/+	rs3110426	C	T	-0.301144	0.00820612	0.208661	0.0553108	3.24735	0.00116487	0.0150364
BRAT1	OXR1	0.280926	0.0586007	-0.582277	1.81379e-08	-5.00246	5.66033e-07	2.26297e-06	0/-	rs3110426	C	T	0.371298	0.000959482	-0.175143	0.108879	-3.52294	0.000426784	0.00713323
BRCA1	OXR1	0.323165	0.0284776	-0.125641	0.269897	-2.41839	0.0155896	0.0247208	+/0	rs3110426	C	T	0.442127	6.37132e-05	-0.113425	0.301333	-3.65898	0.000253219	0.00474527
BRD9	CDC42EP1	-0.332132	0.0101706	-0.750497	0	-3.62763	0.00028604	0.00480522	-/-	rs5756739	G	A	0.167441	0.0832555	-0.396221	0.00119092	-3.65362	0.000258566	0.00930977
BRI3BP	OXR1	0.577378	2.65819e-05	-0.581726	1.88452e-08	-6.93618	4.02846e-12	1.09005e-10	+/-	rs3110426	C	T	0.424547	0.000132236	-0.099141	0.36667	-3.43468	0.000593244	0.00908676
BRIP1	NT5C3B	0.201927	0.0522561	-0.219457	0.0700167	-2.63997	0.00829143	0.0399826	0/0	rs1865841	G	A	0.210287	0.00460566	-0.137125	0.125737	-2.99407	0.0027528	0.0400502
BRIX1	COA6	0.465226	0.00248774	0.782032	9.65593e-10	2.38184	0.0172265	0.0417944	+/+	rs7523348	A	G	0.315557	0.00693205	0.717114	8.88178e-16	3.58458	0.00033762	0.0135469
BRPF3	AP2S1	-0.789669	8.88178e-15	-0.561997	8.23644e-09	2.60368	0.00922284	0.046621	-/-	rs7258095	A	C	-0.192534	0.0236727	0.238663	0.00384138	3.64641	0.00026593	0.0116389
BRPF3	KCNMA1	-0.280042	0.0513102	-0.74321	0	-3.68899	0.000225149	0.00581491	0/-	rs816868	C	T	-0.0164531	0.869627	-0.553478	9.81443e-07	-3.80179	0.000143653	0.00364608
BRPF3	OXR1	-0.474386	0.000866268	0.740756	5.9952e-15	7.69227	1.44551e-14	2.74464e-12	-/+	rs3110426	C	T	-0.384221	0.000611227	0.156601	0.152356	3.49813	0.000468532	0.00765873
BST1	CDC42EP1	0.128512	0.332034	0.823731	6.99524e-09	4.54188	5.57538e-06	0.000581326	0/+	rs5756739	G	A	-0.268245	0.00500234	0.292679	0.0189286	3.58079	0.000342551	0.0112949
BTBD7	OXR1	0.104667	0.488777	0.554374	2.4335e-05	2.47469	0.0133351	0.0231177	0/+	rs3110426	C	T	-0.551652	2.40497e-07	-0.0469141	0.669848	3.56588	0.000362636	0.00629207
BTF3L4	LGALS2	0.310456	0.0177004	0.641649	2.79887e-11	2.53021	0.0113993	0.0497032	+/+	rs2281098	C	G	-0.0165042	0.864747	0.495247	3.17568e-05	3.48141	0.000498774	0.0145925
BTG2	OXR1	0.273842	0.0655406	-0.326204	0.00334783	-3.24691	0.00116667	0.00231351	0/-	rs3110426	C	T	-0.537639	5.4979e-07	-0.020452	0.852613	3.6067	0.000310115	0.00557175
BTG2	RPS26	0.454554	0.000432696	-0.397636	0.0198683	-4.03017	5.57375e-05	0.000216795	+/-	rs7305461	A	C	-0.0238566	0.824382	-0.621605	2.65778e-09	-4.40563	1.05475e-05	0.0345624
BTG3	AP2S1	-0.796525	3.55271e-15	-0.452423	7.57715e-06	3.60062	0.000317459	0.00659371	-/-	rs7258095	A	C	-0.365963	1.01428e-05	0.147714	0.0762187	4.43034	9.40831e-06	0.00149448
BTG3	KCNMA1	-0.378214	0.00737358	-0.830744	0	-4.36454	1.27391e-05	0.00205402	-/-	rs816868	C	T	0.0811515	0.417465	-0.471907	4.85429e-05	-3.71989	0.000199307	0.00457661
BTG3	LGALS2	-0.369804	0.00427564	-0.904868	1.1835e-12	-4.83796	1.31176e-06	7.80071e-05	-/-	rs2281098	C	G	-0.240977	0.0115969	-0.618705	0	-3.75473	0.000173527	0.0209193
BTG3	OXR1	-0.425959	0.0031623	0.771392	3.4927e-11	7.04233	1.89054e-12	6.67452e-11	-/+	rs3110426	C	T	-0.247837	0.0308824	0.369672	0.000497778	3.98439	6.76527e-05	0.00177806
BTN3A1	NT5C3B	0.573556	1.86397e-09	-0.111611	0.361227	-4.71983	2.36037e-06	0.0041018	+/0	rs1865841	G	A	0.405002	1.70714e-08	-0.00635462	0.9437	-3.71396	0.00020404	0.00748627
BUB3	NT5C3B	0.409541	4.57484e-05	-0.0881752	0.47124	-3.23011	0.00123741	0.0143076	+/0	rs1865841	G	A	-0.107974	0.149088	-0.473209	2.198e-08	-3.45694	0.000546356	0.0145328
BYSL	COA6	0.290563	0.0689301	0.734179	3.14484e-08	2.78242	0.00539551	0.0163253	0/+	rs7523348	A	G	-0.00193329	0.987141	0.608798	1.20802e-10	4.41979	9.87953e-06	0.00191933
BZW1	CDC42EP1	-0.405287	0.00145102	-0.742855	4.44089e-16	-3.03918	0.00237222	0.017476	-/-	rs5756739	G	A	0.186366	0.0534594	-0.305229	0.0141851	-3.1297	0.00174984	0.0316144
BZW1	KCNMA1	-0.391579	0.0053966	-0.750407	0	-3.08508	0.00203497	0.0196948	-/-	rs816868	C	T	0.241683	0.0143974	-0.168834	0.0357238	-3.22899	0.00124227	0.0189395
BZW1	NT5C3B	0.280955	0.00637271	-0.247744	0.0401276	-3.3428	0.00082938	0.0118063	+/-	rs1865841	G	A	-0.0737294	0.325297	-0.398159	3.8903e-06	-2.96109	0.00306548	0.0422348
BZW1	OXR1	-0.36846	0.0117493	0.805627	1.00675e-12	7.14889	8.74813e-13	3.65462e-11	-/+	rs3110426	C	T	-0.192482	0.0957475	0.30547	0.00447079	3.1722	0.00151291	0.0183864
BZW2	COA6	0.236759	0.141313	0.733876	3.20741e-08	3.0316	0.00243262	0.00872217	0/+	rs7523348	A	G	-0.0726394	0.544263	0.588028	7.13443e-10	4.65964	3.16767e-06	0.00101833
C11orf45	AP2S1	0.79225	6.21725e-15	0.421688	3.48312e-05	-3.75878	0.000170741	0.00500698	+/+	rs7258095	A	C	0.206357	0.0151703	-0.198546	0.0166655	-3.41563	0.000636349	0.021241
C12orf4	COA6	-0.146979	0.365449	0.717374	9.00996e-08	4.57641	4.73022e-06	0.000102908	0/+	rs7523348	A	G	-0.468455	3.32549e-05	0.00659881	0.950221	3.20874	0.00133316	0.0309545
C12orf57	KCNMA1	-0.216288	0.135525	-0.609983	1.0874e-10	-2.69362	0.00706813	0.0412638	0/-	rs816868	C	T	-0.129836	0.193384	-0.465512	1.03939e-09	-2.89392	0.00380463	0.041162
C12orf60	KCNMA1	-0.176116	0.226098	0.42015	3.05247e-05	3.44647	0.000567965	0.00963953	0/+	rs816868	C	T	-0.24507	0.0130441	0.151247	0.0603003	3.11711	0.00182633	0.0248012
C14orf93	CDC42EP1	0.429576	0.000685541	0.769947	0	3.23509	0.00121606	0.0114989	+/+	rs5756739	G	A	0.0798056	0.411633	0.630191	2.40683e-08	4.11059	3.94647e-05	0.00287052
C14orf93	KCNMA1	0.175733	0.227125	0.805079	0	5.15064	2.59599e-07	0.000619934	0/+	rs816868	C	T	-0.313482	0.00133539	0.251034	0.0389334	3.63887	0.000273833	0.00569692
C14orf93	LGALS2	0.562962	4.2231e-06	0.849832	0	3.55667	0.000375583	0.00407077	+/+	rs2281098	C	G	0.443765	1.34425e-06	0.776768	4.57412e-14	3.48618	0.000489968	0.0143977
C14orf93	OXR1	0.432634	0.00267456	-0.759575	1.03394e-10	-6.94535	3.7753e-12	1.14584e-10	+/-	rs3110426	C	T	0.425503	0.000127218	-0.335241	0.001711	-4.99091	6.0097e-07	5.88417e-05
C14orf93	RPS26	0.567927	4.99183e-06	-0.337837	0.050688	-4.40539	1.05593e-05	5.40262e-05	+/0	rs7305461	A	C	-0.338045	0.00119544	0.341098	0.00274672	4.42731	9.54143e-06	0.0345624
C15orf48	AP2S1	-0.779597	3.21965e-14	-0.406711	6.95399e-05	3.66882	0.000243673	0.00587219	-/-	rs7258095	A	C	-0.14814	0.0829174	0.365929	6.00445e-06	4.43364	9.26554e-06	0.00148473
C15orf48	KCNMA1	-0.361664	0.0106686	-0.718441	8.88178e-16	-2.89452	0.00379742	0.0284852	-/-	rs816868	C	T	0.149577	0.133487	-0.436648	0.000197155	-3.8761	0.000106142	0.00294883
C15orf48	LGALS2	-0.423972	0.000911454	-0.886605	1.45384e-11	-4.15406	3.26626e-05	0.000689597	-/-	rs2281098	C	G	-0.170439	0.0764101	-0.667613	1.68775e-09	-3.94692	7.91626e-05	0.00390805
C15orf48	OXR1	-0.453246	0.00156035	0.748301	2.75282e-10	6.94305	3.8373e-12	1.1586e-10	-/+	rs3110426	C	T	-0.23829	0.0381816	0.21887	0.0441694	2.89239	0.00382322	0.0365072
C15orf61	OXR1	0.211936	0.157367	-0.275251	0.0505955	-2.37045	0.0177664	0.0299231	0/0	rs3110426	C	T	0.342679	0.00244383	-0.295308	0.00607376	-4.11084	3.94231e-05	0.00117894
C16orf58	OXR1	-0.248054	0.0964776	0.197652	0.0808045	2.3772	0.0174447	0.0274041	0/0	rs3110426	C	T	0.167635	0.14777	-0.277087	0.0102504	-2.81984	0.00480471	0.0430092
C16orf91	KCNMA1	-0.200732	0.166674	0.31054	0.00258913	2.88913	0.00386315	0.0287541	0/+	rs816868	C	T	0.203266	0.0404593	-0.290104	0.0164058	-3.16218	0.00156594	0.020302
C17orf107	OXR1	-0.323981	0.0280564	0.389856	0.000383038	3.91837	8.9149e-05	0.000220093	-/+	rs3110426	C	T	-0.459595	2.96103e-05	0.173405	0.112491	4.17595	2.96751e-05	0.000950075
C17orf58	OXR1	-0.0787178	0.60306	-0.562034	7.06089e-08	-2.91851	0.00351712	0.00634608	0/-	rs3110426	C	T	-0.52729	9.88877e-07	-0.0508362	0.644049	3.32786	0.000875156	0.012076
C18orf25	KCNMA1	-0.179727	0.21657	-0.7186	1.16458e-06	-3.14102	0.00168358	0.0187011	0/-	rs816868	C	T	-0.42426	8.83836e-06	0.148952	0.225401	3.77685	0.000158826	0.00390257
C19orf12	KCNMA1	-0.177356	0.222792	-0.613087	8.23679e-11	-2.94399	0.00324006	0.0257545	0/-	rs816868	C	T	0.385946	6.1705e-05	-0.0690363	0.575888	-2.98276	0.00285664	0.0308562
C19orf12	NT5C3B	0.291521	0.00458032	-0.123559	0.311782	-2.61895	0.00882004	0.0416125	+/0	rs1865841	G	A	0.224842	0.00240924	-0.163756	0.0669172	-3.35636	0.000789748	0.018181
C19orf12	TEFM	-0.193246	0.0288503	-0.594663	3.28374e-05	-2.66687	0.00765623	0.031528	-/-	rs216474	C	T	0.0168525	0.794649	0.954261	0.000838386	3.69023	0.000224053	0.0403356
C19orf47	NT5C3B	-0.434875	1.32534e-05	-0.000452972	0.997053	2.87207	0.00407796	0.0262166	-/0	rs1865841	G	A	-0.295907	5.50581e-05	0.0634893	0.480017	3.14006	0.00168916	0.0293527
C1QA	NT5C3B	-0.258721	0.0122777	0.242541	0.0446453	3.16066	0.0015741	0.0161242	-/+	rs1865841	G	A	0.296558	5.29219e-05	-0.164372	0.0658843	-4.01762	5.87896e-05	0.00325319
C1QA	OXR1	0.3683	0.0117887	-0.833969	2.9976e-14	-7.56039	4.01875e-14	3.77397e-12	+/-	rs3110426	C	T	0.246483	0.0318403	-0.234836	0.0305126	-3.05108	0.00228018	0.0249186
C1QB	COA6	-0.124567	0.443771	0.653382	2.71993e-06	3.94952	7.83091e-05	0.000644268	0/+	rs7523348	A	G	-0.40904	0.000360397	0.236128	0.023449	4.20898	2.56524e-05	0.00308839
C1QB	KCNMA1	0.330977	0.0201832	0.828705	7.90021e-10	3.64938	0.000262876	0.00955105	+/+	rs816868	C	T	0.196159	0.0481618	0.621914	1.50864e-08	3.31608	0.000912912	0.0137349
C1QB	OXR1	0.265871	0.0741164	-0.79475	3.33866e-12	-6.46085	1.04117e-10	1.70158e-09	0/-	rs3110426	C	T	0.0667551	0.566677	-0.438593	2.68636e-05	-3.33928	0.000839963	0.0117525
C1QC	KCNMA1	0.362632	0.0104458	0.815384	0	4.20161	2.65018e-05	0.00240981	+/+	rs816868	C	T	0.104186	0.297365	0.506186	1.06381e-05	2.83774	0.00454338	0.0424973
C1QC	OXR1	0.399839	0.00590368	-0.870691	0	-8.37907	5.33488e-17	5.95982e-14	+/-	rs3110426	C	T	0.241084	0.0359104	-0.382131	0.000307506	-4.02993	5.57936e-05	0.00154528
C1QTNF6	COA6	-0.0460353	0.77789	-0.606443	2.07283e-05	-2.86371	0.00418713	0.0134029	0/-	rs7523348	A	G	0.164303	0.167847	-0.321054	0.00180618	-3.10862	0.00187964	0.0372945
C1RL	CDC42EP1	0.306402	0.0182631	0.643384	3.12723e-11	2.58057	0.00986374	0.0446638	+/+	rs5756739	G	A	-0.306908	0.00123482	0.384154	0.00172526	4.48512	7.2872e-06	0.00101669
C1S	KCNMA1	0.287925	0.0448405	0.718305	1.182e-06	2.64052	0.00827781	0.0454582	+/+	rs816868	C	T	-0.0115048	0.908632	0.557242	7.98959e-07	4.01103	6.04552e-05	0.00200803
C1S	OXR1	0.0686071	0.650517	-0.633458	3.72505e-10	-4.2756	1.90625e-05	5.40495e-05	0/-	rs3110426	C	T	0.00467332	0.96804	-0.412558	8.72543e-05	-2.75526	0.00586456	0.0497538
C1orf109	COA6	0.149772	0.356309	0.640184	4.98329e-06	2.64745	0.00811002	0.0226582	0/+	rs7523348	A	G	-0.183841	0.12214	0.336252	0.00104882	3.34046	0.000836383	0.0234287
C1orf109	OXR1	0.30562	0.0388775	-0.413985	0.00252851	-3.60101	0.000316988	0.000795896	+/-	rs3110426	C	T	-0.343196	0.00240473	0.154946	0.0475822	3.64215	0.000270375	0.0289434
C1orf162	AP2S1	0.841393	0	0.628414	3.33715e-11	-2.91703	0.00353385	0.0250546	+/+	rs7258095	A	C	0.276244	0.00103926	-0.285148	0.000508245	-4.79913	1.59357e-06	0.000559351
C1orf162	OXR1	0.575968	2.81063e-05	-0.540181	2.77582e-07	-6.60725	3.91534e-11	6.33257e-10	+/-	rs3110426	C	T	0.316406	0.00535978	-0.118689	0.279304	-2.77723	0.00548239	0.0473748
C1orf43	OXSM	0.64459	4.37704e-07	-0.0340974	0.848181	-3.458	0.000544192	0.0366861	+/0	rs11129175	C	G	-0.286746	0.00189042	0.181771	0.0309898	3.76496	0.000166576	0.018138
C1orf52	CDC42EP1	-0.185513	0.159515	-0.716278	4.02528e-06	-3.11337	0.00184965	0.0143747	0/-	rs5756739	G	A	0.10454	0.281602	-0.503423	2.2337e-05	-4.09225	4.27214e-05	0.00298554
C20orf196	CDC42EP1	0.0606621	0.648098	0.511229	5.74307e-07	2.90532	0.00366873	0.0233153	0/+	rs5756739	G	A	-0.330842	0.000470117	0.133119	0.294343	2.96722	0.00300505	0.0429812
C20orf196	KCNMA1	0.195851	0.177443	0.662697	1.44265e-05	2.60299	0.00924141	0.0482912	0/+	rs816868	C	T	-0.408418	2.03186e-05	0.313092	0.0093312	4.74613	2.0735e-06	0.000195475
C20orf27	COA6	0.0725339	0.656476	0.673803	1.00383e-06	3.24632	0.00116907	0.00492467	0/+	rs7523348	A	G	-0.262728	0.0257719	0.227509	0.0291804	3.1209	0.001803	0.0364839
C20orf27	OXR1	0.470931	0.000956175	-0.733513	9.22455e-10	-6.89397	5.42546e-12	1.53078e-10	+/-	rs3110426	C	T	0.340734	0.00259621	-0.209703	0.0540769	-3.52846	0.000417986	0.00701511
C21orf91	KCNMA1	-0.222609	0.124196	-0.707705	1.98961e-06	-2.85052	0.00436475	0.0308193	0/-	rs816868	C	T	0.437079	4.36722e-06	-0.0680343	0.581453	-3.36223	0.000773147	0.0121475
C22orf39	OXR1	0.417047	0.00393459	-0.511308	0.000125886	-4.8035	1.55916e-06	6.84979e-06	+/-	rs3110426	C	T	0.197331	0.0875204	-0.248957	0.0215855	-2.82294	0.00475859	0.0427629
C22orf42	OXR1	0.168384	0.263304	-0.34692	0.00173484	-2.7876	0.00530998	0.00923784	0/-	rs3110426	C	T	-0.330618	0.00353421	0.290768	0.00694119	3.99543	6.45758e-05	0.00172237
C2CD2L	KCNMA1	0.232456	0.10799	0.624151	2.98535e-11	2.72587	0.0064132	0.0389382	0/+	rs816868	C	T	-0.211511	0.0328398	0.278431	0.021499	3.1366	0.00170919	0.0216284
C2CD2	OXR1	0.199092	0.184684	-0.501672	0.000176574	-3.58771	0.000333601	0.000833203	0/-	rs3110426	C	T	0.321343	0.00464808	-0.232635	0.0321515	-3.54297	0.000395651	0.00669434
C2CD5	OXR1	0.670176	3.49635e-07	-0.261101	0.0201149	-5.65104	1.59484e-08	9.71689e-08	+/-	rs3110426	C	T	0.689788	5.52358e-12	0.151862	0.165311	-4.31596	1.58909e-05	0.000592795
C2	KCNMA1	0.198388	0.171784	0.723184	4.44089e-16	3.92771	8.57588e-05	0.00401577	0/+	rs816868	C	T	0.0138377	0.89021	0.727194	2.18159e-12	5.69341	1.24528e-08	7.39912e-06
C2	OXR1	0.17745	0.238082	-0.570396	4.07242e-08	-4.33624	1.4494e-05	4.22056e-05	0/-	rs3110426	C	T	0.0887055	0.446057	-0.40843	0.000104263	-3.24807	0.00116189	0.0150051
C3orf58	COA6	0.0317775	0.845663	0.662988	1.71803e-06	3.33923	0.000840095	0.00381079	0/+	rs7523348	A	G	-0.37206	0.00129019	0.203163	0.0520963	3.72092	0.000198499	0.00971065
C3orf58	OXR1	0.430171	0.00284623	-0.474467	0.000435566	-4.64784	3.35432e-06	1.34863e-05	+/-	rs3110426	C	T	0.640346	4.69826e-10	-0.122075	0.265715	-5.4777	4.30882e-08	1.02066e-05
C4orf33	KCNMA1	0.289417	0.0436943	0.788693	0	4.2405	2.2302e-05	0.00235678	+/+	rs816868	C	T	-0.0930043	0.352507	0.439876	0.000174502	3.54136	0.000398064	0.00750127
C4orf33	OXR1	0.419142	0.00373952	-0.702371	5.4623e-13	-6.91012	4.84251e-12	1.25392e-10	+/-	rs3110426	C	T	0.405818	0.000275797	-0.0224787	0.838197	-2.81562	0.00486827	0.0434013
C4orf46	COA6	-0.448182	0.00372874	0.407818	0.00734326	3.98882	6.64029e-05	0.00057635	-/+	rs7523348	A	G	0.00418119	0.972193	0.469922	2.28972e-06	3.15327	0.00161453	0.0344791
C4orf46	FMO5	0.634052	0.00268045	-0.0694192	0.527845	-3.06835	0.00215245	0.023803	+/0	rs718369	T	C	0.843861	2.47853e-09	0.366561	9.50477e-07	-4.16051	3.17534e-05	0.0312856
C5AR1	NT5C3B	-0.642066	4.03189e-12	-0.168631	0.166019	3.64947	0.000262785	0.0075274	-/0	rs1865841	G	A	-0.354545	1.04401e-06	0.0404186	0.653173	3.50186	0.00046203	0.0129582
C5AR1	OXR1	0.282334	0.0572941	-0.513181	1.32502e-06	-4.49239	7.04279e-06	2.18031e-05	0/-	rs3110426	C	T	-0.170283	0.141385	0.307714	0.00417219	3.04493	0.00232731	0.0252744
C5AR2	OXR1	0.42248	0.00344628	-0.625178	7.32898e-10	-6.20556	5.45042e-10	5.3884e-09	+/-	rs3110426	C	T	-0.235335	0.0407131	0.205057	0.0597552	2.78305	0.00538505	0.0467732
C6orf106	COA6	0.625295	1.60449e-05	0.143241	0.365479	-2.56833	0.0102189	0.0273672	+/0	rs7523348	A	G	0.527446	1.93106e-06	0.101905	0.333748	-3.01955	0.00253154	0.0439342
C6orf48	CDC42EP1	0.355354	0.00574677	-0.455677	0.00876992	-3.77394	0.000160689	0.00331554	+/-	rs5756739	G	A	-0.0255155	0.793227	0.545723	3.10644e-06	3.96172	7.44106e-05	0.00413924
C6orf48	LGALS2	0.30108	0.0216408	-0.569093	0.000676298	-4.16967	3.05047e-05	0.000660795	+/-	rs2281098	C	G	0.327681	0.000504792	0.810876	4.44089e-16	4.91169	9.02941e-07	0.000159366
C6orf48	OXR1	-0.353872	0.0158363	0.290065	0.00951238	3.50324	0.00045964	0.000984357	-/+	rs3110426	C	T	0.225924	0.0497192	-0.293246	0.00645513	-3.30611	0.000946001	0.012815
C6orf89	OXR1	0.531796	0.000142759	-0.506637	1.89731e-06	-6.03091	1.63042e-09	1.33717e-08	+/-	rs3110426	C	T	-0.607764	5.81225e-09	-0.167881	0.12459	3.33021	0.0008678	0.0120169
C8orf33	ZNF181	-0.42594	0.0480954	0.270177	0.0270238	2.80174	0.00508283	0.0427395	-/+	rs7247952	C	T	0.596315	7.78809e-05	-0.166407	0.0366464	-4.57068	4.86146e-06	0.0258293
C9orf40	OXR1	-0.0163176	0.914287	0.449818	3.19741e-05	2.62436	0.00868108	0.0144685	0/+	rs3110426	C	T	-0.185972	0.107733	0.301581	8.69643e-05	3.53942	0.000401005	0.0314725
C9orf72	OXR1	-0.325712	0.0271808	0.821922	1.44107e-13	7.14725	8.8536e-13	3.68272e-11	-/+	rs3110426	C	T	-0.126042	0.277951	0.400756	0.0001443	3.42581	0.000612975	0.00932026
C9orf78	OXR1	0.36872	0.0116855	-0.575598	9.92376e-06	-4.9663	6.82414e-07	3.28096e-06	+/-	rs3110426	C	T	0.563681	1.14693e-07	0.000239951	0.998261	-3.96464	7.35057e-05	0.00188863
CA12	COA6	-0.170645	0.292443	-0.708946	1.48561e-07	-3.10564	0.00189865	0.00718483	0/-	rs7523348	A	G	0.432389	0.000148832	-0.0181341	0.863774	-2.99852	0.00271297	0.0458168
CA12	OXR1	-0.287064	0.0530754	0.682477	3.47141e-08	5.37732	7.56022e-08	4.71647e-07	0/+	rs3110426	C	T	-0.558235	1.60956e-07	0.204483	0.0604888	5.20567	1.93301e-07	2.91678e-05
CA13	CDC42EP1	-0.125538	0.343435	-0.630053	1.04336e-10	-3.54934	0.000386192	0.00568499	0/-	rs5756739	G	A	0.0288561	0.766884	-0.469725	9.00778e-05	-3.34547	0.000821441	0.019424
CA13	KCNMA1	-0.0141813	0.922956	-0.615632	8.27145e-05	-3.05725	0.0022338	0.0212252	0/-	rs816868	C	T	0.250683	0.0110444	-0.360924	0.00249705	-3.97194	7.12896e-05	0.00226483
CA13	LGALS2	-0.223156	0.0922167	-0.682446	4.62075e-13	-3.48945	0.000484015	0.00495743	0/-	rs2281098	C	G	-0.201719	0.0354311	-0.646993	7.63557e-09	-3.51932	0.000432659	0.0132017
CA13	OXR1	-0.138307	0.359328	0.701558	5.96412e-13	5.29054	1.21953e-07	5.84539e-07	0/+	rs3110426	C	T	-0.0967163	0.4059	0.341049	0.00140266	2.81079	0.00494203	0.043914
CAAP1	COA6	0.00351671	0.982818	0.758323	5.99346e-09	4.30833	1.64496e-05	0.000226471	0/+	rs7523348	A	G	0.217579	0.0663627	0.685652	4.68514e-14	3.8565	0.00011502	0.00716407
CAAP1	FMO5	0.380188	0.09822	-0.31412	0.00341532	-2.72198	0.00648924	0.0402497	0/-	rs718369	T	C	0.769642	4.17542e-07	0.153697	0.0460316	-4.23165	2.31983e-05	0.0312856
CACNA1A	LGALS2	0.122246	0.360631	-0.46274	0.00765776	-2.71759	0.00657599	0.0272014	0/-	rs2281098	C	G	0.407496	1.09366e-05	-0.120028	0.344801	-3.44234	0.000576715	0.0161204
CACNA2D2	CDC42EP1	-0.10584	0.424972	-0.540356	9.40912e-08	-2.87513	0.00403863	0.0248384	0/-	rs5756739	G	A	-0.30511	0.00132358	0.206572	0.0104102	4.1239	3.72514e-05	0.0170498
CACNA2D3	NT5C3B	-0.384023	0.000144647	0.0802767	0.512013	2.99412	0.00275238	0.0213403	-/0	rs1865841	G	A	-0.189133	0.0109969	0.238314	0.0072046	3.70076	0.000214951	0.00779133
CACYBP	OXR1	-0.256898	0.0848024	0.432807	6.78552e-05	3.80524	0.000141668	0.000335812	0/+	rs3110426	C	T	-0.59602	1.34432e-08	0.0496207	0.652001	4.57764	4.70248e-06	0.00024562
CADM1	OXR1	0.413682	0.00426656	-0.685828	2.79778e-08	-6.09637	1.08503e-09	1.21474e-08	+/-	rs3110426	C	T	0.535271	6.29903e-07	-0.13154	0.230137	-4.53537	5.75024e-06	0.000284394
CADM4	NT5C3B	0.307473	0.00271722	-0.125602	0.303788	-2.73989	0.00614591	0.0333873	+/0	rs1865841	G	A	-0.131718	0.0779742	0.273738	0.00192511	3.52158	0.000428987	0.0123859
CALCOCO2	NT5C3B	0.609887	8.64482e-11	-0.000763652	0.995031	-4.37811	1.19713e-05	0.0046298	+/0	rs1865841	G	A	0.332028	5.27752e-06	-0.0278133	0.757206	-3.17689	0.00148864	0.0275149
CALHM2	CDC42EP1	0.496	6.47405e-05	0.825449	0	3.63238	0.000280819	0.00475326	+/+	rs5756739	G	A	-0.309198	0.00112968	0.560682	1.44685e-06	5.9227	3.16691e-09	8.55191e-06
CALHM2	LGALS2	0.624435	1.62263e-07	0.918302	0	4.86485	1.14545e-06	7.68878e-05	+/+	rs2281098	C	G	-0.0744721	0.441527	0.672232	1.18399e-09	5.53431	3.1245e-08	1.32241e-05
CALHM2	OXR1	0.436169	0.00244423	-0.845065	6.21725e-15	-8.12538	4.45952e-16	2.27817e-13	+/-	rs3110426	C	T	0.407402	0.000259598	-0.20031	0.0660481	-3.94958	7.82888e-05	0.00196677
CALM2	AP2S1	0.887835	0	0.679973	1.7053e-13	-3.48838	0.000485965	0.00824447	+/+	rs7258095	A	C	0.301867	0.000320439	-0.0553601	0.50838	-3.05298	0.00226579	0.048637
CALM2	KCNJ10	0.311911	0.0274474	0.772553	5.08454e-10	3.31537	0.000915221	0.0497224	+/+	rs6677510	G	A	-0.347277	0.000428714	0.0016331	0.983752	2.80245	0.0050716	0.0419487
CALM2	OXR1	0.529807	0.000152799	-0.729359	1.27733e-09	-7.22581	4.98129e-13	2.41367e-11	+/-	rs3110426	C	T	0.592437	1.72467e-08	0.174446	0.110318	-3.13932	0.0016934	0.0200212
CALM3	CDC42EP1	0.239472	0.067738	0.86767	1.29246e-10	4.71792	2.38272e-06	0.000445706	0/+	rs5756739	G	A	-0.13031	0.178883	0.432274	0.000361054	3.68813	0.000225911	0.00873998
CALML4	KCNMA1	0.240891	0.0954434	0.66094	7.51399e-13	3.02198	0.0025113	0.0224311	0/+	rs816868	C	T	-0.422089	9.93141e-06	0.0580044	0.638466	3.184	0.00145256	0.0191996
CALR	CDC42EP1	0.303445	0.0194747	0.767988	0	4.05002	5.12126e-05	0.00184798	+/+	rs5756739	G	A	-0.241677	0.0117414	0.344925	0.00525082	3.76565	0.000166116	0.00717728
CALR	NT5C3B	-0.453965	4.86964e-06	0.106132	0.385423	3.67904	0.000234114	0.0071788	-/0	rs1865841	G	A	-0.327206	7.34691e-06	0.637724	0.00330869	4.19078	2.78e-05	0.0202895
CALR	TMEM237	-0.778744	1.05784e-06	-0.230142	0.0363423	3.52567	0.000422418	0.00984421	-/-	rs62193397	G	A	0.325089	0.0186964	-0.40877	2.67997e-06	-4.5505	5.35181e-06	0.0168079
CAMK1D	OXR1	0.566792	4.01579e-05	-0.244718	0.0297351	-4.67746	2.90449e-06	9.8229e-06	+/-	rs3110426	C	T	0.229697	0.0459294	-0.242721	0.0252065	-2.99246	0.00276739	0.028811
CAMK1	AP2S1	0.848944	0	0.616009	1.03031e-10	-3.19656	0.00139078	0.0142634	+/+	rs7258095	A	C	0.39479	1.65418e-06	-0.204854	0.0134476	-5.2015	1.97686e-07	0.00024265
CAMK1	CDC42EP1	0.398217	0.00178647	0.852666	5.82788e-10	3.69051	0.000223803	0.00403125	+/+	rs5756739	G	A	-0.0802912	0.408783	0.472701	8.01022e-05	3.68975	0.000224472	0.00872888
CAMK1	LGALS2	0.598699	6.89943e-07	0.943214	6.66134e-16	4.68562	2.7912e-06	0.000124018	+/+	rs2281098	C	G	0.0963536	0.318917	0.695801	1.75004e-10	4.74436	2.09168e-06	0.000291154
CAMK1	OXR1	0.373376	0.0105933	-0.797565	2.46558e-12	-7.0686	1.56504e-12	5.81405e-11	+/-	rs3110426	C	T	0.334531	0.00314045	-0.157599	0.149728	-3.14976	0.00163404	0.0195073
CAMLG	CDC42EP1	-0.111476	0.400592	-0.570036	1.23832e-08	-3.0898	0.00200292	0.0157653	0/-	rs5756739	G	A	-0.14758	0.127457	0.32702	3.69337e-05	3.83642	0.000124838	0.0259318
CAMLG	LGALS2	-0.186128	0.161839	-0.657961	5.85088e-12	-3.45599	0.000548274	0.00542722	0/-	rs2281098	C	G	0.0595375	0.538575	0.518818	1.12308e-05	3.20525	0.00134944	0.0291268
CAMLG	OXR1	-0.260318	0.0805967	0.506941	1.86617e-06	4.32364	1.53474e-05	4.44753e-05	0/+	rs3110426	C	T	0.538997	5.08275e-07	-0.041996	0.702743	-4.00684	6.1537e-05	0.00166341
CAMTA2	CDC42EP1	0.253431	0.0527777	0.79166	6.82146e-08	3.5702	0.000356702	0.0053437	0/+	rs5756739	G	A	-0.30176	0.00150448	0.41763	0.000595756	4.69769	2.63126e-06	0.000534244
CAMTA2	LGALS2	0.455612	0.000325823	0.865931	1.5531e-10	3.59419	0.000325405	0.00315815	+/+	rs2281098	C	G	-0.00994097	0.918286	0.508053	1.8228e-05	3.54705	0.000389575	0.0122043
CANT1	NT5C3B	0.293732	0.00426775	-0.232427	0.0546279	-3.32845	0.000873316	0.012122	+/0	rs1865841	G	A	-0.288859	8.40278e-05	0.0557605	0.535156	3.00832	0.00262694	0.0390413
CANT1	OXR1	-0.496152	0.000453796	0.600468	4.92913e-09	6.48802	8.69743e-11	1.20272e-09	-/+	rs3110426	C	T	-0.367857	0.00107854	0.0923303	0.400663	2.97384	0.00294096	0.0302083
CAP1	OXR1	-0.0488855	0.746979	0.386885	0.00503889	2.17673	0.0295011	0.0471438	0/+	rs3110426	C	T	-0.365249	0.00117757	0.239891	0.0270127	3.90011	9.61494e-05	0.00230179
CAPN2	CDC42EP1	0.0999583	0.451296	-0.500766	0.00350977	-2.84389	0.00445671	0.0251454	0/-	rs5756739	G	A	0.152322	0.115544	-0.346865	0.00498535	-3.20143	0.00136749	0.0269349
CAPN2	LGALS2	0.0343656	0.797874	-0.685292	1.50799e-05	-3.80589	0.000141298	0.00184764	0/-	rs2281098	C	G	-0.0255856	0.791715	-0.584655	3.92202e-07	-4.00672	6.15687e-05	0.00327284
CAPN7	PRRC2C	0.0970716	0.720616	0.773344	0	3.13402	0.00172426	0.0491991	0/+	rs2421811	A	T	0.831688	2.97347e-06	0.114732	0.116925	-4.3675	1.25678e-05	0.0344539
CAPZA2	KCNMA1	0.173155	0.234122	0.661482	1.51495e-05	2.69567	0.00702475	0.0410258	0/+	rs816868	C	T	-0.196589	0.0476637	0.254896	0.0359277	2.88035	0.0039724	0.0387119
CAPZB	KCNMA1	0.207756	0.15202	0.647255	3.1346e-12	3.08241	0.00205335	0.0198115	0/+	rs816868	C	T	-0.0126465	0.899609	0.417955	0.000390442	2.86803	0.00413031	0.0398481
CAPZB	LGALS2	0.538858	1.27829e-05	0.817605	0	3.14609	0.00165467	0.0122765	+/+	rs2281098	C	G	0.0699228	0.469997	0.552443	2.21402e-06	3.43387	0.000595031	0.0164049
CAPZB	OXR1	0.395797	0.00647469	-0.770186	3.9134e-11	-6.85532	7.11529e-12	1.88936e-10	+/-	rs3110426	C	T	0.452595	4.04556e-05	-0.0432358	0.694396	-3.30125	0.000962543	0.0130028
CARD19	AP2S1	-0.77164	8.4821e-14	-0.393579	0.00012418	3.64284	0.000269645	0.00616558	-/-	rs7258095	A	C	0.129897	0.128888	0.760728	5.0283e-09	4.77086	1.83443e-06	0.0154456
CARD19	KCNJ10	-0.702942	1.26074e-08	-0.926044	0	-3.56411	0.000365097	0.0435989	-/-	rs6677510	G	A	0.240825	0.0163415	-0.482373	3.1065e-05	-4.80441	1.55207e-06	0.000746978
CARD19	KCNMA1	-0.319941	0.0250237	-0.749488	2.20859e-07	-2.78115	0.0054166	0.0354755	-/-	rs816868	C	T	0.106557	0.286447	-0.569344	4.0523e-07	-4.72003	2.35816e-06	0.000211368
CARD19	LGALS2	-0.558621	5.18847e-06	-0.80905	0	-2.83805	0.00453902	0.0253085	-/-	rs2281098	C	G	-0.385333	3.51009e-05	-0.86558	0	-5.65538	1.55506e-08	8.07555e-06
CARD19	OXR1	-0.462379	0.00121563	0.65865	1.48889e-07	6.14722	7.88516e-10	9.22393e-09	-/+	rs3110426	C	T	-0.380564	0.000695731	0.277501	0.0101327	4.26119	2.03338e-05	0.000709422
CARD8	KCNMA1	-0.189514	0.192164	-0.732518	5.66188e-07	-3.22471	0.00126102	0.016565	0/-	rs816868	C	T	0.0979267	0.327492	-0.376254	0.00156572	-3.09398	0.00197488	0.0238603
CARD9	AP2S1	0.785608	1.5099e-14	0.461445	4.70505e-06	-3.35761	0.000786191	0.0104203	+/+	rs7258095	A	C	0.241539	0.00431708	-0.280001	0.000647332	-4.4431	8.86722e-06	0.00147809
CARD9	KCNMA1	0.359627	0.0111506	0.698122	1.02141e-14	2.6828	0.00730093	0.0419649	+/+	rs816868	C	T	-0.10526	0.292386	0.384866	0.00119257	3.20348	0.00135775	0.0182682
CARD9	OXR1	0.425984	0.00316033	-0.790973	4.97891e-12	-7.28188	3.29206e-13	1.73945e-11	+/-	rs3110426	C	T	0.477289	1.30428e-05	-0.232661	0.0321315	-4.70103	2.58849e-06	0.000161059
CASC4	CDC42EP1	-0.0349205	0.792882	0.622187	0.000143575	3.33728	0.000846026	0.00869372	0/+	rs5756739	G	A	-0.0942491	0.331932	0.368313	0.00274929	2.98779	0.00281003	0.0415109
CASP10	CDC42EP1	0.512682	3.30394e-05	0.865428	0	4.31606	1.58841e-05	0.00101063	+/+	rs5756739	G	A	0.476744	1.82915e-07	0.0452896	0.578285	-3.7208	0.000198589	0.0332378
CASP1	CDC42EP1	-0.184159	0.162635	-0.683167	1.64142e-05	-2.83567	0.00457291	0.0255886	0/-	rs5756739	G	A	0.418775	6.46744e-06	-0.188542	0.135692	-3.957	7.58976e-05	0.00417421
CASP2	CDC42EP1	-0.0981301	0.459657	0.592279	0.000355297	3.40772	0.000655075	0.00751616	0/+	rs5756739	G	A	-0.0925352	0.340838	0.368227	0.00275604	2.97644	0.0029162	0.0423155
CASP2	LGALS2	0.0184443	0.890698	0.724331	2.77571e-06	3.91416	9.07201e-05	0.00137754	0/+	rs2281098	C	G	0.0535056	0.580558	0.579338	5.28639e-07	3.78267	0.000155154	0.00636745
CASP4	AP2S1	-0.768528	1.22791e-13	-0.518063	1.69863e-07	2.65296	0.00797896	0.0424748	-/-	rs7258095	A	C	-0.305986	0.000262481	0.162654	0.0506193	3.99496	6.47039e-05	0.0048267
CASP4	CDC42EP1	-0.283219	0.0297338	-0.661689	5.41434e-12	-2.91097	0.0036031	0.0230763	-/-	rs5756739	G	A	0.0519058	0.593685	-0.422732	0.000501657	-3.12424	0.00178265	0.0319647
CASP4	KCNMA1	-0.355552	0.0121716	-0.751406	0	-3.32832	0.000873722	0.0120752	-/-	rs816868	C	T	0.573471	2.98126e-10	-0.236108	0.0525747	-5.59581	2.19591e-08	1.02239e-05
CASP4	LGALS2	-0.462379	0.000258041	-0.814838	0	-3.6863	0.000227543	0.00288861	-/-	rs2281098	C	G	-0.126499	0.189949	-0.633499	1.93048e-08	-3.85827	0.000114193	0.00511389
CASP4	NT5C3B	0.326203	0.00141781	-0.193796	0.11059	-3.30038	0.00096555	0.0127509	+/0	rs1865841	G	A	0.161504	0.0303149	-0.251221	0.0045468	-3.57489	0.000350377	0.0109179
CASP4	OXR1	-0.522412	0.000196	0.652788	7.07345e-11	7.12591	1.03394e-12	4.1147e-11	-/+	rs3110426	C	T	-0.463179	2.51707e-05	0.224266	0.0390768	4.53341	5.80395e-06	0.000286526
CASP5	OXR1	-0.288376	0.0519499	0.540319	4.26495e-05	4.29292	1.76342e-05	5.9684e-05	0/+	rs3110426	C	T	-0.289283	0.0112589	0.261083	0.0158026	3.5115	0.000445587	0.00736184
CASP8	OXR1	0.281676	0.0579013	-0.404035	0.000221931	-3.76244	0.000168262	0.000392997	0/-	rs3110426	C	T	-0.237791	0.0386001	0.215416	0.0477102	2.86657	0.00414949	0.0386522
CAT	AP2S1	0.850519	0	0.537283	4.76566e-08	-3.9384	8.20258e-05	0.00360378	+/+	rs7258095	A	C	-0.098836	0.248777	-0.455024	8.93027e-09	-3.25987	0.00111463	0.0307451
CAT	COA6	-0.241848	0.13271	0.69647	3.01899e-07	4.82428	1.4051e-06	5.52453e-05	0/+	rs7523348	A	G	-0.68635	2.84117e-11	-0.168384	0.108609	4.18337	2.87217e-05	0.00329128
CAT	KCNMA1	0.340432	0.0166894	0.816997	0	4.36772	1.25549e-05	0.00204734	+/+	rs816868	C	T	0.0626244	0.531777	0.403602	1.91527e-07	2.828	0.00468405	0.0471294
CAT	LGALS2	0.436565	0.00061245	0.870427	0	4.98574	6.17254e-07	5.0845e-05	+/+	rs2281098	C	G	0.338993	0.000311235	0.700301	1.18974e-10	3.20416	0.00135459	0.0291934
CAT	OXR1	0.496949	0.000442814	-0.657091	4.80762e-11	-6.9851	2.84655e-12	8.2751e-11	+/-	rs3110426	C	T	0.544434	3.69936e-07	0.0430586	0.695587	-3.52577	0.000422258	0.00706484
CBLB	OXR1	0.197571	0.18813	-0.645243	3.19596e-07	-4.6068	4.08907e-06	1.61457e-05	0/-	rs3110426	C	T	0.0872066	0.45381	-0.440919	2.40648e-05	-3.48506	0.000492031	0.00794191
CBLL1	OXSM	0.649759	3.29618e-07	-0.0071943	0.967789	-3.38011	0.000724556	0.0418157	+/0	rs11129175	C	G	0.0361652	0.701188	0.450729	2.04081e-08	3.53382	0.000409599	0.028087
CBR1	KCNMA1	0.139558	0.338882	0.613931	7.6342e-11	3.16498	0.00155091	0.0168915	0/+	rs816868	C	T	0.0520451	0.60341	0.586263	1.49713e-07	3.88281	0.000103255	0.00290449
CBR1	OXR1	0.297657	0.0445327	-0.680796	3.86399e-08	-5.41754	6.04262e-08	3.85427e-07	+/-	rs3110426	C	T	0.387834	0.000537046	-0.216123	0.0469673	-3.90785	9.31213e-05	0.00224322
CBR4	COA6	-0.317569	0.0458448	0.734439	3.09227e-08	5.52185	3.3545e-08	1.04929e-05	-/+	rs7523348	A	G	-0.296045	0.0115719	0.329131	0.00135766	4.03383	5.48755e-05	0.00470431
CBR4	KCNMA1	0.272394	0.0582892	0.747555	0	3.78842	0.000151606	0.00492955	0/+	rs816868	C	T	-0.123793	0.21512	0.377102	0.00152482	3.26422	0.00109765	0.0157581
CBR4	LGALS2	0.382747	0.00302415	0.789666	0	3.8378	0.000124141	0.00185618	+/+	rs2281098	C	G	0.0205879	0.831726	0.559794	1.51557e-06	3.80777	0.000140227	0.00597271
CBR4	OXR1	0.505803	0.000335949	-0.619781	1.1272e-09	-6.71679	1.85773e-11	3.46717e-10	+/-	rs3110426	C	T	0.483856	9.50818e-06	0.0724888	0.509712	-2.83	0.00465473	0.0421517
CBWD3	CDC42EP1	0.131961	0.319108	-0.546107	0.00122369	-3.25883	0.00111873	0.010384	0/-	rs5756739	G	A	0.336192	0.00037471	-0.187415	0.138089	-3.35086	0.000805602	0.019303
CBX4	KCNMA1	-0.231843	0.10895	-0.776965	4.06487e-08	-3.48198	0.000497726	0.011841	0/-	rs816868	C	T	-0.0474001	0.636154	-0.511454	8.3012e-06	-3.24013	0.00119477	0.016691
CBX6	AP2S1	0.803077	1.33227e-15	0.542801	3.25995e-08	-2.9887	0.00280167	0.0217568	+/+	rs7258095	A	C	0.0825363	0.335845	-0.291212	0.000379927	-3.18297	0.00145771	0.0366177
CCDC102B	CDC42EP1	-0.0657289	0.620878	0.592975	0.000348231	3.26982	0.00107617	0.0101823	0/+	rs5756739	G	A	-0.204597	0.0336684	0.285721	0.000343431	3.94074	8.12295e-05	0.0221061
CCDC106	OXR1	0.352229	0.0163645	-0.741614	4.80438e-10	-6.29622	3.04997e-10	4.08054e-09	+/-	rs3110426	C	T	0.433591	9.12804e-05	-0.397044	0.00016839	-5.49634	3.87758e-08	9.78601e-06
CCDC106	ZNF181	-0.649328	0.00107549	0.160523	0.194411	3.58287	0.000339841	0.0245863	-/0	rs7247952	C	T	0.606147	5.50092e-05	-0.0812309	0.310284	-4.19044	2.78413e-05	0.0303059
CCDC107	AVL9	0.360129	0.00275844	-0.474746	0.0123423	-3.73173	0.000190171	0.0129316	+/-	rs12673921	G	A	0.0172783	0.838856	0.633621	7.54775e-05	3.62464	0.000289359	0.045748
CCDC112	KCNMA1	0.250273	0.0828465	0.76655	0	4.16434	3.12249e-05	0.00250461	0/+	rs816868	C	T	-0.199412	0.0444975	0.423895	0.000315584	4.10012	4.12944e-05	0.00154021
CCDC112	OXR1	0.560924	5.01745e-05	-0.670248	1.41851e-11	-7.57439	3.6083e-14	4.47887e-12	+/-	rs3110426	C	T	0.553955	2.09189e-07	0.0401076	0.715525	-3.62886	0.000284673	0.00518362
CCDC12	OXR1	0.277686	0.061698	-0.773394	2.88776e-11	-6.2574	3.91461e-10	5.06825e-09	0/-	rs3110426	C	T	0.14345	0.216366	-0.441703	2.31839e-05	-3.84545	0.000120333	0.00272835
CCDC15	OXR1	0.44854	0.00176984	-0.379314	0.000565871	-4.62274	3.78705e-06	1.24536e-05	+/-	rs3110426	C	T	0.508181	2.7816e-06	-0.00547499	0.960338	-3.51582	0.000438402	0.00727634
CCDC170	ADH5	-0.240515	0.0195401	0.232902	0.0559623	2.97154	0.00296314	0.0436191	-/0	rs2034696	C	G	-0.300796	5.23862e-05	0.106312	0.237998	3.52388	0.000425281	0.0466477
CCDC18	OXR1	-0.20437	0.173076	0.411873	0.0001624	3.38088	0.00072253	0.00149081	0/+	rs3110426	C	T	-0.241822	0.0353299	0.22938	0.0347115	2.98444	0.00284095	0.0294055
CCDC25	AP2S1	0.746116	1.49258e-12	0.443169	1.2183e-05	-2.92203	0.00347754	0.0248124	+/+	rs7258095	A	C	0.140635	0.09992	-0.230914	0.00520009	-3.13399	0.00172444	0.0406757
CCDC25	COA6	-0.208701	0.196228	0.664243	1.61596e-06	4.41047	1.03145e-05	0.000167691	0/+	rs7523348	A	G	-0.150831	0.205981	0.480128	1.27794e-06	4.20906	2.56432e-05	0.00308839
CCDC25	KCNMA1	0.254222	0.0779515	0.756484	1.46582e-07	3.16265	0.0015634	0.0181122	0/+	rs816868	C	T	-0.0997663	0.318443	0.350538	7.76552e-06	3.60939	0.000306918	0.00718823
CCDC59	AP2S1	-0.759547	3.45057e-13	-0.34892	0.000750426	3.77811	0.000158024	0.00487715	-/-	rs7258095	A	C	-0.159082	0.0623671	0.254821	0.00198067	3.50235	0.000461174	0.0167612
CCDC59	CDC42EP1	-0.306495	0.018226	-0.745391	4.44089e-16	-3.72545	0.000194964	0.0038089	-/-	rs5756739	G	A	-0.112465	0.246516	-0.582356	4.46544e-07	-3.43551	0.00059144	0.0159394
CCDC61	OXR1	0.205329	0.171024	-0.667918	1.76872e-11	-5.32043	1.03523e-07	5.06284e-07	0/-	rs3110426	C	T	0.292723	0.0102855	-0.182863	0.0939123	-3.02324	0.00250085	0.0266823
CCDC69	CDC42EP1	0.153694	0.245151	0.717732	1.06581e-14	4.31499	1.59608e-05	0.00101063	0/+	rs5756739	G	A	-0.265362	0.00551036	0.240638	0.0554406	3.21339	0.00131177	0.0261812
CCDC6	OXR1	0.491497	0.000522982	-0.401246	0.000247552	-5.04741	4.47842e-07	1.84419e-06	+/-	rs3110426	C	T	0.248902	0.030146	-0.301891	0.00498627	-3.51639	0.000437454	0.00726955
CCDC91	CDC42EP1	-0.44571	0.000403616	-0.802747	3.25352e-08	-2.74044	0.00613566	0.0306881	-/-	rs5756739	G	A	0.141032	0.145426	-0.318648	0.0102815	-2.93264	0.00336098	0.0465196
CCDC91	NT5C3B	0.309634	0.00252596	-0.110313	0.366873	-2.65896	0.00783815	0.0385863	+/0	rs1865841	G	A	-0.0481589	0.520879	-0.386838	7.66152e-06	-3.06574	0.0021713	0.0347563
CCDC93	COA6	0.123526	0.447621	-0.74275	1.78282e-08	-4.70923	2.48653e-06	7.35148e-05	0/-	rs7523348	A	G	0.38114	0.000956211	-0.0966216	0.359543	-3.10668	0.00189203	0.0374205
CCDC93	LGALS2	-0.527085	2.13018e-05	-0.889553	0	-4.79489	1.62761e-06	9.98306e-05	-/-	rs2281098	C	G	-0.0347153	0.720068	-0.740402	2.70761e-12	-5.70371	1.17225e-08	6.73518e-06
CCDC96	KCNMA1	-0.0816514	0.577024	0.609631	0.000101309	3.43262	0.000597774	0.0126052	0/+	rs816868	C	T	-0.0228255	0.819868	-0.438771	0.000181975	-2.80551	0.00502368	0.0456993
CCL20	AP2S1	-0.783054	2.08722e-14	-0.422029	3.42737e-05	3.61122	0.000304763	0.00650272	-/-	rs7258095	A	C	-0.154078	0.0711786	0.362799	7.30424e-06	4.45416	8.42219e-06	0.0014494
CCL20	KCNMA1	-0.332724	0.019495	-0.793586	0	-4.04843	5.15627e-05	0.00316251	-/-	rs816868	C	T	0.180072	0.0701322	-0.558513	7.44909e-07	-5.09092	3.56322e-07	6.24814e-05
CCL20	LGALS2	-0.423431	0.000926822	-0.901598	0	-5.91732	3.27233e-09	1.96843e-06	-/-	rs2281098	C	G	-0.510248	1.44743e-08	-0.843002	0	-4.15904	3.19594e-05	0.00207459
CCL20	OXR1	-0.51156	0.000279584	0.742379	4.88498e-15	7.9686	1.60481e-15	8.09655e-13	-/+	rs3110426	C	T	-0.474188	1.51077e-05	0.405591	0.000117692	5.87751	4.16477e-09	2.49923e-06
CCL23	CDC42EP1	0.280443	0.0314435	0.718922	3.56782e-06	2.698	0.00697564	0.033468	+/+	rs5756739	G	A	-0.127048	0.190101	0.379499	0.00198316	3.27485	0.00105717	0.0226749
CCL7	COA6	0.126503	0.436667	0.587371	4.32686e-05	2.38114	0.0172593	0.0418569	0/+	rs7523348	A	G	0.397218	0.000550636	-0.0801274	0.447692	-3.12117	0.00180132	0.0364839
CCL7	KCNMA1	-0.0522992	0.721176	0.40551	6.07102e-05	2.65748	0.00787276	0.0439123	0/+	rs816868	C	T	-0.0898324	0.36924	-0.596813	7.81454e-08	-3.74655	0.000179285	0.00425806
CCL7	LGALS2	-0.0594572	0.657514	0.539613	0.00143598	2.88964	0.00385683	0.0186118	0/+	rs2281098	C	G	-0.133456	0.166524	-0.678427	7.2862e-10	-4.30552	1.66591e-05	0.00132703
CCL8	OXR1	0.0984337	0.515162	-0.527754	6.89866e-05	-3.26603	0.00109068	0.00243342	0/-	rs3110426	C	T	0.312471	0.0059944	-0.178828	0.101519	-3.13242	0.00173374	0.0203556
CCM2	TIPRL	0.516989	0.0335788	-0.443286	8.57788e-05	-3.58143	0.00034172	0.0304025	+/-	rs4656569	A	G	-0.72955	7.80669e-05	-0.0613769	0.437818	3.65141	0.000260803	0.0258361
CCNA1	COA6	0.258316	0.107535	-0.467844	0.00178275	-3.3622	0.000773231	0.00355477	0/-	rs7523348	A	G	-0.0372073	0.756336	0.434069	1.54047e-05	3.13042	0.00174559	0.0359832
CCNA1	KCNMA1	-0.140958	0.334008	-0.655254	1.37268e-12	-3.53844	0.000402497	0.00800145	0/-	rs816868	C	T	0.483014	2.72316e-07	-0.0923539	0.453825	-3.88071	0.000104151	0.00291704
CCNB1IP1	COA6	0.356505	0.0239456	-0.249542	0.110994	-2.73557	0.00622726	0.0183486	+/0	rs7523348	A	G	-0.00756301	0.949725	0.467132	2.67682e-06	3.2042	0.00135439	0.0312064
CCNB1IP1	NT5C3B	0.611121	7.73499e-11	0.162974	0.180898	-3.37084	0.000749405	0.011257	+/0	rs1865841	G	A	0.573389	0	0.0843335	0.347792	-4.83888	1.30572e-06	0.000274049
CCND2	COA6	0.279435	0.0807701	-0.326083	0.0350772	-2.72558	0.00641887	0.0188174	0/-	rs7523348	A	G	-0.0985217	0.410304	0.453914	5.508e-06	3.66868	0.000243809	0.0110282
CCND2	NT5C3B	0.478804	1.20515e-06	-0.0861882	0.48133	-3.75073	0.00017632	0.00685749	+/0	rs1865841	G	A	0.366916	4.05777e-07	-0.0823227	0.359448	-3.98139	6.85144e-05	0.00362067
CCND3	LGALS2	0.221998	0.0939633	0.828085	4.95822e-09	4.16691	3.08756e-05	0.000666415	0/+	rs2281098	C	G	-0.343542	0.000254887	-0.725165	1.23206e-11	-3.48673	0.000488957	0.0143977
CCND3	OXR1	0.372264	0.0108457	-0.305801	0.00613129	-3.70476	0.000211595	0.000484318	+/-	rs3110426	C	T	-0.181774	0.116061	0.322504	0.00261092	3.22067	0.00127892	0.0161912
CCNE2	CDC42EP1	-0.43768	0.000527098	-0.814823	0	-3.87561	0.000106359	0.0026794	-/-	rs5756739	G	A	-0.0396001	0.684076	-0.532281	5.98549e-06	-3.43939	0.00058302	0.0158071
CCNE2	LGALS2	-0.419474	0.00104667	-0.8483	0	-4.61849	3.86545e-06	0.000180476	-/-	rs2281098	C	G	-0.266275	0.00513161	-0.672638	1.14728e-09	-3.37688	0.000733119	0.0192392
CCNE2	OXR1	-0.147851	0.326799	0.642299	1.76801e-10	4.77414	1.80474e-06	6.38311e-06	0/+	rs3110426	C	T	-0.30481	0.00742262	0.415345	7.72697e-05	4.70351	2.5573e-06	0.000160598
CCNF	OXR1	-0.0665357	0.660419	0.612502	1.78096e-06	3.7126	0.000205139	0.000537057	0/+	rs3110426	C	T	-0.231381	0.0443163	0.212005	0.0514324	2.80221	0.00507539	0.0448187
CCNG2	CDC42EP1	-0.398595	0.0017669	-0.740532	4.44089e-16	-3.05545	0.00224726	0.0169629	-/-	rs5756739	G	A	-0.384354	4.01271e-05	0.216267	0.086087	3.88161	0.000103766	0.00515093
CCNG2	LGALS2	-0.538458	1.30105e-05	-0.88874	1.10942e-11	-3.54667	0.000390135	0.00360858	-/-	rs2281098	C	G	-0.173604	0.0710257	0.377803	0.00208536	3.56467	0.000364315	0.0117119
CCNH	KCNMA1	-0.351665	0.0132188	-0.748495	2.33843e-07	-2.61597	0.00889742	0.0473319	-/-	rs816868	C	T	0.206312	0.0374878	-0.437956	0.000187668	-4.25336	2.10585e-05	0.000977086
CCNH	OXR1	-0.326573	0.0267538	0.698252	8.49321e-13	6.30356	2.90891e-10	3.20841e-09	-/+	rs3110426	C	T	-0.522986	1.25519e-06	-0.0409185	0.710027	3.35269	0.000800301	0.0113089
CCP110	OXR1	0.437662	0.00235227	-0.0924297	0.41784	-2.94528	0.0032266	0.00587474	+/0	rs3110426	C	T	0.657599	1.09452e-10	0.150987	0.167791	-3.95501	7.65317e-05	0.0019432
CCR2	AP2S1	0.789558	8.88178e-15	0.497034	6.2564e-07	-3.14317	0.00167126	0.0159284	+/+	rs7258095	A	C	-0.0134568	0.87552	-0.373558	3.69279e-06	-3.15368	0.00161224	0.038951
CCR2	KCNMA1	0.413225	0.00316711	0.772954	0	3.23878	0.00120044	0.0144645	+/+	rs816868	C	T	-0.196834	0.0473816	0.293851	0.0150079	3.14587	0.00165596	0.0211131
CCR2	LGALS2	0.424373	0.000900176	0.868414	0	5.02439	5.05048e-07	4.42723e-05	+/+	rs2281098	C	G	0.212465	0.0265537	0.608469	9.62513e-08	3.05357	0.00226139	0.0418838
CCR2	OXR1	0.522323	0.000196577	-0.613986	1.7735e-09	-6.78544	1.15733e-11	2.43944e-10	+/-	rs3110426	C	T	0.213538	0.0640037	-0.22496	0.0384584	-2.77009	0.00560405	0.0481335
CCR3	KCNMA1	0.161069	0.268894	0.620606	4.15059e-11	3.10317	0.00191459	0.0189206	0/+	rs816868	C	T	-0.242544	0.0140425	0.282784	0.0194614	3.37117	0.000748507	0.0118866
CCR3	LGALS2	0.409331	0.00141999	0.745096	2.22045e-16	3.03122	0.0024357	0.0163521	+/+	rs2281098	C	G	0.350105	0.000190042	0.774448	6.03961e-14	4.14279	3.43113e-05	0.0021851
CCR3	OXR1	0.443565	0.00201807	-0.619063	1.28224e-06	-5.71568	1.09268e-08	8.84553e-08	+/-	rs3110426	C	T	0.373411	0.000892408	-0.107042	0.329526	-3.10619	0.00189513	0.0217585
CCRL2	OXR1	-0.501717	0.000381973	0.61267	1.96323e-09	6.62801	3.40235e-11	5.63694e-10	-/+	rs3110426	C	T	-0.476644	1.34493e-05	-0.027074	0.805714	3.05472	0.0022527	0.0247084
CCSAP	LGALS2	0.199309	0.133629	0.656472	4.50084e-05	2.5473	0.0108559	0.0393752	0/+	rs2281098	C	G	0.0769251	0.426589	0.521097	1.01149e-05	3.11599	0.0018333	0.0361626
CCSAP	OXR1	0.691605	1.02578e-07	-0.348727	0.00163464	-6.36724	1.92464e-10	2.30309e-09	+/-	rs3110426	C	T	0.649977	2.10732e-10	0.0586086	0.59417	-4.45316	8.46143e-06	0.000374578
CCSER2	COA6	0.205631	0.20304	-0.513988	0.000498181	-3.38455	0.000712941	0.00333644	0/-	rs7523348	A	G	-0.248755	0.0351126	0.328151	0.00140611	3.70844	0.000208543	0.0100383
CCSER2	OXR1	-0.360076	0.0139708	0.742369	4.51555e-10	6.34701	2.19535e-10	3.08623e-09	-/+	rs3110426	C	T	-0.395368	0.000408084	0.117289	0.285052	3.33081	0.000865937	0.0120163
CCT6A	OXR1	0.289683	0.0508492	-0.3106	0.0265328	-2.95003	0.00317745	0.00637692	0/-	rs3110426	C	T	-0.367318	0.00109838	0.0938736	0.392802	2.97964	0.00288587	0.0297102
CCT7	STAT6	-0.540539	8.77401e-05	0.0987046	0.357435	3.79788	0.000145937	0.0330789	-/0	rs703817	C	T	0.382819	0.000213445	-0.25504	0.0272252	-4.15773	3.21419e-05	0.00343067
CCT8	COA6	0.840094	1.21849e-11	0.481804	0.00123492	-3.03345	0.00241776	0.00868682	+/+	rs7523348	A	G	-0.137742	0.248567	0.362932	0.00037717	3.23489	0.0012169	0.0292951
CCT8	OXR1	-0.214558	0.152175	0.411487	0.000164942	3.43429	0.000594105	0.00124322	0/+	rs3110426	C	T	-0.351038	0.00187628	0.132332	0.0911912	3.54169	0.000397574	0.0314725
CD101	OXR1	0.608803	7.14844e-06	-0.53075	4.86662e-07	-6.80317	1.02344e-11	2.23557e-10	+/-	rs3110426	C	T	0.428012	0.000114874	-0.12596	0.250688	-3.62981	0.000283631	0.00516813
CD163L1	AP2S1	0.856271	0	0.463434	4.22826e-06	-4.65592	3.2253e-06	0.0013811	+/+	rs7258095	A	C	0.374066	6.19888e-06	-0.00492561	0.953112	-3.31152	0.000927892	0.0275047
CD163L1	OXR1	0.394737	0.00663213	-0.610144	2.38301e-09	-5.90361	3.55624e-09	2.63101e-08	+/-	rs3110426	C	T	0.488551	7.55501e-06	-0.0692301	0.528972	-3.75039	0.000176557	0.00362841
CD163	NT5C3B	-0.466435	2.44887e-06	0.0934988	0.44478	3.69793	0.000217364	0.00700942	-/0	rs1865841	G	A	-0.328313	6.81277e-06	0.630624	0.00379457	4.15004	3.32424e-05	0.0208762
CD1C	OXR1	0.353811	0.0158556	-0.325229	0.00344926	-3.70644	0.000210191	0.000481457	+/-	rs3110426	C	T	-0.382299	0.00065439	0.0951518	0.386362	3.09598	0.00196166	0.0223511
CD1D	COA6	-0.397395	0.0111113	0.272203	0.0811701	3.04927	0.00229399	0.0083379	-/0	rs7523348	A	G	-0.366888	0.00152444	0.181132	0.0840012	3.54096	0.000398681	0.0148907
CD1D	KCNMA1	0.190252	0.190406	0.6517	1.98686e-12	3.22512	0.00125922	0.0148523	0/+	rs816868	C	T	-0.0493113	0.622591	0.413117	0.000463027	3.06132	0.00220365	0.0258113
CD209	OXR1	0.432602	0.00267674	-0.0539012	0.637076	-2.70955	0.0067374	0.0114548	+/0	rs3110426	C	T	-0.0464327	0.690411	0.439845	2.53209e-05	3.22222	0.00127201	0.0161133
CD226	OXR1	0.301664	0.0416088	-0.324458	0.00353137	-3.39565	0.000684654	0.00141704	+/-	rs3110426	C	T	-0.490408	6.89151e-06	0.265759	0.0139607	5.02682	4.98687e-07	5.31102e-05
CD274	NT5C3B	0.362034	0.000362647	-0.11467	0.348132	-3.05078	0.0022825	0.0194224	+/0	rs1865841	G	A	0.22147	0.0028097	-0.253637	0.00416075	-4.12734	3.66985e-05	0.00241005
CD274	OXR1	-0.465941	0.00110077	0.687055	2.5835e-08	6.41617	1.3975e-10	2.13237e-09	-/+	rs3110426	C	T	-0.450049	4.52433e-05	-0.0158554	0.885481	2.91398	0.00356847	0.0347254
CD300A	CDC42EP1	0.157635	0.233112	0.648689	5.93038e-05	2.68413	0.00727193	0.0342879	0/+	rs5756739	G	A	0.224035	0.019761	-0.428631	0.00040983	-4.26191	2.02685e-05	0.00191107
CD300A	LGALS2	0.209479	0.114524	0.734889	1.67157e-06	3.16639	0.00154343	0.00972572	0/+	rs2281098	C	G	0.173906	0.070527	-0.501446	2.43404e-05	-4.52326	6.08952e-06	0.000639249
CD300C	OXR1	0.232063	0.12069	-0.26161	0.0198648	-2.64225	0.00823565	0.0137804	0/-	rs3110426	C	T	-0.515895	1.84607e-06	0.0995074	0.364893	4.16721	3.08351e-05	0.000978462
CD320	NT5C3B	0.653939	1.18505e-12	0.143597	0.239145	-3.93412	8.35028e-05	0.00551048	+/0	rs1865841	G	A	0.52785	2.66454e-14	-0.010271	0.909122	-5.0894	3.59202e-07	0.000131499
CD36	AP2S1	0.868311	0	0.502441	4.51173e-07	-4.63248	3.61309e-06	0.0013811	+/+	rs7258095	A	C	-0.0162466	0.84999	-0.477804	1.22277e-09	-4.19184	2.76702e-05	0.00278808
CD36	CDC42EP1	0.45283	0.000316788	0.874065	0	4.97125	6.65239e-07	0.000289009	+/+	rs5756739	G	A	0.114911	0.236327	0.568012	9.81348e-07	3.28696	0.00101274	0.0221029
CD36	KCNMA1	0.380291	0.00703014	0.800771	0	3.8568	0.000114881	0.00444737	+/+	rs816868	C	T	-0.477792	3.81124e-07	-0.0292399	0.812891	3.07482	0.00210627	0.0250169
CD36	LGALS2	0.569088	3.14251e-06	0.935066	0	6.04534	1.49092e-09	1.29544e-06	+/+	rs2281098	C	G	0.284826	0.0026837	0.855649	0	6.12252	9.21055e-10	1.1571e-06
CD36	NT5C3B	-0.394848	8.97806e-05	0.159515	0.190458	3.56923	0.000358037	0.00848968	-/0	rs1865841	G	A	-0.131196	0.0791723	0.2349	0.00810596	3.16325	0.00156017	0.0282528
CD36	OXR1	0.435534	0.00248425	-0.815322	3.24185e-13	-7.6648	1.79117e-14	2.21035e-12	+/-	rs3110426	C	T	0.294052	0.0099295	-0.38175	0.000312167	-4.38182	1.17691e-05	0.000470635
CD37	OXR1	0.331982	0.0241964	-0.408236	0.00294078	-3.70782	0.00020905	0.000546746	+/-	rs3110426	C	T	0.168461	0.145757	-0.269451	0.0126404	-2.77384	0.00553984	0.0476882
CD40	OXR1	-0.533709	0.000133672	0.0436293	0.70262	3.3485	0.000812489	0.00165697	-/0	rs3110426	C	T	-0.413089	0.000208387	0.239097	0.0275386	4.24538	2.18227e-05	0.000750702
CD46	COA6	-0.318485	0.0451886	0.377977	0.0135884	3.17068	0.00152081	0.00605998	-/+	rs7523348	A	G	-0.626921	3.8248e-09	-0.252525	0.0151607	2.98138	0.0028695	0.0472776
CD48	CDC42EP1	-0.258218	0.0483134	-0.806319	2.53767e-08	-3.72507	0.000195259	0.00375	-/-	rs5756739	G	A	0.219467	0.0224821	-0.246534	0.0495505	-2.94937	0.00318421	0.0446219
CD4	AP2S1	0.798888	2.66454e-15	0.44042	1.39921e-05	-3.7293	0.000192013	0.00517428	+/+	rs7258095	A	C	0.0528028	0.538503	-0.4098	3.07876e-07	-4.06153	4.87525e-05	0.00394165
CD4	COA6	-0.303507	0.0569282	0.593836	3.38929e-05	4.34409	1.39851e-05	0.000202901	0/+	rs7523348	A	G	-0.549136	5.88657e-07	0.0467234	0.658294	4.13899	3.48836e-05	0.0035547
CD4	KCNMA1	0.367624	0.00935966	0.784073	0	3.69063	0.0002237	0.0058021	+/+	rs816868	C	T	0.0412916	0.680294	0.738417	6.6569e-13	5.67315	1.40196e-08	7.72623e-06
CD4	LGALS2	0.576648	2.16401e-06	0.887405	0	4.326	1.51845e-05	0.000443898	+/+	rs2281098	C	G	0.487423	7.65095e-08	0.80331	1.33227e-15	3.57915	0.000344713	0.0112832
CD4	OXR1	0.432397	0.0026907	-0.638525	2.43729e-10	-6.38558	1.70749e-10	2.07499e-09	+/-	rs3110426	C	T	0.249432	0.0297858	-0.35113	0.000984536	-3.86252	0.000112222	0.00258792
CD55	KCNMA1	-0.230036	0.111815	-0.610364	1.05113e-10	-2.61728	0.00886331	0.0472145	0/-	rs816868	C	T	-0.0159133	0.87387	-0.496992	1.62434e-05	-3.3161	0.000912836	0.0137349
CD55	OXR1	-0.340551	0.0205658	0.694096	1.31606e-12	6.34371	2.24291e-10	2.60617e-09	-/+	rs3110426	C	T	-0.221819	0.0541312	0.22531	0.0381505	2.8264	0.00470749	0.0424695
CD63	OXR1	-0.385192	0.00820612	0.257127	0.0221621	3.50676	0.000453606	0.000972634	-/+	rs3110426	C	T	-0.594785	1.46541e-08	0.000791326	0.994265	4.26205	2.02561e-05	0.000707626
CD69	CDC42EP1	0.0549443	0.679374	-0.68024	1.84261e-05	-3.86643	0.000110438	0.00266963	0/-	rs5756739	G	A	0.578068	5.71627e-11	0.0178237	0.888825	-3.98619	6.71416e-05	0.00388243
CD69	COA6	0.174254	0.282201	-0.436185	0.00388124	-2.80425	0.00504345	0.015497	0/-	rs7523348	A	G	-0.188106	0.113567	0.363858	0.000363419	3.56417	0.00036501	0.0141417
CD69	LGALS2	-0.0880051	0.511237	-0.807504	2.33433e-08	-4.49514	6.95243e-06	0.000233339	0/-	rs2281098	C	G	0.514361	1.05821e-08	-0.0180252	0.887577	-3.6505	0.000261732	0.00928752
CD69	NT5C3B	0.483619	9.07562e-07	-0.00253416	0.983512	-3.27187	0.00106837	0.0134753	+/0	rs1865841	G	A	0.332126	5.242e-06	-0.313018	0.000358738	-5.69996	1.19835e-08	1.66562e-05
CD70	COA6	0.282848	0.0769812	-0.478263	0.00135743	-3.53605	0.000406163	0.00216067	0/-	rs7523348	A	G	-0.183756	0.122318	0.284178	0.00604525	2.98057	0.00287714	0.0473746
CD74	AP2S1	0.802393	1.55431e-15	0.479524	1.73676e-06	-3.49067	0.000481812	0.00822658	+/+	rs7258095	A	C	0.111329	0.193611	-0.31092	0.000141035	-3.60509	0.00031205	0.0129242
CD74	COA6	-0.184539	0.254311	0.704866	1.88087e-07	4.63444	3.57898e-06	8.95179e-05	0/+	rs7523348	A	G	-0.443168	9.67735e-05	0.0143772	0.891803	3.05822	0.00222652	0.0405976
CD74	KCNMA1	0.348925	0.0140029	0.742473	0	3.2587	0.00111924	0.0138818	+/+	rs816868	C	T	0.289998	0.00311098	0.648155	2.29595e-09	2.96629	0.00301411	0.0320193
CD74	LGALS2	0.551176	7.33631e-06	0.876119	0	4.24893	2.14795e-05	0.000544471	+/+	rs2281098	C	G	0.458609	5.30262e-07	0.783085	2.08722e-14	3.47055	0.0005194	0.0149991
CD74	OXR1	0.398017	0.00615545	-0.780924	1.38705e-11	-6.99622	2.62959e-12	8.56807e-11	+/-	rs3110426	C	T	0.1326	0.253508	-0.396937	0.000169134	-3.43903	0.0005838	0.00898798
CD79B	CDC42EP1	0.103167	0.436828	-0.650724	5.52186e-05	-3.84689	0.000119625	0.00279245	0/-	rs5756739	G	A	0.16616	0.0856756	-0.306515	0.0137627	-3.00897	0.00262134	0.0398574
CD80	NT5C3B	0.303398	0.0031134	-0.134671	0.269914	-2.76909	0.00562126	0.0315678	+/0	rs1865841	G	A	0.113766	0.128351	-0.276779	0.00170453	-3.39432	0.000687981	0.0167977
CD81	AP2S1	0.810559	4.44089e-16	0.499745	5.31409e-07	-3.47128	0.000517978	0.00843677	+/+	rs7258095	A	C	0.275399	0.00107839	-0.164027	0.0486758	-3.72873	0.000192448	0.00967648
CD81	CDC42EP1	0.435282	0.000570112	0.829917	4.27745e-09	3.15358	0.00161282	0.0130669	+/+	rs5756739	G	A	0.111675	0.249873	0.571266	8.23498e-07	3.33725	0.000846129	0.0197248
CD81	KCNMA1	0.286212	0.0461863	0.744738	0	3.6709	0.000241699	0.00608722	+/+	rs816868	C	T	0.0410341	0.682181	0.52256	4.85316e-06	3.37504	0.000738056	0.0118002
CD82	OXR1	-0.322061	0.0290556	0.380569	0.000540552	3.84999	0.000118124	0.000284051	-/+	rs3110426	C	T	-0.537351	5.58977e-07	-0.0665572	0.545037	3.31708	0.000909649	0.0124313
CD83	KCNMA1	-0.317959	0.0259884	-0.66999	2.80442e-13	-2.65074	0.00803147	0.0444645	-/-	rs816868	C	T	0.431997	5.79548e-06	-0.0127623	0.91773	-2.9761	0.00291935	0.0313669
CD83	NT5C3B	0.300794	0.00339304	-0.142643	0.242314	-2.80156	0.00508558	0.0296123	+/0	rs1865841	G	A	0.202996	0.00627557	-0.206956	0.0200639	-3.5425	0.000396359	0.0118299
CD83	OXR1	-0.60836	7.28925e-06	0.51181	1.42944e-06	6.66318	2.67971e-11	4.67753e-10	-/+	rs3110426	C	T	-0.431317	0.000100296	0.118216	0.281237	3.60615	0.000310775	0.0055799
CD83	TTC39C	0.627352	2.93099e-14	-0.711105	0.0317258	-3.88395	0.000102773	0.0255137	+/-	rs4800173	A	G	0.170497	0.0152673	-0.23965	0.0102257	-3.51647	0.000437319	0.0125765
CD84	AP2S1	0.836621	0	0.453492	7.16621e-06	-4.31577	1.59046e-05	0.00188446	+/+	rs7258095	A	C	0.0447733	0.602057	-0.564414	9.88988e-05	-3.76303	0.000167866	0.0396982
CD84	CDC42EP1	0.431602	0.000642347	0.873409	0	5.10749	3.26475e-07	0.000255684	+/+	rs5756739	G	A	-0.0537527	0.580596	0.504655	2.11666e-05	3.78497	0.000153724	0.00674986
CD84	KCNMA1	0.399152	0.0044963	0.858472	4.27884e-11	3.75712	0.00017188	0.00807268	+/+	rs816868	C	T	-0.0886945	0.375359	0.473632	4.5145e-05	3.7814	0.000155949	0.00385645
CD84	LGALS2	0.48947	9.64784e-05	0.902096	0	5.45242	4.96886e-08	1.09531e-05	+/+	rs2281098	C	G	0.248055	0.00930369	0.668214	1.6123e-09	3.44828	0.000564169	0.0159194
CD84	OXR1	0.340689	0.0205111	-0.834868	2.66454e-14	-7.42407	1.13575e-13	7.89473e-12	+/-	rs3110426	C	T	0.0525037	0.652392	-0.477786	3.76354e-06	-3.55879	0.00037257	0.00641173
CD86	OXR1	0.47221	0.000921947	-0.344321	0.00188857	-4.56913	4.89758e-06	1.56996e-05	+/-	rs3110426	C	T	0.349758	0.00195467	-0.182182	0.0951635	-3.41426	0.000639546	0.00962671
CD93	OXR1	-0.19105	0.203425	0.727019	1.53035e-09	5.314	1.07246e-07	6.41424e-07	0/+	rs3110426	C	T	-0.387234	0.000548769	0.379401	0.0003423	5.02066	5.14939e-07	5.41067e-05
CDC23	KCNMA1	0.184157	0.205266	0.657368	1.78484e-05	2.61467	0.0089313	0.0474153	0/+	rs816868	C	T	-0.164758	0.0979669	0.285916	0.0180991	2.88386	0.0039283	0.0383791
CDC25B	OXR1	-0.0122728	0.935481	-0.597638	3.65016e-06	-3.22512	0.0012592	0.00277184	0/-	rs3110426	C	T	0.223709	0.0520612	-0.232308	0.0324012	-2.88466	0.00391842	0.0371274
CDC26	AP2S1	-0.555771	1.86706e-06	-0.0842364	0.429896	3.24712	0.00116579	0.0129865	-/0	rs7258095	A	C	0.0482905	0.573808	0.413508	2.34746e-07	3.25695	0.00112615	0.0309215
CDC42BPA	KCNMA1	0.00268751	0.985378	-0.607449	0.000108953	-3.07374	0.00211394	0.0206896	0/-	rs816868	C	T	-0.0578586	0.563517	-0.470899	5.06367e-05	-2.83949	0.00451859	0.0423827
CDC42BPA	OXR1	-0.107749	0.475995	0.612956	1.7414e-06	3.91387	9.08286e-05	0.000257115	0/+	rs3110426	C	T	-0.433817	9.04264e-05	0.174508	0.110189	3.98285	6.80938e-05	0.00178525
CDC42EP2	COA6	0.154337	0.341667	-0.705225	1.84248e-07	-4.50206	6.7299e-06	0.000126784	0/-	rs7523348	A	G	0.429086	0.000169333	-0.112553	0.285425	-3.56485	0.000364068	0.0141254
CDC42EP2	LGALS2	-0.30601	0.0194853	-0.736603	6.66134e-16	-3.60546	0.000311595	0.00354167	-/-	rs2281098	C	G	-0.375763	5.66266e-05	-0.743208	2.0246e-12	-3.50006	0.000465149	0.0139091
CDC42EP2	OXR1	-0.44918	0.00173994	0.712185	4.61724e-09	6.54974	5.7637e-11	1.04576e-09	-/+	rs3110426	C	T	-0.414196	0.000199568	0.178679	0.10181	3.86093	0.000112955	0.00259829
CDC42EP4	AP2S1	-0.703517	8.9905e-11	-0.230269	0.0290048	3.83096	0.000127642	0.00437029	-/-	rs7258095	A	C	-0.129742	0.129347	0.508727	0.000581429	3.80373	0.000142532	0.0377114
CDC42EP4	KCNMA1	-0.438396	0.00162875	-0.892905	5.61329e-13	-4.19573	2.71993e-05	0.00451283	-/-	rs816868	C	T	0.202317	0.0414242	-0.46536	6.37135e-05	-4.44293	8.87422e-06	0.00051758
CDC42EP4	LGALS2	-0.455775	0.000324021	-0.79623	0	-3.4294	0.000604919	0.00581163	-/-	rs2281098	C	G	-0.259432	0.00644717	-0.742417	2.19846e-12	-4.29562	1.74207e-05	0.00136356
CDC42EP4	OXR1	-0.398521	0.00608484	0.743709	3.9968e-15	7.23504	4.65402e-13	2.26052e-11	-/+	rs3110426	C	T	-0.378135	0.000757584	0.159123	0.145777	3.46995	0.00052055	0.00826393
CDC42SE1	KCNMA1	-0.189697	0.191726	-0.789796	1.69632e-08	-3.81794	0.000134568	0.00733789	0/-	rs816868	C	T	0.29058	0.00304901	-0.285252	0.018381	-3.71199	0.00020564	0.00466648
CDC42SE1	OXR1	-0.597172	1.18128e-05	0.563783	6.30104e-08	6.95459	3.53589e-12	9.8929e-11	-/+	rs3110426	C	T	-0.570227	7.57027e-08	-0.189016	0.0831853	2.83716	0.00455172	0.0414412
CDC42SE2	NT5C3B	0.320381	0.00174319	-0.296607	0.0133326	-3.93605	8.2832e-05	0.00551048	+/-	rs1865841	G	A	0.213504	0.00400509	-0.153444	0.0862695	-3.16478	0.00155199	0.0281935
CDC42SE2	OXR1	-0.256619	0.085154	0.50747	0.000144224	3.91382	9.08466e-05	0.000257119	0/+	rs3110426	C	T	-0.406645	0.000267226	0.0845476	0.441699	3.20874	0.00133319	0.0167448
CDCA4	KCNMA1	-0.341424	0.0163545	-0.687472	3.77476e-14	-2.6843	0.00726825	0.0418577	-/-	rs816868	C	T	0.249896	0.0113076	-0.391505	0.000961936	-4.18986	2.79123e-05	0.0011686
CDCA4	LGALS2	-0.562353	4.34757e-06	-0.856988	0	-3.7133	0.000204575	0.00266284	-/-	rs2281098	C	G	0.130105	0.177524	-0.448795	0.00019959	-3.8208	0.000133018	0.0057289
CDCA4	OXR1	-0.446268	0.00187965	0.77408	2.70426e-11	7.19354	6.31314e-13	2.84546e-11	-/+	rs3110426	C	T	-0.410739	0.000228306	0.115737	0.291522	3.43508	0.000592379	0.00907866
CDCA7L	OXR1	-0.347619	0.0179266	0.261745	0.0197985	3.30522	0.000949021	0.0019105	-/+	rs3110426	C	T	0.309738	0.00647333	-0.191731	0.0787729	-3.19665	0.00139035	0.0172462
CDCA8	OXR1	-0.0152325	0.919968	-0.435886	5.93895e-05	-2.36819	0.0178754	0.0280525	0/-	rs3110426	C	T	-0.43077	0.000102584	0.0591565	0.59072	3.23193	0.00122957	0.0157102
CDCP1	OXR1	-0.321393	0.02941	0.779982	1.52267e-11	6.56521	5.19585e-11	9.58291e-10	-/+	rs3110426	C	T	-0.396336	0.000393753	0.305121	0.00451885	4.56421	5.01386e-06	0.00025646
CDH23	COA6	-0.60794	3.17117e-05	0.0188702	0.905582	3.15701	0.00159394	0.00628575	-/0	rs7523348	A	G	-0.406673	0.000392813	0.100041	0.342712	3.31664	0.000911055	0.0246268
CDK10	GIMAP1	-0.463149	0.00995331	0.248762	0.0161965	3.44263	0.000576082	0.037111	-/+	rs10216065	T	C	-0.351659	0.0030466	0.261295	0.0109651	3.92647	8.62012e-05	0.0405344
CDK12	OXR1	-0.265581	0.0744436	0.713151	4.30588e-09	5.5515	2.83236e-08	1.98914e-07	0/+	rs3110426	C	T	-0.509535	2.59035e-06	-0.0153882	0.888834	3.39751	0.000680017	0.0100381
CDK13	OXR1	-0.0463961	0.759469	0.621733	9.65552e-10	4.05744	4.96142e-05	0.000129349	0/+	rs3110426	C	T	-0.00912528	0.937641	0.454437	1.24937e-05	3.10352	0.00191236	0.0219017
CDK18	OXR1	-0.346874	0.0181906	0.0535064	0.639548	2.1771	0.0294728	0.04414	-/0	rs3110426	C	T	0.297818	0.00897863	-0.216046	0.0470475	-3.2727	0.00106524	0.0140325
CDK19	OXR1	0.675561	2.59369e-07	-0.207999	0.0658501	-5.40803	6.37203e-08	3.30652e-07	+/0	rs3110426	C	T	0.355981	0.00159946	-0.0910328	0.407344	-2.88078	0.00396696	0.0373996
CDK2	KCNMA1	-0.256851	0.0748199	-0.754542	1.64466e-07	-3.13078	0.00174345	0.0189621	0/-	rs816868	C	T	-0.0396657	0.692236	-0.567412	4.5245e-07	-3.78353	0.000154621	0.00383064
CDK5RAP1	OXR1	0.171506	0.254425	-0.494452	0.000226055	-3.40591	0.000659433	0.00153979	0/-	rs3110426	C	T	0.123522	0.287748	-0.333255	0.00182966	-2.92478	0.00344697	0.0338973
CDK5RAP3	GIMAP1	-0.512676	0.00377028	0.163017	0.118457	3.33067	0.000866378	0.041866	-/0	rs10216065	T	C	-0.201469	0.0969105	0.404739	5.20684e-05	3.91864	8.90517e-05	0.0405344
CDK7	AP2S1	-0.628237	2.73848e-08	-0.277433	0.0081124	2.71622	0.00660313	0.0371486	-/-	rs7258095	A	C	-0.37502	5.84451e-06	0.0671402	0.422331	3.83916	0.000123455	0.00727899
CDKAL1	COA6	0.0216219	0.894646	0.589334	4.01988e-05	2.85418	0.00431487	0.0137247	0/+	rs7523348	A	G	-0.359447	0.00192882	0.107271	0.308785	3.01702	0.0025527	0.0441312
CDKN1A	AP2S1	-0.621783	4.16781e-08	-0.196174	0.063868	3.16868	0.00153133	0.0150268	-/0	rs7258095	A	C	0.0124338	0.884916	0.579508	5.78325e-05	3.57159	0.000354817	0.0485461
CDKN1A	KCNMA1	-0.356235	0.0119952	-0.760364	1.16086e-07	-2.71298	0.00666817	0.0399579	-/-	rs816868	C	T	0.58308	1.27346e-10	0.134494	0.274181	-3.33122	0.000864671	0.0132442
CDKN1A	LGALS2	-0.408536	0.00145379	-0.714822	1.06581e-14	-2.66366	0.00772967	0.037129	-/-	rs2281098	C	G	-0.0372327	0.700702	-0.509481	1.71097e-05	-3.26539	0.00109312	0.0252511
CDKN1A	OXR1	-0.497769	0.000431772	0.580992	1.98279e-08	6.34247	2.26113e-10	2.62345e-09	-/+	rs3110426	C	T	-0.349865	0.00194804	0.109981	0.316341	2.95632	0.00311333	0.0315402
CDKN2B	COA6	0.56796	0.000132042	-0.432222	0.00425663	-4.82421	1.40561e-06	5.52453e-05	+/-	rs7523348	A	G	0.593134	4.01632e-08	0.173842	0.0974635	-3.15995	0.00157796	0.0341709
CDKN2B	KCNMA1	-0.418221	0.00278659	-0.808996	0	-3.73688	0.000186316	0.0053234	-/-	rs816868	C	T	-0.0451145	0.652531	-0.498656	1.50595e-05	-3.14685	0.00165038	0.0210818
CDKN2B	OXR1	-0.553977	6.49592e-05	0.638564	2.42932e-10	7.23099	4.79475e-13	2.3145e-11	-/+	rs3110426	C	T	-0.0937463	0.420535	0.372876	0.000440599	3.01886	0.00253726	0.0269219
CDKN2C	CDC42EP1	0.383294	0.00273101	0.805334	0	4.09385	4.2427e-05	0.00168935	+/+	rs5756739	G	A	0.0661217	0.496565	0.496006	3.07476e-05	2.96777	0.00299964	0.042966
CDKN2C	COA6	-0.251205	0.117918	0.591132	3.75621e-05	4.07896	4.52368e-05	0.000453528	0/+	rs7523348	A	G	-0.481907	1.81877e-05	-0.0160889	0.879014	3.17562	0.00149515	0.0330132
CDKN2C	KCNMA1	0.271352	0.0592969	0.748037	2.40052e-07	2.99818	0.00271601	0.0236648	0/+	rs816868	C	T	-0.0812242	0.417046	0.486548	2.58922e-05	3.8394	0.000123334	0.00324294
CDKN2C	LGALS2	0.48449	0.000116326	0.851888	0	4.22252	2.41586e-05	0.000589454	+/+	rs2281098	C	G	0.29283	0.00200146	0.775041	5.63993e-14	4.54966	5.37317e-06	0.00058272
CDKN2C	OXR1	0.448053	0.00179286	-0.600616	4.87562e-09	-6.1647	7.06151e-10	6.69346e-09	+/-	rs3110426	C	T	0.284793	0.0126496	-0.269323	0.0126842	-3.53617	0.000405973	0.00684326
CDKN2D	LGALS2	-0.396268	0.00207471	-0.808117	0	-4.03964	5.35333e-05	0.00103365	-/-	rs2281098	C	G	-0.19364	0.0436438	-0.69942	1.28383e-10	-4.16932	3.05507e-05	0.00201218
CDKN2D	OXR1	-0.365179	0.0125798	0.742759	4.37281e-10	6.37914	1.78089e-10	2.58138e-09	-/+	rs3110426	C	T	-0.184111	0.111366	0.351078	0.000986364	3.43602	0.000590337	0.00905251
CDKN3	KCNMA1	0.143597	0.324946	0.757442	1.38435e-07	3.67338	0.00023936	0.00938245	0/+	rs816868	C	T	-0.0402101	0.688229	0.547637	1.34388e-06	4.10437	4.05414e-05	0.00152264
CDR2	NT5C3B	0.591522	4.28183e-10	0.0829693	0.497915	-3.68291	0.000230587	0.00715314	+/0	rs1865841	G	A	0.345053	2.09923e-06	0.0185848	0.836359	-2.90687	0.0036506	0.047098
CDR2	TTC39C	0.847203	0	-0.571914	0.107618	-4.52887	5.93013e-06	0.0070578	+/0	rs4800173	A	G	0.47004	1.69309e-12	0.019928	0.833317	-4.13783	3.50602e-05	0.00224029
CDV3	CDC42EP1	-0.358774	0.00526453	-0.79028	7.45722e-08	-3.04529	0.0023246	0.0166697	-/-	rs5756739	G	A	0.272625	0.00431025	-0.258799	0.0389315	-3.38235	0.000718695	0.0181041
CDV3	KCNMA1	-0.277617	0.0534453	-0.706137	3.77476e-15	-3.27296	0.00106427	0.0135437	0/-	rs816868	C	T	0.322731	0.000938817	-0.192775	0.115256	-3.31936	0.000902229	0.0136224
CDV3	LGALS2	-0.510462	4.24473e-05	-0.894081	5.50315e-12	-3.82833	0.000129017	0.00174101	-/-	rs2281098	C	G	0.0225181	0.816216	-0.568954	9.32951e-07	-4.15967	3.18706e-05	0.00207381
CDV3	OXR1	-0.381749	0.00884827	0.704145	4.50529e-13	6.69508	2.15557e-11	3.91672e-10	-/+	rs3110426	C	T	-0.403459	0.000301643	0.0891283	0.417267	3.21373	0.00131022	0.016487
CEACAM1	CDC42EP1	0.00760849	0.954392	-0.716851	3.92188e-06	-3.97215	7.12265e-05	0.00200718	0/-	rs5756739	G	A	0.428011	3.82583e-06	-0.0812297	0.523418	-3.34725	0.000816177	0.0193504
CEACAM1	LGALS2	-0.114076	0.393853	-0.724157	2.79845e-06	-3.49368	0.000476405	0.00414865	0/-	rs2281098	C	G	0.201176	0.0359385	-0.240184	0.00287778	-3.53307	0.000410763	0.0319661
CEACAM1	NT5C3B	0.460767	3.35829e-06	-0.0806074	0.510271	-3.57322	0.000352619	0.00847152	+/0	rs1865841	G	A	0.165967	0.0259719	-0.214015	0.0161139	-3.27882	0.00104242	0.0218722
CEACAM3	CDC42EP1	0.235222	0.0729133	0.706163	4.39648e-14	3.69055	0.000223767	0.0041319	0/+	rs5756739	G	A	-0.227611	0.0178334	0.463289	0.000115678	4.55411	5.26072e-06	0.000830763
CEACAM3	LGALS2	0.368462	0.00442853	0.7979	0	4.0615	4.87586e-05	0.000973803	+/+	rs2281098	C	G	-0.142544	0.139246	0.536155	4.9691e-06	4.61868	3.86183e-06	0.000461438
CEBPA	AP2S1	0.894605	0	0.621188	6.47404e-11	-4.29703	1.73102e-05	0.00189829	+/+	rs7258095	A	C	0.470592	5.73461e-09	-0.17832	0.258537	-3.80147	0.000143841	0.0377114
CEBPA	CDC42EP1	0.4431	0.000440506	0.833216	0	4.16763	3.07786e-05	0.00142035	+/+	rs5756739	G	A	-0.180679	0.0613102	0.279362	0.0253804	2.91744	0.00352914	0.0481055
CEBPA	KCNMA1	0.305469	0.0328109	0.767203	0	3.84355	0.000121265	0.00457008	+/+	rs816868	C	T	-0.25491	0.00972089	0.514725	7.10114e-06	5.19784	2.0162e-07	4.32107e-05
CEBPA	LGALS2	0.560805	4.67962e-06	0.912886	0	5.23714	1.63086e-07	2.34006e-05	+/+	rs2281098	C	G	0.0655649	0.498181	0.710512	4.82432e-11	5.11831	3.08285e-07	7.36718e-05
CEBPE	CDC42EP1	0.247269	0.0590114	0.726394	2.51842e-06	2.92224	0.00347519	0.0215511	0/+	rs5756739	G	A	-0.406734	1.25326e-05	0.306006	0.0139285	4.64521	3.39732e-06	0.000637092
CEBPE	LGALS2	0.362432	0.00517618	0.776143	1.79053e-07	2.85816	0.004261	0.0200427	+/+	rs2281098	C	G	-0.22635	0.0179462	0.35971	0.00350749	3.77634	0.000159151	0.00651169
CEBPE	NT5C3B	-0.316619	0.00198793	0.119033	0.329973	2.76127	0.00575763	0.0320005	-/0	rs1865841	G	A	-0.0295259	0.693982	0.397826	3.96991e-06	3.83856	0.00012376	0.00551443
CELF1	COA6	-0.0360386	0.82527	-0.685223	5.55327e-07	-3.49829	0.000468253	0.00241142	0/-	rs7523348	A	G	0.00183506	0.987794	0.444791	8.90852e-06	2.96975	0.00298044	0.0483096
CELF1	KCNMA1	-0.137832	0.344947	-0.71469	1.41535e-06	-3.29284	0.000991812	0.0152078	0/-	rs816868	C	T	0.447177	2.45534e-06	-0.138686	0.259364	-3.8884	0.000100908	0.00286258
CELF2	COA6	-0.505542	0.000876244	0.625889	9.30428e-06	5.62692	1.83454e-08	9.9632e-06	-/+	rs7523348	A	G	-0.576842	1.13657e-07	-0.141854	0.177388	3.21006	0.00132705	0.0308929
CELF2	LGALS2	0.326143	0.0124723	0.825734	0	4.80866	1.51949e-06	9.51841e-05	+/+	rs2281098	C	G	0.14082	0.144141	0.557397	1.7167e-06	3.0321	0.00242856	0.0440435
CELF2	NT5C3B	-0.484617	8.55309e-07	0.0531496	0.664481	3.59255	0.000327454	0.00820734	-/0	rs1865841	G	A	0.405493	1.63436e-08	0.0880479	0.326893	-2.91283	0.00358173	0.0464391
CENPB	OXR1	0.289314	0.0511585	-0.388281	0.000406361	-3.70809	0.000208829	0.000478478	0/-	rs3110426	C	T	0.223166	0.0526488	-0.423803	5.30807e-05	-4.2215	2.42681e-05	0.000815096
CENPT	GIMAP1	-0.531033	0.00253347	0.214969	0.0385171	3.69124	0.00022316	0.0282178	-/+	rs10216065	T	C	-0.292928	0.0145806	0.375599	0.000191175	4.30908	1.63938e-05	0.022135
CENPW	NT5C3B	-0.405155	5.61329e-05	0.0171746	0.888607	2.75814	0.00581313	0.0322288	-/0	rs1865841	G	A	-0.0465847	0.534611	-0.808169	2.83598e-05	-4.11833	3.8163e-05	0.0225143
CEP128	OXR1	0.324272	0.0279078	-0.554483	1.14579e-07	-5.03734	4.72035e-07	1.93465e-06	+/-	rs3110426	C	T	0.520519	1.43687e-06	-0.00817421	0.940813	-3.63686	0.000275985	0.00506641
CEP135	AP2S1	-0.847376	0	-0.664381	9.38805e-13	2.67165	0.00754789	0.0406925	-/-	rs7258095	A	C	-0.502327	3.44107e-10	-0.0387552	0.643501	4.27296	1.92893e-05	0.00226046
CEP164	OXR1	0.110955	0.46289	-0.539445	2.90187e-07	-3.7458	0.000179823	0.000417399	0/-	rs3110426	C	T	0.390492	0.000487809	-0.0962023	0.381116	-3.16242	0.00156465	0.0189046
CEP170	KCNMA1	-0.118402	0.417783	-0.752552	1.84863e-07	-3.73535	0.000187453	0.0083002	0/-	rs816868	C	T	0.116888	0.242009	-0.319398	0.00793257	-2.80879	0.00497274	0.0453854
CEP170	OXR1	-0.131693	0.382982	0.863679	4.44089e-16	6.85851	6.95806e-12	1.85662e-10	0/+	rs3110426	C	T	-0.236495	0.0397032	0.263799	0.0147085	3.17711	0.0014875	0.0181682
CEP44	OXR1	0.354532	0.0156285	-0.0964081	0.397995	-2.44899	0.0143257	0.0228813	+/0	rs3110426	C	T	0.619379	2.45062e-09	0.0705653	0.521037	-4.05999	4.90756e-05	0.00140534
CEP72	OXR1	0.295669	0.0460438	-0.172457	0.226223	-2.28107	0.0225445	0.0370608	+/0	rs3110426	C	T	0.432676	9.48118e-05	-0.0576611	0.463324	-3.69172	0.000222739	0.0264972
CEP85L	COA6	-0.0522146	0.748983	-0.713868	1.11169e-07	-3.67226	0.000240415	0.00145025	0/-	rs7523348	A	G	-0.166547	0.162037	0.501067	3.63513e-07	4.48151	7.41154e-06	0.00163959
CEP85	COA6	-0.233658	0.146753	0.517661	0.000446551	3.53469	0.000408253	0.00216958	0/+	rs7523348	A	G	0.229601	0.0523629	-0.278859	0.00710743	-3.24319	0.00118201	0.0288077
CEPT1	OXR1	0.435738	0.00247129	-0.208059	0.142897	-3.22944	0.00124032	0.00273296	+/0	rs3110426	C	T	0.548863	2.84371e-07	0.0169486	0.877644	-3.72744	0.000193432	0.00387495
CERKL	OXR1	0.37507	0.0102181	-0.272332	0.0531947	-3.20845	0.00133455	0.00292247	+/0	rs3110426	C	T	0.333611	0.00322937	-0.156715	0.152054	-3.13769	0.00170284	0.0200889
CERS5	OXR1	-0.221088	0.139792	0.248615	0.078546	2.27997	0.0226093	0.0371438	0/0	rs3110426	C	T	-0.686636	7.52554e-12	-0.100078	0.362138	4.60584	4.10813e-06	0.000223211
CERS6	AP2S1	0.820125	0	0.530416	7.57321e-08	-3.39214	0.000693479	0.00978241	+/+	rs7258095	A	C	0.0593246	0.489455	-0.54207	0.000208965	-3.66614	0.000246236	0.0434787
CERS6	LGALS2	0.360252	0.00547265	0.931175	1.11022e-14	5.62114	1.89698e-08	6.44972e-06	+/+	rs2281098	C	G	0.333778	0.000389869	0.80199	1.77636e-15	4.71093	2.46584e-06	0.00033216
CES2	CDC42EP1	0.206306	0.116956	0.73448	1.70546e-06	3.18681	0.00143851	0.0121285	0/+	rs5756739	G	A	-0.0575938	0.553811	0.400043	0.0010559	2.99002	0.00278962	0.0413452
CETN3	KCNMA1	-0.038924	0.790598	0.55468	0.00054441	2.88479	0.00391678	0.0291155	0/+	rs816868	C	T	0.24674	0.0124186	-0.184724	0.0213904	-3.39764	0.000679707	0.012331
CFAP20	OXR1	-0.295015	0.0465501	0.464879	1.5872e-05	4.23201	2.31612e-05	6.44901e-05	-/+	rs3110426	C	T	-0.42209	0.000145979	0.116127	0.289885	3.52289	0.000426874	0.00713323
CFD	OXR1	0.197537	0.188208	-0.700804	1.02932e-08	-5.09132	3.55573e-07	1.85002e-06	0/-	rs3110426	C	T	0.253614	0.0270642	-0.252531	0.0197179	-3.21526	0.00130324	0.0164207
CFL1	OXR1	0.273432	0.0659614	-0.475139	9.66158e-06	-4.17798	2.94114e-05	8.02082e-05	0/-	rs3110426	C	T	-0.578734	4.35206e-08	-0.200068	0.0663825	2.84469	0.00444552	0.04068
CGGBP1	CDC42EP1	-0.435648	0.000563356	-0.786786	9.31605e-08	-2.60553	0.00917317	0.040176	-/-	rs5756739	G	A	0.0369928	0.703873	-0.541889	3.75628e-06	-3.99927	6.35373e-05	0.00380435
CGGBP1	KCNMA1	-0.169437	0.244473	-0.576994	1.74339e-09	-2.68107	0.00733865	0.0420735	0/-	rs816868	C	T	0.0791102	0.429313	-0.423507	0.000320043	-3.32765	0.000875811	0.0133618
CGGBP1	OXR1	-0.0754899	0.618048	0.636333	5.20349e-07	3.94154	8.09611e-05	0.000232592	0/+	rs3110426	C	T	-0.307754	0.00684176	0.266125	0.0138245	3.6712	0.000241418	0.00457749
CHCHD10	KCNMA1	0.190791	0.189128	0.582058	1.1617e-09	2.60152	0.00928114	0.0487431	0/+	rs816868	C	T	-0.0595231	0.55233	0.42783	0.000273481	3.23744	0.00120608	0.0168229
CHCHD10	OXR1	0.260625	0.0802267	-0.713124	4.31443e-09	-5.52587	3.27857e-08	2.26588e-07	0/-	rs3110426	C	T	0.173464	0.13399	-0.31168	0.00368778	-3.09257	0.00198433	0.02252
CHCHD6	OXR1	0.40188	0.00563239	-0.329832	0.00299323	-4.02743	5.63901e-05	0.000145271	+/-	rs3110426	C	T	0.0504247	0.665318	-0.44024	2.48519e-05	-3.25013	0.00115352	0.0149113
CHCHD7	COA6	-0.653927	4.74394e-06	0.0802885	0.613247	3.75864	0.000170839	0.00111984	-/0	rs7523348	A	G	-0.654008	4.68433e-10	-0.277014	0.00751248	3.10362	0.00191172	0.0375362
CHD1	CDC42EP1	-0.520496	2.3815e-05	-0.79716	0	-2.96357	0.00304094	0.0206425	-/-	rs5756739	G	A	0.264322	0.00570463	-0.230091	0.0673886	-3.13709	0.00170635	0.031134
CHD2	ADH5	0.29695	0.00365637	-0.260433	0.0319583	-3.52676	0.000420676	0.0335683	+/-	rs2034696	C	G	0.354253	1.51203e-06	-0.0605294	0.502504	-3.6404	0.000272216	0.0377134
CHD2	OXR1	-0.451132	0.00165157	0.55133	1.39754e-07	5.79807	6.70805e-09	4.5774e-08	-/+	rs3110426	C	T	-0.343197	0.00240459	0.172635	0.114122	3.30667	0.000944128	0.0128052
CHD9	AP2S1	0.738512	3.28582e-12	0.305231	0.00344067	-3.78404	0.000154301	0.00484591	+/+	rs7258095	A	C	0.152868	0.0734551	-0.314156	0.000119041	-3.98668	6.7004e-05	0.00494365
CHD9	KCNMA1	0.344578	0.0153278	0.782352	2.83651e-08	3.00672	0.00264087	0.0232959	+/+	rs816868	C	T	-0.166008	0.0954089	0.440227	0.000172189	4.00941	6.08696e-05	0.00201407
CHD9	OXR1	0.605856	8.13397e-06	-0.574056	3.18513e-08	-7.1055	1.19884e-12	4.51804e-11	+/-	rs3110426	C	T	0.441211	6.6251e-05	-0.0799459	0.467032	-3.44187	0.000577704	0.00892222
CHEK2	COA6	0.124336	0.444623	0.671796	1.11095e-06	3.00236	0.00267899	0.00940293	0/+	rs7523348	A	G	-0.155434	0.192315	0.394322	0.000100528	3.57609	0.000348766	0.0137691
CHI3L2	TMEM237	0.63837	0.000256848	0.0310269	0.806184	-3.05755	0.00223154	0.0274382	+/0	rs62193397	G	A	0.41101	0.00247172	-0.262839	0.00331315	-4.16427	3.12351e-05	0.0235048
CHIC2	AP2S1	-0.638615	1.36539e-08	-0.216601	0.0403111	3.20812	0.00133605	0.0139399	-/-	rs7258095	A	C	-0.313719	0.00017904	0.218121	0.00839882	4.54507	5.49182e-06	0.00110672
CHIC2	KCNMA1	-0.411185	0.00333523	-0.856198	5.46811e-11	-3.6573	0.000254889	0.00944249	-/-	rs816868	C	T	0.307757	0.00165163	-0.315709	0.00872673	-4.03991	5.34716e-05	0.0018313
CHIC2	LGALS2	-0.35828	0.00575363	-0.77718	0	-3.81496	0.000136207	0.00197797	-/-	rs2281098	C	G	-0.294168	0.00190413	-0.667676	1.67965e-09	-3.13247	0.00173344	0.0349335
CHIC2	OXR1	-0.484288	0.000648946	0.71513	1.32339e-13	7.47379	7.79201e-14	7.38588e-12	-/+	rs3110426	C	T	-0.32949	0.00365555	0.392108	0.000206186	4.7015	2.58252e-06	0.000161059
CHMP1B	OXR1	-0.213503	0.154249	0.560901	7.59872e-08	4.45954	8.21371e-06	2.50414e-05	0/+	rs3110426	C	T	-0.529027	8.973e-07	-0.129652	0.236953	2.84875	0.0043892	0.0403163
CHMP2B	GIMAP1	0.444054	0.0139629	-0.386257	0.000131264	-4.0317	5.53755e-05	0.0215296	+/-	rs10216065	T	C	0.384239	0.001116	-0.272313	0.00792553	-4.23295	2.30648e-05	0.0251796
CHMP4A	OXR1	-0.500128	0.000401358	0.255879	0.022841	4.25089	2.12927e-05	5.97233e-05	-/+	rs3110426	C	T	0.344385	0.00231687	-0.257377	0.017408	-3.8676	0.000109912	0.00254989
CHMP5	CDC42EP1	0.430137	0.000673333	-0.183652	0.314343	-2.82291	0.00475893	0.0262872	+/0	rs5756739	G	A	0.486291	9.52228e-08	-0.0151361	0.905506	-3.39359	0.000689836	0.0175739
CHN2	AP2S1	0.716705	2.73792e-11	0.415427	4.66893e-05	-2.74667	0.00602034	0.0350552	+/+	rs7258095	A	C	0.0353488	0.680629	-0.34362	2.32134e-05	-3.27399	0.00106042	0.0297571
CHN2	COA6	-0.306777	0.0541777	0.395725	0.00948539	3.20509	0.00135019	0.00552158	0/+	rs7523348	A	G	-0.538027	1.09298e-06	-0.0346648	0.742877	3.53298	0.000410905	0.0151379
CHN2	KCNMA1	0.240932	0.0953842	0.686464	4.26326e-14	3.27921	0.00104098	0.013383	0/+	rs816868	C	T	0.0946202	0.344167	0.495085	1.77074e-05	2.80546	0.00502449	0.0456993
CHN2	OXR1	0.575466	2.86684e-05	-0.403126	0.000229999	-5.67557	1.38228e-08	8.59255e-08	+/-	rs3110426	C	T	0.449202	4.69487e-05	-0.106083	0.333903	-3.66766	0.000244776	0.00462556
CHORDC1	KCNMA1	-0.277439	0.0536055	-0.708498	1.91514e-06	-2.60327	0.00923393	0.0482844	0/-	rs816868	C	T	0.279278	0.00447468	-0.0949043	0.24014	-2.95848	0.00309163	0.0358465
CHPT1	OXR1	0.252571	0.0903687	-0.394416	0.00418373	-3.21552	0.00130209	0.00285861	0/-	rs3110426	C	T	0.333545	0.0032358	-0.110177	0.315472	-2.84273	0.00447296	0.0408619
CHST13	AP2S1	0.784987	1.64313e-14	0.533394	6.20274e-08	-2.77465	0.00552615	0.0330765	+/+	rs7258095	A	C	0.262913	0.00183678	-0.170747	0.0400365	-3.67426	0.000238543	0.0109188
CHST13	KCNMA1	0.387714	0.00591414	0.725871	2.22045e-16	2.81313	0.00490623	0.0331605	+/+	rs816868	C	T	-0.16161	0.104643	0.403491	0.000645186	3.70109	0.000214671	0.00481477
CHST13	OXR1	0.38407	0.00841089	-0.708297	6.09772e-09	-6.13687	8.41658e-10	9.79429e-09	+/-	rs3110426	C	T	0.278876	0.0147076	-0.301816	0.00499757	-3.71611	0.000202311	0.00400235
CHST15	OXR1	-0.483642	0.000661458	0.652861	2.08025e-07	6.22932	4.68458e-10	5.89436e-09	-/+	rs3110426	C	T	-0.655043	1.36626e-10	0.190193	0.0812488	6.06915	1.28591e-09	1.19741e-06
CHSY1	CDC42EP1	-0.056121	0.672891	0.56129	0.000831086	3.01992	0.00252841	0.0176932	0/+	rs5756739	G	A	0.156961	0.104743	-0.413306	0.000687757	-3.7137	0.000204255	0.0082694
CHTF8	CBWD1	0.598954	0.000292506	-0.158397	0.239264	-3.69758	0.000217668	0.0407691	+/0	rs573246	A	G	0.414158	0.0013615	-0.191094	0.0115415	-4.06216	4.86216e-05	0.0307347
CHTF8	COA6	0.29627	0.0634139	0.750636	1.03677e-08	2.91502	0.00355662	0.0117776	0/+	rs7523348	A	G	-0.307313	0.00864276	0.166819	0.11198	3.0297	0.002448	0.0428828
CHTOP	SIRPB1	-0.474168	2.17423e-07	0.978215	0.000706731	4.73032	2.2417e-06	0.0199048	-/+	rs2254448	C	G	0.166354	0.0163285	-0.364998	0.000237028	-4.41983	9.87775e-06	0.000131011
CHUK	NT5C3B	-0.517088	1.116e-07	-0.0523969	0.668954	3.20819	0.00133572	0.0148874	-/0	rs1865841	G	A	-0.38048	1.37454e-07	-0.0519345	0.563572	2.96999	0.00297812	0.0416259
CIAO1	OXR1	0.377226	0.00975733	-0.384653	0.000465143	-4.20456	2.61588e-05	7.20797e-05	+/-	rs3110426	C	T	-0.22459	0.0511193	0.258877	0.0167421	3.06614	0.00216842	0.024089
CIAPIN1	COA6	0.133262	0.412351	0.741975	1.87848e-08	3.57654	0.000348173	0.00192011	0/+	rs7523348	A	G	0.0672717	0.57448	0.593702	4.4471e-10	3.8403	0.000122883	0.00744018
CIITA	COA6	-0.299243	0.060682	0.564182	9.96985e-05	4.12921	3.64009e-05	0.000386372	0/+	rs7523348	A	G	-0.223188	0.0594949	0.270123	0.00921157	3.14214	0.00167716	0.0353276
CIITA	NT5C3B	-0.316066	0.00202643	0.185449	0.127114	3.17721	0.001487	0.0156567	-/0	rs1865841	G	A	0.22675	0.00220642	-0.152111	0.0890685	-3.27174	0.00106889	0.022289
CITED4	CDC42EP1	-0.283984	0.0292762	-0.725035	4.44089e-15	-3.61204	0.000303793	0.0050014	-/-	rs5756739	G	A	0.0337193	0.729011	-0.596505	1.97739e-07	-4.4813	7.41911e-06	0.00102217
CITED4	LGALS2	-0.333598	0.0104952	-0.813371	0	-4.54391	5.52214e-06	0.000226683	-/-	rs2281098	C	G	-0.182845	0.0570371	-0.673279	1.09164e-09	-3.93128	8.44963e-05	0.00411866
CITED4	NT5C3B	0.465444	2.58898e-06	-0.123089	0.313641	-3.87489	0.000106673	0.00602216	+/0	rs1865841	G	A	0.184792	0.0130134	-0.19211	0.0311574	-3.24965	0.00115549	0.0234784
CITED4	OXR1	-0.528983	0.00015714	0.704384	4.38982e-13	7.67557	1.64689e-14	2.89408e-12	-/+	rs3110426	C	T	-0.334406	0.00315239	0.34537	0.00120695	4.39957	1.08467e-05	0.000439797
CKAP2	OXR1	0.517679	0.000229179	-0.447739	3.51301e-05	-5.52883	3.2238e-08	1.8033e-07	+/-	rs3110426	C	T	0.599058	1.08565e-08	0.120909	0.270344	-3.54331	0.000395131	0.00668973
CKAP5	ADH5	-0.330124	0.00115626	0.127857	0.298778	2.9035	0.00369012	0.0454757	-/0	rs2034696	C	G	0.392539	7.75132e-08	-0.0557626	0.536798	-3.97594	7.01021e-05	0.0179171
CKAP5	CDC42EP1	0.116828	0.378214	0.72212	6.21725e-15	4.5842	4.55727e-06	0.000606619	0/+	rs5756739	G	A	0.0605716	0.533465	0.498165	2.80381e-05	3.0202	0.0025261	0.0390021
CKAP5	COA6	-0.161237	0.320253	0.659423	2.04127e-06	4.15891	3.19774e-05	0.00034936	0/+	rs7523348	A	G	-0.479001	2.07648e-05	0.132955	0.206431	4.0862	4.38487e-05	0.00411142
CKAP5	KCNMA1	0.281867	0.0497484	0.682126	7.06102e-14	2.99228	0.00276898	0.0236925	+/+	rs816868	C	T	-0.0166809	0.867839	0.37511	1.51639e-06	3.18263	0.00145946	0.021223
CKS2	CDC42EP1	-0.175137	0.184592	-0.785984	9.79817e-08	-3.86345	0.000111796	0.00269413	0/-	rs5756739	G	A	0.174658	0.0706211	-0.342184	0.00564712	-3.31099	0.000929654	0.0209727
CLDN12	AP2S1	-0.69416	2.01102e-10	-0.381266	0.000209303	2.72103	0.00650797	0.0367985	-/-	rs7258095	A	C	-0.0401133	0.640409	0.428949	7.32241e-08	4.14904	3.3387e-05	0.00308761
CLDN12	KCNMA1	-0.38972	0.00564034	-0.827712	8.62345e-10	-3.34221	0.000831152	0.0139803	-/-	rs816868	C	T	0.0456413	0.648741	-0.344104	1.16509e-05	-3.13132	0.0017402	0.0239635
CLDN12	OXR1	-0.436667	0.0024132	0.693635	1.3809e-12	6.93327	4.11217e-12	1.10696e-10	-/+	rs3110426	C	T	-0.483529	9.66053e-06	0.368401	0.000522293	5.68095	1.33951e-08	4.90688e-06
CLDND1	AP2S1	-0.833364	0	-0.506976	3.41471e-07	3.83479	0.000125671	0.00433774	-/-	rs7258095	A	C	-0.337314	5.21611e-05	0.28837	0.0640238	3.56366	0.000365715	0.0485461
CLDND1	CDC42EP1	-0.491624	7.67973e-05	-0.817054	0	-3.51699	0.000436476	0.00616109	-/-	rs5756739	G	A	-0.103034	0.28863	-0.554162	2.02792e-06	-3.23605	0.00121196	0.024775
CLDND1	KCNMA1	-0.367891	0.00930429	-0.784809	0	-3.69947	0.000216047	0.00570461	-/-	rs816868	C	T	0.0277624	0.781792	-0.442848	0.000155789	-3.15416	0.0016096	0.0207078
CLDND1	LGALS2	-0.628819	1.25148e-07	-0.909541	0	-4.51724	6.2651e-06	0.000249329	-/-	rs2281098	C	G	-0.406678	1.14343e-05	-0.765004	1.85185e-13	-3.58751	0.000333854	0.0110483
CLDND1	OXR1	-0.379864	0.00921776	0.885326	0	8.57144	1.02202e-17	1.9862e-14	-/+	rs3110426	C	T	-0.251756	0.0282464	0.508013	6.9417e-07	5.07928	3.78866e-07	4.56737e-05
CLEC10A	CDC42EP1	0.38568	0.00255513	0.778632	1.54174e-07	2.77635	0.0054973	0.0287075	+/+	rs5756739	G	A	0.351808	0.000188729	-0.202315	0.10888	-3.55709	0.000374983	0.011899
CLEC10A	COA6	-0.108361	0.505688	0.64	5.0244e-06	3.77769	0.000158287	0.00105966	0/+	rs7523348	A	G	-0.282747	0.0161051	0.333009	0.00118052	3.97049	7.17235e-05	0.00560691
CLEC10A	NT5C3B	-0.308663	0.00261033	0.13441	0.270854	2.8033	0.0050583	0.0294973	-/0	rs1865841	G	A	0.369008	3.44481e-07	-0.0393735	0.661581	-3.63471	0.000278297	0.00934346
CLEC11A	OXR1	0.233201	0.118829	-0.664433	1.05828e-07	-4.9448	7.62216e-07	3.61682e-06	0/-	rs3110426	C	T	0.400038	0.000343086	-0.141358	0.196894	-3.51741	0.000435786	0.00725969
CLEC12A	OXR1	-0.191467	0.202421	0.517199	1.05897e-06	4.0161	5.91688e-05	0.00015173	0/+	rs3110426	C	T	-0.342354	0.00246871	0.120771	0.270894	2.97125	0.00296587	0.030395
CLEC17A	OXSM	-0.143991	0.318458	0.675481	1.17028e-05	4.17397	2.99333e-05	0.00832874	0/+	rs11129175	C	G	0.0922697	0.326708	-0.394206	1.32083e-06	-4.00456	6.2133e-05	0.0110146
CLEC2D	CDC42EP1	-0.340867	0.0082452	-0.865662	1.59752e-10	-4.19808	2.69185e-05	0.00122399	-/-	rs5756739	G	A	0.372022	7.35638e-05	-0.178441	0.158321	-3.54771	0.000388597	0.0121406
CLEC2D	LGALS2	-0.467782	0.000213453	-0.920027	9.72555e-14	-4.71474	2.42017e-06	0.000113081	-/-	rs2281098	C	G	0.114777	0.234665	-0.450836	0.000185108	-3.73989	0.000184101	0.00719768
CLEC2D	OXR1	-0.55215	6.94586e-05	0.643139	1.64502e-10	7.25789	3.93187e-13	2.03055e-11	-/+	rs3110426	C	T	-0.358819	0.00145768	0.0707074	0.520196	2.77385	0.00553968	0.0476882
CLEC5A	OXR1	0.44159	0.00212491	-0.479774	7.68007e-06	-5.22417	1.74942e-07	8.03786e-07	+/-	rs3110426	C	T	-0.438822	7.33134e-05	0.0892761	0.416492	3.48186	0.000497938	0.00799191
CLGN	NT5C3B	0.314982	0.00210379	-0.14381	0.23844	-2.90564	0.00366501	0.0246859	+/0	rs1865841	G	A	-0.206923	0.00531897	0.280038	0.00149379	4.23962	2.23896e-05	0.00171764
CLIC1	AP2S1	-0.0779212	0.540528	0.356753	0.000557574	2.7021	0.00689032	0.0382279	0/+	rs7258095	A	C	0.0898592	0.29458	0.429659	6.93086e-08	3.07284	0.00212034	0.0463698
CLINT1	OXR1	0.407591	0.0049301	-0.56096	1.85439e-05	-5.08135	3.7477e-07	1.93701e-06	+/-	rs3110426	C	T	0.200742	0.0820756	-0.290286	0.0070394	-3.12204	0.00179603	0.0208782
CLIP1	OXR1	-0.22092	0.140101	0.522849	8.28109e-05	3.83321	0.000126481	0.000348391	0/+	rs3110426	C	T	-0.357571	0.00151855	0.0957243	0.383497	2.92152	0.00348333	0.0341677
CLK1	COA6	-0.134598	0.407637	-0.789461	5.19877e-10	-4.07233	4.65454e-05	0.000460449	0/-	rs7523348	A	G	-0.190195	0.109541	0.29151	0.00481215	3.07201	0.00212624	0.0400677
CLMN	AP2S1	0.720254	1.96541e-11	0.332578	0.00136149	-3.36804	0.000757042	0.0102246	+/+	rs7258095	A	C	0.204142	0.0163209	-0.253928	0.00205677	-3.88213	0.000103547	0.00643544
CLMN	CDC42EP1	0.266275	0.0415	0.713253	1.86517e-14	3.58179	0.000341249	0.00527384	+/+	rs5756739	G	A	-0.198972	0.0389789	0.46444	0.000110656	4.37684	1.20413e-05	0.00140267
CLMN	KCNMA1	0.447081	0.00127943	0.874216	6.90781e-12	3.77788	0.000158168	0.00782829	+/+	rs816868	C	T	-0.370897	0.000124278	0.311922	0.00961324	4.46083	8.16436e-06	0.000492121
CLMN	LGALS2	0.338371	0.00937735	0.798882	0	4.27487	1.91248e-05	0.000503556	+/+	rs2281098	C	G	0.167695	0.0813389	0.736538	4.01545e-12	4.81351	1.48302e-06	0.000227425
CLMN	OXR1	0.449355	0.00173187	-0.626422	6.62905e-10	-6.39017	1.65702e-10	2.02409e-09	+/-	rs3110426	C	T	0.273343	0.0168874	-0.243031	0.0250147	-3.28413	0.00102299	0.0136149
CLN3	GIMAP1	-0.736459	3.49156e-06	-0.229709	0.0267613	3.2303	0.00123662	0.046456	-/-	rs10216065	T	C	-0.562935	4.78048e-07	0.0207912	0.842339	4.06922	4.717e-05	0.0340866
CLN6	COA6	-0.0602298	0.711992	0.759465	5.51538e-09	4.59814	4.26271e-06	9.77548e-05	0/+	rs7523348	A	G	-0.108528	0.364165	0.380743	0.000181061	3.1788	0.00147886	0.0328569
CLN6	KCNMA1	0.36624	0.0096504	0.762003	0	3.3972	0.000680794	0.0106052	+/+	rs816868	C	T	0.0694072	0.488199	0.55417	9.45175e-07	3.47565	0.000509611	0.00896516
CLNS1A	COA6	0.207551	0.19876	0.678964	7.70665e-07	2.68667	0.00721671	0.020648	0/+	rs7523348	A	G	-0.412588	0.000316375	0.100463	0.34067	3.36361	0.000769298	0.0222421
CLNS1A	KCNMA1	0.178153	0.220687	0.576814	1.76849e-09	2.6301	0.00853608	0.0462354	0/+	rs816868	C	T	0.142321	0.153599	0.626729	1.08208e-08	3.71279	0.000204989	0.00465562
CLNS1A	OXR1	0.365723	0.0124387	-0.679968	4.07227e-08	-5.77467	7.71048e-09	6.54324e-08	+/-	rs3110426	C	T	0.213359	0.0642316	-0.303694	0.00472028	-3.29535	0.000982986	0.0131997
CLPTM1	CDC42EP1	0.282036	0.0304525	0.778214	0	4.33175	1.47932e-05	0.000985643	+/+	rs5756739	G	A	-0.386651	3.57465e-05	0.135034	0.287391	3.37739	0.000731781	0.0182825
CLPX	OXR1	0.508186	0.000311475	-0.398493	0.000275497	-5.14683	2.64922e-07	1.16518e-06	+/-	rs3110426	C	T	0.354077	0.00170139	-0.0771723	0.482675	-2.78049	0.00542766	0.0470223
CLTB	AP2S1	0.88943	0	0.696667	2.44249e-14	-3.34377	0.000826484	0.0107539	+/+	rs7258095	A	C	0.0259861	0.762239	-0.397611	7.33943e-07	-3.71693	0.000201656	0.00991899
CLTB	CDC42EP1	0.370703	0.0038494	0.812747	0	4.30231	1.69027e-05	0.00104904	+/+	rs5756739	G	A	-0.0532668	0.584026	0.536965	4.77802e-06	4.05742	4.96169e-05	0.00325999
CLTB	LGALS2	0.576362	2.19523e-06	0.887223	0	4.32357	1.53526e-05	0.00044631	+/+	rs2281098	C	G	0.10386	0.282491	0.569254	9.18011e-07	3.37369	0.000741674	0.0193884
CLTB	OXR1	0.398673	0.00606367	-0.788409	6.50058e-12	-7.0927	1.31518e-12	5.01691e-11	+/-	rs3110426	C	T	-0.0373861	0.748487	-0.446945	1.80289e-05	-2.75593	0.00585248	0.049667
CMAS	OXR1	0.273727	0.0656589	-0.482511	0.000336117	-3.844	0.000121045	0.000334773	0/-	rs3110426	C	T	-0.484041	9.42321e-06	0.236056	0.0296347	4.77792	1.77115e-06	0.000122952
CMKLR1	AP2S1	0.848688	0	0.541482	3.5718e-08	-3.86352	0.000111763	0.00410321	+/+	rs7258095	A	C	0.0481264	0.575111	-0.349016	1.68938e-05	-3.43148	0.000600299	0.0203649
CMKLR1	COA6	-0.266784	0.0960922	0.641036	4.7965e-06	4.50261	6.71233e-06	0.000126635	0/+	rs7523348	A	G	-0.487494	1.40498e-05	-0.0557971	0.597304	2.97324	0.00294676	0.0479322
CMKLR1	KCNMA1	0.374314	0.00805757	0.788521	0	3.71208	0.00020556	0.00561076	+/+	rs816868	C	T	0.0612979	0.540521	0.626202	1.12251e-08	4.22049	2.43772e-05	0.001057
CMKLR1	OXR1	0.422874	0.00341304	-0.794263	3.51719e-12	-7.30595	2.75315e-13	1.55448e-11	+/-	rs3110426	C	T	0.248944	0.0301175	-0.257356	0.0174174	-3.21636	0.00129827	0.0163748
CMTM3	COA6	-0.123138	0.449059	0.460058	0.00217351	2.7066	0.00679764	0.019688	0/+	rs7523348	A	G	-0.0109061	0.927553	-0.462017	3.55186e-06	-3.04838	0.00230078	0.0415031
CMTM3	OXR1	0.527477	0.000165367	-0.488475	0.000276211	-5.33732	9.43322e-08	5.72287e-07	+/-	rs3110426	C	T	-0.231557	0.0441509	0.22693	0.0367487	2.90081	0.00372202	0.0358635
CMTM7	KCNMA1	0.277497	0.053553	0.769921	0	4.04848	5.15508e-05	0.00316251	0/+	rs816868	C	T	-0.125647	0.208275	0.284717	0.000329895	3.24521	0.00117362	0.0181874
CMTM7	LGALS2	0.508192	4.65108e-05	0.851951	0	4.04294	5.2784e-05	0.00102425	+/+	rs2281098	C	G	0.212925	0.0262207	0.612919	7.308e-08	3.09472	0.00196997	0.0381341
CMTM7	OXR1	0.457388	0.00139447	-0.793358	3.87224e-12	-7.49822	6.46885e-14	5.27361e-12	+/-	rs3110426	C	T	0.136795	0.238663	-0.296631	0.00583983	-2.75598	0.0058517	0.049667
CMTM8	OXR1	0.170982	0.255901	-0.54491	3.56059e-05	-3.73279	0.000189367	0.000499106	0/-	rs3110426	C	T	0.512009	2.27235e-06	-0.159978	0.143599	-4.51674	6.27983e-06	0.000300299
CMTR2	COA6	-0.332867	0.0358394	0.275932	0.076928	2.7422	0.00610285	0.0180671	-/0	rs7523348	A	G	-0.43397	0.000139848	0.174952	0.0953098	3.99964	6.34395e-05	0.00520705
CNDP2	KCNMA1	0.314662	0.0276623	0.724816	4.44089e-16	3.26012	0.00111364	0.0138784	+/+	rs816868	C	T	0.00643973	0.948781	0.565737	4.97525e-07	3.97633	6.99864e-05	0.00223658
CNN2	COA6	-0.382602	0.0148274	0.353366	0.0217	3.3656	0.000763765	0.00352006	-/+	rs7523348	A	G	-0.408739	0.000364387	0.0598102	0.57116	3.07963	0.00207258	0.0394697
CNNM4	COA6	0.191791	0.235791	-0.436058	0.0038928	-2.88263	0.00394375	0.0127861	0/-	rs7523348	A	G	-0.344284	0.00306323	0.14023	0.182451	3.11782	0.00182191	0.0366822
CNPY3	OXR1	0.384831	0.00827152	-0.551161	2.77266e-05	-4.8852	1.03323e-06	4.75005e-06	+/-	rs3110426	C	T	0.359893	0.00140706	-0.111635	0.309074	-3.03803	0.00238133	0.0256042
CNRIP1	OXR1	-0.274372	0.0649998	0.654413	6.11808e-11	5.57879	2.42203e-08	1.40611e-07	0/+	rs3110426	C	T	-0.271378	0.017726	0.20485	0.0600186	3.02109	0.00251864	0.0267832
CNST	AP2S1	-0.839749	0	-0.534962	5.57986e-08	3.73213	0.000189869	0.00517428	-/-	rs7258095	A	C	-0.19083	0.0249615	0.2012	0.0152381	3.30415	0.000952641	0.0278607
CNTLN	COA6	-0.151388	0.351083	0.514765	0.000486823	3.14496	0.00166112	0.00649821	0/+	rs7523348	A	G	-0.539944	9.83837e-07	0.140097	0.182869	4.64522	3.39714e-06	0.00104246
COA1	OXR1	-0.534828	0.000128605	0.170536	0.132934	4.03043	5.5675e-05	0.000143666	-/0	rs3110426	C	T	0.159311	0.16925	-0.342786	0.00132079	-3.21862	0.0012881	0.0162845
COA1	RPS26	-0.358625	0.00664553	0.5421	0.000927409	4.34492	1.39324e-05	6.81373e-05	-/+	rs7305461	A	C	-0.288944	0.00602913	0.35317	0.00188372	4.17225	3.01609e-05	0.0385568
COA7	COA6	0.145561	0.370144	0.78997	4.97831e-10	4.0295	5.58963e-05	0.000518209	0/+	rs7523348	A	G	-0.211557	0.0744303	0.32752	0.00143808	3.45912	0.000541936	0.0178469
COASY	OXR1	0.219701	0.142356	-0.603301	2.78895e-06	-4.38941	1.13657e-05	4.04091e-05	0/-	rs3110426	C	T	0.22057	0.0555344	-0.25398	0.0190009	-3.00729	0.00263591	0.0277074
COG3	OXR1	-0.357319	0.0147753	0.765234	6.19729e-11	6.58431	4.57012e-11	8.57035e-10	-/+	rs3110426	C	T	-0.472097	1.66683e-05	0.0240854	0.826806	3.33626	0.000849131	0.0118562
COG4	OXR1	0.208847	0.16365	-0.751532	2.09022e-10	-5.6599	1.51463e-08	1.16929e-07	0/-	rs3110426	C	T	0.181256	0.11712	-0.338678	0.00152187	-3.3302	0.000867839	0.0120169
COG5	COA6	-0.17632	0.276445	0.711672	1.26616e-07	4.65694	3.20939e-06	8.39702e-05	0/+	rs7523348	A	G	-0.156774	0.188464	0.560262	6.35443e-09	4.93319	8.0898e-07	0.000579466
COG5	NT5C3B	-0.307457	0.00271867	0.120309	0.324777	2.70663	0.00679708	0.0353619	-/0	rs1865841	G	A	0.278267	0.000155376	-0.0721932	0.421779	-3.05077	0.00228256	0.0358226
COG5	OXR1	0.489587	0.000554013	-0.6261	6.80355e-10	-6.65794	2.77697e-11	4.79831e-10	+/-	rs3110426	C	T	0.201082	0.0815476	-0.310376	0.00384122	-3.26147	0.00110835	0.0144729
COL4A3BP	CDC42EP1	-0.353773	0.00598234	-0.713197	1.88738e-14	-3.02216	0.00250978	0.0182064	-/-	rs5756739	G	A	0.386749	3.55696e-05	-0.19406	0.124408	-3.75508	0.000173286	0.00740415
COL4A3BP	LGALS2	-0.552567	6.88089e-06	-0.890658	8.66152e-12	-3.49923	0.000466611	0.00409528	-/-	rs2281098	C	G	0.195658	0.0414573	-0.296117	0.0175113	-3.13281	0.00173142	0.0349335
COL4A3BP	NT5C3B	0.35712	0.000441432	-0.0472619	0.69977	-2.59709	0.00940163	0.043324	+/0	rs1865841	G	A	0.117929	0.114873	-0.33129	0.000151106	-3.94214	8.07593e-05	0.0040687
COL9A2	CDC42EP1	0.0846667	0.523755	-0.640838	7.77299e-05	-3.69118	0.000223217	0.00403125	0/-	rs5756739	G	A	0.360998	0.000123932	-0.120665	0.342229	-3.1014	0.00192609	0.0332985
COL9A2	COA6	0.279716	0.080453	-0.453025	0.00258951	-3.38078	0.000722797	0.0033755	0/-	rs7523348	A	G	-0.223077	0.0596256	0.440772	1.09623e-05	4.36454	1.27388e-05	0.00214999
COLEC12	NT5C3B	-0.274903	0.00765761	0.14931	0.220772	2.66939	0.00759894	0.0378616	-/0	rs1865841	G	A	0.338387	3.38245e-06	-0.0464408	0.605589	-3.39682	0.00068173	0.0166821
COLGALT1	CDC42EP1	0.0591516	0.656305	0.742596	1.13697e-06	3.9209	8.82184e-05	0.00231091	0/+	rs5756739	G	A	-0.431561	3.11387e-06	0.159425	0.208274	3.86742	0.000109994	0.00534643
COMMD10	COA6	-0.0182112	0.911192	0.815032	5.02991e-11	5.05479	4.3086e-07	3.10537e-05	0/+	rs7523348	A	G	-0.266539	0.0236241	0.353032	0.000557047	4.00269	6.26273e-05	0.00515606
COMMD10	KCNJ10	0.273381	0.0547349	0.830752	1.6549e-12	4.28589	1.82009e-05	0.0281771	0/+	rs6677510	G	A	0.0268873	0.791645	0.372562	1.43173e-06	2.80648	0.00500854	0.0416668
COMMD1	KCNMA1	0.302887	0.0343922	0.716182	8.88178e-16	3.23292	0.00122531	0.0146513	+/+	rs816868	C	T	-0.00959473	0.923751	0.540005	2.00842e-06	3.84458	0.000120758	0.00320016
COMMD3	AP2S1	0.744335	1.79989e-12	0.401853	8.64195e-05	-3.19932	0.00137754	0.0142022	+/+	rs7258095	A	C	0.248893	0.0032431	-0.161382	0.0524756	-3.46934	0.000521742	0.0184897
COMMD3	KCNMA1	0.330115	0.0205307	0.772299	0	3.76145	0.000168931	0.00510819	+/+	rs816868	C	T	-0.0235266	0.814433	0.382425	9.08071e-07	3.30178	0.000960731	0.0157673
COMMD3	LGALS2	0.439004	0.000566055	0.845278	1.1527e-09	3.34824	0.000813272	0.00612401	+/+	rs2281098	C	G	0.192177	0.0452895	0.635644	1.6708e-08	3.46112	0.000537924	0.0154041
COMMD3	OXR1	0.425766	0.00317753	-0.62762	6.01553e-10	-6.24761	4.16782e-10	4.35727e-09	+/-	rs3110426	C	T	0.25753	0.0247094	-0.188442	0.0841431	-2.8225	0.00476514	0.0427786
COMMD6	OXR1	0.441753	0.00211592	-0.57453	1.03973e-05	-5.37526	7.64731e-08	4.7632e-07	+/-	rs3110426	C	T	0.154106	0.183797	-0.363152	0.000635637	-3.33005	0.000868306	0.0120169
COMMD9	KCNMA1	0.319122	0.0254185	0.753334	0	3.57921	0.000344639	0.00730372	+/+	rs816868	C	T	-0.096732	0.333456	0.378446	0.00146191	3.10244	0.00191932	0.0234105
COMT	KCNMA1	0.284293	0.0477333	0.734788	5.01245e-07	2.80942	0.00496313	0.0336032	+/+	rs816868	C	T	-0.106636	0.286088	0.434371	0.000214724	3.58498	0.000337099	0.00670506
COMT	OXR1	0.37792	0.00961275	-0.731177	1.10858e-09	-6.32879	2.47088e-10	3.40181e-09	+/-	rs3110426	C	T	0.0981185	0.399095	-0.558501	2.78849e-08	-4.53087	5.87406e-06	0.000287361
COPG2	KCNMA1	0.0495818	0.735121	0.741299	3.51008e-07	3.92597	8.638e-05	0.00635862	0/+	rs816868	C	T	0.0719416	0.472417	0.422085	4.49562e-08	2.92805	0.00341095	0.038347
COPS3	LGALS2	0.510153	4.29801e-05	0.819046	0	3.399	0.000676335	0.00632521	+/+	rs2281098	C	G	0.013316	0.890694	0.629142	2.57984e-08	4.5217	6.13458e-06	0.000639607
COPS3	OXR1	0.510684	0.000287566	-0.739564	5.67967e-10	-7.20646	5.74242e-13	2.66503e-11	+/-	rs3110426	C	T	0.237568	0.0387877	-0.244887	0.0238943	-3.05851	0.00222441	0.0244897
COPS4	AP2S1	-0.238139	0.0581024	0.245657	0.0196056	2.95567	0.00311988	0.0232404	0/+	rs7258095	A	C	-0.141637	0.0975027	0.440673	2.9059e-08	5.12168	3.02823e-07	0.000327098
COQ10A	OXR1	-0.39302	0.00689422	0.563214	6.53943e-08	5.51763	3.43608e-08	1.91042e-07	-/+	rs3110426	C	T	0.510861	2.41507e-06	-0.186343	0.0877197	-4.676	2.92526e-06	0.000175542
COQ10A	TIPRL	-0.217625	0.401429	0.757823	8.43769e-15	4.1406	3.464e-05	0.00808612	0/+	rs4656569	A	G	-0.656166	0.000673883	0.0523706	0.50806	3.53406	0.000409225	0.0304726
COQ10B	AP2S1	-0.698303	1.41331e-10	-0.368713	0.000349055	2.85665	0.00428139	0.0280054	-/-	rs7258095	A	C	-0.378911	4.58834e-06	0.0276058	0.7417	3.54723	0.000389311	0.0150411
COQ10B	KCNMA1	-0.464221	0.000779621	-0.807813	4.46862e-09	-2.6848	0.00725734	0.0419766	-/-	rs816868	C	T	0.259867	0.0083479	-0.409816	0.000519394	-4.3933	1.11641e-05	0.000609158
COQ10B	LGALS2	-0.45999	0.000280341	-0.877473	4.36144e-11	-3.77962	0.000157065	0.001966	-/-	rs2281098	C	G	-0.128011	0.184666	-0.614829	6.48472e-08	-3.65836	0.000253838	0.00908611
COQ10B	OXR1	-0.358385	0.0144595	0.735953	1.11022e-14	6.89969	5.21164e-12	1.3168e-10	-/+	rs3110426	C	T	-0.575041	5.54485e-08	0.148074	0.176239	4.99761	5.80444e-07	5.82945e-05
COQ6	COA6	-0.221581	0.169406	-0.662196	1.78545e-06	-2.4898	0.0127816	0.0328142	0/-	rs7523348	A	G	-0.282938	0.0160305	0.202832	0.0524893	3.09571	0.00196345	0.0382202
CORO1B	AP2S1	0.856953	0	0.66375	1.00364e-12	-2.88793	0.00387784	0.0264614	+/+	rs7258095	A	C	0.450402	2.97474e-08	-0.0235278	0.778788	-4.23218	2.31436e-05	0.00252004
CORO1B	CDC42EP1	0.315432	0.014953	0.843458	1.3562e-09	3.9622	7.4261e-05	0.00205751	+/+	rs5756739	G	A	-0.150714	0.119483	0.326698	0.00841888	3.04989	0.00228922	0.0367527
CORO1B	KCNMA1	0.267613	0.0630276	0.715114	1.33227e-15	3.43236	0.000598362	0.00986131	0/+	rs816868	C	T	-0.234103	0.0178753	0.303539	0.0118589	3.45735	0.000545514	0.00941282
CORO1B	OXR1	0.28022	0.0592643	-0.79499	3.25429e-12	-6.5378	6.24295e-11	1.11579e-09	0/-	rs3110426	C	T	0.363427	0.00125149	-0.10368	0.345028	-3.01328	0.00258439	0.027336
COTL1	AP2S1	0.894462	0	0.683319	1.16795e-13	-3.64377	0.000268675	0.00615239	+/+	rs7258095	A	C	0.139651	0.102339	-0.428354	7.66663e-08	-4.9785	6.40791e-07	0.000367205
COTL1	CDC42EP1	0.341982	0.00802394	0.782313	0	4.00892	6.09976e-05	0.00197583	+/+	rs5756739	G	A	-0.167767	0.082648	0.493407	3.43322e-05	4.40977	1.0348e-05	0.00126442
COTL1	LGALS2	0.534891	1.52155e-05	0.895586	0	4.90308	9.43461e-07	6.76868e-05	+/+	rs2281098	C	G	0.145441	0.131304	0.625906	3.19056e-08	3.65989	0.000252328	0.00907695
COTL1	OXR1	0.490702	0.000535694	-0.816363	2.85771e-13	-8.01432	1.10751e-15	3.90731e-13	+/-	rs3110426	C	T	0.207621	0.0719137	-0.28768	0.00759204	-3.14898	0.00163844	0.0195253
COX11	KCNMA1	0.00620058	0.966272	0.634694	4.22203e-05	3.22788	0.00124712	0.016565	0/+	rs816868	C	T	-0.100378	0.31547	0.264902	0.000865285	2.88105	0.00396353	0.0423718
COX20	KCNMA1	-0.0204144	0.889271	-0.578705	1.52105e-09	-3.52495	0.000423567	0.00824979	0/-	rs816868	C	T	0.29142	0.00296149	-0.134807	0.0944481	-3.37396	0.000740964	0.0130374
COX20	OXR1	-0.304327	0.0397537	0.486005	5.61114e-06	4.42869	9.48091e-06	2.85761e-05	-/+	rs3110426	C	T	-0.416566	0.00018183	0.0339911	0.757449	2.96761	0.00300121	0.0306715
COX5B	OXR1	0.336917	0.0220453	-0.667604	1.82174e-11	-6.06329	1.33369e-09	1.13179e-08	+/-	rs3110426	C	T	-0.0655806	0.573537	-0.570151	1.22814e-08	-3.61725	0.000297747	0.00537099
CPD	AP2S1	-0.745932	1.52189e-12	-0.396482	0.000109465	3.25907	0.00111778	0.0126866	-/-	rs7258095	A	C	-0.154852	0.0697529	0.220836	0.00760239	3.16657	0.0015425	0.0377982
CPD	KCNMA1	-0.275406	0.0554551	-0.730245	0	-3.56047	0.000370187	0.0076877	0/-	rs816868	C	T	-0.0656111	0.512352	-0.542245	1.78681e-06	-3.39274	0.000691969	0.0112417
CPEB4	OXR1	0.00102857	0.994587	0.505817	1.9835e-06	2.91402	0.00356806	0.00642835	0/+	rs3110426	C	T	-0.116769	0.31512	0.334818	0.00173568	2.89312	0.00381429	0.0364477
CPED1	COA6	0.18491	0.253341	0.639044	5.24389e-06	2.48151	0.0130828	0.033401	0/+	rs7523348	A	G	-0.341707	0.00330645	0.254297	0.0144397	3.84051	0.000122777	0.00744018
CPED1	KCNMA1	0.228939	0.113581	0.719536	1.11093e-06	2.92629	0.00343035	0.027069	0/+	rs816868	C	T	0.0809515	0.418617	0.596977	7.73472e-08	3.80418	0.000142276	0.00361771
CPED1	OXR1	0.268253	0.0714661	-0.383935	0.000477663	-3.56165	0.000368538	0.000804568	0/-	rs3110426	C	T	0.245451	0.0325871	-0.304213	0.0046461	-3.50943	0.00044906	0.00740771
CPM	NT5C3B	0.448015	6.69649e-06	0.00262118	0.982946	-2.9594	0.00308243	0.0225853	+/0	rs1865841	G	A	0.389328	6.60302e-08	0.0158472	0.860198	-3.36628	0.000761881	0.017782
CPNE3	KCNJ10	0.298174	0.0354495	0.772925	4.92878e-10	3.39105	0.000696255	0.0492503	+/+	rs6677510	G	A	-0.212311	0.0348798	0.443277	0.000153243	4.30742	1.65168e-05	0.00217926
CPNE3	KCNMA1	0.299974	0.0362508	0.786504	2.1346e-08	3.2699	0.00107587	0.0157405	+/+	rs816868	C	T	-0.116719	0.242695	0.358305	0.00269825	3.08311	0.00204853	0.0245097
CPNE3	OXR1	0.628999	2.84564e-06	-0.506249	1.93766e-06	-6.79911	1.0527e-11	2.29219e-10	+/-	rs3110426	C	T	0.641592	4.24183e-10	0.114574	0.296426	-4.01326	5.98854e-05	0.00163468
CPOX	OXR1	0.599456	1.07199e-05	-0.456523	2.35047e-05	-6.211	5.26478e-10	5.24466e-09	+/-	rs3110426	C	T	0.491762	6.44271e-06	0.064884	0.555213	-2.94196	0.00326142	0.0325467
CPSF2	CDC42EP1	0.166145	0.20852	0.77547	1.86388e-07	3.78621	0.000152965	0.00321555	0/+	rs5756739	G	A	-0.18888	0.0502637	0.316429	0.0108541	3.2229	0.00126901	0.0256307
CPVL	AP2S1	0.841925	0	0.44499	1.11081e-05	-4.48701	7.22283e-06	0.00142994	+/+	rs7258095	A	C	0.0401782	0.639868	-0.38769	1.45156e-06	-3.73755	0.000185823	0.00949998
CPVL	KCNMA1	0.450118	0.00117412	0.858397	0	4.41859	9.93448e-06	0.00196678	+/+	rs816868	C	T	0.0224881	0.822487	0.636294	5.49698e-09	4.56915	4.89703e-06	0.000347094
CPVL	OXR1	0.547233	8.30142e-05	-0.667435	1.85101e-11	-7.44418	9.75481e-14	8.5232e-12	+/-	rs3110426	C	T	0.382123	0.000658476	-0.228566	0.0353777	-3.94754	7.89595e-05	0.00197849
CR1	CDC42EP1	0.150804	0.254244	0.738454	1.4009e-06	3.47544	0.000510025	0.00661425	0/+	rs5756739	G	A	-0.234315	0.0146538	0.273269	0.028901	3.22473	0.00126092	0.0254864
CR1	LGALS2	0.18519	0.164002	0.752081	6.94338e-07	3.44409	0.000572989	0.00476172	0/+	rs2281098	C	G	-0.176503	0.0663655	0.243347	0.00251975	3.35814	0.000784699	0.0460652
CRADD	KCNMA1	-0.256109	0.0756939	-0.708826	1.88501e-06	-2.7059	0.00681189	0.0404472	0/-	rs816868	C	T	-0.000362295	0.997117	-0.55813	7.60805e-07	-3.94477	7.98776e-05	0.00244559
CRADD	OXR1	-0.305585	0.0389013	0.460208	1.97925e-05	4.26175	2.02832e-05	5.71893e-05	-/+	rs3110426	C	T	-0.494569	5.59797e-06	0.267991	0.0131489	5.07589	3.85678e-07	4.60833e-05
CREBRF	LGALS2	-0.274649	0.0369389	-0.850594	7.08245e-10	-4.25475	2.09287e-05	0.000508268	-/-	rs2281098	C	G	0.323398	0.000603346	0.692539	2.30497e-10	3.21936	0.00128476	0.028155
CREBRF	OXR1	-0.180842	0.229084	0.698106	8.62421e-13	5.48385	4.16159e-08	2.25606e-07	0/+	rs3110426	C	T	0.528213	9.39189e-07	0.124676	0.255587	-2.87315	0.00406398	0.0380263
CREBRF	SIRPB1	-0.352972	0.000179066	0.983208	0.0004206	4.7044	2.54618e-06	0.0199048	-/+	rs2254448	C	G	-0.126223	0.0692611	0.249831	0.0135898	3.06775	0.0021568	0.0120809
CREG1	CDC42EP1	-0.0246458	0.853005	-0.455334	1.195e-05	-2.69249	0.00709214	0.0361306	0/-	rs5756739	G	A	0.0329561	0.734913	0.489585	4.03104e-05	3.12163	0.00179854	0.0320542
CRELD1	CDC42EP1	0.33845	0.00874329	0.672044	1.90026e-12	2.66574	0.00768199	0.038178	+/+	rs5756739	G	A	-0.178868	0.0639993	0.283108	0.0234011	2.93109	0.00337779	0.0466329
CRELD1	CDC42SE2	-0.988005	3.00707e-05	-0.574937	3.58041e-06	3.6649	0.00024744	0.0408805	-/-	rs28674881	G	A	-0.992125	9.27832e-05	-0.103848	0.107073	4.58274	4.58932e-06	0.0177043
CRK	LGALS2	-0.36812	0.00446823	-0.705778	3.24185e-14	-2.83247	0.00461898	0.0256537	-/-	rs2281098	C	G	-0.242721	0.0109901	-0.739589	2.9432e-12	-4.36758	1.25633e-05	0.00107701
CRK	OXR1	-0.269586	0.0700153	0.553948	1.18522e-07	4.71889	2.37129e-06	8.16714e-06	0/+	rs3110426	C	T	-0.467727	2.04282e-05	0.0176302	0.872764	3.26128	0.00110912	0.014476
CRNKL1	OXR1	0.425677	0.00318452	-0.0721734	0.527327	-2.76121	0.00575878	0.00993901	+/0	rs3110426	C	T	-0.286059	0.0122431	0.275644	0.010669	3.58717	0.000334286	0.00590777
CROT	COA6	-0.292997	0.0665327	0.725984	5.30498e-08	5.32484	1.01044e-07	1.61258e-05	0/+	rs7523348	A	G	-0.453815	6.23555e-05	0.220891	0.0343482	4.45187	8.51275e-06	0.0017683
CROT	KCNMA1	0.276821	0.0541622	0.778001	0	4.1635	3.13408e-05	0.00250461	0/+	rs816868	C	T	-0.0122886	0.902436	0.604055	4.93336e-08	4.4587	8.24595e-06	0.00049483
CROT	OXR1	0.407792	0.00490687	-0.783972	1.02243e-11	-7.08923	1.34862e-12	5.13196e-11	+/-	rs3110426	C	T	0.368588	0.0010522	-0.172081	0.115305	-3.48381	0.000494333	0.00795529
CRTAP	CDC42EP1	0.421154	0.000894752	0.821362	0	4.10656	4.01603e-05	0.0016357	+/+	rs5756739	G	A	-0.197251	0.040738	0.347418	0.00491195	3.49326	0.00047716	0.0139594
CRTAP	COA6	-0.229004	0.155202	0.75252	9.0811e-09	5.28063	1.28743e-07	1.70639e-05	0/+	rs7523348	A	G	-0.547159	6.58264e-07	0.0142785	0.892541	3.91889	8.89566e-05	0.00622328
CRTAP	KCNMA1	0.367731	0.00933744	0.818347	0	4.21826	2.46196e-05	0.00235975	+/+	rs816868	C	T	0.0501527	0.61666	0.422425	4.37375e-08	3.1006	0.00193129	0.0257289
CRTAP	LGALS2	0.458079	0.000299435	0.872797	0	4.88777	1.01986e-06	7.18496e-05	+/+	rs2281098	C	G	0.105747	0.273791	0.564916	1.15755e-06	3.32203	0.000893659	0.0220952
CRTAP	OXR1	0.500595	0.000395575	-0.776703	0	-8.31712	9.01244e-17	1.56616e-13	+/-	rs3110426	C	T	0.335834	0.00301837	-0.250745	0.0206329	-3.76345	0.000167586	0.00348114
CRTC3	CDC42EP1	-0.0817827	0.538042	0.701053	7.86277e-06	4.15831	3.20613e-05	0.00132279	0/+	rs5756739	G	A	-0.287871	0.00251897	0.2517	0.0448197	3.43795	0.000586131	0.0158755
CRY1	AP2S1	-0.750449	9.40137e-13	-0.422674	3.32422e-05	3.13204	0.00173594	0.0163752	-/-	rs7258095	A	C	-0.239167	0.00472599	0.155981	0.0610009	3.33721	0.000846237	0.026152
CRY1	KCNMA1	-0.327974	0.0214149	-0.707118	3.33067e-15	-2.97835	0.00289808	0.0242954	-/-	rs816868	C	T	0.134973	0.176198	-0.234565	0.00330575	-2.90216	0.003706	0.0404351
CRY1	OXR1	-0.283114	0.0565804	0.714017	1.50324e-13	6.21723	5.06019e-10	5.08294e-09	0/+	rs3110426	C	T	-0.416334	0.000183501	0.202518	0.0630564	4.03073	5.56034e-05	0.00154318
CRYBB1	OXR1	0.327486	0.0263069	-0.735193	8.07294e-10	-6.09573	1.08936e-09	1.21784e-08	+/-	rs3110426	C	T	0.29027	0.0109717	-0.188589	0.0838978	-3.04343	0.00233897	0.0253622
CRYL1	OXR1	0.596716	1.20427e-05	-0.597419	6.1671e-09	-7.2169	5.3188e-13	2.4906e-11	+/-	rs3110426	C	T	0.323927	0.00431006	-0.256731	0.0177019	-3.72018	0.000199081	0.00396459
CSE1L	OXR1	0.571718	3.32013e-05	-0.24363	0.0304927	-4.70959	2.48218e-06	8.50413e-06	+/-	rs3110426	C	T	0.312953	0.00591332	-0.12588	0.250991	-2.79878	0.00512961	0.0451499
CSF1R	AP2S1	0.843881	0	0.649038	4.56457e-12	-2.75978	0.0057841	0.0341371	+/+	rs7258095	A	C	0.0249815	0.771172	-0.501623	1.3006e-10	-4.79556	1.62218e-06	0.000561608
CSF1R	LGALS2	0.453523	0.000349803	0.919018	1.16351e-13	4.76516	1.88701e-06	9.72784e-05	+/+	rs2281098	C	G	0.261493	0.00602259	0.666671	1.81295e-09	3.34154	0.000833136	0.0209869
CSF1R	OXR1	0.446682	0.00185917	-0.766225	5.65787e-11	-7.10406	1.21148e-12	4.70163e-11	+/-	rs3110426	C	T	0.276241	0.0157134	-0.206063	0.0584864	-3.06163	0.00220133	0.0243128
CSF3R	AP2S1	0.602778	1.36067e-07	0.247649	0.0186052	-2.66229	0.00776103	0.0415409	+/+	rs7258095	A	C	-0.0645643	0.451844	-0.452203	1.13101e-08	-3.51737	0.000435838	0.016116
CSF3R	COA6	-0.58498	7.3606e-05	0.0693106	0.662726	3.22195	0.00127321	0.00526712	-/0	rs7523348	A	G	-0.632149	2.59104e-09	-0.0617524	0.558704	4.25904	2.05308e-05	0.00277207
CSF3R	KCNMA1	0.441966	0.00147605	0.748763	0	2.72846	0.00636307	0.0387231	+/+	rs816868	C	T	0.0155307	0.876878	0.486085	2.64227e-05	3.22841	0.00124482	0.0171473
CSF3R	LGALS2	0.39293	0.00228029	0.702276	4.90719e-14	2.62565	0.0086484	0.0403403	+/+	rs2281098	C	G	0.445982	1.17313e-06	0.788012	1.11022e-14	3.6494	0.000262852	0.00931505
CSF3R	OXR1	0.367277	0.0120431	-0.452467	2.83356e-05	-4.57527	4.75609e-06	1.52836e-05	+/-	rs3110426	C	T	0.413204	0.000207455	-0.268474	0.0129786	-4.44139	8.93805e-06	0.000389924
CSF3	AP2S1	-0.821476	0	-0.490568	9.18226e-07	3.73979	0.00018417	0.00513445	-/-	rs7258095	A	C	-0.0979369	0.253129	0.503103	0.000684022	3.58488	0.000337233	0.0477601
CSF3	CDC42EP1	-0.525039	1.96134e-05	-0.848021	0	-3.8406	0.000122732	0.00287785	-/-	rs5756739	G	A	-0.00693207	0.943236	-0.675417	9.23812e-10	-5.05444	4.31663e-07	0.000149559
CSF3	KCNMA1	-0.36665	0.00956354	-0.773629	0	-3.55061	0.00038434	0.00784662	-/-	rs816868	C	T	0.163531	0.100527	-0.377107	0.00152456	-3.51847	0.00043405	0.00802266
CSF3	LGALS2	-0.579201	1.9039e-06	-0.931199	0	-5.78645	7.18899e-09	2.95884e-06	-/-	rs2281098	C	G	-0.206295	0.0313845	-0.814327	2.22045e-16	-5.78961	7.05493e-09	4.76278e-06
CSF3	OXR1	-0.439799	0.00222608	0.853007	1.77636e-15	8.2823	1.20814e-16	9.44766e-14	-/+	rs3110426	C	T	-0.276068	0.0157814	0.391741	0.000209287	4.33318	1.46969e-05	0.000559768
CSGALNACT2	OXR1	-0.42386	0.00333104	0.755729	8.88178e-16	7.53873	4.74569e-14	5.539e-12	-/+	rs3110426	C	T	-0.502775	3.68536e-06	0.160172	0.143106	4.4407	8.9667e-06	0.000390543
CSNK1A1	OXR1	-0.229196	0.125477	0.208158	0.0656396	2.32982	0.0198154	0.030782	0/0	rs3110426	C	T	-0.553647	2.13136e-07	-0.131743	0.229414	3.05199	0.00227329	0.0249038
CSNK1D	KCNMA1	-0.128726	0.378048	-0.719598	1.10748e-06	-3.37701	0.000732794	0.0135352	0/-	rs816868	C	T	0.221305	0.0253965	-0.32915	0.00613005	-3.55108	0.000383648	0.00732037
CSNK1E	AP2S1	-0.805705	8.88178e-16	-0.487563	1.09449e-06	3.48395	0.000494073	0.00828469	-/-	rs7258095	A	C	-0.0621256	0.469144	0.604148	2.27048e-05	4.19082	2.77948e-05	0.0218045
CSNK1E	CDC42EP1	-0.532039	1.44643e-05	-0.86714	0	-4.20203	2.6453e-05	0.00130441	-/-	rs5756739	G	A	-0.102845	0.289524	-0.618457	5.15588e-08	-3.84682	0.00011966	0.0056789
CSNK1E	KCNJ10	-0.602097	3.73603e-06	-0.899499	0	-3.64123	0.000271336	0.0406685	-/-	rs6677510	G	A	0.207902	0.0389279	-0.42695	0.000282424	-4.15332	3.27684e-05	0.00300979
CSNK1E	KCNMA1	-0.297822	0.0376764	-0.770063	0	-3.92837	8.55219e-05	0.00401577	-/-	rs816868	C	T	0.149255	0.134336	-0.399496	0.000738269	-3.59195	0.000328208	0.00658464
CSNK1E	LGALS2	-0.572143	2.70582e-06	-0.933416	0	-5.94467	2.7701e-09	1.80518e-06	-/-	rs2281098	C	G	-0.306153	0.00120541	-0.808854	6.66134e-16	-5.02405	5.05922e-07	0.000103499
CSNK1E	OXR1	-0.415576	0.00407675	0.875168	0	8.55855	1.14295e-17	1.9862e-14	-/+	rs3110426	C	T	-0.422733	0.000142264	0.324282	0.00246394	4.8935	9.90568e-07	8.23056e-05
CSNK1G1	AP2S1	-0.655896	4.03618e-09	-0.282104	0.0070641	2.9678	0.00299937	0.0226948	-/-	rs7258095	A	C	-0.0282118	0.74256	0.364173	6.70383e-06	3.41003	0.000649568	0.0215756
CSNK1G1	COA6	0.24754	0.123557	-0.292128	0.0604839	-2.41261	0.015839	0.039019	0/0	rs7523348	A	G	0.546784	6.72334e-07	0.045944	0.663647	-3.5399	0.000400285	0.014919
CSNK1G2	OXR1	-0.394558	0.00665913	0.161409	0.155285	3.03956	0.00236925	0.00442714	-/0	rs3110426	C	T	0.619443	2.43866e-09	0.0550706	0.616661	-4.15731	3.22016e-05	0.00100996
CSNK1G3	OXR1	0.0384608	0.799674	0.675056	5.54198e-08	3.72186	0.000197761	0.000519305	0/+	rs3110426	C	T	-0.108613	0.350335	0.322929	0.00257505	2.75895	0.00579879	0.0493722
CSNK2A1	OXSM	0.494379	0.000263116	-0.302261	0.0823088	-3.6903	0.000223989	0.0236702	+/0	rs11129175	C	G	0.014422	0.878417	0.427626	1.23092e-07	3.47981	0.000501778	0.0313606
CSPP1	OXR1	0.249167	0.094943	-0.231652	0.0399577	-2.57022	0.0101633	0.0167214	0/-	rs3110426	C	T	0.421006	0.000152457	-0.161329	0.140201	-3.80116	0.00014402	0.00310075
CSRNP1	AP2S1	-0.711091	4.57856e-11	-0.343318	0.000923761	3.18294	0.0014579	0.0146683	-/-	rs7258095	A	C	-0.263696	0.00177775	0.393688	0.0098945	3.77482	0.000160124	0.0395982
CSRNP1	KCNMA1	-0.355836	0.0120978	-0.872108	8.9404e-12	-4.21257	2.52479e-05	0.00451283	-/-	rs816868	C	T	0.284837	0.00371245	-0.473288	4.58052e-05	-5.05654	4.26934e-07	6.94514e-05
CSRNP1	LGALS2	-0.370672	0.0041793	-0.81562	1.2965e-08	-3.28727	0.00101162	0.00710134	-/-	rs2281098	C	G	-0.136452	0.157125	-0.759675	3.40172e-13	-5.3397	9.31009e-08	2.95776e-05
CSRNP1	OXR1	-0.542373	9.87458e-05	0.651301	8.07212e-11	7.25836	3.91823e-13	2.03055e-11	-/+	rs3110426	C	T	-0.310177	0.00639424	0.333101	0.00183919	4.14537	3.39269e-05	0.00105064
CSRNP2	AP2S1	-0.75271	7.35856e-13	-0.500488	5.0806e-07	2.57025	0.0101624	0.0495912	-/-	rs7258095	A	C	-0.248557	0.00328632	0.248869	0.00254048	4.22673	2.37116e-05	0.00256877
CSRNP2	KCNMA1	-0.302858	0.0344099	-0.724657	4.44089e-16	-3.33013	0.000868064	0.0120573	-/-	rs816868	C	T	0.252903	0.010331	-0.217325	0.0750393	-3.0027	0.00267592	0.0295061
CSRNP2	LGALS2	-0.483436	0.00012098	-0.825586	0	-3.71923	0.00019983	0.00261316	-/-	rs2281098	C	G	-0.258287	0.00669439	-0.755163	5.62217e-13	-4.48382	7.33189e-06	0.000721146
CSRNP2	OXR1	-0.503977	0.000355857	0.806076	9.56568e-13	7.955	1.79126e-15	5.1482e-13	-/+	rs3110426	C	T	-0.517794	1.66627e-06	0.107947	0.325428	4.23633	2.27201e-05	0.000775643
CST3	AP2S1	0.839988	0	0.581046	1.92358e-09	-3.33597	0.000850034	0.0109277	+/+	rs7258095	A	C	0.161503	0.0584354	-0.307106	0.000171795	-3.99542	6.45807e-05	0.0048267
CST3	CDC42EP1	0.595097	6.66641e-07	0.883683	0	4.07724	4.55742e-05	0.00173789	+/+	rs5756739	G	A	0.0941979	0.332196	0.580871	4.85328e-07	3.53627	0.000405827	0.0125245
CST3	KCNMA1	0.294195	0.0401835	0.710574	2.22045e-15	3.22258	0.00127041	0.0148945	+/+	rs816868	C	T	-0.154207	0.121746	0.55348	9.81318e-07	4.8786	1.06839e-06	0.000126225
CST3	LGALS2	0.601724	5.8585e-07	0.865212	0	3.55367	0.000379897	0.00410614	+/+	rs2281098	C	G	0.411263	8.89517e-06	0.779552	3.24185e-14	3.77762	0.000158334	0.00648809
CST3	OXR1	0.259932	0.0810629	-0.767584	4.98979e-11	-6.09815	1.073e-09	1.20645e-08	0/-	rs3110426	C	T	0.370446	0.000987791	-0.385696	0.000266969	-4.94467	7.62718e-07	6.91156e-05
CSTA	CDC42EP1	0.266453	0.0413586	0.653524	1.20144e-11	2.9326	0.00336142	0.0220421	+/+	rs5756739	G	A	-0.103264	0.287552	0.424485	0.000472581	3.45853	0.000543124	0.015167
CSTB	OXR1	-0.496518	0.000448721	0.503359	2.26469e-06	5.75646	8.58946e-09	5.66434e-08	-/+	rs3110426	C	T	-0.490472	6.86957e-06	-0.0587429	0.593324	2.96971	0.00298083	0.0305134
CS	COA6	0.0432325	0.791102	0.779471	1.18869e-09	4.36071	1.29641e-05	0.000193717	0/+	rs7523348	A	G	-0.387688	0.00076628	0.202862	0.0524534	3.83283	0.000126679	0.00754307
CS	KCNMA1	0.294566	0.0399215	0.710297	2.22045e-15	3.21727	0.00129418	0.0150169	+/+	rs816868	C	T	0.0264938	0.791531	0.381684	9.57013e-07	2.90768	0.00364119	0.0400353
CTDP1	LGALS2	-0.0646897	0.629491	-0.596916	0.000310536	-2.71719	0.0065838	0.0272049	0/-	rs2281098	C	G	0.163362	0.0896392	-0.261136	0.00115608	-3.40116	0.000671017	0.0425355
CTDSP1	AP2S1	-0.595078	2.1506e-07	-0.195538	0.0647499	2.91864	0.00351558	0.0249813	-/0	rs7258095	A	C	0.213206	0.0120471	-0.177847	0.0323449	-3.29671	0.000978246	0.028344
CTDSP1	OXR1	-0.168632	0.262591	0.67703	4.89974e-08	4.73329	2.20906e-06	9.30507e-06	0/+	rs3110426	C	T	0.438886	7.31162e-05	-0.243418	0.0247772	-4.46977	7.83043e-06	0.00035301
CTLA4	LGALS2	-0.225048	0.089419	-0.758767	4.83976e-07	-3.33061	0.000866555	0.00638084	0/-	rs2281098	C	G	0.183177	0.0565805	-0.319369	0.0101014	-3.21209	0.00131775	0.0286278
CTLA4	NT5C3B	0.465993	2.51047e-06	-0.113238	0.354227	-3.81757	0.000134775	0.00651877	+/0	rs1865841	G	A	0.352799	1.1892e-06	-0.226547	0.0107445	-5.10433	3.31961e-07	0.000126257
CTNNBIP1	CDC42EP1	0.294164	0.0237307	0.773722	2.06723e-07	3.17519	0.00149736	0.0124568	+/+	rs5756739	G	A	-0.14007	0.148218	0.408199	0.000812899	3.56824	0.000359385	0.0116796
CTNNBIP1	KCNMA1	0.332063	0.0197529	0.760882	0	3.59689	0.000322049	0.00697134	+/+	rs816868	C	T	-0.25387	0.0100329	0.147385	0.0672381	3.15918	0.00158212	0.0223449
CTNNBIP1	LGALS2	0.430141	0.000751598	0.786951	0	3.46989	0.000520667	0.00521802	+/+	rs2281098	C	G	-0.0387287	0.689283	0.516035	1.27486e-05	3.79362	0.000148467	0.00620618
CTNNBIP1	OXR1	0.634736	2.16424e-06	-0.637529	2.65076e-10	-7.87799	3.32684e-15	1.30079e-12	+/-	rs3110426	C	T	0.304287	0.00753027	-0.2921	0.00667599	-3.82249	0.000132109	0.00290747
CTSA	KCNMA1	0.380148	0.00705338	0.706494	3.55271e-15	2.64285	0.00822119	0.045179	+/+	rs816868	C	T	-0.0517349	0.605573	0.348608	8.77854e-06	3.21825	0.00128977	0.0194684
CTSA	OXR1	0.284712	0.0551403	-0.492359	4.0484e-06	-4.3599	1.30124e-05	3.82078e-05	0/-	rs3110426	C	T	0.1167	0.315406	-0.398116	0.000161077	-3.34736	0.000815841	0.0114625
CTSB	CDC42EP1	0.15573	0.238878	0.714286	4.40442e-06	3.22963	0.0012395	0.0110712	0/+	rs5756739	G	A	-0.208384	0.0304487	0.291453	0.0194574	3.17808	0.00148252	0.0285142
CTSB	KCNMA1	0.417377	0.00284785	0.832475	5.63804e-10	3.26522	0.00109379	0.0158986	+/+	rs816868	C	T	-0.347035	0.000352365	0.193551	0.113772	3.49589	0.000472477	0.00848887
CTSB	NT5C3B	-0.479078	1.18597e-06	0.10791	0.377469	3.88824	0.000100972	0.00591464	-/0	rs1865841	G	A	-0.37882	1.57346e-07	0.555283	0.0135849	3.9251	8.66931e-05	0.0301104
CTSD	CDC42EP1	0.157498	0.233523	0.700043	8.9706e-14	4.08734	4.36342e-05	0.00172333	0/+	rs5756739	G	A	-0.259635	0.00665751	0.475025	7.3031e-05	4.85909	1.17925e-06	0.000303171
CTSD	KCNMA1	0.326327	0.0221164	0.765829	0	3.6976	0.000217648	0.00570461	+/+	rs816868	C	T	-0.369322	0.000133468	0.204332	0.0946401	3.72638	0.000194251	0.00447954
CTSD	LGALS2	0.280554	0.032911	0.82064	8.88185e-09	3.79319	0.000148725	0.00190308	+/+	rs2281098	C	G	0.126507	0.18992	0.543603	3.45151e-06	2.99963	0.00270307	0.0474293
CTSD	NT5C3B	-0.381479	0.000161414	0.139203	0.253976	3.34389	0.000826128	0.0117997	-/0	rs1865841	G	A	-0.235862	0.00143526	0.140411	0.116839	3.2519	0.00114636	0.023328
CTSH	OXR1	-0.228023	0.127477	0.402905	0.00337499	3.13951	0.0016923	0.00361481	0/+	rs3110426	C	T	-0.302261	0.00796012	0.150205	0.170027	2.8795	0.00398305	0.0374376
CTSK	AP2S1	0.676412	8.54373e-10	0.33288	0.00134695	-2.85279	0.00433368	0.0282353	+/+	rs7258095	A	C	0.0768959	0.370021	-0.518445	0.000436176	-3.58244	0.000340406	0.0478766
CTSK	LGALS2	0.443403	0.000490358	0.794108	5.81511e-08	2.64066	0.00827451	0.0323049	+/+	rs2281098	C	G	0.404164	1.31026e-05	0.88767	0	6.11174	9.8553e-10	1.1571e-06
CTSK	OXR1	0.352874	0.0161553	-0.568353	4.66496e-08	-5.31281	1.07949e-07	5.26283e-07	+/-	rs3110426	C	T	0.371607	0.000949404	-0.339579	0.00147556	-4.62294	3.78338e-06	0.000210652
CTSO	OXR1	0.287418	0.0527695	-0.575653	2.85853e-08	-4.98725	6.12435e-07	2.42783e-06	0/-	rs3110426	C	T	0.467738	2.04184e-05	0.0571158	0.603615	-2.79645	0.00516666	0.0453578
CTSS	AP2S1	0.719499	2.11e-11	0.419347	3.88909e-05	-2.75279	0.00590892	0.0345878	+/+	rs7258095	A	C	0.169756	0.0465342	-0.443096	0.00329537	-3.56171	0.000368441	0.0485461
CTSS	CDC42EP1	0.523976	2.05304e-05	0.785199	0	2.75146	0.00593299	0.0321636	+/+	rs5756739	G	A	0.0877124	0.366702	0.569559	9.03072e-07	3.47187	0.000516838	0.0147067
CTSS	KCNJ10	0.696622	1.92726e-08	0.930004	0	3.75685	0.000172067	0.0395754	+/+	rs6677510	G	A	-0.2407	0.0163987	0.450415	0.000116152	4.54926	5.3835e-06	0.00115023
CTSS	KCNMA1	0.370908	0.00869936	0.82605	9.97124e-10	3.41493	0.000637989	0.0129944	+/+	rs816868	C	T	-0.216461	0.0288753	0.525959	4.10233e-06	5.03929	4.67266e-07	7.4663e-05
CTSS	LGALS2	0.496237	7.44745e-05	0.855611	4.39487e-10	3.19158	0.00141497	0.00913333	+/+	rs2281098	C	G	0.445768	1.18875e-06	0.872506	0	5.37666	7.58805e-08	2.52973e-05
CTSS	OXR1	0.470193	0.000976433	-0.651318	2.27152e-07	-6.13362	8.59017e-10	9.95187e-09	+/-	rs3110426	C	T	0.524076	1.18195e-06	-0.302851	0.00484311	-5.55943	2.70649e-08	7.77513e-06
CTSW	NT5C3B	0.538579	2.56784e-08	-0.0759303	0.535193	-4.18512	2.85021e-05	0.00463177	+/0	rs1865841	G	A	0.244627	0.000934373	-0.154816	0.0834623	-3.4566	0.000547046	0.0145328
CTSZ	CDC42EP1	0.42905	0.000697189	0.863674	1.96386e-10	3.71056	0.000206804	0.00387547	+/+	rs5756739	G	A	-0.140384	0.147303	0.40294	0.000962954	3.53113	0.000413785	0.012712
CTSZ	KCNMA1	0.2131	0.141525	0.673129	1.9762e-13	3.30428	0.000952204	0.0126623	0/+	rs816868	C	T	-0.108891	0.275964	0.376083	0.00157407	3.16216	0.00156603	0.020302
CTSZ	LGALS2	0.526176	2.21411e-05	0.838833	2.03154e-09	2.75561	0.00585822	0.0250746	+/+	rs2281098	C	G	0.0120173	0.901298	0.60288	1.35236e-07	4.26635	1.98698e-05	0.001505
CUEDC2	AP2S1	0.842308	0	0.62585	4.23022e-11	-2.96115	0.00306492	0.0229685	+/+	rs7258095	A	C	0.234649	0.00560186	-0.145036	0.0817604	-3.20423	0.00135425	0.0349434
CUEDC2	OXR1	0.438609	0.00229561	-0.723106	5.24025e-14	-7.25607	3.98485e-13	2.04341e-11	+/-	rs3110426	C	T	0.369674	0.00101411	-0.258661	0.0168364	-4.05628	4.98596e-05	0.00142263
CUL1	NT5C3B	0.406412	5.29529e-05	-0.125645	0.30362	-3.44086	0.000579863	0.0103197	+/0	rs1865841	G	A	0.314121	1.75311e-05	-0.0905069	0.313511	-3.54268	0.000396079	0.0118299
CUL2	OXR1	0.496495	0.000449038	-0.376757	0.00062082	-4.93083	8.18815e-07	3.13956e-06	+/-	rs3110426	C	T	-0.366085	0.00114496	0.109199	0.319817	3.06702	0.00216205	0.024054
CUTC	KCNMA1	0.0844504	0.563991	0.541185	2.55083e-08	2.87007	0.00410378	0.0297007	0/+	rs816868	C	T	-0.21274	0.0318146	0.364214	0.00226327	3.74447	0.000180772	0.00428583
CUTC	LGALS2	0.566238	3.60837e-06	0.82572	0	3.06304	0.00219099	0.0150956	+/+	rs2281098	C	G	0.0572084	0.554607	0.679477	6.7031e-10	4.79668	1.61317e-06	0.000240601
CUTC	OXR1	0.45038	0.00168512	-0.700543	1.04799e-08	-6.44623	1.14666e-10	1.83748e-09	+/-	rs3110426	C	T	0.495105	5.44898e-06	-0.0685308	0.533152	-3.79976	0.000144838	0.0031038
CWC22	NT5C3B	0.263607	0.0106775	-0.19564	0.107174	-2.88895	0.00386532	0.0254541	+/0	rs1865841	G	A	-0.115566	0.122379	-0.467384	3.43969e-08	-3.32772	0.000875602	0.0194767
CWC25	KCNMA1	-0.274333	0.0564518	-0.760288	0	-3.93938	8.16934e-05	0.00391928	0/-	rs816868	C	T	0.153805	0.122733	-0.332739	0.00556373	-3.13789	0.00170166	0.0215634
CWC25	OXR1	-0.508164	0.000311698	0.680152	5.42966e-12	7.28236	3.28026e-13	1.84595e-11	-/+	rs3110426	C	T	-0.270965	0.0179067	0.220087	0.042976	3.11749	0.00182399	0.0211304
CWF19L1	KCNMA1	0.269693	0.0609296	0.80292	6.50603e-09	3.60672	0.000310088	0.00998591	0/+	rs816868	C	T	-0.162846	0.101979	0.308313	0.01053	3.02545	0.00248263	0.0280038
CX3CR1	OXR1	0.166556	0.268597	-0.373111	0.00700457	-2.66773	0.00763655	0.0140068	0/-	rs3110426	C	T	0.339656	0.00268419	-0.12517	0.253696	-2.98004	0.00288214	0.0297102
CXCL10	OXR1	0.251425	0.0918888	-0.405581	0.00315043	-3.273	0.00106414	0.00238167	0/-	rs3110426	C	T	0.393394	0.000438798	-0.253186	0.0193907	-4.19242	2.75998e-05	0.000896879
CXCL12	OXR1	0.166807	0.267866	-0.4895	4.69268e-06	-3.68813	0.000225905	0.000514212	0/-	rs3110426	C	T	0.261526	0.0224885	-0.189297	0.0827208	-2.85462	0.00430878	0.0398065
CXCL16	CDC42EP1	0.149727	0.257692	0.813249	1.54395e-08	4.30847	1.64387e-05	0.000985059	0/+	rs5756739	G	A	-0.285688	0.00272525	0.320355	0.00985905	3.88791	0.000101112	0.00506903
CXCL1	AP2S1	-0.621521	4.23857e-08	-0.283671	0.00674008	2.6097	0.00906208	0.0461297	-/-	rs7258095	A	C	-0.059717	0.486582	0.305435	0.000187144	3.12205	0.00179599	0.0415231
CXCL1	COA6	0.243911	0.129336	-0.621464	1.12175e-05	-4.25419	2.09808e-05	0.000262511	0/-	rs7523348	A	G	0.523658	2.35652e-06	-0.0465015	0.659816	-3.91456	9.05698e-05	0.00627114
CXCL1	KCNMA1	-0.372031	0.00848315	-0.722653	4.44089e-16	-2.87679	0.00401741	0.0293022	-/-	rs816868	C	T	0.0686365	0.493053	-0.687661	9.31912e-11	-5.71434	1.10133e-08	7.39912e-06
CXCL1	OXR1	-0.351368	0.0166472	0.710231	2.3026e-13	6.57493	4.8676e-11	7.47831e-10	-/+	rs3110426	C	T	-0.407986	0.000253857	0.27272	0.0115638	4.43085	9.38618e-06	0.000403606
CXCL2	AP2S1	-0.812803	4.44089e-16	-0.467762	3.34304e-06	3.76077	0.00016939	0.00500698	-/-	rs7258095	A	C	-0.0402529	0.639246	0.343646	2.31784e-05	3.31509	0.00091615	0.0273103
CXCL2	KCNMA1	-0.384566	0.00636697	-0.799414	0	-3.80845	0.000139838	0.00476485	-/-	rs816868	C	T	-0.00894136	0.928929	-0.700476	2.94995e-11	-5.38261	7.34123e-08	2.22487e-05
CXCL2	LGALS2	-0.578104	2.01188e-06	-0.926635	0	-5.60446	2.08908e-08	6.02557e-06	-/-	rs2281098	C	G	-0.50713	1.83023e-08	-0.813651	4.44089e-16	-3.60203	0.000315741	0.0105917
CXCL2	OXR1	-0.469227	0.00100352	0.772982	0	8.05336	8.0551e-16	5.72645e-13	-/+	rs3110426	C	T	-0.317098	0.00525456	0.38069	0.000325447	4.5321	5.84014e-06	0.00028674
CXCL3	AP2S1	-0.731505	6.64091e-12	-0.36126	0.000468357	3.31518	0.000915835	0.0113231	-/-	rs7258095	A	C	-0.0319467	0.709915	0.61647	1.38065e-05	4.13246	3.58905e-05	0.0236387
CXCL3	CDC42EP1	-0.541833	9.33782e-06	-0.882497	2.40994e-11	-3.41028	0.000648972	0.00751176	-/-	rs5756739	G	A	-0.00542915	0.955529	-0.558931	1.58534e-06	-3.88753	0.000101269	0.00506903
CXCL3	KCNMA1	-0.388258	0.00583876	-0.761275	0	-3.24629	0.00116921	0.0142281	-/-	rs816868	C	T	0.113899	0.254343	-0.578153	2.42987e-07	-4.84884	1.24183e-06	0.000137802
CXCL3	LGALS2	-0.542257	1.09912e-05	-0.920688	8.61533e-14	-4.29732	1.72878e-05	0.000437601	-/-	rs2281098	C	G	-0.335607	0.000360409	-0.873739	0	-6.21953	4.98647e-10	8.32019e-07
CXCL3	OXR1	-0.425023	0.00323662	0.729057	2.57572e-14	7.23452	4.67174e-13	2.26211e-11	-/+	rs3110426	C	T	-0.491859	6.41181e-06	0.423999	5.26143e-05	6.15893	7.32383e-10	8.59881e-07
CXCL5	COA6	0.363822	0.021012	-0.316328	0.0412594	-3.08872	0.00201021	0.00749992	+/-	rs7523348	A	G	0.337096	0.00378484	-0.154581	0.141216	-3.15859	0.00158535	0.0342568
CXCL5	OXR1	-0.128767	0.393736	0.601266	4.64664e-09	4.32133	1.55089e-05	4.4863e-05	0/+	rs3110426	C	T	-0.320653	0.00474223	0.203639	0.0615817	3.34897	0.000811126	0.011426
CXCL8	COA6	0.388262	0.0132976	-0.539811	0.000224726	-4.41683	1.0016e-05	0.000164204	+/-	rs7523348	A	G	0.502571	6.84097e-06	-0.0433926	0.681285	-3.71667	0.000201869	0.00982212
CXCL8	KCNMA1	-0.380815	0.00694571	-0.803919	0	-3.90208	9.53686e-05	0.00411677	-/-	rs816868	C	T	-0.0660999	0.509208	-0.611468	3.04392e-08	-4.0407	5.32923e-05	0.00183
CXCL8	NT5C3B	0.262274	0.011095	-0.223294	0.0651403	-3.0586	0.00222375	0.0192286	+/0	rs1865841	G	A	-0.398679	2.97114e-08	0.0647299	0.47146	4.14779	3.35706e-05	0.00228217
CXCL8	OXR1	-0.466161	0.00109402	0.748135	2.22045e-15	7.72367	1.13025e-14	2.45938e-12	-/+	rs3110426	C	T	-0.408222	0.000251563	0.226654	0.0369845	4.12724	3.67151e-05	0.00111776
CXCR4	CDC42EP1	-0.0048575	0.970873	-0.611841	0.000198465	-3.09032	0.00199938	0.0151388	0/-	rs5756739	G	A	-0.0731734	0.451689	0.599344	1.67128e-07	4.75455	1.98887e-06	0.000438747
CXCR4	LGALS2	-0.201807	0.128728	-0.765164	3.38911e-07	-3.5032	0.000459706	0.0040511	0/-	rs2281098	C	G	0.198105	0.0389279	0.751892	8.04246e-13	4.83192	1.35221e-06	0.000217351
CXCR4	OXR1	-0.289071	0.0513624	0.456937	0.000749915	3.76706	0.000165181	0.000441161	0/+	rs3110426	C	T	0.109345	0.347077	-0.354943	0.000858559	-2.98835	0.00280486	0.0291429
CXXC5	CDC42EP1	0.145112	0.272819	0.634689	6.90776e-11	3.47888	0.000503506	0.00671914	0/+	rs5756739	G	A	-0.192379	0.0460791	0.437096	0.000304636	4.12106	3.7714e-05	0.00278259
CXXC5	LGALS2	0.327032	0.012221	0.829143	4.55367e-09	3.68598	0.000227824	0.00250927	+/+	rs2281098	C	G	-0.142406	0.139634	0.543866	3.40693e-06	4.68554	2.79224e-06	0.000360773
CYB561A3	CDC42EP1	0.218457	0.0964643	0.747441	2.22045e-16	4.29807	1.72288e-05	0.0010567	0/+	rs5756739	G	A	-0.118964	0.220092	0.452964	0.000171038	3.77638	0.000159127	0.00693076
CYB561A3	KCNMA1	0.379573	0.0071472	0.868897	1.31295e-11	4.03573	5.44327e-05	0.00544744	+/+	rs816868	C	T	-0.197363	0.0467774	0.552509	1.03437e-06	5.14885	2.62089e-07	5.12859e-05
CYB561A3	LGALS2	0.32016	0.0142836	0.804319	0	4.47985	7.46955e-06	0.000278152	+/+	rs2281098	C	G	0.291159	0.00212929	0.68202	5.46868e-10	3.31685	0.000910383	0.0223491
CYB561A3	OXR1	0.34052	0.0205778	-0.838276	1.66533e-14	-7.47724	7.58975e-14	5.84747e-12	+/-	rs3110426	C	T	0.22048	0.0556369	-0.295955	0.00595836	-3.28894	0.00100566	0.0134306
CYB561D1	KCNMA1	0.166725	0.252216	-0.531995	4.83412e-08	-4.19196	2.76557e-05	0.00243959	0/-	rs816868	C	T	0.177312	0.0746117	-0.310923	0.00985974	-3.13684	0.00170777	0.0216206
CYB561D1	OXR1	-0.352885	0.0161518	0.453206	0.000838752	4.08366	4.43324e-05	0.000136059	-/+	rs3110426	C	T	-0.490471	6.87006e-06	-0.0457863	0.677339	3.05044	0.00228509	0.0249566
CYB561D2	CDC42EP1	0.367457	0.00419647	0.793015	6.2465e-08	3.03359	0.00241661	0.0171461	+/+	rs5756739	G	A	-0.293102	0.00208067	0.367093	0.00284702	4.26749	1.97687e-05	0.00189303
CYB561D2	OXR1	0.372146	0.010873	-0.673248	1.06457e-11	-6.3282	2.4803e-10	2.81713e-09	+/-	rs3110426	C	T	0.239302	0.0373458	-0.298277	0.00555968	-3.42827	0.000607444	0.00925083
CYB5A	KCNMA1	0.151092	0.300059	0.729111	6.78226e-07	3.36486	0.000765824	0.0137824	0/+	rs816868	C	T	0.17624	0.0764113	0.58021	2.15166e-07	3.03604	0.00239708	0.0273587
CYB5R1	KCNMA1	0.301058	0.0355497	0.769789	6.46604e-08	3.08057	0.00206606	0.0204644	+/+	rs816868	C	T	-0.49245	1.46219e-07	0.107408	0.383312	4.05352	5.04527e-05	0.0017557
CYB5R1	LGALS2	0.209633	0.114251	0.689113	1.29251e-05	2.7604	0.00577312	0.0248464	0/+	rs2281098	C	G	-0.213597	0.0257401	0.556957	1.75617e-06	5.26012	1.43963e-07	4.00781e-05
CYB5R1	OXR1	0.483002	0.000674078	-0.582618	1.77138e-08	-6.25346	4.01451e-10	4.21955e-09	+/-	rs3110426	C	T	0.328737	0.00373867	-0.117321	0.28492	-2.85414	0.00431533	0.0398397
CYB5R3	OXR1	-0.562475	4.73256e-05	0.451879	2.91083e-05	5.88766	3.9171e-09	2.86814e-08	-/+	rs3110426	C	T	-0.468124	2.00567e-05	-0.0336149	0.760053	2.94588	0.00322035	0.032352
CYB5R4	GIMAP1	0.491897	0.00576421	-0.385989	0.000132806	-4.30958	1.63563e-05	0.0215296	+/-	rs10216065	T	C	0.529873	2.84054e-06	-0.0775909	0.457283	-4.12985	3.63001e-05	0.0322652
CYBRD1	AP2S1	0.728804	8.65885e-12	0.344958	0.000869597	-3.39208	0.000693651	0.00978241	+/+	rs7258095	A	C	-0.0659351	0.442277	-0.407377	3.66933e-07	-3.04834	0.00230108	0.0491602
CYBRD1	CDC42EP1	0.240935	0.0660263	0.696202	9.64984e-06	2.68435	0.00726699	0.0342879	0/+	rs5756739	G	A	-0.0542547	0.577062	0.407698	0.000826204	3.02603	0.00247787	0.0386086
CYBRD1	KCNMA1	0.409698	0.00346274	0.828975	7.7142e-10	3.2564	0.00112836	0.0160725	+/+	rs816868	C	T	-0.142346	0.153527	0.48773	2.45802e-05	4.23695	2.26575e-05	0.00101153
CYBRD1	LGALS2	0.278173	0.0344885	0.795321	5.36859e-08	3.48624	0.000489866	0.00423288	+/+	rs2281098	C	G	0.191156	0.0464678	0.659939	3.00068e-09	3.72828	0.000192792	0.00746421
CYBRD1	OXR1	0.527356	0.00016605	-0.495453	3.44511e-06	-5.92032	3.21323e-09	2.4161e-08	+/-	rs3110426	C	T	0.415897	0.000186688	-0.162917	0.13629	-3.7728	0.000161424	0.00339228
CYFIP1	KCNMA1	-0.0210648	0.885767	0.463085	3.34941e-06	2.87625	0.00402434	0.0293022	0/+	rs816868	C	T	-0.103136	0.302287	0.358061	0.00271769	2.99523	0.00274241	0.0300065
CYLD	CDC42EP1	0.0457691	0.730683	-0.641902	7.49655e-05	-3.52831	0.000418228	0.00588077	0/-	rs5756739	G	A	0.297302	0.00178005	-0.221195	0.0790009	-3.30129	0.000962409	0.0214253
CYP1B1	CDC42EP1	0.00133624	0.991986	0.715529	4.16423e-06	3.92119	8.81128e-05	0.00231091	0/+	rs5756739	G	A	-0.222663	0.0205464	0.446547	0.000216745	4.3906	1.13038e-05	0.00134471
CYP1B1	KCNMA1	0.205891	0.155816	0.709472	1.82709e-06	2.94206	0.00326036	0.0263067	0/+	rs816868	C	T	-0.431137	6.07672e-06	0.113777	0.355569	3.60534	0.00031174	0.00631414
CYP1B1	LGALS2	0.134848	0.312861	0.836098	2.56463e-09	4.67298	2.96862e-06	0.000129819	0/+	rs2281098	C	G	0.0980094	0.310633	0.600323	1.57658e-07	3.70437	0.000211915	0.00798124
CYP20A1	KCNMA1	0.0257047	0.860831	-0.48834	7.88283e-07	-3.0816	0.00205893	0.0198204	0/-	rs816868	C	T	0.348241	0.000334936	-0.0395281	0.625318	-3.12029	0.0018067	0.0246033
CYP27A1	CDC42EP1	0.0532438	0.688783	0.508392	6.78895e-07	2.92615	0.00343187	0.0222531	0/+	rs5756739	G	A	-0.376912	5.80165e-05	0.459227	0.000135117	5.54566	2.92845e-08	2.47125e-05
CYP27A1	KCNMA1	0.155837	0.284959	0.751504	1.96523e-07	3.55911	0.000372119	0.0106788	0/+	rs816868	C	T	-0.514834	3.09639e-08	0.251267	0.0387462	5.17438	2.28668e-07	4.7137e-05
CYP27A1	LGALS2	0.220584	0.0961304	0.584068	3.56624e-09	2.55565	0.0105989	0.0469595	0/+	rs2281098	C	G	0.0107664	0.911528	0.518561	1.13637e-05	3.50697	0.000453232	0.0136597
CYP27A1	NT5C3B	-0.370672	0.000254706	0.0880019	0.472116	2.94607	0.00321843	0.0230798	-/0	rs1865841	G	A	-0.221346	0.00282555	0.251265	0.00453963	4.10464	4.04947e-05	0.00258515
CYP27B1	CDC42EP1	0.389272	0.0023094	0.780702	0	3.67005	0.000242505	0.004387	+/+	rs5756739	G	A	-0.271836	0.00442827	0.21742	0.0843848	3.10452	0.00190587	0.0330759
CYP2D6	KCNMA1	0.0418038	0.775493	-0.44937	7.01056e-06	-2.89519	0.00378928	0.0284749	0/-	rs816868	C	T	0.249301	0.0115102	-0.225795	0.0641093	-3.03442	0.00241001	0.0274715
CYP2S1	CDC42EP1	0.385171	0.00259182	0.923958	4.68514e-14	5.28594	1.25063e-07	0.000124919	+/+	rs5756739	G	A	-0.111116	0.252266	0.558389	1.6306e-06	4.60944	4.03757e-06	0.000703423
CYP2S1	KCNMA1	0.310579	0.0298589	0.666215	4.24771e-13	2.65829	0.00785385	0.043838	+/+	rs816868	C	T	-0.201839	0.0419179	0.307556	0.0107316	3.2729	0.00106451	0.0153911
CYP2S1	LGALS2	0.499534	6.55225e-05	0.830838	3.96848e-09	2.7982	0.00513882	0.0229047	+/+	rs2281098	C	G	0.228108	0.0170509	0.667064	1.7596e-09	3.56696	0.000361152	0.0116797
CYP2S1	OXR1	0.217283	0.146913	-0.713214	4.28621e-09	-5.30779	1.10964e-07	6.61388e-07	0/-	rs3110426	C	T	0.17732	0.125425	-0.278759	0.00978311	-2.89314	0.00381413	0.0364477
CYP2U1	CLEC1B	0.775659	0.0030277	-0.0500976	0.67382	-3.06263	0.00219403	0.0382976	+/0	rs659928	G	A	0.818015	6.01509e-05	0.119906	0.190193	-3.64487	0.000267522	0.0359412
CYP2U1	NT5C3B	0.557971	6.2273e-09	0.148152	0.224412	-2.96581	0.00301892	0.0223984	+/0	rs1865841	G	A	0.321884	1.05158e-05	-0.0431347	0.631523	-3.21081	0.00132359	0.0256217
CYP3A5	AP2S1	-0.777822	3.9968e-14	-0.474435	2.31254e-06	3.13812	0.00170034	0.0161368	-/-	rs7258095	A	C	-0.075147	0.381037	0.634037	6.54333e-06	4.5295	5.91245e-06	0.0218045
CYP3A5	CDC42EP1	-0.46316	0.0002208	-0.850257	0	-4.35954	1.30334e-05	0.000910012	-/-	rs5756739	G	A	-0.0300761	0.757327	-0.671919	1.21296e-09	-4.87084	1.11123e-06	0.000291335
CYP3A5	LGALS2	-0.559656	4.94113e-06	-0.936918	3.10862e-15	-4.70559	2.53129e-06	0.000115421	-/-	rs2281098	C	G	-0.290161	0.00220915	-0.802406	1.55431e-15	-5.01895	5.1955e-07	0.000103925
CYP3A5	OXR1	-0.249079	0.0950639	0.828974	5.83977e-14	6.85454	7.15401e-12	1.89642e-10	0/+	rs3110426	C	T	-0.0722548	0.535077	0.40717	0.000110036	3.13578	0.00171397	0.0201585
CYSTM1	AP2S1	-0.607389	1.02844e-07	-0.0810807	0.447435	3.73371	0.000188683	0.00517428	-/0	rs7258095	A	C	0.199153	0.0191938	0.534004	4.6203e-12	3.27668	0.00105034	0.0296036
CYSTM1	COA6	0.326833	0.0395482	-0.367964	0.0165072	-3.16061	0.00157439	0.0062212	+/-	rs7523348	A	G	0.468937	3.25571e-05	-0.00995356	0.924976	-3.23351	0.00122277	0.0293305
CYSTM1	KCNMA1	-0.332008	0.0197747	-0.768094	7.19783e-08	-2.91311	0.00357843	0.0276926	-/-	rs816868	C	T	-0.0250655	0.802535	-0.595551	8.45717e-08	-4.14147	3.4509e-05	0.00136814
CYSTM1	OXR1	-0.387801	0.00774686	0.629306	5.24311e-10	6.02375	1.70416e-09	1.39108e-08	-/+	rs3110426	C	T	-0.408639	0.000247565	0.168077	0.124144	3.75144	0.000175825	0.00361888
CYTH1	NT5C3B	0.312421	0.0022973	-0.137974	0.258234	-2.85137	0.00435313	0.0271463	+/0	rs1865841	G	A	0.0327683	0.662338	-0.305195	0.000510956	-2.96469	0.00302984	0.0420225
CYTH2	COA6	0.242728	0.131263	-0.765357	3.56538e-09	-5.4759	4.35305e-08	1.1414e-05	0/-	rs7523348	A	G	0.426524	0.000186985	-0.0298497	0.777593	-3.02677	0.00247183	0.0431476
CYTH2	KCNMA1	-0.24402	0.0910861	-0.776403	0	-4.33506	1.45723e-05	0.00215908	0/-	rs816868	C	T	0.20982	0.0342952	-0.292283	0.0155796	-3.21998	0.001282	0.0175376
CYTH2	LGALS2	-0.474362	0.000168694	-0.879513	0	-4.93438	8.04052e-07	6.10455e-05	-/-	rs2281098	C	G	-0.152934	0.112371	-0.655599	4.12449e-09	-3.9258	8.64408e-05	0.00419075
CYTIP	COA6	0.402668	0.00999446	-0.303888	0.0504025	-3.2272	0.00125007	0.00519425	+/0	rs7523348	A	G	0.280981	0.0168089	-0.215149	0.0394358	-3.16276	0.00156283	0.0340353
D2HGDH	KCNMA1	-0.0820389	0.575211	-0.623394	6.32378e-05	-2.81638	0.00485678	0.0331558	0/-	rs816868	C	T	-0.0124953	0.900804	-0.468283	5.64674e-05	-3.10302	0.00191555	0.023385
D2HGDH	OXR1	-0.360729	0.0137858	0.560213	1.91295e-05	4.81425	1.47756e-06	6.52903e-06	-/+	rs3110426	C	T	-0.21256	0.0652608	0.379061	0.000346878	3.82072	0.000133061	0.00292603
DAB2	CDC42EP1	-0.0460126	0.729305	0.728741	2.25224e-06	4.24899	2.14732e-05	0.00111575	0/+	rs5756739	G	A	-0.294058	0.00200847	0.368453	0.00273825	4.28375	1.83767e-05	0.00185166
DAGLA	OXR1	0.336395	0.0222649	-0.716278	1.16129e-13	-6.55045	5.73644e-11	8.56905e-10	+/-	rs3110426	C	T	-0.411613	0.000220701	0.0135734	0.901875	2.8035	0.00505516	0.0446693
DAGLB	CDC42EP1	0.35357	0.00601333	0.818319	1.05941e-08	3.41897	0.000628578	0.00737507	+/+	rs5756739	G	A	-0.0281211	0.772658	0.439719	0.000277453	3.10588	0.00189713	0.0329882
DAGLB	LGALS2	0.476241	0.000157586	0.883129	2.23257e-11	3.79844	0.000145607	0.00188207	+/+	rs2281098	C	G	0.0859125	0.374403	0.548806	2.66182e-06	3.30129	0.00096242	0.0232046
DAGLB	OXR1	0.438105	0.00232564	-0.590363	1.02661e-08	-6.01657	1.78147e-09	1.44588e-08	+/-	rs3110426	C	T	0.480202	1.13456e-05	-0.1437	0.189502	-4.15093	3.3113e-05	0.00103016
DAPK1	COA6	-0.332498	0.0360578	0.652002	2.9017e-06	4.89948	9.60916e-07	4.69648e-05	-/+	rs7523348	A	G	-0.590566	4.75006e-08	-0.12285	0.243353	3.46044	0.00053929	0.0178042
DAPK1	KCNMA1	0.184072	0.20548	0.691682	2.26485e-14	3.66197	0.000250284	0.00622327	0/+	rs816868	C	T	0.00189683	0.984904	0.602616	5.41049e-08	4.35566	1.32666e-05	0.000681087
DAPK1	LGALS2	0.39379	0.00222569	0.789953	0	3.76739	0.000164961	0.00227914	+/+	rs2281098	C	G	0.364635	9.69505e-05	0.747106	1.34381e-12	3.63484	0.000278148	0.00974203
DAPK1	OXR1	0.336006	0.0224298	-0.734858	8.29123e-10	-6.13786	8.3642e-10	9.75107e-09	+/-	rs3110426	C	T	0.329834	0.00361811	-0.27989	0.00947781	-3.91637	8.98909e-05	0.00218472
DAP	OXR1	0.458471	0.00135381	-0.0717073	0.530005	-2.9724	0.00295485	0.00542352	+/0	rs3110426	C	T	0.453505	3.88633e-05	-0.168432	0.123341	-4.09629	4.19827e-05	0.00124446
DAZAP1	KCNMA1	-0.189297	0.192682	-0.800058	8.0665e-09	-3.94088	8.11839e-05	0.0062151	0/-	rs816868	C	T	0.365854	0.000155965	-0.197302	0.106803	-3.65537	0.000256808	0.0054438
DBF4	OXR1	0.0664288	0.660931	0.506445	1.91712e-06	2.57521	0.010018	0.0164963	0/+	rs3110426	C	T	-0.18576	0.108142	0.267754	0.0132331	2.87347	0.00405992	0.0380014
DBN1	COA6	0.127887	0.431622	-0.730837	3.90117e-08	-4.61497	3.93157e-06	9.37531e-05	0/-	rs7523348	A	G	0.329497	0.00470848	-0.223695	0.0320722	-3.55237	0.000381782	0.0145411
DBN1	OXR1	-0.344251	0.0191459	0.665737	2.17057e-11	6.08915	1.1351e-09	9.87473e-09	-/+	rs3110426	C	T	-0.341744	0.002516	0.394874	0.000184141	4.80766	1.52703e-06	0.000111148
DBNL	AP2S1	0.84275	0	0.580192	2.05729e-09	-3.40029	0.000673137	0.00958822	+/+	rs7258095	A	C	0.229341	0.006814	-0.220721	0.00763451	-3.80934	0.000139341	0.00776753
DBNL	KCNMA1	0.307877	0.0313911	0.776301	4.24608e-08	3.11823	0.00181944	0.0193013	+/+	rs816868	C	T	0.0134902	0.892951	0.361855	3.72177e-06	2.83023	0.00465139	0.0470799
DBNL	OXR1	0.243186	0.103413	-0.830638	4.70735e-14	-6.85012	7.37901e-12	1.94946e-10	0/-	rs3110426	C	T	-0.0876137	0.451697	-0.515904	4.34441e-07	-3.00098	0.00269113	0.0281563
DBP	OXR1	0.0462856	0.760024	-0.53319	5.61598e-05	-3.05233	0.0022707	0.00470319	0/-	rs3110426	C	T	0.574986	5.56482e-08	-0.0673608	0.540183	-4.48933	7.1446e-06	0.000334075
DBR1	COA6	-0.0397119	0.807779	0.682524	6.40234e-07	3.80643	0.000140986	0.000979039	0/+	rs7523348	A	G	-0.381324	0.000950326	0.165351	0.115217	3.54417	0.000393847	0.0147714
DBR1	S100PBP	-0.00650685	0.949033	-0.497532	2.13639e-05	-3.32744	0.000876475	0.0465524	0/-	rs6698668	G	T	0.217786	0.00399714	-0.723564	9.5402e-05	-4.80729	1.52993e-06	0.00295101
DBT	LGALS2	0.306752	0.0191772	0.755089	5.91073e-07	2.90968	0.00361801	0.0177788	+/+	rs2281098	C	G	0.0577721	0.550705	0.495584	3.13057e-05	3.0216	0.00251442	0.045086
DCAF10	EIF2B2	-0.249985	0.0976866	0.432362	0.00475621	3.20785	0.00133733	0.0398821	0/+	rs12894419	C	T	-0.308822	0.00245797	0.256462	0.0011433	4.40366	1.0644e-05	0.0379703
DCAF11	OXR1	0.12073	0.42416	-0.579734	8.27116e-06	-3.73086	0.000190831	0.000502711	0/-	rs3110426	C	T	0.396089	0.000397366	-0.173631	0.112017	-3.69393	0.000220817	0.00428373
DCAF12	LGALS2	0.482079	0.000127223	0.770611	0	2.85356	0.00432318	0.0245158	+/+	rs2281098	C	G	0.21352	0.0257944	0.614746	6.51838e-08	3.10909	0.00187668	0.036803
DCAF12	OXR1	0.616642	5.03791e-06	-0.573128	1.1051e-05	-6.53289	6.45139e-11	1.13811e-09	+/-	rs3110426	C	T	0.34067	0.00260131	-0.273548	0.011304	-3.94956	7.82949e-05	0.00196677
DCAF16	COA6	-0.323264	0.0418849	-0.71319	1.1574e-07	-2.43299	0.0149748	0.0372702	-/-	rs7523348	A	G	-0.281385	0.0166456	0.329973	0.00131729	3.94001	8.14796e-05	0.00601168
DCAF6	OXR1	-0.412634	0.00437478	0.804374	1.16041e-12	7.38026	1.57975e-13	1.05248e-11	-/+	rs3110426	C	T	-0.548323	2.93711e-07	-0.0493625	0.653695	3.52096	0.000429983	0.00717631
DCBLD1	OXR1	-0.342231	0.0199103	0.660974	3.37463e-11	6.03258	1.61367e-09	1.32596e-08	-/+	rs3110426	C	T	-0.34255	0.00245368	0.194726	0.0741257	3.44419	0.000572774	0.00885957
DCBLD2	OXR1	0.537479	0.000117289	-0.40435	0.000219196	-5.39472	6.86299e-08	3.51925e-07	+/-	rs3110426	C	T	0.212396	0.0654728	-0.234454	0.0307919	-2.82494	0.00472894	0.0425951
DCLRE1A	KCNMA1	0.27967	0.0516325	0.788297	1.88449e-08	3.38668	0.000707446	0.0133146	0/+	rs816868	C	T	0.0937061	0.348869	0.511493	8.28573e-06	2.94889	0.00318915	0.033238
DCLRE1B	CDC42EP1	0.469872	0.000173552	0.861179	0	4.54546	5.48163e-06	0.000639912	+/+	rs5756739	G	A	-0.179042	0.0637371	0.523244	9.15915e-06	4.73195	2.22378e-06	0.000465511
DCLRE1B	LGALS2	0.59575	8.07901e-07	0.931619	0	5.65935	1.51951e-08	4.7773e-06	+/+	rs2281098	C	G	0.031099	0.748197	0.53062	6.47845e-06	3.48392	0.00049412	0.014472
DCP1A	LGALS2	-0.543838	1.02395e-05	-0.844879	1.19472e-09	-2.73823	0.00617703	0.0260545	-/-	rs2281098	C	G	0.022627	0.815343	-0.563858	1.22428e-06	-4.11366	3.8944e-05	0.00240101
DCP1A	OXR1	-0.42657	0.00311458	0.765404	6.10156e-11	6.97625	3.0317e-12	9.67669e-11	-/+	rs3110426	C	T	-0.551213	2.46956e-07	0.107461	0.327625	4.52412	6.06487e-06	0.000294561
DCSTAMP	OXR1	0.241302	0.106198	-0.411929	0.00016203	-3.58492	0.00033718	0.000740102	0/-	rs3110426	C	T	-0.489534	7.1966e-06	0.213035	0.0502839	4.672	2.98283e-06	0.000177811
DCTD	OXR1	-0.253362	0.0893303	0.261687	0.0198271	2.7613	0.00575725	0.00993747	0/+	rs3110426	C	T	-0.637592	5.87848e-10	-0.0995272	0.364797	4.06579	4.78706e-05	0.00138109
DCTN1	OXR1	-0.18351	0.222172	0.445384	0.00105632	3.16486	0.00155156	0.00334386	0/+	rs3110426	C	T	0.117004	0.314138	-0.335748	1.1075e-05	-3.30849	0.000938011	0.0486248
DCTN3	CDC42EP1	0.448819	0.000363335	0.802595	0	3.5917	0.000328524	0.00517917	+/+	rs5756739	G	A	0.228606	0.0173268	-0.239694	0.00284358	-3.75008	0.000176779	0.0309983
DCTN3	OXR1	0.425812	0.0031739	-0.779988	0	-7.86123	3.80368e-15	1.45096e-12	+/-	rs3110426	C	T	0.398171	0.000367832	-0.0967372	0.378461	-3.22228	0.00127175	0.0161133
DCTN6	AP2S1	-0.3699	0.00262656	0.0433878	0.684706	2.58523	0.00973149	0.0481038	-/0	rs7258095	A	C	0.0699409	0.414989	0.469911	2.47587e-09	3.65954	0.000252668	0.0112965
DCTN6	OXR1	0.0568416	0.707502	0.555429	2.33065e-05	2.71127	0.00670266	0.0124589	0/+	rs3110426	C	T	-0.445163	5.59361e-05	0.17312	0.113092	4.06135	4.87907e-05	0.00140015
DCUN1D2	CDC42EP1	-0.348518	0.00682783	-0.731637	1.77636e-15	-3.2793	0.00104066	0.0104847	-/-	rs5756739	G	A	-0.324652	0.000608127	0.14896	0.24009	3.02454	0.00249015	0.0386682
DCUN1D3	AP2S1	-0.730958	7.00928e-12	-0.409337	6.17456e-05	2.96993	0.00297869	0.0225817	-/-	rs7258095	A	C	-0.000679934	0.993685	0.610226	1.7811e-05	3.90534	9.40921e-05	0.0323299
DCUN1D3	COA6	0.14236	0.380874	-0.739375	2.23516e-08	-4.76016	1.93444e-06	6.41685e-05	0/-	rs7523348	A	G	0.463552	4.1179e-05	0.0257083	0.807809	-2.96825	0.00299503	0.048517
DCUN1D3	KCNMA1	-0.247511	0.0864112	-0.693437	1.84297e-14	-3.31398	0.000919788	0.0124334	0/-	rs816868	C	T	0.155957	0.117519	-0.602806	5.34492e-08	-5.35437	8.58538e-08	2.44042e-05
DCUN1D3	LGALS2	-0.598962	6.80249e-07	-0.867694	0	-3.63578	0.000277139	0.00328617	-/-	rs2281098	C	G	-0.357368	0.000136297	-0.867245	0	-5.8988	3.66158e-09	2.90816e-06
DCUN1D3	OXR1	-0.433771	0.00259849	0.845104	6.21725e-15	8.11195	4.98151e-16	2.43471e-13	-/+	rs3110426	C	T	-0.473523	1.5589e-05	0.283802	0.00848498	5.01141	5.40319e-07	5.59033e-05
DCXR	KCNMA1	0.202604	0.162672	0.589533	6.29932e-10	2.59652	0.00941725	0.0491827	0/+	rs816868	C	T	-0.117864	0.238074	0.423197	0.000323644	3.57045	0.000356367	0.00694825
DCXR	OXR1	0.171899	0.253322	-0.78276	1.15499e-11	-5.83919	5.24541e-09	4.6879e-08	0/-	rs3110426	C	T	0.274579	0.0163777	-0.341275	0.00139176	-3.96075	7.47159e-05	0.00190851
DCXR	RPS26	0.5973	1.17611e-06	0.0488458	0.783833	-2.83071	0.00464445	0.00980683	+/0	rs7305461	A	C	-0.324397	0.00192591	0.301001	0.00868719	4.05143	5.09057e-05	0.0426489
DDA1	AP2S1	-0.618931	5.0028e-08	-0.105227	0.323614	3.6986	0.000216788	0.00550526	-/0	rs7258095	A	C	0.144416	0.0910385	0.479303	1.06733e-09	3.13332	0.00172842	0.0406757
DDA1	COA6	0.534879	0.000376854	-0.470063	0.00168343	-4.82409	1.40643e-06	5.52453e-05	+/-	rs7523348	A	G	0.615857	8.51768e-09	0.149711	0.154334	-3.53773	0.000403577	0.0149495
DDA1	KCNMA1	-0.373699	0.00817046	-0.759108	0	-3.3118	0.000926992	0.012473	-/-	rs816868	C	T	0.164165	0.0991974	-0.505997	1.07326e-05	-4.52887	5.93003e-06	0.000391104
DDA1	LGALS2	-0.302136	0.0211628	-0.722915	3.9968e-15	-3.46158	0.000537021	0.00534263	-/-	rs2281098	C	G	-0.339447	0.00030513	-0.842702	0	-5.45678	4.84846e-08	1.88838e-05
DDB1	CDC42EP1	0.161638	0.221306	0.651415	1.47029e-11	3.5458	0.00039143	0.00571739	0/+	rs5756739	G	A	-0.290833	0.00226151	0.356014	0.00388663	4.17291	3.00737e-05	0.0023956
DDB1	COA6	0.0868969	0.593918	0.816333	4.42428e-11	4.61276	3.97349e-06	9.37632e-05	0/+	rs7523348	A	G	-0.362364	0.00176003	0.226923	0.0296096	3.80637	0.000141021	0.00798352
DDB1	KCNMA1	0.306657	0.032104	0.790211	1.64746e-08	3.28046	0.00103638	0.0155064	+/+	rs816868	C	T	-0.242683	0.0139856	0.490921	2.13395e-05	4.9166	8.80606e-07	0.000114326
DDB1	LGALS2	0.283136	0.0312685	0.817942	1.08989e-08	3.74522	0.000180238	0.00215202	+/+	rs2281098	C	G	0.108813	0.260041	0.568228	9.70067e-07	3.33308	0.000858908	0.0214858
DDB1	OXR1	0.459024	0.00133343	-0.662049	3.05673e-11	-6.77341	1.25783e-11	2.59873e-10	+/-	rs3110426	C	T	0.0709658	0.542404	-0.356553	0.000809897	-2.75932	0.00579218	0.0493569
DDB2	COA6	-0.628915	1.38472e-05	0.177725	0.260157	4.00553	6.18773e-05	0.000551615	-/0	rs7523348	A	G	-0.267757	0.0229706	0.410334	4.85721e-05	4.42925	9.45609e-06	0.0018915
DDHD1	CDC42EP1	-0.120505	0.363283	-0.669069	2.83151e-05	-3.0071	0.00263751	0.0181561	0/-	rs5756739	G	A	0.363221	0.000111729	-0.205783	0.102821	-3.66085	0.000251375	0.00930569
DDIT3	KCNMA1	-0.238558	0.0987938	-0.738518	4.09213e-07	-3.05815	0.00222706	0.0212127	0/-	rs816868	C	T	0.0315103	0.753221	-0.436987	0.000194657	-3.13214	0.00173539	0.0218575
DDIT3	OXR1	-0.607905	7.43651e-06	0.625239	7.29292e-10	7.54179	4.63569e-14	5.45129e-12	-/+	rs3110426	C	T	-0.231772	0.0439488	0.235891	0.0297521	2.96106	0.00306583	0.0312061
DDIT4	OXR1	-0.433295	0.0026301	0.722572	2.14682e-09	6.55772	5.46364e-11	1.00177e-09	-/+	rs3110426	C	T	-0.439268	7.19451e-05	0.0924422	0.400091	3.50513	0.00045638	0.0075013
DDO	OXR1	0.128643	0.394193	-0.63471	3.35678e-10	-4.60438	4.13699e-06	1.34629e-05	0/-	rs3110426	C	T	0.427926	0.000115275	-0.0792504	0.313107	-3.80414	0.000142299	0.0215999
DDRGK1	CDC42EP1	0.417591	0.000999393	0.733365	1.33227e-15	2.83347	0.00460457	0.0271654	+/+	rs5756739	G	A	-0.119695	0.217249	0.339285	1.7846e-05	3.7217	0.000197885	0.0332378
DDRGK1	KCNMA1	0.0934439	0.523069	0.741642	3.44379e-07	3.73773	0.000185691	0.00829772	0/+	rs816868	C	T	-0.167306	0.0928113	0.407859	0.000555691	3.77052	0.000162907	0.00398833
DDRGK1	OXR1	0.257232	0.0843847	-0.723792	1.95766e-09	-5.61358	1.98185e-08	1.4607e-07	0/-	rs3110426	C	T	0.291642	0.0105831	-0.346504	0.00115987	-4.11288	3.90758e-05	0.00116985
DDX10	COA6	0.282908	0.0769169	0.77907	1.22777e-09	3.27745	0.00104749	0.00451811	0/+	rs7523348	A	G	-0.0549681	0.646519	0.61679	5.89058e-11	4.83057	1.36145e-06	0.000666815
DDX18	COA6	0.493686	0.00120683	-0.00335575	0.983173	-2.37163	0.0177096	0.0427371	+/0	rs7523348	A	G	-0.547438	6.47984e-07	-0.128798	0.221101	3.02489	0.0024872	0.0433775
DDX39A	CDC42EP1	-0.128608	0.331669	-0.70123	7.80371e-06	-3.23628	0.001211	0.0109607	0/-	rs5756739	G	A	0.113879	0.24059	-0.398288	0.00111608	-3.32935	0.000870475	0.0200909
DDX39A	KCNMA1	-0.238454	0.0989466	-0.75305	1.79555e-07	-3.20091	0.00136995	0.0170047	0/-	rs816868	C	T	0.390371	4.98955e-05	0.0320132	0.692521	-2.94395	0.00324056	0.0370169
DDX39A	TTC39C	0.72556	0	-0.747879	0.020494	-4.50711	6.57151e-06	0.0070578	+/-	rs4800173	A	G	0.25694	0.000223101	-0.112077	0.235145	-3.16867	0.00153136	0.0292247
DDX46	LGALS2	0.310265	0.0177743	0.740516	1.26323e-06	2.74866	0.005984	0.0254389	+/+	rs2281098	C	G	-0.312563	0.00093647	0.292976	0.0188025	3.89028	0.00010013	0.00467806
DDX50	OXR1	-0.0958881	0.526139	0.438283	5.34904e-05	2.96759	0.00300144	0.00550064	0/+	rs3110426	C	T	-0.301938	0.00803058	0.220152	0.0046172	3.79488	0.000147713	0.0217666
DDX54	COA6	0.105151	0.518449	0.80574	1.22279e-10	4.39758	1.09466e-05	0.000173969	0/+	rs7523348	A	G	-0.16603	0.163362	0.36905	0.000294517	3.45947	0.000541245	0.0178459
DDX6	OXR1	0.0214728	0.887361	0.587467	5.84425e-06	3.10663	0.0018923	0.00400157	0/+	rs3110426	C	T	-0.148712	0.199809	0.309445	0.00395425	2.91926	0.00350861	0.034316
DEAF1	COA6	0.392597	0.012218	-0.212142	0.177416	-2.74637	0.00602579	0.0178796	+/0	rs7523348	A	G	-0.286636	0.0146434	0.2038	0.0513486	3.12709	0.00176543	0.0362041
DECR1	CDC42EP1	0.351599	0.00632036	0.699069	1.00364e-13	2.87391	0.00405422	0.0248952	+/+	rs5756739	G	A	0.47342	2.28547e-07	0.00313614	0.980378	-3.17621	0.00149213	0.0286787
DEDD	OXR1	-0.275344	0.0640175	0.520407	9.05982e-05	4.09353	4.24863e-05	0.000131114	0/+	rs3110426	C	T	-0.481133	1.08482e-05	-0.0653112	0.552606	2.85276	0.00433408	0.0399445
DEF8	CDC42EP1	0.0956014	0.47136	0.793174	6.18176e-08	4.30126	1.69828e-05	0.000994798	0/+	rs5756739	G	A	-0.27121	0.00452392	0.31838	0.0103493	3.77675	0.00015889	0.00693076
DEF8	COA6	-0.33683	0.0335626	0.264544	0.090453	2.70812	0.00676659	0.0196303	-/0	rs7523348	A	G	0.518979	3.00369e-06	-0.0465464	0.659508	-3.87478	0.00010672	0.00685486
DEF8	KCNMA1	0.327964	0.0214189	0.69006	2.77556e-14	2.79489	0.00519176	0.0342343	+/+	rs816868	C	T	-0.0762007	0.446531	-0.56528	5.10522e-07	-3.53422	0.000408982	0.00765891
DEF8	LGALS2	0.386535	0.00272547	0.899665	2.53797e-12	4.63093	3.64032e-06	0.000148267	+/+	rs2281098	C	G	-0.160193	0.0961229	0.450142	0.000189923	4.02257	5.75675e-05	0.00312159
DENND1A	OXR1	-0.375516	0.0101214	0.296025	0.00807675	3.66823	0.000244231	0.000552629	-/+	rs3110426	C	T	0.532156	7.52189e-07	0.035161	0.749372	-3.46749	0.000525345	0.0083156
DENND4A	NT5C3B	0.464925	2.66531e-06	0.0565813	0.644237	-2.75788	0.00581782	0.0322433	+/0	rs1865841	G	A	0.191905	0.00985794	-0.206168	0.0205524	-3.43717	0.000587827	0.0152632
DENND4A	OXR1	-0.188593	0.209406	0.298977	0.00743903	2.61641	0.00888591	0.0147894	0/+	rs3110426	C	T	0.443715	5.9527e-05	-0.140669	0.199108	-3.84336	0.000121361	0.00274475
DENND4B	GIMAP1	-0.624493	0.000225568	0.202753	0.0512803	4.27449	1.91576e-05	0.0215296	-/0	rs10216065	T	C	-0.267473	0.0262926	0.338005	0.000862646	3.87171	0.000108075	0.0422963
DENND4C	OXR1	0.192481	0.199995	0.65675	1.66295e-07	2.82018	0.0047997	0.00923338	0/+	rs3110426	C	T	-0.207991	0.0713967	0.320456	0.00278984	3.37585	0.000735877	0.010655
DENND5A	AP2S1	-0.866691	0	-0.624615	4.73817e-11	3.5156	0.000438769	0.00788247	-/-	rs7258095	A	C	-0.401244	1.07596e-06	-0.0351784	0.674436	3.24389	0.00117909	0.0316816
DENND5A	KCNMA1	-0.238831	0.0983977	-0.756245	0	-4.09631	4.19781e-05	0.00285451	0/-	rs816868	C	T	0.256024	0.00939634	-0.26948	0.0262644	-3.37099	0.000748987	0.0118866
DENND5A	NT5C3B	0.426043	2.06448e-05	-0.0964099	0.430668	-3.40473	0.000662285	0.0108349	+/0	rs1865841	G	A	0.0694571	0.35419	-0.413168	1.523e-06	-4.33602	1.45083e-05	0.0013016
DENND6B	OXR1	0.177357	0.238333	-0.463601	1.6865e-05	-3.56948	0.000357693	0.000782422	0/-	rs3110426	C	T	0.255061	0.026173	-0.356503	0.00081137	-3.93805	8.21465e-05	0.00203887
DERA	AP2S1	0.858547	0	0.602418	3.35254e-10	-3.53815	0.000402944	0.00762991	+/+	rs7258095	A	C	0.0302912	0.724324	-0.339045	3.0254e-05	-3.18879	0.00142872	0.0360909
DERA	CDC42EP1	0.300895	0.0205738	0.803534	0	4.60326	4.15927e-06	0.000595514	+/+	rs5756739	G	A	-0.0163932	0.866275	0.458656	0.000138077	3.18037	0.00147086	0.0283303
DERA	KCNMA1	0.274461	0.0563316	0.762236	0	3.96413	7.36649e-05	0.00381497	0/+	rs816868	C	T	-0.0556757	0.578349	0.533026	2.87547e-06	4.07221	4.65693e-05	0.00167674
DERA	LGALS2	0.388946	0.0025493	0.865452	0	5.2	1.99286e-07	2.60946e-05	+/+	rs2281098	C	G	0.197357	0.0396868	0.735001	4.68781e-12	4.60172	4.19024e-06	0.000486023
DERA	OXR1	0.479536	0.000746233	-0.691464	1.73017e-12	-7.19584	6.20777e-13	2.80295e-11	+/-	rs3110426	C	T	0.598611	1.12047e-08	-0.252997	0.0194849	-5.90119	3.60888e-09	2.21487e-06
DERL2	OXR1	-0.17333	0.249332	0.46096	1.9105e-05	3.5301	0.000415396	0.000897471	0/+	rs3110426	C	T	-0.387117	0.000551069	0.0832675	0.448667	3.05667	0.00223809	0.024578
DESI1	KCNMA1	-0.303658	0.0339133	-0.717405	8.88178e-16	-3.24209	0.00118655	0.0143635	-/-	rs816868	C	T	0.358722	0.000213674	-0.225604	0.0643405	-3.78954	0.000150924	0.00376321
DESI1	LGALS2	-0.3245	0.0129489	-0.719604	3.45776e-06	-2.48447	0.0129744	0.0449934	-/-	rs2281098	C	G	-0.115776	0.230593	-0.694056	2.02884e-10	-4.60112	4.20226e-06	0.000486023
DESI1	OXR1	-0.64543	1.27974e-06	0.404674	0.000216413	6.27097	3.58806e-10	3.83314e-09	-/+	rs3110426	C	T	-0.473487	1.56151e-05	0.118225	0.2812	3.93583	8.29082e-05	0.00205023
DGKD	OXR1	-0.190585	0.204546	0.342756	0.00198702	2.88306	0.00393834	0.00703628	0/+	rs3110426	C	T	0.358268	0.00148428	-0.0964853	0.37971	-2.93126	0.00337595	0.0332986
DGUOK	OXR1	-0.428395	0.00297594	0.455174	2.50183e-05	4.97389	6.5622e-07	2.58326e-06	-/+	rs3110426	C	T	-0.469666	1.86723e-05	-0.00963193	0.930283	3.10728	0.00188818	0.0217186
DHCR7	OXR1	-0.47562	0.00083602	0.563288	6.50778e-08	6.05242	1.42688e-09	1.19723e-08	-/+	rs3110426	C	T	0.316237	0.00538575	-0.151426	0.166542	-2.98331	0.00285148	0.0294746
DHRS11	ZNF181	-0.678925	0.000512575	0.0743585	0.549823	3.45103	0.000558461	0.024675	-/0	rs7247952	C	T	0.472787	0.00272228	-0.215837	0.00645618	-3.91644	8.9868e-05	0.0411321
DHRS4L2	COA6	-0.250649	0.11876	0.650613	3.09587e-06	4.49886	6.83202e-06	0.000128275	0/+	rs7523348	A	G	-0.377232	0.00108893	0.124324	0.237699	3.25308	0.00114163	0.028356
DHRS4L2	OXR1	0.329835	0.0251857	-0.671338	1.27847e-11	-6.057	1.38685e-09	1.16992e-08	+/-	rs3110426	C	T	0.269587	0.0185207	-0.323004	0.00256883	-3.79961	0.000144923	0.0031038
DHRS4	AP2S1	0.806052	8.88178e-16	0.526086	1.00889e-07	-3.17934	0.00147611	0.0147422	+/+	rs7258095	A	C	-0.0186813	0.827835	-0.583454	5.00444e-05	-3.57001	0.000356971	0.0485461
DHRS4	COA6	-0.155654	0.337515	0.743206	1.72877e-08	4.85645	1.19507e-06	5.19194e-05	0/+	rs7523348	A	G	-0.333774	0.00416667	0.154796	0.140658	3.13662	0.00170905	0.0356379
DHRS4	OXR1	0.321189	0.0295188	-0.770651	3.74571e-11	-6.45271	1.09868e-10	1.78066e-09	+/-	rs3110426	C	T	0.419223	0.000163684	-0.0201768	0.854574	-2.9017	0.00371142	0.0358279
DHRS7B	CDC42EP1	0.401585	0.00161889	0.711335	2.35367e-14	2.67856	0.00739387	0.0371355	+/+	rs5756739	G	A	-0.191794	0.0467577	0.333634	0.00705718	3.36118	0.000776103	0.018898
DHRS7	AP2S1	-0.744421	1.78391e-12	-0.393765	0.000123183	3.258	0.00112199	0.0127153	-/-	rs7258095	A	C	-0.130907	0.125914	0.521874	0.000393296	3.90871	9.27884e-05	0.0323299
DHRS7	KCNMA1	-0.34009	0.0168062	-0.740647	3.63925e-07	-2.59658	0.00941561	0.0488263	-/-	rs816868	C	T	0.126487	0.205224	-0.243562	0.00225888	-2.90919	0.00362362	0.0399346
DHRS7	OXR1	-0.389502	0.00745941	0.734986	1.24345e-14	7.07826	1.45978e-12	5.21255e-11	-/+	rs3110426	C	T	-0.528838	9.06864e-07	0.299233	0.00540257	5.57565	2.46605e-08	7.16057e-06
DHRS9	AP2S1	0.738098	3.42748e-12	0.456141	6.2365e-06	-2.7178	0.00657181	0.0370371	+/+	rs7258095	A	C	0.186374	0.028619	-0.291496	0.000374721	-4.06615	4.77962e-05	0.00390606
DHRS9	KCNMA1	0.231102	0.110118	0.609143	1.1716e-10	2.60038	0.00931199	0.0488723	0/+	rs816868	C	T	0.0551427	0.581997	0.546171	1.45275e-06	3.4935	0.00047673	0.00853721
DHRS9	OXR1	0.378851	0.00942193	-0.625759	6.99361e-10	-5.93811	2.88332e-09	2.19762e-08	+/-	rs3110426	C	T	0.362893	0.00127396	-0.295536	0.00603286	-4.25587	2.08234e-05	0.000724633
DHTKD1	COA6	-0.103194	0.526305	0.404906	0.00781673	2.32278	0.0201912	0.0473591	0/+	rs7523348	A	G	-0.344913	0.00300631	0.226019	0.0302825	3.67608	0.000236849	0.0108656
DHX15	CDC42EP1	-0.106481	0.42216	-0.686243	1.45153e-05	-3.20805	0.0013364	0.0116119	0/-	rs5756739	G	A	0.314129	0.000930425	-0.172264	0.0332334	-3.9226	8.75994e-05	0.0221061
DHX29	LGALS2	0.327653	0.0120479	0.857555	3.63572e-10	4.11278	3.90925e-05	0.000778862	+/+	rs2281098	C	G	-0.162669	0.0910257	0.377546	0.0021013	3.49278	0.000478019	0.0141851
DHX29	OXR1	0.605789	8.15774e-06	-0.516924	1.07544e-06	-6.67828	2.41758e-11	4.31141e-10	+/-	rs3110426	C	T	-0.43498	8.61499e-05	0.0954411	0.384912	3.491	0.000481224	0.00782359
DHX32	OXR1	0.260424	0.0804686	-0.235732	0.0364914	-2.65592	0.00790914	0.013291	0/-	rs3110426	C	T	-0.535817	6.10529e-07	-0.0902582	0.411363	3.15547	0.00160237	0.0192261
DHX34	COA6	-0.0444477	0.785366	-0.646024	3.82565e-06	-3.15461	0.00160714	0.00632662	0/-	rs7523348	A	G	0.43149	0.000154174	-0.0360858	0.732726	-3.10363	0.00191164	0.0375362
DHX34	OXR1	-0.532773	0.000138051	0.49742	0.000204361	5.42867	5.67745e-08	3.65413e-07	-/+	rs3110426	C	T	-0.417317	0.000176526	0.0521903	0.635236	3.08657	0.00202481	0.0229354
DHX37	OXR1	0.274032	0.0653464	-0.698303	1.22151e-08	-5.454	4.92489e-08	3.24028e-07	0/-	rs3110426	C	T	0.253109	0.0273815	-0.329156	0.00209844	-3.73248	0.000189606	0.00381529
DIAPH1	KCNMA1	-0.28079	0.0506655	-0.846817	1.44142e-10	-4.15413	3.26527e-05	0.00488054	0/-	rs816868	C	T	0.186563	0.0604513	-0.457323	8.83041e-05	-4.2764	1.89937e-05	0.000896689
DIAPH1	LGALS2	-0.485979	0.00011003	-0.815385	0	-3.52054	0.000430673	0.00453585	-/-	rs2281098	C	G	-0.281267	0.00304937	-0.716661	2.74907e-11	-3.80619	0.000141127	0.00599211
DIAPH1	OXR1	-0.380758	0.00904087	0.858583	8.88178e-16	8.04326	8.74805e-16	3.42049e-13	-/+	rs3110426	C	T	-0.335978	0.00300515	0.184607	0.0907683	3.3328	0.000859763	0.0119737
DICER1	OXR1	0.271254	0.0682343	-0.263697	0.0188666	-2.8733	0.00406208	0.00723175	0/-	rs3110426	C	T	0.412955	0.000209479	-0.068843	0.531284	-3.15769	0.00159026	0.0191285
DIDO1	COA6	-0.117287	0.471057	-0.69369	3.51876e-07	-3.21229	0.00131683	0.00541124	0/-	rs7523348	A	G	-0.391478	0.000672714	0.105623	0.316315	3.23914	0.00119892	0.0291112
DIO1	OXR1	-0.299217	0.0433749	0.239413	0.0335829	2.89697	0.00376782	0.00675788	-/+	rs3110426	C	T	-0.320846	0.00471572	0.28023	0.00938745	3.8562	0.000115162	0.00263545
DIP2A	OXR1	-0.494565	0.000476404	0.687913	2.44287e-08	6.60113	4.08024e-11	7.86868e-10	-/+	rs3110426	C	T	-0.333955	0.00319587	0.145231	0.184779	3.06707	0.0021617	0.024054
DIP2C	CDC42EP1	-0.0072735	0.956398	-0.601925	0.000267878	-3.01114	0.00260266	0.0180034	0/-	rs5756739	G	A	0.223922	0.0198245	-0.300805	0.0157251	-3.34301	0.000828755	0.0195115
DIRC2	OXR1	-0.143291	0.342105	0.607284	2.96164e-09	4.44856	8.64483e-06	2.62636e-05	0/+	rs3110426	C	T	-0.337329	0.00288348	0.236517	0.0293083	3.67993	0.0002333	0.00446178
DISP1	CDC42EP1	0.302264	0.0199774	0.78451	1.07454e-07	3.25634	0.00112857	0.0104219	+/+	rs5756739	G	A	-0.0560243	0.564684	0.42276	0.000501172	3.15011	0.00163208	0.0303763
DISP1	LGALS2	0.337182	0.00964561	0.871239	8.79261e-11	4.30214	1.69153e-05	0.000431574	+/+	rs2281098	C	G	-0.104296	0.280464	0.399883	0.00106128	3.2866	0.00101406	0.0241085
DISP1	NT5C3B	-0.369258	0.00027006	0.046059	0.707062	2.67593	0.00745216	0.0374163	-/0	rs1865841	G	A	-0.22354	0.00255731	0.132414	0.139394	3.07167	0.00212862	0.0342966
DLEU1	CDC42EP1	-0.136563	0.302374	0.530563	0.00178524	3.18364	0.00145438	0.0122227	0/+	rs5756739	G	A	-0.25614	0.00745726	0.206499	0.101603	2.92869	0.00340394	0.0468741
DLEU1	CLEC1B	-0.84228	0.000586097	-0.0896333	0.450772	3.21674	0.00129654	0.033188	-/0	rs659928	G	A	0.685084	0.00240733	-0.188597	0.0382967	-3.64209	0.000270437	0.0361307
DLEU1	TEFM	0.0802636	0.367788	0.491762	0.000941325	2.49677	0.0125329	0.044307	0/+	rs216474	C	T	-0.0773388	0.23163	-0.956221	0.000752246	-3.61438	0.000301069	0.0467245
DLK2	CDC42EP1	0.007157	0.957096	-0.469725	5.75212e-06	-2.98158	0.00286761	0.0198713	0/-	rs5756739	G	A	-0.282009	0.00310771	0.247911	0.048251	3.37322	0.000742955	0.01844
DLST	OXR1	-0.559744	5.24447e-05	0.64112	1.95543e-10	7.29748	2.93198e-13	1.74647e-11	-/+	rs3110426	C	T	-0.547759	3.03755e-07	0.0576696	0.600104	4.18175	2.89276e-05	0.000929954
DMXL1	OXR1	0.405966	0.00512173	-0.457456	2.2508e-05	-4.84667	1.2555e-06	4.59429e-06	+/-	rs3110426	C	T	0.55803	1.62998e-07	0.165144	0.130941	-2.87914	0.00398761	0.0374414
DNAJA4	LGALS2	-0.422162	0.000963841	-0.786411	9.53869e-08	-2.66522	0.00769376	0.030527	-/-	rs2281098	C	G	-0.0269413	0.780949	-0.596787	1.9448e-07	-4.11423	3.88473e-05	0.00240053
DNAJA4	OXR1	-0.44051	0.00218539	0.497784	3.04773e-06	5.34115	9.23576e-08	4.57691e-07	-/+	rs3110426	C	T	-0.352395	0.0017963	0.128357	0.241711	3.0901	0.00200089	0.0226921
DNAJB2	CDC42EP1	-0.340139	0.00839255	-0.743749	4.44089e-16	-3.48744	0.000487669	0.00658894	-/-	rs5756739	G	A	-0.0245216	0.801111	-0.496655	2.99091e-05	-3.23209	0.00122887	0.0250027
DNAJB2	KCNMA1	-0.32725	0.0217208	-0.745549	0	-3.43142	0.000600427	0.00987956	-/-	rs816868	C	T	0.0477868	0.6334	-0.380375	0.00137574	-2.80829	0.00498055	0.0454221
DNAJB2	LGALS2	-0.322012	0.0137	-0.794839	0	-4.31676	1.58335e-05	0.000450507	-/-	rs2281098	C	G	-0.190035	0.0477902	-0.682975	5.06354e-10	-3.99663	6.42513e-05	0.00336248
DNAJB2	OXR1	-0.538073	0.000114879	0.621077	1.01725e-09	6.96033	3.39477e-12	9.61191e-11	-/+	rs3110426	C	T	-0.245723	0.0323885	0.284511	0.00831509	3.37718	0.000732344	0.0106267
DNAJB5	CDC42EP1	0.180146	0.172153	0.669541	2.7816e-05	2.74403	0.00606901	0.0304883	0/+	rs5756739	G	A	-0.241068	0.0119612	0.227927	0.0700785	2.9686	0.0029916	0.042966
DNAJB6	OXR1	-0.584634	1.98674e-05	0.572631	3.50601e-08	6.92211	4.44964e-12	1.17722e-10	-/+	rs3110426	C	T	-0.343607	0.00237402	0.218904	0.0441362	3.60861	0.000307841	0.00554565
DNAJB9	AP2S1	-0.708869	5.59317e-11	-0.333622	0.00131192	3.22169	0.00127439	0.0135588	-/-	rs7258095	A	C	-0.041813	0.626304	0.464018	4.14445e-09	4.52768	5.96355e-06	0.00115856
DNAJB9	CDC42EP1	-0.340027	0.00841535	-0.86592	1.55487e-10	-4.20674	2.59079e-05	0.00119753	-/-	rs5756739	G	A	-0.229375	0.0169438	-0.609756	8.8923e-08	-2.95054	0.00317215	0.0445222
DNAJB9	LGALS2	-0.535473	1.48338e-05	-0.936894	3.10862e-15	-4.85528	1.20217e-06	7.48399e-05	-/-	rs2281098	C	G	-0.486621	8.09416e-08	-0.780767	2.77556e-14	-3.20896	0.00133218	0.0288717
DNAJB9	OXR1	-0.312638	0.0343952	0.704295	4.43201e-13	6.28454	3.2883e-10	3.5665e-09	-/+	rs3110426	C	T	-0.199377	0.0842211	0.414326	8.07906e-05	3.9953	6.46113e-05	0.00172237
DNAJC11	NT5C3B	-0.220154	0.0339665	0.214306	0.0770195	2.72434	0.00644308	0.0343145	-/0	rs1865841	G	A	0.490948	2.61702e-12	0.0277366	0.757855	-4.34088	1.41912e-05	0.00129364
DNAJC19	COA6	-0.0559119	0.731844	0.719984	7.68905e-08	4.1987	2.6845e-05	0.000309412	0/+	rs7523348	A	G	0.0235974	0.84402	0.475803	1.63995e-06	3.07942	0.00207407	0.0394701
DNAJC30	COA6	0.025751	0.874673	0.751471	9.77781e-09	4.142	3.44294e-05	0.000368567	0/+	rs7523348	A	G	-0.245289	0.0378237	0.248045	0.0171249	3.14038	0.0016873	0.0354616
DNAJC3	OXR1	-0.233895	0.117704	0.522542	7.82511e-07	4.28739	1.80784e-05	5.14832e-05	0/+	rs3110426	C	T	-0.293273	0.0101369	0.180954	0.0974544	3.0147	0.00257231	0.0272189
DNAJC7	OXR1	-0.471005	0.000954157	0.689346	2.15183e-12	7.11688	1.10401e-12	4.31189e-11	-/+	rs3110426	C	T	-0.435811	8.32085e-05	0.230469	0.0338363	4.36088	1.29539e-05	0.000509924
DNAL4	COA6	0.463399	0.00260058	-0.0499261	0.753529	-2.40353	0.0162376	0.0398674	+/0	rs7523348	A	G	0.609545	1.32665e-08	0.00202282	0.984732	-4.40253	1.06994e-05	0.00201474
DNAL4	KCNMA1	-0.176319	0.225554	-0.625307	2.67883e-11	-3.05904	0.00222051	0.0207266	0/-	rs816868	C	T	-0.106301	0.287612	-0.596155	8.1434e-08	-3.63599	0.000276919	0.00574234
DNAL4	OXR1	-0.233639	0.118118	0.474413	0.00043631	3.5899	0.00033081	0.000826892	0/+	rs3110426	C	T	-0.252842	0.0275498	0.256325	0.0178885	3.23535	0.00121492	0.0155524
DNASE1L2	CLEC1B	0.893154	9.14289e-05	0.327472	0.00468318	-3.09876	0.00194333	0.0370808	+/+	rs659928	G	A	-0.763582	0.000361042	0.193222	0.0337178	4.24674	2.16902e-05	0.0119535
DNASE2	AP2S1	0.860994	0	0.489646	9.6923e-07	-4.56047	5.10387e-06	0.0013811	+/+	rs7258095	A	C	0.0579669	0.499466	-0.431024	6.23336e-08	-4.3191	1.56665e-05	0.00198009
DNASE2	CDC42EP1	0.363713	0.00463102	0.836324	0	4.77433	1.8031e-06	0.000477975	+/+	rs5756739	G	A	-0.0528859	0.586722	0.613094	7.22874e-08	4.76307	1.90673e-06	0.000432651
DNASE2	KCNMA1	0.416548	0.00290923	0.951219	0	6.08588	1.15854e-09	1.81196e-05	+/+	rs816868	C	T	-0.259629	0.00840971	0.575356	2.86293e-07	5.77043	7.9069e-09	6.10051e-06
DNASE2	LGALS2	0.442089	0.000511936	0.927057	2.57572e-14	5.06437	4.09745e-07	3.88389e-05	+/+	rs2281098	C	G	0.281363	0.00303896	0.84759	0	5.96339	2.47063e-09	2.38275e-06
DNASE2	OXR1	0.442345	0.00208349	-0.729281	2.5091e-14	-7.34884	1.99939e-13	1.40226e-11	+/-	rs3110426	C	T	0.370121	0.000998789	-0.375089	0.000404677	-4.86527	1.14303e-06	9.10152e-05
DNM2	AP2S1	-0.599717	1.63462e-07	-0.218247	0.0387797	2.81976	0.00480591	0.0301019	-/-	rs7258095	A	C	0.275504	0.00107348	0.749393	1.13069e-08	3.78872	0.000151425	0.0385763
DNM2	KCNMA1	-0.197907	0.172847	-0.741893	3.39605e-07	-3.27604	0.00105275	0.0155771	0/-	rs816868	C	T	0.00927361	0.926296	-0.505647	1.09094e-05	-3.54629	0.000390695	0.00740894
DNM2	LGALS2	-0.500639	6.27506e-05	-0.827747	0	-3.62792	0.000285712	0.00335981	-/-	rs2281098	C	G	-0.278597	0.0033526	-0.765742	1.70086e-13	-4.50374	6.6767e-06	0.000688159
DNMT1	AP2S1	0.837782	0	0.557265	1.16559e-08	-3.50206	0.000461682	0.00806372	+/+	rs7258095	A	C	0.163363	0.0555549	-0.222756	0.0070802	-3.25601	0.00112989	0.0309443
DNMT1	OXR1	0.483628	0.000661731	-0.777624	1.91944e-11	-7.46302	8.45601e-14	6.30527e-12	+/-	rs3110426	C	T	0.401311	0.00032709	-0.0283993	0.796404	-2.81898	0.00481764	0.043078
DNPEP	CDC42EP1	0.247261	0.0590206	-0.607438	0.000227017	-4.18458	2.85699e-05	0.00124962	0/-	rs5756739	G	A	0.413907	8.47649e-06	-0.0655068	0.607057	-3.14257	0.0016747	0.0307643
DNPEP	LGALS2	0.0143685	0.914749	-0.731121	2.00859e-06	-4.12005	3.78788e-05	0.000766033	0/-	rs2281098	C	G	0.527678	3.72851e-09	0.0737102	0.562692	-3.19258	0.00141006	0.0297944
DNPEP	NT5C3B	0.622869	2.61835e-11	0.170868	0.160393	-3.43779	0.000586486	0.010388	+/0	rs1865841	G	A	0.500146	8.77076e-13	0.178205	0.0458882	-3.14661	0.00165173	0.0289552
DNPEP	TTC39C	0.655433	8.88178e-16	-0.733695	0.0244474	-4.1108	3.94298e-05	0.0158124	+/-	rs4800173	A	G	0.578573	0	0.183861	0.0502081	-4.00402	6.22741e-05	0.00342104
DNPH1	KCNMA1	0.140638	0.335119	0.566815	3.86193e-09	2.76028	0.00577512	0.0364563	0/+	rs816868	C	T	4.42738e-05	0.999648	0.596277	8.08163e-08	4.30529	1.66769e-05	0.000808514
DOCK6	OXR1	-0.504186	0.000353524	0.529233	5.318e-07	5.99497	2.03522e-09	1.62901e-08	-/+	rs3110426	C	T	-0.219488	0.0567752	0.224205	0.0391314	2.80394	0.00504822	0.0446665
DOCK7	KCNMA1	-0.0719783	0.623088	-0.497075	4.64958e-07	-2.60648	0.00914791	0.0482704	0/-	rs816868	C	T	0.306203	0.00174852	-0.0760303	0.34708	-3.03929	0.00237136	0.02999
DOCK7	OXR1	-0.29745	0.0446884	0.60382	2.72022e-06	4.79039	1.6646e-06	7.25191e-06	-/+	rs3110426	C	T	-0.329781	0.00362386	0.189989	0.0815829	3.32416	0.000886858	0.0121938
DOCK8	OXR1	-0.145962	0.333086	0.59561	4.01451e-06	3.96872	7.22605e-05	0.000209988	0/+	rs3110426	C	T	0.655907	1.26791e-10	0.195339	0.0732016	-3.65232	0.000259886	0.00482997
DOK1	TEFM	0.396503	3.59915e-06	0.853911	6.56364e-13	4.63936	3.49496e-06	0.00110889	+/+	rs216474	C	T	-0.00409565	0.949566	0.974324	0.000200111	4.31451	1.59955e-05	0.0115236
DOK2	AP2S1	0.873631	0	0.635444	1.72244e-11	-3.57925	0.000344584	0.0068741	+/+	rs7258095	A	C	0.46479	9.30521e-09	-0.0617782	0.460408	-4.70241	2.57113e-06	0.000762168
DOK2	LGALS2	0.517972	3.12253e-05	0.896114	0	5.05308	4.34736e-07	4.17133e-05	+/+	rs2281098	C	G	-0.0312824	0.746762	0.438484	0.000289962	3.12145	0.00179963	0.0356808
DOK2	OXR1	0.465832	0.00110415	-0.760269	9.71829e-11	-7.15128	8.59709e-13	3.63401e-11	+/-	rs3110426	C	T	0.455343	3.58205e-05	-0.014234	0.897125	-3.14237	0.00167587	0.0198575
DONSON	OXR1	0.196431	0.190743	-0.289297	0.00971277	-2.60353	0.0092268	0.0153111	0/-	rs3110426	C	T	-0.395708	0.000403001	0.183714	0.0923684	3.75584	0.00017276	0.0035694
DOPEY1	COA6	-0.451084	0.00348552	0.381318	0.0127175	3.86788	0.000109784	0.000815338	-/+	rs7523348	A	G	-0.452905	6.4778e-05	0.322643	0.00170858	5.13051	2.88951e-07	0.000322932
DOPEY1	LGALS2	0.305062	0.019885	0.730495	1.33227e-15	3.53543	0.000407117	0.00435223	+/+	rs2281098	C	G	0.276808	0.00357052	0.716487	2.79377e-11	3.83405	0.000126052	0.00547251
DOPEY2	KCNMA1	0.353063	0.0128336	0.736596	0	3.16128	0.00157078	0.0169988	+/+	rs816868	C	T	-0.410828	1.79501e-05	0.0822805	0.504737	3.25149	0.00114804	0.0162482
DOT1L	KCNMA1	-0.167041	0.251304	-0.713729	1.48414e-06	-3.1544	0.00160831	0.0183248	0/-	rs816868	C	T	0.22681	0.0218829	-0.267408	0.0274866	-3.16266	0.00156336	0.020302
DOT1L	LGALS2	-0.0507714	0.705066	-0.547608	0.00117871	-2.45827	0.0139607	0.0475697	0/-	rs2281098	C	G	-0.0673511	0.486523	-0.514894	1.34245e-05	-3.12312	0.00178944	0.0355309
DOT1L	OXR1	-0.657183	7.01316e-07	0.435126	6.13809e-05	6.57173	4.97344e-11	7.62593e-10	-/+	rs3110426	C	T	-0.222865	0.0529773	0.297578	0.00567712	3.31559	0.000914498	0.0124786
DPH2	COA6	0.273683	0.0874812	0.694766	3.31684e-07	2.51103	0.0120379	0.0312589	0/+	rs7523348	A	G	0.0820278	0.493342	0.606423	1.48973e-10	3.87172	0.000108068	0.00689899
DPH3	OXR1	-0.124826	0.408493	0.454409	0.000809117	2.93237	0.00336381	0.00671132	0/+	rs3110426	C	T	-0.521466	1.36437e-06	0.0247153	0.822349	3.74776	0.000178422	0.00365008
DPP3	OXR1	0.230675	0.122991	-0.715131	1.32339e-13	-5.93485	2.94118e-09	2.2341e-08	0/-	rs3110426	C	T	-0.549567	2.72634e-07	-0.120924	0.270282	3.08387	0.00204327	0.0230843
DPP8	LGALS2	-0.033224	0.804454	0.525837	0.00199542	2.69126	0.00711832	0.0288048	0/+	rs2281098	C	G	-0.186713	0.0518962	0.374593	0.00229182	3.62571	0.000288169	0.00996379
DPP9	KCNMA1	0.246162	0.0881947	0.752457	1.85894e-07	3.15939	0.00158099	0.0182216	0/+	rs816868	C	T	-0.156809	0.115504	0.373986	0.00168004	3.45249	0.000555433	0.00952917
DPYD	LGALS2	0.380206	0.00324046	0.749404	0	3.28579	0.00101697	0.0084804	+/+	rs2281098	C	G	-0.00615877	0.949322	0.442788	0.000248461	2.99829	0.00271497	0.0476071
DPYSL2	AP2S1	0.759073	3.64153e-13	0.317331	0.00230702	-3.9842	6.77072e-05	0.00328862	+/+	rs7258095	A	C	-0.038144	0.656915	-0.415478	2.02988e-07	-3.3613	0.00077576	0.02453
DPYSL2	KCNMA1	0.336739	0.0179873	0.750456	2.08843e-07	2.70897	0.00674923	0.0402586	+/+	rs816868	C	T	-0.0677782	0.498489	0.613643	2.63547e-08	4.90238	9.46817e-07	0.000118838
DPYSL2	LGALS2	0.57418	2.44685e-06	0.827309	0	3.02421	0.00249282	0.0165785	+/+	rs2281098	C	G	0.429933	3.07723e-06	0.837202	0	4.67882	2.88527e-06	0.000365792
DPYSL2	OXR1	0.395661	0.00649471	-0.609933	2.42165e-09	-5.90759	3.47142e-09	2.58047e-08	+/-	rs3110426	C	T	0.290539	0.0108947	-0.394919	0.000183794	-4.45433	8.41561e-06	0.000373161
DPYSL3	OXR1	-0.343212	0.0195361	0.14533	0.201275	2.64168	0.00824963	0.0137979	-/0	rs3110426	C	T	-0.395303	0.000409065	0.191131	0.0797321	3.80063	0.000144326	0.00310302
DRAM2	KCNMA1	0.310091	0.0301313	0.752919	0	3.62912	0.000284384	0.00658253	+/+	rs816868	C	T	-0.200934	0.0428642	0.41337	0.000458951	4.03011	5.57516e-05	0.00188661
DRAM2	LGALS2	0.399496	0.00189182	0.744986	2.22045e-16	3.09743	0.00195209	0.0138712	+/+	rs2281098	C	G	0.177113	0.0654174	0.650404	5.99585e-09	3.71477	0.000203389	0.00775749
DRAM2	OXR1	0.410761	0.00457434	-0.657302	1.61052e-07	-5.83202	5.476e-09	4.83322e-08	+/-	rs3110426	C	T	0.438681	7.37522e-05	-0.159842	0.143942	-3.92642	8.62207e-05	0.00210897
DRAP1	KCNMA1	0.0865153	0.554465	0.601783	2.23246e-10	3.35483	0.000794136	0.011568	0/+	rs816868	C	T	-0.189346	0.0566487	0.293856	0.0150059	3.09718	0.00195372	0.023669
DRAP1	OXR1	0.255327	0.0867919	-0.762297	8.09772e-11	-6.01397	1.81037e-09	1.88761e-08	0/-	rs3110426	C	T	0.621475	2.08913e-09	0.0569999	0.604351	-4.16581	3.10253e-05	0.00098268
DSC2	CDC42EP1	0.04137	0.755722	0.557588	0.000914861	2.56987	0.0101737	0.0431212	0/+	rs5756739	G	A	-0.134295	0.165846	0.350289	0.00454559	3.11131	0.00186261	0.0326473
DSN1	KCNMA1	0.0237885	0.871114	0.717573	1.22617e-06	3.81779	0.000134653	0.00733789	0/+	rs816868	C	T	-0.549937	2.14086e-09	-0.0477052	0.699264	3.57393	0.000351669	0.00690151
DSTYK	CDC42EP1	0.0625399	0.637954	0.596523	0.000314131	2.73237	0.00628802	0.031154	0/+	rs5756739	G	A	-0.293214	0.00207211	0.276527	0.0269708	3.63999	0.000272647	0.00966251
DSTYK	LGALS2	0.17247	0.19545	0.670824	2.64981e-05	2.78023	0.00543196	0.0238105	0/+	rs2281098	C	G	-0.221598	0.020572	0.345126	0.00522278	3.64159	0.000270964	0.00951508
DSTYK	NT5C3B	-0.393078	9.71705e-05	-0.00119425	0.99223	2.55614	0.010584	0.0470393	-/0	rs1865841	G	A	-0.132978	0.0751467	0.284777	0.00122949	3.63449	0.000278532	0.00934346
DSTYK	OXR1	0.51464	0.000253076	-0.35505	0.00132389	-4.92723	8.34046e-07	3.19014e-06	+/-	rs3110426	C	T	-0.477495	1.29151e-05	-0.0722589	0.511059	2.78003	0.0054354	0.0470742
DTX3L	CDC42EP1	0.531162	1.50325e-05	-0.0354518	0.847251	-2.74164	0.00611341	0.0306258	+/0	rs5756739	G	A	0.580034	4.75182e-11	0.19168	0.129184	-2.90973	0.00361736	0.0487442
DUS1L	ZNF181	-0.648168	0.00110545	-0.0344161	0.782173	2.82364	0.0047482	0.0420596	-/0	rs7247952	C	T	0.505769	0.00119823	-0.199249	0.0120783	-4.05557	5.00122e-05	0.0355403
DUS2	OXR1	0.357222	0.0148043	-0.654524	6.05738e-11	-6.06251	1.34012e-09	1.13663e-08	+/-	rs3110426	C	T	0.4642	2.40254e-05	-0.205826	0.0587823	-4.42133	9.80941e-06	0.000413896
DUS4L	NT5C3B	-0.218109	0.0357041	0.203995	0.0927081	2.64454	0.00818017	0.0397677	-/0	rs1865841	G	A	0.287304	9.21067e-05	-0.624501	0.00425939	-3.93777	8.22423e-05	0.0300118
DUSP10	CDC42EP1	0.144341	0.275401	-0.4389	0.0119712	-2.69353	0.00707	0.033723	0/-	rs5756739	G	A	-0.164598	0.0887025	0.477649	6.57447e-05	4.26144	2.0311e-05	0.00191107
DUSP10	LGALS2	-0.118862	0.374177	-0.614064	0.000185306	-2.59706	0.00940254	0.0355551	0/-	rs2281098	C	G	0.294694	0.00186703	0.785257	1.57652e-14	4.69941	2.60912e-06	0.000345376
DUSP10	OXR1	-0.325917	0.0270783	0.303686	0.0065129	3.41587	0.000635789	0.00132424	-/+	rs3110426	C	T	0.257219	0.0248897	-0.320671	0.00277062	-3.70085	0.000214882	0.00420179
DUSP18	OXR1	-0.253496	0.0891556	0.52718	7.04884e-05	4.0261	5.67096e-05	0.000168651	0/+	rs3110426	C	T	-0.49837	4.61884e-06	0.143604	0.189802	4.29877	1.71749e-05	0.000625054
DUSP1	OXR1	-0.546888	8.40528e-05	0.402548	0.00340604	4.95592	7.19877e-07	3.44098e-06	-/+	rs3110426	C	T	-0.505003	3.28381e-06	0.254054	0.0189653	5.06938	3.99122e-07	4.7065e-05
DUSP22	COA6	-0.00709749	0.96533	-0.614174	1.51716e-05	-3.0872	0.0020205	0.00753471	0/-	rs7523348	A	G	-0.522437	2.51141e-06	0.0188915	0.858143	3.73176	0.00019015	0.00948581
DUSP23	KCNMA1	0.244126	0.0909424	0.713293	1.33227e-15	3.55029	0.000384805	0.00784662	0/+	rs816868	C	T	0.00110922	0.991172	0.445777	0.000139165	2.99613	0.00273433	0.0299667
DUSP23	NT5C3B	-0.232252	0.0250785	0.247359	0.0404481	3.01847	0.00254051	0.0205236	-/+	rs1865841	G	A	0.206354	0.00544895	-0.718462	0.000529952	-4.2666	1.98471e-05	0.0184811
DUSP2	KCNMA1	-0.295198	0.039477	-0.704457	4.66294e-15	-3.14908	0.00163788	0.0174143	-/-	rs816868	C	T	0.219889	0.0263743	-0.58244	1.88413e-07	-5.57301	2.50374e-08	1.10838e-05
DUSP2	OXR1	-0.595707	1.25667e-05	0.478421	8.21505e-06	6.32731	2.49474e-10	2.82942e-09	-/+	rs3110426	C	T	-0.389965	0.000497233	0.103202	0.347268	3.20249	0.00136245	0.0170017
DUSP3	OXR1	-0.17918	0.233464	0.517964	1.01439e-06	3.9549	7.65674e-05	0.000191541	0/+	rs3110426	C	T	0.373842	0.00087925	-0.139406	0.203212	-3.31355	0.000921181	0.0125571
DUSP4	OXR1	-0.326386	0.0268458	0.705242	7.5633e-09	5.79325	6.90376e-09	5.94248e-08	-/+	rs3110426	C	T	-0.264971	0.0207119	0.263942	0.0146529	3.36692	0.00076014	0.0108946
DUSP5	AP2S1	-0.820698	0	-0.487446	1.10199e-06	3.75007	0.000176786	0.00506233	-/-	rs7258095	A	C	-0.213562	0.0119015	0.228241	0.00576003	3.73717	0.000186102	0.00949998
DUSP5	KCNMA1	-0.427123	0.00220757	-0.746474	0	-2.80066	0.00509985	0.0338684	-/-	rs816868	C	T	0.336672	0.000540393	-0.256644	0.0346328	-3.83887	0.000123601	0.0032468
DUSP5	LGALS2	-0.505837	5.11018e-05	-0.85519	4.57774e-10	-3.12889	0.00175471	0.0106331	-/-	rs2281098	C	G	0.073051	0.450314	-0.696695	1.62178e-10	-5.81194	6.1753e-09	4.27584e-06
DUSP5	OXR1	-0.577013	2.6969e-05	0.625768	6.98856e-10	7.2968	2.94688e-13	1.74647e-11	-/+	rs3110426	C	T	-0.278428	0.0148746	0.352138	0.000949685	4.06338	4.83676e-05	0.00139245
DUSP6	KCNMA1	0.224521	0.120913	0.627817	2.11391e-11	2.80517	0.00502894	0.0335979	0/+	rs816868	C	T	0.164189	0.0991479	-0.35331	0.00312259	-3.35068	0.000806147	0.0125543
DUSP6	OXR1	0.351975	0.0164474	-0.584453	1.55858e-08	-5.43379	5.51697e-08	2.9023e-07	+/-	rs3110426	C	T	-0.377451	0.000775892	0.105494	0.336606	3.12569	0.00177388	0.0206741
DUT	TIPRL	-0.737045	0.000736784	0.0790308	0.46949	3.54134	0.000398105	0.033656	-/0	rs4656569	A	G	-0.55288	0.00621637	0.214276	0.00618049	3.54122	0.000398276	0.0301039
DVL1	KCNMA1	-0.260225	0.0709492	-0.749892	2.15762e-07	-3.06854	0.00215104	0.0208829	0/-	rs816868	C	T	0.176853	0.0753779	-0.35766	0.00274996	-3.46357	0.00053305	0.00924501
DVL1	OXR1	-0.448401	0.00177639	0.458809	2.11318e-05	5.12776	2.93207e-07	1.27205e-06	-/+	rs3110426	C	T	-0.336938	0.00291818	0.203117	0.0622645	3.45906	0.000542056	0.00851523
DVL2	AVL9	0.546952	1.67678e-06	-0.191328	0.339072	-3.37462	0.000739184	0.0247555	+/0	rs12673921	G	A	-0.0872545	0.303559	0.644522	5.16153e-05	4.23615	2.27383e-05	0.0153506
DVL2	CDC42EP1	-0.0934367	0.481503	-0.577426	7.24042e-09	-3.25851	0.00111998	0.010941	0/-	rs5756739	G	A	-0.27778	0.0036062	0.193071	0.126377	2.98655	0.00282143	0.0415347
DVL2	OXR1	-0.399326	0.0059737	0.516132	1.12421e-06	5.20847	1.90406e-07	8.66944e-07	-/+	rs3110426	C	T	0.512871	2.17059e-06	-0.113511	0.300962	-4.22967	2.3403e-05	0.000791947
DYNLL1	OXR1	-0.072374	0.632662	-0.493482	3.81885e-06	-2.45332	0.0141544	0.0226239	0/-	rs3110426	C	T	-0.127798	0.271258	0.366722	0.000556346	3.18883	0.0014285	0.0176143
DYNLL2	OXR1	-0.181324	0.227826	0.564082	6.17932e-08	4.30843	1.64419e-05	4.72806e-05	0/+	rs3110426	C	T	-0.322881	0.00444416	0.113755	0.299916	2.79097	0.00525499	0.0459986
DYNLRB1	AP2S1	-0.342434	0.00560988	0.133305	0.210365	2.93989	0.00328328	0.0239396	-/0	rs7258095	A	C	-0.401183	1.08039e-06	-0.0320452	0.701991	3.26938	0.00107783	0.0300368
DYNLT1	CDC42EP1	0.11636	0.380139	-0.570134	0.000657695	-3.34213	0.00083137	0.00860709	0/-	rs5756739	G	A	0.462767	4.59325e-07	-0.0252549	0.842976	-3.26785	0.00108366	0.0230237
DYNLT1	LGALS2	-0.197975	0.136303	-0.742426	1.14682e-06	-3.29098	0.000998396	0.00705281	0/-	rs2281098	C	G	0.562291	1.98488e-10	0.0491584	0.699682	-3.65243	0.00025977	0.0092528
DYRK1B	NT5C3B	0.382226	0.00015631	-0.111919	0.359893	-3.17822	0.00148181	0.0156406	+/0	rs1865841	G	A	-0.138105	0.0644827	0.23104	0.00924416	3.18842	0.0014305	0.0270246
DYRK2	AP2S1	0.731098	6.91336e-12	0.422781	3.30753e-05	-2.87437	0.00404835	0.0270929	+/+	rs7258095	A	C	0.368825	8.5368e-06	-0.359681	0.0193068	-4.2003	2.66566e-05	0.0218045
DYRK2	CDC42EP1	0.374058	0.00351749	0.71231	2.08722e-14	2.87688	0.00401629	0.0247302	+/+	rs5756739	G	A	-0.224087	0.0197318	0.429511	0.000397528	4.26895	1.96394e-05	0.00189303
DYRK2	LGALS2	0.479633	0.000139222	0.83885	0	3.99599	6.44246e-05	0.00117848	+/+	rs2281098	C	G	-0.042057	0.66413	0.510987	1.59996e-05	3.7717	0.000162138	0.00656828
DYRK3	AP2S1	-0.83439	0	-0.510347	2.76884e-07	3.82775	0.000129321	0.00439692	-/-	rs7258095	A	C	-0.14103	0.09896	0.359137	9.16167e-06	4.30817	1.64609e-05	0.00203855
DYRK3	CDC42EP1	-0.428613	0.000706976	-0.804388	0	-3.76522	0.0001664	0.00342886	-/-	rs5756739	G	A	-0.115878	0.232378	-0.527566	7.48449e-06	-2.92173	0.00348089	0.0476421
DYRK3	KCNMA1	-0.340085	0.0168077	-0.757723	0	-3.50601	0.000454874	0.00858879	-/-	rs816868	C	T	0.245653	0.0128227	-0.232944	0.0559166	-3.05735	0.00223304	0.0260367
DYRK3	LGALS2	-0.589675	1.11282e-06	-0.936938	0	-5.95399	2.61689e-09	1.77949e-06	-/-	rs2281098	C	G	-0.252086	0.00818438	-0.77582	5.12923e-14	-4.83572	1.32667e-06	0.000214523
DYRK3	NT5C3B	0.38929	0.000114928	-0.0959201	0.433025	-3.12962	0.00175031	0.0170263	+/0	rs1865841	G	A	-0.26283	0.000364483	0.109504	0.222237	3.2294	0.0012405	0.0245231
DYRK3	OXR1	-0.456611	0.00142434	0.7876	7.0659e-12	7.42043	1.16737e-13	8.00777e-12	-/+	rs3110426	C	T	-0.35844	0.00147592	0.362117	0.000660499	4.68827	2.75522e-06	0.00016815
DYRK4	KCNMA1	0.234596	0.104694	0.674071	1.77636e-13	3.18915	0.00142692	0.0160558	0/+	rs816868	C	T	0.113149	0.257507	0.617581	2.02482e-08	3.80507	0.000141763	0.00361148
DYRK4	OXR1	0.412675	0.00437054	-0.527149	6.00312e-07	-5.37155	7.80621e-08	3.946e-07	+/-	rs3110426	C	T	0.15987	0.167739	-0.362477	0.00065176	-3.36194	0.000773977	0.0110526
DZIP1L	COA6	-0.325616	0.0403328	0.492324	0.000926787	3.8216	0.000132586	0.000936184	-/+	rs7523348	A	G	-0.361716	0.00179634	0.333845	0.0011452	4.52619	6.00565e-06	0.00146208
DZIP1L	NT5C3B	-0.364142	0.000332995	0.199326	0.10059	3.6017	0.000316141	0.00817901	-/0	rs1865841	G	A	0.173472	0.0198674	-0.194051	0.0294618	-3.16719	0.00153922	0.0281606
DZIP1L	TIAM1	-0.81807	0.0466371	0.8474	1.33227e-15	4.03388	5.4864e-05	0.0336121	-/+	rs75299695	G	C	-0.666134	0.0252297	0.319545	4.74347e-07	3.1567	0.00159563	0.0460838
E2F2	KCNMA1	0.193999	0.18166	0.693082	1.90958e-14	3.62009	0.000294496	0.00671307	0/+	rs816868	C	T	-0.292562	0.00284609	0.34185	0.00432813	4.11891	3.80676e-05	0.00145606
E2F2	LGALS2	0.136781	0.305912	0.580146	4.7964e-09	3.01976	0.00252971	0.0167293	0/+	rs2281098	C	G	0.189014	0.0490227	0.679721	6.574e-10	3.96543	7.32646e-05	0.00371887
E2F2	OXR1	0.58142	2.26215e-05	-0.414324	0.000147057	-5.79291	6.9178e-09	4.70206e-08	+/-	rs3110426	C	T	0.310163	0.00639667	-0.208177	0.0558909	-3.30603	0.000946271	0.012815
E2F5	LGALS2	-0.259638	0.0490451	-0.680922	1.79384e-05	-2.46248	0.0137978	0.0471071	-/-	rs2281098	C	G	0.24445	0.010416	-0.210289	0.00931263	-3.64363	0.000268821	0.026517
E2F7	KCNMA1	-0.302597	0.0345732	-0.791761	1.47601e-08	-3.31789	0.000907003	0.0146412	-/-	rs816868	C	T	0.414612	1.47474e-05	-0.324808	0.00688246	-4.87453	1.09065e-06	0.000127498
EAF1	CDC42EP1	-0.477569	0.000130874	-0.873449	6.88667e-11	-3.61753	0.000297426	0.00478542	-/-	rs5756739	G	A	0.111317	0.251404	-0.346808	0.00499297	-2.94177	0.00326341	0.0455898
EAF1	KCNMA1	-0.356307	0.0119765	-0.800733	0	-4.00903	6.0969e-05	0.00345075	-/-	rs816868	C	T	0.117611	0.23909	-0.303582	0.000123035	-3.34197	0.000831865	0.0142265
EAF2	OXR1	0.402543	0.0055466	-0.565811	5.51709e-08	-5.59689	2.18227e-08	1.28118e-07	+/-	rs3110426	C	T	0.554075	2.0766e-07	0.148431	0.175186	-2.95004	0.00317729	0.0320506
EBAG9	COA6	0.0980788	0.547114	0.811281	7.2415e-11	4.49844	6.8454e-06	0.000128372	0/+	rs7523348	A	G	-0.235402	0.0465291	0.263802	0.0110572	3.18009	0.00147232	0.032804
EBAG9	KCNMA1	0.0452051	0.757759	0.590642	5.74501e-10	3.48815	0.000486369	0.00891022	0/+	rs816868	C	T	-0.193896	0.0508555	0.483434	2.96669e-05	4.53413	5.78417e-06	0.000389516
EBAG9	OXR1	0.492517	0.000507059	-0.653559	6.60361e-11	-6.92191	4.45597e-12	1.17722e-10	+/-	rs3110426	C	T	0.441113	6.65265e-05	-0.047278	0.667437	-3.23726	0.00120682	0.0154744
EBF1	OXR1	-0.465247	0.00112236	0.603835	2.71829e-06	5.72998	1.0044e-08	8.23313e-08	-/+	rs3110426	C	T	-0.352472	0.00179183	0.121593	0.267624	3.04795	0.00230411	0.0250989
EBLN2	DIP2C	0.133381	0.327083	0.662893	1.05688e-05	2.99342	0.00275868	0.0179646	0/+	rs11252001	A	G	-0.254252	0.0095524	0.4648	0.000182978	4.59963	4.23237e-06	0.0265189
ECM1	OXR1	0.26505	0.0750471	-0.641514	1.89067e-10	-5.40958	6.3174e-08	3.27926e-07	0/-	rs3110426	C	T	-0.569048	8.16391e-08	-0.189283	0.0827439	2.82459	0.00473406	0.0426271
ECSIT	COA6	0.70124	4.6601e-07	0.27744	0.0752628	-2.54833	0.010824	0.0286851	+/0	rs7523348	A	G	-0.0433321	0.717785	0.437101	1.32195e-05	3.19199	0.00141297	0.0319954
ECT2	OXR1	0.526398	0.000171506	-0.514	1.26616e-06	-6.04379	1.50531e-09	1.25002e-08	+/-	rs3110426	C	T	0.494988	5.48135e-06	0.0730851	0.506227	-2.91725	0.00353138	0.0345012
EDN1	CDC42EP1	-0.248635	0.0575806	-0.787549	8.87707e-08	-3.54485	0.000392842	0.00567701	0/-	rs5756739	G	A	0.228779	0.0172397	-0.533796	5.56681e-06	-5.14534	2.67033e-07	0.000114459
EDN1	KCNMA1	-0.338143	0.0174842	-0.802209	0	-4.1455	3.39072e-05	0.00258687	-/-	rs816868	C	T	0.691818	8.88178e-16	-0.0570898	0.643778	-5.69139	1.26006e-08	7.39912e-06
EDN1	LGALS2	-0.386264	0.00274593	-0.873663	6.72407e-11	-4.10021	4.12779e-05	0.000799545	-/-	rs2281098	C	G	0.0392515	0.685309	-0.622704	3.9277e-08	-4.78306	1.72646e-06	0.000246673
EDN1	NT5C3B	0.451482	5.56592e-06	-0.0776339	0.526047	-3.48241	0.000496923	0.0096414	+/0	rs1865841	G	A	0.299331	4.46589e-05	-0.272852	0.00199412	-5.01525	5.2965e-07	0.000168804
EDN1	OXR1	-0.548426	7.95216e-05	0.690506	1.91003e-12	7.6775	1.62221e-14	2.88311e-12	-/+	rs3110426	C	T	-0.359976	0.0014032	0.242537	0.0253202	3.87985	0.000104522	0.00245607
EDNRB	KCNMA1	0.348635	0.0140879	0.736601	0	3.18914	0.00142696	0.0160558	+/+	rs816868	C	T	-0.347775	0.00034157	0.220531	0.0707383	3.67776	0.000235295	0.0051407
EDNRB	LGALS2	0.240288	0.0692386	0.727942	2.33982e-06	2.95988	0.00307759	0.0158333	0/+	rs2281098	C	G	0.0579099	0.549754	0.64663	7.83318e-09	4.42732	9.54107e-06	0.000881112
EDNRB	NT5C3B	-0.196207	0.0594397	0.227175	0.0604898	2.65334	0.00797	0.0390022	0/0	rs1865841	G	A	-0.180455	0.0153451	0.332058	0.000145537	4.49446	6.97455e-06	0.000811814
EDNRB	OXR1	0.475811	0.000831418	-0.54764	3.1941e-05	-5.39381	6.89806e-08	4.35023e-07	+/-	rs3110426	C	T	0.313048	0.00589738	-0.245222	0.0236961	-3.56861	0.000358878	0.00624832
EEA1	NT5C3B	-0.503797	2.63497e-07	-0.0118414	0.923069	3.34782	0.000814486	0.0117298	-/0	rs1865841	G	A	0.248387	0.000773542	-0.146279	0.102171	-3.41629	0.000634808	0.0159612
EEF1A1	LGALS2	0.179896	0.176607	-0.470407	0.0065886	-3.01745	0.00254907	0.013896	0/-	rs2281098	C	G	0.137237	0.15473	0.647394	7.42258e-09	3.93688	8.25494e-05	0.00406041
EEF2KMT	COA6	0.120823	0.457696	0.689627	4.38855e-07	3.16271	0.00156306	0.00618738	0/+	rs7523348	A	G	0.0737011	0.538379	0.567084	3.783e-09	3.5497	0.000385663	0.0146044
EEF2K	AP2S1	0.794454	4.66294e-15	0.471139	2.77687e-06	-3.42439	0.000616179	0.00923089	+/+	rs7258095	A	C	0.193192	0.0231909	-0.446608	0.0030285	-3.71911	0.000199926	0.0412945
EEF2K	CDC42EP1	0.465277	0.000204758	0.79354	0	3.3278	0.000875333	0.00944722	+/+	rs5756739	G	A	-0.0060238	0.950664	0.500501	2.53566e-05	3.45365	0.000553049	0.0153332
EEF2K	COA6	-0.321068	0.0433775	0.68768	4.87228e-07	5.12594	2.96059e-07	2.5165e-05	-/+	rs7523348	A	G	-0.536006	1.22031e-06	-0.0899794	0.393668	3.16899	0.00152969	0.0335411
EEF2K	KCNMA1	0.349785	0.0137526	0.806982	0	4.14733	3.3637e-05	0.00258687	+/+	rs816868	C	T	-0.131848	0.186514	0.559023	7.2419e-07	4.7859	1.70223e-06	0.000170059
EEF2K	LGALS2	0.558919	5.11601e-06	0.897521	0	4.76259	1.91122e-06	0.000111121	+/+	rs2281098	C	G	0.342932	0.000261855	0.811762	4.44089e-16	4.8209	1.42909e-06	0.000224028
EEF2K	OXR1	0.512441	0.00027176	-0.78657	7.85305e-12	-7.75527	8.81572e-15	1.39557e-12	+/-	rs3110426	C	T	0.36672	0.00112074	-0.390001	0.00022458	-4.94937	7.44533e-07	6.81538e-05
EEF2	KCNMA1	-0.103966	0.477145	-0.678274	7.55413e-06	-3.13461	0.00172081	0.0188791	0/-	rs816868	C	T	0.000547752	0.995641	0.50746	1.00227e-05	3.50004	0.000465181	0.00840872
EEPD1	NT5C3B	-0.541451	2.09362e-08	0.0146891	0.904646	3.83133	0.00012745	0.00638213	-/0	rs1865841	G	A	-0.1078	0.149751	0.247645	0.00517723	3.07634	0.00209562	0.0339269
EFCAB11	OXR1	0.375635	0.0100956	-0.548112	1.70805e-07	-5.29623	1.18219e-07	5.68209e-07	+/-	rs3110426	C	T	0.426337	0.000122983	0.0088405	0.935999	-2.77519	0.00551695	0.0475366
EFCAB11	TMEM237	-0.647503	0.000195594	-0.0749378	0.552993	2.93737	0.00331012	0.0326215	-/0	rs62193397	G	A	-0.42283	0.00179112	0.287199	0.00127832	4.40412	1.06215e-05	0.0191216
EFCAB7	NT5C3B	0.416147	3.34343e-05	-0.0817475	0.504287	-3.23931	0.00119821	0.0142142	+/0	rs1865841	G	A	-0.215893	0.00360578	0.174921	0.0501075	3.37415	0.000740439	0.0175856
EFNA4	CDC42EP1	0.278314	0.03281	0.809526	2.02148e-08	3.67078	0.000241815	0.00419754	+/+	rs5756739	G	A	-0.0935918	0.33533	0.367842	0.00278667	2.98029	0.0028798	0.041945
EFNA4	NT5C3B	-0.341329	0.000813119	0.147208	0.227413	3.10927	0.00187548	0.0176863	-/0	rs1865841	G	A	0.0466458	0.534075	0.36908	2.11139e-05	2.90217	0.00370585	0.0474905
EGR3	OXR1	-0.13726	0.363014	0.39583	0.00403819	2.65188	0.0080045	0.0146114	0/+	rs3110426	C	T	-0.360349	0.00138607	0.300225	0.00524372	4.26966	1.95771e-05	0.000691057
EHBP1	COA6	-0.133133	0.412807	0.378371	0.0134831	2.3185	0.0204221	0.0478361	0/+	rs7523348	A	G	-0.504581	6.19901e-06	0.275917	0.00776309	5.22868	1.70726e-07	0.000256126
EHD1	AP2S1	-0.699014	1.32953e-10	-0.331036	0.00143784	3.1221	0.00179563	0.0166227	-/-	rs7258095	A	C	-0.18834	0.0269528	0.340805	2.73365e-05	4.539	5.65225e-06	0.0011223
EHD1	KCNMA1	-0.367139	0.00946073	-0.697832	1.06581e-14	-2.63202	0.0084879	0.0460784	-/-	rs816868	C	T	0.300098	0.00218077	-0.527389	3.8202e-06	-5.61348	1.98297e-08	9.3944e-06
EHD1	LGALS2	-0.311134	0.0174408	-0.705369	3.39728e-14	-3.19844	0.00138174	0.0107301	-/-	rs2281098	C	G	-0.470008	2.51807e-07	-0.788626	1.02141e-14	-3.47029	0.00051989	0.0149991
EHD1	OXR1	-0.559442	5.30409e-05	0.534776	3.83742e-07	6.43961	1.1978e-10	1.54695e-09	-/+	rs3110426	C	T	-0.525827	1.07277e-06	0.240795	0.0264237	5.15785	2.49795e-07	3.47951e-05
EHD4	OXR1	0.205454	0.170759	-0.54882	3.04668e-05	-3.92959	8.50921e-05	0.000242899	0/-	rs3110426	C	T	0.32565	0.00409701	-0.134887	0.218391	-2.94359	0.00324429	0.0324717
EHMT2	COA6	-0.284231	0.0754869	0.278326	0.0742978	2.5192	0.011762	0.0306342	0/0	rs7523348	A	G	-0.288315	0.0140487	0.262419	0.0115016	3.5251	0.000423319	0.0153853
EHMT2	KCNMA1	0.220784	0.127391	0.706653	3.55271e-15	3.61246	0.000303311	0.00677683	0/+	rs816868	C	T	0.0483014	0.629742	0.497699	1.57302e-05	3.11887	0.00181543	0.0225398
EID1	COA6	-0.252627	0.115783	0.664464	1.59864e-06	4.61439	3.94245e-06	9.37531e-05	0/+	rs7523348	A	G	-0.209929	0.0767418	0.279839	0.00690012	3.12094	0.00180272	0.0364839
EID2	OXR1	0.172416	0.251876	-0.281708	0.045211	-2.20833	0.0272214	0.0438322	0/-	rs3110426	C	T	-0.3327	0.00331952	0.154936	0.156818	3.12	0.00180853	0.0209938
EID3	COA6	0.276246	0.0844397	-0.546066	0.000183501	-3.90584	9.38971e-05	0.00073135	0/-	rs7523348	A	G	-0.152748	0.200208	0.512711	1.74088e-07	4.49094	7.09097e-06	0.00163662
EIF1B	OXR1	-0.453439	0.00155222	0.695258	1.16529e-12	7.05931	1.67331e-12	5.60864e-11	-/+	rs3110426	C	T	0.0299443	0.797349	0.443519	2.12591e-05	2.77568	0.00550856	0.0475104
EIF1	AP2S1	-0.78792	1.11022e-14	-0.417229	4.29394e-05	3.72218	0.000197509	0.00523566	-/-	rs7258095	A	C	-0.338657	4.84775e-05	0.237978	0.00394711	4.9515	7.36433e-07	0.000393485
EIF1	CDC42EP1	-0.384053	0.00267391	-0.754889	0	-3.34236	0.000830684	0.00907255	-/-	rs5756739	G	A	0.0300292	0.757693	-0.483364	5.21347e-05	-3.46238	0.000535429	0.0150142
EIF1	KCNMA1	-0.322771	0.0236983	-0.786408	0	-4.00467	6.2103e-05	0.00345953	-/-	rs816868	C	T	0.275102	0.0051362	-0.211459	0.0834444	-3.11368	0.00184773	0.0228252
EIF1	LGALS2	-0.490705	9.20632e-05	-0.888368	0	-5.04489	4.53789e-07	4.27546e-05	-/-	rs2281098	C	G	-0.172128	0.0734965	-0.596137	2.02079e-07	-3.19381	0.0014041	0.0297149
EIF1	OXR1	-0.519402	0.000216551	0.736216	1.06581e-14	7.95334	1.81545e-15	8.35106e-13	-/+	rs3110426	C	T	-0.452221	4.1129e-05	0.251081	0.0204582	4.62389	3.76616e-06	0.000210562
EIF2B3	COA6	0.140816	0.386112	0.826963	1.4909e-11	4.51727	6.26407e-06	0.000121702	0/+	rs7523348	A	G	0.141817	0.23471	0.554195	9.98057e-09	3.00269	0.00267609	0.0454212
EIF2B3	NT5C3B	-0.241774	0.0195538	0.221937	0.0668327	2.9147	0.00356025	0.0242413	-/0	rs1865841	G	A	0.308781	2.47146e-05	-0.153047	0.0870965	-4.03328	5.50047e-05	0.0031578
EIF2S2	COA6	0.593106	5.50385e-05	-0.133256	0.40018	-3.5578	0.000373975	0.00202597	+/0	rs7523348	A	G	-0.231284	0.0506124	0.434771	1.48702e-05	4.37221	1.22993e-05	0.00212641
EIF2S2	NT5C3B	0.531568	4.19409e-08	0.00541119	0.964802	-3.62166	0.000292721	0.0078862	+/0	rs1865841	G	A	0.425309	2.65868e-09	0.0625304	0.486687	-3.33548	0.000851518	0.0191301
EIF3B	COA6	0.302524	0.0577766	0.786493	6.67747e-10	3.26749	0.00108506	0.00463542	0/+	rs7523348	A	G	-0.187735	0.114294	0.350812	0.000606905	3.46853	0.000523316	0.017533
EIF3B	OXR1	0.319758	0.0302923	-0.592458	4.64825e-06	-4.82356	1.41019e-06	6.26041e-06	+/-	rs3110426	C	T	0.0902235	0.438282	-0.344944	0.00122507	-2.79752	0.00514973	0.0452385
EIF3G	KCNMA1	0.320303	0.0248508	0.670125	2.76223e-13	2.63772	0.00834644	0.0455746	+/+	rs816868	C	T	-0.0978183	0.32803	0.378992	1.15691e-06	3.84832	0.000118929	0.00369144
EIF3G	OXR1	0.378095	0.00957665	-0.796495	2.76801e-12	-7.0808	1.43321e-12	5.4073e-11	+/-	rs3110426	C	T	0.081293	0.48511	-0.41354	8.36085e-05	-3.23988	0.0011958	0.0153422
EIF5	ICAM2	0.158413	0.111782	0.577929	5.71653e-07	3.06928	0.00214579	0.0411633	0/+	rs196948	T	C	-0.207828	0.00487399	0.786654	6.47028e-05	4.88052	1.05806e-06	0.0285719
EIF5	KCNMA1	-0.348995	0.0139822	-0.811629	0	-4.22647	2.3739e-05	0.00235975	-/-	rs816868	C	T	0.2648	0.00715416	-0.266985	0.0277421	-3.41312	0.000642235	0.0106138
ELAC2	KCNMA1	0.241147	0.0950801	0.73939	0	3.87212	0.000107894	0.00433794	0/+	rs816868	C	T	0.0556966	0.578206	0.476991	3.91522e-05	2.90229	0.00370451	0.0368731
ELK4	CDC42EP1	-0.357917	0.00538194	-0.775355	1.87668e-07	-2.88104	0.00396363	0.0233664	-/-	rs5756739	G	A	0.353892	0.000171756	-0.181123	0.152057	-3.43521	0.000592093	0.0159411
ELK4	COA6	-0.00233992	0.988567	-0.491276	0.000954068	-2.33295	0.0196507	0.0463835	0/-	rs7523348	A	G	0.00223933	0.985105	0.44746	7.75081e-06	2.988	0.00280811	0.046636
ELK4	KCNMA1	-0.097161	0.506598	-0.598107	3.06182e-10	-3.26408	0.00109821	0.013796	0/-	rs816868	C	T	0.397889	3.45362e-05	-0.0483623	0.695323	-2.94119	0.00326954	0.0337503
ELK4	NT5C3B	0.299617	0.00352659	-0.223511	0.0648731	-3.31023	0.000932196	0.0125362	+/0	rs1865841	G	A	0.348827	1.5945e-06	-0.0282571	0.753455	-3.34255	0.000830134	0.0187935
ELL2	OXR1	-0.191076	0.203362	0.292445	0.0373003	2.35596	0.0184749	0.030983	0/+	rs3110426	C	T	-0.465728	2.24003e-05	0.101681	0.354457	3.7699	0.000163314	0.00342135
ELL	AP2S1	-0.786989	1.24345e-14	-0.442793	1.24169e-05	3.51967	0.000432087	0.00783972	-/-	rs7258095	A	C	-0.179908	0.0347309	0.304528	0.000196004	4.12947	3.63594e-05	0.0032017
ELL	CDC42EP1	-0.499218	5.70175e-05	-0.860471	0	-4.30844	1.64407e-05	0.00102834	-/-	rs5756739	G	A	-0.0255527	0.792932	-0.463602	0.000114293	-2.95879	0.00308846	0.043872
ELL	KCNMA1	-0.330477	0.020384	-0.735348	0	-3.28713	0.00101216	0.0131589	-/-	rs816868	C	T	0.224276	0.0234447	-0.586396	1.48514e-07	-5.63954	1.70502e-08	8.57293e-06
ELL	LGALS2	-0.601152	6.04321e-07	-0.944525	0	-6.23158	4.61755e-10	6.72976e-07	-/-	rs2281098	C	G	-0.383919	3.77059e-05	-0.839225	0	-5.06442	4.09637e-07	8.87646e-05
ELL	OXR1	-0.452271	0.00160184	0.779433	1.60751e-11	7.29364	3.01699e-13	1.66734e-11	-/+	rs3110426	C	T	-0.535293	6.2913e-07	0.24371	0.0245994	5.25897	1.44863e-07	2.35656e-05
ELMO1	KCNMA1	0.155542	0.285883	0.654527	1.48104e-12	3.44932	0.000562002	0.00959995	0/+	rs816868	C	T	-0.170048	0.0875057	0.257092	0.00124088	3.36589	0.000762966	0.0133523
ELMO1	OXR1	0.438099	0.00232597	-0.309858	0.00545382	-4.14133	3.45294e-05	9.30462e-05	+/-	rs3110426	C	T	0.366799	0.00111775	-0.132627	0.226275	-3.21991	0.00128231	0.0162266
ELMO2	OXR1	-0.504612	0.000348817	0.208368	0.0653613	4.0191	5.84215e-05	0.000150109	-/0	rs3110426	C	T	-0.492421	6.23444e-06	0.226492	0.0371232	4.78351	1.72263e-06	0.000121805
ELMOD2	COA6	-0.355262	0.0244759	0.380789	0.012852	3.3658	0.000763207	0.00352006	-/+	rs7523348	A	G	0.677858	6.13727e-11	0.0737691	0.484647	-4.68347	2.82063e-06	0.00100416
ELMOD3	KCNMA1	0.0938359	0.52132	-0.551883	0.000588524	-3.10694	0.00189034	0.0196054	0/-	rs816868	C	T	0.442918	3.1375e-06	-0.158696	0.196153	-3.98331	6.79631e-05	0.00218485
ELMOD3	OXR1	-0.442356	0.00208289	0.304319	0.0299178	3.75965	0.000170154	0.000453203	-/+	rs3110426	C	T	-0.36469	0.0011998	0.190055	0.0814752	3.57131	0.000355197	0.00619909
ELOVL1	CDC42EP1	0.381167	0.00289676	0.871362	8.67484e-11	4.0969	4.18721e-05	0.00151944	+/+	rs5756739	G	A	-0.277458	0.00364701	0.346956	0.00497326	4.01833	5.86119e-05	0.00360521
ELOVL7	KCNMA1	-0.341876	0.016204	-0.693668	1.77636e-14	-2.74671	0.00601961	0.037449	-/-	rs816868	C	T	0.234764	0.0175453	-0.208296	0.0882761	-2.82266	0.00476271	0.0440001
ELOVL7	OXR1	-0.568819	3.71479e-05	0.582245	1.81791e-08	6.8735	6.26452e-12	1.50734e-10	-/+	rs3110426	C	T	-0.277533	0.0152132	0.299712	0.00532547	3.69268	0.0002219	0.0042971
ELP4	COA6	-0.0093088	0.954539	0.799154	2.23107e-10	4.81743	1.45422e-06	5.58819e-05	0/+	rs7523348	A	G	-0.239348	0.042875	0.412601	4.36886e-05	4.25696	2.07226e-05	0.00278404
ELP6	S100PBP	-0.0468624	0.645081	-0.560564	9.83655e-07	-3.61882	0.000295954	0.0408962	0/-	rs6698668	G	T	0.117969	0.122153	-0.599601	0.00249465	-3.4309	0.000601589	0.040758
EMC1	FMO5	0.408432	0.073798	-0.272977	0.0114823	-2.67851	0.007395	0.0432043	0/-	rs718369	T	C	0.645825	8.71475e-05	-0.0596123	0.441363	-4.05182	5.08204e-05	0.0370906
EMC6	KCNMA1	-0.0346918	0.812932	-0.577342	0.000282113	-2.70972	0.00673391	0.0401825	0/-	rs816868	C	T	0.265238	0.00705586	-0.376185	0.00156907	-4.18025	2.91194e-05	0.00120317
EMC7	OXR1	0.222161	0.137832	-0.390195	0.000378179	-3.34318	0.000828254	0.00168627	0/-	rs3110426	C	T	-0.507992	2.80927e-06	-0.0671058	0.541721	3.06256	0.00219452	0.0242574
EMILIN2	LGALS2	-0.485986	0.00011	-0.83	0	-3.78071	0.000156381	0.00220656	-/-	rs2281098	C	G	-0.158957	0.0987505	-0.59574	2.06859e-07	-3.27424	0.00105946	0.0247704
EML3	KCNMA1	-0.138772	0.341634	-0.690514	4.41953e-06	-3.08116	0.00206195	0.0204583	0/-	rs816868	C	T	-0.0312578	0.755136	0.387129	6.48682e-07	3.40444	0.000662995	0.0121215
EMP1	OXR1	-0.239111	0.109508	0.295546	0.0352403	2.61205	0.00900008	0.0162373	0/+	rs3110426	C	T	-0.258076	0.0243954	0.367097	0.00054858	4.03386	5.48686e-05	0.00152592
ENG	CDC42EP1	0.274299	0.0355217	0.909292	5.97078e-13	5.42845	5.68462e-08	0.000108546	+/+	rs5756739	G	A	-0.36239	0.000116156	0.57509	6.68508e-07	6.42736	1.29841e-10	8.76558e-07
ENG	LGALS2	0.486349	0.000108516	0.904384	1.27276e-12	4.20293	2.63477e-05	0.000599822	+/+	rs2281098	C	G	-0.105217	0.276215	0.591815	2.60159e-07	4.89122	1.00215e-06	0.00017237
ENG	NT5C3B	-0.46724	2.34044e-06	0.0289927	0.813059	3.3046	0.000951135	0.0126387	-/0	rs1865841	G	A	-0.15582	0.0367294	0.664638	0.00190703	3.6704	0.000242172	0.0462243
ENKD1	COA6	0.219688	0.173174	-0.319647	0.0390637	-2.41653	0.0156693	0.038697	0/-	rs7523348	A	G	0.275565	0.0191353	-0.259334	0.0125497	-3.41811	0.000630577	0.0195815
ENO2	KCNMA1	-0.182358	0.209805	-0.670879	2.54019e-13	-3.45788	0.000544441	0.00946117	0/-	rs816868	C	T	-0.0979995	0.327131	-0.546414	1.4342e-06	-3.22558	0.00125716	0.0172678
ENO2	OXR1	-0.380388	0.00911382	0.60977	2.45209e-09	5.812	6.17313e-09	4.26448e-08	-/+	rs3110426	C	T	-0.362448	0.00129295	0.109273	0.319487	3.04143	0.00235459	0.0254639
ENPP2	KCNMA1	0.326234	0.0221567	0.729934	0	3.24894	0.00115834	0.0141756	+/+	rs816868	C	T	-0.128695	0.197363	0.476651	3.97226e-05	4.05942	4.91951e-05	0.00172911
ENPP2	LGALS2	0.447279	0.000431391	0.834953	2.82394e-09	3.15041	0.00163042	0.01008	+/+	rs2281098	C	G	0.2653	0.0053031	0.717804	2.47202e-11	3.92822	8.55779e-05	0.00416386
ENTPD1	COA6	-0.436193	0.00489767	0.351218	0.0225687	3.6356	0.000277337	0.00162394	-/+	rs7523348	A	G	-0.502063	7.01269e-06	0.0043606	0.967094	3.46892	0.000522548	0.017529
ENTPD1	KCNMA1	0.303979	0.0337159	0.748214	0	3.60695	0.000309818	0.00685896	+/+	rs816868	C	T	-0.2915	0.0029533	0.164005	0.181413	2.91718	0.00353217	0.0356687
ENTPD4	AP2S1	-0.828052	0	-0.61487	1.13979e-10	2.78565	0.00534199	0.0323632	-/-	rs7258095	A	C	-0.23455	0.00562266	0.180946	0.0294038	3.51028	0.000447636	0.0164016
ENTPD4	KCNMA1	-0.303836	0.0338037	-0.791373	0	-4.1927	2.75654e-05	0.00243959	-/-	rs816868	C	T	0.231904	0.0190109	-0.355735	0.00290966	-3.80974	0.000139113	0.00356077
ENTPD4	OXR1	-0.417478	0.00389374	0.725743	1.68759e-09	6.4975	8.16651e-11	1.37931e-09	-/+	rs3110426	C	T	-0.392196	0.00045846	0.23922	0.0274569	4.09121	4.29123e-05	0.00126341
ENTPD7	OXR1	-0.281488	0.0580759	0.506556	1.90561e-06	4.44066	8.96815e-06	2.7151e-05	0/+	rs3110426	C	T	-0.517078	1.73209e-06	0.20753	0.0566758	4.86548	1.14177e-06	9.10152e-05
ENTPD7	RPS26	-0.269502	0.0445782	0.479455	0.00411619	3.53191	0.000412565	0.00118743	-/+	rs7305461	A	C	0.0881871	0.411192	-0.518283	1.90957e-06	-4.14678	3.3718e-05	0.0385568
EPB41	NT5C3B	0.552037	9.69953e-09	0.18247	0.133447	-2.69515	0.00703564	0.0360778	+/0	rs1865841	G	A	-0.275636	0.000180323	0.264682	0.00274411	4.72018	2.35638e-06	0.000389655
EPB41	TEFM	-0.270653	0.002002	-0.621616	1.11465e-05	-2.45381	0.0141351	0.0481429	-/-	rs216474	C	T	-0.230939	0.000299776	0.931843	0.00224486	3.78312	0.000154877	0.0334584
EPC1	COA6	-0.024777	0.879378	-0.680878	6.97771e-07	-3.51191	0.000444892	0.00231474	0/-	rs7523348	A	G	-0.411796	0.000325759	0.118714	0.259705	3.47283	0.000514997	0.0174492
EPC1	OXR1	-0.401789	0.00564424	0.710026	5.39121e-09	6.25323	4.02041e-10	5.17951e-09	-/+	rs3110426	C	T	-0.439112	7.24202e-05	-0.0167469	0.879089	2.82373	0.00474683	0.0426994
EPC2	OXR1	-0.307152	0.0378602	0.846842	4.88498e-15	7.44034	1.00424e-13	7.14523e-12	-/+	rs3110426	C	T	-0.175564	0.129273	0.283672	0.00851641	2.91503	0.00355658	0.0346597
EPHB2	AP2S1	0.782557	2.22045e-14	0.511078	2.64497e-07	-2.9207	0.00349243	0.0248845	+/+	rs7258095	A	C	0.0825119	0.335989	-0.288004	0.000443504	-3.15364	0.00161249	0.038951
EPHB2	KCNMA1	0.368508	0.00917775	0.793279	0	3.81914	0.000133916	0.00471721	+/+	rs816868	C	T	-0.13968	0.161457	0.513539	7.51599e-06	4.4357	9.17753e-06	0.000529551
EPHB2	OXR1	0.397069	0.00629007	-0.78879	6.24922e-12	-7.08843	1.35646e-12	5.14927e-11	+/-	rs3110426	C	T	0.428094	0.000114486	-0.203552	0.0616943	-4.12637	3.68531e-05	0.00111876
EPHB6	AP2S1	0.666061	1.89857e-09	0.352092	0.000665976	-2.60964	0.00906371	0.0461297	+/+	rs7258095	A	C	0.370612	7.65875e-06	0.0102325	0.902778	-3.15207	0.00162118	0.0389833
EPHX1	KCNMA1	0.288369	0.0444964	0.764117	9.22533e-08	3.08109	0.00206245	0.0204583	+/+	rs816868	C	T	0.0209023	0.83482	0.442841	0.000155829	2.84921	0.00438279	0.0414982
EPHX3	CDC42EP1	0.275827	0.0344686	0.853693	5.28564e-10	4.31181	1.61922e-05	0.000980729	+/+	rs5756739	G	A	-0.323428	0.000639457	0.500385	2.54842e-05	5.49909	3.8175e-08	3.03199e-05
EPHX3	NT5C3B	-0.430608	1.64432e-05	0.0351481	0.774329	3.05944	0.00221748	0.0191928	-/0	rs1865841	G	A	-0.0333075	0.657132	0.45104	1.15666e-07	4.42402	9.68802e-06	0.00102193
EPS15L1	AP2S1	-0.817747	0	-0.499243	5.47772e-07	3.60296	0.000314618	0.00657136	-/-	rs7258095	A	C	-0.0760361	0.375412	0.296481	0.000293506	3.17653	0.00149049	0.0370434
EPS15L1	KCNMA1	-0.407281	0.00367907	-0.838026	0	-4.30726	1.65287e-05	0.00215908	-/-	rs816868	C	T	0.218744	0.0271887	-0.282151	0.0197469	-3.20939	0.00133017	0.0179779
EPS15L1	LGALS2	-0.55316	6.69497e-06	-0.921703	0	-5.62098	1.89872e-08	5.82276e-06	-/-	rs2281098	C	G	-0.214933	0.0248072	-0.737201	3.75477e-12	-4.51737	6.26113e-06	0.00065029
EPS15L1	OXR1	-0.446315	0.00187728	0.810797	5.54667e-13	7.66495	1.78901e-14	2.21035e-12	-/+	rs3110426	C	T	-0.447298	5.10044e-05	0.252303	0.0198328	4.59364	4.3558e-06	0.000233381
ERC1	KCNMA1	-0.18692	0.198432	-0.706072	2.15147e-06	-2.99819	0.0027159	0.0236648	0/-	rs816868	C	T	-0.0257657	0.797136	-0.552509	1.03437e-06	-3.73469	0.000187945	0.00439036
ERCC1	AP2S1	-0.632773	2.02659e-08	-0.185751	0.0796287	3.34197	0.000831872	0.010806	-/0	rs7258095	A	C	0.162514	0.0568554	0.70529	1.83559e-07	3.92636	8.62406e-05	0.0319019
ERCC1	CDC42EP1	-0.517111	2.74704e-05	-0.848941	8.25699e-10	-2.97212	0.00295749	0.0194513	-/-	rs5756739	G	A	-0.102766	0.289894	-0.623868	3.64287e-08	-3.90204	9.53862e-05	0.00489698
ERCC1	KCNMA1	-0.288338	0.0445204	-0.700304	7.99361e-15	-3.14523	0.00165955	0.0175849	-/-	rs816868	C	T	0.187972	0.0585011	-0.371266	0.00182704	-3.6339	0.000279167	0.00576536
ERCC1	LGALS2	-0.497224	7.16839e-05	-0.902046	1.79945e-12	-4.08511	4.40551e-05	0.000833159	-/-	rs2281098	C	G	-0.43602	2.14704e-06	-0.79454	4.66294e-15	-3.83501	0.000125558	0.00546737
ERCC1	OXR1	-0.325843	0.0271152	0.739662	6.88338e-15	6.74918	1.48685e-11	2.95106e-10	-/+	rs3110426	C	T	-0.368603	0.00105166	0.294821	0.00616203	4.29197	1.77098e-05	0.000638499
ERCC2	OXR1	0.471257	0.000947352	-0.61236	1.79357e-06	-5.83107	5.50747e-09	4.84731e-08	+/-	rs3110426	C	T	0.274986	0.016213	-0.171194	0.11722	-2.82848	0.00467698	0.0422492
ERCC6L2	AP2S1	0.519894	1.06905e-05	0.0931519	0.382519	-2.89091	0.00384122	0.0262688	+/0	rs7258095	A	C	-0.190118	0.0255175	0.186804	0.0244622	3.17356	0.00150583	0.0372279
ERCC6L2	NT5C3B	-0.538904	2.50943e-08	0.0144567	0.906148	3.80771	0.000140259	0.00657784	-/0	rs1865841	G	A	-0.107005	0.152794	0.230564	0.00939391	2.91515	0.00355519	0.0462226
EREG	AP2S1	-0.710598	4.78737e-11	-0.271503	0.00963908	3.65221	0.000259997	0.00606918	-/-	rs7258095	A	C	-0.243843	0.0039505	0.146088	0.0795451	3.2943	0.000986665	0.0285348
EREG	KCNMA1	-0.341055	0.0164785	-0.724042	4.44089e-16	-3.08829	0.0020131	0.0195558	-/-	rs816868	C	T	-0.0198193	0.843266	-0.592351	1.03167e-07	-4.14338	3.42217e-05	0.00136301
EREG	OXR1	-0.425719	0.00318118	0.653926	6.39104e-11	6.48129	9.09445e-11	1.24008e-09	-/+	rs3110426	C	T	-0.464344	2.38675e-05	0.378604	0.000353114	5.60086	2.13291e-08	6.62037e-06
ERGIC1	OXR1	-0.366738	0.0121791	0.342635	0.0138454	3.53246	0.000411719	0.00100708	-/+	rs3110426	C	T	-0.476762	1.33736e-05	0.0464882	0.672673	3.51307	0.000442956	0.0073339
ERI3	OXR1	0.359895	0.0140224	-0.693324	1.42641e-12	-6.45146	1.10774e-10	1.44845e-09	+/-	rs3110426	C	T	0.156718	0.176387	-0.348136	0.00109502	-3.23985	0.00119594	0.0153422
ERICH1	OXR1	-0.46877	0.00101658	0.377941	0.00625025	4.31552	1.59227e-05	5.44449e-05	-/+	rs3110426	C	T	-0.240341	0.0365033	0.246268	0.023088	3.08592	0.00202924	0.0229566
ERLEC1	AP2S1	-0.508858	1.75895e-05	-0.123658	0.245566	2.61619	0.00889178	0.0455537	-/0	rs7258095	A	C	-0.106613	0.213288	0.339121	3.01219e-05	3.82773	0.000129332	0.00747855
ERLIN1	COA6	-0.182907	0.258608	0.68986	4.33356e-07	4.49978	6.80236e-06	0.000127871	0/+	rs7523348	A	G	-0.00702872	0.953273	0.438343	1.24112e-05	2.97507	0.00292923	0.0477374
ERLIN1	NT5C3B	-0.464411	2.74294e-06	0.0198618	0.871317	3.22593	0.00125565	0.0143814	-/0	rs1865841	G	A	0.471342	2.41975e-11	0.0804062	0.370781	-3.67343	0.000239317	0.00837113
ERLIN2	KCNMA1	0.267599	0.0630417	0.781467	3.01132e-08	3.36608	0.000762436	0.0137824	0/+	rs816868	C	T	0.0186368	0.852508	0.436784	0.000196149	2.81636	0.00485705	0.0446425
ERO1A	AP2S1	-0.832444	0	-0.470272	2.9129e-06	4.10563	4.03222e-05	0.00276651	-/-	rs7258095	A	C	0.0109534	0.898539	0.41818	1.66033e-07	3.61486	0.000300515	0.0125994
ERO1A	KCNMA1	-0.302523	0.0346197	-0.744038	0	-3.5639	0.000365387	0.00761954	-/-	rs816868	C	T	-0.0190671	0.849143	-0.462064	7.29113e-05	-3.01213	0.00259423	0.0288528
ERO1A	OXR1	-0.367941	0.0118775	0.793708	3.73079e-12	6.98855	2.77748e-12	8.99373e-11	-/+	rs3110426	C	T	-0.166674	0.150141	0.373025	0.000438089	3.48118	0.000499209	0.00799563
ERP29	AP2S1	0.796375	3.55271e-15	0.528672	8.50463e-08	-2.99601	0.0027354	0.0213603	+/+	rs7258095	A	C	0.13956	0.102564	-0.351824	1.42858e-05	-4.22606	2.37814e-05	0.00256877
ERP29	COA6	0.18477	0.253706	0.789065	5.37659e-10	3.84336	0.000121362	0.000875483	0/+	rs7523348	A	G	-0.529653	1.71764e-06	-0.0850057	0.42044	3.14492	0.0016613	0.0351581
ERP29	KCNMA1	0.275727	0.0551596	0.745286	2.80726e-07	2.95063	0.00317129	0.0259138	0/+	rs816868	C	T	-0.122636	0.219469	0.607506	3.94612e-08	5.18795	2.12619e-07	4.4856e-05
ERP29	OXR1	0.37377	0.010505	-0.785371	8.87401e-12	-6.91529	4.66895e-12	1.34728e-10	+/-	rs3110426	C	T	0.372059	0.000934799	-0.422874	5.5341e-05	-5.23256	1.67182e-07	2.62476e-05
ERRFI1	OXR1	-0.302933	0.0407164	0.624471	7.75753e-10	5.4765	4.33815e-08	2.34203e-07	-/+	rs3110426	C	T	-0.133946	0.248677	0.411889	8.98229e-05	3.55864	0.000372775	0.00641173
ESPL1	OXR1	-0.404125	0.0053466	0.110013	0.334461	2.82475	0.00473176	0.00832543	-/0	rs3110426	C	T	-0.317091	0.00525571	0.368627	0.000517858	4.44483	8.79605e-06	0.000385598
ETF1	OXR1	-0.325757	0.0271582	0.689453	2.20835e-08	5.64349	1.6664e-08	1.26455e-07	-/+	rs3110426	C	T	-0.0276742	0.81242	0.420346	6.19606e-05	2.95679	0.00310859	0.0315344
ETFA	COA6	0.125571	0.440079	0.816826	4.21307e-11	4.44875	8.63707e-06	0.000149099	0/+	rs7523348	A	G	-0.35646	0.00211663	0.171429	0.102274	3.40372	0.00066474	0.0203753
ETFB	AP2S1	0.80157	1.77636e-15	0.510984	2.66054e-07	-3.2272	0.0012501	0.0134745	+/+	rs7258095	A	C	0.445707	4.29692e-08	0.00424057	0.959627	-3.95227	7.74117e-05	0.00540898
ETFB	CDC42EP1	0.342242	0.00797301	0.798251	0	4.2522	2.11684e-05	0.0011782	+/+	rs5756739	G	A	-0.138571	0.152652	0.47713	6.7131e-05	4.09178	4.28067e-05	0.00298554
ETFB	LGALS2	0.478628	0.000144448	0.891343	0	5.21787	1.8099e-07	2.45426e-05	+/+	rs2281098	C	G	0.122441	0.204668	0.600212	1.58701e-07	3.5494	0.000386117	0.0121241
ETFB	OXR1	0.449784	0.00171215	-0.823787	1.13909e-13	-7.87201	3.48999e-15	7.47719e-13	+/-	rs3110426	C	T	0.0867941	0.455957	-0.355037	0.000855647	-2.84751	0.00440625	0.0404029
ETS2	OXR1	-0.415164	0.0041174	0.670753	1.35194e-11	6.57122	4.99045e-11	7.63704e-10	-/+	rs3110426	C	T	-0.495379	5.37427e-06	0.372592	0.000445409	5.80798	6.32306e-09	3.162e-06
ETV5	OXR1	0.509581	0.000297917	-0.188357	0.0964351	-3.94498	7.98055e-05	0.000198973	+/0	rs3110426	C	T	0.184151	0.111287	-0.26411	0.0145877	-2.83874	0.00452916	0.0412637
ETV6	AP2S1	0.660958	2.78259e-09	0.293154	0.00504547	-2.94916	0.00318635	0.0235735	+/+	rs7258095	A	C	-0.00109276	0.989851	-0.635799	6.05551e-06	-4.12558	3.69804e-05	0.0236646
ETV6	LGALS2	0.335201	0.0101077	0.912105	3.79474e-13	5.19083	2.0936e-07	2.42548e-05	+/+	rs2281098	C	G	0.36888	7.91512e-05	0.760429	3.12417e-13	3.79633	0.000146855	0.00616747
[truncated: 4,749 more rows]

## Sheet: Table-2 LPS
Table 2. Results of pathway enrichment analysis of the coExQTL for OXR1 and rs3110426 variant in LPS stimulated monocytes (reference gene set: hc2.all.v2024).
[truncated: 567 more rows]

[truncated: 2 more sheets: Table-1 IFN, Table-2 IFN]
