# Supplementary material for: Genetic determinants of monocyte splicing are enriched for disease susceptibility loci
Source: Nat Commun. 2025 Sep 29;16:8616. doi: 10.1038/s41467-025-63624-7 (PMC12480492; doi:10.1038/s41467-025-63624-7)
Supplement: Supplementary file 10 — Supplementary_Data_08 [file 41467_2025_63624_MOESM10_ESM.xlsx]

## Sheet: Legend
Supplementary table 8:
Description
The allele-specific co-expression relationships found in naïve, LPS and IFNγ analyses between gene expressoin and methylation level.
Explanations for column names:
Methylation site: Name of the methylation site in the co-expression pair
Gene: Name or ID of the gene in the co-expression pair
GM_cor: refers to the Global Mean Correlation between gene and methylation site pairs within a genotype group.
pvalue: The p-value associated with the observed difference in edge weight between conditions
fdr: The false discovery rate (FDR) corrected p-value
zscore: Z-score of the difference in edge weight between conditions
GM_pVal (Global Module p-value): This value represents the statistical significance of the overall difference in co-expression patterns between two groups or conditions. It indicates the likelihood that the observed differences in gene co-expression are due to chance rather than true biological effects.
GR_cor (Gene Regulation Correlation): This metric quantifies the correlation between the gene expression levels of two genes within a specific condition or group. A higher GR_cor value indicates a stronger positive or negative correlation between the expression of the two genes.
GR_pVal (Global Rank p-value): This p-value is associated with the overall significance of the differential co-expression analysis between two groups or conditions. It indicates the probability of observing the observed differences in gene co-expression patterns by chance.
zScoreDiff: refers to the z-score of the difference in edge weights between the two conditions being compared.
pValDiff: refers to the p-value associated with the difference in edge weights between two conditions or groups. Edge weights represent the strength of the relationship between pairs of genes in a co-expression network.
pValDiff_adj: refers to the adjusted p-value for the difference in edge weights between two conditions.
Classes (correlation classes): refer to groups of gene-methylation site pairs that exhibit similar co-expression patterns across different genotype. These classes are identified based on the correlation coefficients between genes within each class.
Replication: If the pValDiff_adj is significant across RNA-seq and microarray datasets and classes are the same.
Genotypes: For each pair of genes, we consider the coExQTL across three groups of genotypes, including REF/REF (G0), REF/ALT (G1), and ALT/ATL (G2).

## Sheet: Naive
Methylation Site	Gene_ID	Gene_name	GM_cor	GM_pVal	GR_cor	GR_pVal	zScoreDiff	pValDiff	pValDiff_adj	Classes	SNP	REF	ALT	Genotypes	#Chr_cpg	start_cpg	end_cpg	strand_cpg
cg00091063	ENSG00000197728	RPS26	-0.322311	0.0164021	0.605255	0.000117154	4.60934	4.03957e-06	0.0123005	-/+	rs7305461	A	C	G2_G0	3	38178002	38178750	-
cg00099766	ENSG00000197728	RPS26	-0.509494	7.10385e-05	0.403843	0.0161339	4.40752	1.04562e-05	0.0195409	-/+	rs7305461	A	C	G2_G0	6	90120874	90122370	-
cg00157439	ENSG00000197728	RPS26	0.422812	0.00130033	-0.468602	0.00452196	-4.27004	1.95441e-05	0.0251287	+/-	rs7305461	A	C	G2_G0	6	168936452	168936664	-
cg00187614	ENSG00000197728	RPS26	0.485152	0.000174001	-0.424657	0.0110002	-4.3754	1.21213e-05	0.0210814	+/-	rs7305461	A	C	G2_G0	1	42500855	42501980	-
cg00231528	ENSG00000197728	RPS26	0.420146	0.00140552	-0.432955	0.00938062	-4.05644	4.98269e-05	0.038017	+/-	rs7305461	A	C	G2_G0	1	9711780	9713001	-
cg00332248	ENSG00000197728	RPS26	0.432684	0.000969492	-0.457072	0.00577388	-4.2585	2.058e-05	0.0256626	+/-	rs7305461	A	C	G2_G0	21	46169930	46170175	-
cg00338116	ENSG00000197728	RPS26	0.370994	0.00529623	-0.504837	0.00198247	-4.20756	2.5814e-05	0.0291959	+/-	rs7305461	A	C	G2_G0	13	43566074	43566508	-
cg00345314	ENSG00000197728	RPS26	-0.60907	8.04333e-07	0.366348	0.0304251	4.85866	1.18186e-06	0.00697255	-/+	rs7305461	A	C	G2_G0	8	67624608	67625424	-
cg00364026	ENSG00000197728	RPS26	-0.277933	0.0399242	0.630994	4.82757e-05	4.57767	4.7019e-06	0.0136019	-/+	rs7305461	A	C	G2_G0	15	64125514	64126665	-
cg00404177	ENSG00000197728	RPS26	0.529747	3.19549e-05	-0.410371	0.0143432	-4.56584	4.97493e-06	0.0139068	+/-	rs7305461	A	C	G2_G0	1	51425447	51426070	-
cg00433654	ENSG00000197728	RPS26	0.388506	0.00337706	-0.535437	0.00091806	-4.4854	7.2778e-06	0.0176594	+/-	rs7305461	A	C	G2_G0	2	74684565	74685789	-
cg00447208	ENSG00000197728	RPS26	0.280358	0.0381527	-0.53327	0.000971811	-3.92904	8.52847e-05	0.0494751	+/-	rs7305461	A	C	G2_G0	17	76127521	76128406	-
cg00452039	ENSG00000197728	RPS26	0.315321	0.0190302	-0.566196	0.000392128	-4.30991	1.63318e-05	0.0235883	+/-	rs7305461	A	C	G2_G0	7	151572761	151575106	-
cg00581103	ENSG00000197728	RPS26	0.255656	0.0595802	-0.645277	2.84952e-05	-4.57816	4.69075e-06	0.0136019	0/-	rs7305461	A	C	G2_G0	16	1514412	1514859	-
cg00622863	ENSG00000197728	RPS26	-0.488779	0.000152904	0.497907	0.00233733	4.81119	1.50035e-06	0.00784863	-/+	rs7305461	A	C	G2_G0	9	116037549	116038229	-
cg00699392	ENSG00000197728	RPS26	-0.367459	0.00578319	0.473779	0.00404099	4.00755	6.13512e-05	0.0425876	-/+	rs7305461	A	C	G2_G0	2	223170486	223171140	-
cg00723840	ENSG00000197728	RPS26	0.320073	0.0172073	-0.574586	0.000306383	-4.38879	1.13981e-05	0.0203081	+/-	rs7305461	A	C	G2_G0	22	20759743	20760923	-
cg00732878	ENSG00000197728	RPS26	0.436156	0.000872509	-0.576452	0.000289755	-5.00539	5.57487e-07	0.00508298	+/-	rs7305461	A	C	G2_G0	2	2654108	2654358	-
cg00787574	ENSG00000197728	RPS26	0.352842	0.00823663	-0.52304	0.00126497	-4.2247	2.39264e-05	0.0280119	+/-	rs7305461	A	C	G2_G0	16	87723171	87724100	-
cg00825252	ENSG00000197728	RPS26	-0.458537	0.000430406	0.378388	0.0250037	3.97738	6.96796e-05	0.045776	-/+	rs7305461	A	C	G2_G0	1	214454096	214455047	-
cg00830621	ENSG00000197728	RPS26	0.423583	0.00127126	-0.514576	0.00156367	-4.54419	5.51475e-06	0.0148151	+/-	rs7305461	A	C	G2_G0	16	18801251	18801866	-
cg00903308	ENSG00000197728	RPS26	-0.357905	0.00730005	0.537432	0.000870889	4.33961	1.42738e-05	0.0222699	-/+	rs7305461	A	C	G2_G0	7	27179062	27179511	-
cg00904258	ENSG00000197728	RPS26	-0.470976	0.000284469	0.429398	0.0100482	4.31941	1.56446e-05	0.023303	-/+	rs7305461	A	C	G2_G0	7	965987	966266	-
cg00928894	ENSG00000197728	RPS26	0.469404	0.000300017	-0.401481	0.0168261	-4.16024	3.17914e-05	0.0317988	+/-	rs7305461	A	C	G2_G0	16	188614	188904	-
cg00945666	ENSG00000197728	RPS26	-0.409307	0.00191603	0.438718	0.00837934	4.02984	5.58156e-05	0.041061	-/+	rs7305461	A	C	G2_G0	1	160990718	160991225	-
cg00999623	ENSG00000197728	RPS26	0.351275	0.00854669	-0.497539	0.00235762	-4.06325	4.83939e-05	0.0375281	+/-	rs7305461	A	C	G2_G0	1	108742400	108743201	-
cg01014399	ENSG00000197728	RPS26	0.537693	2.30281e-05	-0.483309	0.00327047	-5.02136	5.13058e-07	0.00508298	+/-	rs7305461	A	C	G2_G0	5	3324644	3324973	-
cg01088404	ENSG00000197728	RPS26	-0.505335	8.31879e-05	0.33744	0.047435	4.03974	5.35106e-05	0.0398486	-/+	rs7305461	A	C	G2_G0	12	48213109	48214188	-
cg01138921	ENSG00000197728	RPS26	0.286945	0.0336656	-0.532578	0.000989566	-3.95662	7.60165e-05	0.0475578	+/-	rs7305461	A	C	G2_G0	3	140784809	140785481	-
cg01185470	ENSG00000197728	RPS26	0.384339	0.003767	-0.476177	0.0038336	-4.10884	3.97658e-05	0.0347273	+/-	rs7305461	A	C	G2_G0	9	134158160	134158682	-
cg01234563	ENSG00000197728	RPS26	0.506958	7.82373e-05	-0.399535	0.0174151	-4.36944	1.24565e-05	0.0214067	+/-	rs7305461	A	C	G2_G0	18	75998674	75999123	-
cg01265860	ENSG00000197728	RPS26	-0.476168	0.000238188	0.437608	0.00856472	4.3942	1.1118e-05	0.0203081	-/+	rs7305461	A	C	G2_G0	21	36258952	36259472	-
cg01299854	ENSG00000197728	RPS26	0.574615	4.48159e-06	-0.256946	0.13621	-4.08236	4.4581e-05	0.0361567	+/0	rs7305461	A	C	G2_G0	22	21871023	21872569	-
cg01359676	ENSG00000197728	RPS26	-0.432152	0.000985167	0.526634	0.00115415	4.6645	3.0937e-06	0.0111256	-/+	rs7305461	A	C	G2_G0	6	33159991	33160263	-
cg01413671	ENSG00000197728	RPS26	-0.353143	0.00817815	0.57302	0.000320982	4.54442	5.50857e-06	0.0148151	-/+	rs7305461	A	C	G2_G0	16	88268113	88268367	-
cg01447281	ENSG00000197728	RPS26	-0.538003	2.27311e-05	0.36133	0.032952	4.36069	1.29654e-05	0.0216726	-/+	rs7305461	A	C	G2_G0	1	8483389	8484339	-
cg01462349	ENSG00000197728	RPS26	0.489588	0.000148532	-0.507251	0.00187043	-4.87156	1.10718e-06	0.0069149	+/-	rs7305461	A	C	G2_G0	7	157666069	157666399	-
cg01504248	ENSG00000197728	RPS26	0.522183	4.33211e-05	-0.444663	0.0074433	-4.70611	2.52492e-06	0.0102266	+/-	rs7305461	A	C	G2_G0	4	77342010	77342707	-
cg01567783	ENSG00000197728	RPS26	0.298931	0.0266249	-0.570776	0.000342995	-4.25948	2.04899e-05	0.0256626	+/-	rs7305461	A	C	G2_G0	14	103686558	103687376	-
cg01606023	ENSG00000197728	RPS26	0.40621	0.00208954	-0.473136	0.00409818	-4.20674	2.59081e-05	0.0291959	+/-	rs7305461	A	C	G2_G0	12	57609976	57611168	-
cg01758041	ENSG00000197728	RPS26	0.346799	0.00948947	-0.508005	0.00183659	-4.1029	4.07997e-05	0.034776	+/-	rs7305461	A	C	G2_G0	7	99686452	99686839	-
cg01814191	ENSG00000197728	RPS26	-0.568577	5.93715e-06	0.472064	0.00419521	5.15463	2.54125e-07	0.00364105	-/+	rs7305461	A	C	G2_G0	12	89745168	89748144	-
cg01868367	ENSG00000197728	RPS26	0.444617	0.00067175	-0.425551	0.010815	-4.15001	3.32457e-05	0.0324566	+/-	rs7305461	A	C	G2_G0	1	247373735	247374304	-
cg01878321	ENSG00000197728	RPS26	-0.402789	0.00229732	0.433939	0.00920278	3.96883	7.22275e-05	0.0465472	-/+	rs7305461	A	C	G2_G0	2	27484873	27488189	-
cg01894064	ENSG00000197728	RPS26	-0.351928	0.00841621	0.528588	0.00109757	4.25418	2.09813e-05	0.025767	-/+	rs7305461	A	C	G2_G0	4	154074383	154075045	-
cg01895439	ENSG00000197728	RPS26	0.247864	0.0680651	-0.570021	0.000350692	-4.00878	6.10333e-05	0.0425314	0/-	rs7305461	A	C	G2_G0	14	102973317	102976666	-
cg01911529	ENSG00000197728	RPS26	-0.514159	5.93625e-05	0.532856	0.000982413	5.17401	2.29127e-07	0.00344702	-/+	rs7305461	A	C	G2_G0	1	27994727	27995031	-
cg01964856	ENSG00000197728	RPS26	0.431391	0.00100801	-0.401206	0.0169084	-3.94647	7.93121e-05	0.0484159	+/-	rs7305461	A	C	G2_G0	16	1029878	1035327	-
cg02029908	ENSG00000197728	RPS26	-0.391722	0.003101	0.468988	0.00448454	4.10632	4.0202e-05	0.0347273	-/+	rs7305461	A	C	G2_G0	5	172197482	172199606	-
cg02035751	ENSG00000197728	RPS26	-0.462928	0.000372545	0.580465	0.000256706	5.18159	2.20006e-07	0.00344702	-/+	rs7305461	A	C	G2_G0	1	206730397	206730908	-
cg02048657	ENSG00000197728	RPS26	0.335703	0.0122231	-0.57338	0.000317577	-4.45874	8.24443e-06	0.0183365	+/-	rs7305461	A	C	G2_G0	5	1289275	1295970	-
cg02066590	ENSG00000197728	RPS26	-0.357512	0.00736941	0.528754	0.00109288	4.28364	1.83863e-05	0.0246251	-/+	rs7305461	A	C	G2_G0	22	47017355	47017654	-
cg02113368	ENSG00000197728	RPS26	-0.494343	0.000125052	0.395233	0.0187787	4.27177	1.93926e-05	0.0251287	-/+	rs7305461	A	C	G2_G0	10	135103295	135103554	-
cg02113385	ENSG00000197728	RPS26	0.219304	0.107682	-0.633447	4.41805e-05	-4.31761	1.57729e-05	0.0233277	0/-	rs7305461	A	C	G2_G0	18	77203269	77203732	-
cg02163322	ENSG00000197728	RPS26	0.395502	0.00280213	-0.52845	0.00110148	-4.47882	7.50554e-06	0.018056	+/-	rs7305461	A	C	G2_G0	4	1017524	1018938	-
cg02170577	ENSG00000197728	RPS26	0.434297	0.000923299	-0.441249	0.00796923	-4.17912	2.92643e-05	0.0300517	+/-	rs7305461	A	C	G2_G0	7	104941752	104941978	-
cg02276665	ENSG00000197728	RPS26	0.524764	3.90794e-05	-0.291306	0.089537	-3.92953	8.51103e-05	0.0494751	+/0	rs7305461	A	C	G2_G0	5	138088659	138089836	-
cg02381279	ENSG00000197728	RPS26	-0.53679	2.39113e-05	0.278469	0.105267	3.94187	8.08485e-05	0.0488008	-/0	rs7305461	A	C	G2_G0	19	16394450	16394662	-
cg02410245	ENSG00000197728	RPS26	-0.487468	0.000160245	0.474062	0.00401606	4.66456	3.09277e-06	0.0111256	-/+	rs7305461	A	C	G2_G0	12	6649677	6649897	-
cg02413594	ENSG00000197728	RPS26	-0.425223	0.00121135	0.549105	0.000635445	4.76746	1.86561e-06	0.00891003	-/+	rs7305461	A	C	G2_G0	5	42951076	42952410	-
cg02471183	ENSG00000197728	RPS26	0.458422	0.000432027	-0.437214	0.0086315	-4.29097	1.77893e-05	0.0244833	+/-	rs7305461	A	C	G2_G0	8	67454545	67454991	-
cg02501418	ENSG00000197728	RPS26	-0.373004	0.0050358	0.462001	0.00520638	3.96904	7.21637e-05	0.0465472	-/+	rs7305461	A	C	G2_G0	7	130130739	130133111	-
cg02520804	ENSG00000197728	RPS26	-0.504104	8.71345e-05	0.438911	0.00834744	4.56506	4.99354e-06	0.0139068	-/+	rs7305461	A	C	G2_G0	3	71630573	71633217	-
cg02546490	ENSG00000197728	RPS26	0.363521	0.00637128	-0.490139	0.00279986	-4.08218	4.46159e-05	0.0361567	+/-	rs7305461	A	C	G2_G0	17	79093076	79096677	-
cg02581828	ENSG00000197728	RPS26	0.44812	0.000601623	-0.4582	0.00563952	-4.35009	1.36079e-05	0.0219882	+/-	rs7305461	A	C	G2_G0	6	31548436	31549277	-
cg02629156	ENSG00000197728	RPS26	0.441268	0.000745599	-0.454214	0.00612665	-4.28968	1.78931e-05	0.0244833	+/-	rs7305461	A	C	G2_G0	6	31856896	31857104	-
cg02636497	ENSG00000197728	RPS26	0.252	0.0634491	-0.596088	0.000157757	-4.20423	2.61969e-05	0.0293019	0/-	rs7305461	A	C	G2_G0	1	107682889	107684463	-
cg02655745	ENSG00000197728	RPS26	0.536467	2.42347e-05	-0.375487	0.0262308	-4.42398	9.6898e-06	0.0192183	+/-	rs7305461	A	C	G2_G0	1	224033085	224034263	-
cg02682050	ENSG00000197728	RPS26	0.247224	0.0688027	-0.55836	0.000490852	-3.92961	8.50842e-05	0.0494751	0/-	rs7305461	A	C	G2_G0	4	7593369	7593586	-
cg02694994	ENSG00000197728	RPS26	0.518883	4.93614e-05	-0.34051	0.0453289	-4.13692	3.52004e-05	0.0331388	+/-	rs7305461	A	C	G2_G0	7	157612036	157612316	-
cg02713180	ENSG00000197728	RPS26	0.365314	0.00609734	-0.490781	0.00275886	-4.09514	4.21917e-05	0.0353615	+/-	rs7305461	A	C	G2_G0	10	134740801	134741033	-
cg02717454	ENSG00000197728	RPS26	-0.530158	3.14235e-05	0.329645	0.053135	4.15168	3.30046e-05	0.0324515	-/0	rs7305461	A	C	G2_G0	16	3929483	3929769	-
cg02848072	ENSG00000197728	RPS26	0.520161	4.69353e-05	-0.436727	0.00871445	-4.64992	3.32069e-06	0.0114844	+/-	rs7305461	A	C	G2_G0	8	86554676	86556497	-
cg02923972	ENSG00000197728	RPS26	-0.444956	0.000664651	0.395855	0.0185762	3.99288	6.52745e-05	0.0442342	-/+	rs7305461	A	C	G2_G0	1	45278765	45279644	-
cg02987387	ENSG00000197728	RPS26	0.347804	0.00927015	-0.607553	0.000108575	-4.75334	2.00081e-06	0.00940642	+/-	rs7305461	A	C	G2_G0	19	38973939	38974156	-
cg03040292	ENSG00000197728	RPS26	0.477342	0.000228723	-0.366603	0.0303009	-4.02365	5.73041e-05	0.0414314	+/-	rs7305461	A	C	G2_G0	1	200842196	200843388	-
cg03050096	ENSG00000197728	RPS26	0.334953	0.0124302	-0.575752	0.000295901	-4.47073	7.79514e-06	0.0183365	+/-	rs7305461	A	C	G2_G0	14	101531643	101532384	-
cg03065308	ENSG00000197728	RPS26	-0.379946	0.00422061	0.542827	0.000753902	4.48707	7.22084e-06	0.0176594	-/+	rs7305461	A	C	G2_G0	6	137540126	137540678	-
cg03078586	ENSG00000197728	RPS26	-0.545342	1.66666e-05	0.394167	0.0191302	4.57742	4.70743e-06	0.0136019	-/+	rs7305461	A	C	G2_G0	19	49468372	49469376	-
cg03150378	ENSG00000197728	RPS26	-0.374337	0.00486934	0.545875	0.000694157	4.47724	7.56128e-06	0.018056	-/+	rs7305461	A	C	G2_G0	16	29196537	29196771	-
cg03258139	ENSG00000197728	RPS26	-0.557198	9.9385e-06	0.277609	0.106392	4.06735	4.75506e-05	0.0372582	-/0	rs7305461	A	C	G2_G0	9	2014831	2018105	-
cg03271150	ENSG00000197728	RPS26	0.325789	0.0152139	-0.501108	0.00216709	-3.95628	7.6126e-05	0.0475578	+/-	rs7305461	A	C	G2_G0	19	46387327	46389578	-
cg03303433	ENSG00000197728	RPS26	0.218164	0.10957	-0.602699	0.000127404	-4.09073	4.30009e-05	0.0355572	0/-	rs7305461	A	C	G2_G0	16	30064200	30064678	-
cg03354777	ENSG00000197728	RPS26	0.372029	0.00516079	-0.539031	0.000834652	-4.42215	9.77256e-06	0.0192183	+/-	rs7305461	A	C	G2_G0	20	61471903	61472256	-
cg03418002	ENSG00000197728	RPS26	-0.50226	9.33664e-05	0.372303	0.0276343	4.19895	2.6815e-05	0.0295664	-/+	rs7305461	A	C	G2_G0	4	140655962	140657135	-
cg03422583	ENSG00000197728	RPS26	-0.526458	3.6508e-05	0.422931	0.0113653	4.61319	3.96533e-06	0.0123	-/+	rs7305461	A	C	G2_G0	22	50632707	50633041	-
cg03432736	ENSG00000197728	RPS26	-0.340664	0.0109269	0.50752	0.00185829	4.06903	4.72086e-05	0.0371839	-/+	rs7305461	A	C	G2_G0	4	10117575	10118952	-
cg03448612	ENSG00000197728	RPS26	0.474261	0.000254326	-0.440927	0.00802043	-4.40154	1.07486e-05	0.0198409	+/-	rs7305461	A	C	G2_G0	2	171672310	171675447	-
cg03457984	ENSG00000197728	RPS26	-0.416221	0.00157429	0.446549	0.00716571	4.11027	3.95191e-05	0.034718	-/+	rs7305461	A	C	G2_G0	2	74229477	74229996	-
cg03532815	ENSG00000197728	RPS26	-0.543132	1.83131e-05	0.61111	9.64092e-05	5.87183	4.31011e-09	0.000205033	-/+	rs7305461	A	C	G2_G0	19	18771078	18771340	-
cg03553715	ENSG00000197728	RPS26	-0.493802	0.000127539	0.402174	0.0166207	4.30532	1.66747e-05	0.0236562	-/+	rs7305461	A	C	G2_G0	16	9056372	9056844	-
cg03567117	ENSG00000197728	RPS26	0.5095	7.10212e-05	-0.412352	0.013834	-4.453	8.46796e-06	0.0183365	+/-	rs7305461	A	C	G2_G0	12	52444553	52445421	-
cg03617683	ENSG00000197728	RPS26	-0.164237	0.230841	0.626973	5.57381e-05	4.01528	5.93749e-05	0.0420595	0/+	rs7305461	A	C	G2_G0	16	85061182	85061802	-
cg03729670	ENSG00000197728	RPS26	0.422871	0.00129809	-0.563936	0.000418597	-4.85033	1.23254e-06	0.00698538	+/-	rs7305461	A	C	G2_G0	7	601121	601729	-
cg03734285	ENSG00000197728	RPS26	0.328208	0.0144317	-0.558823	0.000484458	-4.32589	1.51914e-05	0.022969	+/-	rs7305461	A	C	G2_G0	12	65218245	65219143	-
cg03777288	ENSG00000197728	RPS26	0.442226	0.000723759	-0.475922	0.00385527	-4.41827	9.94947e-06	0.0193075	+/-	rs7305461	A	C	G2_G0	12	13715849	13717034	-
cg03789645	ENSG00000197728	RPS26	-0.508179	7.46906e-05	0.501075	0.00216878	4.94488	7.61908e-07	0.00619581	-/+	rs7305461	A	C	G2_G0	7	148395430	148397002	-
cg03832059	ENSG00000197728	RPS26	0.476854	0.000232616	-0.413548	0.013534	-4.26736	1.97796e-05	0.0252176	+/-	rs7305461	A	C	G2_G0	16	89334574	89335088	-
cg03856178	ENSG00000197728	RPS26	0.327228	0.0147444	-0.524241	0.00122695	-4.10314	4.07577e-05	0.034776	+/-	rs7305461	A	C	G2_G0	2	97202313	97203787	-
cg03943357	ENSG00000197728	RPS26	-0.384583	0.00374319	0.45697	0.00578612	4.00082	6.31225e-05	0.0429694	-/+	rs7305461	A	C	G2_G0	6	42946310	42947127	-
cg03954667	ENSG00000197728	RPS26	-0.405688	0.00212013	0.461863	0.00522155	4.13975	3.47689e-05	0.0331388	-/+	rs7305461	A	C	G2_G0	12	11801853	11802218	-
cg03961551	ENSG00000197728	RPS26	0.399657	0.0025034	-0.42921	0.0100846	-3.92635	8.62463e-05	0.0494861	+/-	rs7305461	A	C	G2_G0	1	25255527	25259005	-
cg03995982	ENSG00000197728	RPS26	0.3819	0.00401321	-0.475732	0.00387137	-4.09355	4.24813e-05	0.0355053	+/-	rs7305461	A	C	G2_G0	19	14359635	14359972	-
cg04005969	ENSG00000197728	RPS26	0.391745	0.00309907	-0.528526	0.00109933	-4.4595	8.21504e-06	0.0183365	+/-	rs7305461	A	C	G2_G0	19	51169659	51172023	-
cg04065472	ENSG00000197728	RPS26	-0.49042	0.000144152	0.465175	0.00486692	4.63108	3.63762e-06	0.0116436	-/+	rs7305461	A	C	G2_G0	2	131148591	131149416	-
cg04082551	ENSG00000197728	RPS26	0.347694	0.00929408	-0.489656	0.00283112	-3.9987	6.36911e-05	0.0432586	+/-	rs7305461	A	C	G2_G0	16	3614316	3614601	-
cg04105230	ENSG00000197728	RPS26	0.146812	0.284804	-0.628936	5.19747e-05	-3.95023	7.80767e-05	0.0481248	0/-	rs7305461	A	C	G2_G0	15	101938645	101938873	-
cg04108615	ENSG00000197728	RPS26	-0.541801	1.93766e-05	0.271046	0.115271	3.93758	8.23065e-05	0.0493319	-/0	rs7305461	A	C	G2_G0	1	153930546	153931130	-
cg04132379	ENSG00000197728	RPS26	-0.49733	0.000112091	0.46357	0.00503609	4.66265	3.12157e-06	0.0111256	-/+	rs7305461	A	C	G2_G0	20	4803013	4804146	-
cg04190578	ENSG00000197728	RPS26	0.251902	0.0635547	-0.580555	0.000256008	-4.09803	4.16683e-05	0.0351498	0/-	rs7305461	A	C	G2_G0	14	76957865	76958074	-
cg04252044	ENSG00000197728	RPS26	-0.427139	0.00114453	0.485274	0.00312849	4.3896	1.13558e-05	0.0203081	-/+	rs7305461	A	C	G2_G0	3	188665275	188665552	-
cg04346283	ENSG00000197728	RPS26	-0.535994	2.4716e-05	0.400495	0.0171225	4.55207	5.31199e-06	0.0145299	-/+	rs7305461	A	C	G2_G0	6	82461133	82463805	-
cg04421713	ENSG00000197728	RPS26	0.548428	1.45961e-05	-0.347141	0.0410367	-4.35429	1.33497e-05	0.0219492	+/-	rs7305461	A	C	G2_G0	7	97841636	97842005	-
cg04525852	ENSG00000197728	RPS26	-0.699165	2.89875e-09	0.365334	0.0309223	5.55767	2.73402e-08	0.000914024	-/+	rs7305461	A	C	G2_G0	4	125633390	125634275	-
cg04574480	ENSG00000197728	RPS26	0.437739	0.000831276	-0.487832	0.00295173	-4.46255	8.09897e-06	0.0183365	+/-	rs7305461	A	C	G2_G0	12	5541210	5542973	-
cg04597894	ENSG00000197728	RPS26	0.441003	0.000751754	-0.416432	0.0128332	-4.08067	4.49056e-05	0.0361567	+/-	rs7305461	A	C	G2_G0	4	180979038	180980619	-
cg04630779	ENSG00000197728	RPS26	0.408265	0.00197292	-0.559234	0.000478841	-4.74118	2.12473e-06	0.00957569	+/-	rs7305461	A	C	G2_G0	4	1625116	1625493	-
cg04638014	ENSG00000197728	RPS26	-0.612963	6.5391e-07	0.188029	0.279394	4.02328	5.73928e-05	0.0414314	-/0	rs7305461	A	C	G2_G0	4	57371582	57372022	-
cg04757093	ENSG00000197728	RPS26	0.395938	0.00276937	-0.478379	0.00365137	-4.18242	2.88418e-05	0.0299892	+/-	rs7305461	A	C	G2_G0	1	25228496	25229132	-
cg04846203	ENSG00000197728	RPS26	-0.552208	1.2384e-05	0.348902	0.0399539	4.38735	1.14741e-05	0.0203081	-/+	rs7305461	A	C	G2_G0	1	167690978	167691852	-
cg04860291	ENSG00000197728	RPS26	-0.352686	0.00826701	0.577019	0.000284868	4.56869	4.90777e-06	0.0139068	-/+	rs7305461	A	C	G2_G0	3	53289533	53290213	-
cg04873169	ENSG00000197728	RPS26	0.514573	5.8417e-05	-0.309809	0.0701186	-3.95793	7.56032e-05	0.0475578	+/0	rs7305461	A	C	G2_G0	22	47022457	47022659	-
cg04887663	ENSG00000197728	RPS26	0.173527	0.20516	-0.621115	6.84744e-05	-4.01514	5.94094e-05	0.0420595	0/-	rs7305461	A	C	G2_G0	7	43965806	43966400	-
cg04906656	ENSG00000197728	RPS26	0.302543	0.0247626	-0.56572	0.000397573	-4.24393	2.19641e-05	0.0265406	+/-	rs7305461	A	C	G2_G0	6	30069750	30070160	-
cg04910752	ENSG00000197728	RPS26	0.408939	0.00193594	-0.446495	0.00717359	-4.07092	4.68287e-05	0.0370789	+/-	rs7305461	A	C	G2_G0	1	1267085	1267286	-
cg04912984	ENSG00000197728	RPS26	0.4332	0.000954479	-0.427957	0.0103298	-4.10017	4.12852e-05	0.0350624	+/-	rs7305461	A	C	G2_G0	1	116184380	116185561	-
cg04964471	ENSG00000197728	RPS26	-0.497162	0.000112786	0.362302	0.0324493	4.11726	3.83401e-05	0.0342311	-/+	rs7305461	A	C	G2_G0	12	54772687	54773028	-
cg05030251	ENSG00000197728	RPS26	0.273077	0.0436748	-0.597668	0.000149965	-4.31592	1.58938e-05	0.0233277	+/-	rs7305461	A	C	G2_G0	21	39039776	39039994	-
cg05140231	ENSG00000197728	RPS26	0.399172	0.0025368	-0.430368	0.00986236	-3.9301	8.49122e-05	0.0494751	+/-	rs7305461	A	C	G2_G0	20	59965576	59965790	-
cg05192639	ENSG00000197728	RPS26	0.406556	0.00206949	-0.426099	0.0107029	-3.94606	7.94473e-05	0.0484159	+/-	rs7305461	A	C	G2_G0	6	26863458	26863776	-
cg05246900	ENSG00000197728	RPS26	0.343894	0.0101481	-0.742933	3.20447e-07	-5.855	4.77006e-09	0.000205033	+/-	rs7305461	A	C	G2_G0	16	1358729	1360232	-
cg05255803	ENSG00000197728	RPS26	0.294108	0.0292932	-0.596718	0.00015461	-4.41114	1.02828e-05	0.0195409	+/-	rs7305461	A	C	G2_G0	1	28857037	28857311	-
cg05256504	ENSG00000197728	RPS26	0.350822	0.00863826	-0.488406	0.00291328	-4.00725	6.14292e-05	0.0425876	+/-	rs7305461	A	C	G2_G0	7	121945345	121946235	-
cg05266155	ENSG00000197728	RPS26	0.457659	0.000442912	-0.405458	0.0156744	-4.1148	3.87523e-05	0.0342938	+/-	rs7305461	A	C	G2_G0	13	44544992	44545348	-
cg05281126	ENSG00000197728	RPS26	0.46202	0.000383892	-0.416662	0.0127786	-4.19942	2.676e-05	0.0295664	+/-	rs7305461	A	C	G2_G0	16	89070646	89070904	-
cg05282135	ENSG00000197728	RPS26	0.418627	0.00146881	-0.431393	0.00966901	-4.03968	5.35237e-05	0.0398486	+/-	rs7305461	A	C	G2_G0	10	525719	526041	-
cg05333740	ENSG00000197728	RPS26	0.432226	0.000982968	-0.44402	0.00753997	-4.18311	2.87547e-05	0.0299892	+/-	rs7305461	A	C	G2_G0	19	44576116	44576564	-
cg05350315	ENSG00000197728	RPS26	0.334722	0.0124946	-0.525978	0.00117371	-4.15128	3.30626e-05	0.0324515	+/-	rs7305461	A	C	G2_G0	1	32713918	32714186	-
cg05353099	ENSG00000197728	RPS26	0.425279	0.00120933	-0.402939	0.0163961	-3.92235	8.76886e-05	0.0497076	+/-	rs7305461	A	C	G2_G0	11	67203319	67203662	-
cg05396229	ENSG00000197728	RPS26	0.495765	0.00011872	-0.32783	0.0545378	-3.93481	8.32626e-05	0.0494751	+/0	rs7305461	A	C	G2_G0	2	120517066	120518010	-
cg05573306	ENSG00000197728	RPS26	-0.388894	0.00334265	0.485724	0.00309673	4.18795	2.81485e-05	0.0299726	-/+	rs7305461	A	C	G2_G0	3	183892455	183893184	-
cg05651657	ENSG00000197728	RPS26	-0.276879	0.0407149	0.534876	0.000931712	3.92225	8.77243e-05	0.0497076	-/+	rs7305461	A	C	G2_G0	3	32509265	32509525	-
cg05687617	ENSG00000197728	RPS26	0.352689	0.00826645	-0.65539	1.92948e-05	-5.13265	2.85686e-07	0.00379239	+/-	rs7305461	A	C	G2_G0	22	31494658	31495175	-
cg05742993	ENSG00000197728	RPS26	0.418544	0.00147234	-0.420591	0.0118765	-3.9805	6.87717e-05	0.0453777	+/-	rs7305461	A	C	G2_G0	11	68849897	68850551	-
cg05783185	ENSG00000197728	RPS26	-0.521191	4.50613e-05	0.31985	0.0610575	4.04779	5.17045e-05	0.0388925	-/0	rs7305461	A	C	G2_G0	8	119123974	119124432	-
cg05827190	ENSG00000197728	RPS26	-0.484719	0.00017669	0.437352	0.00860809	4.44227	8.90152e-06	0.0185994	-/+	rs7305461	A	C	G2_G0	4	681313	681514	-
cg05904016	ENSG00000197728	RPS26	-0.48874	0.000153121	0.340132	0.0455846	3.95517	7.64805e-05	0.0475578	-/+	rs7305461	A	C	G2_G0	7	965987	966266	-
cg05961721	ENSG00000197728	RPS26	0.311225	0.0207303	-0.524156	0.0012296	-4.02331	5.7385e-05	0.0414314	+/-	rs7305461	A	C	G2_G0	10	2932075	2932447	-
cg05992079	ENSG00000197728	RPS26	0.291796	0.0306491	-0.594226	0.000167402	-4.3827	1.17215e-05	0.0206246	+/-	rs7305461	A	C	G2_G0	9	35646744	35647265	-
cg06052921	ENSG00000197728	RPS26	0.335081	0.0123946	-0.526411	0.00116078	-4.15574	3.24237e-05	0.0323038	+/-	rs7305461	A	C	G2_G0	17	47572345	47575316	-
cg06095695	ENSG00000197728	RPS26	0.440766	0.000757291	-0.394743	0.0189396	-3.96382	7.37614e-05	0.04712	+/-	rs7305461	A	C	G2_G0	6	28831682	28832134	-
cg06098215	ENSG00000197728	RPS26	-0.511487	6.58135e-05	0.352143	0.0380213	4.15094	3.31113e-05	0.0324515	-/+	rs7305461	A	C	G2_G0	10	51572198	51572620	-
cg06185423	ENSG00000197728	RPS26	0.423322	0.00128103	-0.414167	0.0133809	-3.97172	7.13557e-05	0.046533	+/-	rs7305461	A	C	G2_G0	12	122687800	122689106	-
cg06258549	ENSG00000197728	RPS26	0.393862	0.0029285	-0.50274	0.00208449	-4.31428	1.60122e-05	0.023337	+/-	rs7305461	A	C	G2_G0	1	3275029	3275284	-
cg06270802	ENSG00000197728	RPS26	0.380441	0.00416725	-0.478715	0.0036243	-4.10314	4.0758e-05	0.034776	+/-	rs7305461	A	C	G2_G0	17	75277317	75278172	-
cg06308720	ENSG00000197728	RPS26	-0.510032	6.95906e-05	0.639337	3.55956e-05	5.87426	4.24727e-09	0.000205033	-/+	rs7305461	A	C	G2_G0	10	81002109	81003687	-
cg06353318	ENSG00000197728	RPS26	-0.187978	0.169334	0.665566	1.28419e-05	4.41955	9.89074e-06	0.0193075	0/+	rs7305461	A	C	G2_G0	17	72918995	72921019	-
cg06381123	ENSG00000197728	RPS26	0.386705	0.00354105	-0.44953	0.00674494	-3.97024	7.17999e-05	0.0465472	+/-	rs7305461	A	C	G2_G0	10	121301478	121303169	-
cg06397322	ENSG00000197728	RPS26	0.527426	3.51093e-05	-0.400605	0.0170893	-4.49949	6.81166e-06	0.0173388	+/-	rs7305461	A	C	G2_G0	19	48103497	48104086	-
cg06408550	ENSG00000197728	RPS26	0.442513	0.000717324	-0.526396	0.00116122	-4.72006	2.35779e-06	0.00985304	+/-	rs7305461	A	C	G2_G0	1	15736033	15737228	-
cg06491415	ENSG00000197728	RPS26	0.428001	0.00111559	-0.4019	0.0167015	-3.93165	8.43648e-05	0.0494751	+/-	rs7305461	A	C	G2_G0	6	166825827	166826439	-
cg06533895	ENSG00000197728	RPS26	-0.624797	3.4251e-07	0.384484	0.0225789	5.06565	4.07013e-07	0.00437369	-/+	rs7305461	A	C	G2_G0	16	20911566	20912616	-
cg06559839	ENSG00000197728	RPS26	-0.449325	0.000579081	0.383933	0.0227897	3.95461	7.66596e-05	0.0475578	-/+	rs7305461	A	C	G2_G0	10	73136971	73137352	-
cg06563451	ENSG00000197728	RPS26	0.422862	0.00129843	-0.414374	0.0133299	-3.97034	7.17704e-05	0.0465472	+/-	rs7305461	A	C	G2_G0	8	61564204	61565152	-
cg06638874	ENSG00000197728	RPS26	0.452001	0.000531714	-0.467929	0.00458804	-4.42687	9.56081e-06	0.0192183	+/-	rs7305461	A	C	G2_G0	6	168684602	168684934	-
cg06639440	ENSG00000197728	RPS26	-0.372557	0.00509273	0.509827	0.00175704	4.24554	2.18066e-05	0.0265406	-/+	rs7305461	A	C	G2_G0	11	910677	911581	-
cg06738887	ENSG00000197728	RPS26	-0.455198	0.000479736	0.398857	0.0176245	4.06591	4.78445e-05	0.0372943	-/+	rs7305461	A	C	G2_G0	15	60689749	60690430	-
cg06749854	ENSG00000197728	RPS26	-0.441728	0.000735039	0.44803	0.00695391	4.25767	2.06572e-05	0.0256626	-/+	rs7305461	A	C	G2_G0	11	2017459	2018253	-
cg06829157	ENSG00000197728	RPS26	0.187059	0.171467	-0.603505	0.000124089	-3.95198	7.75056e-05	0.0479838	0/-	rs7305461	A	C	G2_G0	1	93426512	93427754	-
cg06835212	ENSG00000197728	RPS26	-0.527715	3.47014e-05	0.32939	0.0533306	4.1353	3.54486e-05	0.0331388	-/0	rs7305461	A	C	G2_G0	5	88185224	88185589	-
cg06937882	ENSG00000197728	RPS26	-0.526089	3.70551e-05	0.339195	0.0462219	4.17441	2.98756e-05	0.0303684	-/+	rs7305461	A	C	G2_G0	20	24972665	24973700	-
cg07012178	ENSG00000197728	RPS26	0.440431	0.000765165	-0.451601	0.0064653	-4.27042	1.95102e-05	0.0251287	+/-	rs7305461	A	C	G2_G0	7	151300169	151300726	-
cg07067452	ENSG00000197728	RPS26	-0.322088	0.0164808	0.567453	0.000378051	4.35168	1.35097e-05	0.021972	-/+	rs7305461	A	C	G2_G0	11	23426952	23427349	-
cg07086226	ENSG00000197728	RPS26	-0.466817	0.000327289	0.411365	0.0140856	4.19819	2.69056e-05	0.0295664	-/+	rs7305461	A	C	G2_G0	4	681313	681514	-
cg07285807	ENSG00000197728	RPS26	0.178381	0.192575	-0.61889	7.39641e-05	-4.02135	5.78665e-05	0.0415538	0/-	rs7305461	A	C	G2_G0	3	49236567	49237328	-
cg07287793	ENSG00000197728	RPS26	0.448923	0.000586504	-0.467603	0.00462029	-4.40784	1.04409e-05	0.0195409	+/-	rs7305461	A	C	G2_G0	5	6448753	6449629	-
cg07362278	ENSG00000197728	RPS26	0.34391	0.0101445	-0.483783	0.00323569	-3.94532	7.96933e-05	0.0484159	+/-	rs7305461	A	C	G2_G0	19	45737482	45738145	-
cg07438246	ENSG00000197728	RPS26	-0.466683	0.00032876	0.698756	3.03518e-06	6.10064	1.05645e-09	0.000105956	-/+	rs7305461	A	C	G2_G0	3	14443629	14444577	-
cg07438412	ENSG00000197728	RPS26	-0.430569	0.00103318	0.50054	0.00219647	4.49806	6.85753e-06	0.0173388	-/+	rs7305461	A	C	G2_G0	14	105851751	105851987	-
cg07468710	ENSG00000197728	RPS26	-0.585458	2.66619e-06	0.634192	4.29998e-05	6.31622	2.68035e-10	4.03236e-05	-/+	rs7305461	A	C	G2_G0	19	13228886	13229576	-
cg07502128	ENSG00000197728	RPS26	0.392645	0.00302555	-0.526265	0.00116513	-4.45029	8.57532e-06	0.0184298	+/-	rs7305461	A	C	G2_G0	8	86573421	86575248	-
cg07543138	ENSG00000197728	RPS26	-0.421169	0.00136428	0.472754	0.00413252	4.28488	1.82837e-05	0.0246251	-/+	rs7305461	A	C	G2_G0	21	16436496	16437864	-
cg07564869	ENSG00000197728	RPS26	0.38567	0.00363838	-0.488899	0.00288066	-4.1896	2.79451e-05	0.0299726	+/-	rs7305461	A	C	G2_G0	1	17198626	17200049	-
cg07609206	ENSG00000197728	RPS26	0.357556	0.00736151	-0.496551	0.0024129	-4.08938	4.32525e-05	0.0355572	+/-	rs7305461	A	C	G2_G0	2	1266419	1266661	-
cg07667295	ENSG00000197728	RPS26	0.421646	0.00134544	-0.443014	0.00769356	-4.11994	3.78964e-05	0.0341389	+/-	rs7305461	A	C	G2_G0	14	64319622	64320526	-
cg07727295	ENSG00000197728	RPS26	0.415504	0.00160697	-0.441759	0.00788879	-4.07986	4.50633e-05	0.0361567	+/-	rs7305461	A	C	G2_G0	19	18557038	18557284	-
cg07770866	ENSG00000197728	RPS26	-0.628261	2.81979e-07	0.203438	0.241137	4.20535	2.60682e-05	0.0292667	-/0	rs7305461	A	C	G2_G0	8	121823534	121824720	-
cg07784986	ENSG00000197728	RPS26	0.466092	0.000335326	-0.459338	0.00550665	-4.45764	8.28681e-06	0.0183365	+/-	rs7305461	A	C	G2_G0	12	124272128	124272585	-
cg07842289	ENSG00000197728	RPS26	0.362304	0.0065633	-0.545207	0.000706872	-4.41105	1.02871e-05	0.0195409	+/-	rs7305461	A	C	G2_G0	5	74330736	74330954	-
cg07937803	ENSG00000197728	RPS26	-0.532179	2.89306e-05	0.422712	0.0114122	4.64738	3.36171e-06	0.0114941	-/+	rs7305461	A	C	G2_G0	19	3572545	3574626	-
cg08006956	ENSG00000197728	RPS26	0.309443	0.0215094	-0.542513	0.000760319	-4.12872	3.64781e-05	0.0333688	+/-	rs7305461	A	C	G2_G0	19	18420489	18420736	-
cg08077617	ENSG00000197728	RPS26	-0.495008	0.000122051	0.412644	0.0137601	4.3683	1.25218e-05	0.0214067	-/+	rs7305461	A	C	G2_G0	16	55866647	55866998	-
cg08123045	ENSG00000197728	RPS26	-0.543055	1.83737e-05	0.366106	0.0305431	4.41695	1.00104e-05	0.0193075	-/+	rs7305461	A	C	G2_G0	1	156469617	156471060	-
cg08157323	ENSG00000197728	RPS26	0.432822	0.000965437	-0.410313	0.0143583	-4.00283	6.25904e-05	0.0428267	+/-	rs7305461	A	C	G2_G0	14	105684955	105685159	-
cg08222514	ENSG00000197728	RPS26	-0.422162	0.00132529	0.476832	0.00377861	4.31369	1.60552e-05	0.023337	-/+	rs7305461	A	C	G2_G0	6	76311330	76312563	-
cg08239375	ENSG00000197728	RPS26	-0.430744	0.00102779	0.408906	0.0147296	3.98393	6.77849e-05	0.045059	-/+	rs7305461	A	C	G2_G0	2	27886259	27887410	-
cg08322528	ENSG00000197728	RPS26	0.300615	0.0257428	-0.525358	0.00119248	-3.97859	6.93247e-05	0.0456425	+/-	rs7305461	A	C	G2_G0	2	201981062	201981689	-
cg08329777	ENSG00000197728	RPS26	0.478772	0.000217664	-0.49671	0.00240393	-4.74596	2.07519e-06	0.00957569	+/-	rs7305461	A	C	G2_G0	17	79884679	79887084	-
cg08374472	ENSG00000197728	RPS26	0.480514	0.000204846	-0.492374	0.00265928	-4.73048	2.23988e-06	0.00972248	+/-	rs7305461	A	C	G2_G0	16	87445361	87445718	-
cg08394510	ENSG00000197728	RPS26	0.5285	3.36156e-05	-0.501991	0.00212204	-5.07402	3.89508e-07	0.00434061	+/-	rs7305461	A	C	G2_G0	19	47142446	47142957	-
cg08698219	ENSG00000197728	RPS26	0.377384	0.00450684	-0.581938	0.000245445	-4.72849	2.26192e-06	0.00972248	+/-	rs7305461	A	C	G2_G0	2	9459243	9459454	-
cg08707476	ENSG00000197728	RPS26	-0.545892	1.62792e-05	0.284872	0.0971779	4.03013	5.57457e-05	0.041061	-/0	rs7305461	A	C	G2_G0	1	109102538	109103212	-
cg08778851	ENSG00000197728	RPS26	-0.44712	0.000620933	0.457149	0.00576461	4.33861	1.43385e-05	0.0222699	-/+	rs7305461	A	C	G2_G0	17	29885900	29887377	-
cg08860070	ENSG00000197728	RPS26	-0.492064	0.000135844	0.331336	0.0518547	3.93053	8.47597e-05	0.0494751	-/0	rs7305461	A	C	G2_G0	5	140892913	140893189	-
cg08880369	ENSG00000197728	RPS26	0.247879	0.0680483	-0.602069	0.000130054	-4.22619	2.37681e-05	0.0279353	0/-	rs7305461	A	C	G2_G0	16	1587683	1587899	-
cg08894273	ENSG00000197728	RPS26	-0.479565	0.000211737	0.411718	0.0139953	4.27319	1.92696e-05	0.0250991	-/+	rs7305461	A	C	G2_G0	1	161110859	161111107	-
cg08949974	ENSG00000197728	RPS26	-0.521666	4.42202e-05	0.353089	0.0374721	4.21754	2.46982e-05	0.0283408	-/+	rs7305461	A	C	G2_G0	4	40631740	40632587	-
cg08968445	ENSG00000197728	RPS26	0.397353	0.00266541	-0.432149	0.00952849	-3.93021	8.487e-05	0.0494751	+/-	rs7305461	A	C	G2_G0	8	144166471	144166787	-
cg09016348	ENSG00000197728	RPS26	0.404492	0.00219167	-0.424528	0.0110272	-3.92653	8.61796e-05	0.0494861	+/-	rs7305461	A	C	G2_G0	6	4254856	4255309	-
cg09078517	ENSG00000197728	RPS26	0.357025	0.00745587	-0.495631	0.00246537	-4.08124	4.47957e-05	0.0361567	+/-	rs7305461	A	C	G2_G0	7	119912840	119913883	-
cg09121543	ENSG00000197728	RPS26	0.337276	0.0117986	-0.502746	0.00208419	-4.02347	5.73471e-05	0.0414314	+/-	rs7305461	A	C	G2_G0	17	61776890	61778733	-
cg09150733	ENSG00000197728	RPS26	-0.324705	0.0155761	0.540359	0.000805571	4.19069	2.78112e-05	0.0299726	-/+	rs7305461	A	C	G2_G0	7	75987606	75988977	-
cg09153713	ENSG00000197728	RPS26	0.432563	0.000973025	-0.430386	0.00985878	-4.10993	3.95777e-05	0.034718	+/-	rs7305461	A	C	G2_G0	6	31830299	31830948	-
cg09154256	ENSG00000197728	RPS26	-0.42387	0.00126056	0.4796	0.00355363	4.33892	1.43184e-05	0.0222699	-/+	rs7305461	A	C	G2_G0	2	65356735	65357614	-
cg09266149	ENSG00000197728	RPS26	-0.512394	6.35543e-05	0.332895	0.0506955	4.05935	4.92093e-05	0.0378178	-/0	rs7305461	A	C	G2_G0	1	120190377	120191251	-
cg09271353	ENSG00000197728	RPS26	-0.216498	0.112375	0.610614	9.80291e-05	4.13869	3.49293e-05	0.0331388	0/+	rs7305461	A	C	G2_G0	14	51706791	51707499	-
cg09305117	ENSG00000197728	RPS26	0.452757	0.00051899	-0.506896	0.00188655	-4.65867	3.18264e-06	0.0111349	+/-	rs7305461	A	C	G2_G0	17	34842308	34842930	-
cg09326832	ENSG00000197728	RPS26	-0.463098	0.000370454	0.662855	1.43348e-05	5.78218	7.37379e-09	0.000277331	-/+	rs7305461	A	C	G2_G0	6	7246665	7247572	-
cg09343421	ENSG00000197728	RPS26	0.504851	8.47203e-05	-0.400726	0.0170529	-4.36314	1.28206e-05	0.0215503	+/-	rs7305461	A	C	G2_G0	7	100484425	100484651	-
cg09405758	ENSG00000197728	RPS26	0.617143	5.21967e-07	-0.205995	0.235145	-4.1364	3.528e-05	0.0331388	+/0	rs7305461	A	C	G2_G0	16	49669571	49670438	-
cg09473745	ENSG00000197728	RPS26	-0.459606	0.000415613	0.40574	0.0155952	4.12727	3.67089e-05	0.0333688	-/+	rs7305461	A	C	G2_G0	10	31422709	31423316	-
cg09622420	ENSG00000197728	RPS26	-0.366513	0.00591995	0.513648	0.00159992	4.23743	2.26097e-05	0.0269955	-/+	rs7305461	A	C	G2_G0	16	11035496	11036696	-
cg09682213	ENSG00000197728	RPS26	-0.49888	0.000105863	0.464076	0.00498224	4.6747	2.94389e-06	0.0110721	-/+	rs7305461	A	C	G2_G0	15	83775861	83776922	-
cg09685250	ENSG00000197728	RPS26	0.249683	0.0660034	-0.563391	0.000425214	-3.97394	7.0693e-05	0.0462398	0/-	rs7305461	A	C	G2_G0	13	114302311	114302519	-
cg09730369	ENSG00000197728	RPS26	-0.3869	0.00352296	0.615322	8.35936e-05	5.00977	5.44958e-07	0.00508298	-/+	rs7305461	A	C	G2_G0	6	144328916	144329847	-
cg09741070	ENSG00000197728	RPS26	0.333611	0.0128083	-0.554383	0.000548952	-4.32427	1.53041e-05	0.0230237	+/-	rs7305461	A	C	G2_G0	5	43040845	43041161	-
cg09854726	ENSG00000197728	RPS26	-0.397421	0.0026605	0.463852	0.00500601	4.10714	4.00581e-05	0.0347273	-/+	rs7305461	A	C	G2_G0	11	64008283	64009487	-
cg10115490	ENSG00000197728	RPS26	0.368187	0.00567986	-0.485704	0.00309818	-4.08024	4.49888e-05	0.0361567	+/-	rs7305461	A	C	G2_G0	5	56110725	56112909	-
cg10163794	ENSG00000197728	RPS26	0.228456	0.0934204	-0.597975	0.000148495	-4.10607	4.02451e-05	0.0347273	0/-	rs7305461	A	C	G2_G0	17	47547371	47547884	-
cg10166664	ENSG00000197728	RPS26	-0.531105	3.02317e-05	0.519804	0.00137267	5.19743	2.02065e-07	0.00344702	-/+	rs7305461	A	C	G2_G0	5	60626505	60629809	-
cg10202714	ENSG00000197728	RPS26	-0.437538	0.000836409	0.403393	0.0162638	3.99181	6.55702e-05	0.0442761	-/+	rs7305461	A	C	G2_G0	16	89186198	89186551	-
cg10205585	ENSG00000197728	RPS26	0.522527	4.27332e-05	-0.469551	0.00443025	-4.84826	1.24549e-06	0.00698538	+/-	rs7305461	A	C	G2_G0	8	86566584	86568411	-
cg10272433	ENSG00000197728	RPS26	0.344119	0.0100958	-0.485334	0.00312428	-3.95539	7.64085e-05	0.0475578	+/-	rs7305461	A	C	G2_G0	7	100732088	100732424	-
cg10318744	ENSG00000197728	RPS26	0.412487	0.0017514	-0.57602	0.000293531	-4.87402	1.09351e-06	0.0069149	+/-	rs7305461	A	C	G2_G0	14	69283046	69283605	-
cg10339067	ENSG00000197728	RPS26	0.324558	0.0156258	-0.500877	0.00217897	-3.94878	7.85498e-05	0.0482333	+/-	rs7305461	A	C	G2_G0	2	87157803	87158009	-
cg10426084	ENSG00000197728	RPS26	-0.457586	0.000443964	0.542476	0.000761081	4.90437	9.37264e-07	0.00687822	-/+	rs7305461	A	C	G2_G0	17	1637053	1637492	-
cg10464130	ENSG00000197728	RPS26	0.463286	0.000368154	-0.531804	0.00100974	-4.86981	1.11707e-06	0.0069149	+/-	rs7305461	A	C	G2_G0	3	123987726	123987946	-
cg10714111	ENSG00000197728	RPS26	0.378037	0.00443238	-0.494279	0.00254432	-4.1814	2.89721e-05	0.0299892	+/-	rs7305461	A	C	G2_G0	2	233244323	233244651	-
cg10762038	ENSG00000197728	RPS26	-0.476376	0.000236489	0.472887	0.00412054	4.59352	4.35833e-06	0.0130898	-/+	rs7305461	A	C	G2_G0	17	26732175	26732391	-
cg10793451	ENSG00000197728	RPS26	0.2901	0.0316774	-0.546535	0.00068179	-4.05957	4.91626e-05	0.0378178	+/-	rs7305461	A	C	G2_G0	12	112450905	112451856	-
cg10802680	ENSG00000197728	RPS26	0.520117	4.70177e-05	-0.338674	0.0465793	-4.1352	3.54646e-05	0.0331388	+/-	rs7305461	A	C	G2_G0	12	122710054	122711371	-
cg10805525	ENSG00000197728	RPS26	0.305213	0.023458	-0.574743	0.000304948	-4.31653	1.585e-05	0.0233277	+/-	rs7305461	A	C	G2_G0	4	100009736	100010129	-
cg10994693	ENSG00000197728	RPS26	0.562077	7.98726e-06	-0.325626	0.0562809	-4.33414	1.46332e-05	0.0222699	+/0	rs7305461	A	C	G2_G0	1	214557165	214557442	-
cg11071070	ENSG00000197728	RPS26	0.452861	0.000517245	-0.387227	0.0215533	-3.99159	6.56306e-05	0.0442761	+/-	rs7305461	A	C	G2_G0	8	27631846	27632323	-
cg11164441	ENSG00000197728	RPS26	0.546898	1.55906e-05	-0.30686	0.07297	-4.14378	3.41631e-05	0.0329458	+/0	rs7305461	A	C	G2_G0	4	656993	658162	-
cg11199097	ENSG00000197728	RPS26	0.419779	0.00142056	-0.586001	0.000216641	-4.98034	6.3474e-07	0.00545664	+/-	rs7305461	A	C	G2_G0	10	525719	526041	-
cg11240431	ENSG00000197728	RPS26	0.491656	0.000137863	-0.482446	0.00333451	-4.73746	2.16412e-06	0.00957569	+/-	rs7305461	A	C	G2_G0	8	140971270	140971524	-
cg11256278	ENSG00000197728	RPS26	0.318222	0.017899	-0.509028	0.00179154	-3.96603	7.30802e-05	0.0468109	+/-	rs7305461	A	C	G2_G0	8	2241982	2242312	-
cg11284281	ENSG00000197728	RPS26	0.514615	5.83222e-05	-0.405306	0.015717	-4.4462	8.74029e-06	0.0185994	+/-	rs7305461	A	C	G2_G0	13	20968851	20969220	-
cg11296230	ENSG00000197728	RPS26	0.407065	0.00204028	-0.482349	0.00334181	-4.26443	2.00414e-05	0.0253366	+/-	rs7305461	A	C	G2_G0	1	29447699	29451847	-
cg11348106	ENSG00000197728	RPS26	-0.527023	3.56855e-05	0.395314	0.0187525	4.46902	7.85779e-06	0.0183365	-/+	rs7305461	A	C	G2_G0	17	75209459	75209672	-
cg11697440	ENSG00000197728	RPS26	0.321981	0.0165186	-0.51627	0.00149938	-4.02839	5.6159e-05	0.0412129	+/-	rs7305461	A	C	G2_G0	1	19281948	19283883	-
cg11754357	ENSG00000197728	RPS26	0.263106	0.0522856	-0.577083	0.000284325	-4.1282	3.65618e-05	0.0333688	0/-	rs7305461	A	C	G2_G0	1	1046044	1046340	-
cg11771692	ENSG00000197728	RPS26	0.537761	2.29628e-05	-0.290137	0.0908897	-4.00444	6.21633e-05	0.0428006	+/0	rs7305461	A	C	G2_G0	7	63220600	63221188	-
cg11900120	ENSG00000197728	RPS26	0.439006	0.00079956	-0.474001	0.00402142	-4.38944	1.13643e-05	0.0203081	+/-	rs7305461	A	C	G2_G0	7	158037708	158038048	-
cg11969191	ENSG00000197728	RPS26	0.47125	0.000281835	-0.357894	0.0347791	-3.94404	8.01187e-05	0.0485037	+/-	rs7305461	A	C	G2_G0	17	79678936	79679805	-
cg11990296	ENSG00000197728	RPS26	0.352418	0.0083194	-0.494864	0.0025099	-4.05326	5.05085e-05	0.0380881	+/-	rs7305461	A	C	G2_G0	19	8649787	8650524	-
cg12035880	ENSG00000197728	RPS26	0.470223	0.000291826	-0.360498	0.0333872	-3.95147	7.76713e-05	0.0479876	+/-	rs7305461	A	C	G2_G0	5	6448753	6449629	-
cg12066770	ENSG00000197728	RPS26	0.544793	1.70625e-05	-0.459584	0.0054784	-4.93027	8.21158e-07	0.00650191	+/-	rs7305461	A	C	G2_G0	8	139508795	139509774	-
cg12119133	ENSG00000197728	RPS26	0.327568	0.0146352	-0.538124	0.000855038	-4.19092	2.77822e-05	0.0299726	+/-	rs7305461	A	C	G2_G0	21	47845595	47845864	-
cg12165685	ENSG00000197728	RPS26	-0.508823	7.28806e-05	0.333046	0.0505847	4.0386	5.37702e-05	0.0398486	-/0	rs7305461	A	C	G2_G0	19	47290585	47291983	-
cg12210293	ENSG00000197728	RPS26	-0.425423	0.0012042	0.403921	0.0161113	3.92836	8.55275e-05	0.0494861	-/+	rs7305461	A	C	G2_G0	7	150417414	150418018	-
cg12229979	ENSG00000197728	RPS26	-0.313613	0.0197242	0.518579	0.00141546	4.001	6.30749e-05	0.0429694	-/+	rs7305461	A	C	G2_G0	19	17186043	17187233	-
cg12298755	ENSG00000197728	RPS26	-0.405663	0.00212159	0.490925	0.00274973	4.30697	1.65507e-05	0.0236562	-/+	rs7305461	A	C	G2_G0	15	25200035	25201054	-
cg12530254	ENSG00000197728	RPS26	0.472917	0.00026629	-0.373551	0.027077	-4.03404	5.48266e-05	0.0405317	+/-	rs7305461	A	C	G2_G0	20	17948755	17949921	-
cg12539917	ENSG00000197728	RPS26	0.342728	0.0104236	-0.51615	0.00150386	-4.13148	3.60439e-05	0.0333688	+/-	rs7305461	A	C	G2_G0	22	48896375	48896591	-
cg12558755	ENSG00000197728	RPS26	-0.49535	0.000120534	0.424135	0.0111095	4.43231	9.32273e-06	0.019082	-/+	rs7305461	A	C	G2_G0	7	26331463	26331944	-
cg12614529	ENSG00000197728	RPS26	0.452434	0.000524379	-0.374705	0.0265701	-3.924	8.70897e-05	0.0496957	+/-	rs7305461	A	C	G2_G0	4	154265607	154266394	-
cg12633680	ENSG00000197728	RPS26	0.339021	0.0113424	-0.500128	0.00221799	-4.01667	5.90254e-05	0.0420495	+/-	rs7305461	A	C	G2_G0	7	150777607	150780879	-
cg12661217	ENSG00000197728	RPS26	0.372786	0.00506353	-0.52014	0.0013611	-4.3092	1.63849e-05	0.0235883	+/-	rs7305461	A	C	G2_G0	2	81421204	81422532	-
cg12686414	ENSG00000197728	RPS26	0.444157	0.000681485	-0.478663	0.00362849	-4.44476	8.79895e-06	0.0185994	+/-	rs7305461	A	C	G2_G0	11	35684421	35684846	-
cg12695707	ENSG00000197728	RPS26	0.281973	0.0370094	-0.609126	0.000103033	-4.43902	9.03706e-06	0.0186239	+/-	rs7305461	A	C	G2_G0	19	15121590	15122143	-
cg12701674	ENSG00000197728	RPS26	0.459208	0.000421068	-0.444167	0.0075178	-4.33381	1.4655e-05	0.0222699	+/-	rs7305461	A	C	G2_G0	13	114912875	114913457	-
cg12794781	ENSG00000197728	RPS26	0.387231	0.00349242	-0.443864	0.00756365	-3.94149	8.09769e-05	0.0488008	+/-	rs7305461	A	C	G2_G0	10	13513907	13514169	-
cg12811084	ENSG00000197728	RPS26	0.495666	0.000119151	-0.365577	0.0308028	-4.12522	3.70381e-05	0.0335667	+/-	rs7305461	A	C	G2_G0	22	49697533	49697816	-
cg12836863	ENSG00000197728	RPS26	-0.527219	3.54047e-05	0.324096	0.0575162	4.10586	4.02809e-05	0.0347273	-/0	rs7305461	A	C	G2_G0	13	32889533	32889900	-
cg13102244	ENSG00000197728	RPS26	0.567231	6.31653e-06	-0.410447	0.0143232	-4.80498	1.54766e-06	0.0078689	+/-	rs7305461	A	C	G2_G0	7	158198545	158198907	-
cg13147522	ENSG00000197728	RPS26	-0.406495	0.002073	0.488216	0.00292596	4.29555	1.7426e-05	0.024274	-/+	rs7305461	A	C	G2_G0	11	68227860	68228608	-
cg13148151	ENSG00000197728	RPS26	-0.350394	0.00872566	0.588852	0.000198277	4.63683	3.53799e-06	0.0116249	-/+	rs7305461	A	C	G2_G0	3	45635090	45635932	-
cg13216331	ENSG00000197728	RPS26	-0.494085	0.000126229	0.336246	0.0482745	3.96701	7.27794e-05	0.0467908	-/+	rs7305461	A	C	G2_G0	1	156022962	156025174	-
cg13292574	ENSG00000197728	RPS26	0.474727	0.000250295	-0.42838	0.0102464	-4.33536	1.45521e-05	0.0222699	+/-	rs7305461	A	C	G2_G0	18	76189718	76190190	-
cg13361023	ENSG00000197728	RPS26	0.522055	4.35415e-05	-0.310934	0.0690535	-4.00901	6.09748e-05	0.0425314	+/0	rs7305461	A	C	G2_G0	15	26107503	26108818	-
cg13364410	ENSG00000197728	RPS26	0.406773	0.00205699	-0.460913	0.0053273	-4.14016	3.47062e-05	0.0331388	+/-	rs7305461	A	C	G2_G0	19	19371675	19372393	-
cg13371456	ENSG00000197728	RPS26	0.372901	0.00504887	-0.485628	0.00310347	-4.10413	4.05845e-05	0.034776	+/-	rs7305461	A	C	G2_G0	4	81307471	81307952	-
cg13474414	ENSG00000197728	RPS26	0.503195	9.01562e-05	-0.345182	0.0422691	-4.06597	4.78326e-05	0.0372943	+/-	rs7305461	A	C	G2_G0	1	205498003	205498590	-
cg13579112	ENSG00000197728	RPS26	0.557438	9.83274e-06	-0.390004	0.020555	-4.63289	3.60603e-06	0.0116436	+/-	rs7305461	A	C	G2_G0	19	407011	409511	-
cg13692416	ENSG00000197728	RPS26	0.41096	0.00182881	-0.563357	0.000425633	-4.78239	1.73225e-06	0.00840652	+/-	rs7305461	A	C	G2_G0	10	422180	422411	-
cg13736811	ENSG00000197728	RPS26	-0.481391	0.000198655	0.428084	0.0103047	4.3722	1.23002e-05	0.0212696	-/+	rs7305461	A	C	G2_G0	19	41869673	41870133	-
cg13788117	ENSG00000197728	RPS26	0.308343	0.0220024	-0.540842	0.000795217	-4.11279	3.90906e-05	0.0344917	+/-	rs7305461	A	C	G2_G0	19	35323531	35323952	-
cg13789303	ENSG00000197728	RPS26	-0.350621	0.0086792	0.504233	0.00201141	4.0997	4.13688e-05	0.0350624	-/+	rs7305461	A	C	G2_G0	6	108878830	108883404	-
cg13823964	ENSG00000197728	RPS26	-0.437369	0.000840764	0.468128	0.00456842	4.34683	1.38119e-05	0.0219882	-/+	rs7305461	A	C	G2_G0	9	94185651	94187296	-
cg13870520	ENSG00000197728	RPS26	-0.450767	0.000553097	0.40465	0.0159028	4.07185	4.66419e-05	0.0370284	-/+	rs7305461	A	C	G2_G0	4	77134566	77135377	-
cg13935127	ENSG00000197728	RPS26	-0.47261	0.000269091	0.411846	0.0139625	4.23385	2.29724e-05	0.0273202	-/+	rs7305461	A	C	G2_G0	1	41131111	41131378	-
cg13937841	ENSG00000197728	RPS26	0.339644	0.0111832	-0.564875	0.000407416	-4.42254	9.75457e-06	0.0192183	+/-	rs7305461	A	C	G2_G0	10	28821189	28823092	-
cg14009013	ENSG00000197728	RPS26	-0.427171	0.00114347	0.407813	0.0150238	3.9586	7.53897e-05	0.0475578	-/+	rs7305461	A	C	G2_G0	17	47301545	47302477	-
cg14028598	ENSG00000197728	RPS26	-0.363031	0.00644794	0.483387	0.00326469	4.04028	5.3387e-05	0.0398486	-/+	rs7305461	A	C	G2_G0	1	171710845	171711607	-
cg14038949	ENSG00000197728	RPS26	0.459417	0.000418202	-0.389508	0.0207303	-4.04039	5.33624e-05	0.0398486	+/-	rs7305461	A	C	G2_G0	10	6262647	6262871	-
cg14108534	ENSG00000197728	RPS26	-0.238329	0.0797323	0.616031	8.15968e-05	4.27981	1.87055e-05	0.0249034	0/+	rs7305461	A	C	G2_G0	6	26156449	26157146	-
cg14254867	ENSG00000197728	RPS26	0.543152	1.82981e-05	-0.360334	0.0334736	-4.38796	1.14417e-05	0.0203081	+/-	rs7305461	A	C	G2_G0	18	47087879	47088528	-
cg14290576	ENSG00000197728	RPS26	-0.455032	0.00048232	0.499414	0.00225579	4.62683	3.71306e-06	0.01176	-/+	rs7305461	A	C	G2_G0	9	94183407	94183994	-
cg14303778	ENSG00000197728	RPS26	0.466285	0.000333164	-0.49027	0.00279146	-4.63652	3.54331e-06	0.0116249	+/-	rs7305461	A	C	G2_G0	8	1616521	1616876	-
cg14360663	ENSG00000197728	RPS26	-0.460564	0.000402753	0.606931	0.00011084	5.35018	8.78662e-08	0.0024034	-/+	rs7305461	A	C	G2_G0	9	130330540	130331180	-
cg14462321	ENSG00000197728	RPS26	-0.501923	9.45479e-05	0.568868	0.000362748	5.33081	9.77775e-08	0.00243786	-/+	rs7305461	A	C	G2_G0	9	137229726	137229931	-
cg14517217	ENSG00000197728	RPS26	-0.213575	0.117428	0.606762	0.000111461	4.09782	4.17055e-05	0.0351498	0/+	rs7305461	A	C	G2_G0	17	75447477	75447821	-
cg14517323	ENSG00000197728	RPS26	-0.39675	0.0027093	0.524714	0.00121224	4.4624	8.10467e-06	0.0183365	-/+	rs7305461	A	C	G2_G0	9	66457551	66458640	-
cg14530382	ENSG00000197728	RPS26	-0.488896	0.000152264	0.429409	0.010046	4.42311	9.72906e-06	0.0192183	-/+	rs7305461	A	C	G2_G0	19	6752515	6753657	-
cg14549976	ENSG00000197728	RPS26	-0.276481	0.0410163	0.602441	0.000128485	4.3655	1.26831e-05	0.021439	-/+	rs7305461	A	C	G2_G0	18	77552401	77552603	-
cg14601284	ENSG00000197728	RPS26	-0.475839	0.000240902	0.381536	0.0237261	4.09227	4.27171e-05	0.0355545	-/+	rs7305461	A	C	G2_G0	17	37307498	37307775	-
cg14628604	ENSG00000197728	RPS26	-0.578511	3.72666e-06	0.432515	0.00946109	4.99916	5.75794e-07	0.00509549	-/+	rs7305461	A	C	G2_G0	7	157647800	157648007	-
cg14704483	ENSG00000197728	RPS26	0.328053	0.0144808	-0.678133	7.59973e-06	-5.19093	2.09244e-07	0.00344702	+/-	rs7305461	A	C	G2_G0	19	56612299	56612743	-
cg14917244	ENSG00000197728	RPS26	-0.454647	0.000488355	0.400078	0.0172492	4.06929	4.71572e-05	0.0371839	-/+	rs7305461	A	C	G2_G0	8	27471954	27472523	-
cg14918442	ENSG00000197728	RPS26	0.408717	0.00194806	-0.435954	0.00884759	-4.01147	6.03413e-05	0.0423209	+/-	rs7305461	A	C	G2_G0	2	242760681	242760886	-
cg14982203	ENSG00000197728	RPS26	-0.312174	0.0203256	0.549111	0.000635352	4.18401	2.86416e-05	0.0299892	-/+	rs7305461	A	C	G2_G0	14	90085365	90085711	-
cg15006869	ENSG00000197728	RPS26	0.576443	4.11111e-06	-0.346873	0.0412039	-4.53537	5.75019e-06	0.0152717	+/-	rs7305461	A	C	G2_G0	22	49141049	49141361	-
cg15201417	ENSG00000197728	RPS26	-0.459669	0.000414753	0.405718	0.0156013	4.12751	3.66707e-05	0.0333688	-/+	rs7305461	A	C	G2_G0	11	66034751	66035054	-
cg15239888	ENSG00000197728	RPS26	0.502979	9.08895e-05	-0.318501	0.062218	-3.93122	8.45152e-05	0.0494751	+/0	rs7305461	A	C	G2_G0	19	7997534	7997789	-
cg15279413	ENSG00000197728	RPS26	0.438802	0.000804588	-0.468272	0.00455422	-4.35555	1.32735e-05	0.0219438	+/-	rs7305461	A	C	G2_G0	22	18957995	18958721	-
cg15301700	ENSG00000197728	RPS26	0.382065	0.00399614	-0.495394	0.00247904	-4.20893	2.5658e-05	0.0291959	+/-	rs7305461	A	C	G2_G0	8	145555342	145562310	-
cg15348972	ENSG00000197728	RPS26	-0.354804	0.00786188	0.503806	0.00203209	4.11842	3.81486e-05	0.0342311	-/+	rs7305461	A	C	G2_G0	12	4383193	4384405	-
cg15420634	ENSG00000197728	RPS26	0.33868	0.0114303	-0.504188	0.00201354	-4.03912	5.36513e-05	0.0398486	+/-	rs7305461	A	C	G2_G0	5	488250	488710	-
cg15466952	ENSG00000197728	RPS26	-0.609597	7.82233e-07	0.329419	0.0533084	4.67536	2.93444e-06	0.0110721	-/0	rs7305461	A	C	G2_G0	1	65885856	65886704	-
cg15502893	ENSG00000197728	RPS26	0.241006	0.0763077	-0.581813	0.000246384	-4.05485	5.01662e-05	0.038017	0/-	rs7305461	A	C	G2_G0	19	54960191	54960948	-
cg15518883	ENSG00000197728	RPS26	0.490963	0.000141355	-0.335585	0.0487449	-3.94535	7.96842e-05	0.0484159	+/-	rs7305461	A	C	G2_G0	9	35646744	35647265	-
cg15571405	ENSG00000197728	RPS26	-0.60498	9.96776e-07	0.29778	0.0823217	4.4866	7.23674e-06	0.0176594	-/0	rs7305461	A	C	G2_G0	7	130794689	130795032	-
cg15609734	ENSG00000197728	RPS26	-0.34114	0.0108089	0.540946	0.000793015	4.27665	1.89728e-05	0.0250111	-/+	rs7305461	A	C	G2_G0	10	17686097	17686335	-
cg15633096	ENSG00000197728	RPS26	0.470672	0.000287419	-0.478281	0.00365934	-4.59182	4.39398e-06	0.0130898	+/-	rs7305461	A	C	G2_G0	12	124272128	124272585	-
cg15740385	ENSG00000197728	RPS26	0.562464	7.8489e-06	-0.396332	0.0184222	-4.69879	2.61712e-06	0.0102266	+/-	rs7305461	A	C	G2_G0	17	80393470	80393752	-
cg15771432	ENSG00000197728	RPS26	0.316917	0.0184006	-0.531435	0.0010195	-4.09632	4.19761e-05	0.035279	+/-	rs7305461	A	C	G2_G0	7	157476886	157486719	-
cg15888087	ENSG00000197728	RPS26	0.386735	0.00353826	-0.496745	0.00240196	-4.24129	2.22238e-05	0.026747	+/-	rs7305461	A	C	G2_G0	5	134734096	134735261	-
cg15912732	ENSG00000197728	RPS26	-0.561089	8.35103e-06	0.659337	1.65063e-05	6.3471	2.19418e-10	4.03236e-05	-/+	rs7305461	A	C	G2_G0	14	105251401	105251617	-
cg15921012	ENSG00000197728	RPS26	0.431475	0.00100546	-0.450935	0.00655417	-4.21748	2.47045e-05	0.0283408	+/-	rs7305461	A	C	G2_G0	3	15919450	15919653	-
cg15939357	ENSG00000197728	RPS26	0.539184	2.16349e-05	-0.44914	0.00679875	-4.83635	1.32247e-06	0.00723468	+/-	rs7305461	A	C	G2_G0	19	44222858	44223943	-
cg16008138	ENSG00000197728	RPS26	0.391563	0.00311413	-0.47357	0.00405953	-4.1317	3.6009e-05	0.0333688	+/-	rs7305461	A	C	G2_G0	17	60885408	60885857	-
cg16108090	ENSG00000197728	RPS26	0.444788	0.000668168	-0.441446	0.00793803	-4.23808	2.25437e-05	0.0269955	+/-	rs7305461	A	C	G2_G0	10	38893386	38894333	-
cg16151362	ENSG00000197728	RPS26	-0.570229	5.50038e-06	0.308604	0.0712729	4.30331	1.68266e-05	0.0236562	-/0	rs7305461	A	C	G2_G0	6	167507434	167507730	-
cg16195157	ENSG00000197728	RPS26	0.392297	0.00305383	-0.437646	0.00855837	-3.93373	8.36389e-05	0.0494751	+/-	rs7305461	A	C	G2_G0	19	14628406	14629689	-
cg16356743	ENSG00000197728	RPS26	0.336572	0.011987	-0.530862	0.00103482	-4.19071	2.78082e-05	0.0299726	+/-	rs7305461	A	C	G2_G0	16	87251634	87251840	-
cg16373966	ENSG00000197728	RPS26	0.341052	0.0108307	-0.514812	0.00155457	-4.11492	3.87305e-05	0.0342938	+/-	rs7305461	A	C	G2_G0	5	139422076	139423150	-
cg16515974	ENSG00000197728	RPS26	-0.519947	4.73347e-05	0.360359	0.0334601	4.24412	2.19455e-05	0.0265406	-/+	rs7305461	A	C	G2_G0	6	31695894	31698245	-
cg16563171	ENSG00000197728	RPS26	0.364788	0.00617659	-0.521278	0.00132266	-4.27494	1.91189e-05	0.0250111	+/-	rs7305461	A	C	G2_G0	2	223155726	223156154	-
cg16597169	ENSG00000197728	RPS26	0.318964	0.017619	-0.511953	0.00166803	-3.98731	6.68265e-05	0.0447816	+/-	rs7305461	A	C	G2_G0	10	60094731	60095306	-
cg16785387	ENSG00000197728	RPS26	-0.528015	3.42835e-05	0.358339	0.0345378	4.28329	1.84146e-05	0.0246251	-/+	rs7305461	A	C	G2_G0	12	100594486	100594799	-
cg16788865	ENSG00000197728	RPS26	-0.44405	0.000683763	0.384623	0.0225261	3.92888	8.53407e-05	0.0494751	-/+	rs7305461	A	C	G2_G0	12	46776731	46777856	-
cg16837898	ENSG00000197728	RPS26	0.256897	0.0583118	-0.562875	0.000431573	-4.00488	6.20481e-05	0.0428006	0/-	rs7305461	A	C	G2_G0	20	3800761	3801546	-
cg16944405	ENSG00000197728	RPS26	0.41535	0.00161407	-0.442139	0.00782919	-4.08113	4.48165e-05	0.0361567	+/-	rs7305461	A	C	G2_G0	18	77487345	77487547	-
cg16954385	ENSG00000197728	RPS26	-0.512603	6.30452e-05	0.339141	0.0462586	4.09195	4.27766e-05	0.0355545	-/+	rs7305461	A	C	G2_G0	7	23245556	23246161	-
cg17013990	ENSG00000197728	RPS26	-0.534025	2.68148e-05	0.39838	0.0177728	4.5286	5.93768e-06	0.0155352	-/+	rs7305461	A	C	G2_G0	1	161087722	161088112	-
cg17250262	ENSG00000197728	RPS26	0.474467	0.000252536	-0.392125	0.0198184	-4.1398	3.47604e-05	0.0331388	+/-	rs7305461	A	C	G2_G0	2	30453566	30455655	-
cg17355153	ENSG00000197728	RPS26	0.428052	0.00111389	-0.513703	0.00159776	-4.5632	5.03796e-06	0.0139068	+/-	rs7305461	A	C	G2_G0	10	30347599	30348416	-
cg17356733	ENSG00000197728	RPS26	-0.487896	0.000157816	0.381614	0.023695	4.16257	3.1469e-05	0.0316981	-/+	rs7305461	A	C	G2_G0	21	34775437	34776493	-
cg17518710	ENSG00000197728	RPS26	-0.57695	4.01365e-06	0.345944	0.0417863	4.53405	5.78623e-06	0.0152717	-/+	rs7305461	A	C	G2_G0	11	113953620	113953839	-
cg17556421	ENSG00000197728	RPS26	0.328982	0.0141889	-0.6437	3.02425e-05	-4.92325	8.5117e-07	0.00656673	+/-	rs7305461	A	C	G2_G0	12	130908777	130909191	-
cg17561452	ENSG00000197728	RPS26	0.372326	0.00512242	-0.500168	0.00221592	-4.18664	2.8312e-05	0.0299892	+/-	rs7305461	A	C	G2_G0	16	84224731	84225085	-
cg17590486	ENSG00000197728	RPS26	0.341952	0.0106105	-0.481521	0.00340442	-3.92232	8.77014e-05	0.0497076	+/-	rs7305461	A	C	G2_G0	6	133985121	133985460	-
cg17677490	ENSG00000197728	RPS26	-0.259069	0.0561425	0.579931	0.000260905	4.12797	3.65985e-05	0.0333688	0/+	rs7305461	A	C	G2_G0	10	118608599	118609377	-
cg17711091	ENSG00000197728	RPS26	-0.297096	0.0276149	0.522055	0.00129694	3.94114	8.1096e-05	0.0488008	-/+	rs7305461	A	C	G2_G0	1	151965657	151966387	-
cg17734802	ENSG00000197728	RPS26	-0.405033	0.00215904	0.439645	0.00822712	4.01214	6.017e-05	0.0423209	-/+	rs7305461	A	C	G2_G0	1	54355354	54355656	-
cg17787876	ENSG00000197728	RPS26	-0.448227	0.000599597	0.434179	0.00915999	4.21718	2.47374e-05	0.0283408	-/+	rs7305461	A	C	G2_G0	1	156469617	156471060	-
cg17793621	ENSG00000197728	RPS26	0.437805	0.000829593	-0.521184	0.0013258	-4.6621	3.13007e-06	0.0111256	+/-	rs7305461	A	C	G2_G0	15	26107503	26108818	-
cg17864487	ENSG00000197728	RPS26	-0.319257	0.0175095	0.631491	4.74198e-05	4.78331	1.72428e-06	0.00840652	-/+	rs7305461	A	C	G2_G0	2	238643905	238644109	-
cg17893669	ENSG00000197728	RPS26	-0.429075	0.00108042	0.53503	0.000927952	4.69972	2.60523e-06	0.0102266	-/+	rs7305461	A	C	G2_G0	19	18771078	18771340	-
cg17924901	ENSG00000197728	RPS26	0.372685	0.00507643	-0.528183	0.00110909	-4.35803	1.31237e-05	0.0218161	+/-	rs7305461	A	C	G2_G0	4	3475058	3475360	-
cg17948846	ENSG00000197728	RPS26	0.262277	0.0530593	-0.661942	1.48718e-05	-4.73927	2.14493e-06	0.00957569	0/-	rs7305461	A	C	G2_G0	16	68118564	68119986	-
cg17965622	ENSG00000197728	RPS26	0.464372	0.000355112	-0.39088	0.020248	-4.07563	4.58899e-05	0.0366247	+/-	rs7305461	A	C	G2_G0	22	37603001	37603753	-
cg18007177	ENSG00000197728	RPS26	0.56101	8.38088e-06	-0.313906	0.0663018	-4.2691	1.96264e-05	0.0251287	+/0	rs7305461	A	C	G2_G0	4	9495305	9495506	-
cg18064706	ENSG00000197728	RPS26	-0.659028	4.49011e-08	0.499291	0.00226234	5.96163	2.49733e-09	0.000187851	-/+	rs7305461	A	C	G2_G0	7	157647800	157648007	-
cg18141888	ENSG00000197728	RPS26	0.415277	0.00161746	-0.604591	0.000119743	-5.08424	3.69102e-07	0.00427141	+/-	rs7305461	A	C	G2_G0	20	21485932	21496714	-
cg18205787	ENSG00000197728	RPS26	-0.43925	0.000793574	0.617124	7.85972e-05	5.30377	1.13433e-07	0.00243786	-/+	rs7305461	A	C	G2_G0	11	910677	911581	-
cg18266458	ENSG00000197728	RPS26	-0.471042	0.000283834	0.513558	0.00160348	4.80222	1.56916e-06	0.0078689	-/+	rs7305461	A	C	G2_G0	22	38610335	38610828	-
cg18276112	ENSG00000197728	RPS26	-0.345713	0.00973119	0.494862	0.00251001	4.01926	5.838e-05	0.0418085	-/+	rs7305461	A	C	G2_G0	7	4757802	4758037	-
cg18303423	ENSG00000197728	RPS26	0.170354	0.213694	-0.633376	4.42942e-05	-4.09056	4.30327e-05	0.0355572	0/-	rs7305461	A	C	G2_G0	10	734707	735606	-
cg18371428	ENSG00000197728	RPS26	0.393371	0.00296735	-0.460063	0.00542346	-4.06434	4.81683e-05	0.0374497	+/-	rs7305461	A	C	G2_G0	7	158198545	158198907	-
cg18481241	ENSG00000197728	RPS26	-0.377488	0.00449495	0.57908	0.000267714	4.70984	2.4791e-06	0.0102181	-/+	rs7305461	A	C	G2_G0	13	48892635	48893857	-
cg18549919	ENSG00000197728	RPS26	0.368974	0.00556983	-0.457992	0.00566411	-3.92561	8.6511e-05	0.0494861	+/-	rs7305461	A	C	G2_G0	8	41753340	41755250	-
cg18656024	ENSG00000197728	RPS26	-0.347629	0.00930805	0.515703	0.00152064	4.15353	3.27382e-05	0.0324515	-/+	rs7305461	A	C	G2_G0	3	48631882	48632901	-
cg18793512	ENSG00000197728	RPS26	0.386918	0.00352123	-0.480635	0.00347253	-4.14805	3.35319e-05	0.0325259	+/-	rs7305461	A	C	G2_G0	2	30453566	30455655	-
cg18817487	ENSG00000197728	RPS26	-0.498666	0.000106704	0.353231	0.0373901	4.07986	4.5063e-05	0.0361567	-/+	rs7305461	A	C	G2_G0	12	96389405	96389675	-
cg18947521	ENSG00000197728	RPS26	0.44834	0.000597449	-0.434005	0.009191	-4.21686	2.47725e-05	0.0283408	+/-	rs7305461	A	C	G2_G0	1	226249457	226251457	-
cg18975392	ENSG00000197728	RPS26	0.321088	0.016838	-0.514446	0.00156873	-4.01291	5.99756e-05	0.0423209	+/-	rs7305461	A	C	G2_G0	11	65624495	65628596	-
cg19023552	ENSG00000197728	RPS26	0.40188	0.00235551	-0.442557	0.00776407	-4.01148	6.03402e-05	0.0423209	+/-	rs7305461	A	C	G2_G0	19	41283880	41284276	-
cg19105690	ENSG00000197728	RPS26	0.401392	0.00238731	-0.486091	0.00307104	-4.25601	2.0811e-05	0.0256626	+/-	rs7305461	A	C	G2_G0	16	68278870	68279628	-
cg19241954	ENSG00000197728	RPS26	0.418403	0.00147833	-0.458266	0.00563181	-4.18761	2.81911e-05	0.0299726	+/-	rs7305461	A	C	G2_G0	1	208416489	208418016	-
cg19272617	ENSG00000197728	RPS26	-0.472398	0.000271043	0.371962	0.0277883	4.02285	5.74982e-05	0.0414314	-/+	rs7305461	A	C	G2_G0	20	46413742	46415507	-
cg19417180	ENSG00000197728	RPS26	0.409108	0.00192679	-0.436904	0.00868418	-4.01878	5.84991e-05	0.0418085	+/-	rs7305461	A	C	G2_G0	22	49883068	49883385	-
cg19457908	ENSG00000197728	RPS26	0.459082	0.000422808	-0.473827	0.00403679	-4.50037	6.78338e-06	0.0173388	+/-	rs7305461	A	C	G2_G0	2	241499582	241500785	-
cg19477361	ENSG00000197728	RPS26	0.49531	0.000120713	-0.352102	0.0380452	-4.05428	5.02879e-05	0.038017	+/-	rs7305461	A	C	G2_G0	19	2607725	2607967	-
cg19494000	ENSG00000197728	RPS26	0.401759	0.00236333	-0.450966	0.00654999	-4.0576	4.95804e-05	0.037959	+/-	rs7305461	A	C	G2_G0	9	136202804	136203247	-
cg19529645	ENSG00000197728	RPS26	0.342913	0.0103794	-0.513468	0.00160702	-4.11617	3.85212e-05	0.0342911	+/-	rs7305461	A	C	G2_G0	17	79196345	79197419	-
cg19548652	ENSG00000197728	RPS26	-0.345947	0.00967857	0.534859	0.000932145	4.26278	2.01898e-05	0.0254174	-/+	rs7305461	A	C	G2_G0	14	34419508	34420438	-
cg19628988	ENSG00000197728	RPS26	-0.442651	0.000714251	0.553142	0.000568299	4.88884	1.01434e-06	0.0069149	-/+	rs7305461	A	C	G2_G0	5	139040819	139041028	-
cg19651003	ENSG00000197728	RPS26	-0.546655	1.57547e-05	0.532859	0.00098234	5.37534	7.64401e-08	0.00229995	-/+	rs7305461	A	C	G2_G0	19	581325	581599	-
cg19810726	ENSG00000197728	RPS26	0.24875	0.0670541	-0.560362	0.000463735	-3.94981	7.82133e-05	0.0481248	0/-	rs7305461	A	C	G2_G0	10	1778784	1780018	-
cg19878884	ENSG00000197728	RPS26	0.36177	0.00664903	-0.495801	0.00245562	-4.1065	4.01707e-05	0.0347273	+/-	rs7305461	A	C	G2_G0	11	64084646	64086057	-
cg19933772	ENSG00000197728	RPS26	0.466138	0.000334813	-0.464752	0.00491097	-4.48853	7.1715e-06	0.0176594	+/-	rs7305461	A	C	G2_G0	5	133859942	133863428	-
cg20012309	ENSG00000197728	RPS26	0.221193	0.10461	-0.585512	0.000219939	-3.98666	6.70104e-05	0.0448051	0/-	rs7305461	A	C	G2_G0	17	1538415	1538851	-
cg20065520	ENSG00000197728	RPS26	0.473051	0.000265077	-0.49449	0.00253183	-4.69994	2.60233e-06	0.0102266	+/-	rs7305461	A	C	G2_G0	14	102025989	102031567	-
cg20108693	ENSG00000197728	RPS26	0.463115	0.000370238	-0.434776	0.00905389	-4.30409	1.67671e-05	0.0236562	+/-	rs7305461	A	C	G2_G0	8	143820468	143821310	-
cg20189761	ENSG00000197728	RPS26	0.541248	1.98344e-05	-0.484721	0.00316789	-5.0519	4.37446e-07	0.00453862	+/-	rs7305461	A	C	G2_G0	8	86573421	86575248	-
cg20228495	ENSG00000197728	RPS26	0.424668	0.00123133	-0.409982	0.0144448	-3.95659	7.60281e-05	0.0475578	+/-	rs7305461	A	C	G2_G0	2	74942324	74942815	-
cg20278790	ENSG00000197728	RPS26	-0.431175	0.00101455	0.433141	0.00934678	4.11741	3.83153e-05	0.0342311	-/+	rs7305461	A	C	G2_G0	20	57581902	57582595	-
cg20280925	ENSG00000197728	RPS26	0.637077	1.70046e-07	-0.390601	0.0203454	-5.1885	2.11998e-07	0.00344702	+/-	rs7305461	A	C	G2_G0	18	77585913	77586856	-
cg20283771	ENSG00000197728	RPS26	0.435002	0.000903721	-0.468884	0.00449461	-4.33813	1.43698e-05	0.0222699	+/-	rs7305461	A	C	G2_G0	16	88943427	88943669	-
cg20441048	ENSG00000197728	RPS26	0.483179	0.000186562	-0.357083	0.0352224	-4.00866	6.10654e-05	0.0425314	+/-	rs7305461	A	C	G2_G0	5	6448753	6449629	-
cg20502376	ENSG00000197728	RPS26	0.263114	0.0522784	-0.55486	0.000541679	-3.98269	6.81409e-05	0.0451595	0/-	rs7305461	A	C	G2_G0	7	4153645	4153898	-
cg20547131	ENSG00000197728	RPS26	0.438344	0.000815994	-0.512664	0.00163914	-4.61332	3.96295e-06	0.0123	+/-	rs7305461	A	C	G2_G0	14	101531643	101532384	-
cg20757299	ENSG00000197728	RPS26	-0.361919	0.00662503	0.465008	0.00488423	3.92905	8.52833e-05	0.0494751	-/+	rs7305461	A	C	G2_G0	2	38152131	38152885	-
cg20831413	ENSG00000197728	RPS26	-0.401926	0.00235251	0.441289	0.00796291	4.00471	6.20945e-05	0.0428006	-/+	rs7305461	A	C	G2_G0	11	72463092	72463717	-
cg20884776	ENSG00000197728	RPS26	0.470564	0.000288477	-0.394558	0.0190006	-4.13025	3.62372e-05	0.0333688	+/-	rs7305461	A	C	G2_G0	12	49208205	49209439	-
cg20888499	ENSG00000197728	RPS26	0.454417	0.000491991	-0.38768	0.0213878	-4.00268	6.26282e-05	0.0428267	+/-	rs7305461	A	C	G2_G0	2	426472	427581	-
cg20915212	ENSG00000197728	RPS26	0.390624	0.00319289	-0.454094	0.00614194	-4.01631	5.91158e-05	0.0420495	+/-	rs7305461	A	C	G2_G0	16	2347282	2347636	-
cg20942198	ENSG00000197728	RPS26	0.361698	0.00666067	-0.466885	0.00469201	-3.93859	8.19627e-05	0.0492239	+/-	rs7305461	A	C	G2_G0	3	196014248	196015104	-
cg21001667	ENSG00000197728	RPS26	-0.43357	0.000943855	0.396072	0.0185062	3.93123	8.4512e-05	0.0494751	-/+	rs7305461	A	C	G2_G0	20	32950984	32951969	-
cg21069019	ENSG00000197728	RPS26	0.645552	1.02986e-07	-0.143369	0.411283	-4.05911	4.92596e-05	0.0378178	+/0	rs7305461	A	C	G2_G0	2	6635949	6636160	-
cg21107044	ENSG00000197728	RPS26	-0.476839	0.000232737	0.367713	0.0297657	4.02646	5.66237e-05	0.0413522	-/+	rs7305461	A	C	G2_G0	13	114803616	114803852	-
cg21340621	ENSG00000197728	RPS26	-0.403228	0.00226968	0.42524	0.0108791	3.92368	8.72078e-05	0.0496957	-/+	rs7305461	A	C	G2_G0	12	122018170	122018457	-
cg21350697	ENSG00000197728	RPS26	-0.331412	0.0134489	0.512851	0.00163162	4.05469	5.02002e-05	0.038017	-/+	rs7305461	A	C	G2_G0	10	134145177	134146025	-
cg21393387	ENSG00000197728	RPS26	0.496964	0.000113609	-0.507411	0.0018632	-4.91591	8.83694e-07	0.00664721	+/-	rs7305461	A	C	G2_G0	8	143645072	143645673	-
cg21422672	ENSG00000197728	RPS26	0.474801	0.000249655	-0.399447	0.0174423	-4.18037	2.91038e-05	0.0299892	+/-	rs7305461	A	C	G2_G0	21	46876168	46876752	-
cg21566177	ENSG00000197728	RPS26	-0.438042	0.000823598	0.472731	0.00413462	4.37685	1.20409e-05	0.0210634	-/+	rs7305461	A	C	G2_G0	5	173314931	173315979	-
cg21582611	ENSG00000197728	RPS26	0.327965	0.0145087	-0.505038	0.00197294	-3.99054	6.59222e-05	0.0443733	+/-	rs7305461	A	C	G2_G0	13	114056100	114056577	-
cg21602257	ENSG00000197728	RPS26	-0.424529	0.00123638	0.472841	0.00412474	4.30358	1.68058e-05	0.0236562	-/+	rs7305461	A	C	G2_G0	20	44539729	44540099	-
cg21618418	ENSG00000197728	RPS26	0.465749	0.000339191	-0.360785	0.0332364	-3.92745	8.58522e-05	0.0494861	+/-	rs7305461	A	C	G2_G0	18	77590828	77591698	-
cg21680896	ENSG00000197728	RPS26	0.428005	0.00111546	-0.448003	0.00695772	-4.18219	2.88716e-05	0.0299892	+/-	rs7305461	A	C	G2_G0	1	16860873	16862296	-
cg21749538	ENSG00000197728	RPS26	0.432955	0.00096159	-0.452229	0.00638254	-4.23281	2.30784e-05	0.0273382	+/-	rs7305461	A	C	G2_G0	20	43588720	43589230	-
cg21755257	ENSG00000197728	RPS26	0.258041	0.0571614	-0.54987	0.000622207	-3.9265	8.61907e-05	0.0494861	0/-	rs7305461	A	C	G2_G0	18	23806283	23807093	-
cg21852792	ENSG00000197728	RPS26	-0.523479	4.11419e-05	0.472329	0.00417105	4.86998	1.1161e-06	0.0069149	-/+	rs7305461	A	C	G2_G0	2	71680558	71681276	-
cg22014112	ENSG00000197728	RPS26	0.545081	1.68541e-05	-0.492784	0.00263414	-5.12324	3.00324e-07	0.00379239	+/-	rs7305461	A	C	G2_G0	6	138187825	138189141	-
cg22083166	ENSG00000197728	RPS26	0.463824	0.000361643	-0.507528	0.00185794	-4.72481	2.30331e-06	0.00976096	+/-	rs7305461	A	C	G2_G0	17	19140307	19141648	-
cg22093306	ENSG00000197728	RPS26	-0.351441	0.00851341	0.561469	0.000449314	4.45997	8.19718e-06	0.0183365	-/+	rs7305461	A	C	G2_G0	15	89942592	89943853	-
cg22112133	ENSG00000197728	RPS26	0.379103	0.00431296	-0.510832	0.00171444	-4.28552	1.82312e-05	0.0246251	+/-	rs7305461	A	C	G2_G0	3	13895991	13896305	-
cg22144162	ENSG00000197728	RPS26	0.469516	0.000298882	-0.413243	0.0136099	-4.22365	2.40381e-05	0.0280336	+/-	rs7305461	A	C	G2_G0	16	16457353	16461615	-
cg22151985	ENSG00000197728	RPS26	0.398123	0.00261025	-0.444701	0.00743766	-4.00345	6.2426e-05	0.0428267	+/-	rs7305461	A	C	G2_G0	19	5222662	5223351	-
cg22160883	ENSG00000197728	RPS26	0.373638	0.00495607	-0.461374	0.00527581	-3.96877	7.22458e-05	0.0465472	+/-	rs7305461	A	C	G2_G0	5	138609320	138609851	-
cg22234930	ENSG00000197728	RPS26	-0.444814	0.000667621	0.485874	0.00308626	4.49023	7.11476e-06	0.0176594	-/+	rs7305461	A	C	G2_G0	15	72522131	72524238	-
cg22286640	ENSG00000197728	RPS26	-0.488324	0.000155415	0.447973	0.00696199	4.52209	6.12327e-06	0.0158827	-/+	rs7305461	A	C	G2_G0	8	67025345	67025599	-
cg22304662	ENSG00000197728	RPS26	-0.471275	0.000281594	0.404738	0.0158778	4.18824	2.81127e-05	0.0299726	-/+	rs7305461	A	C	G2_G0	3	42695528	42696575	-
cg22388948	ENSG00000197728	RPS26	-0.393636	0.00294634	0.603054	0.000125933	4.95831	7.11101e-07	0.00594328	-/+	rs7305461	A	C	G2_G0	6	82461133	82463805	-
cg22550229	ENSG00000197728	RPS26	-0.326547	0.014965	0.579672	0.000262953	4.45492	8.39254e-06	0.0183365	-/+	rs7305461	A	C	G2_G0	18	13136596	13137564	-
cg22564317	ENSG00000197728	RPS26	0.475044	0.000247587	-0.351847	0.038195	-3.935	8.31957e-05	0.0494751	+/-	rs7305461	A	C	G2_G0	10	89621772	89624128	-
cg22673269	ENSG00000197728	RPS26	-0.35879	0.00714628	0.47778	0.00370026	3.98613	6.71606e-05	0.0448059	-/+	rs7305461	A	C	G2_G0	2	5846856	5847561	-
cg22820316	ENSG00000197728	RPS26	0.391199	0.00314449	-0.447723	0.00699742	-3.98374	6.78394e-05	0.045059	+/-	rs7305461	A	C	G2_G0	1	119531991	119532196	-
cg22846876	ENSG00000197728	RPS26	0.416473	0.0015629	-0.473629	0.00405432	-4.26455	2.00307e-05	0.0253366	+/-	rs7305461	A	C	G2_G0	19	38956756	38957017	-
cg22860534	ENSG00000197728	RPS26	0.508186	7.46723e-05	-0.376621	0.0257452	-4.25672	2.07447e-05	0.0256626	+/-	rs7305461	A	C	G2_G0	11	68816341	68816951	-
cg23281075	ENSG00000197728	RPS26	0.436834	0.000854635	-0.485419	0.00311821	-4.4435	8.85085e-06	0.0185994	+/-	rs7305461	A	C	G2_G0	1	31538412	31538938	-
cg23301378	ENSG00000197728	RPS26	-0.241015	0.0762967	0.586933	0.000210478	4.0895	4.3231e-05	0.0355572	0/+	rs7305461	A	C	G2_G0	7	3340354	3341216	-
cg23404711	ENSG00000197728	RPS26	-0.26204	0.053283	0.603313	0.000124874	4.30229	1.69038e-05	0.0236562	0/+	rs7305461	A	C	G2_G0	14	75743683	75746798	-
cg23437684	ENSG00000197728	RPS26	0.391631	0.0031085	-0.510282	0.00173766	-4.34769	1.37579e-05	0.0219882	+/-	rs7305461	A	C	G2_G0	19	55912810	55913098	-
cg23453622	ENSG00000197728	RPS26	0.335152	0.012375	-0.527833	0.00111915	-4.16486	3.11549e-05	0.0315622	+/-	rs7305461	A	C	G2_G0	17	79884679	79887084	-
cg23466623	ENSG00000197728	RPS26	0.467026	0.000325008	-0.457559	0.00571556	-4.45292	8.47099e-06	0.0183365	+/-	rs7305461	A	C	G2_G0	2	111981875	111982335	-
cg23714091	ENSG00000197728	RPS26	-0.448552	0.000593451	0.478249	0.00366194	4.4668	7.93974e-06	0.0183365	-/+	rs7305461	A	C	G2_G0	1	154580380	154580797	-
cg23795623	ENSG00000197728	RPS26	0.372829	0.00505804	-0.498711	0.00229352	-4.1806	2.90746e-05	0.0299892	+/-	rs7305461	A	C	G2_G0	13	111267780	111268778	-
cg23895055	ENSG00000197728	RPS26	0.424822	0.00122573	-0.6026	0.00012782	-5.12188	3.02501e-07	0.00379239	+/-	rs7305461	A	C	G2_G0	2	122494108	122494494	-
cg24049629	ENSG00000197728	RPS26	-0.347662	0.00930086	0.483099	0.00328593	3.96032	7.48505e-05	0.0475132	-/+	rs7305461	A	C	G2_G0	3	50377803	50378540	-
cg24088250	ENSG00000197728	RPS26	0.551773	1.2622e-05	-0.327279	0.0549698	-4.27589	1.90376e-05	0.0250111	+/0	rs7305461	A	C	G2_G0	17	75251958	75252180	-
cg24112097	ENSG00000197728	RPS26	0.376439	0.00461659	-0.462212	0.00518321	-3.98802	6.66276e-05	0.044748	+/-	rs7305461	A	C	G2_G0	22	50195822	50196385	-
cg24132632	ENSG00000197728	RPS26	0.368441	0.00564417	-0.464003	0.00499	-3.95683	7.59509e-05	0.0475578	+/-	rs7305461	A	C	G2_G0	13	114875198	114875418	-
cg24144440	ENSG00000197728	RPS26	0.353729	0.00806528	-0.541218	0.000787257	-4.34208	1.41139e-05	0.0222699	+/-	rs7305461	A	C	G2_G0	1	119526782	119527192	-
cg24186711	ENSG00000197728	RPS26	0.493829	0.000127415	-0.427315	0.0104575	-4.44063	8.96948e-06	0.0186122	+/-	rs7305461	A	C	G2_G0	6	26863458	26863776	-
cg24207009	ENSG00000197728	RPS26	-0.582711	3.04641e-06	0.25504	0.139242	4.12746	3.66795e-05	0.0333688	-/0	rs7305461	A	C	G2_G0	17	76037074	76037323	-
cg24301038	ENSG00000197728	RPS26	0.467805	0.000316617	-0.396313	0.0184285	-4.12376	3.72734e-05	0.0336785	+/-	rs7305461	A	C	G2_G0	18	76308229	76308578	-
cg24303814	ENSG00000197728	RPS26	0.478385	0.000220607	-0.427014	0.0105177	-4.34899	1.36767e-05	0.0219882	+/-	rs7305461	A	C	G2_G0	19	10443688	10446022	-
cg24314564	ENSG00000197728	RPS26	-0.42342	0.00127733	0.451605	0.00646477	4.17737	2.94905e-05	0.030181	-/+	rs7305461	A	C	G2_G0	3	188665275	188665552	-
cg24323958	ENSG00000197728	RPS26	-0.54832	1.46642e-05	0.306782	0.0730473	4.15243	3.28966e-05	0.0324515	-/0	rs7305461	A	C	G2_G0	1	108742400	108743201	-
cg24341911	ENSG00000197728	RPS26	-0.61546	5.71775e-07	0.347797	0.0406307	4.80952	1.51295e-06	0.00784863	-/+	rs7305461	A	C	G2_G0	21	40684370	40686324	-
cg24427302	ENSG00000197728	RPS26	0.421835	0.00133801	-0.45658	0.00583332	-4.19667	2.70868e-05	0.0296362	+/-	rs7305461	A	C	G2_G0	17	73583838	73586337	-
cg24437535	ENSG00000197728	RPS26	-0.335126	0.0123821	0.533209	0.000973374	4.19803	2.69247e-05	0.0295664	-/+	rs7305461	A	C	G2_G0	1	150121695	150123078	-
cg24471268	ENSG00000197728	RPS26	0.496259	0.00011659	-0.426998	0.010521	-4.45324	8.45857e-06	0.0183365	+/-	rs7305461	A	C	G2_G0	12	6982319	6982936	-
cg24525340	ENSG00000197728	RPS26	0.413732	0.00169044	-0.491295	0.00272639	-4.3523	1.34717e-05	0.021972	+/-	rs7305461	A	C	G2_G0	1	1875617	1875877	-
cg24536529	ENSG00000197728	RPS26	0.346285	0.0096031	-0.515822	0.00151617	-4.14745	3.36195e-05	0.0325259	+/-	rs7305461	A	C	G2_G0	16	67681975	67683924	-
cg24554059	ENSG00000197728	RPS26	0.439487	0.000787805	-0.392504	0.019689	-3.94496	7.98128e-05	0.0484159	+/-	rs7305461	A	C	G2_G0	6	166795368	166797301	-
cg24621437	ENSG00000197728	RPS26	-0.450212	0.000562974	0.429564	0.0100161	4.20301	2.63394e-05	0.0293521	-/+	rs7305461	A	C	G2_G0	10	108923780	108924805	-
cg24628744	ENSG00000197728	RPS26	-0.562493	7.83857e-06	0.486276	0.00305822	5.19693	2.02603e-07	0.00344702	-/+	rs7305461	A	C	G2_G0	5	134734096	134735261	-
cg24652919	ENSG00000197728	RPS26	-0.56859	5.9336e-06	0.420542	0.0118874	4.86821	1.12612e-06	0.0069149	-/+	rs7305461	A	C	G2_G0	16	3073686	3074443	-
cg24657816	ENSG00000197728	RPS26	0.408142	0.00197975	-0.505756	0.00193913	-4.40802	1.04321e-05	0.0195409	+/-	rs7305461	A	C	G2_G0	4	1137998	1139821	-
cg24688690	ENSG00000197728	RPS26	0.341395	0.0107464	-0.507393	0.00186403	-4.07195	4.66213e-05	0.0370284	+/-	rs7305461	A	C	G2_G0	5	343449	344535	-
cg24706505	ENSG00000197728	RPS26	-0.41727	0.00152749	0.568044	0.000371595	4.84696	1.25368e-06	0.00698538	-/+	rs7305461	A	C	G2_G0	19	13208343	13210525	-
cg24839718	ENSG00000197728	RPS26	0.473799	0.000258382	-0.381157	0.0238771	-4.07857	4.53137e-05	0.036261	+/-	rs7305461	A	C	G2_G0	19	37568952	37569549	-
cg24849267	ENSG00000197728	RPS26	0.444563	0.000672887	-0.514905	0.001551	-4.66125	3.143e-06	0.0111256	+/-	rs7305461	A	C	G2_G0	2	172373817	172374199	-
cg24997944	ENSG00000197728	RPS26	0.180446	0.187392	-0.696075	3.43441e-06	-4.63812	3.51593e-06	0.0116249	0/-	rs7305461	A	C	G2_G0	3	19189688	19190100	-
cg25025455	ENSG00000197728	RPS26	0.411508	0.00180068	-0.578203	0.000274897	-4.88334	1.04306e-06	0.0069149	+/-	rs7305461	A	C	G2_G0	3	134204520	134205439	-
cg25036284	ENSG00000197728	RPS26	-0.516817	5.35275e-05	0.302645	0.0772028	3.93635	8.27317e-05	0.04939	-/0	rs7305461	A	C	G2_G0	2	26401695	26402099	-
cg25101396	ENSG00000197728	RPS26	-0.45817	0.000435603	0.413811	0.0134689	4.16234	3.14997e-05	0.0316981	-/+	rs7305461	A	C	G2_G0	2	27346380	27346766	-
cg25218905	ENSG00000197728	RPS26	0.341499	0.0107209	-0.506634	0.00189854	-4.06793	4.74333e-05	0.0372582	+/-	rs7305461	A	C	G2_G0	12	92538710	92540333	-
cg25278298	ENSG00000197728	RPS26	0.484744	0.000176533	-0.514516	0.00156601	-4.88705	1.02357e-06	0.0069149	+/-	rs7305461	A	C	G2_G0	4	1303490	1303835	-
cg25344401	ENSG00000197728	RPS26	-0.507444	7.68075e-05	0.443237	0.00765921	4.60894	4.04724e-06	0.0123005	-/+	rs7305461	A	C	G2_G0	7	4757802	4758037	-
cg25360059	ENSG00000197728	RPS26	0.365337	0.00609389	-0.501761	0.0021337	-4.1601	3.18111e-05	0.0317988	+/-	rs7305461	A	C	G2_G0	21	44037276	44037478	-
cg25361621	ENSG00000197728	RPS26	-0.277455	0.0402809	0.595609	0.000160191	4.32277	1.54082e-05	0.023065	-/+	rs7305461	A	C	G2_G0	18	57026065	57026769	-
cg25403974	ENSG00000197728	RPS26	0.584354	2.8133e-06	-0.257322	0.135617	-4.14942	3.33322e-05	0.0324566	+/0	rs7305461	A	C	G2_G0	7	150104704	150105530	-
cg25459800	ENSG00000197728	RPS26	0.491804	0.000137128	-0.426105	0.0107017	-4.42215	9.77254e-06	0.0192183	+/-	rs7305461	A	C	G2_G0	8	143580769	143580975	-
cg25477769	ENSG00000197728	RPS26	0.316122	0.0187119	-0.505233	0.00196368	-3.9329	8.39269e-05	0.0494751	+/-	rs7305461	A	C	G2_G0	12	121416485	121416817	-
cg25586361	ENSG00000197728	RPS26	0.401557	0.00237647	-0.427271	0.0104663	-3.92585	8.6423e-05	0.0494861	+/-	rs7305461	A	C	G2_G0	11	32454874	32457311	-
cg25652821	ENSG00000197728	RPS26	-0.441726	0.000735084	0.392068	0.0198379	3.95504	7.65233e-05	0.0475578	-/+	rs7305461	A	C	G2_G0	10	81002109	81003687	-
cg25692139	ENSG00000197728	RPS26	-0.540339	2.06094e-05	0.290545	0.0904161	4.0226	5.75583e-05	0.0414314	-/0	rs7305461	A	C	G2_G0	17	79259282	79259537	-
cg25747468	ENSG00000197728	RPS26	-0.342701	0.0104302	0.489848	0.00281866	3.9746	7.04987e-05	0.0462132	-/+	rs7305461	A	C	G2_G0	12	22093954	22095357	-
cg25893831	ENSG00000197728	RPS26	0.408932	0.00193636	-0.470783	0.0043136	-4.20779	2.57875e-05	0.0291959	+/-	rs7305461	A	C	G2_G0	1	32800859	32802229	-
cg25906705	ENSG00000197728	RPS26	0.355311	0.00776769	-0.506466	0.00190624	-4.13689	3.52044e-05	0.0331388	+/-	rs7305461	A	C	G2_G0	20	9048958	9050018	-
cg25974903	ENSG00000197728	RPS26	0.359753	0.00698216	-0.526024	0.00117234	-4.27825	1.88365e-05	0.0249674	+/-	rs7305461	A	C	G2_G0	1	65210282	65211238	-
cg26006870	ENSG00000197728	RPS26	0.344511	0.0100051	-0.515514	0.00152779	-4.13662	3.52461e-05	0.0331388	+/-	rs7305461	A	C	G2_G0	8	11559596	11562956	-
cg26091247	ENSG00000197728	RPS26	0.409521	0.00190452	-0.472533	0.00415249	-4.22096	2.4326e-05	0.0282598	+/-	rs7305461	A	C	G2_G0	11	118781060	118781732	-
cg26099837	ENSG00000197728	RPS26	-0.304449	0.0238252	0.651649	2.2326e-05	4.86282	1.15726e-06	0.00696398	-/+	rs7305461	A	C	G2_G0	14	105251401	105251617	-
cg26171454	ENSG00000197728	RPS26	0.36738	0.00579442	-0.466559	0.004725	-3.96589	7.31219e-05	0.0468109	+/-	rs7305461	A	C	G2_G0	8	12522621	12523226	-
cg26202886	ENSG00000197728	RPS26	-0.52527	3.82954e-05	0.494768	0.00251551	5.01134	5.40522e-07	0.00508298	-/+	rs7305461	A	C	G2_G0	2	220117937	220119334	-
cg26239850	ENSG00000197728	RPS26	-0.401688	0.00236796	0.504636	0.00199203	4.36697	1.25982e-05	0.0214157	-/+	rs7305461	A	C	G2_G0	11	44978615	44979030	-
cg26246680	ENSG00000197728	RPS26	0.378394	0.00439208	-0.472903	0.0041191	-4.05906	4.92702e-05	0.0378178	+/-	rs7305461	A	C	G2_G0	11	63852803	63853082	-
cg26249873	ENSG00000197728	RPS26	-0.331065	0.0135526	0.495165	0.00249235	3.94742	7.89973e-05	0.0484093	-/+	rs7305461	A	C	G2_G0	10	25463756	25465639	-
cg26275543	ENSG00000197728	RPS26	-0.360403	0.00687332	0.493827	0.00257117	4.08787	4.35361e-05	0.0356929	-/+	rs7305461	A	C	G2_G0	7	130130739	130133111	-
cg26478401	ENSG00000197728	RPS26	-0.502732	9.17342e-05	0.367058	0.0300804	4.17473	2.98345e-05	0.0303684	-/+	rs7305461	A	C	G2_G0	10	90750293	90751108	-
cg26495303	ENSG00000197728	RPS26	0.322734	0.0162533	-0.540529	0.00080192	-4.18196	2.89012e-05	0.0299892	+/-	rs7305461	A	C	G2_G0	10	119293917	119297675	-
cg26571760	ENSG00000197728	RPS26	0.402698	0.00230309	-0.473271	0.00408614	-4.18882	2.80404e-05	0.0299726	+/-	rs7305461	A	C	G2_G0	4	148538449	148538718	-
cg26621778	ENSG00000197728	RPS26	0.475022	0.000247775	-0.513164	0.00161911	-4.82266	1.41658e-06	0.00761117	+/-	rs7305461	A	C	G2_G0	16	979422	979663	-
cg26659349	ENSG00000197728	RPS26	0.476777	0.000233234	-0.353871	0.0370227	-3.95527	7.64485e-05	0.0475578	+/-	rs7305461	A	C	G2_G0	7	94139031	94139949	-
cg26797811	ENSG00000197728	RPS26	0.422138	0.00132623	-0.415302	0.013104	-3.9714	7.14505e-05	0.046533	+/-	rs7305461	A	C	G2_G0	16	33817053	33817993	-
cg26808810	ENSG00000197728	RPS26	0.443089	0.000704595	-0.452594	0.0063348	-4.29067	1.78133e-05	0.0244833	+/-	rs7305461	A	C	G2_G0	16	3284639	3285511	-
cg26846864	ENSG00000197728	RPS26	-0.310269	0.0211452	0.558019	0.000495613	4.23179	2.31841e-05	0.0273557	-/+	rs7305461	A	C	G2_G0	16	3304351	3304696	-
cg26847503	ENSG00000197728	RPS26	0.418458	0.001476	-0.483819	0.00323307	-4.33409	1.46366e-05	0.0222699	+/-	rs7305461	A	C	G2_G0	7	143058917	143060156	-
cg26857408	ENSG00000197728	RPS26	0.396472	0.00272974	-0.515413	0.00153162	-4.40418	1.06183e-05	0.0197214	+/-	rs7305461	A	C	G2_G0	17	42287692	42288392	-
cg26884570	ENSG00000197728	RPS26	0.402644	0.0023065	-0.449627	0.00673162	-4.05482	5.01734e-05	0.038017	+/-	rs7305461	A	C	G2_G0	10	13203436	13203790	-
cg27086904	ENSG00000197728	RPS26	-0.479133	0.00021495	0.433516	0.00927899	4.38882	1.1397e-05	0.0203081	-/+	rs7305461	A	C	G2_G0	14	24583268	24584243	-
cg27142147	ENSG00000197728	RPS26	0.419565	0.00142943	-0.523317	0.00125611	-4.57568	4.74669e-06	0.0136019	+/-	rs7305461	A	C	G2_G0	13	115000148	115000874	-
cg27150417	ENSG00000197728	RPS26	-0.520225	4.68164e-05	0.298462	0.081589	3.93663	8.26342e-05	0.04939	-/0	rs7305461	A	C	G2_G0	20	44462383	44463169	-
cg27222644	ENSG00000197728	RPS26	-0.393582	0.00295064	0.444935	0.00740274	3.98078	6.86904e-05	0.0453777	-/+	rs7305461	A	C	G2_G0	7	159773	160039	-
cg27231075	ENSG00000197728	RPS26	0.280824	0.0378195	-0.582915	0.000238228	-4.25247	2.11423e-05	0.0258591	+/-	rs7305461	A	C	G2_G0	4	44728033	44728719	-
cg27234648	ENSG00000197728	RPS26	0.401533	0.00237804	-0.44578	0.00727786	-4.0275	5.63722e-05	0.0412687	+/-	rs7305461	A	C	G2_G0	15	91072689	91073976	-
cg27365701	ENSG00000197728	RPS26	-0.574721	4.45918e-06	0.368804	0.0292473	4.63586	3.5545e-06	0.0116249	-/+	rs7305461	A	C	G2_G0	12	89745168	89748144	-
cg27409802	ENSG00000197728	RPS26	-0.50222	9.35065e-05	0.53195	0.00100593	5.09674	3.45561e-07	0.00415893	-/+	rs7305461	A	C	G2_G0	3	188665275	188665552	-
cg27417609	ENSG00000197728	RPS26	0.332256	0.0131998	-0.496678	0.00240574	-3.96231	7.42282e-05	0.0473178	+/-	rs7305461	A	C	G2_G0	16	68676450	68676843	-
cg27424447	ENSG00000197728	RPS26	0.512732	6.27317e-05	-0.556713	0.00051422	-5.31641	1.05837e-07	0.00243786	+/-	rs7305461	A	C	G2_G0	15	95388001	95388438	-
cg27553745	ENSG00000197728	RPS26	-0.32435	0.0156962	0.503133	0.00206502	3.96117	7.4582e-05	0.0474429	-/+	rs7305461	A	C	G2_G0	12	56101212	56101600	-
cg27573806	ENSG00000197728	RPS26	0.416535	0.00156012	-0.544373	0.000723051	-4.69043	2.72632e-06	0.0105167	+/-	rs7305461	A	C	G2_G0	6	31774475	31774862	-
cg27659109	ENSG00000197728	RPS26	0.46044	0.000404396	-0.434887	0.00903414	-4.28957	1.79017e-05	0.0244833	+/-	rs7305461	A	C	G2_G0	19	3505820	3506770	-
ch.10.983355R	ENSG00000197728	RPS26	0.505873	8.15145e-05	-0.384648	0.0225166	-4.28465	1.83028e-05	0.0246251	+/-	rs7305461	A	C	G2_G0	10	43133523	43134150	-
cg00000807	ENSG00000197728	RPS26	0.419779	0.00142057	-0.215506	0.0462881	-3.76777	0.000164713	0.0486161	+/-	rs7305461	A	C	G2_G1	2	23913308	23913569	-
cg00009196	ENSG00000197728	RPS26	-0.387735	0.00344644	0.292789	0.0062246	4.01872	5.85148e-05	0.0330399	-/+	rs7305461	A	C	G2_G1	20	19955536	19956034	-
cg00024404	ENSG00000197728	RPS26	0.454315	0.000493606	-0.240168	0.0259244	-4.1563	3.23446e-05	0.0263069	+/-	rs7305461	A	C	G2_G1	5	79551369	79552294	-
cg00044505	ENSG00000197728	RPS26	-0.439535	0.000786632	0.191805	0.0768659	3.76496	0.000166578	0.0486597	-/0	rs7305461	A	C	G2_G1	8	48649766	48651653	-
cg00076195	ENSG00000197728	RPS26	-0.460591	0.000402399	0.301112	0.00484389	4.57316	4.80419e-06	0.0119976	-/+	rs7305461	A	C	G2_G1	5	140892913	140893189	-
cg00078194	ENSG00000197728	RPS26	0.343016	0.010355	-0.317451	0.00289867	-3.88059	0.000104202	0.0408885	+/-	rs7305461	A	C	G2_G1	11	46402624	46404139	-
cg00099766	ENSG00000197728	RPS26	-0.509494	7.10385e-05	0.174535	0.107999	4.17501	2.97972e-05	0.0249737	-/0	rs7305461	A	C	G2_G1	6	90120874	90122370	-
cg00123094	ENSG00000197728	RPS26	0.277182	0.0404858	-0.374192	0.000386411	-3.8331	0.00012654	0.0446055	+/-	rs7305461	A	C	G2_G1	16	1660054	1665095	-
cg00157439	ENSG00000197728	RPS26	0.422812	0.00130033	-0.261432	0.015041	-4.06401	4.82358e-05	0.0305479	+/-	rs7305461	A	C	G2_G1	6	168936452	168936664	-
cg00162046	ENSG00000197728	RPS26	-0.413134	0.00171948	0.229412	0.0336053	3.80504	0.000141784	0.0462695	-/+	rs7305461	A	C	G2_G1	22	20008347	20009100	-
cg00188748	ENSG00000197728	RPS26	-0.412198	0.00176583	0.333732	0.00168853	4.44015	8.98976e-06	0.0150467	-/+	rs7305461	A	C	G2_G1	9	130564863	130565566	-
cg00203291	ENSG00000197728	RPS26	0.265405	0.0501876	-0.454963	1.07799e-05	-4.31336	1.60793e-05	0.0193521	0/-	rs7305461	A	C	G2_G1	15	37179516	37179782	-
cg00231920	ENSG00000197728	RPS26	0.335566	0.0122609	-0.311835	0.00346927	-3.79774	0.000146019	0.0467045	+/-	rs7305461	A	C	G2_G1	20	2820509	2821911	-
cg00246366	ENSG00000197728	RPS26	0.367062	0.00584024	-0.277069	0.00980564	-3.78567	0.000153296	0.0473558	+/-	rs7305461	A	C	G2_G1	16	4321258	4321505	-
cg00246817	ENSG00000197728	RPS26	0.521491	4.45279e-05	-0.15282	0.160102	-4.14123	3.45442e-05	0.0267938	+/0	rs7305461	A	C	G2_G1	9	123690771	123691675	-
cg00250123	ENSG00000197728	RPS26	0.40551	0.00213065	-0.257778	0.0165658	-3.92377	8.71736e-05	0.0387802	+/-	rs7305461	A	C	G2_G1	4	69048062	69048437	-
cg00266592	ENSG00000197728	RPS26	-0.407249	0.00202984	0.231588	0.0319136	3.77802	0.00015808	0.0479062	-/+	rs7305461	A	C	G2_G1	6	3140555	3140785	-
cg00311751	ENSG00000197728	RPS26	-0.397555	0.00265082	0.324279	0.0023191	4.28118	1.85906e-05	0.0202688	-/+	rs7305461	A	C	G2_G1	6	42227081	42227488	-
cg00330958	ENSG00000197728	RPS26	-0.246007	0.0702232	0.393153	0.000180699	3.76958	0.000163522	0.0485649	0/+	rs7305461	A	C	G2_G1	3	39186524	39186730	-
cg00345314	ENSG00000197728	RPS26	-0.60907	8.04333e-07	0.301028	0.00485639	5.75652	8.58648e-09	0.000516708	-/+	rs7305461	A	C	G2_G1	8	67624608	67625424	-
cg00365569	ENSG00000197728	RPS26	0.605398	9.75299e-07	-0.102677	0.346835	-4.54976	5.37064e-06	0.0125086	+/0	rs7305461	A	C	G2_G1	17	17875167	17875933	-
cg00387964	ENSG00000197728	RPS26	-0.454303	0.000493805	0.197412	0.0684683	3.90226	9.53001e-05	0.0396966	-/0	rs7305461	A	C	G2_G1	4	7647755	7647960	-
cg00404177	ENSG00000197728	RPS26	0.529747	3.19549e-05	-0.0732106	0.502927	-3.74952	0.000177173	0.0498436	+/0	rs7305461	A	C	G2_G1	1	51425447	51426070	-
cg00452039	ENSG00000197728	RPS26	0.315321	0.0190302	-0.325315	0.00224089	-3.75454	0.000173659	0.0495274	+/-	rs7305461	A	C	G2_G1	7	151572761	151575106	-
cg00457913	ENSG00000197728	RPS26	-0.451352	0.000542874	0.215867	0.0459143	3.99027	6.59979e-05	0.0343809	-/+	rs7305461	A	C	G2_G1	6	48036137	48036410	-
cg00461015	ENSG00000197728	RPS26	0.459848	0.000412336	-0.234873	0.0294954	-4.16411	3.12566e-05	0.0259797	+/-	rs7305461	A	C	G2_G1	17	42295861	42299719	-
cg00477817	ENSG00000197728	RPS26	0.361565	0.00668227	-0.277349	0.00972864	-3.75155	0.000175745	0.0498388	+/-	rs7305461	A	C	G2_G1	3	25705556	25706570	-
cg00505318	ENSG00000197728	RPS26	0.357948	0.00729258	-0.279835	0.00906842	-3.74329	0.000181625	0.0499306	+/-	rs7305461	A	C	G2_G1	3	69129058	69129515	-
cg00542638	ENSG00000197728	RPS26	-0.40938	0.00191213	0.249223	0.0206667	3.89831	9.68659e-05	0.0399614	-/+	rs7305461	A	C	G2_G1	22	20008347	20009100	-
cg00558156	ENSG00000197728	RPS26	0.177607	0.194542	-0.482983	2.47864e-06	-3.99403	6.49591e-05	0.0342298	0/-	rs7305461	A	C	G2_G1	8	23260442	23261867	-
cg00622863	ENSG00000197728	RPS26	-0.488779	0.000152904	0.135216	0.214495	3.79119	0.000149929	0.0467045	-/0	rs7305461	A	C	G2_G1	9	116037549	116038229	-
cg00623328	ENSG00000197728	RPS26	-0.382705	0.00393049	0.409762	8.93363e-05	4.74136	2.12293e-06	0.00818919	-/+	rs7305461	A	C	G2_G1	3	128839934	128840633	-
cg00654657	ENSG00000197728	RPS26	0.461947	0.000384817	-0.166652	0.125129	-3.77706	0.000158693	0.0479062	+/0	rs7305461	A	C	G2_G1	1	99729982	99730335	-
cg00679546	ENSG00000197728	RPS26	0.258983	0.0562271	-0.40151	0.000127361	-3.90406	9.45937e-05	0.0396966	0/-	rs7305461	A	C	G2_G1	17	60729645	60730269	-
cg00702381	ENSG00000197728	RPS26	0.345234	0.00983944	-0.29431	0.00594898	-3.75046	0.000176509	0.0498436	+/-	rs7305461	A	C	G2_G1	6	88117707	88118363	-
cg00708789	ENSG00000197728	RPS26	-0.563141	7.61183e-06	0.0518276	0.63556	3.89744	9.72157e-05	0.0400147	-/0	rs7305461	A	C	G2_G1	4	16084195	16085735	-
cg00786178	ENSG00000197728	RPS26	0.167372	0.221939	-0.469216	5.18704e-06	-3.83371	0.000126222	0.0446055	0/-	rs7305461	A	C	G2_G1	6	165747763	165747970	-
cg00797651	ENSG00000197728	RPS26	-0.49739	0.000111843	0.124249	0.25437	3.79245	0.00014917	0.0467045	-/0	rs7305461	A	C	G2_G1	1	207494543	207495364	-
cg00827369	ENSG00000197728	RPS26	0.298593	0.0268049	-0.428133	3.92121e-05	-4.32878	1.49935e-05	0.0187707	+/-	rs7305461	A	C	G2_G1	7	73588252	73589341	-
cg00890840	ENSG00000197728	RPS26	0.417789	0.0015048	-0.295283	0.00577838	-4.23702	2.26502e-05	0.0218698	+/-	rs7305461	A	C	G2_G1	3	123602588	123603540	-
cg00904258	ENSG00000197728	RPS26	-0.470976	0.000284469	0.217348	0.0444095	4.14	3.47305e-05	0.0267938	-/+	rs7305461	A	C	G2_G1	7	965987	966266	-
cg00943124	ENSG00000197728	RPS26	0.485539	0.000171628	-0.19936	0.0657308	-4.14044	3.46634e-05	0.0267938	+/0	rs7305461	A	C	G2_G1	16	1705866	1706244	-
cg00945409	ENSG00000197728	RPS26	-0.365338	0.00609376	0.316497	0.00298918	4.01893	5.84637e-05	0.0330399	-/+	rs7305461	A	C	G2_G1	10	80733751	80734013	-
cg00955686	ENSG00000197728	RPS26	-0.376352	0.0046269	0.265769	0.0133901	3.77764	0.000158323	0.0479062	-/+	rs7305461	A	C	G2_G1	1	36621451	36622310	-
cg00968893	ENSG00000197728	RPS26	0.385472	0.00365725	-0.372153	0.000418188	-4.50863	6.52466e-06	0.0137487	+/-	rs7305461	A	C	G2_G1	12	49658246	49659175	-
cg01002030	ENSG00000197728	RPS26	-0.52777	3.46248e-05	0.211753	0.0503193	4.53501	5.76015e-06	0.0130312	-/0	rs7305461	A	C	G2_G1	1	65210282	65211238	-
cg01014399	ENSG00000197728	RPS26	0.537693	2.30281e-05	-0.133499	0.220425	-4.15702	3.22424e-05	0.0263069	+/0	rs7305461	A	C	G2_G1	5	3324644	3324973	-
cg01023672	ENSG00000197728	RPS26	-0.533557	2.73379e-05	0.20316	0.0606451	4.52978	5.90453e-06	0.013133	-/0	rs7305461	A	C	G2_G1	12	47473177	47474120	-
cg01044293	ENSG00000197728	RPS26	-0.41281	0.00173538	0.306685	0.00407864	4.2739	1.92081e-05	0.0204945	-/+	rs7305461	A	C	G2_G1	2	173292099	173293183	-
cg01088404	ENSG00000197728	RPS26	-0.505335	8.31879e-05	0.210899	0.0512767	4.35691	1.31913e-05	0.0175378	-/0	rs7305461	A	C	G2_G1	12	48213109	48214188	-
cg01096752	ENSG00000197728	RPS26	-0.316611	0.0185199	0.341262	0.00130203	3.86408	0.000111508	0.0420272	-/+	rs7305461	A	C	G2_G1	19	49468372	49469376	-
cg01127300	ENSG00000197728	RPS26	-0.263129	0.0522643	0.452633	1.21116e-05	4.28294	1.84441e-05	0.0202688	0/+	rs7305461	A	C	G2_G1	22	38610335	38610828	-
cg01133099	ENSG00000197728	RPS26	0.277147	0.0405121	-0.44559	1.71364e-05	-4.31856	1.57054e-05	0.0192094	+/-	rs7305461	A	C	G2_G1	17	1933138	1933852	-
cg01150918	ENSG00000197728	RPS26	0.448515	0.000594145	-0.231154	0.0322455	-4.06114	4.88334e-05	0.0306748	+/-	rs7305461	A	C	G2_G1	2	130345043	130345356	-
cg01154445	ENSG00000197728	RPS26	-0.532701	2.83182e-05	0.275503	0.010246	4.95716	7.15298e-07	0.00572938	-/+	rs7305461	A	C	G2_G1	2	206549599	206551316	-
cg01231381	ENSG00000197728	RPS26	-0.441602	0.000737928	0.198176	0.0673846	3.8169	0.000135138	0.0456247	-/0	rs7305461	A	C	G2_G1	2	180128618	180129663	-
cg01234563	ENSG00000197728	RPS26	0.506958	7.82373e-05	-0.142493	0.190608	-3.96982	7.19277e-05	0.0360329	+/0	rs7305461	A	C	G2_G1	18	75998674	75999123	-
cg01264126	ENSG00000197728	RPS26	0.396514	0.00272662	-0.329835	0.00192683	-4.30937	1.63719e-05	0.0195163	+/-	rs7305461	A	C	G2_G1	6	159653233	159655397	-
cg01299854	ENSG00000197728	RPS26	0.574615	4.48159e-06	-0.0179455	0.869733	-3.80153	0.000143807	0.0463898	+/0	rs7305461	A	C	G2_G1	22	21871023	21872569	-
cg01359676	ENSG00000197728	RPS26	-0.432152	0.000985167	0.211405	0.0507073	3.82894	0.000128694	0.0449214	-/0	rs7305461	A	C	G2_G1	6	33159991	33160263	-
cg01388022	ENSG00000197728	RPS26	0.436157	0.000872495	-0.29168	0.00643261	-4.34176	1.41348e-05	0.018175	+/-	rs7305461	A	C	G2_G1	22	18231405	18231606	-
cg01399255	ENSG00000197728	RPS26	0.251677	0.0637996	-0.397616	0.00015008	-3.83367	0.000126247	0.0446055	0/-	rs7305461	A	C	G2_G1	7	100270875	100274003	-
cg01415903	ENSG00000197728	RPS26	0.278952	0.0391717	-0.386514	0.000237038	-3.92539	8.65875e-05	0.0386273	+/-	rs7305461	A	C	G2_G1	7	155915510	155915713	-
cg01435678	ENSG00000197728	RPS26	-0.369611	0.00548234	0.339183	0.00139982	4.19058	2.78238e-05	0.0244075	-/+	rs7305461	A	C	G2_G1	1	154377670	154378445	-
cg01447281	ENSG00000197728	RPS26	-0.538003	2.27311e-05	0.314818	0.00315476	5.24275	1.58197e-07	0.00283152	-/+	rs7305461	A	C	G2_G1	1	8483389	8484339	-
cg01454528	ENSG00000197728	RPS26	-0.522233	4.32352e-05	0.129405	0.235034	4.0119	6.02309e-05	0.0332063	-/0	rs7305461	A	C	G2_G1	17	49243620	49244647	-
cg01494896	ENSG00000197728	RPS26	0.389743	0.00326843	-0.269518	0.0120916	-3.88922	0.000100569	0.0407262	+/-	rs7305461	A	C	G2_G1	2	88990969	88991587	-
cg01501551	ENSG00000197728	RPS26	-0.426145	0.00117877	0.225575	0.0367726	3.87145	0.000108192	0.0416608	-/+	rs7305461	A	C	G2_G1	14	74100343	74101230	-
cg01517968	ENSG00000197728	RPS26	-0.510176	6.92102e-05	0.292288	0.00631787	4.88545	1.03195e-06	0.00646871	-/+	rs7305461	A	C	G2_G1	12	52345531	52345903	-
cg01520454	ENSG00000197728	RPS26	0.549163	1.41392e-05	-0.114832	0.292428	-4.14185	3.44512e-05	0.0267938	+/0	rs7305461	A	C	G2_G1	1	2304159	2304376	-
cg01565130	ENSG00000197728	RPS26	-0.356654	0.00752247	0.351434	0.00090704	4.18484	2.85364e-05	0.0247368	-/+	rs7305461	A	C	G2_G1	1	167690978	167691852	-
cg01583657	ENSG00000197728	RPS26	-0.339669	0.0111769	0.315982	0.00303921	3.84994	0.000118146	0.0433518	-/+	rs7305461	A	C	G2_G1	4	91760039	91760267	-
cg01607258	ENSG00000197728	RPS26	-0.42889	0.00108642	0.310658	0.00360091	4.40922	1.03743e-05	0.0160075	-/+	rs7305461	A	C	G2_G1	19	13869717	13870085	-
cg01618660	ENSG00000197728	RPS26	-0.49742	0.000111721	0.163147	0.133381	4.01728	5.88741e-05	0.0331109	-/0	rs7305461	A	C	G2_G1	9	100881098	100881660	-
cg01636910	ENSG00000197728	RPS26	-0.487669	0.0001591	0.148422	0.17262	3.85915	0.000113783	0.0424748	-/0	rs7305461	A	C	G2_G1	1	85741865	85742535	-
cg01674130	ENSG00000197728	RPS26	0.501426	9.63187e-05	-0.229839	0.0332676	-4.43987	9.00148e-06	0.0150467	+/-	rs7305461	A	C	G2_G1	4	153897051	153897360	-
cg01725383	ENSG00000197728	RPS26	-0.445775	0.000647787	0.184003	0.0899015	3.76311	0.000167814	0.0487095	-/0	rs7305461	A	C	G2_G1	21	36260450	36263687	-
cg01761420	ENSG00000197728	RPS26	0.333676	0.0127898	-0.333045	0.00172853	-3.91956	8.87116e-05	0.0387802	+/-	rs7305461	A	C	G2_G1	6	106534136	106534385	-
cg01793945	ENSG00000197728	RPS26	-0.379829	0.00423339	0.294293	0.00595193	3.9756	7.0201e-05	0.0356196	-/+	rs7305461	A	C	G2_G1	16	4421642	4422240	-
cg01800253	ENSG00000197728	RPS26	-0.400485	0.00244739	0.23837	0.0270935	3.77291	0.000161355	0.0483667	-/+	rs7305461	A	C	G2_G1	22	22292528	22292875	-
cg01804036	ENSG00000197728	RPS26	-0.382721	0.0039288	0.267371	0.0128211	3.82947	0.000128421	0.0448778	-/+	rs7305461	A	C	G2_G1	12	117484305	117484627	-
cg01814191	ENSG00000197728	RPS26	-0.568577	5.93715e-06	0.266075	0.0132795	5.19088	2.093e-07	0.00314876	-/+	rs7305461	A	C	G2_G1	12	89745168	89748144	-
cg01815912	ENSG00000197728	RPS26	0.536441	2.42615e-05	-0.185736	0.0868641	-4.45023	8.57769e-06	0.0149185	+/0	rs7305461	A	C	G2_G1	16	2088753	2088998	-
cg01821043	ENSG00000197728	RPS26	0.410726	0.00184094	-0.22491	0.0373457	-3.7618	0.000168697	0.0488186	+/-	rs7305461	A	C	G2_G1	1	10764449	10764925	-
cg01831959	ENSG00000197728	RPS26	0.38164	0.00404036	-0.291508	0.00646544	-3.97035	7.17658e-05	0.0360329	+/-	rs7305461	A	C	G2_G1	16	19421816	19422498	-
cg01871920	ENSG00000197728	RPS26	0.448145	0.000601153	-0.319364	0.00272445	-4.59867	4.25188e-06	0.0115255	+/-	rs7305461	A	C	G2_G1	5	611944	612881	-
cg01911529	ENSG00000197728	RPS26	-0.514159	5.93625e-05	0.351313	0.000911011	5.28845	1.23357e-07	0.00250086	-/+	rs7305461	A	C	G2_G1	1	27994727	27995031	-
cg01937819	ENSG00000197728	RPS26	-0.389206	0.00331524	0.256559	0.0171035	3.80691	0.000140713	0.0462695	-/+	rs7305461	A	C	G2_G1	9	130616619	130616858	-
cg01943221	ENSG00000197728	RPS26	0.379332	0.00428778	-0.266909	0.012983	-3.80423	0.000142245	0.0462695	+/-	rs7305461	A	C	G2_G1	1	9775708	9775997	-
cg01950844	ENSG00000197728	RPS26	0.389386	0.00329944	-0.263154	0.0143656	-3.8481	0.000119036	0.0435212	+/-	rs7305461	A	C	G2_G1	6	76311330	76312563	-
cg01999086	ENSG00000197728	RPS26	0.496148	0.000117066	-0.124345	0.254001	-3.78367	0.000154533	0.0475425	+/0	rs7305461	A	C	G2_G1	20	52824330	52825048	-
cg01999938	ENSG00000197728	RPS26	0.299712	0.0262128	-0.35326	0.000848959	-3.83564	0.000125236	0.044436	+/-	rs7305461	A	C	G2_G1	6	170604411	170606479	-
cg02009651	ENSG00000197728	RPS26	-0.490828	0.000142049	0.142229	0.191441	3.84686	0.000119642	0.0435818	-/0	rs7305461	A	C	G2_G1	4	75480462	75480916	-
cg02022294	ENSG00000197728	RPS26	0.521978	4.36758e-05	-0.122411	0.26152	-3.96974	7.1952e-05	0.0360329	+/0	rs7305461	A	C	G2_G1	16	90001271	90002256	-
cg02029908	ENSG00000197728	RPS26	-0.391722	0.003101	0.32589	0.00219852	4.2523	2.11586e-05	0.0214373	-/+	rs7305461	A	C	G2_G1	5	172197482	172199606	-
cg02035751	ENSG00000197728	RPS26	-0.462928	0.000372545	0.250096	0.0202119	4.27769	1.88844e-05	0.0202929	-/+	rs7305461	A	C	G2_G1	1	206730397	206730908	-
cg02092466	ENSG00000197728	RPS26	0.498942	0.00010562	-0.181969	0.0935725	-4.13842	3.49708e-05	0.0267938	+/0	rs7305461	A	C	G2_G1	2	11809606	11810433	-
cg02105326	ENSG00000197728	RPS26	0.340197	0.0110437	-0.323717	0.00236254	-3.90203	9.53875e-05	0.0396966	+/-	rs7305461	A	C	G2_G1	2	239147592	239149900	-
cg02188358	ENSG00000197728	RPS26	0.375761	0.00469689	-0.292697	0.00624157	-3.9389	8.18563e-05	0.0378804	+/-	rs7305461	A	C	G2_G1	13	29067788	29069977	-
cg02197392	ENSG00000197728	RPS26	0.346104	0.00964344	-0.339199	0.001399	-4.03825	5.3852e-05	0.0319591	+/-	rs7305461	A	C	G2_G1	19	13049038	13049809	-
cg02225485	ENSG00000197728	RPS26	-0.307884	0.022211	0.331134	0.00184423	3.74484	0.000180508	0.0499306	-/+	rs7305461	A	C	G2_G1	10	106014667	106015087	-
cg02237875	ENSG00000197728	RPS26	0.374176	0.00488922	-0.326469	0.0021566	-4.1397	3.47762e-05	0.0267938	+/-	rs7305461	A	C	G2_G1	1	205210695	205210918	-
cg02246725	ENSG00000197728	RPS26	0.267073	0.0487078	-0.399522	0.00013853	-3.93981	8.15458e-05	0.037864	+/-	rs7305461	A	C	G2_G1	11	2013333	2013617	-
cg02253701	ENSG00000197728	RPS26	-0.398157	0.00260782	0.236019	0.0286895	3.74317	0.000181717	0.0499306	-/+	rs7305461	A	C	G2_G1	1	31628100	31628493	-
cg02266236	ENSG00000197728	RPS26	0.337317	0.0117877	-0.383138	0.000271511	-4.26779	1.97423e-05	0.0207981	+/-	rs7305461	A	C	G2_G1	5	159414046	159414580	-
cg02298360	ENSG00000197728	RPS26	-0.491019	0.000141073	0.244747	0.0231386	4.45112	8.54221e-06	0.0149185	-/+	rs7305461	A	C	G2_G1	1	16532917	16534580	-
cg02341139	ENSG00000197728	RPS26	-0.399061	0.00254446	0.267383	0.0128168	3.9386	8.19587e-05	0.0378804	-/+	rs7305461	A	C	G2_G1	2	113012108	113012784	-
cg02357336	ENSG00000197728	RPS26	-0.491316	0.00013957	0.202168	0.0619413	4.19988	2.67059e-05	0.0239987	-/0	rs7305461	A	C	G2_G1	1	87617153	87617417	-
cg02381279	ENSG00000197728	RPS26	-0.53679	2.39113e-05	0.16898	0.119867	4.35518	1.32956e-05	0.0175378	-/0	rs7305461	A	C	G2_G1	19	16394450	16394662	-
cg02410245	ENSG00000197728	RPS26	-0.487468	0.000160245	0.216207	0.0455659	4.25428	2.09719e-05	0.0214373	-/+	rs7305461	A	C	G2_G1	12	6649677	6649897	-
cg02410887	ENSG00000197728	RPS26	-0.467013	0.000325142	0.155667	0.152368	3.74982	0.000176964	0.0498436	-/0	rs7305461	A	C	G2_G1	8	56792115	56793325	-
cg02413594	ENSG00000197728	RPS26	-0.425223	0.00121135	0.216136	0.0456383	3.80897	0.000139547	0.0461909	-/+	rs7305461	A	C	G2_G1	5	42951076	42952410	-
cg02471183	ENSG00000197728	RPS26	0.458422	0.000432027	-0.239041	0.0266518	-4.17887	2.92963e-05	0.024884	+/-	rs7305461	A	C	G2_G1	8	67454545	67454991	-
cg02481528	ENSG00000197728	RPS26	0.344732	0.00995414	-0.322086	0.00249273	-3.92079	8.82577e-05	0.0387802	+/-	rs7305461	A	C	G2_G1	20	43940306	43941111	-
cg02501418	ENSG00000197728	RPS26	-0.373004	0.0050358	0.347707	0.00103695	4.26748	1.97692e-05	0.0207981	-/+	rs7305461	A	C	G2_G1	7	130130739	130133111	-
cg02507889	ENSG00000197728	RPS26	0.348708	0.00907686	-0.335826	0.00157182	-4.03346	5.49614e-05	0.03214	+/-	rs7305461	A	C	G2_G1	18	76751939	76755549	-
cg02520804	ENSG00000197728	RPS26	-0.504104	8.71345e-05	0.129924	0.233146	3.87573	0.000106308	0.0413795	-/0	rs7305461	A	C	G2_G1	3	71630573	71633217	-
cg02549492	ENSG00000197728	RPS26	-0.449396	0.00057777	0.181086	0.0952022	3.77165	0.000162173	0.0483667	-/0	rs7305461	A	C	G2_G1	5	95066876	95067812	-
cg02549910	ENSG00000197728	RPS26	-0.400845	0.00242335	0.237178	0.0278927	3.7682	0.000164431	0.0486001	-/+	rs7305461	A	C	G2_G1	2	178483233	178483783	-
cg02554391	ENSG00000197728	RPS26	-0.442764	0.000711752	0.247521	0.0215788	4.11873	3.8096e-05	0.0278894	-/+	rs7305461	A	C	G2_G1	12	12869798	12871248	-
cg02561720	ENSG00000197728	RPS26	0.450612	0.000555848	-0.21963	0.0421695	-4.00735	6.14029e-05	0.0336513	+/-	rs7305461	A	C	G2_G1	6	32811494	32811839	-
cg02569596	ENSG00000197728	RPS26	-0.387684	0.00345107	0.273564	0.0108151	3.90019	9.61153e-05	0.0398892	-/+	rs7305461	A	C	G2_G1	21	43109349	43109687	-
cg02573551	ENSG00000197728	RPS26	0.512208	6.40127e-05	-0.109494	0.315586	-3.8203	0.000133288	0.0453185	+/0	rs7305461	A	C	G2_G1	3	184301117	184302134	-
cg02581828	ENSG00000197728	RPS26	0.44812	0.000601623	-0.186996	0.0847087	-3.7972	0.000146338	0.0467045	+/0	rs7305461	A	C	G2_G1	6	31548436	31549277	-
cg02596779	ENSG00000197728	RPS26	-0.438801	0.000804611	0.219433	0.0423595	3.92294	8.74765e-05	0.0387802	-/+	rs7305461	A	C	G2_G1	5	179498291	179499338	-
cg02622542	ENSG00000197728	RPS26	-0.272891	0.0438247	0.379418	0.000314817	3.84128	0.000122394	0.0439811	-/+	rs7305461	A	C	G2_G1	3	184529812	184530255	-
cg02646471	ENSG00000197728	RPS26	0.364832	0.00616987	-0.275942	0.0101207	-3.76421	0.000167074	0.0486641	+/-	rs7305461	A	C	G2_G1	3	170371811	170372083	-
cg02655745	ENSG00000197728	RPS26	0.536467	2.42347e-05	-0.101159	0.354051	-3.96185	7.43706e-05	0.0363263	+/0	rs7305461	A	C	G2_G1	1	224033085	224034263	-
cg02694994	ENSG00000197728	RPS26	0.518883	4.93614e-05	-0.133112	0.221777	-4.00725	6.14295e-05	0.0336513	+/0	rs7305461	A	C	G2_G1	7	157612036	157612316	-
cg02717454	ENSG00000197728	RPS26	-0.530158	3.14235e-05	0.230352	0.032866	4.66433	3.09629e-06	0.00994546	-/+	rs7305461	A	C	G2_G1	16	3929483	3929769	-
cg02738298	ENSG00000197728	RPS26	0.393634	0.00294651	-0.26757	0.0127521	-3.90333	9.48797e-05	0.0396966	+/-	rs7305461	A	C	G2_G1	3	51749754	51750061	-
cg02744249	ENSG00000197728	RPS26	-0.468504	0.00030926	0.292221	0.00633038	4.5751	4.76001e-06	0.0119976	-/+	rs7305461	A	C	G2_G1	20	57581902	57582595	-
cg02746308	ENSG00000197728	RPS26	-0.309221	0.021608	0.337463	0.00148569	3.79348	0.000148548	0.0467045	-/+	rs7305461	A	C	G2_G1	3	32822477	32823331	-
cg02756683	ENSG00000197728	RPS26	-0.540549	2.0428e-05	0.217925	0.0438342	4.6727	2.97263e-06	0.00994546	-/+	rs7305461	A	C	G2_G1	10	99446696	99447400	-
cg02848072	ENSG00000197728	RPS26	0.520161	4.69353e-05	-0.233518	0.0304737	-4.60519	4.12088e-06	0.0113932	+/-	rs7305461	A	C	G2_G1	8	86554676	86556497	-
cg02862454	ENSG00000197728	RPS26	0.438079	0.000822658	-0.203275	0.0604962	-3.82225	0.00013224	0.0453185	+/0	rs7305461	A	C	G2_G1	22	51111935	51113742	-
cg02889982	ENSG00000197728	RPS26	-0.380205	0.00419267	0.356214	0.000762125	4.36983	1.24342e-05	0.0172845	-/+	rs7305461	A	C	G2_G1	17	16945384	16946317	-
cg02927448	ENSG00000197728	RPS26	-0.260699	0.054559	0.423323	4.88712e-05	4.06309	4.84282e-05	0.0305479	0/+	rs7305461	A	C	G2_G1	12	100535916	100536620	-
cg02933228	ENSG00000197728	RPS26	0.360067	0.00692951	-0.303972	0.00443659	-3.90624	9.3743e-05	0.0396966	+/-	rs7305461	A	C	G2_G1	11	64611714	64612634	-
cg02975069	ENSG00000197728	RPS26	0.375534	0.00472404	-0.319079	0.00274982	-4.10198	4.09626e-05	0.0288495	+/-	rs7305461	A	C	G2_G1	7	76750995	76751394	-
cg03048029	ENSG00000197728	RPS26	-0.389968	0.00324897	0.255635	0.0175212	3.8064	0.000141004	0.0462695	-/+	rs7305461	A	C	G2_G1	21	34099716	34100796	-
cg03052030	ENSG00000197728	RPS26	-0.41218	0.00176672	0.256964	0.0169234	3.96412	7.36658e-05	0.0362765	-/+	rs7305461	A	C	G2_G1	3	36985540	36987041	-
cg03054449	ENSG00000197728	RPS26	-0.39334	0.00296982	0.277487	0.00969096	3.96194	7.43444e-05	0.0363263	-/+	rs7305461	A	C	G2_G1	16	68543925	68544303	-
cg03062944	ENSG00000197728	RPS26	0.446645	0.000630293	-0.252662	0.0189242	-4.1771	2.95249e-05	0.024884	+/-	rs7305461	A	C	G2_G1	10	6186520	6187855	-
cg03081478	ENSG00000197728	RPS26	-0.492694	0.000132778	0.165448	0.127918	3.99525	6.46254e-05	0.0341137	-/0	rs7305461	A	C	G2_G1	7	2774444	2774655	-
cg03106245	ENSG00000197728	RPS26	-0.339253	0.0112828	0.321853	0.00251185	3.88424	0.00010265	0.0408885	-/+	rs7305461	A	C	G2_G1	11	47399788	47400006	-
cg03145924	ENSG00000197728	RPS26	-0.492652	0.000132979	0.323899	0.00234842	4.95058	7.39917e-07	0.00572938	-/+	rs7305461	A	C	G2_G1	1	90228744	90229173	-
cg03169715	ENSG00000197728	RPS26	0.39838	0.00259205	-0.301186	0.00483298	-4.14198	3.44314e-05	0.0267938	+/-	rs7305461	A	C	G2_G1	16	69139628	69141900	-
cg03176993	ENSG00000197728	RPS26	-0.406465	0.00207471	0.350525	0.000937261	4.50876	6.5209e-06	0.0137487	-/+	rs7305461	A	C	G2_G1	3	188665275	188665552	-
cg03204427	ENSG00000197728	RPS26	0.424617	0.00123317	-0.264972	0.0136809	-4.09796	4.16806e-05	0.0288495	+/-	rs7305461	A	C	G2_G1	18	76073274	76073558	-
cg03230858	ENSG00000197728	RPS26	0.473196	0.000263764	-0.224671	0.0375534	-4.19969	2.67283e-05	0.0239987	+/-	rs7305461	A	C	G2_G1	19	746300	747161	-
cg03258139	ENSG00000197728	RPS26	-0.557198	9.9385e-06	0.177969	0.101134	4.57226	4.82481e-06	0.0119976	-/0	rs7305461	A	C	G2_G1	9	2014831	2018105	-
cg03337181	ENSG00000197728	RPS26	-0.497111	0.000112999	0.120468	0.269223	3.76864	0.000164137	0.0485649	-/0	rs7305461	A	C	G2_G1	17	39822214	39822435	-
cg03361297	ENSG00000197728	RPS26	-0.293624	0.0295729	0.370407	0.000447276	3.90946	9.2501e-05	0.0395458	-/+	rs7305461	A	C	G2_G1	6	29974220	29975369	-
cg03366992	ENSG00000197728	RPS26	-0.38108	0.0040992	0.366309	0.000523002	4.44126	8.9433e-06	0.0150467	-/+	rs7305461	A	C	G2_G1	21	45138293	45139831	-
cg03418002	ENSG00000197728	RPS26	-0.50226	9.33664e-05	0.128457	0.238508	3.85333	0.00011652	0.043081	-/0	rs7305461	A	C	G2_G1	4	140655962	140657135	-
cg03422583	ENSG00000197728	RPS26	-0.526458	3.6508e-05	0.263061	0.0144014	4.83226	1.34993e-06	0.00690094	-/+	rs7305461	A	C	G2_G1	22	50632707	50633041	-
cg03432176	ENSG00000197728	RPS26	-0.474652	0.00025094	0.176866	0.103301	3.92858	8.54483e-05	0.0384882	-/0	rs7305461	A	C	G2_G1	2	160654229	160654631	-
cg03461430	ENSG00000197728	RPS26	0.401002	0.002413	-0.253395	0.0185695	-3.86681	0.000110266	0.0419423	+/-	rs7305461	A	C	G2_G1	8	143202654	143202868	-
cg03470025	ENSG00000197728	RPS26	-0.616387	5.438e-07	0.32979	0.00192978	6.00338	1.93246e-09	0.000290725	-/+	rs7305461	A	C	G2_G1	1	110162464	110162716	-
cg03532815	ENSG00000197728	RPS26	-0.543132	1.83131e-05	0.433774	3.01581e-05	6.06769	1.2976e-09	0.000290725	-/+	rs7305461	A	C	G2_G1	19	18771078	18771340	-
cg03553715	ENSG00000197728	RPS26	-0.493802	0.000127539	0.137556	0.206594	3.84211	0.000121984	0.0439811	-/0	rs7305461	A	C	G2_G1	16	9056372	9056844	-
cg03567117	ENSG00000197728	RPS26	0.5095	7.10212e-05	-0.102569	0.347345	-3.75999	0.000169923	0.0488436	+/0	rs7305461	A	C	G2_G1	12	52444553	52445421	-
cg03594078	ENSG00000197728	RPS26	-0.472013	0.000274621	0.158331	0.145389	3.80152	0.000143812	0.0463898	-/0	rs7305461	A	C	G2_G1	8	22132791	22133357	-
cg03647317	ENSG00000197728	RPS26	0.471283	0.000281524	-0.262142	0.014759	-4.41101	1.02888e-05	0.0159574	+/-	rs7305461	A	C	G2_G1	4	187880885	187894299	-
cg03652173	ENSG00000197728	RPS26	0.409931	0.0018827	-0.263814	0.0141135	-3.99037	6.59696e-05	0.0343809	+/-	rs7305461	A	C	G2_G1	12	82752004	82752746	-
cg03674581	ENSG00000197728	RPS26	0.267213	0.0485853	-0.370133	0.000452017	-3.74557	0.000179981	0.0499306	+/-	rs7305461	A	C	G2_G1	10	102133021	102133557	-
cg03687345	ENSG00000197728	RPS26	0.499585	0.000103135	-0.146393	0.178631	-3.93651	8.26753e-05	0.0380671	+/0	rs7305461	A	C	G2_G1	4	1164515	1166582	-
cg03712823	ENSG00000197728	RPS26	0.421422	0.00135426	-0.238084	0.0272832	-3.91365	9.09128e-05	0.0391652	+/-	rs7305461	A	C	G2_G1	13	113684525	113684991	-
cg03729670	ENSG00000197728	RPS26	0.422871	0.00129809	-0.251935	0.0192817	-4.00693	6.15126e-05	0.0336513	+/-	rs7305461	A	C	G2_G1	7	601121	601729	-
cg03732056	ENSG00000197728	RPS26	-0.410978	0.00182788	0.316078	0.00302976	4.32024	1.55859e-05	0.0192094	-/+	rs7305461	A	C	G2_G1	8	21769694	21770080	-
cg03750993	ENSG00000197728	RPS26	-0.460614	0.000402086	0.19886	0.0664249	3.95591	7.62446e-05	0.036792	-/0	rs7305461	A	C	G2_G1	20	25037707	25039211	-
cg03776194	ENSG00000197728	RPS26	0.431232	0.00101284	-0.294937	0.00583846	-4.3276	1.50741e-05	0.0187707	+/-	rs7305461	A	C	G2_G1	16	88772237	88773195	-
cg03777288	ENSG00000197728	RPS26	0.442226	0.000723759	-0.290589	0.00664337	-4.37753	1.20031e-05	0.0172526	+/-	rs7305461	A	C	G2_G1	12	13715849	13717034	-
cg03789645	ENSG00000197728	RPS26	-0.508179	7.46906e-05	0.288244	0.00711683	4.84524	1.2646e-06	0.00679461	-/+	rs7305461	A	C	G2_G1	7	148395430	148397002	-
cg03797115	ENSG00000197728	RPS26	-0.453407	0.000508256	0.257042	0.0168887	4.25153	2.12315e-05	0.0214373	-/+	rs7305461	A	C	G2_G1	4	110623959	110624831	-
cg03825855	ENSG00000197728	RPS26	-0.465795	0.000338671	0.270093	0.0119026	4.41964	9.88666e-06	0.0155746	-/+	rs7305461	A	C	G2_G1	16	28565145	28565753	-
cg03830329	ENSG00000197728	RPS26	0.45021	0.000562999	-0.210412	0.0518289	-3.94986	7.8198e-05	0.03717	+/0	rs7305461	A	C	G2_G1	6	100897080	100897621	-
cg03885119	ENSG00000197728	RPS26	0.328735	0.0142661	-0.37384	0.000391726	-4.15184	3.29808e-05	0.0264968	+/-	rs7305461	A	C	G2_G1	10	117884813	117885029	-
cg03900314	ENSG00000197728	RPS26	-0.468946	0.000304685	0.184507	0.0890094	3.93175	8.433e-05	0.0382607	-/0	rs7305461	A	C	G2_G1	6	31695894	31698245	-
cg03921300	ENSG00000197728	RPS26	0.557985	9.59658e-06	-0.162265	0.135522	-4.48728	7.21385e-06	0.0142799	+/0	rs7305461	A	C	G2_G1	1	174968490	174969624	-
cg03926751	ENSG00000197728	RPS26	-0.578083	3.80344e-06	0.234313	0.0298968	5.07935	3.78738e-07	0.0040725	-/+	rs7305461	A	C	G2_G1	4	88140842	88141945	-
cg03944810	ENSG00000197728	RPS26	-0.484568	0.000177639	0.15985	0.141517	3.90238	9.5252e-05	0.0396966	-/0	rs7305461	A	C	G2_G1	2	208030852	208031477	-
cg03994891	ENSG00000197728	RPS26	0.392292	0.00305421	-0.319176	0.00274113	-4.21374	2.51181e-05	0.02321	+/-	rs7305461	A	C	G2_G1	6	156952156	156952446	-
cg04065472	ENSG00000197728	RPS26	-0.49042	0.000144152	0.160927	0.138818	3.95204	7.74889e-05	0.0370083	-/0	rs7305461	A	C	G2_G1	2	131148591	131149416	-
cg04083234	ENSG00000197728	RPS26	-0.498382	0.000107828	0.174612	0.107841	4.09125	4.29063e-05	0.0290882	-/0	rs7305461	A	C	G2_G1	6	157744004	157745217	-
cg04084786	ENSG00000197728	RPS26	-0.313273	0.019865	0.331306	0.00183353	3.77966	0.000157044	0.0479062	-/+	rs7305461	A	C	G2_G1	10	27608674	27608892	-
cg04088212	ENSG00000197728	RPS26	-0.362631	0.00651118	0.295877	0.00567628	3.87262	0.00010767	0.0415869	-/+	rs7305461	A	C	G2_G1	11	2019565	2019863	-
cg04096697	ENSG00000197728	RPS26	0.43639	0.000866315	-0.268529	0.0124231	-4.20133	2.65357e-05	0.0239765	+/-	rs7305461	A	C	G2_G1	6	37012609	37012884	-
cg04108615	ENSG00000197728	RPS26	-0.541801	1.93766e-05	0.20211	0.0620168	4.58916	4.45029e-06	0.0117458	-/0	rs7305461	A	C	G2_G1	1	153930546	153931130	-
cg04118888	ENSG00000197728	RPS26	-0.443726	0.00069073	0.21925	0.0425364	3.95643	7.60792e-05	0.036792	-/+	rs7305461	A	C	G2_G1	14	34419508	34420438	-
cg04139429	ENSG00000197728	RPS26	0.30443	0.0238344	-0.359135	0.000684331	-3.90304	9.49901e-05	0.0396966	+/-	rs7305461	A	C	G2_G1	1	113615591	113616260	-
cg04188562	ENSG00000197728	RPS26	-0.442379	0.000720319	0.208518	0.054022	3.88337	0.000103019	0.0408885	-/0	rs7305461	A	C	G2_G1	11	62606541	62607120	-
cg04207549	ENSG00000197728	RPS26	0.438764	0.000805529	-0.26844	0.0124533	-4.21739	2.47151e-05	0.0230944	+/-	rs7305461	A	C	G2_G1	17	1839989	1841209	-
cg04219504	ENSG00000197728	RPS26	-0.508747	7.30913e-05	0.221616	0.0402975	4.44645	8.72993e-06	0.0150467	-/+	rs7305461	A	C	G2_G1	15	100105368	100107065	-
cg04250991	ENSG00000197728	RPS26	-0.348932	0.0090296	0.340271	0.00134785	4.06328	4.83889e-05	0.0305479	-/+	rs7305461	A	C	G2_G1	6	144605926	144608280	-
cg04252044	ENSG00000197728	RPS26	-0.427139	0.00114453	0.342168	0.00126138	4.59654	4.29556e-06	0.0115399	-/+	rs7305461	A	C	G2_G1	3	188665275	188665552	-
cg04256466	ENSG00000197728	RPS26	-0.437387	0.000840292	0.237139	0.0279193	4.01867	5.85282e-05	0.0330399	-/+	rs7305461	A	C	G2_G1	4	169753048	169754535	-
cg04260236	ENSG00000197728	RPS26	0.33663	0.0119713	-0.318971	0.00275944	-3.84934	0.000118438	0.0434058	+/-	rs7305461	A	C	G2_G1	2	136499145	136500144	-
cg04276977	ENSG00000197728	RPS26	-0.302329	0.0248702	0.380272	0.000304346	4.02841	5.61563e-05	0.0323819	-/+	rs7305461	A	C	G2_G1	22	32339933	32341192	-
cg04346283	ENSG00000197728	RPS26	-0.535994	2.4716e-05	0.113434	0.298382	4.02831	5.61788e-05	0.0323819	-/0	rs7305461	A	C	G2_G1	6	82461133	82463805	-
cg04415672	ENSG00000197728	RPS26	0.450227	0.000562694	-0.236343	0.028465	-4.10431	4.05526e-05	0.0287098	+/-	rs7305461	A	C	G2_G1	12	58238840	58241046	-
cg04421713	ENSG00000197728	RPS26	0.548428	1.45961e-05	-0.0903664	0.407979	-3.99609	6.43966e-05	0.0341137	+/0	rs7305461	A	C	G2_G1	7	97841636	97842005	-
cg04437762	ENSG00000197728	RPS26	-0.433068	0.000958296	0.304808	0.00432338	4.4017	1.07405e-05	0.0163216	-/+	rs7305461	A	C	G2_G1	1	154377670	154378445	-
cg04525852	ENSG00000197728	RPS26	-0.699165	2.89875e-09	0.172044	0.113202	5.87722	4.17202e-09	0.000418433	-/0	rs7305461	A	C	G2_G1	4	125633390	125634275	-
cg04526365	ENSG00000197728	RPS26	-0.431082	0.00101739	0.276207	0.0100461	4.21125	2.5396e-05	0.0232966	-/+	rs7305461	A	C	G2_G1	6	34856826	34857664	-
cg04563290	ENSG00000197728	RPS26	0.361779	0.00664773	-0.308551	0.00384763	-3.94594	7.94867e-05	0.0373436	+/-	rs7305461	A	C	G2_G1	1	203097233	203097496	-
cg04579800	ENSG00000197728	RPS26	0.340985	0.0108472	-0.301987	0.0047159	-3.77087	0.000162677	0.0483667	+/-	rs7305461	A	C	G2_G1	19	18451292	18451791	-
cg04603130	ENSG00000197728	RPS26	-0.434386	0.000920792	0.243434	0.0239099	4.0355	5.44872e-05	0.0320952	-/+	rs7305461	A	C	G2_G1	19	2546620	2546983	-
cg04611717	ENSG00000197728	RPS26	0.497176	0.000112727	-0.140775	0.196068	-3.88595	0.000101929	0.0408772	+/0	rs7305461	A	C	G2_G1	12	132896299	132896569	-
cg04618613	ENSG00000197728	RPS26	0.36534	0.00609343	-0.373499	0.000396958	-4.38496	1.16009e-05	0.0171948	+/-	rs7305461	A	C	G2_G1	14	101053105	101053424	-
cg04638014	ENSG00000197728	RPS26	-0.612963	6.5391e-07	0.129896	0.233248	4.7738	1.80779e-06	0.00766108	-/0	rs7305461	A	C	G2_G1	4	57371582	57372022	-
cg04664897	ENSG00000197728	RPS26	-0.522889	4.21216e-05	0.237186	0.0278877	4.64833	3.34634e-06	0.0101704	-/+	rs7305461	A	C	G2_G1	11	72928982	72929885	-
cg04665838	ENSG00000197728	RPS26	-0.284622	0.0351953	0.446562	1.63425e-05	4.3713	1.2351e-05	0.0172845	-/+	rs7305461	A	C	G2_G1	7	148936618	148937330	-
cg04695882	ENSG00000197728	RPS26	-0.444138	0.000681884	0.25677	0.0170095	4.18426	2.86102e-05	0.0247368	-/+	rs7305461	A	C	G2_G1	16	20752646	20753280	-
cg04702940	ENSG00000197728	RPS26	-0.44146	0.000741171	0.205155	0.0581056	3.85705	0.000114766	0.0426839	-/0	rs7305461	A	C	G2_G1	11	66083572	66083782	-
cg04751149	ENSG00000197728	RPS26	-0.500778	9.86712e-05	0.171791	0.113741	4.09285	4.26108e-05	0.0290882	-/0	rs7305461	A	C	G2_G1	2	66672431	66673636	-
cg04764012	ENSG00000197728	RPS26	-0.508969	7.24757e-05	0.117103	0.282924	3.83911	0.00012348	0.0441463	-/0	rs7305461	A	C	G2_G1	16	31580559	31581023	-
cg04773818	ENSG00000197728	RPS26	-0.451983	0.000532021	0.197824	0.0678827	3.88817	0.000101004	0.0408474	-/0	rs7305461	A	C	G2_G1	8	31496525	31498346	-
cg04774476	ENSG00000197728	RPS26	-0.365224	0.00611076	0.272078	0.0112695	3.74315	0.00018173	0.0499306	-/+	rs7305461	A	C	G2_G1	10	43632966	43634222	-
cg04776231	ENSG00000197728	RPS26	-0.43468	0.000912629	0.229876	0.0332386	3.95633	7.61108e-05	0.036792	-/+	rs7305461	A	C	G2_G1	7	77165936	77166255	-
cg04785900	ENSG00000197728	RPS26	-0.397703	0.00264019	0.271644	0.0114053	3.95545	7.63895e-05	0.036792	-/+	rs7305461	A	C	G2_G1	8	1949245	1951390	-
cg04786204	ENSG00000197728	RPS26	0.427538	0.00113106	-0.27031	0.011832	-4.15065	3.31532e-05	0.0264968	+/-	rs7305461	A	C	G2_G1	11	23426952	23427349	-
cg04797957	ENSG00000197728	RPS26	-0.536587	2.41145e-05	0.0767509	0.482442	3.82369	0.000131471	0.0452862	-/0	rs7305461	A	C	G2_G1	17	76836060	76837438	-
cg04846203	ENSG00000197728	RPS26	-0.552208	1.2384e-05	0.315122	0.00312424	5.35894	8.37123e-08	0.00211224	-/+	rs7305461	A	C	G2_G1	1	167690978	167691852	-
cg04857231	ENSG00000197728	RPS26	-0.252825	0.062559	0.429012	3.76512e-05	4.05473	5.01926e-05	0.0308114	0/+	rs7305461	A	C	G2_G1	15	42782959	42783377	-
cg04860291	ENSG00000197728	RPS26	-0.352686	0.00826701	0.327962	0.00205181	4.00914	6.09402e-05	0.033521	-/+	rs7305461	A	C	G2_G1	3	53289533	53290213	-
cg04873169	ENSG00000197728	RPS26	0.514573	5.8417e-05	-0.209933	0.0523767	-4.42179	9.78886e-06	0.0155338	+/0	rs7305461	A	C	G2_G1	22	47022457	47022659	-
cg04885549	ENSG00000197728	RPS26	0.412905	0.00173071	-0.264098	0.0140066	-4.01234	6.012e-05	0.0332063	+/-	rs7305461	A	C	G2_G1	4	40045511	40045733	-
cg04897621	ENSG00000197728	RPS26	-0.424563	0.00123512	0.251276	0.0196104	4.01462	5.95411e-05	0.0332063	-/+	rs7305461	A	C	G2_G1	9	102581791	102587561	-
cg04912984	ENSG00000197728	RPS26	0.4332	0.000954479	-0.22261	0.0393873	-3.90272	9.51171e-05	0.0396966	+/-	rs7305461	A	C	G2_G1	1	116184380	116185561	-
cg04921646	ENSG00000197728	RPS26	0.407541	0.00201334	-0.225562	0.0367832	-3.74405	0.000181077	0.0499306	+/-	rs7305461	A	C	G2_G1	1	2850665	2850873	-
cg04958703	ENSG00000197728	RPS26	0.415868	0.00159031	-0.244394	0.0233439	-3.91345	9.09865e-05	0.0391652	+/-	rs7305461	A	C	G2_G1	17	4842858	4843636	-
cg04964471	ENSG00000197728	RPS26	-0.497162	0.000112786	0.146998	0.176821	3.92178	8.78975e-05	0.0387802	-/0	rs7305461	A	C	G2_G1	12	54772687	54773028	-
cg04977124	ENSG00000197728	RPS26	-0.417126	0.00153384	0.227304	0.0353157	3.81973	0.000133598	0.0453185	-/+	rs7305461	A	C	G2_G1	11	65264957	65265398	-
cg05046936	ENSG00000197728	RPS26	0.28621	0.0341433	-0.370134	0.000451986	-3.86191	0.000112503	0.0422992	+/-	rs7305461	A	C	G2_G1	17	79051892	79052534	-
cg05079045	ENSG00000197728	RPS26	0.330737	0.0136511	-0.323801	0.00235602	-3.84229	0.000121889	0.0439811	+/-	rs7305461	A	C	G2_G1	11	6439863	6440732	-
cg05099185	ENSG00000197728	RPS26	0.416961	0.00154113	-0.27392	0.0107084	-4.09992	4.13301e-05	0.0288495	+/-	rs7305461	A	C	G2_G1	15	68723367	68724691	-
cg05193449	ENSG00000197728	RPS26	0.372631	0.00508325	-0.299759	0.00504789	-3.96209	7.42956e-05	0.0363263	+/-	rs7305461	A	C	G2_G1	14	55031826	55035030	-
cg05200311	ENSG00000197728	RPS26	0.406823	0.00205412	-0.25773	0.0165868	-3.93237	8.41122e-05	0.0382297	+/-	rs7305461	A	C	G2_G1	6	18264139	18265100	-
cg05209483	ENSG00000197728	RPS26	-0.422931	0.0012958	0.246916	0.0219109	3.97709	6.97643e-05	0.0354578	-/+	rs7305461	A	C	G2_G1	17	7486285	7487431	-
cg05219684	ENSG00000197728	RPS26	0.335962	0.0121524	-0.302494	0.00464306	-3.74195	0.000182596	0.0499651	+/-	rs7305461	A	C	G2_G1	19	9938325	9938815	-
cg05229803	ENSG00000197728	RPS26	-0.438047	0.000823469	0.191202	0.0778163	3.751	0.000176132	0.0498436	-/0	rs7305461	A	C	G2_G1	11	94276894	94278913	-
cg05253226	ENSG00000197728	RPS26	0.540924	2.01076e-05	-0.113003	0.300233	-4.0651	4.80111e-05	0.0305479	+/0	rs7305461	A	C	G2_G1	8	144942165	144942589	-
cg05256504	ENSG00000197728	RPS26	0.350822	0.00863826	-0.295455	0.00574864	-3.7935	0.000148538	0.0467045	+/-	rs7305461	A	C	G2_G1	7	121945345	121946235	-
cg05260077	ENSG00000197728	RPS26	-0.491159	0.000140363	0.198685	0.0666695	4.17819	2.93835e-05	0.024884	-/0	rs7305461	A	C	G2_G1	21	37528205	37529561	-
cg05288253	ENSG00000197728	RPS26	0.263949	0.0515077	-0.374283	0.000385038	-3.75296	0.000174756	0.0497055	0/-	rs7305461	A	C	G2_G1	16	89555775	89557753	-
cg05304177	ENSG00000197728	RPS26	-0.366964	0.0058544	0.277695	0.00963434	3.78886	0.000151339	0.0469439	-/+	rs7305461	A	C	G2_G1	3	134082860	134083201	-
cg05333740	ENSG00000197728	RPS26	0.432226	0.000982968	-0.200891	0.0636415	-3.76737	0.000164976	0.0486178	+/0	rs7305461	A	C	G2_G1	19	44576116	44576564	-
cg05446127	ENSG00000197728	RPS26	0.312163	0.0203302	-0.327528	0.00208183	-3.74874	0.000177728	0.0499306	+/-	rs7305461	A	C	G2_G1	10	75492493	75493422	-
cg05460582	ENSG00000197728	RPS26	-0.367334	0.00580103	0.283691	0.00812185	3.82808	0.000129145	0.0449405	-/+	rs7305461	A	C	G2_G1	22	36850893	36851466	-
cg05486188	ENSG00000197728	RPS26	-0.309322	0.0215633	0.341705	0.00128198	3.82123	0.000132788	0.0453185	-/+	rs7305461	A	C	G2_G1	10	103590286	103590609	-
cg05491001	ENSG00000197728	RPS26	-0.388682	0.00336139	0.26181	0.0148902	3.83526	0.000125433	0.0444534	-/+	rs7305461	A	C	G2_G1	4	62065883	62068801	-
cg05511722	ENSG00000197728	RPS26	0.411127	0.00182022	-0.228824	0.0340756	-3.78785	0.000151956	0.0470383	+/-	rs7305461	A	C	G2_G1	8	55378928	55380186	-
cg05563595	ENSG00000197728	RPS26	0.34236	0.0105119	-0.361589	0.000624622	-4.15856	3.20266e-05	0.0263069	+/-	rs7305461	A	C	G2_G1	6	30139718	30140263	-
cg05595692	ENSG00000197728	RPS26	-0.468861	0.000305565	0.205621	0.0575256	4.05524	5.00831e-05	0.0308114	-/0	rs7305461	A	C	G2_G1	2	75060879	75062664	-
cg05600023	ENSG00000197728	RPS26	-0.515833	5.56236e-05	0.242997	0.0241713	4.62857	3.68202e-06	0.0106525	-/+	rs7305461	A	C	G2_G1	1	22446520	22446943	-
cg05614346	ENSG00000197728	RPS26	0.346236	0.00961417	-0.350217	0.000947731	-4.10979	3.96025e-05	0.0283206	+/-	rs7305461	A	C	G2_G1	5	176860862	176861098	-
cg05724268	ENSG00000197728	RPS26	0.307349	0.0224559	-0.359997	0.000662792	-3.92685	8.60642e-05	0.0386273	+/-	rs7305461	A	C	G2_G1	17	40827975	40828659	-
cg05783185	ENSG00000197728	RPS26	-0.521191	4.50613e-05	0.125618	0.249131	3.98205	6.83247e-05	0.0350855	-/0	rs7305461	A	C	G2_G1	8	119123974	119124432	-
cg05784201	ENSG00000197728	RPS26	-0.435012	0.000903457	0.346769	0.00107217	4.68074	2.85843e-06	0.00988572	-/+	rs7305461	A	C	G2_G1	9	139408945	139409245	-
cg05799596	ENSG00000197728	RPS26	0.439439	0.00078897	-0.209135	0.0532996	-3.86637	0.000110465	0.0419423	+/0	rs7305461	A	C	G2_G1	13	114912875	114913457	-
cg05827190	ENSG00000197728	RPS26	-0.484719	0.00017669	0.24302	0.0241575	4.394	1.11286e-05	0.0167421	-/+	rs7305461	A	C	G2_G1	4	681313	681514	-
cg05829046	ENSG00000197728	RPS26	0.321276	0.0167704	-0.323207	0.00240258	-3.77869	0.000157658	0.0479062	+/-	rs7305461	A	C	G2_G1	7	2558371	2559967	-
cg05854349	ENSG00000197728	RPS26	0.423674	0.00126787	-0.252797	0.0188584	-4.01767	5.87765e-05	0.0331109	+/-	rs7305461	A	C	G2_G1	15	44828637	44829949	-
cg05873111	ENSG00000197728	RPS26	0.42981	0.00105696	-0.268494	0.0124351	-4.15531	3.24841e-05	0.0263069	+/-	rs7305461	A	C	G2_G1	16	87251634	87251840	-
cg05877109	ENSG00000197728	RPS26	-0.495509	0.000119837	0.294298	0.00595107	4.78688	1.69393e-06	0.00766108	-/+	rs7305461	A	C	G2_G1	14	23770512	23771902	-
cg05888181	ENSG00000197728	RPS26	-0.505465	8.27806e-05	0.247961	0.0213396	4.57913	4.66911e-06	0.0119976	-/+	rs7305461	A	C	G2_G1	8	1949245	1951390	-
cg05904016	ENSG00000197728	RPS26	-0.48874	0.000153121	0.278586	0.00939513	4.63959	3.491e-06	0.0105039	-/+	rs7305461	A	C	G2_G1	7	965987	966266	-
cg05928448	ENSG00000197728	RPS26	-0.414202	0.00166797	0.301514	0.00478476	4.25117	2.12656e-05	0.0214373	-/+	rs7305461	A	C	G2_G1	18	13217073	13219044	-
cg05981896	ENSG00000197728	RPS26	0.355039	0.00781819	-0.288509	0.00706198	-3.7778	0.000158222	0.0479062	+/-	rs7305461	A	C	G2_G1	13	115000148	115000874	-
cg05986933	ENSG00000197728	RPS26	-0.413829	0.00168578	0.257484	0.0166944	3.97851	6.93471e-05	0.0353054	-/+	rs7305461	A	C	G2_G1	2	43019665	43020509	-
cg06030535	ENSG00000197728	RPS26	-0.407531	0.0020139	0.262414	0.0146526	3.96557	7.32202e-05	0.0361755	-/+	rs7305461	A	C	G2_G1	5	158636218	158636949	-
cg06062984	ENSG00000197728	RPS26	-0.381582	0.00404639	0.31119	0.00354079	4.09238	4.26965e-05	0.0290882	-/+	rs7305461	A	C	G2_G1	3	22413492	22414365	-
cg06067208	ENSG00000197728	RPS26	0.244777	0.0716829	-0.413003	7.75211e-05	-3.8962	9.77143e-05	0.0400992	0/-	rs7305461	A	C	G2_G1	8	21644908	21647845	-
cg06098215	ENSG00000197728	RPS26	-0.511487	6.58135e-05	0.202858	0.0610369	4.35632	1.32265e-05	0.0175378	-/0	rs7305461	A	C	G2_G1	10	51572198	51572620	-
cg06122613	ENSG00000197728	RPS26	-0.282061	0.0369479	0.375401	0.000368628	3.87097	0.000108401	0.0416608	-/+	rs7305461	A	C	G2_G1	1	151300522	151300724	-
cg06151074	ENSG00000197728	RPS26	0.281473	0.0373598	-0.406531	0.000102753	-4.07518	4.59791e-05	0.0301659	+/-	rs7305461	A	C	G2_G1	6	31670594	31671274	-
cg06185423	ENSG00000197728	RPS26	0.423322	0.00128103	-0.21955	0.042247	-3.81613	0.000135562	0.0456247	+/-	rs7305461	A	C	G2_G1	12	122687800	122689106	-
cg06205746	ENSG00000197728	RPS26	0.400553	0.00244287	-0.301504	0.00478622	-4.15857	3.2024e-05	0.0263069	+/-	rs7305461	A	C	G2_G1	13	114085423	114085682	-
cg06216293	ENSG00000197728	RPS26	0.302752	0.0246585	-0.346999	0.00106342	-3.81421	0.000136622	0.045675	+/-	rs7305461	A	C	G2_G1	1	156338758	156339251	-
cg06236559	ENSG00000197728	RPS26	-0.423211	0.00128521	0.251388	0.0195544	4.00597	6.17628e-05	0.0336947	-/+	rs7305461	A	C	G2_G1	18	45456484	45458024	-
cg06305340	ENSG00000197728	RPS26	-0.442811	0.00071072	0.305861	0.00418455	4.47642	7.59034e-06	0.0143885	-/+	rs7305461	A	C	G2_G1	16	68298012	68298979	-
cg06308720	ENSG00000197728	RPS26	-0.510032	6.95906e-05	0.244045	0.0235487	4.59036	4.42492e-06	0.0117458	-/+	rs7305461	A	C	G2_G1	10	81002109	81003687	-
cg06358566	ENSG00000197728	RPS26	0.33862	0.0114458	-0.322526	0.00245695	-3.88445	0.000102564	0.0408885	+/-	rs7305461	A	C	G2_G1	2	88990969	88991587	-
cg06371658	ENSG00000197728	RPS26	0.374598	0.00483737	-0.339696	0.00137506	-4.2266	2.37254e-05	0.0225193	+/-	rs7305461	A	C	G2_G1	3	10290888	10291111	-
cg06397322	ENSG00000197728	RPS26	0.527426	3.51093e-05	-0.169146	0.119498	-4.28229	1.84979e-05	0.0202688	+/0	rs7305461	A	C	G2_G1	19	48103497	48104086	-
cg06407843	ENSG00000197728	RPS26	-0.460766	0.000400081	0.22923	0.0337505	4.13698	3.51908e-05	0.0267938	-/+	rs7305461	A	C	G2_G1	6	43276419	43276659	-
cg06408550	ENSG00000197728	RPS26	0.442513	0.000717324	-0.220344	0.0414883	-3.9544	7.67265e-05	0.0368121	+/-	rs7305461	A	C	G2_G1	1	15736033	15737228	-
cg06437100	ENSG00000197728	RPS26	-0.426877	0.00115348	0.222609	0.0393878	3.85885	0.000113921	0.0424748	-/+	rs7305461	A	C	G2_G1	16	21768410	21768625	-
cg06438881	ENSG00000197728	RPS26	0.400551	0.00244297	-0.272817	0.0110415	-3.98177	6.84043e-05	0.0350855	+/-	rs7305461	A	C	G2_G1	9	140343603	140343955	-
cg06495184	ENSG00000197728	RPS26	0.384667	0.003735	-0.349089	0.000986922	-4.35337	1.34061e-05	0.0175378	+/-	rs7305461	A	C	G2_G1	19	406131	406611	-
cg06523948	ENSG00000197728	RPS26	-0.30464	0.023733	0.436799	2.61464e-05	4.42667	9.56987e-06	0.0153577	-/+	rs7305461	A	C	G2_G1	16	56642129	56642595	-
cg06533895	ENSG00000197728	RPS26	-0.624797	3.4251e-07	0.188122	0.0828182	5.22013	1.78802e-07	0.00283152	-/0	rs7305461	A	C	G2_G1	16	20911566	20912616	-
cg06576742	ENSG00000197728	RPS26	-0.343062	0.0103441	0.29523	0.00578752	3.74222	0.000182399	0.0499651	-/+	rs7305461	A	C	G2_G1	17	34058549	34058778	-
cg06706068	ENSG00000197728	RPS26	0.269878	0.0463006	-0.374715	0.000378627	-3.7919	0.000149502	0.0467045	+/-	rs7305461	A	C	G2_G1	16	837376	839341	-
cg06722792	ENSG00000197728	RPS26	0.285046	0.0349118	-0.356916	0.000742725	-3.76862	0.000164151	0.0485649	+/-	rs7305461	A	C	G2_G1	21	44073201	44074650	-
cg06738887	ENSG00000197728	RPS26	-0.455198	0.000479736	0.224792	0.0374482	4.07068	4.68755e-05	0.0301659	-/+	rs7305461	A	C	G2_G1	15	60689749	60690430	-
cg06749854	ENSG00000197728	RPS26	-0.441728	0.000735039	0.342098	0.00126449	4.69778	2.63007e-06	0.00942083	-/+	rs7305461	A	C	G2_G1	11	2017459	2018253	-
cg06754606	ENSG00000197728	RPS26	0.45339	0.000508528	-0.173813	0.109488	-3.75756	0.000171582	0.0491244	+/0	rs7305461	A	C	G2_G1	11	67260413	67262715	-
cg06818377	ENSG00000197728	RPS26	-0.457958	0.000438624	0.273303	0.0108937	4.3829	1.1711e-05	0.0171978	-/+	rs7305461	A	C	G2_G1	8	56792115	56793325	-
cg06835212	ENSG00000197728	RPS26	-0.527715	3.47014e-05	0.200427	0.0642688	4.4677	7.90659e-06	0.014685	-/0	rs7305461	A	C	G2_G1	5	88185224	88185589	-
cg06846186	ENSG00000197728	RPS26	0.364607	0.00620406	-0.38094	0.000296381	-4.42923	9.45684e-06	0.015298	+/-	rs7305461	A	C	G2_G1	1	109203593	109204378	-
cg06886153	ENSG00000197728	RPS26	-0.456142	0.000465295	0.191385	0.077528	3.87995	0.000104477	0.0408885	-/0	rs7305461	A	C	G2_G1	16	67143282	67143827	-
cg06900843	ENSG00000197728	RPS26	0.393994	0.00291815	-0.270356	0.0118171	-3.92272	8.75538e-05	0.0387802	+/-	rs7305461	A	C	G2_G1	7	588913	589544	-
cg06927775	ENSG00000197728	RPS26	-0.301919	0.0250766	0.356006	0.000767963	3.86713	0.000110125	0.0419423	-/+	rs7305461	A	C	G2_G1	17	40610746	40611032	-
cg06937882	ENSG00000197728	RPS26	-0.526089	3.70551e-05	0.116196	0.286693	3.96613	7.30477e-05	0.0361496	-/0	rs7305461	A	C	G2_G1	20	24972665	24973700	-
cg06942450	ENSG00000197728	RPS26	-0.423866	0.00126073	0.335473	0.00159094	4.53118	5.86552e-06	0.013133	-/+	rs7305461	A	C	G2_G1	20	57581902	57582595	-
cg06969979	ENSG00000197728	RPS26	0.443133	0.000703626	-0.241686	0.0249706	-4.08624	4.38421e-05	0.029511	+/-	rs7305461	A	C	G2_G1	1	3556963	3557201	-
cg06980932	ENSG00000197728	RPS26	-0.566936	6.4026e-06	0.13256	0.223717	4.38961	1.13553e-05	0.0169507	-/0	rs7305461	A	C	G2_G1	11	121297942	121298160	-
cg06983551	ENSG00000197728	RPS26	0.489474	0.000149142	-0.15599	0.151509	-3.91636	8.98952e-05	0.0390869	+/0	rs7305461	A	C	G2_G1	2	111435318	111435884	-
cg07020846	ENSG00000197728	RPS26	-0.280293	0.0381992	0.364829	0.000553115	3.79085	0.000150133	0.0467045	-/+	rs7305461	A	C	G2_G1	15	70387929	70393206	-
cg07086226	ENSG00000197728	RPS26	-0.466817	0.000327289	0.185157	0.0878695	3.92014	8.84972e-05	0.0387802	-/0	rs7305461	A	C	G2_G1	4	681313	681514	-
cg07118376	ENSG00000197728	RPS26	-0.444488	0.000674458	0.225685	0.036678	4.00008	6.33204e-05	0.0340309	-/+	rs7305461	A	C	G2_G1	8	62626556	62627511	-
cg07138854	ENSG00000197728	RPS26	0.486218	0.000167543	-0.267408	0.0128082	-4.55259	5.29888e-06	0.0125086	+/-	rs7305461	A	C	G2_G1	18	77678372	77678713	-
cg07151830	ENSG00000197728	RPS26	-0.398552	0.00257999	0.256021	0.0173455	3.86621	0.000110541	0.0419423	-/+	rs7305461	A	C	G2_G1	6	160209941	160212015	-
cg07186946	ENSG00000197728	RPS26	0.515761	5.57794e-05	-0.134429	0.217199	-3.99073	6.58705e-05	0.0343809	+/0	rs7305461	A	C	G2_G1	7	157192920	157193155	-
cg07276118	ENSG00000197728	RPS26	0.441977	0.000729377	-0.196183	0.0702427	-3.80782	0.000140198	0.0462695	+/0	rs7305461	A	C	G2_G1	9	140332887	140333140	-
cg07291836	ENSG00000197728	RPS26	-0.424683	0.00123077	0.218743	0.0430288	3.82072	0.000133062	0.0453185	-/+	rs7305461	A	C	G2_G1	20	45317691	45318458	-
cg07373003	ENSG00000197728	RPS26	0.466282	0.0003332	-0.262105	0.0147739	-4.37455	1.21685e-05	0.0172526	+/-	rs7305461	A	C	G2_G1	10	22614275	22614934	-
cg07393618	ENSG00000197728	RPS26	0.313542	0.0197534	-0.365148	0.00054649	-3.99914	6.35734e-05	0.0340309	+/-	rs7305461	A	C	G2_G1	16	81711864	81712214	-
cg07437919	ENSG00000197728	RPS26	0.417224	0.00152952	-0.259738	0.0157321	-4.01538	5.93512e-05	0.0332063	+/-	rs7305461	A	C	G2_G1	8	142236388	142236589	-
cg07438246	ENSG00000197728	RPS26	-0.466683	0.00032876	0.412973	7.7626e-05	5.34332	9.12613e-08	0.00211224	-/+	rs7305461	A	C	G2_G1	3	14443629	14444577	-
cg07438412	ENSG00000197728	RPS26	-0.430569	0.00103318	0.378229	0.000329937	4.85465	1.20599e-06	0.00671969	-/+	rs7305461	A	C	G2_G1	14	105851751	105851987	-
cg07440414	ENSG00000197728	RPS26	0.364643	0.00619861	-0.384598	0.00025607	-4.4537	8.44022e-06	0.0149185	+/-	rs7305461	A	C	G2_G1	5	133449320	133451260	-
cg07462198	ENSG00000197728	RPS26	-0.441332	0.000744117	0.324267	0.00232005	4.58158	4.61473e-06	0.0119698	-/+	rs7305461	A	C	G2_G1	3	129033540	129035646	-
cg07468710	ENSG00000197728	RPS26	-0.585458	2.66619e-06	0.296263	0.00561089	5.51935	3.40259e-08	0.00146255	-/+	rs7305461	A	C	G2_G1	19	13228886	13229576	-
cg07481273	ENSG00000197728	RPS26	-0.455335	0.000477621	0.201587	0.0627099	3.9342	8.34759e-05	0.0381133	-/0	rs7305461	A	C	G2_G1	14	93650745	93651652	-
cg07484894	ENSG00000197728	RPS26	-0.394205	0.00290169	0.282631	0.0083729	3.99929	6.35334e-05	0.0340309	-/+	rs7305461	A	C	G2_G1	20	34329490	34330563	-
cg07502128	ENSG00000197728	RPS26	0.392645	0.00302555	-0.266987	0.0129553	-3.89317	9.89436e-05	0.0403396	+/-	rs7305461	A	C	G2_G1	8	86573421	86575248	-
cg07511080	ENSG00000197728	RPS26	0.457238	0.000449019	-0.179668	0.0978664	-3.81917	0.000133901	0.0453701	+/0	rs7305461	A	C	G2_G1	5	2748368	2757024	-
cg07530241	ENSG00000197728	RPS26	-0.327568	0.0146354	0.31638	0.00300048	3.77545	0.000159719	0.0481535	-/+	rs7305461	A	C	G2_G1	16	85242383	85242634	-
cg07535928	ENSG00000197728	RPS26	-0.379457	0.00427405	0.273949	0.0107	3.848	0.000119084	0.0435212	-/+	rs7305461	A	C	G2_G1	14	37641232	37641879	-
cg07537734	ENSG00000197728	RPS26	-0.454362	0.00049286	0.246489	0.0221482	4.19462	2.73326e-05	0.0241882	-/+	rs7305461	A	C	G2_G1	4	157892685	157893286	-
cg07546654	ENSG00000197728	RPS26	-0.406433	0.00207657	0.246907	0.0219157	3.86437	0.000111374	0.0420272	-/+	rs7305461	A	C	G2_G1	11	1315467	1317115	-
cg07554030	ENSG00000197728	RPS26	-0.476438	0.000235984	0.147666	0.174843	3.77205	0.000161914	0.0483667	-/0	rs7305461	A	C	G2_G1	17	40688033	40688745	-
cg07557790	ENSG00000197728	RPS26	0.237029	0.0814375	-0.418232	6.14772e-05	-3.88543	0.000102149	0.0408772	0/-	rs7305461	A	C	G2_G1	3	12837992	12838359	-
cg07619672	ENSG00000197728	RPS26	-0.343833	0.0101624	0.452235	1.23541e-05	4.78314	1.72577e-06	0.00766108	-/+	rs7305461	A	C	G2_G1	15	64338152	64338886	-
cg07621227	ENSG00000197728	RPS26	0.354353	0.00794676	-0.311246	0.00353455	-3.91464	9.05394e-05	0.0391652	+/-	rs7305461	A	C	G2_G1	17	36633823	36634177	-
cg07635854	ENSG00000197728	RPS26	-0.371607	0.00521563	0.321036	0.00257992	4.08851	4.34152e-05	0.0292892	-/+	rs7305461	A	C	G2_G1	19	11372679	11373126	-
cg07675031	ENSG00000197728	RPS26	-0.428795	0.00108951	0.242592	0.0244163	3.99158	6.5635e-05	0.0343809	-/+	rs7305461	A	C	G2_G1	11	47399788	47400006	-
cg07701033	ENSG00000197728	RPS26	0.431782	0.000996201	-0.218271	0.0434923	-3.86707	0.000110151	0.0419423	+/-	rs7305461	A	C	G2_G1	12	49110055	49110881	-
cg07744623	ENSG00000197728	RPS26	0.254275	0.0610191	-0.411326	8.34406e-05	-3.94204	8.07912e-05	0.0375716	0/-	rs7305461	A	C	G2_G1	20	44462383	44463169	-
cg07770866	ENSG00000197728	RPS26	-0.628261	2.81979e-07	0.15842	0.145158	5.07922	3.78982e-07	0.0040725	-/0	rs7305461	A	C	G2_G1	8	121823534	121824720	-
cg07784986	ENSG00000197728	RPS26	0.466092	0.000335326	-0.213286	0.0486388	-4.08054	4.4932e-05	0.0297783	+/-	rs7305461	A	C	G2_G1	12	124272128	124272585	-
cg07814910	ENSG00000197728	RPS26	0.392404	0.00304511	-0.263971	0.0140544	-3.87321	0.000107413	0.0415869	+/-	rs7305461	A	C	G2_G1	2	9563126	9564282	-
cg07814977	ENSG00000197728	RPS26	0.352919	0.00822152	-0.293988	0.0060064	-3.79795	0.000145897	0.0467045	+/-	rs7305461	A	C	G2_G1	6	31830299	31830948	-
cg07844507	ENSG00000197728	RPS26	-0.429809	0.001057	0.213943	0.0479335	3.8277	0.000129347	0.0449405	-/+	rs7305461	A	C	G2_G1	21	46957315	46957916	-
cg07850527	ENSG00000197728	RPS26	-0.386497	0.00356035	0.258817	0.0161193	3.80256	0.000143207	0.0463898	-/+	rs7305461	A	C	G2_G1	16	89267823	89268087	-
cg07861448	ENSG00000197728	RPS26	-0.306772	0.022723	0.3417	0.00128223	3.80527	0.000141651	0.0462695	-/+	rs7305461	A	C	G2_G1	8	72755783	72756667	-
cg07867665	ENSG00000197728	RPS26	0.440308	0.000768075	-0.22167	0.0402481	-3.9468	7.92039e-05	0.0373436	+/-	rs7305461	A	C	G2_G1	10	32635217	32636655	-
cg07880715	ENSG00000197728	RPS26	-0.386289	0.00357983	0.255521	0.0175733	3.78122	0.000156061	0.0477686	-/+	rs7305461	A	C	G2_G1	13	48892635	48893857	-
cg07904073	ENSG00000197728	RPS26	-0.539297	2.15326e-05	0.255462	0.0176	4.88758	1.02081e-06	0.00646871	-/+	rs7305461	A	C	G2_G1	10	74020773	74021023	-
cg07905975	ENSG00000197728	RPS26	-0.387561	0.00346221	0.423267	4.89969e-05	4.86599	1.13885e-06	0.00668778	-/+	rs7305461	A	C	G2_G1	6	33288733	33289008	-
cg07917901	ENSG00000197728	RPS26	-0.45037	0.000560148	0.213504	0.0484043	3.96929	7.20862e-05	0.0360329	-/+	rs7305461	A	C	G2_G1	14	35873047	35873990	-
cg07937803	ENSG00000197728	RPS26	-0.532179	2.89306e-05	0.157019	0.148795	4.24921	2.14521e-05	0.0214373	-/0	rs7305461	A	C	G2_G1	19	3572545	3574626	-
cg07985116	ENSG00000197728	RPS26	0.370745	0.00532931	-0.305337	0.00425309	-3.98444	6.76398e-05	0.0350289	+/-	rs7305461	A	C	G2_G1	11	68205925	68206126	-
cg07987449	ENSG00000197728	RPS26	0.538376	2.23792e-05	-0.127806	0.240919	-4.12971	3.63219e-05	0.0272537	+/0	rs7305461	A	C	G2_G1	16	87916188	87916469	-
cg08060645	ENSG00000197728	RPS26	-0.423415	0.00127754	0.221931	0.0400074	3.83092	0.000127663	0.0447171	-/+	rs7305461	A	C	G2_G1	6	110501609	110501821	-
cg08077617	ENSG00000197728	RPS26	-0.495008	0.000122051	0.259934	0.0156508	4.57264	4.81625e-06	0.0119976	-/+	rs7305461	A	C	G2_G1	16	55866647	55866998	-
cg08087404	ENSG00000197728	RPS26	0.375208	0.00476325	-0.269141	0.012217	-3.79065	0.000150257	0.0467045	+/-	rs7305461	A	C	G2_G1	19	55628488	55629105	-
cg08123045	ENSG00000197728	RPS26	-0.543055	1.83737e-05	0.203422	0.0603062	4.60694	4.0863e-06	0.0113932	-/0	rs7305461	A	C	G2_G1	1	156469617	156471060	-
cg08131309	ENSG00000197728	RPS26	-0.496531	0.000115431	0.182223	0.0931065	4.12179	3.75948e-05	0.0278024	-/0	rs7305461	A	C	G2_G1	15	40401053	40401298	-
cg08135460	ENSG00000197728	RPS26	0.535514	2.52135e-05	-0.348829	0.000996147	-5.43911	5.35461e-08	0.00164422	+/-	rs7305461	A	C	G2_G1	1	16939456	16940454	-
cg08146621	ENSG00000197728	RPS26	-0.389255	0.00331091	0.294619	0.00589435	4.04017	5.34134e-05	0.0318875	-/+	rs7305461	A	C	G2_G1	2	158453799	158454111	-
cg08151705	ENSG00000197728	RPS26	-0.466962	0.0003257	0.182104	0.093325	3.90332	9.48808e-05	0.0396966	-/0	rs7305461	A	C	G2_G1	17	33776553	33776888	-
cg08172221	ENSG00000197728	RPS26	-0.411541	0.001799	0.243912	0.0236268	3.88104	0.000104013	0.0408885	-/+	rs7305461	A	C	G2_G1	2	233415005	233415811	-
cg08200856	ENSG00000197728	RPS26	0.5129	6.23271e-05	-0.134353	0.217463	-3.96829	7.23898e-05	0.0360884	+/0	rs7305461	A	C	G2_G1	8	144337536	144338585	-
cg08229183	ENSG00000197728	RPS26	0.563919	7.34805e-06	-0.145229	0.182146	-4.43758	9.09772e-06	0.0150949	+/0	rs7305461	A	C	G2_G1	7	76750995	76751394	-
cg08260622	ENSG00000197728	RPS26	0.350819	0.00863898	-0.294014	0.00600173	-3.78456	0.000153982	0.0474217	+/-	rs7305461	A	C	G2_G1	9	2717903	2718953	-
cg08292968	ENSG00000197728	RPS26	0.357343	0.00739934	-0.396815	0.000155199	-4.48776	7.19764e-06	0.0142799	+/-	rs7305461	A	C	G2_G1	12	111020507	111021192	-
cg08317284	ENSG00000197728	RPS26	-0.371282	0.00525825	0.290912	0.00658027	3.89844	9.68155e-05	0.0399614	-/+	rs7305461	A	C	G2_G1	19	13106817	13107688	-
cg08334575	ENSG00000197728	RPS26	0.446822	0.000626795	-0.202669	0.0612841	-3.88014	0.000104396	0.0408885	+/0	rs7305461	A	C	G2_G1	19	3491051	3492502	-
cg08359464	ENSG00000197728	RPS26	-0.474555	0.000251777	0.214809	0.0470157	4.151	3.31023e-05	0.0264968	-/+	rs7305461	A	C	G2_G1	3	128368929	128369805	-
cg08363013	ENSG00000197728	RPS26	0.316985	0.0183741	-0.324514	0.00230118	-3.75993	0.000169963	0.0488436	+/-	rs7305461	A	C	G2_G1	17	42143654	42144096	-
cg08374472	ENSG00000197728	RPS26	0.480514	0.000204846	-0.282395	0.00842987	-4.60218	4.18098e-06	0.0114363	+/-	rs7305461	A	C	G2_G1	16	87445361	87445718	-
cg08377924	ENSG00000197728	RPS26	-0.501409	9.63793e-05	0.266327	0.0131893	4.65961	3.16804e-06	0.0100339	-/+	rs7305461	A	C	G2_G1	17	41363727	41364273	-
cg08380556	ENSG00000197728	RPS26	-0.330439	0.0137412	0.385839	0.000243584	4.24194	2.21597e-05	0.0218607	-/+	rs7305461	A	C	G2_G1	13	31019860	31020137	-
cg08394510	ENSG00000197728	RPS26	0.5285	3.36156e-05	-0.0863863	0.429019	-3.81471	0.000136345	0.0456412	+/0	rs7305461	A	C	G2_G1	19	47142446	47142957	-
cg08438425	ENSG00000197728	RPS26	0.397659	0.00264337	-0.283808	0.00809454	-4.02968	5.58527e-05	0.0323801	+/-	rs7305461	A	C	G2_G1	9	130213143	130214335	-
cg08471073	ENSG00000197728	RPS26	-0.425375	0.00120589	0.210742	0.0514532	3.77807	0.000158046	0.0479062	-/0	rs7305461	A	C	G2_G1	11	118927374	118928412	-
cg08510264	ENSG00000197728	RPS26	-0.377962	0.00444089	0.440774	2.16303e-05	4.92411	8.47458e-07	0.00600242	-/+	rs7305461	A	C	G2_G1	13	110434466	110440180	-
cg08536911	ENSG00000197728	RPS26	0.383481	0.00385205	-0.307708	0.00395053	-4.08318	4.44227e-05	0.0296366	+/-	rs7305461	A	C	G2_G1	16	83998884	83999139	-
cg08546016	ENSG00000197728	RPS26	-0.418947	0.00145524	0.294079	0.00599016	4.23751	2.26013e-05	0.0218698	-/+	rs7305461	A	C	G2_G1	17	72772244	72772692	-
cg08553950	ENSG00000197728	RPS26	-0.193889	0.156076	0.452508	1.21873e-05	3.86877	0.000109386	0.0419268	0/+	rs7305461	A	C	G2_G1	20	36012595	36013439	-
cg08589821	ENSG00000197728	RPS26	-0.33143	0.0134436	0.367096	0.000507599	4.12475	3.71142e-05	0.0276894	-/+	rs7305461	A	C	G2_G1	5	55033694	55033993	-
cg08640252	ENSG00000197728	RPS26	-0.487041	0.000162705	0.163713	0.132021	3.94311	8.04312e-05	0.0375202	-/0	rs7305461	A	C	G2_G1	16	1820311	1823954	-
cg08655480	ENSG00000197728	RPS26	0.436363	0.000867033	-0.257731	0.0165863	-4.13554	3.54119e-05	0.0267938	+/-	rs7305461	A	C	G2_G1	16	28948000	28948450	-
cg08707476	ENSG00000197728	RPS26	-0.545892	1.62792e-05	0.157445	0.147683	4.36097	1.29486e-05	0.0175378	-/0	rs7305461	A	C	G2_G1	1	109102538	109103212	-
cg08777402	ENSG00000197728	RPS26	0.55568	1.06305e-05	-0.162294	0.135451	-4.46856	7.87485e-06	0.014685	+/0	rs7305461	A	C	G2_G1	2	121009918	121011228	-
cg08778851	ENSG00000197728	RPS26	-0.44712	0.000620933	0.354564	0.000809573	4.81599	1.4647e-06	0.00699535	-/+	rs7305461	A	C	G2_G1	17	29885900	29887377	-
cg08836542	ENSG00000197728	RPS26	-0.448615	0.000592263	0.293759	0.00604755	4.4422	8.90454e-06	0.0150467	-/+	rs7305461	A	C	G2_G1	2	28612964	28616748	-
cg08860070	ENSG00000197728	RPS26	-0.492064	0.000135844	0.260232	0.0155277	4.55244	5.30281e-06	0.0125086	-/+	rs7305461	A	C	G2_G1	5	140892913	140893189	-
cg08870822	ENSG00000197728	RPS26	0.416821	0.00154737	-0.265364	0.013537	-4.04678	5.19265e-05	0.0313733	+/-	rs7305461	A	C	G2_G1	19	19495952	19497038	-
cg08901578	ENSG00000197728	RPS26	0.439445	0.000788805	-0.270483	0.0117758	-4.23462	2.28942e-05	0.0220081	+/-	rs7305461	A	C	G2_G1	4	187880885	187894299	-
cg08939850	ENSG00000197728	RPS26	-0.414655	0.00164652	0.220511	0.0413304	3.7624	0.000168291	0.0487824	-/+	rs7305461	A	C	G2_G1	17	78798780	78799160	-
cg08946161	ENSG00000197728	RPS26	-0.530657	3.07905e-05	0.0849127	0.436964	3.82326	0.000131696	0.0452862	-/0	rs7305461	A	C	G2_G1	16	81477777	81477999	-
cg08949974	ENSG00000197728	RPS26	-0.521666	4.42202e-05	0.224392	0.0377978	4.56241	5.05691e-06	0.0124589	-/+	rs7305461	A	C	G2_G1	4	40631740	40632587	-
cg08977014	ENSG00000197728	RPS26	-0.39533	0.00281516	0.310742	0.00359135	4.18113	2.90066e-05	0.024884	-/+	rs7305461	A	C	G2_G1	17	42263945	42264804	-
cg08986016	ENSG00000197728	RPS26	0.366485	0.00592407	-0.279763	0.00908685	-3.79841	0.000145627	0.0467045	+/-	rs7305461	A	C	G2_G1	7	862515	862800	-
cg08995668	ENSG00000197728	RPS26	0.56239	7.87505e-06	-0.282105	0.00850018	-5.23746	1.62805e-07	0.00283152	+/-	rs7305461	A	C	G2_G1	3	11529784	11530120	-
cg09018399	ENSG00000197728	RPS26	-0.428102	0.00111224	0.20534	0.0578745	3.765	0.000166551	0.0486597	-/0	rs7305461	A	C	G2_G1	8	70744098	70747441	-
cg09019477	ENSG00000197728	RPS26	0.335421	0.0123007	-0.311243	0.00353492	-3.79311	0.00014877	0.0467045	+/-	rs7305461	A	C	G2_G1	1	156426549	156427362	-
cg09037813	ENSG00000197728	RPS26	-0.481368	0.000198815	0.224065	0.0380854	4.25592	2.08195e-05	0.0214373	-/+	rs7305461	A	C	G2_G1	2	238599857	238601430	-
cg09061684	ENSG00000197728	RPS26	-0.50261	9.21525e-05	0.142404	0.190889	3.93632	8.27423e-05	0.0380671	-/0	rs7305461	A	C	G2_G1	2	8723855	8724093	-
cg09082441	ENSG00000197728	RPS26	-0.410047	0.00187654	0.222352	0.0396218	3.74196	0.000182594	0.0499651	-/+	rs7305461	A	C	G2_G1	12	11801853	11802218	-
cg09102409	ENSG00000197728	RPS26	-0.4245	0.00123744	0.277955	0.00956408	4.1764	2.96158e-05	0.024891	-/+	rs7305461	A	C	G2_G1	8	134308328	134310145	-
cg09121543	ENSG00000197728	RPS26	0.337276	0.0117986	-0.309863	0.00369229	-3.7963	0.00014687	0.0467045	+/-	rs7305461	A	C	G2_G1	17	61776890	61778733	-
cg09135016	ENSG00000197728	RPS26	-0.460083	0.000409165	0.190877	0.0783329	3.90517	9.41573e-05	0.0396966	-/0	rs7305461	A	C	G2_G1	1	47696504	47698197	-
cg09140232	ENSG00000197728	RPS26	-0.297724	0.0272725	0.343893	0.00118717	3.76301	0.000167877	0.0487095	-/+	rs7305461	A	C	G2_G1	1	3528333	3528683	-
cg09258150	ENSG00000197728	RPS26	-0.373898	0.00492366	0.343843	0.00118925	4.24854	2.15168e-05	0.0214373	-/+	rs7305461	A	C	G2_G1	19	10397603	10398703	-
cg09266149	ENSG00000197728	RPS26	-0.512394	6.35543e-05	0.217731	0.0440265	4.45126	8.53666e-06	0.0149185	-/+	rs7305461	A	C	G2_G1	1	120190377	120191251	-
cg09268861	ENSG00000197728	RPS26	0.53249	2.85643e-05	-0.123685	0.256549	-4.05938	4.92038e-05	0.0306999	+/0	rs7305461	A	C	G2_G1	7	108209784	108210906	-
cg09270675	ENSG00000197728	RPS26	0.410291	0.00186369	-0.232689	0.0310851	-3.80525	0.00014166	0.0462695	+/-	rs7305461	A	C	G2_G1	6	56818873	56820308	-
cg09305117	ENSG00000197728	RPS26	0.452757	0.00051899	-0.28193	0.00854284	-4.39865	1.08925e-05	0.0164694	+/-	rs7305461	A	C	G2_G1	17	34842308	34842930	-
cg09306340	ENSG00000197728	RPS26	0.352923	0.00822086	-0.293539	0.00608735	-3.79519	0.000147529	0.0467045	+/-	rs7305461	A	C	G2_G1	1	161068062	161068801	-
cg09324669	ENSG00000197728	RPS26	-0.457045	0.00045185	0.283066	0.00826914	4.43621	9.15571e-06	0.0150949	-/+	rs7305461	A	C	G2_G1	1	234744276	234747024	-
cg09326832	ENSG00000197728	RPS26	-0.463098	0.000370454	0.334767	0.00162988	4.80291	1.5638e-06	0.00735192	-/+	rs7305461	A	C	G2_G1	6	7246665	7247572	-
cg09327745	ENSG00000197728	RPS26	0.564514	7.15188e-06	-0.0323664	0.767353	-3.79858	0.000145529	0.0467045	+/0	rs7305461	A	C	G2_G1	7	62574596	62575257	-
cg09365002	ENSG00000197728	RPS26	-0.323425	0.0160131	0.45779	9.3483e-06	4.69289	2.69368e-06	0.00953514	-/+	rs7305461	A	C	G2_G1	6	33288733	33289008	-
cg09370867	ENSG00000197728	RPS26	-0.365556	0.00606105	0.316383	0.00300024	4.01963	5.82884e-05	0.0330399	-/+	rs7305461	A	C	G2_G1	1	27961559	27961810	-
cg09372664	ENSG00000197728	RPS26	0.454657	0.000488203	-0.181455	0.0945188	-3.81119	0.000138301	0.0458291	+/0	rs7305461	A	C	G2_G1	17	21116850	21118031	-
cg09405758	ENSG00000197728	RPS26	0.617143	5.21967e-07	-0.153819	0.157356	-4.94987	7.42629e-07	0.00572938	+/0	rs7305461	A	C	G2_G1	16	49669571	49670438	-
cg09436907	ENSG00000197728	RPS26	0.49167	0.000137792	-0.201357	0.0630173	-4.19774	2.6959e-05	0.0239987	+/0	rs7305461	A	C	G2_G1	11	45307441	45307975	-
cg09472928	ENSG00000197728	RPS26	0.477543	0.000227143	-0.238	0.0273393	-4.31107	1.62468e-05	0.0194758	+/-	rs7305461	A	C	G2_G1	5	175394926	175395383	-
cg09473745	ENSG00000197728	RPS26	-0.459606	0.000415613	0.258198	0.0163842	4.30281	1.68647e-05	0.0196654	-/+	rs7305461	A	C	G2_G1	10	31422709	31423316	-
cg09480047	ENSG00000197728	RPS26	0.439826	0.000779608	-0.253298	0.0186161	-4.13296	3.58128e-05	0.0270064	+/-	rs7305461	A	C	G2_G1	16	54325040	54325703	-
cg09487594	ENSG00000197728	RPS26	-0.41134	0.00180925	0.274314	0.0105918	4.06396	4.82475e-05	0.0305479	-/+	rs7305461	A	C	G2_G1	10	127584249	127585538	-
cg09566995	ENSG00000197728	RPS26	-0.358199	0.00724879	0.316765	0.00296358	3.97416	7.06277e-05	0.0357157	-/+	rs7305461	A	C	G2_G1	11	1315467	1317115	-
cg09580409	ENSG00000197728	RPS26	0.451511	0.000540106	-0.289176	0.00692525	-4.43441	9.23241e-06	0.0150949	+/-	rs7305461	A	C	G2_G1	4	183063396	183066370	-
cg09597022	ENSG00000197728	RPS26	-0.294873	0.0288556	0.438383	2.42506e-05	4.37707	1.20285e-05	0.0172526	-/+	rs7305461	A	C	G2_G1	6	33288733	33289008	-
cg09659697	ENSG00000197728	RPS26	-0.50863	7.342e-05	0.113562	0.297832	3.81623	0.000135504	0.0456247	-/0	rs7305461	A	C	G2_G1	5	54528814	54530163	-
cg09704136	ENSG00000197728	RPS26	-0.455236	0.000479149	0.173969	0.109165	3.77161	0.000162196	0.0483667	-/0	rs7305461	A	C	G2_G1	7	143077469	143079169	-
cg09706586	ENSG00000197728	RPS26	0.544029	1.76275e-05	-0.149603	0.16919	-4.30058	1.70348e-05	0.0196654	+/0	rs7305461	A	C	G2_G1	1	9775708	9775997	-
cg09730369	ENSG00000197728	RPS26	-0.3869	0.00352296	0.257139	0.0168461	3.79507	0.000147602	0.0467045	-/+	rs7305461	A	C	G2_G1	6	144328916	144329847	-
cg09740560	ENSG00000197728	RPS26	-0.411544	0.00179883	0.261261	0.0151094	3.98584	6.72406e-05	0.0348822	-/+	rs7305461	A	C	G2_G1	6	29600192	29600661	-
cg09799873	ENSG00000197728	RPS26	0.362446	0.00654064	-0.283037	0.00827601	-3.79218	0.000149333	0.0467045	+/-	rs7305461	A	C	G2_G1	19	8386082	8386972	-
cg09816507	ENSG00000197728	RPS26	-0.422104	0.00132756	0.20955	0.0528175	3.74848	0.000177913	0.0499306	-/0	rs7305461	A	C	G2_G1	6	48036137	48036410	-
cg09825845	ENSG00000197728	RPS26	0.399933	0.00248465	-0.236381	0.0284387	-3.75727	0.000171776	0.0491301	+/-	rs7305461	A	C	G2_G1	15	41244885	41246004	-
cg09854726	ENSG00000197728	RPS26	-0.397421	0.0026605	0.43649	2.65324e-05	5.02361	5.07093e-07	0.00480067	-/+	rs7305461	A	C	G2_G1	11	64008283	64009487	-
cg09856467	ENSG00000197728	RPS26	-0.432468	0.000975826	0.257757	0.016575	4.10855	3.98146e-05	0.0283206	-/+	rs7305461	A	C	G2_G1	22	26936996	26937672	-
cg09884350	ENSG00000197728	RPS26	0.405189	0.00214973	-0.375726	0.000363977	-4.66427	3.09721e-06	0.00994546	+/-	rs7305461	A	C	G2_G1	21	42617817	42618020	-
cg09886360	ENSG00000197728	RPS26	-0.521957	4.37121e-05	0.332494	0.00176118	5.22822	1.71151e-07	0.00283152	-/+	rs7305461	A	C	G2_G1	10	43632966	43634222	-
cg09898154	ENSG00000197728	RPS26	0.461107	0.00039562	-0.170889	0.11568	-3.79568	0.000147237	0.0467045	+/0	rs7305461	A	C	G2_G1	1	54665821	54666259	-
cg09934789	ENSG00000197728	RPS26	-0.429014	0.00108239	0.295358	0.00576529	4.31483	1.59726e-05	0.0193008	-/+	rs7305461	A	C	G2_G1	8	126441471	126443552	-
cg09936933	ENSG00000197728	RPS26	-0.383554	0.00384482	0.261813	0.0148893	3.80119	0.000144002	0.0463898	-/+	rs7305461	A	C	G2_G1	11	72465884	72466209	-
cg09939948	ENSG00000197728	RPS26	-0.466929	0.000326061	0.251761	0.0193679	4.3166	1.58448e-05	0.0192236	-/+	rs7305461	A	C	G2_G1	15	90545272	90545911	-
cg10018216	ENSG00000197728	RPS26	0.497406	0.000111777	-0.325906	0.00219737	-4.99888	5.7664e-07	0.00525764	+/-	rs7305461	A	C	G2_G1	16	1487017	1487260	-
cg10019467	ENSG00000197728	RPS26	-0.398331	0.00259556	0.38263	0.00027709	4.66361	3.10708e-06	0.00994546	-/+	rs7305461	A	C	G2_G1	4	40631740	40632587	-
cg10054025	ENSG00000197728	RPS26	-0.233488	0.0862307	0.408997	9.23575e-05	3.80124	0.000143974	0.0463898	0/+	rs7305461	A	C	G2_G1	20	4202148	4202765	-
cg10077746	ENSG00000197728	RPS26	-0.428309	0.00110542	0.326386	0.00216259	4.50417	6.66321e-06	0.0137487	-/+	rs7305461	A	C	G2_G1	12	89745168	89748144	-
cg10107958	ENSG00000197728	RPS26	-0.410517	0.00185181	0.314576	0.00317928	4.30768	1.64978e-05	0.0195431	-/+	rs7305461	A	C	G2_G1	1	228744110	228784168	-
cg10166664	ENSG00000197728	RPS26	-0.531105	3.02317e-05	0.361005	0.000638381	5.48305	4.18046e-08	0.0015723	-/+	rs7305461	A	C	G2_G1	5	60626505	60629809	-
cg10202714	ENSG00000197728	RPS26	-0.437538	0.000836409	0.195254	0.0716085	3.77124	0.000162439	0.0483667	-/0	rs7305461	A	C	G2_G1	16	89186198	89186551	-
cg10205585	ENSG00000197728	RPS26	0.522527	4.27332e-05	-0.147761	0.17456	-4.12001	3.78849e-05	0.0278024	+/0	rs7305461	A	C	G2_G1	8	86566584	86568411	-
cg10207553	ENSG00000197728	RPS26	-0.377437	0.00450074	0.372561	0.000411645	4.45814	8.26725e-06	0.0148952	-/+	rs7305461	A	C	G2_G1	15	65281928	65282375	-
cg10211252	ENSG00000197728	RPS26	0.398973	0.00255056	-0.293323	0.00612661	-4.0972	4.18177e-05	0.0288581	+/-	rs7305461	A	C	G2_G1	10	48354459	48355197	-
cg10283505	ENSG00000197728	RPS26	-0.489415	0.000149457	0.161491	0.137422	3.94783	7.88626e-05	0.0373091	-/0	rs7305461	A	C	G2_G1	11	94276894	94278913	-
cg10299746	ENSG00000197728	RPS26	-0.365034	0.00613945	0.377884	0.000334455	4.41183	1.02502e-05	0.0159574	-/+	rs7305461	A	C	G2_G1	16	857341	858025	-
cg10301941	ENSG00000197728	RPS26	-0.370607	0.00534778	0.301885	0.00473064	3.96203	7.43154e-05	0.0363263	-/+	rs7305461	A	C	G2_G1	17	47840834	47841377	-
cg10317717	ENSG00000197728	RPS26	-0.339404	0.0112443	0.334819	0.00162698	3.96738	7.26669e-05	0.0361395	-/+	rs7305461	A	C	G2_G1	7	48128727	48129961	-
cg10365227	ENSG00000197728	RPS26	0.412861	0.00173288	-0.30089	0.00487681	-4.23815	2.25368e-05	0.0218698	+/-	rs7305461	A	C	G2_G1	6	109776194	109777645	-
cg10378054	ENSG00000197728	RPS26	0.396759	0.00270865	-0.240261	0.0258648	-3.7592	0.000170455	0.0489383	+/-	rs7305461	A	C	G2_G1	19	690638	690927	-
cg10396673	ENSG00000197728	RPS26	0.428393	0.00110265	-0.217171	0.0445873	-3.83703	0.000124533	0.0442908	+/-	rs7305461	A	C	G2_G1	16	31105451	31106321	-
cg10422833	ENSG00000197728	RPS26	0.269784	0.04638	-0.446553	1.63497e-05	-4.28035	1.86598e-05	0.0202688	+/-	rs7305461	A	C	G2_G1	8	143614676	143614910	-
cg10426084	ENSG00000197728	RPS26	-0.457586	0.000443964	0.248585	0.0210043	4.23026	2.33418e-05	0.0222959	-/+	rs7305461	A	C	G2_G1	17	1637053	1637492	-
cg10430444	ENSG00000197728	RPS26	0.443198	0.000702198	-0.195934	0.0706073	-3.81493	0.000136219	0.0456412	+/0	rs7305461	A	C	G2_G1	15	76135311	76136946	-
cg10474126	ENSG00000197728	RPS26	0.446448	0.000634215	-0.207353	0.0554093	-3.90515	9.41656e-05	0.0396966	+/0	rs7305461	A	C	G2_G1	17	17700870	17701080	-
cg10502508	ENSG00000197728	RPS26	0.348427	0.00913664	-0.302165	0.00469017	-3.81973	0.000133596	0.0453185	+/-	rs7305461	A	C	G2_G1	14	76448623	76449389	-
cg10509254	ENSG00000197728	RPS26	0.372455	0.00510578	-0.275742	0.0101776	-3.81287	0.000137362	0.04577	+/-	rs7305461	A	C	G2_G1	4	174451828	174452962	-
cg10531637	ENSG00000197728	RPS26	0.502423	9.28011e-05	-0.297878	0.00534421	-4.86112	1.16723e-06	0.00668778	+/-	rs7305461	A	C	G2_G1	22	51001199	51001515	-
cg10581281	ENSG00000197728	RPS26	-0.529994	3.16347e-05	0.13336	0.220912	4.09534	4.21553e-05	0.0289587	-/0	rs7305461	A	C	G2_G1	3	69788483	69789208	-
cg10602908	ENSG00000197728	RPS26	0.486205	0.000167616	-0.167844	0.122412	-3.96094	7.46551e-05	0.0364061	+/0	rs7305461	A	C	G2_G1	8	1348787	1349043	-
cg10632525	ENSG00000197728	RPS26	0.381077	0.00409946	-0.271426	0.0114741	-3.84331	0.000121387	0.0439798	+/-	rs7305461	A	C	G2_G1	22	28192793	28198592	-
cg10683055	ENSG00000197728	RPS26	-0.401098	0.00240666	0.272336	0.0111895	3.98251	6.81912e-05	0.0350855	-/+	rs7305461	A	C	G2_G1	21	34638515	34639075	-
cg10762038	ENSG00000197728	RPS26	-0.476376	0.000236489	0.242123	0.0247017	4.32727	1.50971e-05	0.0187707	-/+	rs7305461	A	C	G2_G1	17	26732175	26732391	-
cg10779588	ENSG00000197728	RPS26	0.390747	0.00318252	-0.260795	0.015298	-3.84285	0.000121612	0.0439798	+/-	rs7305461	A	C	G2_G1	19	53030824	53031359	-
cg10799186	ENSG00000197728	RPS26	0.393603	0.00294891	-0.293476	0.00609878	-4.06213	4.86275e-05	0.0306094	+/-	rs7305461	A	C	G2_G1	3	139396338	139396882	-
cg10802680	ENSG00000197728	RPS26	0.520117	4.70177e-05	-0.135888	0.212202	-4.03279	5.51182e-05	0.03214	+/0	rs7305461	A	C	G2_G1	12	122710054	122711371	-
cg10834038	ENSG00000197728	RPS26	-0.367559	0.00576886	0.386838	0.000233945	4.48762	7.20228e-06	0.0142799	-/+	rs7305461	A	C	G2_G1	1	27560705	27561707	-
cg10835872	ENSG00000197728	RPS26	-0.310003	0.0212619	0.362279	0.00060873	3.95828	7.54921e-05	0.0367548	-/+	rs7305461	A	C	G2_G1	19	13919665	13920076	-
cg10852154	ENSG00000197728	RPS26	-0.372022	0.00516157	0.353277	0.000848444	4.29694	1.7317e-05	0.0196654	-/+	rs7305461	A	C	G2_G1	6	42420075	42421090	-
cg10855967	ENSG00000197728	RPS26	0.383262	0.0038741	-0.350627	0.000933833	-4.35396	1.33698e-05	0.0175378	+/-	rs7305461	A	C	G2_G1	16	78133174	78134066	-
cg10858369	ENSG00000197728	RPS26	0.388055	0.00341749	-0.253523	0.0185081	-3.78089	0.00015627	0.0477839	+/-	rs7305461	A	C	G2_G1	11	6477603	6478178	-
cg10988027	ENSG00000197728	RPS26	0.354887	0.00784637	-0.312533	0.00339328	-3.92616	8.63142e-05	0.0386273	+/-	rs7305461	A	C	G2_G1	3	45635090	45635932	-
cg11051022	ENSG00000197728	RPS26	-0.335373	0.0123138	0.310698	0.00359632	3.7894	0.00015101	0.0468904	-/+	rs7305461	A	C	G2_G1	22	50655145	50655811	-
cg11088931	ENSG00000197728	RPS26	0.302266	0.0249016	-0.355418	0.000784691	-3.86548	0.000110871	0.0420142	+/-	rs7305461	A	C	G2_G1	19	6459235	6460651	-
cg11110536	ENSG00000197728	RPS26	0.447978	0.000604336	-0.354539	0.000810306	-4.8219	1.422e-06	0.00690094	+/-	rs7305461	A	C	G2_G1	5	137514660	137514941	-
cg11123720	ENSG00000197728	RPS26	-0.503525	8.90496e-05	0.193397	0.0744031	4.24	2.23521e-05	0.0218698	-/0	rs7305461	A	C	G2_G1	5	75698759	75700160	-
cg11205006	ENSG00000197728	RPS26	-0.384721	0.00372969	0.257043	0.0168885	3.78002	0.000156818	0.0479027	-/+	rs7305461	A	C	G2_G1	22	26879458	26879930	-
cg11235297	ENSG00000197728	RPS26	-0.36996	0.00543478	0.315202	0.00311618	4.04102	5.32201e-05	0.0318353	-/+	rs7305461	A	C	G2_G1	5	1108802	1109051	-
cg11240439	ENSG00000197728	RPS26	0.36985	0.00544971	-0.292729	0.00623576	-3.90028	9.60817e-05	0.0398892	+/-	rs7305461	A	C	G2_G1	6	57086396	57087311	-
cg11249241	ENSG00000197728	RPS26	-0.285374	0.034694	0.358648	0.000696763	3.78187	0.000155654	0.0476923	-/+	rs7305461	A	C	G2_G1	19	13106817	13107688	-
cg11263420	ENSG00000197728	RPS26	-0.463131	0.00037004	0.300133	0.0049908	4.58534	4.53257e-06	0.011859	-/+	rs7305461	A	C	G2_G1	19	50016531	50016851	-
cg11284281	ENSG00000197728	RPS26	0.514615	5.83222e-05	-0.113441	0.298349	-3.86138	0.000112747	0.0422992	+/0	rs7305461	A	C	G2_G1	13	20968851	20969220	-
cg11284582	ENSG00000197728	RPS26	0.376482	0.00461157	-0.290877	0.0065872	-3.9324	8.41027e-05	0.0382297	+/-	rs7305461	A	C	G2_G1	20	62272291	62273972	-
cg11348106	ENSG00000197728	RPS26	-0.527023	3.56855e-05	0.229629	0.0334331	4.63541	3.56225e-06	0.0105762	-/+	rs7305461	A	C	G2_G1	17	75209459	75209672	-
cg11349093	ENSG00000197728	RPS26	0.442308	0.000721926	-0.243568	0.0238305	-4.09174	4.28145e-05	0.0290882	+/-	rs7305461	A	C	G2_G1	19	2115261	2115783	-
cg11448068	ENSG00000197728	RPS26	-0.352913	0.00822264	0.311549	0.00350088	3.90723	9.336e-05	0.0396966	-/+	rs7305461	A	C	G2_G1	2	191044979	191045829	-
cg11468193	ENSG00000197728	RPS26	-0.428662	0.00109384	0.271915	0.0113204	4.16823	3.0698e-05	0.0256571	-/+	rs7305461	A	C	G2_G1	17	75277317	75278172	-
cg11469051	ENSG00000197728	RPS26	0.380458	0.00416547	-0.280694	0.00884961	-3.89593	9.78208e-05	0.0400992	+/-	rs7305461	A	C	G2_G1	4	24801109	24801902	-
cg11482719	ENSG00000197728	RPS26	-0.444822	0.000667449	0.237092	0.027951	4.07058	4.68957e-05	0.0301659	-/+	rs7305461	A	C	G2_G1	4	57371582	57372022	-
cg11496466	ENSG00000197728	RPS26	0.479581	0.000211618	-0.181194	0.0950007	-3.98996	6.60858e-05	0.0343809	+/0	rs7305461	A	C	G2_G1	12	132045105	132045384	-
cg11570011	ENSG00000197728	RPS26	0.447375	0.000615958	-0.207966	0.0546762	-3.91532	9.02843e-05	0.0391652	+/0	rs7305461	A	C	G2_G1	4	16362416	16362766	-
cg11596947	ENSG00000197728	RPS26	0.45828	0.000434038	-0.242423	0.024519	-4.19815	2.6911e-05	0.0239987	+/-	rs7305461	A	C	G2_G1	11	15962882	15963223	-
cg11657043	ENSG00000197728	RPS26	0.433465	0.000946876	-0.279789	0.00908034	-4.24977	2.13994e-05	0.0214373	+/-	rs7305461	A	C	G2_G1	2	127734403	127734677	-
cg11673741	ENSG00000197728	RPS26	0.436496	0.000863516	-0.198374	0.0671059	-3.7823	0.000155385	0.0476814	+/0	rs7305461	A	C	G2_G1	19	42891311	42891646	-
cg11691214	ENSG00000197728	RPS26	-0.384254	0.00377539	0.262749	0.0145219	3.81152	0.000138115	0.0458291	-/+	rs7305461	A	C	G2_G1	17	79875425	79876124	-
cg11740087	ENSG00000197728	RPS26	-0.421017	0.00137035	0.256068	0.0173241	4.01916	5.84053e-05	0.0330399	-/+	rs7305461	A	C	G2_G1	19	58513455	58514498	-
cg11796565	ENSG00000197728	RPS26	-0.471367	0.000280716	0.175192	0.106659	3.89489	9.82425e-05	0.0401562	-/0	rs7305461	A	C	G2_G1	19	13207375	13207621	-
cg11798976	ENSG00000197728	RPS26	-0.43635	0.000867374	0.226696	0.0358221	3.94901	7.84735e-05	0.0372421	-/+	rs7305461	A	C	G2_G1	1	36915796	36916324	-
cg11813265	ENSG00000197728	RPS26	0.404747	0.00217626	-0.315878	0.00304937	-4.27671	1.89672e-05	0.0203094	+/-	rs7305461	A	C	G2_G1	14	95239375	95239679	-
cg11823511	ENSG00000197728	RPS26	-0.413851	0.00168472	0.231828	0.0317313	3.82436	0.000131115	0.0452862	-/+	rs7305461	A	C	G2_G1	1	91183240	91184540	-
cg11849213	ENSG00000197728	RPS26	0.356533	0.00754417	-0.321313	0.00255663	-3.992	6.55179e-05	0.0343809	+/-	rs7305461	A	C	G2_G1	14	65209843	65210089	-
cg11877251	ENSG00000197728	RPS26	-0.326292	0.0150483	0.323559	0.00237485	3.8126	0.000137515	0.04577	-/+	rs7305461	A	C	G2_G1	20	61339858	61341220	-
cg11877382	ENSG00000197728	RPS26	-0.404606	0.00218478	0.24595	0.0224509	3.84624	0.000119943	0.0436386	-/+	rs7305461	A	C	G2_G1	12	129337870	129338653	-
cg11896345	ENSG00000197728	RPS26	0.436276	0.000869341	-0.268734	0.0123538	-4.20178	2.64828e-05	0.0239765	+/-	rs7305461	A	C	G2_G1	17	1531110	1533229	-
cg11915671	ENSG00000197728	RPS26	0.444356	0.000677251	-0.190834	0.0784016	-3.79313	0.000148758	0.0467045	+/0	rs7305461	A	C	G2_G1	19	6495192	6496225	-
cg11924260	ENSG00000197728	RPS26	-0.464413	0.000354632	0.165987	0.126664	3.79094	0.00015008	0.0467045	-/0	rs7305461	A	C	G2_G1	12	125039119	125039344	-
cg11952714	ENSG00000197728	RPS26	0.436926	0.000852223	-0.196644	0.0695731	-3.77513	0.000159921	0.048166	+/0	rs7305461	A	C	G2_G1	1	99126872	99127711	-
cg11969191	ENSG00000197728	RPS26	0.47125	0.000281835	-0.1577	0.14702	-3.79231	0.00014925	0.0467045	+/0	rs7305461	A	C	G2_G1	17	79678936	79679805	-
cg11984636	ENSG00000197728	RPS26	-0.390441	0.0032085	0.275409	0.010273	3.92985	8.50001e-05	0.0384013	-/+	rs7305461	A	C	G2_G1	18	74843360	74845426	-
cg12065285	ENSG00000197728	RPS26	-0.213764	0.117097	0.420195	5.6297e-05	3.76029	0.000169714	0.0488436	0/+	rs7305461	A	C	G2_G1	1	155947678	155948490	-
cg12143106	ENSG00000197728	RPS26	-0.272515	0.0441274	0.374451	0.000382535	3.80625	0.000141088	0.0462695	-/+	rs7305461	A	C	G2_G1	12	50188655	50188961	-
cg12195695	ENSG00000197728	RPS26	0.322927	0.016186	-0.331697	0.00180945	-3.84287	0.000121604	0.0439798	+/-	rs7305461	A	C	G2_G1	17	73105229	73106667	-
cg12212101	ENSG00000197728	RPS26	0.332922	0.013006	-0.329456	0.00195157	-3.89197	9.94322e-05	0.040484	+/-	rs7305461	A	C	G2_G1	7	32981938	32982865	-
cg12258176	ENSG00000197728	RPS26	0.360355	0.0068813	-0.30454	0.00435944	-3.91165	9.16662e-05	0.0392892	+/-	rs7305461	A	C	G2_G1	12	51419640	51420347	-
cg12273325	ENSG00000197728	RPS26	-0.382203	0.00398191	0.258292	0.0163436	3.77089	0.000162664	0.0483667	-/+	rs7305461	A	C	G2_G1	22	31686636	31687371	-
cg12298755	ENSG00000197728	RPS26	-0.405663	0.00212159	0.280713	0.00884464	4.06463	4.81083e-05	0.0305479	-/+	rs7305461	A	C	G2_G1	15	25200035	25201054	-
cg12307200	ENSG00000197728	RPS26	-0.403041	0.00228141	0.362003	0.000615037	4.55993	5.11699e-06	0.0124589	-/+	rs7305461	A	C	G2_G1	3	188665275	188665552	-
cg12329404	ENSG00000197728	RPS26	0.462348	0.000379758	-0.232102	0.0315248	-4.16549	3.10681e-05	0.0258945	+/-	rs7305461	A	C	G2_G1	21	47545187	47546212	-
cg12363722	ENSG00000197728	RPS26	-0.438819	0.000804175	0.267399	0.0128112	4.21143	2.5376e-05	0.0232966	-/+	rs7305461	A	C	G2_G1	4	187476279	187476844	-
cg12395733	ENSG00000197728	RPS26	0.485885	0.000169536	-0.28735	0.007305	-4.67229	2.97858e-06	0.00994546	+/-	rs7305461	A	C	G2_G1	5	12794972	12795647	-
cg12428604	ENSG00000197728	RPS26	0.462713	0.000375202	-0.245702	0.0225909	-4.24968	2.1408e-05	0.0214373	+/-	rs7305461	A	C	G2_G1	7	77427331	77428850	-
cg12433386	ENSG00000197728	RPS26	-0.431683	0.000999178	0.200454	0.0642319	3.76102	0.00016922	0.0488436	-/0	rs7305461	A	C	G2_G1	11	2720410	2722087	-
cg12433559	ENSG00000197728	RPS26	0.46799	0.000314657	-0.159232	0.143082	-3.77755	0.00015838	0.0479062	+/0	rs7305461	A	C	G2_G1	10	72360255	72360605	-
cg12484688	ENSG00000197728	RPS26	0.256049	0.0591762	-0.408754	9.33348e-05	-3.93529	8.30952e-05	0.038113	0/-	rs7305461	A	C	G2_G1	6	31868781	31870311	-
cg12530254	ENSG00000197728	RPS26	0.472917	0.00026629	-0.150611	0.166302	-3.76338	0.00016763	0.0487095	+/0	rs7305461	A	C	G2_G1	20	17948755	17949921	-
cg12558755	ENSG00000197728	RPS26	-0.49535	0.000120534	0.248905	0.0208345	4.50852	6.52811e-06	0.0137487	-/+	rs7305461	A	C	G2_G1	7	26331463	26331944	-
cg12614529	ENSG00000197728	RPS26	0.452434	0.000524379	-0.220039	0.0417786	-4.02273	5.75279e-05	0.0329074	+/-	rs7305461	A	C	G2_G1	4	154265607	154266394	-
cg12679760	ENSG00000197728	RPS26	-0.361955	0.00661918	0.284402	0.00795701	3.79738	0.000146232	0.0467045	-/+	rs7305461	A	C	G2_G1	1	36786500	36789402	-
cg12686414	ENSG00000197728	RPS26	0.444157	0.000681485	-0.252405	0.0190498	-4.158	3.2105e-05	0.0263069	+/-	rs7305461	A	C	G2_G1	11	35684421	35684846	-
cg12701674	ENSG00000197728	RPS26	0.459208	0.000421068	-0.287709	0.00722891	-4.48027	7.45488e-06	0.0143885	+/-	rs7305461	A	C	G2_G1	13	114912875	114913457	-
cg12703888	ENSG00000197728	RPS26	0.321881	0.0165541	-0.317344	0.00290865	-3.74557	0.000179987	0.0499306	+/-	rs7305461	A	C	G2_G1	12	38710392	38710643	-
cg12759597	ENSG00000197728	RPS26	0.391967	0.00308076	-0.254629	0.0179853	-3.81366	0.000136921	0.0457243	+/-	rs7305461	A	C	G2_G1	1	155178547	155178980	-
cg12760887	ENSG00000197728	RPS26	0.345747	0.00972355	-0.311995	0.00345172	-3.86387	0.000111603	0.0420272	+/-	rs7305461	A	C	G2_G1	1	1098043	1100584	-
cg12770425	ENSG00000197728	RPS26	0.381555	0.00404921	-0.315802	0.00305681	-4.12112	3.77037e-05	0.0278024	+/-	rs7305461	A	C	G2_G1	6	33588617	33589909	-
cg12802915	ENSG00000197728	RPS26	0.351339	0.00853381	-0.34498	0.00114245	-4.10896	3.97442e-05	0.0283206	+/-	rs7305461	A	C	G2_G1	1	206135444	206138863	-
cg12804441	ENSG00000197728	RPS26	0.469719	0.000296836	-0.181018	0.0953276	-3.91695	8.96777e-05	0.0390487	+/0	rs7305461	A	C	G2_G1	2	233497826	233499727	-
cg12836863	ENSG00000197728	RPS26	-0.527219	3.54047e-05	0.176723	0.103584	4.32483	1.52649e-05	0.0189011	-/0	rs7305461	A	C	G2_G1	13	32889533	32889900	-
cg12856782	ENSG00000197728	RPS26	0.395745	0.00278385	-0.249294	0.0206293	-3.80673	0.000140814	0.0462695	+/-	rs7305461	A	C	G2_G1	20	642672	642895	-
cg12917475	ENSG00000197728	RPS26	-0.434137	0.000927768	0.203453	0.0602665	3.79578	0.000147181	0.0467045	-/0	rs7305461	A	C	G2_G1	14	23770512	23771902	-
cg12927270	ENSG00000197728	RPS26	-0.337542	0.0117279	0.322457	0.00246254	3.87713	0.000105697	0.041195	-/+	rs7305461	A	C	G2_G1	3	94656732	94657159	-
cg12929983	ENSG00000197728	RPS26	-0.442024	0.000728315	0.195769	0.0708488	3.80571	0.000141396	0.0462695	-/0	rs7305461	A	C	G2_G1	15	40401053	40401298	-
cg12939527	ENSG00000197728	RPS26	-0.462837	0.000373661	0.174823	0.10741	3.83105	0.000127599	0.0447171	-/0	rs7305461	A	C	G2_G1	4	2757653	2758010	-
cg12970155	ENSG00000197728	RPS26	-0.504978	8.43167e-05	0.371429	0.000430034	5.34916	8.83642e-08	0.00211224	-/+	rs7305461	A	C	G2_G1	19	54371854	54372990	-
cg13052453	ENSG00000197728	RPS26	-0.400386	0.00245401	0.323622	0.00236992	4.29607	1.73854e-05	0.0196654	-/+	rs7305461	A	C	G2_G1	14	105881312	105881747	-
cg13075363	ENSG00000197728	RPS26	0.494862	0.000122704	-0.165668	0.127405	-4.01274	6.00175e-05	0.0332063	+/0	rs7305461	A	C	G2_G1	3	122233408	122233944	-
cg13076757	ENSG00000197728	RPS26	0.544278	1.74418e-05	-0.13208	0.225415	-4.20149	2.65161e-05	0.0239765	+/0	rs7305461	A	C	G2_G1	1	44568991	44569399	-
cg13102244	ENSG00000197728	RPS26	0.567231	6.31653e-06	-0.0433949	0.691569	-3.88363	0.00010291	0.0408885	+/0	rs7305461	A	C	G2_G1	7	158198545	158198907	-
cg13131095	ENSG00000197728	RPS26	0.423969	0.0012569	-0.234446	0.029801	-3.90939	9.25278e-05	0.0395458	+/-	rs7305461	A	C	G2_G1	2	16079801	16083032	-
cg13148151	ENSG00000197728	RPS26	-0.350394	0.00872566	0.294702	0.00587976	3.78607	0.000153047	0.0473273	-/+	rs7305461	A	C	G2_G1	3	45635090	45635932	-
cg13152396	ENSG00000197728	RPS26	0.381503	0.00405463	-0.279349	0.00919427	-3.8946	9.83603e-05	0.0401562	+/-	rs7305461	A	C	G2_G1	11	62413632	62414293	-
cg13226290	ENSG00000197728	RPS26	-0.343427	0.0102578	0.327418	0.00208948	3.94612	7.94272e-05	0.0373436	-/+	rs7305461	A	C	G2_G1	20	1446936	1447729	-
cg13290370	ENSG00000197728	RPS26	-0.469955	0.000294481	0.195184	0.0717121	4.00169	6.28908e-05	0.0339729	-/0	rs7305461	A	C	G2_G1	1	207082693	207083202	-
cg13303573	ENSG00000197728	RPS26	0.49782	0.000110089	-0.18625	0.0859806	-4.15503	3.25246e-05	0.0263069	+/0	rs7305461	A	C	G2_G1	13	21277233	21278446	-
cg13345299	ENSG00000197728	RPS26	-0.39027	0.00322304	0.24548	0.0227175	3.74715	0.000178855	0.0499306	-/+	rs7305461	A	C	G2_G1	22	26879458	26879930	-
cg13357393	ENSG00000197728	RPS26	0.304065	0.0240119	-0.349906	0.000958392	-3.84108	0.000122493	0.0439811	+/-	rs7305461	A	C	G2_G1	12	54393374	54394648	-
cg13361023	ENSG00000197728	RPS26	0.522055	4.35415e-05	-0.140086	0.198288	-4.07203	4.66046e-05	0.0301659	+/0	rs7305461	A	C	G2_G1	15	26107503	26108818	-
cg13409077	ENSG00000197728	RPS26	-0.456451	0.000460659	0.176606	0.103816	3.79567	0.000147247	0.0467045	-/0	rs7305461	A	C	G2_G1	9	35616980	35617324	-
cg13419927	ENSG00000197728	RPS26	0.500556	9.94854e-05	-0.14126	0.194514	-3.9142	9.07048e-05	0.0391652	+/0	rs7305461	A	C	G2_G1	1	113256885	113258149	-
cg13431962	ENSG00000197728	RPS26	-0.436706	0.00085798	0.221488	0.0404165	3.9205	8.8366e-05	0.0387802	-/+	rs7305461	A	C	G2_G1	12	52214179	52216138	-
cg13449295	ENSG00000197728	RPS26	0.308634	0.0218709	-0.362331	0.000607536	-3.95006	7.81312e-05	0.03717	+/-	rs7305461	A	C	G2_G1	1	228645196	228646434	-
cg13466546	ENSG00000197728	RPS26	0.477712	0.000225816	-0.272112	0.011259	-4.51863	6.22406e-06	0.0134728	+/-	rs7305461	A	C	G2_G1	17	77922721	77922973	-
cg13474414	ENSG00000197728	RPS26	0.503195	9.01562e-05	-0.327875	0.00205777	-5.05501	4.30373e-07	0.00431643	+/-	rs7305461	A	C	G2_G1	1	205498003	205498590	-
cg13474998	ENSG00000197728	RPS26	-0.412323	0.00175958	0.285009	0.00781891	4.13625	3.53026e-05	0.0267938	-/+	rs7305461	A	C	G2_G1	3	53164206	53164698	-
cg13693328	ENSG00000197728	RPS26	-0.498622	0.000106876	0.237495	0.0276781	4.46452	8.02477e-06	0.0147858	-/+	rs7305461	A	C	G2_G1	1	9258565	9258956	-
cg13697735	ENSG00000197728	RPS26	-0.452237	0.000527715	0.322846	0.0024313	4.64964	3.32513e-06	0.0101704	-/+	rs7305461	A	C	G2_G1	14	65170876	65172007	-
cg13716033	ENSG00000197728	RPS26	0.461735	0.000387518	-0.177275	0.102493	-3.83743	0.000124329	0.0442908	+/0	rs7305461	A	C	G2_G1	9	140445653	140446891	-
cg13719885	ENSG00000197728	RPS26	-0.430073	0.00104866	0.214604	0.0472322	3.83345	0.000126359	0.0446055	-/+	rs7305461	A	C	G2_G1	3	127794369	127796136	-
cg13720316	ENSG00000197728	RPS26	0.372174	0.00514195	-0.31492	0.00314449	-4.05376	5.04009e-05	0.0308114	+/-	rs7305461	A	C	G2_G1	11	69451136	69458596	-
cg13736811	ENSG00000197728	RPS26	-0.481391	0.000198655	0.329491	0.00194927	4.90251	9.46216e-07	0.00636235	-/+	rs7305461	A	C	G2_G1	19	41869673	41870133	-
cg13741406	ENSG00000197728	RPS26	0.246756	0.069347	-0.415571	6.92118e-05	-3.92563	8.65032e-05	0.0386273	0/-	rs7305461	A	C	G2_G1	19	47207568	47207844	-
cg13747066	ENSG00000197728	RPS26	-0.514884	5.77149e-05	0.141946	0.192336	4.02731	5.64191e-05	0.0324582	-/0	rs7305461	A	C	G2_G1	9	74525249	74526679	-
cg13763516	ENSG00000197728	RPS26	0.403357	0.00226159	-0.259549	0.015811	-3.91995	8.85686e-05	0.0387802	+/-	rs7305461	A	C	G2_G1	17	20945386	20945633	-
cg13765621	ENSG00000197728	RPS26	-0.4815	0.000197901	0.145616	0.180972	3.79734	0.000146255	0.0467045	-/0	rs7305461	A	C	G2_G1	1	158150620	158151503	-
cg13823964	ENSG00000197728	RPS26	-0.437369	0.000840764	0.291505	0.00646608	4.34914	1.36672e-05	0.017802	-/+	rs7305461	A	C	G2_G1	9	94185651	94187296	-
cg13870520	ENSG00000197728	RPS26	-0.450767	0.000553097	0.187054	0.084611	3.8163	0.00013547	0.0456247	-/0	rs7305461	A	C	G2_G1	4	77134566	77135377	-
cg13885043	ENSG00000197728	RPS26	0.450976	0.000549415	-0.212354	0.0496555	-3.96679	7.28482e-05	0.0361496	+/-	rs7305461	A	C	G2_G1	15	64679907	64680233	-
cg13916080	ENSG00000197728	RPS26	-0.578427	3.7415e-06	0.180593	0.0961216	4.76478	1.89063e-06	0.00779264	-/0	rs7305461	A	C	G2_G1	9	129622611	129623574	-
cg13919341	ENSG00000197728	RPS26	0.321546	0.0166736	-0.334636	0.00163721	-3.85285	0.00011675	0.043081	+/-	rs7305461	A	C	G2_G1	6	30028936	30029195	-
cg13935127	ENSG00000197728	RPS26	-0.47261	0.000269091	0.300214	0.00497849	4.65446	3.24838e-06	0.0101176	-/+	rs7305461	A	C	G2_G1	1	41131111	41131378	-
cg13937155	ENSG00000197728	RPS26	-0.338338	0.0115191	0.317825	0.00286384	3.85302	0.000116668	0.043081	-/+	rs7305461	A	C	G2_G1	17	1546742	1547324	-
cg13958923	ENSG00000197728	RPS26	0.36616	0.00597167	-0.279087	0.00926284	-3.79214	0.000149353	0.0467045	+/-	rs7305461	A	C	G2_G1	4	109571693	109572039	-
cg13977526	ENSG00000197728	RPS26	-0.298004	0.0271211	0.348751	0.000998948	3.79596	0.000147071	0.0467045	-/+	rs7305461	A	C	G2_G1	9	32384420	32384911	-
cg14001992	ENSG00000197728	RPS26	-0.367887	0.00572217	0.30521	0.00426994	3.96493	7.34177e-05	0.0362136	-/+	rs7305461	A	C	G2_G1	4	154074383	154075045	-
cg14009013	ENSG00000197728	RPS26	-0.427171	0.00114347	0.298062	0.00531455	4.31883	1.56859e-05	0.0192094	-/+	rs7305461	A	C	G2_G1	17	47301545	47302477	-
cg14012686	ENSG00000197728	RPS26	-0.423135	0.00128808	0.247036	0.0218447	3.97921	6.91435e-05	0.0352614	-/+	rs7305461	A	C	G2_G1	2	74781494	74782685	-
cg14014720	ENSG00000197728	RPS26	-0.456271	0.000463361	0.314056	0.00323264	4.62307	3.78103e-06	0.0108348	-/+	rs7305461	A	C	G2_G1	9	90112514	90113817	-
cg14022913	ENSG00000197728	RPS26	-0.509437	7.11942e-05	0.181197	0.0949951	4.21347	2.51474e-05	0.02321	-/0	rs7305461	A	C	G2_G1	4	178230850	178231260	-
cg14030836	ENSG00000197728	RPS26	0.394398	0.00288665	-0.250826	0.019838	-3.80695	0.00014069	0.0462695	+/-	rs7305461	A	C	G2_G1	1	2990030	2990718	-
cg14039237	ENSG00000197728	RPS26	-0.511883	6.48184e-05	0.141362	0.194191	4.0009	6.31032e-05	0.0340265	-/0	rs7305461	A	C	G2_G1	9	130829535	130830949	-
cg14070503	ENSG00000197728	RPS26	0.496395	0.000116011	-0.138401	0.203792	-3.8664	0.000110455	0.0419423	+/0	rs7305461	A	C	G2_G1	2	96971125	96971556	-
cg14073922	ENSG00000197728	RPS26	-0.379097	0.00431371	0.328122	0.00204089	4.18258	2.88214e-05	0.0248479	-/+	rs7305461	A	C	G2_G1	3	150802996	150805168	-
cg14098744	ENSG00000197728	RPS26	0.438098	0.000822169	-0.263948	0.014063	-4.18539	2.84676e-05	0.0247368	+/-	rs7305461	A	C	G2_G1	6	99395302	99395855	-
cg14115771	ENSG00000197728	RPS26	0.368526	0.00563223	-0.321375	0.0025515	-4.07046	4.69204e-05	0.0301659	+/-	rs7305461	A	C	G2_G1	9	129276571	129276977	-
cg14117392	ENSG00000197728	RPS26	-0.411284	0.00181214	0.221543	0.0403651	3.74556	0.000179994	0.0499306	-/+	rs7305461	A	C	G2_G1	5	139017133	139017668	-
cg14118850	ENSG00000197728	RPS26	-0.469023	0.000303901	0.198167	0.0673966	4.01248	6.00851e-05	0.0332063	-/0	rs7305461	A	C	G2_G1	2	10442308	10444509	-
cg14139311	ENSG00000197728	RPS26	-0.384864	0.00371579	0.251013	0.0197432	3.74452	0.000180737	0.0499306	-/+	rs7305461	A	C	G2_G1	10	81204452	81204790	-
cg14173033	ENSG00000197728	RPS26	-0.52429	3.98288e-05	0.15761	0.147253	4.19077	2.78014e-05	0.0244075	-/0	rs7305461	A	C	G2_G1	17	80545433	80545658	-
cg14246335	ENSG00000197728	RPS26	0.500406	0.000100044	-0.248833	0.0208725	-4.54609	5.46505e-06	0.0125086	+/-	rs7305461	A	C	G2_G1	13	84453664	84453897	-
cg14270193	ENSG00000197728	RPS26	0.380794	0.00412953	-0.256651	0.0170624	-3.75163	0.000175688	0.0498388	+/-	rs7305461	A	C	G2_G1	17	7077021	7077888	-
cg14280409	ENSG00000197728	RPS26	0.368559	0.00562767	-0.394711	0.000169408	-4.5467	5.44939e-06	0.0125086	+/-	rs7305461	A	C	G2_G1	1	11333259	11333547	-
cg14290576	ENSG00000197728	RPS26	-0.455032	0.00048232	0.229351	0.0336543	4.09667	4.1913e-05	0.0288581	-/+	rs7305461	A	C	G2_G1	9	94183407	94183994	-
cg14317046	ENSG00000197728	RPS26	-0.340911	0.0108656	0.315152	0.00312118	3.85267	0.000116836	0.043081	-/+	rs7305461	A	C	G2_G1	19	18234710	18234912	-
cg14326196	ENSG00000197728	RPS26	-0.429321	0.00107254	0.213197	0.0487359	3.81989	0.000133509	0.0453185	-/+	rs7305461	A	C	G2_G1	9	116860473	116860695	-
cg14338062	ENSG00000197728	RPS26	-0.2176	0.110514	0.511337	4.87652e-07	4.44238	8.8968e-06	0.0150467	0/+	rs7305461	A	C	G2_G1	12	57881750	57882035	-
cg14354306	ENSG00000197728	RPS26	0.571063	5.29154e-06	-0.059061	0.589082	-4.00449	6.21519e-05	0.0336947	+/0	rs7305461	A	C	G2_G1	7	139930065	139930356	-
cg14386624	ENSG00000197728	RPS26	-0.509164	7.19392e-05	0.331986	0.00179179	5.12646	2.95233e-07	0.00360875	-/+	rs7305461	A	C	G2_G1	9	91002741	91004330	-
cg14414944	ENSG00000197728	RPS26	0.361055	0.00676555	-0.281249	0.00871062	-3.77215	0.000161849	0.0483667	+/-	rs7305461	A	C	G2_G1	2	582818	583385	-
cg14462321	ENSG00000197728	RPS26	-0.501923	9.45479e-05	0.236872	0.0281011	4.48568	7.26804e-06	0.0142931	-/+	rs7305461	A	C	G2_G1	9	137229726	137229931	-
cg14567424	ENSG00000197728	RPS26	-0.404313	0.00220258	0.377391	0.000340999	4.66931	3.02215e-06	0.00994546	-/+	rs7305461	A	C	G2_G1	11	67350928	67351953	-
cg14584577	ENSG00000197728	RPS26	0.413175	0.0017175	-0.277918	0.00957408	-4.09851	4.15811e-05	0.0288495	+/-	rs7305461	A	C	G2_G1	19	5622248	5623712	-
cg14608722	ENSG00000197728	RPS26	0.356277	0.00759047	-0.294218	0.00596538	-3.82109	0.000132862	0.0453185	+/-	rs7305461	A	C	G2_G1	2	132056862	132057199	-
cg14625175	ENSG00000197728	RPS26	-0.377008	0.00455021	0.301962	0.00471945	4.00458	6.21266e-05	0.0336947	-/+	rs7305461	A	C	G2_G1	7	27212416	27214396	-
cg14628604	ENSG00000197728	RPS26	-0.578511	3.72666e-06	0.224144	0.0380156	5.0223	5.10565e-07	0.00480067	-/+	rs7305461	A	C	G2_G1	7	157647800	157648007	-
cg14635955	ENSG00000197728	RPS26	-0.327762	0.0145734	0.405237	0.000108635	4.35499	1.33071e-05	0.0175378	-/+	rs7305461	A	C	G2_G1	7	2645524	2645765	-
cg14637470	ENSG00000197728	RPS26	-0.379874	0.00422847	0.351794	0.000895306	4.33907	1.43086e-05	0.0182663	-/+	rs7305461	A	C	G2_G1	9	131798727	131799280	-
cg14642671	ENSG00000197728	RPS26	0.393708	0.00294065	-0.362476	0.000604248	-4.50029	6.78618e-06	0.0137964	+/-	rs7305461	A	C	G2_G1	17	48450456	48450665	-
cg14660839	ENSG00000197728	RPS26	0.388593	0.00336935	-0.356307	0.000759533	-4.42609	9.59585e-06	0.0153577	+/-	rs7305461	A	C	G2_G1	13	28674227	28675170	-
cg14662585	ENSG00000197728	RPS26	-0.285879	0.0343606	0.361511	0.000626447	3.80358	0.000142619	0.0463412	-/+	rs7305461	A	C	G2_G1	7	16890768	16891087	-
cg14669847	ENSG00000197728	RPS26	0.589305	2.20747e-06	-0.155374	0.153152	-4.71135	2.4608e-06	0.00911	+/0	rs7305461	A	C	G2_G1	12	22093954	22095357	-
cg14681629	ENSG00000197728	RPS26	-0.421572	0.00134833	0.225133	0.0371525	3.8373	0.000124395	0.0442908	-/+	rs7305461	A	C	G2_G1	5	43042107	43043477	-
cg14683378	ENSG00000197728	RPS26	0.478358	0.000220815	-0.159315	0.14287	-3.85357	0.000116408	0.043081	+/0	rs7305461	A	C	G2_G1	10	43248523	43250912	-
cg14764661	ENSG00000197728	RPS26	-0.424158	0.00124996	0.265895	0.0133444	4.10041	4.12425e-05	0.0288495	-/+	rs7305461	A	C	G2_G1	17	60704542	60705943	-
cg14792680	ENSG00000197728	RPS26	0.368287	0.00566574	-0.307811	0.00393781	-3.98378	6.78285e-05	0.0350663	+/-	rs7305461	A	C	G2_G1	19	48246632	48247114	-
cg14794133	ENSG00000197728	RPS26	-0.537842	2.28845e-05	0.170796	0.115881	4.37413	1.2192e-05	0.0172526	-/0	rs7305461	A	C	G2_G1	2	196521555	196522950	-
cg14854517	ENSG00000197728	RPS26	-0.481324	0.000199122	0.193349	0.0744752	4.07399	4.6214e-05	0.0301659	-/0	rs7305461	A	C	G2_G1	12	48152554	48153146	-
cg14871225	ENSG00000197728	RPS26	-0.466961	0.000325708	0.215293	0.0465099	4.09871	4.1546e-05	0.0288495	-/+	rs7305461	A	C	G2_G1	5	139040819	139041028	-
cg14896695	ENSG00000197728	RPS26	0.379224	0.00429966	-0.270746	0.0116909	-3.82691	0.000129762	0.0450329	+/-	rs7305461	A	C	G2_G1	10	43902580	43904792	-
cg14907310	ENSG00000197728	RPS26	0.364672	0.00619415	-0.326001	0.0021905	-4.0745	4.61127e-05	0.0301659	+/-	rs7305461	A	C	G2_G1	11	2290104	2292932	-
cg14931669	ENSG00000197728	RPS26	0.351959	0.00841014	-0.324195	0.00232557	-3.98061	6.87386e-05	0.0351732	+/-	rs7305461	A	C	G2_G1	6	66497675	66498033	-
cg14949271	ENSG00000197728	RPS26	0.46601	0.000336246	-0.214192	0.0476678	-4.08531	4.40178e-05	0.0295202	+/-	rs7305461	A	C	G2_G1	6	13364999	13365949	-
cg14989202	ENSG00000197728	RPS26	-0.408279	0.00197215	0.281971	0.0085328	4.09008	4.31223e-05	0.029157	-/+	rs7305461	A	C	G2_G1	1	9711780	9713001	-
cg15001714	ENSG00000197728	RPS26	0.390019	0.00324457	-0.306967	0.00404292	-4.12203	3.75548e-05	0.0278024	+/-	rs7305461	A	C	G2_G1	1	48459812	48460061	-
cg15006869	ENSG00000197728	RPS26	0.576443	4.11111e-06	-0.032413	0.767028	-3.89884	9.66531e-05	0.0399614	+/0	rs7305461	A	C	G2_G1	22	49141049	49141361	-
cg15009198	ENSG00000197728	RPS26	-0.384572	0.00374422	0.272176	0.011239	3.87104	0.000108372	0.0416608	-/+	rs7305461	A	C	G2_G1	2	97426335	97426554	-
cg15052890	ENSG00000197728	RPS26	-0.466473	0.000331077	0.158197	0.145734	3.76057	0.000169524	0.0488436	-/0	rs7305461	A	C	G2_G1	17	4634567	4635230	-
cg15089864	ENSG00000197728	RPS26	0.335445	0.0122941	-0.323869	0.00235068	-3.87267	0.00010765	0.0415869	+/-	rs7305461	A	C	G2_G1	11	75945903	75947583	-
cg15099250	ENSG00000197728	RPS26	0.339874	0.0111249	-0.394133	0.00017352	-4.35735	1.31648e-05	0.0175378	+/-	rs7305461	A	C	G2_G1	6	150311256	150312369	-
cg15108047	ENSG00000197728	RPS26	0.520458	4.63886e-05	-0.142062	0.191967	-4.07103	4.68056e-05	0.0301659	+/0	rs7305461	A	C	G2_G1	20	19738039	19739773	-
cg15201417	ENSG00000197728	RPS26	-0.459669	0.000414753	0.209482	0.0528969	4.0118	6.02577e-05	0.0332063	-/0	rs7305461	A	C	G2_G1	11	66034751	66035054	-
cg15224459	ENSG00000197728	RPS26	-0.443159	0.00070305	0.371964	0.000421252	4.9014	9.51546e-07	0.00636235	-/+	rs7305461	A	C	G2_G1	17	81042626	81043244	-
cg15225325	ENSG00000197728	RPS26	-0.29732	0.0274922	0.393404	0.000178832	4.08461	4.415e-05	0.0295202	-/+	rs7305461	A	C	G2_G1	5	176923804	176925339	-
cg15226428	ENSG00000197728	RPS26	0.427226	0.00114159	-0.217296	0.0444617	-3.82969	0.000128302	0.0448778	+/-	rs7305461	A	C	G2_G1	5	169578	169798	-
cg15287594	ENSG00000197728	RPS26	-0.46628	0.000333224	0.155901	0.151746	3.74587	0.00017977	0.0499306	-/0	rs7305461	A	C	G2_G1	20	42939450	42940043	-
cg15317221	ENSG00000197728	RPS26	0.3814	0.00406548	-0.255175	0.0177319	-3.74671	0.00017917	0.0499306	+/-	rs7305461	A	C	G2_G1	10	27149166	27150229	-
cg15466952	ENSG00000197728	RPS26	-0.609597	7.82233e-07	0.135436	0.213743	4.7753	1.79442e-06	0.00766108	-/0	rs7305461	A	C	G2_G1	1	65885856	65886704	-
cg15496079	ENSG00000197728	RPS26	0.491839	0.000136956	-0.125318	0.250272	-3.75703	0.000171941	0.0491305	+/0	rs7305461	A	C	G2_G1	1	43282574	43283090	-
cg15516558	ENSG00000197728	RPS26	-0.481505	0.000197863	0.23422	0.0299634	4.31753	1.57787e-05	0.019221	-/+	rs7305461	A	C	G2_G1	1	161087722	161088112	-
cg15555741	ENSG00000197728	RPS26	0.415821	0.00159246	-0.306994	0.00403953	-4.29638	1.7361e-05	0.0196654	+/-	rs7305461	A	C	G2_G1	19	17303570	17303898	-
cg15558814	ENSG00000197728	RPS26	0.303548	0.0242645	-0.338339	0.00144135	-3.76368	0.000167431	0.0487095	+/-	rs7305461	A	C	G2_G1	15	90118971	90119363	-
cg15559640	ENSG00000197728	RPS26	0.408652	0.0019516	-0.259678	0.0157571	-3.95658	7.60296e-05	0.036792	+/-	rs7305461	A	C	G2_G1	15	89010444	89011232	-
cg15567634	ENSG00000197728	RPS26	0.367128	0.00583067	-0.319332	0.00272728	-4.04845	5.15583e-05	0.0312135	+/-	rs7305461	A	C	G2_G1	5	140070804	140071328	-
cg15571405	ENSG00000197728	RPS26	-0.60498	9.96776e-07	0.167881	0.122328	4.92173	8.57816e-07	0.00600242	-/0	rs7305461	A	C	G2_G1	7	130794689	130795032	-
cg15634776	ENSG00000197728	RPS26	0.366092	0.00598174	-0.290025	0.00675465	-3.85899	0.000113857	0.0424748	+/-	rs7305461	A	C	G2_G1	13	24463119	24463677	-
cg15638705	ENSG00000197728	RPS26	0.457803	0.000440844	-0.196655	0.0695574	-3.92279	8.75309e-05	0.0387802	+/0	rs7305461	A	C	G2_G1	6	50787286	50788091	-
cg15687622	ENSG00000197728	RPS26	0.270281	0.0459634	-0.386942	0.00023296	-3.87522	0.000106529	0.0414121	+/-	rs7305461	A	C	G2_G1	5	180229375	180230147	-
cg15785898	ENSG00000197728	RPS26	-0.433326	0.000950857	0.261644	0.0149562	4.13809	3.50207e-05	0.0267938	-/+	rs7305461	A	C	G2_G1	6	144605926	144608280	-
cg15825928	ENSG00000197728	RPS26	-0.302721	0.0246738	0.365111	0.000547252	3.93129	8.44903e-05	0.0382607	-/+	rs7305461	A	C	G2_G1	6	126964603	126964988	-
cg15828524	ENSG00000197728	RPS26	-0.453723	0.000503124	0.192524	0.0757454	3.86939	0.000109107	0.0418734	-/0	rs7305461	A	C	G2_G1	12	49212162	49212642	-
cg15830290	ENSG00000197728	RPS26	0.357391	0.00739085	-0.288182	0.00712966	-3.79102	0.000150031	0.0467045	+/-	rs7305461	A	C	G2_G1	11	65153726	65154606	-
cg15896301	ENSG00000197728	RPS26	0.278834	0.0392579	-0.371221	0.000433496	-3.82371	0.00013146	0.0452862	+/-	rs7305461	A	C	G2_G1	5	118788125	118788428	-
cg15912732	ENSG00000197728	RPS26	-0.561089	8.35103e-06	0.145107	0.182517	4.41347	1.01728e-05	0.0159419	-/0	rs7305461	A	C	G2_G1	14	105251401	105251617	-
cg15922305	ENSG00000197728	RPS26	-0.441747	0.000734622	0.234498	0.0297634	4.03341	5.49738e-05	0.03214	-/+	rs7305461	A	C	G2_G1	11	2019565	2019863	-
cg15939357	ENSG00000197728	RPS26	0.539184	2.16349e-05	-0.225219	0.0370781	-4.70518	2.5364e-06	0.00919477	+/-	rs7305461	A	C	G2_G1	19	44222858	44223943	-
cg15961887	ENSG00000197728	RPS26	0.397308	0.00266866	-0.258551	0.0162329	-3.87316	0.000107431	0.0415869	+/-	rs7305461	A	C	G2_G1	4	71553854	71554473	-
cg16043700	ENSG00000197728	RPS26	0.482152	0.000193422	-0.149501	0.169484	-3.82461	0.00013098	0.0452862	+/0	rs7305461	A	C	G2_G1	1	1115574	1116006	-
cg16058765	ENSG00000197728	RPS26	0.466468	0.000331134	-0.289771	0.00680533	-4.54523	5.48759e-06	0.0125086	+/-	rs7305461	A	C	G2_G1	2	23913308	23913569	-
cg16083838	ENSG00000197728	RPS26	-0.465587	0.000341032	0.163532	0.132456	3.78514	0.000153623	0.0474079	-/0	rs7305461	A	C	G2_G1	11	2890388	2891337	-
cg16116407	ENSG00000197728	RPS26	0.300656	0.0257214	-0.409875	8.88974e-05	-4.21637	2.48265e-05	0.0231267	+/-	rs7305461	A	C	G2_G1	2	231851846	231852155	-
cg16133845	ENSG00000197728	RPS26	0.316002	0.0187593	-0.329076	0.00197664	-3.78263	0.000155179	0.0476814	+/-	rs7305461	A	C	G2_G1	7	156685008	156686179	-
cg16151362	ENSG00000197728	RPS26	-0.570229	5.50038e-06	0.279465	0.00916411	5.28651	1.24675e-07	0.00250086	-/+	rs7305461	A	C	G2_G1	6	167507434	167507730	-
cg16195157	ENSG00000197728	RPS26	0.392297	0.00305383	-0.27598	0.0101101	-3.94573	7.95562e-05	0.0373436	+/-	rs7305461	A	C	G2_G1	19	14628406	14629689	-
cg16255150	ENSG00000197728	RPS26	-0.451419	0.000541709	0.272284	0.0112054	4.33007	1.49062e-05	0.0187707	-/+	rs7305461	A	C	G2_G1	14	73924588	73924980	-
cg16255816	ENSG00000197728	RPS26	0.396486	0.00272874	-0.25085	0.0198257	-3.82109	0.000132865	0.0453185	+/-	rs7305461	A	C	G2_G1	17	39889956	39891489	-
cg16273788	ENSG00000197728	RPS26	0.347522	0.00933117	-0.304495	0.00436544	-3.82842	0.000128966	0.0449405	+/-	rs7305461	A	C	G2_G1	15	101141975	101143137	-
cg16275882	ENSG00000197728	RPS26	0.336802	0.011925	-0.376808	0.00034889	-4.22267	2.41427e-05	0.0227382	+/-	rs7305461	A	C	G2_G1	7	1286022	1287658	-
cg16311158	ENSG00000197728	RPS26	0.467942	0.00031516	-0.186253	0.0859745	-3.9347	8.33008e-05	0.0381133	+/0	rs7305461	A	C	G2_G1	13	99852386	99853552	-
cg16429725	ENSG00000197728	RPS26	-0.33302	0.0129778	0.371225	0.000433422	4.16188	3.15636e-05	0.0261626	-/+	rs7305461	A	C	G2_G1	16	57794707	57795059	-
cg16437908	ENSG00000197728	RPS26	-0.371053	0.00528848	0.269383	0.0121364	3.76483	0.000166662	0.0486597	-/+	rs7305461	A	C	G2_G1	2	85640969	85641259	-
cg16487573	ENSG00000197728	RPS26	0.401598	0.00237383	-0.33032	0.00189564	-4.34663	1.38242e-05	0.0178857	+/-	rs7305461	A	C	G2_G1	12	124911243	124911464	-
cg16508068	ENSG00000197728	RPS26	-0.446083	0.000641542	0.242854	0.0242576	4.11405	3.88779e-05	0.0281874	-/+	rs7305461	A	C	G2_G1	10	94451329	94451737	-
cg16515974	ENSG00000197728	RPS26	-0.519947	4.73347e-05	0.13963	0.199767	4.05304	5.05571e-05	0.0308114	-/0	rs7305461	A	C	G2_G1	6	31695894	31698245	-
cg16519762	ENSG00000197728	RPS26	0.382527	0.0039486	-0.287676	0.00723582	-3.95258	7.73123e-05	0.0369827	+/-	rs7305461	A	C	G2_G1	17	7788261	7789091	-
cg16532100	ENSG00000197728	RPS26	0.471982	0.000274909	-0.181388	0.0946413	-3.93555	8.30071e-05	0.038113	+/0	rs7305461	A	C	G2_G1	5	171614430	171615939	-
cg16558770	ENSG00000197728	RPS26	-0.384275	0.00377332	0.296836	0.00551498	4.02079	5.80029e-05	0.0330399	-/+	rs7305461	A	C	G2_G1	15	90545272	90545911	-
cg16563370	ENSG00000197728	RPS26	-0.502014	9.42268e-05	0.109965	0.313496	3.74541	0.000180102	0.0499306	-/0	rs7305461	A	C	G2_G1	17	33776553	33776888	-
cg16568314	ENSG00000197728	RPS26	0.448816	0.000588503	-0.257458	0.0167056	-4.22146	2.42728e-05	0.0227518	+/-	rs7305461	A	C	G2_G1	3	195622187	195623033	-
cg16597045	ENSG00000197728	RPS26	-0.40919	0.00192237	0.246674	0.0220453	3.88166	0.000103744	0.0408885	-/+	rs7305461	A	C	G2_G1	1	9711780	9713001	-
cg16656520	ENSG00000197728	RPS26	-0.341358	0.0107555	0.319279	0.00273197	3.88148	0.000103824	0.0408885	-/+	rs7305461	A	C	G2_G1	6	31802598	31802823	-
cg16670864	ENSG00000197728	RPS26	-0.491628	0.000138004	0.161845	0.136551	3.96636	7.29778e-05	0.0361496	-/0	rs7305461	A	C	G2_G1	17	35849290	35850483	-
cg16673508	ENSG00000197728	RPS26	0.44195	0.000729993	-0.208765	0.0537328	-3.88181	0.000103683	0.0408885	+/0	rs7305461	A	C	G2_G1	16	1056845	1057053	-
cg16695890	ENSG00000197728	RPS26	-0.402746	0.00230003	0.297362	0.00542809	4.14764	3.35919e-05	0.0266683	-/+	rs7305461	A	C	G2_G1	19	15580382	15580863	-
cg16719845	ENSG00000197728	RPS26	0.361507	0.0066918	-0.290609	0.00663939	-3.83272	0.000126734	0.0446055	+/-	rs7305461	A	C	G2_G1	2	7005163	7006340	-
cg16785387	ENSG00000197728	RPS26	-0.528015	3.42835e-05	0.14393	0.186128	4.14074	3.46191e-05	0.0267938	-/0	rs7305461	A	C	G2_G1	12	100594486	100594799	-
cg16792560	ENSG00000197728	RPS26	0.609197	7.98944e-07	-0.194675	0.0724711	-5.11615	3.11839e-07	0.00360875	+/0	rs7305461	A	C	G2_G1	15	31621655	31621893	-
cg16797808	ENSG00000197728	RPS26	0.493189	0.000130412	-0.125029	0.251378	-3.76545	0.00016625	0.0486597	+/0	rs7305461	A	C	G2_G1	14	99946161	99948188	-
cg16806519	ENSG00000197728	RPS26	0.385175	0.00368572	-0.252424	0.0190404	-3.75511	0.000173268	0.0494626	+/-	rs7305461	A	C	G2_G1	17	20223749	20225068	-
cg16808310	ENSG00000197728	RPS26	-0.340766	0.0109015	0.378907	0.000321232	4.26183	2.02757e-05	0.0210745	-/+	rs7305461	A	C	G2_G1	20	37554754	37555835	-
cg16810279	ENSG00000197728	RPS26	-0.511269	6.63678e-05	0.269086	0.0122354	4.75139	2.02019e-06	0.00789408	-/+	rs7305461	A	C	G2_G1	17	76250252	76250828	-
cg16821992	ENSG00000197728	RPS26	-0.414944	0.00163297	0.292159	0.00634205	4.19823	2.69005e-05	0.0239987	-/+	rs7305461	A	C	G2_G1	8	116679698	116679936	-
cg16824731	ENSG00000197728	RPS26	0.454628	0.000488656	-0.28827	0.00711135	-4.451	8.54718e-06	0.0149185	+/-	rs7305461	A	C	G2_G1	11	6624552	6625073	-
cg16839413	ENSG00000197728	RPS26	0.419675	0.00142487	-0.331324	0.0018324	-4.47596	7.60673e-06	0.0143885	+/-	rs7305461	A	C	G2_G1	20	62593793	62594966	-
cg16899991	ENSG00000197728	RPS26	-0.450763	0.000553176	0.222555	0.0394373	4.02581	5.67789e-05	0.0325408	-/+	rs7305461	A	C	G2_G1	3	127872176	127872842	-
cg16954385	ENSG00000197728	RPS26	-0.512603	6.30452e-05	0.248006	0.0213153	4.63388	3.58881e-06	0.0105762	-/+	rs7305461	A	C	G2_G1	7	23245556	23246161	-
cg16965552	ENSG00000197728	RPS26	-0.533775	2.70934e-05	0.157	0.148845	4.2617	2.02878e-05	0.0210745	-/0	rs7305461	A	C	G2_G1	1	48937304	48937683	-
cg16980360	ENSG00000197728	RPS26	0.355236	0.00778148	-0.289445	0.00687083	-3.78485	0.000153801	0.0474143	+/-	rs7305461	A	C	G2_G1	17	29298046	29298606	-
cg16989117	ENSG00000197728	RPS26	0.271342	0.0450833	-0.396923	0.000154497	-3.94837	7.86842e-05	0.0372833	+/-	rs7305461	A	C	G2_G1	1	40781679	40781956	-
cg17013990	ENSG00000197728	RPS26	-0.534025	2.68148e-05	0.134787	0.215965	4.13535	3.54419e-05	0.0267938	-/0	rs7305461	A	C	G2_G1	1	161087722	161088112	-
cg17025275	ENSG00000197728	RPS26	0.278987	0.0391455	-0.36814	0.000487814	-3.80447	0.000142105	0.0462695	+/-	rs7305461	A	C	G2_G1	5	132112448	132113621	-
cg17053085	ENSG00000197728	RPS26	0.465873	0.000337792	-0.185353	0.0875293	-3.91446	9.06062e-05	0.0391652	+/0	rs7305461	A	C	G2_G1	3	182400078	182400840	-
cg17078253	ENSG00000197728	RPS26	0.449275	0.000579999	-0.199359	0.0657319	-3.87799	0.000105321	0.0411156	+/0	rs7305461	A	C	G2_G1	2	176944087	176948446	-
cg17113117	ENSG00000197728	RPS26	0.380696	0.00413992	-0.261019	0.0152073	-3.77745	0.000158441	0.0479062	+/-	rs7305461	A	C	G2_G1	1	2772126	2772665	-
cg17121747	ENSG00000197728	RPS26	-0.399198	0.002535	0.256086	0.0173161	3.87094	0.000108415	0.0416608	-/+	rs7305461	A	C	G2_G1	4	682724	683079	-
cg17183174	ENSG00000197728	RPS26	-0.474331	0.000253718	0.195604	0.0710913	4.036	5.43699e-05	0.0320952	-/0	rs7305461	A	C	G2_G1	13	76111673	76112044	-
cg17216478	ENSG00000197728	RPS26	-0.465456	0.000342522	0.184592	0.08886	3.907	9.34488e-05	0.0396966	-/0	rs7305461	A	C	G2_G1	1	21616380	21617101	-
cg17226280	ENSG00000197728	RPS26	-0.449459	0.000576623	0.225301	0.0370074	4.03292	5.50891e-05	0.03214	-/+	rs7305461	A	C	G2_G1	17	60729645	60730269	-
cg17246606	ENSG00000197728	RPS26	-0.273283	0.0435108	0.42409	4.71948e-05	4.14499	3.39831e-05	0.0267938	-/+	rs7305461	A	C	G2_G1	1	16269900	16270259	-
cg17274357	ENSG00000197728	RPS26	0.360209	0.00690569	-0.278462	0.00942805	-3.74955	0.000177152	0.0498436	+/-	rs7305461	A	C	G2_G1	22	19165061	19166816	-
cg17274378	ENSG00000197728	RPS26	0.620162	4.42638e-07	-0.0187698	0.863805	-4.20698	2.58806e-05	0.023669	+/0	rs7305461	A	C	G2_G1	17	79164388	79165184	-
cg17290136	ENSG00000197728	RPS26	-0.440642	0.000760203	0.371101	0.000435502	4.87806	1.07137e-06	0.00657876	-/+	rs7305461	A	C	G2_G1	17	79826700	79827675	-
cg17356733	ENSG00000197728	RPS26	-0.487896	0.000157816	0.221099	0.0407784	4.28651	1.81503e-05	0.0202265	-/+	rs7305461	A	C	G2_G1	21	34775437	34776493	-
cg17384440	ENSG00000197728	RPS26	-0.490344	0.000144546	0.209021	0.0534327	4.2331	2.3049e-05	0.0220863	-/0	rs7305461	A	C	G2_G1	19	39832498	39833003	-
cg17388039	ENSG00000197728	RPS26	-0.510788	6.76052e-05	0.23223	0.031428	4.52531	6.03058e-06	0.0132446	-/+	rs7305461	A	C	G2_G1	6	138724617	138726215	-
cg17405853	ENSG00000197728	RPS26	-0.43565	0.000886074	0.284272	0.00798701	4.29254	1.76638e-05	0.0199056	-/+	rs7305461	A	C	G2_G1	5	175085004	175085756	-
cg17421890	ENSG00000197728	RPS26	0.363253	0.00641303	-0.27768	0.0096386	-3.76456	0.000166842	0.0486597	+/-	rs7305461	A	C	G2_G1	11	66024910	66026253	-
cg17457807	ENSG00000197728	RPS26	-0.443958	0.000685734	0.231644	0.0318707	4.0319	5.53276e-05	0.0321997	-/+	rs7305461	A	C	G2_G1	3	112930437	112931506	-
cg17518710	ENSG00000197728	RPS26	-0.57695	4.01365e-06	0.0933372	0.392675	4.24909	2.14639e-05	0.0214373	-/0	rs7305461	A	C	G2_G1	11	113953620	113953839	-
cg17541002	ENSG00000197728	RPS26	-0.378255	0.00440774	0.283479	0.00817147	3.8985	9.6792e-05	0.0399614	-/+	rs7305461	A	C	G2_G1	12	121711846	121712162	-
cg17552471	ENSG00000197728	RPS26	0.444306	0.000678324	-0.184034	0.089846	-3.75293	0.000174779	0.0497055	+/0	rs7305461	A	C	G2_G1	7	4681433	4682117	-
cg17577636	ENSG00000197728	RPS26	0.443952	0.000685855	-0.188565	0.0820828	-3.77698	0.00015874	0.0479062	+/0	rs7305461	A	C	G2_G1	12	111800834	111801244	-
cg17578131	ENSG00000197728	RPS26	0.343182	0.0103157	-0.391065	0.000196921	-4.35801	1.31251e-05	0.0175378	+/-	rs7305461	A	C	G2_G1	11	49123969	49124178	-
cg17613810	ENSG00000197728	RPS26	-0.371878	0.00518026	0.277338	0.00973189	3.81885	0.000134074	0.0453779	-/+	rs7305461	A	C	G2_G1	7	206451	207365	-
cg17675080	ENSG00000197728	RPS26	0.466031	0.00033601	-0.171901	0.113507	-3.83704	0.000124527	0.0442908	+/0	rs7305461	A	C	G2_G1	16	1604964	1605345	-
cg17678740	ENSG00000197728	RPS26	-0.254318	0.0609733	0.3849	0.000252984	3.76472	0.000166736	0.0486597	0/+	rs7305461	A	C	G2_G1	7	53254982	53255204	-
cg17786864	ENSG00000197728	RPS26	0.438864	0.000803051	-0.245791	0.0225407	-4.08095	4.48519e-05	0.0297783	+/-	rs7305461	A	C	G2_G1	1	228112950	228113215	-
cg17797121	ENSG00000197728	RPS26	0.462529	0.000377486	-0.161499	0.137402	-3.7513	0.00017592	0.0498414	+/0	rs7305461	A	C	G2_G1	10	99329960	99330204	-
cg17798347	ENSG00000197728	RPS26	0.430299	0.00104159	-0.211239	0.0508938	-3.81509	0.000136135	0.0456412	+/0	rs7305461	A	C	G2_G1	1	32670569	32671885	-
cg17811434	ENSG00000197728	RPS26	0.455563	0.000474112	-0.224877	0.0373744	-4.07379	4.62543e-05	0.0301659	+/-	rs7305461	A	C	G2_G1	8	143645072	143645673	-
cg17815841	ENSG00000197728	RPS26	0.420991	0.00137139	-0.212917	0.0490397	-3.76074	0.000169408	0.0488436	+/-	rs7305461	A	C	G2_G1	4	39978066	39979792	-
cg17818471	ENSG00000197728	RPS26	0.323526	0.0159783	-0.350676	0.000932172	-3.96811	7.24442e-05	0.0360884	+/-	rs7305461	A	C	G2_G1	2	177012371	177012675	-
cg17893669	ENSG00000197728	RPS26	-0.429075	0.00108042	0.366687	0.000515543	4.76852	1.85586e-06	0.00775557	-/+	rs7305461	A	C	G2_G1	19	18771078	18771340	-
cg17935214	ENSG00000197728	RPS26	0.417937	0.0014984	-0.222108	0.0398445	-3.79434	0.000148035	0.0467045	+/-	rs7305461	A	C	G2_G1	18	76639260	76639744	-
cg17978037	ENSG00000197728	RPS26	-0.387837	0.0034372	0.265462	0.0135014	3.85181	0.000117246	0.0431629	-/+	rs7305461	A	C	G2_G1	6	33393592	33393908	-
cg18006808	ENSG00000197728	RPS26	-0.420247	0.0014014	0.214409	0.0474374	3.76448	0.000166897	0.0486597	-/+	rs7305461	A	C	G2_G1	11	64692060	64692496	-
cg18007177	ENSG00000197728	RPS26	0.56101	8.38088e-06	-0.151648	0.163371	-4.45063	8.56191e-06	0.0149185	+/0	rs7305461	A	C	G2_G1	4	9495305	9495506	-
cg18026227	ENSG00000197728	RPS26	0.493963	0.000126795	-0.171839	0.113639	-4.04193	5.30133e-05	0.0318353	+/0	rs7305461	A	C	G2_G1	8	77594255	77594860	-
cg18064706	ENSG00000197728	RPS26	-0.659028	4.49011e-08	0.102668	0.346877	5.05559	4.29053e-07	0.00431643	-/0	rs7305461	A	C	G2_G1	7	157647800	157648007	-
cg18112953	ENSG00000197728	RPS26	-0.421403	0.00135501	0.310382	0.00363239	4.35582	1.32569e-05	0.0175378	-/+	rs7305461	A	C	G2_G1	20	47443734	47445181	-
cg18122743	ENSG00000197728	RPS26	0.462572	0.000376956	-0.252104	0.0191981	-4.28725	1.809e-05	0.0202265	+/-	rs7305461	A	C	G2_G1	2	41924592	41924949	-
cg18134102	ENSG00000197728	RPS26	0.480706	0.000203477	-0.140458	0.197085	-3.76173	0.00016874	0.0488186	+/0	rs7305461	A	C	G2_G1	6	30294169	30295071	-
cg18148512	ENSG00000197728	RPS26	0.336464	0.0120162	-0.366996	0.000509542	-4.15612	3.23693e-05	0.0263069	+/-	rs7305461	A	C	G2_G1	7	97557230	97557884	-
cg18211585	ENSG00000197728	RPS26	-0.337307	0.0117902	0.323133	0.00240843	3.87989	0.000104503	0.0408885	-/+	rs7305461	A	C	G2_G1	6	7051496	7052932	-
cg18303049	ENSG00000197728	RPS26	0.437553	0.000836035	-0.250253	0.0201308	-4.09866	4.1555e-05	0.0288495	+/-	rs7305461	A	C	G2_G1	12	118406590	118407364	-
cg18333694	ENSG00000197728	RPS26	0.432672	0.000969829	-0.200217	0.0645541	-3.7665	0.000165549	0.0486597	+/0	rs7305461	A	C	G2_G1	11	355947	356447	-
cg18337222	ENSG00000197728	RPS26	-0.483459	0.000184732	0.228434	0.0343901	4.29736	1.72845e-05	0.0196654	-/+	rs7305461	A	C	G2_G1	3	99594969	99595215	-
cg18353638	ENSG00000197728	RPS26	0.553712	1.15941e-05	-0.217451	0.0443062	-4.77612	1.78714e-06	0.00766108	+/-	rs7305461	A	C	G2_G1	2	110829461	110829803	-
cg18429646	ENSG00000197728	RPS26	-0.450092	0.000565129	0.180639	0.0960353	3.77397	0.000160672	0.0482955	-/0	rs7305461	A	C	G2_G1	18	21594013	21595464	-
cg18481241	ENSG00000197728	RPS26	-0.377488	0.00449495	0.28983	0.00679351	3.93256	8.40462e-05	0.0382297	-/+	rs7305461	A	C	G2_G1	13	48892635	48893857	-
cg18497238	ENSG00000197728	RPS26	-0.389481	0.00329114	0.390036	0.000205401	4.65361	3.26174e-06	0.0101176	-/+	rs7305461	A	C	G2_G1	14	75077317	75079596	-
cg18518074	ENSG00000197728	RPS26	-0.476134	0.000238471	0.251637	0.0194296	4.38278	1.17172e-05	0.0171978	-/+	rs7305461	A	C	G2_G1	11	64645429	64646566	-
cg18562243	ENSG00000197728	RPS26	0.311697	0.0205284	-0.337831	0.00146689	-3.81133	0.000138223	0.0458291	+/-	rs7305461	A	C	G2_G1	3	181413014	181414022	-
cg18563860	ENSG00000197728	RPS26	-0.456469	0.000460392	0.18097	0.0954172	3.82128	0.000132759	0.0453185	-/0	rs7305461	A	C	G2_G1	20	57581902	57582595	-
cg18575770	ENSG00000197728	RPS26	-0.496561	0.000115307	0.139527	0.200101	3.87413	0.000107005	0.0415433	-/0	rs7305461	A	C	G2_G1	12	115120774	115122945	-
cg18590565	ENSG00000197728	RPS26	-0.365052	0.00613668	0.331437	0.00182543	4.11144	3.93193e-05	0.0283206	-/+	rs7305461	A	C	G2_G1	1	3540767	3542241	-
cg18673401	ENSG00000197728	RPS26	-0.491145	0.000140433	0.167468	0.123264	3.99544	6.45734e-05	0.0341137	-/0	rs7305461	A	C	G2_G1	17	68164913	68165720	-
cg18682103	ENSG00000197728	RPS26	0.417445	0.00151981	-0.243483	0.0238806	-3.91876	8.90041e-05	0.0388116	+/-	rs7305461	A	C	G2_G1	16	31225956	31228264	-
cg18695746	ENSG00000197728	RPS26	-0.481003	0.00020137	0.299194	0.00513536	4.70954	2.48274e-06	0.00911	-/+	rs7305461	A	C	G2_G1	5	139138875	139139242	-
cg18695800	ENSG00000197728	RPS26	-0.352497	0.00830407	0.333191	0.00171997	4.04111	5.31992e-05	0.0318353	-/+	rs7305461	A	C	G2_G1	6	30710307	30712440	-
cg18795383	ENSG00000197728	RPS26	0.475605	0.000242858	-0.157775	0.146824	-3.82448	0.000131047	0.0452862	+/0	rs7305461	A	C	G2_G1	19	1822339	1822638	-
cg18813599	ENSG00000197728	RPS26	0.453263	0.000510619	-0.224899	0.0373554	-4.05753	4.9594e-05	0.0307672	+/-	rs7305461	A	C	G2_G1	8	29940142	29940699	-
cg18817487	ENSG00000197728	RPS26	-0.498666	0.000106704	0.298753	0.00520451	4.83821	1.31013e-06	0.00690094	-/+	rs7305461	A	C	G2_G1	12	96389405	96389675	-
cg18962237	ENSG00000197728	RPS26	0.372857	0.00505447	-0.291579	0.00645191	-3.91289	9.11972e-05	0.0391998	+/-	rs7305461	A	C	G2_G1	2	119606569	119606826	-
cg18981946	ENSG00000197728	RPS26	-0.461567	0.000389668	0.357368	0.000730488	4.93709	7.92985e-07	0.00594786	-/+	rs7305461	A	C	G2_G1	11	117014699	117015560	-
cg19077665	ENSG00000197728	RPS26	-0.29144	0.0308629	0.357936	0.000715336	3.81466	0.000136369	0.0456412	-/+	rs7305461	A	C	G2_G1	18	11980483	11982142	-
cg19082496	ENSG00000197728	RPS26	-0.518244	5.0617e-05	0.295864	0.00567852	4.9696	6.70916e-07	0.00572938	-/+	rs7305461	A	C	G2_G1	1	33896002	33896929	-
cg19096389	ENSG00000197728	RPS26	0.436951	0.000851576	-0.211105	0.0510444	-3.86062	0.0001131	0.0423597	+/0	rs7305461	A	C	G2_G1	17	48680336	48680555	-
cg19102955	ENSG00000197728	RPS26	-0.527373	3.51852e-05	0.126516	0.245738	4.03541	5.4508e-05	0.0320952	-/0	rs7305461	A	C	G2_G1	20	5930962	5931623	-
cg19118951	ENSG00000197728	RPS26	-0.479139	0.000214903	0.201377	0.0629901	4.10516	4.0403e-05	0.0286714	-/0	rs7305461	A	C	G2_G1	21	35574323	35574549	-
cg19147912	ENSG00000197728	RPS26	-0.461973	0.000384488	0.25639	0.0171792	4.30885	1.64103e-05	0.0195163	-/+	rs7305461	A	C	G2_G1	17	17597824	17598398	-
cg19182267	ENSG00000197728	RPS26	0.497983	0.000109429	-0.139627	0.199776	-3.88539	0.000102164	0.0408772	+/0	rs7305461	A	C	G2_G1	3	57131644	57132407	-
cg19221044	ENSG00000197728	RPS26	0.408922	0.00193686	-0.240731	0.0255672	-3.84412	0.000120984	0.0439377	+/-	rs7305461	A	C	G2_G1	6	32806284	32806669	-
cg19233663	ENSG00000197728	RPS26	-0.543199	1.82615e-05	0.105269	0.334736	4.03906	5.36662e-05	0.0319118	-/0	rs7305461	A	C	G2_G1	15	68155872	68156125	-
cg19272617	ENSG00000197728	RPS26	-0.472398	0.000271043	0.205644	0.0574974	4.08106	4.483e-05	0.0297783	-/0	rs7305461	A	C	G2_G1	20	46413742	46415507	-
cg19328649	ENSG00000197728	RPS26	0.378639	0.00436464	-0.314507	0.00318631	-4.09372	4.24513e-05	0.0290882	+/-	rs7305461	A	C	G2_G1	17	63051893	63053355	-
cg19335437	ENSG00000197728	RPS26	0.38413	0.00378764	-0.307319	0.00399882	-4.08505	4.40666e-05	0.0295202	+/-	rs7305461	A	C	G2_G1	2	177039551	177039951	-
cg19360850	ENSG00000197728	RPS26	0.31119	0.0207455	-0.374138	0.00038722	-4.04328	5.27089e-05	0.0317186	+/-	rs7305461	A	C	G2_G1	1	155657832	155659125	-
cg19399285	ENSG00000197728	RPS26	-0.502545	9.23777e-05	0.17767	0.101718	4.14049	3.46569e-05	0.0267938	-/0	rs7305461	A	C	G2_G1	10	75670696	75671379	-
cg19416032	ENSG00000197728	RPS26	0.453293	0.000510126	-0.174082	0.108933	-3.75843	0.000170986	0.049044	+/0	rs7305461	A	C	G2_G1	14	105054873	105055113	-
cg19417168	ENSG00000197728	RPS26	0.371642	0.00521112	-0.315757	0.00306123	-4.05552	5.00233e-05	0.0308114	+/-	rs7305461	A	C	G2_G1	19	4531621	4531849	-
cg19507068	ENSG00000197728	RPS26	-0.414145	0.00167064	0.220898	0.0409663	3.76122	0.000169085	0.0488436	-/+	rs7305461	A	C	G2_G1	7	79763793	79764889	-
cg19529551	ENSG00000197728	RPS26	0.437753	0.000830923	-0.294342	0.00594325	-4.36937	1.24603e-05	0.0172845	+/-	rs7305461	A	C	G2_G1	3	133613566	133615174	-
cg19549593	ENSG00000197728	RPS26	0.479629	0.00021127	-0.189266	0.0809311	-4.03756	5.40093e-05	0.0319893	+/0	rs7305461	A	C	G2_G1	8	144337536	144338585	-
cg19566506	ENSG00000197728	RPS26	0.362912	0.00646674	-0.31567	0.0030698	-3.99791	6.39029e-05	0.0340309	+/-	rs7305461	A	C	G2_G1	10	99051934	99052490	-
cg19610126	ENSG00000197728	RPS26	0.440359	0.000766888	-0.20724	0.0555458	-3.86162	0.000112636	0.0422992	+/0	rs7305461	A	C	G2_G1	20	61877854	61878071	-
cg19615684	ENSG00000197728	RPS26	-0.539194	2.16256e-05	0.130258	0.231934	4.15033	3.31997e-05	0.0264968	-/0	rs7305461	A	C	G2_G1	12	6309152	6310392	-
cg19628988	ENSG00000197728	RPS26	-0.442651	0.000714251	0.306387	0.00411661	4.47859	7.51376e-06	0.0143885	-/+	rs7305461	A	C	G2_G1	5	139040819	139041028	-
cg19640821	ENSG00000197728	RPS26	-0.335975	0.0121489	0.398285	0.000145928	4.3603	1.29883e-05	0.0175378	-/+	rs7305461	A	C	G2_G1	19	18499097	18499697	-
cg19651003	ENSG00000197728	RPS26	-0.546655	1.57547e-05	0.114698	0.292994	4.12082	3.77523e-05	0.0278024	-/0	rs7305461	A	C	G2_G1	19	581325	581599	-
cg19662554	ENSG00000197728	RPS26	0.421263	0.00136057	-0.250911	0.0197949	-3.98969	6.616e-05	0.0343809	+/-	rs7305461	A	C	G2_G1	8	6664077	6664356	-
cg19697981	ENSG00000197728	RPS26	0.323704	0.0159171	-0.352378	0.000876577	-3.98021	6.88536e-05	0.0351732	+/-	rs7305461	A	C	G2_G1	6	108485671	108490539	-
cg19711782	ENSG00000197728	RPS26	0.424228	0.00124739	-0.207233	0.0555538	-3.74941	0.000177253	0.0498436	+/0	rs7305461	A	C	G2_G1	3	50396347	50397175	-
cg19716004	ENSG00000197728	RPS26	-0.40065	0.00243638	0.242989	0.0241765	3.80174	0.000143682	0.0463898	-/+	rs7305461	A	C	G2_G1	3	82856984	82857244	-
cg19721787	ENSG00000197728	RPS26	-0.375395	0.00474071	0.428867	3.7905e-05	4.82417	1.40589e-06	0.00690094	-/+	rs7305461	A	C	G2_G1	1	32670569	32671885	-
cg19776616	ENSG00000197728	RPS26	-0.298024	0.0271105	0.379735	0.000310893	3.99811	6.38516e-05	0.0340309	-/+	rs7305461	A	C	G2_G1	7	129425486	129425859	-
cg19819837	ENSG00000197728	RPS26	0.406965	0.00204597	-0.255916	0.017393	-3.92236	8.76871e-05	0.0387802	+/-	rs7305461	A	C	G2_G1	5	145722467	145722925	-
cg19862782	ENSG00000197728	RPS26	0.543792	1.78065e-05	-0.182251	0.0930557	-4.48853	7.17177e-06	0.0142799	+/0	rs7305461	A	C	G2_G1	1	1153784	1154419	-
cg19869443	ENSG00000197728	RPS26	-0.394391	0.00288727	0.251814	0.0193417	3.81286	0.000137367	0.04577	-/+	rs7305461	A	C	G2_G1	1	84764108	84764906	-
cg19906599	ENSG00000197728	RPS26	0.259779	0.0554481	-0.425343	4.45735e-05	-4.07143	4.67244e-05	0.0301659	0/-	rs7305461	A	C	G2_G1	8	55014024	55014681	-
cg19944367	ENSG00000197728	RPS26	0.235816	0.0830558	-0.439559	2.29273e-05	-4.02594	5.6747e-05	0.0325408	0/-	rs7305461	A	C	G2_G1	9	116225763	116226133	-
cg19997245	ENSG00000197728	RPS26	-0.440089	0.000773297	0.215191	0.0466159	3.90679	9.35307e-05	0.0396966	-/+	rs7305461	A	C	G2_G1	15	85201196	85201684	-
cg20014778	ENSG00000197728	RPS26	0.422582	0.00130912	-0.232727	0.0310571	-3.88956	0.000100428	0.0407262	+/-	rs7305461	A	C	G2_G1	1	229761128	229762299	-
cg20047447	ENSG00000197728	RPS26	-0.402862	0.00229269	0.257743	0.0165811	3.90566	9.39673e-05	0.0396966	-/+	rs7305461	A	C	G2_G1	15	44084144	44085272	-
cg20055841	ENSG00000197728	RPS26	0.422203	0.00132372	-0.313152	0.00332712	-4.37867	1.19405e-05	0.0172526	+/-	rs7305461	A	C	G2_G1	14	52780687	52781969	-
cg20059140	ENSG00000197728	RPS26	0.401709	0.00236663	-0.27315	0.0109401	-3.9916	6.56289e-05	0.0343809	+/-	rs7305461	A	C	G2_G1	18	11750953	11752756	-
cg20168761	ENSG00000197728	RPS26	0.481409	0.000198529	-0.147341	0.175802	-3.80665	0.000140862	0.0462695	+/0	rs7305461	A	C	G2_G1	10	134834676	134835899	-
cg20180364	ENSG00000197728	RPS26	-0.487131	0.000162181	0.134406	0.217277	3.7743	0.00016046	0.0482801	-/0	rs7305461	A	C	G2_G1	10	94448693	94450479	-
cg20189761	ENSG00000197728	RPS26	0.541248	1.98344e-05	-0.181031	0.0953035	-4.46101	8.1574e-06	0.0147858	+/0	rs7305461	A	C	G2_G1	8	86573421	86575248	-
cg20205877	ENSG00000197728	RPS26	-0.359836	0.00696819	0.360654	0.000646791	4.26519	1.99733e-05	0.0209396	-/+	rs7305461	A	C	G2_G1	17	47840834	47841377	-
cg20228495	ENSG00000197728	RPS26	0.424668	0.00123133	-0.229769	0.0333231	-3.88626	0.000101801	0.0408772	+/-	rs7305461	A	C	G2_G1	2	74942324	74942815	-
cg20259674	ENSG00000197728	RPS26	-0.394815	0.00285449	0.329733	0.00193349	4.29733	1.72867e-05	0.0196654	-/+	rs7305461	A	C	G2_G1	13	80914013	80915574	-
cg20278790	ENSG00000197728	RPS26	-0.431175	0.00101455	0.362451	0.000604829	4.75546	1.97995e-06	0.00783866	-/+	rs7305461	A	C	G2_G1	20	57581902	57582595	-
cg20280925	ENSG00000197728	RPS26	0.637077	1.70046e-07	0.0752532	0.491053	-3.83269	0.000126752	0.0446055	+/0	rs7305461	A	C	G2_G1	18	77585913	77586856	-
cg20318845	ENSG00000197728	RPS26	0.343399	0.0102643	-0.352058	0.000886779	-4.10346	4.07013e-05	0.0287475	+/-	rs7305461	A	C	G2_G1	2	45235511	45237792	-
cg20454002	ENSG00000197728	RPS26	-0.482245	0.000192791	0.30189	0.00472989	4.73544	2.18576e-06	0.00832483	-/+	rs7305461	A	C	G2_G1	1	221054554	221054888	-
cg20456055	ENSG00000197728	RPS26	0.350184	0.0087687	-0.315157	0.00312068	-3.91225	9.14413e-05	0.0392487	+/-	rs7305461	A	C	G2_G1	7	150725173	150726018	-
cg20488857	ENSG00000197728	RPS26	-0.409127	0.00192578	0.241746	0.0249336	3.85161	0.000117345	0.0431629	-/+	rs7305461	A	C	G2_G1	17	3375006	3375237	-
cg20509092	ENSG00000197728	RPS26	-0.501587	9.57431e-05	0.146386	0.178652	3.95157	7.76407e-05	0.0370221	-/0	rs7305461	A	C	G2_G1	5	74161536	74162716	-
cg20567280	ENSG00000197728	RPS26	0.480194	0.000207147	-0.137907	0.205427	-3.74326	0.000181649	0.0499306	+/0	rs7305461	A	C	G2_G1	3	101292885	101293612	-
cg20618695	ENSG00000197728	RPS26	-0.42438	0.00124181	0.319652	0.00269907	4.43451	9.22824e-06	0.0150949	-/+	rs7305461	A	C	G2_G1	12	13254049	13254631	-
cg20654624	ENSG00000197728	RPS26	-0.329801	0.0139357	0.351629	0.000900648	4.01398	5.97034e-05	0.0332063	-/+	rs7305461	A	C	G2_G1	17	73774789	73776044	-
cg20724428	ENSG00000197728	RPS26	0.465257	0.000344809	-0.213087	0.0488546	-4.07332	4.63469e-05	0.0301659	+/-	rs7305461	A	C	G2_G1	3	57993838	57994704	-
cg20757526	ENSG00000197728	RPS26	0.349136	0.00898656	-0.31119	0.00354087	-3.88062	0.000104189	0.0408885	+/-	rs7305461	A	C	G2_G1	17	79994780	79995664	-
cg20822365	ENSG00000197728	RPS26	0.435887	0.000879719	-0.200116	0.0646925	-3.78831	0.000151678	0.0470006	+/0	rs7305461	A	C	G2_G1	15	83620950	83621727	-
cg20975074	ENSG00000197728	RPS26	0.419804	0.00141955	-0.264203	0.0139671	-4.06016	4.90381e-05	0.0306807	+/-	rs7305461	A	C	G2_G1	1	2066367	2066666	-
cg21006161	ENSG00000197728	RPS26	0.473161	0.000264077	-0.24157	0.0250429	-4.30047	1.70432e-05	0.0196654	+/-	rs7305461	A	C	G2_G1	11	575464	577093	-
cg21035471	ENSG00000197728	RPS26	-0.298403	0.0269065	0.42379	4.78452e-05	4.2976	1.72654e-05	0.0196654	-/+	rs7305461	A	C	G2_G1	17	77005746	77006106	-
cg21069019	ENSG00000197728	RPS26	0.645552	1.02986e-07	-0.14449	0.184404	-5.16312	2.42862e-07	0.00332152	+/0	rs7305461	A	C	G2_G1	2	6635949	6636160	-
cg21077030	ENSG00000197728	RPS26	0.420644	0.0013853	-0.261674	0.0149443	-4.05058	5.10914e-05	0.0309932	+/-	rs7305461	A	C	G2_G1	6	31802598	31802823	-
cg21141346	ENSG00000197728	RPS26	0.467403	0.000320916	-0.155175	0.153685	-3.74979	0.000176985	0.0498436	+/0	rs7305461	A	C	G2_G1	6	31856896	31857104	-
cg21173721	ENSG00000197728	RPS26	0.303582	0.0242479	-0.38595	0.000242499	-4.07384	4.62449e-05	0.0301659	+/-	rs7305461	A	C	G2_G1	9	130742515	130743486	-
cg21184369	ENSG00000197728	RPS26	-0.423173	0.00128665	0.227843	0.0348714	3.86446	0.000111333	0.0420272	-/+	rs7305461	A	C	G2_G1	8	38831592	38832353	-
cg21186296	ENSG00000197728	RPS26	0.3285	0.0143398	-0.310254	0.00364708	-3.74294	0.000181877	0.0499306	+/-	rs7305461	A	C	G2_G1	8	27183090	27183390	-
cg21208157	ENSG00000197728	RPS26	0.379105	0.00431279	-0.299825	0.0050378	-4.00513	6.1984e-05	0.0336947	+/-	rs7305461	A	C	G2_G1	19	49122277	49122923	-
cg21336435	ENSG00000197728	RPS26	0.434084	0.000929277	-0.23717	0.027898	-3.9958	6.44761e-05	0.0341137	+/-	rs7305461	A	C	G2_G1	12	54399412	54399654	-
cg21340621	ENSG00000197728	RPS26	-0.403228	0.00226968	0.34864	0.00100291	4.47472	7.65128e-06	0.0143885	-/+	rs7305461	A	C	G2_G1	12	122018170	122018457	-
cg21377489	ENSG00000197728	RPS26	0.301176	0.0254541	-0.342864	0.00123095	-3.77786	0.000158182	0.0479062	+/-	rs7305461	A	C	G2_G1	10	102984182	102990063	-
cg21387604	ENSG00000197728	RPS26	-0.534319	2.64912e-05	0.302751	0.00460658	5.13809	2.77538e-07	0.00360875	-/+	rs7305461	A	C	G2_G1	1	218519057	218519674	-
cg21393387	ENSG00000197728	RPS26	0.496964	0.000113609	-0.140433	0.197167	-3.88239	0.000103435	0.0408885	+/0	rs7305461	A	C	G2_G1	8	143645072	143645673	-
cg21409881	ENSG00000197728	RPS26	0.378957	0.00432921	-0.260829	0.0152839	-3.76481	0.000166676	0.0486597	+/-	rs7305461	A	C	G2_G1	20	21485932	21496714	-
cg21422672	ENSG00000197728	RPS26	0.474801	0.000249655	-0.155315	0.153311	-3.80436	0.000142174	0.0462695	+/0	rs7305461	A	C	G2_G1	21	46876168	46876752	-
cg21480605	ENSG00000197728	RPS26	-0.425484	0.00120204	0.222943	0.0390863	3.85121	0.000117536	0.0431805	-/+	rs7305461	A	C	G2_G1	15	44092737	44093140	-
cg21500909	ENSG00000197728	RPS26	-0.546511	1.58525e-05	0.373554	0.000396105	5.68782	1.28674e-08	0.000645266	-/+	rs7305461	A	C	G2_G1	19	41869673	41870133	-
cg21535657	ENSG00000197728	RPS26	-0.474265	0.000254293	0.252401	0.0190517	4.37374	1.22134e-05	0.0172526	-/+	rs7305461	A	C	G2_G1	12	11802752	11802983	-
cg21540460	ENSG00000197728	RPS26	0.368029	0.00570205	-0.294302	0.00595042	-3.89809	9.69534e-05	0.0399614	+/-	rs7305461	A	C	G2_G1	4	187880885	187894299	-
cg21556967	ENSG00000197728	RPS26	0.386285	0.00358027	-0.320156	0.00265515	-4.17987	2.91675e-05	0.024884	+/-	rs7305461	A	C	G2_G1	4	156129168	156130209	-
cg21566177	ENSG00000197728	RPS26	-0.438042	0.000823598	0.256042	0.0173359	4.13705	3.51793e-05	0.0267938	-/+	rs7305461	A	C	G2_G1	5	173314931	173315979	-
cg21618418	ENSG00000197728	RPS26	0.465749	0.000339191	-0.259896	0.0156665	-4.35729	1.3168e-05	0.0175378	+/-	rs7305461	A	C	G2_G1	18	77590828	77591698	-
cg21627202	ENSG00000197728	RPS26	0.357649	0.00734509	-0.314335	0.00320388	-3.95534	7.64245e-05	0.036792	+/-	rs7305461	A	C	G2_G1	22	50737809	50738961	-
cg21660964	ENSG00000197728	RPS26	0.379763	0.00424053	-0.284371	0.00796431	-3.91394	9.08026e-05	0.0391652	+/-	rs7305461	A	C	G2_G1	3	50365306	50365885	-
cg21680307	ENSG00000197728	RPS26	-0.496743	0.000114537	0.149153	0.17049	3.93109	8.45618e-05	0.0382607	-/0	rs7305461	A	C	G2_G1	6	170401900	170402500	-
cg21683390	ENSG00000197728	RPS26	-0.523375	4.13129e-05	0.131548	0.227304	4.03312	5.50416e-05	0.03214	-/0	rs7305461	A	C	G2_G1	18	13262329	13263271	-
cg21709803	ENSG00000197728	RPS26	-0.442213	0.000724056	0.249096	0.0207333	4.12435	3.71775e-05	0.0276894	-/+	rs7305461	A	C	G2_G1	11	61594996	61596710	-
cg21757127	ENSG00000197728	RPS26	-0.472862	0.000266788	0.22602	0.0363926	4.20529	2.60748e-05	0.0237743	-/+	rs7305461	A	C	G2_G1	19	18527651	18531118	-
cg21809684	ENSG00000197728	RPS26	0.527646	3.47992e-05	-0.100092	0.359175	-3.88618	0.000101832	0.0408772	+/0	rs7305461	A	C	G2_G1	2	128568321	128569064	-
cg21842920	ENSG00000197728	RPS26	-0.502825	9.14138e-05	0.260028	0.0156118	4.63206	3.62049e-06	0.0105762	-/+	rs7305461	A	C	G2_G1	7	965987	966266	-
cg21847393	ENSG00000197728	RPS26	-0.35111	0.0085799	0.291758	0.00641791	3.77248	0.00016163	0.0483667	-/+	rs7305461	A	C	G2_G1	3	50382889	50383310	-
cg21852792	ENSG00000197728	RPS26	-0.523479	4.11419e-05	0.269368	0.0121415	4.84739	1.25099e-06	0.00679461	-/+	rs7305461	A	C	G2_G1	2	71680558	71681276	-
cg21867850	ENSG00000197728	RPS26	-0.412552	0.00174817	0.221545	0.0403632	3.7542	0.000173894	0.0495473	-/+	rs7305461	A	C	G2_G1	15	41803443	41805531	-
cg21927177	ENSG00000197728	RPS26	-0.34185	0.0106352	0.362454	0.000604753	4.16092	3.16974e-05	0.0262013	-/+	rs7305461	A	C	G2_G1	14	65170876	65172007	-
cg21966289	ENSG00000197728	RPS26	-0.272821	0.0438806	0.439457	2.3039e-05	4.24897	2.14753e-05	0.0214373	-/+	rs7305461	A	C	G2_G1	13	99852386	99853552	-
cg22026450	ENSG00000197728	RPS26	0.271139	0.0452506	-0.418162	6.16712e-05	-4.09115	4.29239e-05	0.0290882	+/-	rs7305461	A	C	G2_G1	1	145477022	145477479	-
cg22105215	ENSG00000197728	RPS26	-0.357602	0.00735344	0.315502	0.00308636	3.96236	7.42121e-05	0.0363263	-/+	rs7305461	A	C	G2_G1	5	118309296	118309521	-
cg22131825	ENSG00000197728	RPS26	0.44768	0.000610058	-0.304352	0.00438487	-4.50135	6.75221e-06	0.0137964	+/-	rs7305461	A	C	G2_G1	6	43021125	43021694	-
cg22133562	ENSG00000197728	RPS26	0.347703	0.00929215	-0.319759	0.00268969	-3.92521	8.66559e-05	0.0386273	+/-	rs7305461	A	C	G2_G1	12	115104848	115105548	-
cg22137471	ENSG00000197728	RPS26	-0.205602	0.132092	0.497954	1.06979e-06	4.26984	1.95617e-05	0.020766	0/+	rs7305461	A	C	G2_G1	2	46769471	46769676	-
cg22145559	ENSG00000197728	RPS26	-0.381377	0.00406788	0.303996	0.00443331	4.04609	5.20796e-05	0.0314028	-/+	rs7305461	A	C	G2_G1	20	57581902	57582595	-
cg22146357	ENSG00000197728	RPS26	-0.495556	0.000119629	0.254839	0.0178874	4.54589	5.47025e-06	0.0125086	-/+	rs7305461	A	C	G2_G1	8	143781581	143782609	-
cg22147598	ENSG00000197728	RPS26	0.426492	0.0011667	-0.306395	0.00411559	-4.366	1.26545e-05	0.0174659	+/-	rs7305461	A	C	G2_G1	8	145163068	145165467	-
cg22160883	ENSG00000197728	RPS26	0.373638	0.00495607	-0.305223	0.00426817	-4.00271	6.26212e-05	0.0338881	+/-	rs7305461	A	C	G2_G1	5	138609320	138609851	-
cg22178761	ENSG00000197728	RPS26	0.28942	0.0320976	-0.361404	0.00062897	-3.82471	0.000130928	0.0452862	+/-	rs7305461	A	C	G2_G1	5	1008715	1010039	-
cg22183849	ENSG00000197728	RPS26	0.409525	0.00190435	-0.305363	0.00424967	-4.2433	2.20258e-05	0.0218351	+/-	rs7305461	A	C	G2_G1	3	154042004	154042376	-
cg22190361	ENSG00000197728	RPS26	-0.459595	0.000415771	0.220135	0.041687	4.07441	4.61303e-05	0.0301659	-/+	rs7305461	A	C	G2_G1	2	174890243	174890814	-
cg22219136	ENSG00000197728	RPS26	0.503776	8.82132e-05	-0.162982	0.133779	-4.06428	4.81809e-05	0.0305479	+/0	rs7305461	A	C	G2_G1	17	15163930	15164810	-
cg22234930	ENSG00000197728	RPS26	-0.444814	0.000667621	0.262833	0.0144894	4.22578	2.38116e-05	0.0225301	-/+	rs7305461	A	C	G2_G1	15	72522131	72524238	-
cg22243039	ENSG00000197728	RPS26	-0.508208	7.46083e-05	0.10563	0.333068	3.76762	0.000164809	0.0486161	-/0	rs7305461	A	C	G2_G1	17	42147925	42148501	-
cg22286640	ENSG00000197728	RPS26	-0.488324	0.000155415	0.210587	0.0516295	4.22735	2.36461e-05	0.022515	-/0	rs7305461	A	C	G2_G1	8	67025345	67025599	-
cg22289360	ENSG00000197728	RPS26	0.424209	0.00124809	-0.248642	0.020974	-3.99629	6.43432e-05	0.0341137	+/-	rs7305461	A	C	G2_G1	9	79073907	79074561	-
cg22289581	ENSG00000197728	RPS26	-0.319221	0.017523	0.323156	0.00240662	3.76541	0.000166273	0.0486597	-/+	rs7305461	A	C	G2_G1	11	122847494	122848608	-
cg22298470	ENSG00000197728	RPS26	0.44547	0.000654024	-0.197743	0.0679972	-3.84158	0.000122243	0.0439811	+/0	rs7305461	A	C	G2_G1	19	12098571	12098950	-
cg22304662	ENSG00000197728	RPS26	-0.471275	0.000281594	0.224755	0.0374807	4.18621	2.83652e-05	0.0247368	-/+	rs7305461	A	C	G2_G1	3	42695528	42696575	-
cg22366088	ENSG00000197728	RPS26	-0.300384	0.0258624	0.394169	0.000173262	4.10875	3.97809e-05	0.0283206	-/+	rs7305461	A	C	G2_G1	4	154713537	154714240	-
cg22399133	ENSG00000197728	RPS26	-0.330515	0.0137183	0.376127	0.000358321	4.17818	2.93855e-05	0.024884	-/+	rs7305461	A	C	G2_G1	2	208988834	208989269	-
cg22401940	ENSG00000197728	RPS26	0.301562	0.0252574	-0.34834	0.00101374	-3.81542	0.00013595	0.0456412	+/-	rs7305461	A	C	G2_G1	2	169102950	169104454	-
cg22403344	ENSG00000197728	RPS26	0.251113	0.0644167	-0.475544	3.70886e-06	-4.37531	1.21263e-05	0.0172526	0/-	rs7305461	A	C	G2_G1	2	95690857	95692431	-
cg22439359	ENSG00000197728	RPS26	0.392963	0.0029999	-0.265056	0.0136499	-3.88355	0.000102944	0.0408885	+/-	rs7305461	A	C	G2_G1	5	101632049	101632373	-
cg22469435	ENSG00000197728	RPS26	-0.491591	0.000138188	0.151035	0.1651	3.90343	9.48389e-05	0.0396966	-/0	rs7305461	A	C	G2_G1	6	88411325	88412168	-
cg22485372	ENSG00000197728	RPS26	0.467096	0.000324248	-0.178901	0.0993315	-3.88556	0.000102092	0.0408772	+/0	rs7305461	A	C	G2_G1	1	91487158	91487807	-
cg22522066	ENSG00000197728	RPS26	-0.437705	0.000832156	0.210181	0.0520915	3.86042	0.00011319	0.0423597	-/0	rs7305461	A	C	G2_G1	19	38754846	38755699	-
cg22581364	ENSG00000197728	RPS26	-0.417193	0.00153087	0.275316	0.0102997	4.11004	3.95595e-05	0.0283206	-/+	rs7305461	A	C	G2_G1	7	72648653	72649949	-
cg22597438	ENSG00000197728	RPS26	0.451304	0.000543691	-0.228373	0.0344393	-4.06432	4.8173e-05	0.0305479	+/-	rs7305461	A	C	G2_G1	7	39833494	39833725	-
cg22603037	ENSG00000197728	RPS26	0.337605	0.0117112	-0.385449	0.000247447	-4.28496	1.82774e-05	0.0202454	+/-	rs7305461	A	C	G2_G1	1	152083021	152084240	-
cg22603433	ENSG00000197728	RPS26	0.322649	0.0162832	-0.331363	0.00183002	-3.83899	0.00012354	0.0441463	+/-	rs7305461	A	C	G2_G1	15	41055396	41056787	-
cg22614787	ENSG00000197728	RPS26	0.475418	0.000244421	-0.178926	0.0992822	-3.94621	7.93989e-05	0.0373436	+/0	rs7305461	A	C	G2_G1	19	13919665	13920076	-
cg22664986	ENSG00000197728	RPS26	0.473614	0.000260022	-0.253475	0.018531	-4.37549	1.21161e-05	0.0172526	+/-	rs7305461	A	C	G2_G1	11	82904478	82905660	-
cg22691333	ENSG00000197728	RPS26	0.426988	0.00114968	-0.285066	0.00780596	-4.23725	2.2627e-05	0.0218698	+/-	rs7305461	A	C	G2_G1	7	6523064	6523897	-
cg22698272	ENSG00000197728	RPS26	-0.453299	0.000510023	0.306475	0.00410541	4.55446	5.25208e-06	0.0125086	-/+	rs7305461	A	C	G2_G1	1	221054554	221054888	-
cg22742001	ENSG00000197728	RPS26	-0.567982	6.10219e-06	0.127509	0.242022	4.36928	1.24657e-05	0.0172845	-/0	rs7305461	A	C	G2_G1	12	110437137	110437651	-
cg22790934	ENSG00000197728	RPS26	-0.470467	0.000289427	0.177948	0.101176	3.90443	9.44486e-05	0.0396966	-/0	rs7305461	A	C	G2_G1	14	55368547	55369913	-
cg22904406	ENSG00000197728	RPS26	-0.305962	0.0231023	0.421348	5.3445e-05	4.32783	1.50584e-05	0.0187707	-/+	rs7305461	A	C	G2_G1	6	33288733	33289008	-
cg22924867	ENSG00000197728	RPS26	-0.452247	0.00052754	0.240135	0.0259452	4.14138	3.45219e-05	0.0267938	-/+	rs7305461	A	C	G2_G1	7	94284858	94286527	-
cg22942384	ENSG00000197728	RPS26	0.360034	0.00693499	-0.327451	0.00208717	-4.05349	5.04583e-05	0.0308114	+/-	rs7305461	A	C	G2_G1	21	46421216	46421523	-
cg22973115	ENSG00000197728	RPS26	0.396927	0.00269634	-0.262629	0.0145687	-3.89535	9.80583e-05	0.0401418	+/-	rs7305461	A	C	G2_G1	21	30257425	30257771	-
cg22976884	ENSG00000197728	RPS26	0.433789	0.000937621	-0.269575	0.0120728	-4.18956	2.79493e-05	0.0244463	+/-	rs7305461	A	C	G2_G1	13	100620241	100624348	-
cg23021584	ENSG00000197728	RPS26	-0.360536	0.00685124	0.292144	0.00634497	3.83589	0.000125111	0.044436	-/+	rs7305461	A	C	G2_G1	12	124872135	124872419	-
cg23033518	ENSG00000197728	RPS26	-0.369843	0.00545069	0.280072	0.00900764	3.82227	0.000132229	0.0453185	-/+	rs7305461	A	C	G2_G1	14	59104299	59105577	-
cg23043780	ENSG00000197728	RPS26	0.483868	0.000182085	-0.135688	0.212882	-3.75754	0.000171593	0.0491244	+/0	rs7305461	A	C	G2_G1	7	98030097	98030422	-
cg23048051	ENSG00000197728	RPS26	-0.489179	0.000150725	0.161252	0.138013	3.94469	7.99021e-05	0.0374476	-/0	rs7305461	A	C	G2_G1	4	15704640	15705000	-
cg23097499	ENSG00000197728	RPS26	-0.272488	0.0441496	0.380731	0.000298859	3.8475	0.000119331	0.0435212	-/+	rs7305461	A	C	G2_G1	1	12226876	12227712	-
cg23112188	ENSG00000197728	RPS26	-0.498455	0.000107539	0.289811	0.00679732	4.78126	1.74196e-06	0.00766108	-/+	rs7305461	A	C	G2_G1	14	24563256	24563886	-
cg23117592	ENSG00000197728	RPS26	-0.344042	0.0101136	0.324131	0.00233044	3.92928	8.52004e-05	0.0384341	-/+	rs7305461	A	C	G2_G1	2	210674028	210674249	-
cg23281075	ENSG00000197728	RPS26	0.436834	0.000854635	-0.197438	0.0684313	-3.77916	0.000157358	0.0479062	+/0	rs7305461	A	C	G2_G1	1	31538412	31538938	-
cg23283076	ENSG00000197728	RPS26	-0.333404	0.0128674	0.317283	0.00291442	3.81817	0.000134445	0.0454521	-/+	rs7305461	A	C	G2_G1	1	27114118	27114692	-
cg23291534	ENSG00000197728	RPS26	-0.422173	0.00132489	0.275992	0.0101068	4.14835	3.34885e-05	0.0266566	-/+	rs7305461	A	C	G2_G1	8	110987857	110988072	-
cg23304647	ENSG00000197728	RPS26	-0.41984	0.00141807	0.335882	0.00156878	4.50609	6.60326e-06	0.0137487	-/+	rs7305461	A	C	G2_G1	7	2774444	2774655	-
cg23309360	ENSG00000197728	RPS26	-0.310353	0.0211086	0.377492	0.00033964	4.06012	4.90466e-05	0.0306807	-/+	rs7305461	A	C	G2_G1	19	47142446	47142957	-
cg23334433	ENSG00000197728	RPS26	-0.384156	0.00378508	0.256528	0.0171176	3.77315	0.000161202	0.0483667	-/+	rs7305461	A	C	G2_G1	17	79131879	79132084	-
cg23357130	ENSG00000197728	RPS26	-0.372005	0.00516389	0.350437	0.000940252	4.2785	1.88158e-05	0.0202929	-/+	rs7305461	A	C	G2_G1	11	3181574	3182120	-
cg23376526	ENSG00000197728	RPS26	0.441349	0.000743733	-0.203716	0.0599288	-3.84777	0.000119198	0.0435212	+/0	rs7305461	A	C	G2_G1	1	153747655	153748698	-
cg23410129	ENSG00000197728	RPS26	-0.239814	0.0778179	0.447914	1.52953e-05	4.10873	3.97842e-05	0.0283206	0/+	rs7305461	A	C	G2_G1	20	36012595	36013439	-
cg23432896	ENSG00000197728	RPS26	0.383596	0.00384061	-0.255865	0.0174161	-3.76543	0.000166264	0.0486597	+/-	rs7305461	A	C	G2_G1	3	186490602	186490813	-
cg23434304	ENSG00000197728	RPS26	-0.445268	0.000658186	0.205282	0.0579467	3.88459	0.000102502	0.0408885	-/0	rs7305461	A	C	G2_G1	14	24457864	24458100	-
cg23443106	ENSG00000197728	RPS26	0.483075	0.000187245	-0.139264	0.200959	-3.77229	0.000161753	0.0483667	+/0	rs7305461	A	C	G2_G1	17	26898105	26898781	-
cg23593752	ENSG00000197728	RPS26	0.279578	0.0387153	-0.405141	0.000109084	-4.05413	5.03207e-05	0.0308114	+/-	rs7305461	A	C	G2_G1	11	134093696	134095491	-
cg23621097	ENSG00000197728	RPS26	-0.40538	0.00213836	0.248212	0.0212044	3.8651	0.000111044	0.0420271	-/+	rs7305461	A	C	G2_G1	17	1952919	1962328	-
cg23647744	ENSG00000197728	RPS26	0.383311	0.00386918	-0.253087	0.0187176	-3.74674	0.000179146	0.0499306	+/-	rs7305461	A	C	G2_G1	17	44337401	44337926	-
cg23654844	ENSG00000197728	RPS26	-0.266838	0.0489141	0.383606	0.000266472	3.83209	0.00012706	0.0446617	-/+	rs7305461	A	C	G2_G1	1	153643318	153643529	-
cg23681213	ENSG00000197728	RPS26	0.379827	0.00423363	-0.304536	0.00435994	-4.03921	5.3632e-05	0.0319118	+/-	rs7305461	A	C	G2_G1	14	74180518	74181264	-
cg23707091	ENSG00000197728	RPS26	0.470121	0.00029283	-0.183501	0.0907958	-3.93439	8.341e-05	0.0381133	+/0	rs7305461	A	C	G2_G1	21	47648191	47649622	-
cg23709121	ENSG00000197728	RPS26	0.385631	0.00364203	-0.295337	0.005769	-4.02051	5.80731e-05	0.0330399	+/-	rs7305461	A	C	G2_G1	14	59950460	59951527	-
cg23711939	ENSG00000197728	RPS26	0.378998	0.0043246	-0.287306	0.00731448	-3.92696	8.60265e-05	0.0386273	+/-	rs7305461	A	C	G2_G1	7	10979991	10980279	-
cg23726566	ENSG00000197728	RPS26	-0.450985	0.000549262	0.208366	0.0542017	3.94326	8.03821e-05	0.0375202	-/0	rs7305461	A	C	G2_G1	6	7051496	7052932	-
cg23739036	ENSG00000197728	RPS26	0.32985	0.0139207	-0.392223	0.000187764	-4.28073	1.86278e-05	0.0202688	+/-	rs7305461	A	C	G2_G1	1	2343385	2344717	-
cg23753351	ENSG00000197728	RPS26	-0.502577	9.22664e-05	0.255849	0.0174236	4.60486	4.12736e-06	0.0113932	-/+	rs7305461	A	C	G2_G1	4	40858884	40859162	-
cg23784413	ENSG00000197728	RPS26	0.60167	1.18317e-06	-0.149632	0.169106	-4.78645	1.69759e-06	0.00766108	+/0	rs7305461	A	C	G2_G1	8	144942165	144942589	-
cg23816247	ENSG00000197728	RPS26	-0.513229	6.15392e-05	0.142252	0.191368	4.01636	5.91052e-05	0.0331788	-/0	rs7305461	A	C	G2_G1	8	104152726	104153390	-
cg23830937	ENSG00000197728	RPS26	0.298642	0.0267788	-0.354909	0.000799447	-3.83966	0.000123205	0.0441316	+/-	rs7305461	A	C	G2_G1	8	145114550	145115828	-
cg23837109	ENSG00000197728	RPS26	-0.337073	0.0118526	0.321375	0.00255151	3.8673	0.000110045	0.0419423	-/+	rs7305461	A	C	G2_G1	10	75670696	75671379	-
cg23875597	ENSG00000197728	RPS26	0.268582	0.0474007	-0.415744	6.8682e-05	-4.05901	4.92815e-05	0.0306999	+/-	rs7305461	A	C	G2_G1	13	113684525	113684991	-
cg23895055	ENSG00000197728	RPS26	0.424822	0.00122573	-0.369571	0.000461855	-4.75797	1.95549e-06	0.00783866	+/-	rs7305461	A	C	G2_G1	2	122494108	122494494	-
cg23909657	ENSG00000197728	RPS26	0.413084	0.00172195	-0.310147	0.00365936	-4.2974	1.72814e-05	0.0196654	+/-	rs7305461	A	C	G2_G1	11	125034896	125036426	-
cg23968558	ENSG00000197728	RPS26	-0.463736	0.000362694	0.222066	0.0398834	4.11566	3.86081e-05	0.0280594	-/+	rs7305461	A	C	G2_G1	17	17584480	17586361	-
cg23990435	ENSG00000197728	RPS26	-0.41871	0.00146528	0.252737	0.0188877	3.98319	6.7997e-05	0.0350855	-/+	rs7305461	A	C	G2_G1	5	139040819	139041028	-
cg24018232	ENSG00000197728	RPS26	0.516604	5.39751e-05	-0.221359	0.0405357	-4.50519	6.63145e-06	0.0137487	+/-	rs7305461	A	C	G2_G1	19	57791462	57792223	-
cg24020157	ENSG00000197728	RPS26	-0.341071	0.0108259	0.357592	0.000724479	4.12435	3.71787e-05	0.0276894	-/+	rs7305461	A	C	G2_G1	10	43697777	43698177	-
cg24035447	ENSG00000197728	RPS26	-0.439701	0.000782612	0.188519	0.0821585	3.74684	0.000179073	0.0499306	-/0	rs7305461	A	C	G2_G1	6	48036137	48036410	-
cg24037916	ENSG00000197728	RPS26	-0.361065	0.00676385	0.287005	0.00737885	3.80762	0.000140312	0.0462695	-/+	rs7305461	A	C	G2_G1	12	118499103	118499473	-
cg24046888	ENSG00000197728	RPS26	-0.469834	0.000295694	0.274749	0.0104639	4.47731	7.55896e-06	0.0143885	-/+	rs7305461	A	C	G2_G1	2	46523789	46527140	-
cg24088250	ENSG00000197728	RPS26	0.551773	1.2622e-05	-0.091808	0.40051	-4.03143	5.54379e-05	0.0322016	+/0	rs7305461	A	C	G2_G1	17	75251958	75252180	-
cg24126180	ENSG00000197728	RPS26	-0.470368	0.000290391	0.335369	0.00159664	4.8593	1.17803e-06	0.00668778	-/+	rs7305461	A	C	G2_G1	7	128577818	128578756	-
cg24147485	ENSG00000197728	RPS26	0.383506	0.00384956	-0.281214	0.00871942	-3.91931	8.88032e-05	0.0387802	+/-	rs7305461	A	C	G2_G1	1	234735534	234736120	-
cg24168991	ENSG00000197728	RPS26	-0.403112	0.00227695	0.252877	0.0188197	3.87791	0.000105356	0.0411156	-/+	rs7305461	A	C	G2_G1	10	106074965	106075368	-
cg24207009	ENSG00000197728	RPS26	-0.582711	3.04641e-06	0.0525693	0.630725	4.06639	4.77473e-05	0.0305479	-/0	rs7305461	A	C	G2_G1	17	76037074	76037323	-
cg24227730	ENSG00000197728	RPS26	-0.514316	5.90027e-05	0.0999958	0.35964	3.78218	0.00015546	0.0476814	-/0	rs7305461	A	C	G2_G1	2	6635949	6636160	-
cg24238409	ENSG00000197728	RPS26	-0.480331	0.000206158	0.294786	0.0058649	4.67726	2.90729e-06	0.00994044	-/+	rs7305461	A	C	G2_G1	10	93999131	94000015	-
cg24252029	ENSG00000197728	RPS26	0.49571	0.000118961	-0.143279	0.188151	-3.8894	0.000100494	0.0407262	+/0	rs7305461	A	C	G2_G1	13	114195709	114196719	-
cg24275855	ENSG00000197728	RPS26	-0.447817	0.000607425	0.213986	0.0478872	3.95407	7.68334e-05	0.0368121	-/+	rs7305461	A	C	G2_G1	17	41476220	41476715	-
cg24293126	ENSG00000197728	RPS26	0.430846	0.00102463	-0.206553	0.0563794	-3.79118	0.000149933	0.0467045	+/0	rs7305461	A	C	G2_G1	1	9131602	9131909	-
cg24298311	ENSG00000197728	RPS26	0.399938	0.00248425	-0.23461	0.0296832	-3.74671	0.000179167	0.0499306	+/-	rs7305461	A	C	G2_G1	1	158119488	158119704	-
cg24304617	ENSG00000197728	RPS26	-0.430477	0.00103604	0.199583	0.0654225	3.74752	0.000178591	0.0499306	-/0	rs7305461	A	C	G2_G1	1	169074766	169076411	-
cg24308604	ENSG00000197728	RPS26	-0.546134	1.6111e-05	0.164875	0.129263	4.40605	1.0527e-05	0.0161604	-/0	rs7305461	A	C	G2_G1	4	174090074	174091423	-
cg24315421	ENSG00000197728	RPS26	-0.430585	0.0010327	0.210317	0.0519371	3.81162	0.000138061	0.0458291	-/0	rs7305461	A	C	G2_G1	1	208041862	208042718	-
cg24323958	ENSG00000197728	RPS26	-0.54832	1.46642e-05	0.182875	0.0919227	4.52865	5.93611e-06	0.013133	-/0	rs7305461	A	C	G2_G1	1	108742400	108743201	-
cg24341911	ENSG00000197728	RPS26	-0.61546	5.71775e-07	0.23894	0.0267181	5.43549	5.46462e-08	0.00164422	-/+	rs7305461	A	C	G2_G1	21	40684370	40686324	-
cg24448340	ENSG00000197728	RPS26	-0.502639	9.20547e-05	0.225194	0.0370998	4.42134	9.80915e-06	0.0155338	-/+	rs7305461	A	C	G2_G1	1	179923716	179924419	-
cg24480859	ENSG00000197728	RPS26	-0.421737	0.00134186	0.222386	0.0395905	3.82208	0.000132329	0.0453185	-/+	rs7305461	A	C	G2_G1	1	9131602	9131909	-
cg24498636	ENSG00000197728	RPS26	-0.241111	0.0761757	0.397453	0.000151111	3.76896	0.000163928	0.0485649	0/+	rs7305461	A	C	G2_G1	6	33288733	33289008	-
cg24510613	ENSG00000197728	RPS26	-0.347723	0.00928781	0.373279	0.000400348	4.26939	1.96006e-05	0.020766	-/+	rs7305461	A	C	G2_G1	11	2017459	2018253	-
cg24535439	ENSG00000197728	RPS26	0.275112	0.0420694	-0.417622	6.3175e-05	-4.11173	3.92708e-05	0.0283206	+/-	rs7305461	A	C	G2_G1	1	1564421	1570006	-
cg24537836	ENSG00000197728	RPS26	-0.363564	0.00636459	0.330976	0.00185411	4.09881	4.15274e-05	0.0288495	-/+	rs7305461	A	C	G2_G1	12	51785279	51785821	-
cg24591318	ENSG00000197728	RPS26	-0.450845	0.000551723	0.265825	0.0133697	4.28662	1.81408e-05	0.0202265	-/+	rs7305461	A	C	G2_G1	4	40631740	40632587	-
cg24596570	ENSG00000197728	RPS26	-0.327249	0.0147377	0.343183	0.00121722	3.94349	8.03048e-05	0.0375202	-/+	rs7305461	A	C	G2_G1	1	26146122	26147349	-
cg24621437	ENSG00000197728	RPS26	-0.450212	0.000562974	0.18893	0.0814822	3.82335	0.000131649	0.0452862	-/0	rs7305461	A	C	G2_G1	10	108923780	108924805	-
cg24628744	ENSG00000197728	RPS26	-0.562493	7.83857e-06	0.138882	0.20221	4.38914	1.13799e-05	0.0169507	-/0	rs7305461	A	C	G2_G1	5	134734096	134735261	-
cg24637417	ENSG00000197728	RPS26	-0.471109	0.000283191	0.188847	0.0816173	3.97287	7.10115e-05	0.0357895	-/0	rs7305461	A	C	G2_G1	12	51632489	51633162	-
cg24640800	ENSG00000197728	RPS26	0.508376	7.41318e-05	-0.154993	0.154175	-4.0529	5.05869e-05	0.0308114	+/0	rs7305461	A	C	G2_G1	6	107435454	107437310	-
cg24652919	ENSG00000197728	RPS26	-0.56859	5.9336e-06	0.159526	0.142336	4.55921	5.13453e-06	0.0124589	-/0	rs7305461	A	C	G2_G1	16	3073686	3074443	-
cg24688065	ENSG00000197728	RPS26	0.457061	0.00045162	-0.294024	0.00599986	-4.50391	6.67137e-06	0.0137487	+/-	rs7305461	A	C	G2_G1	4	16084195	16085735	-
cg24710503	ENSG00000197728	RPS26	-0.190642	0.16326	0.441124	2.12708e-05	3.76927	0.000163724	0.0485649	0/+	rs7305461	A	C	G2_G1	11	65081937	65083333	-
cg24769398	ENSG00000197728	RPS26	-0.522264	4.31822e-05	0.119826	0.2718	3.95713	7.58561e-05	0.036792	-/0	rs7305461	A	C	G2_G1	3	188665275	188665552	-
cg24787755	ENSG00000197728	RPS26	-0.480997	0.000201414	0.24915	0.0207051	4.40344	1.06546e-05	0.0162732	-/+	rs7305461	A	C	G2_G1	10	94451329	94451737	-
cg24797360	ENSG00000197728	RPS26	0.458643	0.000428924	-0.196181	0.0702457	-3.92601	8.63659e-05	0.0386273	+/0	rs7305461	A	C	G2_G1	7	1141229	1141545	-
cg24874828	ENSG00000197728	RPS26	0.526998	3.57212e-05	-0.226913	0.035641	-4.61901	3.85566e-06	0.0109444	+/-	rs7305461	A	C	G2_G1	4	187880885	187894299	-
cg24914661	ENSG00000197728	RPS26	0.52827	3.39301e-05	-0.0999649	0.359789	-3.89036	0.000100098	0.0406998	+/0	rs7305461	A	C	G2_G1	2	2654108	2654358	-
cg24952328	ENSG00000197728	RPS26	0.338571	0.0114585	-0.355962	0.000769223	-4.0978	4.17088e-05	0.0288495	+/-	rs7305461	A	C	G2_G1	19	19383703	19384283	-
cg25092540	ENSG00000197728	RPS26	-0.400834	0.00242409	0.275479	0.0102528	3.99995	6.33551e-05	0.0340309	-/+	rs7305461	A	C	G2_G1	9	131709353	131710564	-
cg25103337	ENSG00000197728	RPS26	-0.380458	0.00416543	0.255795	0.0174481	3.74423	0.00018095	0.0499306	-/+	rs7305461	A	C	G2_G1	1	9294401	9295118	-
cg25117600	ENSG00000197728	RPS26	-0.44086	0.000755079	0.275998	0.0101051	4.27823	1.88381e-05	0.0202929	-/+	rs7305461	A	C	G2_G1	4	10020481	10021026	-
cg25136955	ENSG00000197728	RPS26	-0.347099	0.00942343	0.445526	1.71897e-05	4.7566	1.96876e-06	0.00783866	-/+	rs7305461	A	C	G2_G1	12	100593253	100593814	-
cg25137372	ENSG00000197728	RPS26	-0.421053	0.00136892	0.220491	0.0413495	3.80611	0.000141171	0.0462695	-/+	rs7305461	A	C	G2_G1	12	96389405	96389675	-
cg25155149	ENSG00000197728	RPS26	-0.585821	2.61933e-06	0.198464	0.066979	4.93283	8.10484e-07	0.00594786	-/0	rs7305461	A	C	G2_G1	10	102046142	102046632	-
cg25161129	ENSG00000197728	RPS26	-0.461576	0.000389563	0.228894	0.0340194	4.14078	3.46121e-05	0.0267938	-/+	rs7305461	A	C	G2_G1	17	66453349	66454137	-
cg25170017	ENSG00000197728	RPS26	0.436394	0.000866204	-0.310707	0.00359533	-4.46173	8.13005e-06	0.0147858	+/-	rs7305461	A	C	G2_G1	11	64645429	64646566	-
cg25213720	ENSG00000197728	RPS26	-0.440795	0.000756606	0.22576	0.0366138	3.97456	7.05101e-05	0.0357157	-/+	rs7305461	A	C	G2_G1	5	176734599	176734944	-
cg25244980	ENSG00000197728	RPS26	0.384942	0.00370827	-0.293505	0.00609339	-4.00459	6.21253e-05	0.0336947	+/-	rs7305461	A	C	G2_G1	22	40042605	40042926	-
cg25278298	ENSG00000197728	RPS26	0.484744	0.000176533	-0.165896	0.126876	-3.9388	8.1891e-05	0.0378804	+/0	rs7305461	A	C	G2_G1	4	1303490	1303835	-
cg25287247	ENSG00000197728	RPS26	0.376704	0.00458562	-0.260044	0.0156055	-3.74519	0.00018026	0.0499306	+/-	rs7305461	A	C	G2_G1	2	86946401	86948451	-
cg25289028	ENSG00000197728	RPS26	0.478779	0.000217606	-0.18604	0.0863398	-4.01243	6.00978e-05	0.0332063	+/0	rs7305461	A	C	G2_G1	19	36430414	36431401	-
cg25306006	ENSG00000197728	RPS26	-0.376512	0.00460813	0.355183	0.000791473	4.33879	1.43272e-05	0.0182663	-/+	rs7305461	A	C	G2_G1	11	71934247	71936321	-
cg25344401	ENSG00000197728	RPS26	-0.507444	7.68075e-05	0.263421	0.0142633	4.68771	2.76282e-06	0.00966616	-/+	rs7305461	A	C	G2_G1	7	4757802	4758037	-
cg25390440	ENSG00000197728	RPS26	-0.372815	0.00505981	0.280432	0.00891572	3.84397	0.000121058	0.0439377	-/+	rs7305461	A	C	G2_G1	2	127413696	127414171	-
cg25403974	ENSG00000197728	RPS26	0.584354	2.8133e-06	-0.0905717	0.40691	-4.29648	1.7353e-05	0.0196654	+/0	rs7305461	A	C	G2_G1	7	150104704	150105530	-
cg25406518	ENSG00000197728	RPS26	-0.335579	0.0122571	0.465262	6.37486e-06	4.82368	1.40934e-06	0.00690094	-/+	rs7305461	A	C	G2_G1	11	61100073	61100972	-
cg25463613	ENSG00000197728	RPS26	-0.538386	2.23704e-05	0.0695521	0.52456	3.79707	0.000146417	0.0467045	-/0	rs7305461	A	C	G2_G1	8	74658490	74659828	-
cg25469418	ENSG00000197728	RPS26	0.356219	0.00760117	-0.369975	0.00045475	-4.30255	1.68844e-05	0.0196654	+/-	rs7305461	A	C	G2_G1	1	15541181	15541447	-
cg25479916	ENSG00000197728	RPS26	-0.573531	4.71549e-06	0.132356	0.224439	4.4437	8.84253e-06	0.0150467	-/0	rs7305461	A	C	G2_G1	6	27839698	27840069	-
cg25517015	ENSG00000197728	RPS26	-0.44297	0.000707208	0.361398	0.000629093	4.83105	1.35814e-06	0.00690094	-/+	rs7305461	A	C	G2_G1	19	17580197	17580598	-
cg25568061	ENSG00000197728	RPS26	-0.439997	0.000775487	0.217448	0.0443093	3.91953	8.87203e-05	0.0387802	-/+	rs7305461	A	C	G2_G1	2	71295160	71296002	-
cg25579157	ENSG00000197728	RPS26	-0.373816	0.00493378	0.325303	0.00224177	4.12996	3.62826e-05	0.0272537	-/+	rs7305461	A	C	G2_G1	11	2019565	2019863	-
cg25583983	ENSG00000197728	RPS26	0.461812	0.000386544	-0.224723	0.0375083	-4.11762	3.82806e-05	0.027898	+/-	rs7305461	A	C	G2_G1	6	31370915	31371917	-
cg25686746	ENSG00000197728	RPS26	0.387537	0.00346441	-0.264143	0.0139896	-3.8418	0.000122135	0.0439811	+/-	rs7305461	A	C	G2_G1	17	1637053	1637492	-
cg25692139	ENSG00000197728	RPS26	-0.540339	2.06094e-05	0.177528	0.101997	4.43328	9.28114e-06	0.0150949	-/0	rs7305461	A	C	G2_G1	17	79259282	79259537	-
cg25721452	ENSG00000197728	RPS26	-0.41277	0.00173735	0.266975	0.0129597	4.02892	5.60327e-05	0.0323819	-/+	rs7305461	A	C	G2_G1	12	102132753	102133415	-
cg25735572	ENSG00000197728	RPS26	0.451416	0.000541756	-0.199856	0.0650481	-3.89611	9.77516e-05	0.0400992	+/0	rs7305461	A	C	G2_G1	11	1155476	1155861	-
cg25744767	ENSG00000197728	RPS26	-0.395536	0.00279964	0.255068	0.0177814	3.84019	0.000122937	0.044088	-/+	rs7305461	A	C	G2_G1	7	79763793	79764889	-
cg25784219	ENSG00000197728	RPS26	-0.553166	1.18752e-05	0.174749	0.107561	4.52052	6.16878e-06	0.01345	-/0	rs7305461	A	C	G2_G1	2	28612964	28616748	-
cg25801976	ENSG00000197728	RPS26	-0.392223	0.00305978	0.268927	0.0122887	3.90217	9.53346e-05	0.0396966	-/+	rs7305461	A	C	G2_G1	8	48649766	48651653	-
cg25809066	ENSG00000197728	RPS26	0.473626	0.000259915	-0.210303	0.0519529	-4.11754	3.82933e-05	0.027898	+/0	rs7305461	A	C	G2_G1	19	58962740	58963343	-
cg25811633	ENSG00000197728	RPS26	-0.496175	0.000116948	0.194958	0.0720479	4.19378	2.74347e-05	0.0242073	-/0	rs7305461	A	C	G2_G1	3	71630573	71633217	-
cg25840576	ENSG00000197728	RPS26	0.383034	0.00389708	-0.333126	0.00172375	-4.2404	2.23124e-05	0.0218698	+/-	rs7305461	A	C	G2_G1	1	29447699	29451847	-
cg25857090	ENSG00000197728	RPS26	-0.380482	0.00416281	0.297308	0.00543702	3.9986	6.37172e-05	0.0340309	-/+	rs7305461	A	C	G2_G1	21	46975415	46976341	-
cg25966599	ENSG00000197728	RPS26	0.514298	5.90448e-05	-0.194309	0.0730197	-4.32756	1.50768e-05	0.0187707	+/0	rs7305461	A	C	G2_G1	19	2424005	2427983	-
cg26037136	ENSG00000197728	RPS26	0.563367	7.53417e-06	-0.0939155	0.389736	-4.13859	3.49441e-05	0.0267938	+/0	rs7305461	A	C	G2_G1	12	38710392	38710643	-
cg26037504	ENSG00000197728	RPS26	-0.439195	0.000794922	0.273565	0.0108146	4.25168	2.12174e-05	0.0214373	-/+	rs7305461	A	C	G2_G1	12	56109798	56110298	-
cg26074430	ENSG00000197728	RPS26	-0.417151	0.00153272	0.233691	0.0303472	3.85804	0.000114298	0.0425627	-/+	rs7305461	A	C	G2_G1	6	33167885	33168715	-
cg26081413	ENSG00000197728	RPS26	0.43246	0.000976061	-0.252426	0.0190398	-4.07625	4.57675e-05	0.0301659	+/-	rs7305461	A	C	G2_G1	12	6419603	6420024	-
cg26091247	ENSG00000197728	RPS26	0.409521	0.00190452	-0.308272	0.0038814	-4.26143	2.03121e-05	0.0210745	+/-	rs7305461	A	C	G2_G1	11	118781060	118781732	-
cg26110064	ENSG00000197728	RPS26	-0.483952	0.000181546	0.20759	0.0551246	4.17726	2.95043e-05	0.024884	-/0	rs7305461	A	C	G2_G1	1	68150913	68152270	-
cg26133769	ENSG00000197728	RPS26	-0.390526	0.00320126	0.262819	0.014495	3.85367	0.000116362	0.043081	-/+	rs7305461	A	C	G2_G1	4	30721204	30724842	-
cg26202886	ENSG00000197728	RPS26	-0.52527	3.82954e-05	0.118532	0.277047	3.97313	7.09345e-05	0.0357895	-/0	rs7305461	A	C	G2_G1	2	220117937	220119334	-
cg26215406	ENSG00000197728	RPS26	-0.447697	0.000609724	0.186787	0.085063	3.79299	0.000148846	0.0467045	-/0	rs7305461	A	C	G2_G1	3	182971429	182972635	-
cg26235243	ENSG00000197728	RPS26	0.463373	0.000367092	-0.212856	0.0491061	-4.05838	4.94152e-05	0.0307196	+/-	rs7305461	A	C	G2_G1	6	33655966	33656238	-
cg26238180	ENSG00000197728	RPS26	0.393506	0.00295658	-0.241682	0.0249735	-3.74594	0.00017972	0.0499306	+/-	rs7305461	A	C	G2_G1	14	77941993	77942316	-
cg26288715	ENSG00000197728	RPS26	-0.446052	0.000642166	0.189094	0.0812129	3.79489	0.00014771	0.0467045	-/0	rs7305461	A	C	G2_G1	6	135501988	135504245	-
cg26345216	ENSG00000197728	RPS26	-0.403097	0.00227786	0.423288	4.89482e-05	4.97026	6.68637e-07	0.00572938	-/+	rs7305461	A	C	G2_G1	11	117747102	117747717	-
cg26441877	ENSG00000197728	RPS26	-0.475377	0.00024477	0.145605	0.181005	3.75238	0.000175162	0.0497674	-/0	rs7305461	A	C	G2_G1	8	61626645	61627074	-
cg26461907	ENSG00000197728	RPS26	0.464611	0.000352298	-0.242307	0.0245893	-4.24294	2.20612e-05	0.0218351	+/-	rs7305461	A	C	G2_G1	4	47465510	47465819	-
cg26469586	ENSG00000197728	RPS26	-0.270382	0.0458789	0.380213	0.000305054	3.83122	0.000127507	0.0447171	-/+	rs7305461	A	C	G2_G1	11	2019565	2019863	-
cg26484916	ENSG00000197728	RPS26	0.278882	0.0392231	-0.359442	0.000676576	-3.74714	0.000178861	0.0499306	+/-	rs7305461	A	C	G2_G1	19	55450822	55451128	-
cg26488814	ENSG00000197728	RPS26	0.445438	0.000654678	-0.233158	0.0307381	-4.05138	5.0917e-05	0.0309498	+/-	rs7305461	A	C	G2_G1	11	611691	611943	-
cg26500914	ENSG00000197728	RPS26	-0.295221	0.0286584	0.343013	0.00122451	3.74186	0.000182666	0.0499651	-/+	rs7305461	A	C	G2_G1	6	33288733	33289008	-
cg26502514	ENSG00000197728	RPS26	0.403142	0.00227502	-0.307767	0.00394327	-4.21507	2.49698e-05	0.0231884	+/-	rs7305461	A	C	G2_G1	7	134918319	134918654	-
cg26513734	ENSG00000197728	RPS26	-0.463309	0.000367869	0.228751	0.034134	4.1524	3.29004e-05	0.0264968	-/+	rs7305461	A	C	G2_G1	1	225997646	225998233	-
cg26516941	ENSG00000197728	RPS26	0.311453	0.0206326	-0.32745	0.00208723	-3.7438	0.000181259	0.0499306	+/-	rs7305461	A	C	G2_G1	11	118972181	118972409	-
cg26567359	ENSG00000197728	RPS26	-0.435714	0.00088436	0.21154	0.0505573	3.85455	0.000115942	0.0430682	-/0	rs7305461	A	C	G2_G1	20	48729268	48729798	-
cg26573704	ENSG00000197728	RPS26	-0.474625	0.000251172	0.154903	0.154416	3.80068	0.000144298	0.0464353	-/0	rs7305461	A	C	G2_G1	5	33892191	33892403	-
cg26585007	ENSG00000197728	RPS26	0.505733	8.19476e-05	-0.272635	0.0110972	-4.73083	2.23604e-06	0.00840987	+/-	rs7305461	A	C	G2_G1	2	112655491	112655727	-
cg26605518	ENSG00000197728	RPS26	0.480532	0.000204717	-0.328345	0.00202569	-4.88892	1.0139e-06	0.00646871	+/-	rs7305461	A	C	G2_G1	7	92157487	92158405	-
cg26659349	ENSG00000197728	RPS26	0.476777	0.000233234	-0.163539	0.132437	-3.86652	0.000110401	0.0419423	+/0	rs7305461	A	C	G2_G1	7	94139031	94139949	-
cg26668919	ENSG00000197728	RPS26	-0.390131	0.003235	0.325111	0.00225612	4.23675	2.26777e-05	0.0218698	-/+	rs7305461	A	C	G2_G1	6	35310150	35310686	-
cg26704078	ENSG00000197728	RPS26	0.410761	0.0018391	-0.222875	0.0391471	-3.74993	0.000176887	0.0498436	+/-	rs7305461	A	C	G2_G1	18	24126780	24131138	-
cg26796095	ENSG00000197728	RPS26	-0.462957	0.000372189	0.169733	0.118201	3.80225	0.00014339	0.0463898	-/0	rs7305461	A	C	G2_G1	19	5622248	5623712	-
cg26843444	ENSG00000197728	RPS26	0.402714	0.00230207	-0.253746	0.0184019	-3.88048	0.000104251	0.0408885	+/-	rs7305461	A	C	G2_G1	20	4152866	4153398	-
cg26882419	ENSG00000197728	RPS26	-0.464521	0.000353358	0.357168	0.000735866	4.95705	7.15698e-07	0.00572938	-/+	rs7305461	A	C	G2_G1	1	227751409	227751635	-
cg26925463	ENSG00000197728	RPS26	-0.360818	0.00680454	0.362666	0.000599959	4.28466	1.83019e-05	0.0202454	-/+	rs7305461	A	C	G2_G1	7	134143115	134144063	-
cg26976390	ENSG00000197728	RPS26	-0.321429	0.0167155	0.350589	0.000935112	3.95432	7.67534e-05	0.0368121	-/+	rs7305461	A	C	G2_G1	11	113929633	113932190	-
cg27076223	ENSG00000197728	RPS26	-0.461026	0.000396682	0.235929	0.0287522	4.17888	2.92943e-05	0.024884	-/+	rs7305461	A	C	G2_G1	4	40631740	40632587	-
cg27145347	ENSG00000197728	RPS26	-0.420633	0.00138573	0.328172	0.00203749	4.46254	8.09925e-06	0.0147858	-/+	rs7305461	A	C	G2_G1	11	67797802	67798413	-
cg27150417	ENSG00000197728	RPS26	-0.520225	4.68164e-05	0.316963	0.00294464	5.11661	3.11077e-07	0.00360875	-/+	rs7305461	A	C	G2_G1	20	44462383	44463169	-
cg27192088	ENSG00000197728	RPS26	-0.295167	0.0286889	0.365363	0.000542071	3.88603	0.000101897	0.0408772	-/+	rs7305461	A	C	G2_G1	10	98945062	98946239	-
cg27250236	ENSG00000197728	RPS26	-0.484377	0.000178839	0.258185	0.0163896	4.48297	7.36128e-06	0.0143825	-/+	rs7305461	A	C	G2_G1	6	48036137	48036410	-
cg27277439	ENSG00000197728	RPS26	0.473079	0.00026482	-0.18125	0.0948976	-3.94272	8.05615e-05	0.0375228	+/0	rs7305461	A	C	G2_G1	10	52434646	52434866	-
cg27334499	ENSG00000197728	RPS26	-0.304246	0.0239235	0.3602	0.000657819	3.90882	9.27497e-05	0.0395844	-/+	rs7305461	A	C	G2_G1	6	31649081	31649373	-
cg27365701	ENSG00000197728	RPS26	-0.574721	4.45918e-06	0.35738	0.00073016	5.81495	6.0653e-09	0.00045624	-/+	rs7305461	A	C	G2_G1	12	89745168	89748144	-
cg27372422	ENSG00000197728	RPS26	-0.432621	0.000971318	0.21069	0.0515123	3.82798	0.000129201	0.0449405	-/0	rs7305461	A	C	G2_G1	19	41082615	41083355	-
cg27402591	ENSG00000197728	RPS26	-0.298255	0.0269861	0.377019	0.000346018	3.98161	6.84487e-05	0.0350855	-/+	rs7305461	A	C	G2_G1	11	62358813	62359674	-
cg27407707	ENSG00000197728	RPS26	0.365407	0.00608333	-0.348413	0.00101108	-4.2223	2.41827e-05	0.0227382	+/-	rs7305461	A	C	G2_G1	16	24740666	24741802	-
cg27409802	ENSG00000197728	RPS26	-0.50222	9.35065e-05	0.346138	0.00109652	5.16412	2.41568e-07	0.00332152	-/+	rs7305461	A	C	G2_G1	3	188665275	188665552	-
cg27417926	ENSG00000197728	RPS26	0.445939	0.000644459	-0.21063	0.0515812	-3.92093	8.82086e-05	0.0387802	+/0	rs7305461	A	C	G2_G1	10	135148196	135150565	-
cg27470087	ENSG00000197728	RPS26	-0.440995	0.000751936	0.219277	0.0425095	3.9374	8.23708e-05	0.0380125	-/+	rs7305461	A	C	G2_G1	11	64126430	64126960	-
cg27493864	ENSG00000197728	RPS26	0.344052	0.0101114	-0.353998	0.000826468	-4.12017	3.78587e-05	0.0278024	+/-	rs7305461	A	C	G2_G1	1	32083149	32084069	-
cg27507254	ENSG00000197728	RPS26	0.498856	0.000105957	-0.167882	0.122326	-4.05561	5.00041e-05	0.0308114	+/0	rs7305461	A	C	G2_G1	1	43204115	43204323	-
cg27535341	ENSG00000197728	RPS26	0.438884	0.000802566	-0.227121	0.0354673	-3.96927	7.20933e-05	0.0360329	+/-	rs7305461	A	C	G2_G1	8	27449751	27450063	-
cg27551910	ENSG00000197728	RPS26	0.374322	0.00487123	-0.358555	0.000699174	-4.34622	1.38504e-05	0.0178857	+/-	rs7305461	A	C	G2_G1	17	79084336	79084561	-
cg27554556	ENSG00000197728	RPS26	0.396629	0.00271814	-0.247454	0.0216153	-3.80158	0.000143779	0.0463898	+/-	rs7305461	A	C	G2_G1	3	148803904	148804557	-
cg27574000	ENSG00000197728	RPS26	0.517024	5.30956e-05	-0.114439	0.294092	-3.88566	0.000102053	0.0408772	+/0	rs7305461	A	C	G2_G1	14	36002598	36005013	-
cg27584448	ENSG00000197728	RPS26	0.358167	0.00725426	-0.351641	0.000900276	-4.19599	2.71682e-05	0.0241136	+/-	rs7305461	A	C	G2_G1	6	33290370	33291087	-
cg27592794	ENSG00000197728	RPS26	-0.482434	0.000191516	0.323621	0.00237003	4.87304	1.09896e-06	0.0066132	-/+	rs7305461	A	C	G2_G1	10	74451828	74452597	-
cg27608154	ENSG00000197728	RPS26	0.474913	0.000248702	-0.191344	0.0775915	-4.01523	5.9389e-05	0.0332063	+/0	rs7305461	A	C	G2_G1	2	111875206	111880965	-
cg00004883	ENSG00000129128	SPCS3	0.953513	6.81394e-05	-0.00113046	0.990648	-4.45785	8.27866e-06	0.0212893	+/0	rs9790804	T	C	G2_G0	16	75148398	75148864	-
cg00348031	ENSG00000129128	SPCS3	0.966115	2.28132e-05	0.131563	0.170672	-4.52422	6.06181e-06	0.01737	+/0	rs9790804	T	C	G2_G0	18	77233326	77236398	-
cg00380266	ENSG00000129128	SPCS3	0.957205	5.11924e-05	-0.0646837	0.50199	-4.71041	2.47215e-06	0.0119969	+/0	rs9790804	T	C	G2_G0	8	122651665	122652389	-
cg00495305	ENSG00000129128	SPCS3	0.963501	2.95136e-05	0.118997	0.215644	-4.46451	8.02537e-06	0.0209968	+/0	rs9790804	T	C	G2_G0	3	43663169	43663484	-
cg00500213	ENSG00000129128	SPCS3	0.945035	0.000121454	-0.175278	0.0670197	-4.67245	2.97629e-06	0.0132354	+/0	rs9790804	T	C	G2_G0	22	21336181	21336939	-
cg00577109	ENSG00000129128	SPCS3	-0.955602	5.81304e-05	-0.0779047	0.418534	4.32516	1.52423e-05	0.0316278	-/0	rs9790804	T	C	G2_G0	19	59073413	59074755	-
cg00615550	ENSG00000129128	SPCS3	-0.947362	0.00010463	-0.0484219	0.615424	4.18778	2.81701e-05	0.0445317	-/0	rs9790804	T	C	G2_G0	6	109702898	109704093	-
cg00631759	ENSG00000129128	SPCS3	0.966617	2.1661e-05	0.0078037	0.935512	-4.83916	1.30389e-06	0.00827886	+/0	rs9790804	T	C	G2_G0	5	178551777	178552120	-
cg00870701	ENSG00000129128	SPCS3	-0.97121	1.29619e-05	-0.00848309	0.929911	5.01671	5.25635e-07	0.0049899	-/0	rs9790804	T	C	G2_G0	6	7312811	7313656	-
cg00876541	ENSG00000129128	SPCS3	0.928313	0.000302639	-0.108783	0.257947	-4.18378	2.86697e-05	0.0449156	+/0	rs9790804	T	C	G2_G0	19	10513990	10515616	-
cg00885682	ENSG00000129128	SPCS3	-0.940632	0.000158358	0.083625	0.385083	4.35556	1.32726e-05	0.0291489	-/0	rs9790804	T	C	G2_G0	16	22824616	22826459	-
cg00998735	ENSG00000129128	SPCS3	0.959636	4.18184e-05	-0.063547	0.509549	-4.77886	1.76293e-06	0.0101056	+/0	rs9790804	T	C	G2_G0	2	211089413	211090176	-
cg01172235	ENSG00000129128	SPCS3	0.951932	7.64803e-05	0.0387089	0.688055	-4.32202	1.54605e-05	0.0316441	+/0	rs9790804	T	C	G2_G0	3	14615366	14615957	-
cg01275521	ENSG00000129128	SPCS3	0.960144	4.00221e-05	0.0246556	0.798202	-4.58384	4.56524e-06	0.0151306	+/0	rs9790804	T	C	G2_G0	17	73559350	73559563	-
cg01509203	ENSG00000129128	SPCS3	-0.936788	0.000196494	0.223472	0.0189362	4.62044	3.82934e-06	0.0144019	-/+	rs9790804	T	C	G2_G0	22	41864420	41865443	-
cg01512506	ENSG00000129128	SPCS3	0.959967	4.06418e-05	-0.0866595	0.368011	-4.84429	1.27062e-06	0.00827886	+/0	rs9790804	T	C	G2_G0	17	48041282	48043064	-
cg01566170	ENSG00000129128	SPCS3	0.922914	0.000388102	-0.190979	0.0456563	-4.29446	1.75119e-05	0.0343164	+/-	rs9790804	T	C	G2_G0	1	223899990	223900823	-
cg01628053	ENSG00000129128	SPCS3	0.949875	8.83816e-05	-0.0585049	0.543774	-4.50275	6.70807e-06	0.0187062	+/0	rs9790804	T	C	G2_G0	10	123368180	123368733	-
cg01801443	ENSG00000129128	SPCS3	0.967606	1.95168e-05	0.119304	0.214451	-4.60845	4.05672e-06	0.0144859	+/0	rs9790804	T	C	G2_G0	6	168630046	168630390	-
cg01815645	ENSG00000129128	SPCS3	0.965344	2.46633e-05	-0.0961319	0.317776	-5.04221	4.60185e-07	0.00490401	+/0	rs9790804	T	C	G2_G0	6	32551851	32552331	-
cg01876288	ENSG00000129128	SPCS3	-0.933725	0.000231169	0.188897	0.048113	4.47609	7.60219e-06	0.0202417	-/+	rs9790804	T	C	G2_G0	7	158798591	158799434	-
cg01879273	ENSG00000129128	SPCS3	0.936579	0.00019873	-0.0726947	0.450418	-4.24816	2.15534e-05	0.0372695	+/0	rs9790804	T	C	G2_G0	2	236506378	236506728	-
cg02061253	ENSG00000129128	SPCS3	0.958813	4.48416e-05	-0.196461	0.0396814	-5.07709	3.83267e-07	0.00490401	+/-	rs9790804	T	C	G2_G0	3	42577588	42577898	-
cg02090762	ENSG00000129128	SPCS3	-0.963022	3.08748e-05	0.0127207	0.895065	4.76401	1.89782e-06	0.0105742	-/0	rs9790804	T	C	G2_G0	17	79503586	79504181	-
cg02099267	ENSG00000129128	SPCS3	0.967918	1.88719e-05	0.0112135	0.90744	-4.87919	1.06522e-06	0.00728402	+/0	rs9790804	T	C	G2_G0	4	963804	964115	-
cg02127689	ENSG00000129128	SPCS3	-0.935964	0.000205435	0.0545513	0.571377	4.19285	2.75473e-05	0.0443224	-/0	rs9790804	T	C	G2_G0	6	5851610	5851841	-
cg02134790	ENSG00000129128	SPCS3	0.966426	2.20941e-05	0.0127003	0.895233	-4.82057	1.43151e-06	0.00861413	+/0	rs9790804	T	C	G2_G0	16	89352528	89352825	-
cg02188665	ENSG00000129128	SPCS3	0.943343	0.000134818	-0.0702062	0.466114	-4.38077	1.18263e-05	0.0275833	+/0	rs9790804	T	C	G2_G0	10	43571939	43573434	-
cg02268370	ENSG00000129128	SPCS3	0.96185	3.43985e-05	-0.0825006	0.391527	-4.89288	9.93719e-07	0.00728402	+/0	rs9790804	T	C	G2_G0	5	37209072	37209461	-
cg02343871	ENSG00000129128	SPCS3	-0.951224	8.04435e-05	0.115723	0.228631	4.67353	2.9606e-06	0.0132354	-/0	rs9790804	T	C	G2_G0	8	117778487	117779146	-
cg02394098	ENSG00000129128	SPCS3	-0.960843	3.76454e-05	-0.0221039	0.818707	4.61143	3.99916e-06	0.0144859	-/0	rs9790804	T	C	G2_G0	12	29534090	29534308	-
cg02647874	ENSG00000129128	SPCS3	-0.963569	2.93218e-05	-0.162667	0.0895253	4.36057	1.29722e-05	0.0286986	-/0	rs9790804	T	C	G2_G0	11	47376651	47377236	-
cg02751838	ENSG00000129128	SPCS3	0.973146	1.01787e-05	0.0385604	0.689191	-5.0291	4.92791e-07	0.00494228	+/0	rs9790804	T	C	G2_G0	16	75148398	75148864	-
cg02792086	ENSG00000129128	SPCS3	0.937718	0.000186727	-0.08741	0.363862	-4.30576	1.66413e-05	0.0331412	+/0	rs9790804	T	C	G2_G0	2	62684122	62684552	-
cg02945674	ENSG00000129128	SPCS3	0.958773	4.49912e-05	-0.0928332	0.334743	-4.82338	1.41144e-06	0.00861413	+/0	rs9790804	T	C	G2_G0	9	107688769	107689046	-
cg03026420	ENSG00000129128	SPCS3	-0.933913	0.000228925	0.0745728	0.438771	4.20195	2.64626e-05	0.0432713	-/0	rs9790804	T	C	G2_G0	15	45315201	45315543	-
cg03269667	ENSG00000129128	SPCS3	0.969247	1.62965e-05	-0.0242165	0.801721	-5.01486	5.30708e-07	0.0049899	+/0	rs9790804	T	C	G2_G0	3	9745499	9746782	-
cg03366776	ENSG00000129128	SPCS3	-0.960543	3.86549e-05	-0.0202164	0.833956	4.60663	4.09241e-06	0.0144859	-/0	rs9790804	T	C	G2_G0	14	103851217	103852708	-
cg03454876	ENSG00000129128	SPCS3	-0.937447	0.000189535	0.0932104	0.332774	4.31436	1.60067e-05	0.0325407	-/0	rs9790804	T	C	G2_G0	3	107646470	107646941	-
cg03488113	ENSG00000129128	SPCS3	-0.932731	0.000243295	0.0893792	0.353113	4.21562	2.49091e-05	0.0409537	-/0	rs9790804	T	C	G2_G0	22	22471899	22472744	-
cg03893446	ENSG00000129128	SPCS3	-0.928599	0.000298518	0.199579	0.0365844	4.41059	1.03091e-05	0.0252175	-/+	rs9790804	T	C	G2_G0	1	41847264	41849204	-
cg04026937	ENSG00000129128	SPCS3	0.948847	9.47934e-05	-0.06879	0.475178	-4.50254	6.71464e-06	0.0187062	+/0	rs9790804	T	C	G2_G0	6	32551851	32552331	-
cg05014211	ENSG00000129128	SPCS3	-0.971892	1.19263e-05	-0.188119	0.0490594	4.61213	3.98573e-06	0.0144859	-/-	rs9790804	T	C	G2_G0	19	59073413	59074755	-
cg05151360	ENSG00000129128	SPCS3	-0.944894	0.000122524	0.208452	0.028863	4.75143	2.01979e-06	0.0108519	-/+	rs9790804	T	C	G2_G0	15	37403042	37403267	-
cg05236768	ENSG00000129128	SPCS3	-0.949843	8.85797e-05	0.121817	0.204883	4.65415	3.25315e-06	0.0134081	-/0	rs9790804	T	C	G2_G0	16	3534833	3535066	-
cg05541356	ENSG00000129128	SPCS3	0.935694	0.000208425	-0.0465424	0.629219	-4.16853	3.06567e-05	0.0473018	+/0	rs9790804	T	C	G2_G0	7	150901550	150901978	-
cg05646174	ENSG00000129128	SPCS3	0.940189	0.000162458	-0.16058	0.0937706	-4.53274	5.82238e-06	0.0168443	+/0	rs9790804	T	C	G2_G0	11	12398965	12399863	-
cg05659242	ENSG00000129128	SPCS3	-0.933319	0.000236069	0.0870638	0.365773	4.22089	2.43341e-05	0.0409216	-/0	rs9790804	T	C	G2_G0	19	54481412	54481955	-
cg05756457	ENSG00000129128	SPCS3	-0.961514	3.546e-05	-0.178266	0.0624246	4.25562	2.08471e-05	0.0368964	-/0	rs9790804	T	C	G2_G0	17	34811358	34811585	-
cg05884167	ENSG00000129128	SPCS3	0.944998	0.000121734	-0.0643935	0.503914	-4.40318	1.06674e-05	0.0256764	+/0	rs9790804	T	C	G2_G0	5	76249435	76250528	-
cg06046705	ENSG00000129128	SPCS3	-0.928571	0.000298911	0.140186	0.144096	4.26429	2.00542e-05	0.0363483	-/0	rs9790804	T	C	G2_G0	4	125633390	125634275	-
cg06261926	ENSG00000129128	SPCS3	-0.93623	0.000202512	0.0398533	0.679332	4.16287	3.14272e-05	0.0482431	-/0	rs9790804	T	C	G2_G0	2	161263871	161264460	-
cg06527438	ENSG00000129128	SPCS3	0.939231	0.00017159	-0.0819152	0.394908	-4.3228	1.54063e-05	0.0316441	+/0	rs9790804	T	C	G2_G0	6	170546535	170547104	-
cg06760277	ENSG00000129128	SPCS3	0.945457	0.000118265	0.0300563	0.755267	-4.1881	2.81296e-05	0.0445317	+/0	rs9790804	T	C	G2_G0	22	23483997	23484309	-
cg06928484	ENSG00000129128	SPCS3	0.945357	0.00011902	-0.0204718	0.831889	-4.30631	1.66003e-05	0.0331412	+/0	rs9790804	T	C	G2_G0	1	160389103	160389386	-
cg07117660	ENSG00000129128	SPCS3	-0.94706	0.000106715	0.0798739	0.406832	4.48707	7.22089e-06	0.0195728	-/0	rs9790804	T	C	G2_G0	7	138915434	138916956	-
cg07565228	ENSG00000129128	SPCS3	0.953146	7.00185e-05	-0.054135	0.574321	-4.5747	4.76896e-06	0.0151306	+/0	rs9790804	T	C	G2_G0	16	75148398	75148864	-
cg07584620	ENSG00000129128	SPCS3	0.968224	1.82545e-05	0.012415	0.897574	-4.88794	1.01896e-06	0.00728402	+/0	rs9790804	T	C	G2_G0	1	2266007	2266432	-
cg07703079	ENSG00000129128	SPCS3	0.948358	9.79571e-05	-0.0643169	0.504423	-4.48019	7.45779e-06	0.0200345	+/0	rs9790804	T	C	G2_G0	11	430814	431775	-
cg07851262	ENSG00000129128	SPCS3	0.972438	1.11416e-05	-0.0733293	0.446463	-5.26471	1.4041e-07	0.00296852	+/0	rs9790804	T	C	G2_G0	19	4552444	4552674	-
cg07960154	ENSG00000129128	SPCS3	-0.943937	0.000130012	0.145721	0.128765	4.5759	4.74177e-06	0.0151306	-/0	rs9790804	T	C	G2_G0	17	37761691	37763551	-
cg08088566	ENSG00000129128	SPCS3	0.946297	0.000112111	-0.00272028	0.977499	-4.28524	1.8254e-05	0.034542	+/0	rs9790804	T	C	G2_G0	11	430814	431775	-
cg08188015	ENSG00000129128	SPCS3	0.941344	0.000151915	-0.0817892	0.395638	-4.36598	1.26556e-05	0.0286297	+/0	rs9790804	T	C	G2_G0	6	32489742	32490128	-
cg08319936	ENSG00000129128	SPCS3	0.960333	3.93715e-05	-0.161648	0.0915781	-5.03708	4.72676e-07	0.00490401	+/0	rs9790804	T	C	G2_G0	12	130339683	130343584	-
cg08346664	ENSG00000129128	SPCS3	-0.959201	4.33977e-05	-0.0261673	0.786117	4.55177	5.31975e-06	0.0158473	-/0	rs9790804	T	C	G2_G0	13	21714289	21715115	-
cg08613594	ENSG00000129128	SPCS3	-0.952944	7.10632e-05	0.0915642	0.34142	4.65917	3.17485e-06	0.0133945	-/0	rs9790804	T	C	G2_G0	2	201374435	201374968	-
cg08628875	ENSG00000129128	SPCS3	-0.968501	1.77085e-05	0.120025	0.211675	5.21561	1.83214e-07	0.00306247	-/0	rs9790804	T	C	G2_G0	5	33440635	33441365	-
cg08741688	ENSG00000129128	SPCS3	-0.938752	0.000176283	0.0719743	0.454931	4.28932	1.79224e-05	0.0343465	-/0	rs9790804	T	C	G2_G0	4	3414681	3415353	-
cg08772752	ENSG00000129128	SPCS3	-0.965776	2.36138e-05	0.00378701	0.968679	4.8366	1.32077e-06	0.00827886	-/0	rs9790804	T	C	G2_G0	3	48631882	48632901	-
cg08789134	ENSG00000129128	SPCS3	0.934693	0.000219788	-0.105406	0.273106	-4.29066	1.7814e-05	0.0343465	+/0	rs9790804	T	C	G2_G0	4	6576735	6577173	-
cg08900396	ENSG00000129128	SPCS3	0.925958	0.00033809	-0.144815	0.131184	-4.23111	2.32546e-05	0.0399813	+/0	rs9790804	T	C	G2_G0	17	152117	152438	-
cg08917795	ENSG00000129128	SPCS3	-0.94977	8.9022e-05	-0.00395347	0.967303	4.35116	1.35422e-05	0.029313	-/0	rs9790804	T	C	G2_G0	16	56715992	56716425	-
cg09475741	ENSG00000129128	SPCS3	0.937806	0.000185819	-0.140734	0.142518	-4.43631	9.15123e-06	0.0229354	+/0	rs9790804	T	C	G2_G0	3	42577588	42577898	-
cg09584650	ENSG00000129128	SPCS3	-0.948778	9.52357e-05	-0.0335174	0.728129	4.25674	2.07428e-05	0.0368964	-/0	rs9790804	T	C	G2_G0	8	2003809	2004059	-
cg09662747	ENSG00000129128	SPCS3	-0.942048	0.000145728	0.114537	0.233467	4.45963	8.21016e-06	0.0212893	-/0	rs9790804	T	C	G2_G0	1	32538205	32539052	-
cg09863040	ENSG00000129128	SPCS3	-0.92917	0.000290411	0.120951	0.208145	4.22804	2.35737e-05	0.0400849	-/0	rs9790804	T	C	G2_G0	4	129730646	129731026	-
cg09945681	ENSG00000129128	SPCS3	-0.937373	0.000190304	0.203538	0.0329477	4.58211	4.60309e-06	0.0151306	-/+	rs9790804	T	C	G2_G0	7	100171148	100172286	-
cg10069155	ENSG00000129128	SPCS3	0.972606	1.09069e-05	-0.0661976	0.492014	-5.25504	1.47994e-07	0.00296852	+/0	rs9790804	T	C	G2_G0	15	41851723	41851970	-
cg10098373	ENSG00000129128	SPCS3	0.938964	0.000174196	-0.0401432	0.677129	-4.21746	2.47073e-05	0.0409537	+/0	rs9790804	T	C	G2_G0	11	68550231	68550593	-
cg10123347	ENSG00000129128	SPCS3	-0.960976	3.72069e-05	0.0607122	0.528653	4.81313	1.48587e-06	0.00876593	-/0	rs9790804	T	C	G2_G0	14	53618865	53620039	-
cg10130426	ENSG00000129128	SPCS3	-0.947693	0.000102375	-0.0489975	0.611225	4.19414	2.73912e-05	0.0443083	-/0	rs9790804	T	C	G2_G0	14	102094854	102095204	-
cg10137084	ENSG00000129128	SPCS3	0.950573	8.42062e-05	0.0389278	0.686384	-4.28744	1.80741e-05	0.034418	+/0	rs9790804	T	C	G2_G0	3	54155239	54157025	-
cg10989683	ENSG00000129128	SPCS3	0.941268	0.000152593	-0.00754165	0.937673	-4.18698	2.82694e-05	0.0445317	+/0	rs9790804	T	C	G2_G0	1	15479219	15481471	-
cg11814875	ENSG00000129128	SPCS3	-0.929122	0.000291088	0.108989	0.257041	4.19831	2.68918e-05	0.0437356	-/0	rs9790804	T	C	G2_G0	19	2610947	2611464	-
cg12030301	ENSG00000129128	SPCS3	0.951435	7.92495e-05	-0.10177	0.290086	-4.64517	3.39794e-06	0.0136314	+/0	rs9790804	T	C	G2_G0	3	5137548	5137977	-
cg12252135	ENSG00000129128	SPCS3	-0.959091	4.38014e-05	-0.0820078	0.394372	4.41498	1.01017e-05	0.0249128	-/0	rs9790804	T	C	G2_G0	17	79503586	79504181	-
cg12580503	ENSG00000129128	SPCS3	0.960758	3.79282e-05	-0.237706	0.0123998	-5.23913	1.61333e-07	0.00298517	+/-	rs9790804	T	C	G2_G0	12	130339683	130343584	-
cg12670477	ENSG00000129128	SPCS3	-0.943326	0.000134959	0.0548168	0.569503	4.34357	1.40187e-05	0.0301278	-/0	rs9790804	T	C	G2_G0	11	18727320	18727727	-
cg12687426	ENSG00000129128	SPCS3	0.951459	7.91136e-05	0.0730343	0.448299	-4.22797	2.35813e-05	0.0400849	+/0	rs9790804	T	C	G2_G0	3	178978948	178979364	-
cg12847800	ENSG00000129128	SPCS3	0.954767	6.19987e-05	0.0530807	0.581809	-4.36186	1.28963e-05	0.0286986	+/0	rs9790804	T	C	G2_G0	10	120863620	120864216	-
cg12870876	ENSG00000129128	SPCS3	-0.961168	3.65741e-05	0.297078	0.00162346	5.40437	6.5035e-08	0.00270073	-/+	rs9790804	T	C	G2_G0	2	203735925	203736883	-
cg13013975	ENSG00000129128	SPCS3	0.962049	3.37815e-05	0.0659489	0.493645	-4.54471	5.50102e-06	0.0160691	+/0	rs9790804	T	C	G2_G0	7	98579439	98579640	-
cg13125157	ENSG00000129128	SPCS3	0.933527	0.000233559	-0.0598415	0.534593	-4.15948	3.18967e-05	0.0487153	+/0	rs9790804	T	C	G2_G0	17	50235175	50236466	-
cg13229487	ENSG00000129128	SPCS3	0.946854	0.000108147	0.0165344	0.863874	-4.25213	2.11746e-05	0.0370402	+/0	rs9790804	T	C	G2_G0	13	30168901	30170246	-
cg13468174	ENSG00000129128	SPCS3	-0.940611	0.000158549	0.119009	0.215597	4.44036	8.98105e-06	0.0228998	-/0	rs9790804	T	C	G2_G0	19	58919548	58920529	-
cg13566648	ENSG00000129128	SPCS3	0.942244	0.000144042	-0.152772	0.111081	-4.55658	5.1992e-06	0.0158473	+/0	rs9790804	T	C	G2_G0	6	12749877	12750499	-
cg13801271	ENSG00000129128	SPCS3	-0.946253	0.000112428	-0.00353772	0.97074	4.26932	1.96067e-05	0.0361912	-/0	rs9790804	T	C	G2_G0	19	47016848	47017118	-
cg14144559	ENSG00000129128	SPCS3	0.955004	6.08811e-05	-0.0545653	0.571278	-4.62511	3.74406e-06	0.0144019	+/0	rs9790804	T	C	G2_G0	3	120626880	120627579	-
cg14150973	ENSG00000129128	SPCS3	-0.960808	3.77625e-05	0.163166	0.0885338	5.05546	4.29364e-07	0.00490401	-/0	rs9790804	T	C	G2_G0	19	40950025	40950777	-
cg14157527	ENSG00000129128	SPCS3	0.950744	8.321e-05	0.0139758	0.884781	-4.35118	1.35409e-05	0.029313	+/0	rs9790804	T	C	G2_G0	9	132934213	132934483	-
cg14251622	ENSG00000129128	SPCS3	-0.942584	0.000141142	0.099436	0.301349	4.43461	9.2237e-06	0.0229354	-/0	rs9790804	T	C	G2_G0	14	36002598	36005013	-
cg14291919	ENSG00000129128	SPCS3	-0.958924	4.44263e-05	-0.0221875	0.818034	4.55302	5.28813e-06	0.0158473	-/0	rs9790804	T	C	G2_G0	11	93583374	93583717	-
cg14296394	ENSG00000129128	SPCS3	0.939913	0.000165056	-0.0579293	0.547752	-4.27921	1.87557e-05	0.0348701	+/0	rs9790804	T	C	G2_G0	15	51914167	51915396	-
cg14354618	ENSG00000129128	SPCS3	-0.939866	0.000165493	0.206509	0.0304237	4.63944	3.4935e-06	0.0136507	-/+	rs9790804	T	C	G2_G0	11	133734701	133735164	-
cg14404481	ENSG00000129128	SPCS3	0.964332	2.7248e-05	-0.0662661	0.491565	-4.93566	7.9882e-07	0.00659479	+/0	rs9790804	T	C	G2_G0	9	138136050	138136294	-
cg14503357	ENSG00000129128	SPCS3	0.968513	1.76857e-05	-0.0502345	0.602245	-5.04842	4.45468e-07	0.00490401	+/0	rs9790804	T	C	G2_G0	9	130477195	130478146	-
cg14676272	ENSG00000129128	SPCS3	0.944399	0.000126359	-0.155002	0.105901	-4.60868	4.05235e-06	0.0144859	+/0	rs9790804	T	C	G2_G0	8	49835987	49836231	-
cg15142488	ENSG00000129128	SPCS3	0.93052	0.000271854	-0.137675	0.151488	-4.29236	1.76786e-05	0.0343164	+/0	rs9790804	T	C	G2_G0	19	42348675	42348920	-
cg15186042	ENSG00000129128	SPCS3	-0.962566	3.22149e-05	0.105046	0.274758	4.9701	6.69173e-07	0.0057525	-/0	rs9790804	T	C	G2_G0	10	81964681	81965558	-
cg15335418	ENSG00000129128	SPCS3	-0.954513	6.32089e-05	0.0746186	0.438489	4.65987	3.16416e-06	0.0133945	-/0	rs9790804	T	C	G2_G0	13	20766208	20767779	-
cg15481787	ENSG00000129128	SPCS3	-0.979674	3.86462e-06	0.0912696	0.342982	5.67509	1.38618e-08	0.00104267	-/0	rs9790804	T	C	G2_G0	19	18303623	18304425	-
cg15751116	ENSG00000129128	SPCS3	-0.973833	9.30225e-06	-0.1942	0.0420604	4.68351	2.81999e-06	0.0130533	-/-	rs9790804	T	C	G2_G0	7	42267546	42267823	-
cg15910323	ENSG00000129128	SPCS3	-0.942115	0.000145149	0.0507403	0.59859	4.30788	1.64823e-05	0.0331412	-/0	rs9790804	T	C	G2_G0	12	129307947	129308724	-
cg15956008	ENSG00000129128	SPCS3	-0.944984	0.000121838	0.0183862	0.8488	4.29301	1.76267e-05	0.0343164	-/0	rs9790804	T	C	G2_G0	5	44809047	44809692	-
cg15993458	ENSG00000129128	SPCS3	-0.970547	1.40276e-05	0.106412	0.268531	5.26401	1.40948e-07	0.00296852	-/0	rs9790804	T	C	G2_G0	6	32820849	32822370	-
cg16052317	ENSG00000129128	SPCS3	-0.948285	9.84338e-05	0.0935065	0.331234	4.54848	5.40345e-06	0.0159389	-/0	rs9790804	T	C	G2_G0	15	99791328	99792042	-
cg16283179	ENSG00000129128	SPCS3	0.975657	7.2362e-06	0.0798118	0.407198	-5.04895	4.44246e-07	0.00490401	+/0	rs9790804	T	C	G2_G0	19	3623818	3624141	-
cg16542356	ENSG00000129128	SPCS3	0.960646	3.83052e-05	0.0313034	0.745452	-4.58338	4.57517e-06	0.0151306	+/0	rs9790804	T	C	G2_G0	7	1119980	1120248	-
cg16885734	ENSG00000129128	SPCS3	-0.951097	8.1165e-05	0.087355	0.364165	4.60205	4.18354e-06	0.0146363	-/0	rs9790804	T	C	G2_G0	12	6857973	6858257	-
cg16898124	ENSG00000129128	SPCS3	-0.945861	0.000115277	0.0929626	0.334066	4.49109	7.08611e-06	0.0194641	-/0	rs9790804	T	C	G2_G0	3	126193683	126195495	-
cg16904092	ENSG00000129128	SPCS3	0.928599	0.000298509	-0.182383	0.0565171	-4.36806	1.25357e-05	0.0285734	+/0	rs9790804	T	C	G2_G0	19	46404537	46406545	-
cg16925766	ENSG00000129128	SPCS3	-0.931907	0.000253681	0.174239	0.0686812	4.40658	1.05015e-05	0.025481	-/0	rs9790804	T	C	G2_G0	1	167683477	167683917	-
cg16993579	ENSG00000129128	SPCS3	-0.971025	1.32535e-05	0.0958448	0.31923	5.25834	1.45363e-07	0.00296852	-/0	rs9790804	T	C	G2_G0	1	202311043	202311312	-
cg17244462	ENSG00000129128	SPCS3	-0.986361	9.62819e-07	0.0583403	0.54491	6.07562	1.2351e-09	0.00037161	-/0	rs9790804	T	C	G2_G0	4	114682069	114682886	-
cg17377818	ENSG00000129128	SPCS3	-0.958195	4.72101e-05	0.0700425	0.467156	4.75176	2.01658e-06	0.0108519	-/0	rs9790804	T	C	G2_G0	15	45315201	45315543	-
cg17510121	ENSG00000129128	SPCS3	0.95562	5.8051e-05	-0.0543147	0.573049	-4.6413	3.46227e-06	0.0136507	+/0	rs9790804	T	C	G2_G0	6	35181095	35182547	-
cg17594632	ENSG00000129128	SPCS3	0.967181	2.04195e-05	0.0693834	0.471368	-4.71274	2.44405e-06	0.0119969	+/0	rs9790804	T	C	G2_G0	8	103666157	103668861	-
cg17607759	ENSG00000129128	SPCS3	0.96156	3.53123e-05	-0.0378758	0.694432	-4.77691	1.78013e-06	0.0101056	+/0	rs9790804	T	C	G2_G0	22	17627231	17628723	-
cg17667595	ENSG00000129128	SPCS3	0.966479	2.19732e-05	-0.122515	0.202282	-5.14626	2.65736e-07	0.0038073	+/0	rs9790804	T	C	G2_G0	13	112848575	112849221	-
cg17735983	ENSG00000129128	SPCS3	-0.965597	2.40434e-05	-0.14533	0.129804	4.47239	7.73484e-06	0.0204142	-/0	rs9790804	T	C	G2_G0	19	59073413	59074755	-
cg17763566	ENSG00000129128	SPCS3	0.959525	4.22172e-05	-0.115491	0.22957	-4.90036	9.56597e-07	0.0071954	+/0	rs9790804	T	C	G2_G0	6	33084740	33084995	-
cg17974166	ENSG00000129128	SPCS3	-0.961515	3.54577e-05	-0.0117204	0.903275	4.6572	3.20534e-06	0.0133945	-/0	rs9790804	T	C	G2_G0	1	23279553	23280569	-
cg18032297	ENSG00000129128	SPCS3	0.975357	7.55141e-06	-0.133319	0.164988	-5.54447	2.94847e-08	0.00177424	+/0	rs9790804	T	C	G2_G0	18	35104533	35104942	-
cg18150120	ENSG00000129128	SPCS3	0.925206	0.000349997	-0.193065	0.0432994	-4.33701	1.44433e-05	0.0306029	+/-	rs9790804	T	C	G2_G0	2	71134585	71134792	-
cg18167088	ENSG00000129128	SPCS3	0.962765	3.16267e-05	0.12073	0.208984	-4.43607	9.16144e-06	0.0229354	+/0	rs9790804	T	C	G2_G0	10	126715728	126715929	-
cg18281101	ENSG00000129128	SPCS3	-0.968694	1.73359e-05	-0.0800943	0.405535	4.74424	2.09294e-06	0.0110476	-/0	rs9790804	T	C	G2_G0	1	157015149	157016229	-
cg18391209	ENSG00000129128	SPCS3	0.95338	6.88158e-05	0.0273958	0.776334	-4.38635	1.1527e-05	0.0273085	+/0	rs9790804	T	C	G2_G0	1	223741965	223744525	-
cg18561560	ENSG00000129128	SPCS3	-0.94725	0.000105399	0.0295695	0.759108	4.37119	1.23573e-05	0.0283816	-/0	rs9790804	T	C	G2_G0	17	8702342	8702824	-
cg18941031	ENSG00000129128	SPCS3	-0.893011	0.00118623	0.34398	0.000233761	4.27898	1.87751e-05	0.0348701	-/+	rs9790804	T	C	G2_G0	17	44895800	44897025	-
cg18963365	ENSG00000129128	SPCS3	-0.95455	6.30329e-05	0.0578213	0.5485	4.62063	3.82567e-06	0.0144019	-/0	rs9790804	T	C	G2_G0	17	8702342	8702824	-
cg18972885	ENSG00000129128	SPCS3	-0.951505	7.8854e-05	0.0790835	0.411506	4.59242	4.38141e-06	0.0149802	-/0	rs9790804	T	C	G2_G0	10	119293917	119297675	-
cg19166626	ENSG00000129128	SPCS3	-0.933947	0.000228528	0.0941353	0.327978	4.24954	2.14212e-05	0.0372549	-/0	rs9790804	T	C	G2_G0	13	96328868	96329946	-
cg19180624	ENSG00000129128	SPCS3	-0.951054	8.14143e-05	-0.072399	0.452268	4.21934	2.45014e-05	0.0409537	-/0	rs9790804	T	C	G2_G0	2	177052957	177054350	-
cg19267861	ENSG00000129128	SPCS3	-0.942043	0.000145774	0.0333615	0.729344	4.26485	2.00032e-05	0.0363483	-/0	rs9790804	T	C	G2_G0	20	61806254	61810867	-
cg19391560	ENSG00000129128	SPCS3	-0.956915	5.24032e-05	0.0513475	0.594216	4.67028	3.00785e-06	0.0132354	-/0	rs9790804	T	C	G2_G0	17	8702342	8702824	-
cg19569865	ENSG00000129128	SPCS3	0.928021	0.000306876	-0.124382	0.195436	-4.21646	2.48163e-05	0.0409537	+/0	rs9790804	T	C	G2_G0	20	44660342	44660948	-
cg19653117	ENSG00000129128	SPCS3	-0.947352	0.000104693	0.175466	0.0667236	4.72568	2.29348e-06	0.0116958	-/0	rs9790804	T	C	G2_G0	2	32502965	32503471	-
cg19789755	ENSG00000129128	SPCS3	0.948588	9.64607e-05	-0.093068	0.333516	-4.55461	5.24831e-06	0.0158473	+/0	rs9790804	T	C	G2_G0	7	56949864	56950322	-
cg20031479	ENSG00000129128	SPCS3	-0.981067	3.01846e-06	-0.0776328	0.420165	5.35696	8.46317e-08	0.00270073	-/0	rs9790804	T	C	G2_G0	9	117373484	117374076	-
cg20095237	ENSG00000129128	SPCS3	0.986919	8.32277e-07	0.0504396	0.600762	-5.86621	4.45874e-09	0.000634465	+/0	rs9790804	T	C	G2_G0	7	616561	616846	-
cg20203114	ENSG00000129128	SPCS3	-0.967292	2.01807e-05	0.0210596	0.827136	4.9327	8.10992e-07	0.00659479	-/0	rs9790804	T	C	G2_G0	3	169379437	169381056	-
cg20231299	ENSG00000129128	SPCS3	0.973151	1.01713e-05	0.0282985	0.769166	-5.05384	4.33017e-07	0.00490401	+/0	rs9790804	T	C	G2_G0	19	49206443	49206818	-
cg20266894	ENSG00000129128	SPCS3	0.957852	4.85651e-05	0.0882587	0.359204	-4.36365	1.2791e-05	0.0286986	+/0	rs9790804	T	C	G2_G0	11	15959855	15960077	-
cg20349024	ENSG00000129128	SPCS3	-0.964632	2.64622e-05	-0.0427419	0.657504	4.68578	2.78895e-06	0.0130533	-/0	rs9790804	T	C	G2_G0	21	38079941	38081833	-
cg20477084	ENSG00000129128	SPCS3	0.964562	2.66452e-05	0.091226	0.343214	-4.56726	4.94144e-06	0.0153435	+/0	rs9790804	T	C	G2_G0	18	76765747	76766833	-
cg20985560	ENSG00000129128	SPCS3	0.934957	0.00021674	-0.109033	0.256851	-4.30442	1.67427e-05	0.0331412	+/0	rs9790804	T	C	G2_G0	4	1408521	1409224	-
cg21164095	ENSG00000129128	SPCS3	-0.966029	2.30147e-05	0.139308	0.14665	5.17079	2.33108e-07	0.00350682	-/0	rs9790804	T	C	G2_G0	1	32228347	32230252	-
cg21185686	ENSG00000129128	SPCS3	-0.941537	0.000150197	0.00336215	0.972192	4.18266	2.88117e-05	0.0449156	-/0	rs9790804	T	C	G2_G0	5	140810494	140812617	-
cg21226754	ENSG00000129128	SPCS3	0.966313	2.23544e-05	0.136534	0.154943	-4.51926	6.20553e-06	0.017614	+/0	rs9790804	T	C	G2_G0	5	150080131	150080703	-
cg21438527	ENSG00000129128	SPCS3	-0.962198	3.33262e-05	0.0901296	0.349069	4.92231	8.55283e-07	0.00677193	-/0	rs9790804	T	C	G2_G0	6	26188997	26189295	-
cg21467828	ENSG00000129128	SPCS3	0.957407	5.03628e-05	0.0787765	0.413329	-4.37361	1.22206e-05	0.0282837	+/0	rs9790804	T	C	G2_G0	15	93609145	93609741	-
cg21833184	ENSG00000129128	SPCS3	0.970043	1.48786e-05	-0.1012	0.292813	-5.23092	1.68668e-07	0.00298517	+/0	rs9790804	T	C	G2_G0	7	5111620	5112088	-
cg21862099	ENSG00000129128	SPCS3	-0.937088	0.000193302	0.104097	0.279144	4.33352	1.46745e-05	0.030661	-/0	rs9790804	T	C	G2_G0	20	60696561	60698342	-
cg21894728	ENSG00000129128	SPCS3	0.949024	9.36715e-05	-0.107388	0.264139	-4.59949	4.23521e-06	0.0146468	+/0	rs9790804	T	C	G2_G0	21	47453349	47453903	-
cg22047338	ENSG00000129128	SPCS3	-0.960976	3.72069e-05	0.028958	0.763943	4.73728	2.16607e-06	0.0112365	-/0	rs9790804	T	C	G2_G0	19	2278605	2278848	-
cg22159133	ENSG00000129128	SPCS3	0.946396	0.000111394	-0.154111	0.107947	-4.65132	3.29812e-06	0.0134098	+/0	rs9790804	T	C	G2_G0	1	114447454	114448024	-
cg22495726	ENSG00000129128	SPCS3	0.967215	2.03454e-05	0.0180292	0.851702	-4.83668	1.32025e-06	0.00827886	+/0	rs9790804	T	C	G2_G0	4	190767204	190767597	-
cg22503116	ENSG00000129128	SPCS3	-0.940228	0.000162092	0.0495967	0.606868	4.26576	1.9922e-05	0.0363483	-/0	rs9790804	T	C	G2_G0	7	143991154	143991689	-
cg22713356	ENSG00000129128	SPCS3	-0.962312	3.29788e-05	0.00311883	0.974203	4.71801	2.38168e-06	0.0119431	-/0	rs9790804	T	C	G2_G0	15	30762927	30763795	-
cg22951056	ENSG00000129128	SPCS3	-0.977221	5.74409e-06	-0.0136675	0.887305	5.28711	1.24263e-07	0.00296852	-/0	rs9790804	T	C	G2_G0	3	46887628	46887919	-
cg23186294	ENSG00000129128	SPCS3	0.966117	2.28077e-05	0.145602	0.129079	-4.49019	7.11607e-06	0.0194641	+/0	rs9790804	T	C	G2_G0	19	59070085	59071100	-
cg23193320	ENSG00000129128	SPCS3	0.950436	8.50184e-05	-0.0832889	0.387002	-4.57586	4.74257e-06	0.0151306	+/0	rs9790804	T	C	G2_G0	3	11610137	11610370	-
cg23461714	ENSG00000129128	SPCS3	-0.903638	0.000831382	0.285963	0.00245814	4.25675	2.07421e-05	0.0368964	-/+	rs9790804	T	C	G2_G0	11	113185332	113185663	-
cg23671708	ENSG00000129128	SPCS3	0.973547	9.66009e-06	0.0221219	0.818562	-5.0865	3.64732e-07	0.00490401	+/0	rs9790804	T	C	G2_G0	17	7758607	7758980	-
cg23699809	ENSG00000129128	SPCS3	-0.961417	3.57699e-05	-0.00572518	0.952665	4.66842	3.03529e-06	0.0132354	-/0	rs9790804	T	C	G2_G0	8	28748070	28748431	-
cg23704082	ENSG00000129128	SPCS3	-0.9316	0.000257625	0.170725	0.0745472	4.3924	1.12106e-05	0.0267697	-/0	rs9790804	T	C	G2_G0	3	160167184	160168200	-
cg23724447	ENSG00000129128	SPCS3	-0.973049	1.03065e-05	0.115305	0.230325	5.39278	6.93759e-08	0.00270073	-/0	rs9790804	T	C	G2_G0	10	124913631	124914726	-
cg24203800	ENSG00000129128	SPCS3	-0.938476	0.000179032	0.0456358	0.635919	4.22078	2.43456e-05	0.0409216	-/0	rs9790804	T	C	G2_G0	17	8702342	8702824	-
cg24610866	ENSG00000129128	SPCS3	-0.980604	3.28313e-06	0.122958	0.200642	5.8079	6.3262e-09	0.000634465	-/0	rs9790804	T	C	G2_G0	1	228134422	228136282	-
cg24680602	ENSG00000129128	SPCS3	-0.935253	0.000213381	0.0456546	0.635781	4.15799	3.21061e-05	0.0487875	-/0	rs9790804	T	C	G2_G0	17	5025798	5027064	-
cg24774770	ENSG00000129128	SPCS3	-0.924185	0.000366623	0.177162	0.0640917	4.28098	1.86074e-05	0.0348701	-/0	rs9790804	T	C	G2_G0	17	48649161	48649371	-
cg25157325	ENSG00000129128	SPCS3	0.947777	0.000101809	0.0247032	0.79782	-4.25409	2.09897e-05	0.0369314	+/0	rs9790804	T	C	G2_G0	6	72294372	72294988	-
cg25674938	ENSG00000129128	SPCS3	0.955919	5.67103e-05	-0.0774956	0.420989	-4.70503	2.53823e-06	0.012122	+/0	rs9790804	T	C	G2_G0	19	1360038	1360347	-
cg25958450	ENSG00000129128	SPCS3	-0.961721	3.48031e-05	0.123015	0.200431	4.98639	6.15183e-07	0.00545033	-/0	rs9790804	T	C	G2_G0	19	23941240	23941538	-
cg25985455	ENSG00000129128	SPCS3	-0.960976	3.72069e-05	0.089483	0.352552	4.8821	1.04964e-06	0.00728402	-/0	rs9790804	T	C	G2_G0	20	60717598	60719667	-
cg26094646	ENSG00000129128	SPCS3	0.951997	7.61279e-05	0.0147025	0.878833	-4.38092	1.18179e-05	0.0275833	+/0	rs9790804	T	C	G2_G0	3	15247446	15248320	-
cg26116495	ENSG00000129128	SPCS3	0.953706	6.71694e-05	-0.0478389	0.619689	-4.57433	4.77741e-06	0.0151306	+/0	rs9790804	T	C	G2_G0	7	807336	808261	-
cg26196700	ENSG00000129128	SPCS3	-0.973131	1.01975e-05	0.0944917	0.326142	5.34632	8.97625e-08	0.00270073	-/0	rs9790804	T	C	G2_G0	15	45315201	45315543	-
cg26322231	ENSG00000129128	SPCS3	-0.963104	3.06403e-05	0.192468	0.0439637	5.20092	1.98307e-07	0.00314029	-/+	rs9790804	T	C	G2_G0	7	138720044	138721019	-
cg26461637	ENSG00000129128	SPCS3	-0.941905	0.000146973	0.0639191	0.507068	4.33495	1.45794e-05	0.030661	-/0	rs9790804	T	C	G2_G0	10	90750293	90751108	-
cg26615813	ENSG00000129128	SPCS3	-0.961774	3.46381e-05	-0.0529425	0.582794	4.56704	4.94663e-06	0.0153435	-/0	rs9790804	T	C	G2_G0	3	36421702	36422210	-
cg26808592	ENSG00000129128	SPCS3	-0.961889	3.42775e-05	0.120714	0.209046	4.98616	6.15908e-07	0.00545033	-/0	rs9790804	T	C	G2_G0	13	25319668	25322255	-
cg26860337	ENSG00000129128	SPCS3	-0.968281	1.81416e-05	0.184534	0.0536188	5.36465	8.11073e-08	0.00270073	-/0	rs9790804	T	C	G2_G0	1	155178547	155178980	-
cg27010834	ENSG00000129128	SPCS3	-0.917048	0.000498745	0.186005	0.0517065	4.19112	2.77583e-05	0.0444244	-/0	rs9790804	T	C	G2_G0	10	99531025	99531968	-
cg27136994	ENSG00000129128	SPCS3	-0.936164	0.000203238	0.0806095	0.402511	4.2591	2.0525e-05	0.0368964	-/0	rs9790804	T	C	G2_G0	15	81426499	81426702	-
cg27433454	ENSG00000129128	SPCS3	-0.931551	0.000258259	0.149358	0.119391	4.33925	1.42973e-05	0.0305084	-/0	rs9790804	T	C	G2_G0	12	27175342	27175843	-
cg27511494	ENSG00000129128	SPCS3	0.965541	2.41792e-05	-0.0408717	0.671605	-4.91677	8.7982e-07	0.00678758	+/0	rs9790804	T	C	G2_G0	1	166853253	166853790	-
cg27584600	ENSG00000129128	SPCS3	-0.93584	0.000206798	0.0484838	0.614972	4.17598	2.96707e-05	0.0460163	-/0	rs9790804	T	C	G2_G0	10	88159613	88161411	-
cg00004883	ENSG00000129128	SPCS3	0.953513	6.81394e-05	-0.176445	0.189201	-4.75777	1.95742e-06	0.0120191	+/0	rs9790804	T	C	G2_G1	16	75148398	75148864	-
cg00159953	ENSG00000129128	SPCS3	0.961564	3.52998e-05	0.0431577	0.749906	-4.46881	7.86564e-06	0.0246518	+/0	rs9790804	T	C	G2_G1	21	47548938	47549427	-
cg00348031	ENSG00000129128	SPCS3	0.966115	2.28132e-05	0.0415549	0.758908	-4.62164	3.80722e-06	0.0159097	+/0	rs9790804	T	C	G2_G1	18	77233326	77236398	-
cg00495305	ENSG00000129128	SPCS3	0.963501	2.95136e-05	0.0764408	0.571966	-4.45239	8.49189e-06	0.0260714	+/0	rs9790804	T	C	G2_G1	3	43663169	43663484	-
cg00500213	ENSG00000129128	SPCS3	0.945035	0.000121454	-0.190556	0.155655	-4.59199	4.39037e-06	0.0178507	+/0	rs9790804	T	C	G2_G1	22	21336181	21336939	-
cg00577109	ENSG00000129128	SPCS3	-0.955602	5.81304e-05	-0.0482971	0.721268	4.28576	1.82115e-05	0.0405373	-/0	rs9790804	T	C	G2_G1	19	59073413	59074755	-
cg00631759	ENSG00000129128	SPCS3	0.966617	2.1661e-05	0.0162269	0.904639	-4.69821	2.62448e-06	0.0138533	+/0	rs9790804	T	C	G2_G1	5	178551777	178552120	-
cg00670721	ENSG00000129128	SPCS3	0.943756	0.000131462	-0.0780929	0.563663	-4.29807	1.7229e-05	0.0400375	+/0	rs9790804	T	C	G2_G1	3	186500738	186502048	-
cg00870701	ENSG00000129128	SPCS3	-0.97121	1.29619e-05	-0.145033	0.281739	4.57118	4.84983e-06	0.0191999	-/0	rs9790804	T	C	G2_G1	6	7312811	7313656	-
cg00885682	ENSG00000129128	SPCS3	-0.940632	0.000158358	0.0832475	0.538125	4.24544	2.18168e-05	0.0440545	-/0	rs9790804	T	C	G2_G1	16	22824616	22826459	-
cg01172235	ENSG00000129128	SPCS3	0.951932	7.64803e-05	-0.229602	0.0857811	-4.84685	1.25438e-06	0.00898598	+/0	rs9790804	T	C	G2_G1	3	14615366	14615957	-
cg01275521	ENSG00000129128	SPCS3	0.960144	4.00221e-05	-0.0431824	0.749768	-4.62658	3.71746e-06	0.0159097	+/0	rs9790804	T	C	G2_G1	17	73559350	73559563	-
cg01351421	ENSG00000129128	SPCS3	-0.882038	0.00165102	0.431718	0.000799002	4.29176	1.77264e-05	0.0405373	-/+	rs9790804	T	C	G2_G1	7	138818387	138818598	-
cg01485998	ENSG00000129128	SPCS3	-0.926841	0.000324476	0.214958	0.108323	4.30799	1.64749e-05	0.0393402	-/0	rs9790804	T	C	G2_G1	1	213123647	213125092	-
cg01509203	ENSG00000129128	SPCS3	-0.936788	0.000196494	0.101237	0.453668	4.2124	2.52675e-05	0.0490474	-/0	rs9790804	T	C	G2_G1	22	41864420	41865443	-
cg01512506	ENSG00000129128	SPCS3	0.959967	4.06418e-05	0.102123	0.449705	-4.28277	1.84582e-05	0.0405373	+/0	rs9790804	T	C	G2_G1	17	48041282	48043064	-
cg01801443	ENSG00000129128	SPCS3	0.967606	1.95168e-05	-0.0458393	0.734919	-4.87803	1.0715e-06	0.00805968	+/0	rs9790804	T	C	G2_G1	6	168630046	168630390	-
cg01815645	ENSG00000129128	SPCS3	0.965344	2.46633e-05	0.0636143	0.638274	-4.54364	5.52914e-06	0.0205952	+/0	rs9790804	T	C	G2_G1	6	32551851	32552331	-
cg01879273	ENSG00000129128	SPCS3	0.936579	0.00019873	-0.11023	0.414344	-4.22958	2.34126e-05	0.0463438	+/0	rs9790804	T	C	G2_G1	2	236506378	236506728	-
cg02061253	ENSG00000129128	SPCS3	0.958813	4.48416e-05	-0.0361567	0.789456	-4.57126	4.84802e-06	0.0191999	+/0	rs9790804	T	C	G2_G1	3	42577588	42577898	-
cg02090762	ENSG00000129128	SPCS3	-0.963022	3.08748e-05	0.14389	0.285591	4.95167	7.35792e-07	0.00737938	-/0	rs9790804	T	C	G2_G1	17	79503586	79504181	-
cg02099267	ENSG00000129128	SPCS3	0.967918	1.88719e-05	0.112125	0.406315	-4.52122	6.14842e-06	0.0216419	+/0	rs9790804	T	C	G2_G1	4	963804	964115	-
cg02127689	ENSG00000129128	SPCS3	-0.935964	0.000205435	0.132772	0.324838	4.27116	1.94456e-05	0.0412021	-/0	rs9790804	T	C	G2_G1	6	5851610	5851841	-
cg02134790	ENSG00000129128	SPCS3	0.966426	2.20941e-05	0.130147	0.334577	-4.42502	9.64351e-06	0.0281698	+/0	rs9790804	T	C	G2_G1	16	89352528	89352825	-
cg02188665	ENSG00000129128	SPCS3	0.943343	0.000134818	-0.168116	0.211281	-4.50189	6.73519e-06	0.0225505	+/0	rs9790804	T	C	G2_G1	10	43571939	43573434	-
cg02343871	ENSG00000129128	SPCS3	-0.951224	8.04435e-05	0.065958	0.625925	4.43969	9.00893e-06	0.0271056	-/0	rs9790804	T	C	G2_G1	8	117778487	117779146	-
cg02394098	ENSG00000129128	SPCS3	-0.960843	3.76454e-05	0.0825355	0.541619	4.73937	2.1438e-06	0.0126474	-/0	rs9790804	T	C	G2_G1	12	29534090	29534308	-
cg02478829	ENSG00000129128	SPCS3	0.901027	0.00091053	-0.347291	0.00812487	-4.2758	1.9045e-05	0.0406396	+/-	rs9790804	T	C	G2_G1	6	26598108	26598316	-
cg02647874	ENSG00000129128	SPCS3	-0.963569	2.93218e-05	0.0205069	0.879653	4.68026	2.86512e-06	0.0148628	-/0	rs9790804	T	C	G2_G1	11	47376651	47377236	-
cg02751838	ENSG00000129128	SPCS3	0.973146	1.01787e-05	0.0803146	0.552586	-4.80558	1.54305e-06	0.0102298	+/0	rs9790804	T	C	G2_G1	16	75148398	75148864	-
cg02792086	ENSG00000129128	SPCS3	0.937718	0.000186727	-0.109133	0.419032	-4.24874	2.14974e-05	0.0437029	+/0	rs9790804	T	C	G2_G1	2	62684122	62684552	-
cg02945674	ENSG00000129128	SPCS3	0.958773	4.49912e-05	-0.0238894	0.859988	-4.54158	5.5833e-06	0.0205952	+/0	rs9790804	T	C	G2_G1	9	107688769	107689046	-
cg03239265	ENSG00000129128	SPCS3	0.920691	0.000427755	-0.284441	0.0319993	-4.38279	1.1717e-05	0.0317599	+/-	rs9790804	T	C	G2_G1	19	35454467	35455247	-
cg03366776	ENSG00000129128	SPCS3	-0.960543	3.86549e-05	0.151835	0.259537	4.89366	9.89766e-07	0.00789913	-/0	rs9790804	T	C	G2_G1	14	103851217	103852708	-
cg03493509	ENSG00000129128	SPCS3	-0.925711	0.000341963	0.210692	0.115681	4.27912	1.87634e-05	0.0406396	-/0	rs9790804	T	C	G2_G1	3	88107550	88108509	-
cg03789152	ENSG00000129128	SPCS3	0.917557	0.000488367	-0.25485	0.0557262	-4.26169	2.02882e-05	0.0426869	+/0	rs9790804	T	C	G2_G1	12	72233323	72233635	-
cg04454576	ENSG00000129128	SPCS3	0.960484	3.88539e-05	0.0217359	0.872499	-4.4858	7.26396e-06	0.0236364	+/0	rs9790804	T	C	G2_G1	11	2290104	2292932	-
cg04726702	ENSG00000129128	SPCS3	0.904336	0.000811074	-0.428766	0.000875659	-4.54047	5.61299e-06	0.0205952	+/-	rs9790804	T	C	G2_G1	2	558069	558469	-
cg05014211	ENSG00000129128	SPCS3	-0.971892	1.19263e-05	0.0349359	0.79641	5.02008	5.16492e-07	0.00671324	-/0	rs9790804	T	C	G2_G1	19	59073413	59074755	-
cg05756457	ENSG00000129128	SPCS3	-0.961514	3.546e-05	-0.0589016	0.6634	4.43058	9.39809e-06	0.0279965	-/0	rs9790804	T	C	G2_G1	17	34811358	34811585	-
cg05790863	ENSG00000129128	SPCS3	0.93959	0.000168129	-0.0867035	0.521325	-4.23268	2.30921e-05	0.046319	+/0	rs9790804	T	C	G2_G1	11	73073118	73073733	-
cg05794042	ENSG00000129128	SPCS3	-0.871303	0.00221514	0.463383	0.000283453	4.27594	1.90329e-05	0.0406396	-/+	rs9790804	T	C	G2_G1	18	45687797	45688512	-
cg06046705	ENSG00000129128	SPCS3	-0.928571	0.000298911	0.223194	0.0951428	4.35695	1.31888e-05	0.0348087	-/0	rs9790804	T	C	G2_G1	4	125633390	125634275	-
cg06928484	ENSG00000129128	SPCS3	0.945357	0.00011902	-0.152164	0.258494	-4.50709	6.57238e-06	0.0224712	+/0	rs9790804	T	C	G2_G1	1	160389103	160389386	-
cg07117660	ENSG00000129128	SPCS3	-0.94706	0.000106715	0.234398	0.0792587	4.74354	2.1002e-06	0.0126379	-/0	rs9790804	T	C	G2_G1	7	138915434	138916956	-
cg07124520	ENSG00000129128	SPCS3	0.930992	0.00026557	-0.161688	0.229518	-4.24999	2.1378e-05	0.0437029	+/0	rs9790804	T	C	G2_G1	12	59313559	59314452	-
cg07565228	ENSG00000129128	SPCS3	0.953146	7.00185e-05	-0.00618262	0.963594	-4.34841	1.37127e-05	0.0358767	+/0	rs9790804	T	C	G2_G1	16	75148398	75148864	-
cg07584620	ENSG00000129128	SPCS3	0.968224	1.82545e-05	0.0654598	0.628541	-4.64187	3.45277e-06	0.0157402	+/0	rs9790804	T	C	G2_G1	1	2266007	2266432	-
cg07585876	ENSG00000129128	SPCS3	0.906838	0.00074109	-0.297401	0.0246601	-4.22022	2.44059e-05	0.0476826	+/-	rs9790804	T	C	G2_G1	8	77594255	77594860	-
cg07703079	ENSG00000129128	SPCS3	0.948358	9.79571e-05	-0.19434	0.147455	-4.67558	2.93128e-06	0.0149483	+/0	rs9790804	T	C	G2_G1	11	430814	431775	-
cg07851262	ENSG00000129128	SPCS3	0.972438	1.11416e-05	0.0598438	0.658346	-4.82273	1.41608e-06	0.00990841	+/0	rs9790804	T	C	G2_G1	19	4552444	4552674	-
cg07960154	ENSG00000129128	SPCS3	-0.943937	0.000130012	0.090881	0.501375	4.33185	1.4786e-05	0.0370727	-/0	rs9790804	T	C	G2_G1	17	37761691	37763551	-
cg08004919	ENSG00000129128	SPCS3	-0.93577	0.000207577	0.223139	0.095227	4.48457	7.30598e-06	0.0236364	-/0	rs9790804	T	C	G2_G1	12	56651692	56652527	-
cg08043210	ENSG00000129128	SPCS3	0.948197	9.90117e-05	-0.0514881	0.703673	-4.3342	1.46289e-05	0.036987	+/0	rs9790804	T	C	G2_G1	12	104457766	104459087	-
cg08088566	ENSG00000129128	SPCS3	0.946297	0.000112111	-0.204328	0.127359	-4.65304	3.27081e-06	0.0155437	+/0	rs9790804	T	C	G2_G1	11	430814	431775	-
cg08319936	ENSG00000129128	SPCS3	0.960333	3.93715e-05	0.0923722	0.494349	-4.31652	1.58507e-05	0.0384604	+/0	rs9790804	T	C	G2_G1	12	130339683	130343584	-
cg08346664	ENSG00000129128	SPCS3	-0.959201	4.33977e-05	-0.095285	0.480776	4.27633	1.9e-05	0.0406396	-/0	rs9790804	T	C	G2_G1	13	21714289	21715115	-
cg08613594	ENSG00000129128	SPCS3	-0.952944	7.10632e-05	0.280105	0.0348287	4.99772	5.80122e-07	0.00671324	-/+	rs9790804	T	C	G2_G1	2	201374435	201374968	-
cg08628875	ENSG00000129128	SPCS3	-0.968501	1.77085e-05	0.103939	0.441642	5.04694	4.48939e-07	0.00643212	-/0	rs9790804	T	C	G2_G1	5	33440635	33441365	-
cg08741688	ENSG00000129128	SPCS3	-0.938752	0.000176283	0.361833	0.00568102	4.8949	9.8358e-07	0.00789913	-/+	rs9790804	T	C	G2_G1	4	3414681	3415353	-
cg08772752	ENSG00000129128	SPCS3	-0.965776	2.36138e-05	0.334321	0.01103	5.51444	3.49885e-08	0.00429178	-/+	rs9790804	T	C	G2_G1	3	48631882	48632901	-
cg09475741	ENSG00000129128	SPCS3	0.937806	0.000185819	-0.181078	0.17766	-4.4213	9.81066e-06	0.0283825	+/0	rs9790804	T	C	G2_G1	3	42577588	42577898	-
cg09662747	ENSG00000129128	SPCS3	-0.942048	0.000145728	0.20577	0.124637	4.56554	4.98217e-06	0.0194677	-/0	rs9790804	T	C	G2_G1	1	32538205	32539052	-
cg10069155	ENSG00000129128	SPCS3	0.972606	1.09069e-05	0.044869	0.740331	-4.86485	1.14546e-06	0.00840587	+/0	rs9790804	T	C	G2_G1	15	41851723	41851970	-
cg10123347	ENSG00000129128	SPCS3	-0.960976	3.72069e-05	-0.100518	0.456894	4.31678	1.58324e-05	0.0384604	-/0	rs9790804	T	C	G2_G1	14	53618865	53620039	-
cg10130426	ENSG00000129128	SPCS3	-0.947693	0.000102375	0.19529	0.145448	4.66261	3.12219e-06	0.0153998	-/0	rs9790804	T	C	G2_G1	14	102094854	102095204	-
cg10137084	ENSG00000129128	SPCS3	0.950573	8.42062e-05	-0.0282575	0.834718	-4.3361	1.45034e-05	0.0369806	+/0	rs9790804	T	C	G2_G1	3	54155239	54157025	-
cg12030301	ENSG00000129128	SPCS3	0.951435	7.92495e-05	0.00244014	0.985627	-4.28568	1.8218e-05	0.0405373	+/0	rs9790804	T	C	G2_G1	3	5137548	5137977	-
cg12252135	ENSG00000129128	SPCS3	-0.959091	4.38014e-05	0.125288	0.353091	4.78793	1.6851e-06	0.0107873	-/0	rs9790804	T	C	G2_G1	17	79503586	79504181	-
cg12870876	ENSG00000129128	SPCS3	-0.961168	3.65741e-05	-0.0612585	0.650786	4.41449	1.01247e-05	0.029012	-/0	rs9790804	T	C	G2_G1	2	203735925	203736883	-
cg13013975	ENSG00000129128	SPCS3	0.962049	3.37815e-05	-0.00743097	0.95625	-4.60147	4.1952e-06	0.0172908	+/0	rs9790804	T	C	G2_G1	7	98579439	98579640	-
cg13229487	ENSG00000129128	SPCS3	0.946854	0.000108147	-0.110126	0.414789	-4.44086	8.95998e-06	0.0271056	+/0	rs9790804	T	C	G2_G1	13	30168901	30170246	-
cg13468174	ENSG00000129128	SPCS3	-0.940611	0.000158549	0.356629	0.00646902	4.91794	8.74611e-07	0.00773967	-/+	rs9790804	T	C	G2_G1	19	58919548	58920529	-
cg13801271	ENSG00000129128	SPCS3	-0.946253	0.000112428	0.0489853	0.717461	4.28439	1.83242e-05	0.0405373	-/0	rs9790804	T	C	G2_G1	19	47016848	47017118	-
cg14144559	ENSG00000129128	SPCS3	0.955004	6.08811e-05	-0.140622	0.296789	-4.71114	2.46341e-06	0.013476	+/0	rs9790804	T	C	G2_G1	3	120626880	120627579	-
cg14150973	ENSG00000129128	SPCS3	-0.960808	3.77625e-05	-0.00229579	0.986477	4.54074	5.60565e-06	0.0205952	-/0	rs9790804	T	C	G2_G1	19	40950025	40950777	-
cg14157527	ENSG00000129128	SPCS3	0.950744	8.321e-05	-0.00583615	0.965633	-4.28809	1.80219e-05	0.0405373	+/0	rs9790804	T	C	G2_G1	9	132934213	132934483	-
cg14257199	ENSG00000129128	SPCS3	-0.91271	0.000593574	0.297316	0.0247031	4.29922	1.71398e-05	0.0400375	-/+	rs9790804	T	C	G2_G1	9	112916	114839	-
cg14291919	ENSG00000129128	SPCS3	-0.958924	4.44263e-05	0.0570612	0.673316	4.62314	3.77982e-06	0.0159097	-/0	rs9790804	T	C	G2_G1	11	93583374	93583717	-
cg14354618	ENSG00000129128	SPCS3	-0.939866	0.000165493	0.219044	0.101618	4.55359	5.27372e-06	0.0203427	-/0	rs9790804	T	C	G2_G1	11	133734701	133735164	-
cg14503357	ENSG00000129128	SPCS3	0.968513	1.76857e-05	0.169319	0.207985	-4.40768	1.04482e-05	0.029442	+/0	rs9790804	T	C	G2_G1	9	130477195	130478146	-
cg14744050	ENSG00000129128	SPCS3	-0.857677	0.00310688	0.518402	3.61671e-05	4.3191	1.56668e-05	0.0384604	-/+	rs9790804	T	C	G2_G1	19	2278605	2278848	-
cg15186042	ENSG00000129128	SPCS3	-0.962566	3.22149e-05	0.0423902	0.754213	4.69901	2.61432e-06	0.0138533	-/0	rs9790804	T	C	G2_G1	10	81964681	81965558	-
cg15335418	ENSG00000129128	SPCS3	-0.954513	6.32089e-05	0.0647433	0.632312	4.51993	6.18596e-06	0.0216419	-/0	rs9790804	T	C	G2_G1	13	20766208	20767779	-
cg15481787	ENSG00000129128	SPCS3	-0.979674	3.86462e-06	-0.274063	0.0391153	4.6665	3.06377e-06	0.0153635	-/-	rs9790804	T	C	G2_G1	19	18303623	18304425	-
cg15751116	ENSG00000129128	SPCS3	-0.973833	9.30225e-06	0.100355	0.457629	5.25713	1.46325e-07	0.00547483	-/0	rs9790804	T	C	G2_G1	7	42267546	42267823	-
cg15993458	ENSG00000129128	SPCS3	-0.970547	1.40276e-05	-0.0347936	0.797222	4.80288	1.56401e-06	0.0102298	-/0	rs9790804	T	C	G2_G1	6	32820849	32822370	-
cg16050974	ENSG00000129128	SPCS3	-0.94616	0.000113099	0.147496	0.27356	4.51367	6.37147e-06	0.0220347	-/0	rs9790804	T	C	G2_G1	1	10057121	10058108	-
cg16283179	ENSG00000129128	SPCS3	0.975657	7.2362e-06	0.350321	0.0075512	-4.25811	2.06158e-05	0.0430749	+/+	rs9790804	T	C	G2_G1	19	3623818	3624141	-
cg16542356	ENSG00000129128	SPCS3	0.960646	3.83052e-05	-0.0757295	0.575559	-4.71751	2.3875e-06	0.0133026	+/0	rs9790804	T	C	G2_G1	7	1119980	1120248	-
cg16885734	ENSG00000129128	SPCS3	-0.951097	8.1165e-05	0.289308	0.0290545	4.97516	6.51932e-07	0.00700536	-/+	rs9790804	T	C	G2_G1	12	6857973	6858257	-
cg16993579	ENSG00000129128	SPCS3	-0.971025	1.32535e-05	-0.17107	0.203251	4.50157	6.74547e-06	0.0225505	-/0	rs9790804	T	C	G2_G1	1	202311043	202311312	-
cg17244462	ENSG00000129128	SPCS3	-0.986361	9.62819e-07	0.173645	0.196431	6.19516	5.82261e-10	0.000175188	-/0	rs9790804	T	C	G2_G1	4	114682069	114682886	-
cg17377818	ENSG00000129128	SPCS3	-0.958195	4.72101e-05	0.00218306	0.987141	4.47462	7.65474e-06	0.0242434	-/0	rs9790804	T	C	G2_G1	15	45315201	45315543	-
cg17409809	ENSG00000129128	SPCS3	-0.949951	8.79207e-05	-0.00124478	0.992668	4.25262	2.11285e-05	0.0437029	-/0	rs9790804	T	C	G2_G1	5	1667187	1668081	-
cg17594632	ENSG00000129128	SPCS3	0.967181	2.04195e-05	-0.14984	0.265924	-5.10687	3.27535e-07	0.00547483	+/0	rs9790804	T	C	G2_G1	8	103666157	103668861	-
cg17607759	ENSG00000129128	SPCS3	0.96156	3.53123e-05	0.0986031	0.465558	-4.33916	1.43028e-05	0.0367809	+/0	rs9790804	T	C	G2_G1	22	17627231	17628723	-
cg17653784	ENSG00000129128	SPCS3	-0.902928	0.000852408	0.32819	0.0126905	4.24939	2.14352e-05	0.0437029	-/+	rs9790804	T	C	G2_G1	12	51663404	51664411	-
cg17667595	ENSG00000129128	SPCS3	0.966479	2.19732e-05	-0.0864113	0.522735	-4.93235	8.12455e-07	0.00763898	+/0	rs9790804	T	C	G2_G1	13	112848575	112849221	-
cg17735983	ENSG00000129128	SPCS3	-0.965597	2.40434e-05	0.0783519	0.562367	4.88279	1.04593e-06	0.00805968	-/0	rs9790804	T	C	G2_G1	19	59073413	59074755	-
cg17763566	ENSG00000129128	SPCS3	0.959525	4.22172e-05	0.043288	0.749175	-4.40722	1.04704e-05	0.029442	+/0	rs9790804	T	C	G2_G1	6	33084740	33084995	-
cg17974166	ENSG00000129128	SPCS3	-0.961515	3.54577e-05	0.107109	0.427764	4.81749	1.45375e-06	0.00994085	-/0	rs9790804	T	C	G2_G1	1	23279553	23280569	-
cg18032297	ENSG00000129128	SPCS3	0.975357	7.55141e-06	-0.0127027	0.925282	-5.12327	3.00283e-07	0.00547483	+/0	rs9790804	T	C	G2_G1	18	35104533	35104942	-
cg18167088	ENSG00000129128	SPCS3	0.962765	3.16267e-05	0.0504125	0.709587	-4.48949	7.13933e-06	0.0236049	+/0	rs9790804	T	C	G2_G1	10	126715728	126715929	-
cg18281101	ENSG00000129128	SPCS3	-0.968694	1.73359e-05	-0.0389004	0.773887	4.72133	2.34311e-06	0.0133016	-/0	rs9790804	T	C	G2_G1	1	157015149	157016229	-
cg18391209	ENSG00000129128	SPCS3	0.95338	6.88158e-05	-0.185579	0.166945	-4.77631	1.78538e-06	0.0111912	+/0	rs9790804	T	C	G2_G1	1	223741965	223744525	-
cg18561560	ENSG00000129128	SPCS3	-0.94725	0.000105399	0.292273	0.0273739	4.8924	9.96149e-07	0.00789913	-/+	rs9790804	T	C	G2_G1	17	8702342	8702824	-
cg18963365	ENSG00000129128	SPCS3	-0.95455	6.30329e-05	0.321052	0.0148904	5.14363	2.69474e-07	0.00547483	-/+	rs9790804	T	C	G2_G1	17	8702342	8702824	-
cg18972885	ENSG00000129128	SPCS3	-0.951505	7.8854e-05	0.0449147	0.740075	4.39752	1.09495e-05	0.030224	-/0	rs9790804	T	C	G2_G1	10	119293917	119297675	-
cg19363466	ENSG00000129128	SPCS3	-0.953012	7.07107e-05	0.0291641	0.829493	4.39845	1.09029e-05	0.030224	-/0	rs9790804	T	C	G2_G1	19	59073413	59074755	-
cg19391560	ENSG00000129128	SPCS3	-0.956915	5.24032e-05	0.258166	0.0525086	5.04754	4.47546e-07	0.00643212	-/0	rs9790804	T	C	G2_G1	17	8702342	8702824	-
cg19499955	ENSG00000129128	SPCS3	-0.946891	0.000107894	0.229361	0.0861183	4.72736	2.27457e-06	0.0131608	-/0	rs9790804	T	C	G2_G1	3	105085990	105086223	-
cg19653117	ENSG00000129128	SPCS3	-0.947352	0.000104693	0.0751523	0.578482	4.37011	1.24182e-05	0.0333281	-/0	rs9790804	T	C	G2_G1	2	32502965	32503471	-
cg20031479	ENSG00000129128	SPCS3	-0.981067	3.01846e-06	-0.104823	0.437747	5.15889	2.4842e-07	0.00547483	-/0	rs9790804	T	C	G2_G1	9	117373484	117374076	-
cg20095237	ENSG00000129128	SPCS3	0.986919	8.32277e-07	0.174045	0.195387	-5.42779	5.70573e-08	0.00429178	+/0	rs9790804	T	C	G2_G1	7	616561	616846	-
cg20203114	ENSG00000129128	SPCS3	-0.967292	2.01807e-05	0.103567	0.443286	5.00158	5.68635e-07	0.00671324	-/0	rs9790804	T	C	G2_G1	3	169379437	169381056	-
cg20231299	ENSG00000129128	SPCS3	0.973151	1.01713e-05	0.0172518	0.898646	-4.95277	7.31652e-07	0.00737938	+/0	rs9790804	T	C	G2_G1	19	49206443	49206818	-
cg20266894	ENSG00000129128	SPCS3	0.957852	4.85651e-05	-0.329169	0.0124118	-5.25433	1.48564e-07	0.00547483	+/-	rs9790804	T	C	G2_G1	11	15959855	15960077	-
cg20349024	ENSG00000129128	SPCS3	-0.964632	2.64622e-05	0.200916	0.133977	5.14097	2.73331e-07	0.00547483	-/0	rs9790804	T	C	G2_G1	21	38079941	38081833	-
cg20477084	ENSG00000129128	SPCS3	0.964562	2.66452e-05	0.0793923	0.557172	-4.48041	7.45003e-06	0.023846	+/0	rs9790804	T	C	G2_G1	18	76765747	76766833	-
cg21164095	ENSG00000129128	SPCS3	-0.966029	2.30147e-05	0.0968775	0.473439	4.94109	7.76864e-07	0.00753997	-/0	rs9790804	T	C	G2_G1	1	32228347	32230252	-
cg21226754	ENSG00000129128	SPCS3	0.966313	2.23544e-05	0.031996	0.813221	-4.65081	3.30637e-06	0.0155437	+/0	rs9790804	T	C	G2_G1	5	150080131	150080703	-
cg21438527	ENSG00000129128	SPCS3	-0.962198	3.33262e-05	0.25275	0.0578452	5.18919	2.11211e-07	0.00547483	-/0	rs9790804	T	C	G2_G1	6	26188997	26189295	-
cg21467828	ENSG00000129128	SPCS3	0.957407	5.03628e-05	0.0695759	0.607061	-4.28542	1.82395e-05	0.0405373	+/0	rs9790804	T	C	G2_G1	15	93609145	93609741	-
cg21833184	ENSG00000129128	SPCS3	0.970043	1.48786e-05	0.0967471	0.474038	-4.63822	3.51414e-06	0.0157809	+/0	rs9790804	T	C	G2_G1	7	5111620	5112088	-
cg21894728	ENSG00000129128	SPCS3	0.949024	9.36715e-05	-0.0368396	0.785573	-4.31927	1.56548e-05	0.0384604	+/0	rs9790804	T	C	G2_G1	21	47453349	47453903	-
cg22047338	ENSG00000129128	SPCS3	-0.960976	3.72069e-05	0.0303665	0.822575	4.62174	3.80535e-06	0.0159097	-/0	rs9790804	T	C	G2_G1	19	2278605	2278848	-
cg22495726	ENSG00000129128	SPCS3	0.967215	2.03454e-05	-0.152206	0.25836	-5.11374	3.15844e-07	0.00547483	+/0	rs9790804	T	C	G2_G1	4	190767204	190767597	-
cg22613799	ENSG00000129128	SPCS3	-0.923115	0.000384653	0.20492	0.126236	4.22362	2.40409e-05	0.0472765	-/0	rs9790804	T	C	G2_G1	1	43312258	43312513	-
cg22713356	ENSG00000129128	SPCS3	-0.962312	3.29788e-05	-0.0867048	0.521319	4.39044	1.13124e-05	0.030942	-/0	rs9790804	T	C	G2_G1	15	30762927	30763795	-
cg22951056	ENSG00000129128	SPCS3	-0.977221	5.74409e-06	0.113069	0.40235	5.45015	5.03287e-08	0.00429178	-/0	rs9790804	T	C	G2_G1	3	46887628	46887919	-
cg23186294	ENSG00000129128	SPCS3	0.966117	2.28077e-05	-0.166972	0.214452	-5.11001	3.22134e-07	0.00547483	+/0	rs9790804	T	C	G2_G1	19	59070085	59071100	-
cg23193320	ENSG00000129128	SPCS3	0.950436	8.50184e-05	-0.0129389	0.923897	-4.29717	1.72991e-05	0.0400375	+/0	rs9790804	T	C	G2_G1	3	11610137	11610370	-
cg23671708	ENSG00000129128	SPCS3	0.973547	9.66009e-06	-0.130296	0.33402	-5.31485	1.06743e-07	0.00535272	+/0	rs9790804	T	C	G2_G1	17	7758607	7758980	-
cg23699809	ENSG00000129128	SPCS3	-0.961417	3.57699e-05	0.199116	0.137571	5.0336	4.81352e-07	0.00658303	-/0	rs9790804	T	C	G2_G1	8	28748070	28748431	-
cg23724447	ENSG00000129128	SPCS3	-0.973049	1.03065e-05	-0.0026714	0.984265	4.98217	6.28738e-07	0.00700536	-/0	rs9790804	T	C	G2_G1	10	124913631	124914726	-
cg23834688	ENSG00000129128	SPCS3	-0.93179	0.000255184	0.147582	0.273278	4.23039	2.33285e-05	0.0463438	-/0	rs9790804	T	C	G2_G1	17	76798154	76798461	-
cg24203800	ENSG00000129128	SPCS3	-0.938476	0.000179032	0.272039	0.0406452	4.65729	3.20404e-06	0.0155437	-/+	rs9790804	T	C	G2_G1	17	8702342	8702824	-
cg24610866	ENSG00000129128	SPCS3	-0.980604	3.28313e-06	-0.0167762	0.901426	5.33606	9.49874e-08	0.00535272	-/0	rs9790804	T	C	G2_G1	1	228134422	228136282	-
cg25157325	ENSG00000129128	SPCS3	0.947777	0.000101809	-0.0702719	0.603461	-4.36838	1.25171e-05	0.0333281	+/0	rs9790804	T	C	G2_G1	6	72294372	72294988	-
cg25203962	ENSG00000129128	SPCS3	-0.94347	0.000133783	0.134704	0.317781	4.42509	9.63999e-06	0.0281698	-/0	rs9790804	T	C	G2_G1	3	170746072	170746292	-
cg25674938	ENSG00000129128	SPCS3	0.955919	5.67103e-05	-0.218218	0.102948	-4.92196	8.56807e-07	0.00773967	+/0	rs9790804	T	C	G2_G1	19	1360038	1360347	-
cg25958450	ENSG00000129128	SPCS3	-0.961721	3.48031e-05	0.263268	0.0478556	5.20054	1.9871e-07	0.00547483	-/+	rs9790804	T	C	G2_G1	19	23941240	23941538	-
cg25985455	ENSG00000129128	SPCS3	-0.960976	3.72069e-05	-0.106062	0.432319	4.30376	1.67927e-05	0.0397834	-/0	rs9790804	T	C	G2_G1	20	60717598	60719667	-
cg26094646	ENSG00000129128	SPCS3	0.951997	7.61279e-05	-0.0667042	0.622014	-4.46045	8.17882e-06	0.0253691	+/0	rs9790804	T	C	G2_G1	3	15247446	15248320	-
cg26116495	ENSG00000129128	SPCS3	0.953706	6.71694e-05	-0.128074	0.342401	-4.64761	3.358e-06	0.0155437	+/0	rs9790804	T	C	G2_G1	7	807336	808261	-
cg26196700	ENSG00000129128	SPCS3	-0.973131	1.01975e-05	0.0858849	0.52528	5.19206	2.07979e-07	0.00547483	-/0	rs9790804	T	C	G2_G1	15	45315201	45315543	-
cg26322231	ENSG00000129128	SPCS3	-0.963104	3.06403e-05	0.117593	0.383663	4.8921	9.97647e-07	0.00789913	-/0	rs9790804	T	C	G2_G1	7	138720044	138721019	-
cg26461637	ENSG00000129128	SPCS3	-0.941905	0.000146973	0.113357	0.401147	4.34204	1.41165e-05	0.0366146	-/0	rs9790804	T	C	G2_G1	10	90750293	90751108	-
cg26615813	ENSG00000129128	SPCS3	-0.961774	3.46381e-05	0.206136	0.123954	5.06162	4.1572e-07	0.00643212	-/0	rs9790804	T	C	G2_G1	3	36421702	36422210	-
cg26808592	ENSG00000129128	SPCS3	-0.961889	3.42775e-05	-0.0192131	0.887194	4.53456	5.77228e-06	0.0206754	-/0	rs9790804	T	C	G2_G1	13	25319668	25322255	-
cg26843074	ENSG00000129128	SPCS3	-0.935648	0.000208932	0.15119	0.261592	4.30895	1.64033e-05	0.0393402	-/0	rs9790804	T	C	G2_G1	3	36421702	36422210	-
cg26860337	ENSG00000129128	SPCS3	-0.968281	1.81416e-05	0.0888696	0.510931	5.00337	5.63362e-07	0.00671324	-/0	rs9790804	T	C	G2_G1	1	155178547	155178980	-
cg27136994	ENSG00000129128	SPCS3	-0.936164	0.000203238	0.241376	0.0704786	4.53675	5.71277e-06	0.0206754	-/0	rs9790804	T	C	G2_G1	15	81426499	81426702	-
cg27511494	ENSG00000129128	SPCS3	0.965541	2.41792e-05	0.0314664	0.816258	-4.62528	3.7409e-06	0.0159097	+/0	rs9790804	T	C	G2_G1	1	166853253	166853790	-
cg00004883	ENSG00000117481	NSUN4	-0.901844	1.8096e-06	0.097449	0.329869	5.35519	8.54685e-08	0.00428597	-/0	rs72677589	T	C	G2_G0	16	75148398	75148864	-
cg00094898	ENSG00000117481	NSUN4	0.820505	9.8709e-05	-0.107179	0.283628	-4.29139	1.77558e-05	0.0493341	+/0	rs72677589	T	C	G2_G0	16	55365814	55366022	-
cg00456868	ENSG00000117481	NSUN4	0.782254	0.000342206	-0.355465	0.000246115	-4.82321	1.41268e-06	0.0127824	+/-	rs72677589	T	C	G2_G0	15	34330569	34331478	-
cg00495305	ENSG00000117481	NSUN4	-0.892031	3.43248e-06	0.105422	0.291642	5.21221	1.86604e-07	0.00510414	-/0	rs72677589	T	C	G2_G0	3	43663169	43663484	-
cg00500213	ENSG00000117481	NSUN4	-0.883243	5.79406e-06	0.0304803	0.761042	4.81636	1.46198e-06	0.0127824	-/0	rs72677589	T	C	G2_G0	22	21336181	21336939	-
cg00684116	ENSG00000117481	NSUN4	-0.903279	1.63875e-06	0.0693438	0.488598	5.28548	1.25376e-07	0.0043347	-/0	rs72677589	T	C	G2_G0	15	101094520	101099493	-
cg00842259	ENSG00000117481	NSUN4	0.768847	0.000500219	-0.244068	0.0134323	-4.29357	1.75822e-05	0.0493341	+/-	rs72677589	T	C	G2_G0	7	42005067	42006121	-
cg00870701	ENSG00000117481	NSUN4	0.90048	1.98578e-06	-0.0299585	0.765013	-5.10077	3.38279e-07	0.00653904	+/0	rs72677589	T	C	G2_G0	6	7312811	7313656	-
cg00998735	ENSG00000117481	NSUN4	-0.895028	2.84173e-06	0.0287237	0.774435	5.00131	5.69406e-07	0.00815827	-/0	rs72677589	T	C	G2_G0	2	211089413	211090176	-
cg01340542	ENSG00000117481	NSUN4	0.815238	0.00011907	-0.195209	0.0492789	-4.54307	5.54408e-06	0.0260642	+/-	rs72677589	T	C	G2_G0	1	65468272	65468828	-
cg01405004	ENSG00000117481	NSUN4	0.884196	5.48563e-06	0.0708314	0.479296	-4.48723	7.21538e-06	0.0305104	+/0	rs72677589	T	C	G2_G0	3	68980783	68982035	-
cg01421380	ENSG00000117481	NSUN4	-0.833342	6.08833e-05	0.119173	0.232865	4.47025	7.81274e-06	0.0315816	-/0	rs72677589	T	C	G2_G0	11	62446038	62446613	-
cg01541600	ENSG00000117481	NSUN4	-0.801756	0.000187622	0.236305	0.0167972	4.55719	5.18413e-06	0.0257811	-/+	rs72677589	T	C	G2_G0	16	87991287	87991596	-
cg01879273	ENSG00000117481	NSUN4	-0.885084	5.2104e-06	0.0608848	0.543259	4.94825	7.48853e-07	0.00901263	-/0	rs72677589	T	C	G2_G0	2	236506378	236506728	-
cg02061253	ENSG00000117481	NSUN4	-0.859228	2.00796e-05	-0.023527	0.81443	4.29446	1.75121e-05	0.0493341	-/0	rs72677589	T	C	G2_G0	3	42577588	42577898	-
[truncated: 13,938 more rows]

## Sheet: LPS
Methylation Site	Gene_ID	Gene_name	GM_cor	GM_pVal	GR_cor	GR_pVal	zScoreDiff	pValDiff	pValDiff_adj	Classes	SNP	REF	ALT	Genotypes	#Chr_cpg	start_cpg	end_cpg	strand_cpg
cg01544580	ENSG00000164830	-0.364251	0.0128235	0.629475	7.49343e-07	5.34506	9.03849e-08	0.0121442	-/+	rs3110426	C	T	G2_G0	OXR1	17	46178149	46178943	-
cg01911529	ENSG00000164830	-0.422041	0.00348363	0.574769	1.02896e-05	5.26154	1.4285e-07	0.0121442	-/+	rs3110426	C	T	G2_G0	OXR1	1	27994727	27995031	-
cg02029908	ENSG00000164830	-0.370748	0.0111985	0.597258	3.71613e-06	5.13474	2.82532e-07	0.0121442	-/+	rs3110426	C	T	G2_G0	OXR1	5	172197482	172199606	-
cg03532815	ENSG00000164830	-0.493156	0.000497311	0.456961	0.00074938	4.92291	8.52657e-07	0.0294177	-/+	rs3110426	C	T	G2_G0	OXR1	19	18771078	18771340	-
cg04725776	ENSG00000164830	0.388424	0.00764041	-0.585966	6.25606e-06	-5.15037	2.59978e-07	0.0121442	+/-	rs3110426	C	T	G2_G0	OXR1	2	1801618	1802060	-
cg07438246	ENSG00000164830	-0.456346	0.00143465	0.468538	0.000525141	4.76669	1.87277e-06	0.0338227	-/+	rs3110426	C	T	G2_G0	OXR1	3	14443629	14444577	-
cg07468710	ENSG00000164830	-0.415369	0.00409712	0.610806	1.93656e-06	5.48776	4.07054e-08	0.0121442	-/+	rs3110426	C	T	G2_G0	OXR1	19	13228886	13229576	-
cg12307200	ENSG00000164830	-0.505966	0.000334221	0.490191	0.000260863	5.20828	1.90597e-07	0.0121442	-/+	rs3110426	C	T	G2_G0	OXR1	3	188665275	188665552	-
cg14420953	ENSG00000164830	-0.39023	0.00733925	0.533254	5.60243e-05	4.79465	1.6296e-06	0.0338227	-/+	rs3110426	C	T	G2_G0	OXR1	6	36561907	36562412	-
cg14674856	ENSG00000164830	-0.35655	0.0150067	0.557632	2.1289e-05	4.77353	1.81029e-06	0.0338227	-/+	rs3110426	C	T	G2_G0	OXR1	5	179222608	179223825	-
cg19050555	ENSG00000164830	-0.392463	0.00698113	0.549512	2.96325e-05	4.91675	8.79936e-07	0.0294177	-/+	rs3110426	C	T	G2_G0	OXR1	12	49658246	49659175	-
cg21044572	ENSG00000164830	-0.441572	0.00212591	0.543142	3.81805e-05	5.15675	2.51278e-07	0.0121442	-/+	rs3110426	C	T	G2_G0	OXR1	2	219762987	219763537	-
cg23668285	ENSG00000164830	0.19901	0.184868	-0.675073	5.53594e-08	-4.86588	1.13951e-06	0.031081	0/-	rs3110426	C	T	G2_G0	OXR1	13	112720564	112723582	-
cg24757533	ENSG00000164830	-0.404893	0.00525176	0.515755	0.000107315	4.76262	1.91098e-06	0.0338227	-/+	rs3110426	C	T	G2_G0	OXR1	17	74496992	74497632	-
cg25406518	ENSG00000164830	-0.424702	0.00326245	0.511525	0.000124917	4.8492	1.23958e-06	0.031081	-/+	rs3110426	C	T	G2_G0	OXR1	11	61100073	61100972	-
cg27102995	ENSG00000164830	0.466841	0.00107335	-0.462274	0.000637535	-4.79212	1.65026e-06	0.0338227	+/-	rs3110426	C	T	G2_G0	OXR1	7	28219435	28219697	-
cg27409802	ENSG00000164830	-0.316506	0.0321127	0.604385	2.64733e-06	4.89483	9.83929e-07	0.029605	-/+	rs3110426	C	T	G2_G0	OXR1	3	188665275	188665552	-
cg00764307	ENSG00000164830	-0.440252	0.00220006	0.398032	0.000280453	4.68417	2.81093e-06	0.0223368	-/+	rs3110426	C	T	G2_G1	OXR1	14	94405235	94406170	-
cg00844155	ENSG00000164830	-0.339947	0.0208056	0.460166	1.98309e-05	4.46252	8.10009e-06	0.039954	-/+	rs3110426	C	T	G2_G1	OXR1	12	6579555	6580429	-
cg01127300	ENSG00000164830	-0.355422	0.0153514	0.475546	9.47037e-06	4.65796	3.19362e-06	0.0223368	-/+	rs3110426	C	T	G2_G1	OXR1	22	38610335	38610828	-
cg01544580	ENSG00000164830	-0.364251	0.0128235	0.507291	1.83103e-06	4.93049	8.20253e-07	0.00895115	-/+	rs3110426	C	T	G2_G1	OXR1	17	46178149	46178943	-
cg01911529	ENSG00000164830	-0.422041	0.00348363	0.580214	2.09209e-08	5.83239	5.46387e-09	0.000283594	-/+	rs3110426	C	T	G2_G1	OXR1	1	27994727	27995031	-
cg02029908	ENSG00000164830	-0.370748	0.0111985	0.578228	2.39816e-08	5.49767	3.84842e-08	0.000964943	-/+	rs3110426	C	T	G2_G1	OXR1	5	172197482	172199606	-
cg02310103	ENSG00000164830	-0.393472	0.00682431	0.44475	4.01759e-05	4.68516	2.79747e-06	0.0223368	-/+	rs3110426	C	T	G2_G1	OXR1	3	50387959	50388681	-
cg02341139	ENSG00000164830	-0.255622	0.0864158	0.533962	4.02717e-07	4.49153	7.07148e-06	0.0360627	0/+	rs3110426	C	T	G2_G1	OXR1	2	113012108	113012784	-
cg02630628	ENSG00000164830	-0.441609	0.00212383	0.397668	0.000284413	4.69074	2.72221e-06	0.0223368	-/+	rs3110426	C	T	G2_G1	OXR1	19	50119223	50119476	-
cg02876466	ENSG00000164830	-0.387684	0.00776684	0.422164	0.000106505	4.5036	6.68114e-06	0.0358974	-/+	rs3110426	C	T	G2_G1	OXR1	10	80733751	80734013	-
cg03176993	ENSG00000164830	-0.367004	0.012112	0.51324	1.32069e-06	4.98929	6.06022e-07	0.00828831	-/+	rs3110426	C	T	G2_G1	OXR1	3	188665275	188665552	-
cg03475293	ENSG00000164830	-0.496553	0.000448236	0.308668	0.00564542	4.52665	5.99249e-06	0.0327828	-/+	rs3110426	C	T	G2_G1	OXR1	6	7051496	7052932	-
cg03532815	ENSG00000164830	-0.493156	0.000497311	0.516564	1.09739e-06	5.82665	5.65521e-09	0.000283594	-/+	rs3110426	C	T	G2_G1	OXR1	19	18771078	18771340	-
cg04252044	ENSG00000164830	-0.424203	0.00330298	0.503785	2.21349e-06	5.27802	1.30589e-07	0.00245577	-/+	rs3110426	C	T	G2_G1	OXR1	3	188665275	188665552	-
cg06122613	ENSG00000164830	-0.423419	0.00336749	0.52959	5.20837e-07	5.45753	4.82813e-08	0.00111747	-/+	rs3110426	C	T	G2_G1	OXR1	1	151300522	151300724	-
cg06208158	ENSG00000164830	-0.48874	0.00056829	0.328929	0.00307818	4.59079	4.41581e-06	0.0282692	-/+	rs3110426	C	T	G2_G1	OXR1	16	29169898	29170414	-
cg06942450	ENSG00000164830	-0.355186	0.0154245	0.473118	1.06675e-05	4.64013	3.48198e-06	0.0227755	-/+	rs3110426	C	T	G2_G1	OXR1	20	57581902	57582595	-
cg07377519	ENSG00000164830	-0.493061	0.000498745	0.369488	0.000804748	4.86274	1.15773e-06	0.0116115	-/+	rs3110426	C	T	G2_G1	OXR1	19	50269632	50270505	-
cg07438246	ENSG00000164830	-0.456346	0.00143465	0.610087	2.3934e-09	6.29768	3.02138e-10	9.09087e-05	-/+	rs3110426	C	T	G2_G1	OXR1	3	14443629	14444577	-
cg07468710	ENSG00000164830	-0.415369	0.00409712	0.607602	2.89121e-09	6.0118	1.83478e-09	0.000184019	-/+	rs3110426	C	T	G2_G1	OXR1	19	13228886	13229576	-
cg07905975	ENSG00000164830	-0.318622	0.0309182	0.494642	3.59446e-06	4.57124	4.8485e-06	0.0291768	-/+	rs3110426	C	T	G2_G1	OXR1	6	33288733	33289008	-
cg08134678	ENSG00000164830	-0.420252	0.00363968	0.370782	0.000768744	4.38796	1.14418e-05	0.0484881	-/+	rs3110426	C	T	G2_G1	OXR1	12	57869075	57870182	-
cg08782899	ENSG00000164830	-0.468921	0.00101224	0.323073	0.00368336	4.42168	9.79375e-06	0.043982	-/+	rs3110426	C	T	G2_G1	OXR1	17	79650194	79651447	-
cg09154256	ENSG00000164830	-0.407152	0.00498127	0.521278	8.40944e-07	5.29434	1.19448e-07	0.002396	-/+	rs3110426	C	T	G2_G1	OXR1	2	65356735	65357614	-
cg09365002	ENSG00000164830	-0.475037	0.000850198	0.476703	8.94499e-06	5.42523	5.78785e-08	0.00124391	-/+	rs3110426	C	T	G2_G1	OXR1	6	33288733	33289008	-
cg09597022	ENSG00000164830	-0.400028	0.00587815	0.420101	0.000116031	4.56702	4.94708e-06	0.0291863	-/+	rs3110426	C	T	G2_G1	OXR1	6	33288733	33289008	-
cg09854726	ENSG00000164830	-0.329084	0.02554	0.503247	2.27836e-06	4.69253	2.6985e-06	0.0223368	-/+	rs3110426	C	T	G2_G1	OXR1	11	64008283	64009487	-
cg09907096	ENSG00000164830	-0.262638	0.0778366	0.519556	9.27228e-07	4.42645	9.57963e-06	0.043982	0/+	rs3110426	C	T	G2_G1	OXR1	2	98262362	98262924	-
cg10110335	ENSG00000164830	-0.297639	0.0445461	0.492418	4.03593e-06	4.43433	9.23604e-06	0.0434217	-/+	rs3110426	C	T	G2_G1	OXR1	3	12200183	12200532	-
cg10168457	ENSG00000164830	-0.451816	0.00162155	0.383656	0.000482611	4.6709	2.99885e-06	0.0223368	-/+	rs3110426	C	T	G2_G1	OXR1	17	79884679	79887084	-
cg11146034	ENSG00000164830	-0.514561	0.000253731	0.309802	0.00546273	4.66001	3.162e-06	0.0223368	-/+	rs3110426	C	T	G2_G1	OXR1	12	96588665	96589145	-
cg11534215	ENSG00000164830	-0.425998	0.00315924	0.443148	4.31515e-05	4.87957	1.06315e-06	0.0110305	-/+	rs3110426	C	T	G2_G1	OXR1	2	240196768	240196997	-
cg11588903	ENSG00000164830	-0.357882	0.0146078	0.449099	3.30347e-05	4.49643	6.91039e-06	0.0360627	-/+	rs3110426	C	T	G2_G1	OXR1	19	17212479	17213332	-
cg12307200	ENSG00000164830	-0.505966	0.000334221	0.543098	2.32517e-07	6.10947	9.99625e-10	0.000150386	-/+	rs3110426	C	T	G2_G1	OXR1	3	188665275	188665552	-
cg12527440	ENSG00000164830	-0.472786	0.000906909	0.498544	2.92771e-06	5.5602	2.69463e-08	0.000867551	-/+	rs3110426	C	T	G2_G1	OXR1	19	13905810	13906649	-
cg13713283	ENSG00000164830	0.521312	0.000203295	-0.278895	0.0128118	-4.531	5.87048e-06	0.03271	+/-	rs3110426	C	T	G2_G1	OXR1	7	131240513	131241847	-
cg14274896	ENSG00000164830	-0.317621	0.0314788	0.471112	1.17623e-05	4.40457	1.05992e-05	0.0462195	-/+	rs3110426	C	T	G2_G1	OXR1	6	143832389	143832943	-
cg14290576	ENSG00000164830	-0.540569	0.000105246	0.237126	0.035366	4.437	9.12194e-06	0.0434217	-/+	rs3110426	C	T	G2_G1	OXR1	9	94183407	94183994	-
cg14338062	ENSG00000164830	-0.459489	0.0013165	0.372283	0.000728845	4.65212	3.28543e-06	0.0223368	-/+	rs3110426	C	T	G2_G1	OXR1	12	57881750	57882035	-
cg14420953	ENSG00000164830	-0.39023	0.00733925	0.432604	6.84498e-05	4.58626	4.51258e-06	0.0282868	-/+	rs3110426	C	T	G2_G1	OXR1	6	36561907	36562412	-
cg15197202	ENSG00000164830	-0.460708	0.00127308	0.454791	2.54647e-05	5.18245	2.18993e-07	0.00346798	-/+	rs3110426	C	T	G2_G1	OXR1	19	10491019	10491720	-
cg15241074	ENSG00000164830	-0.477587	0.000789792	0.340198	0.00215782	4.58103	4.62689e-06	0.0284114	-/+	rs3110426	C	T	G2_G1	OXR1	2	12856625	12859019	-
cg16429725	ENSG00000164830	-0.482243	0.000689332	0.485312	5.81224e-06	5.53292	3.14943e-08	0.000867551	-/+	rs3110426	C	T	G2_G1	OXR1	16	57794707	57795059	-
cg17246606	ENSG00000164830	-0.486439	0.000608778	0.387534	0.000417881	4.92748	8.32983e-07	0.00895115	-/+	rs3110426	C	T	G2_G1	OXR1	1	16269900	16270259	-
cg17417693	ENSG00000164830	-0.407967	0.00488663	0.443407	4.2658e-05	4.76688	1.87102e-06	0.0170595	-/+	rs3110426	C	T	G2_G1	OXR1	2	29337983	29338909	-
cg17893669	ENSG00000164830	-0.467273	0.00106037	0.499771	2.74327e-06	5.53169	3.17166e-08	0.000867551	-/+	rs3110426	C	T	G2_G1	OXR1	19	18771078	18771340	-
cg18049474	ENSG00000164830	-0.304898	0.0393651	0.517518	1.04015e-06	4.65275	3.27542e-06	0.0223368	-/+	rs3110426	C	T	G2_G1	OXR1	13	114764353	114764622	-
cg18518074	ENSG00000164830	-0.345583	0.0186557	0.526589	6.20121e-07	4.95657	7.17477e-07	0.00895115	-/+	rs3110426	C	T	G2_G1	OXR1	11	64645429	64646566	-
cg18590565	ENSG00000164830	-0.328094	0.026013	0.538617	3.05019e-07	4.94119	7.76475e-07	0.00895115	-/+	rs3110426	C	T	G2_G1	OXR1	1	3540767	3542241	-
cg19050555	ENSG00000164830	-0.392463	0.00698113	0.586579	1.3425e-08	5.69711	1.21858e-08	0.000523791	-/+	rs3110426	C	T	G2_G1	OXR1	12	49658246	49659175	-
cg20116907	ENSG00000164830	-0.363678	0.0129759	0.449846	3.19339e-05	4.53625	5.7262e-06	0.0325081	-/+	rs3110426	C	T	G2_G1	OXR1	3	188665275	188665552	-
cg20519581	ENSG00000164830	-0.494454	0.000478018	0.333014	0.00271034	4.65431	3.25067e-06	0.0223368	-/+	rs3110426	C	T	G2_G1	OXR1	20	48960164	48960373	-
cg20782252	ENSG00000164830	-0.393245	0.00685936	0.42479	9.5425e-05	4.55475	5.24471e-06	0.0303472	-/+	rs3110426	C	T	G2_G1	OXR1	7	2154677	2155252	-
cg21044572	ENSG00000164830	-0.441572	0.00212591	0.356866	0.00124512	4.44112	8.94921e-06	0.0434217	-/+	rs3110426	C	T	G2_G1	OXR1	2	219762987	219763537	-
cg21981144	ENSG00000164830	-0.417914	0.00385276	0.499955	2.71657e-06	5.21114	1.87688e-07	0.00332191	-/+	rs3110426	C	T	G2_G1	OXR1	19	45251975	45252330	-
cg22137471	ENSG00000164830	-0.371941	0.0109202	0.422148	0.000106577	4.40708	1.04772e-05	0.0462195	-/+	rs3110426	C	T	G2_G1	OXR1	2	46769471	46769676	-
cg22904406	ENSG00000164830	-0.436849	0.00240193	0.441878	4.56552e-05	4.94117	7.76561e-07	0.00895115	-/+	rs3110426	C	T	G2_G1	OXR1	6	33288733	33289008	-
cg24354612	ENSG00000164830	-0.393761	0.00677998	0.518159	1.00331e-06	5.18837	2.12145e-07	0.00346798	-/+	rs3110426	C	T	G2_G1	OXR1	19	10380287	10381965	-
cg24498636	ENSG00000164830	-0.347167	0.0180865	0.485378	5.79305e-06	4.67559	2.93107e-06	0.0223368	-/+	rs3110426	C	T	G2_G1	OXR1	6	33288733	33289008	-
cg24757533	ENSG00000164830	-0.404893	0.00525176	0.569971	4.18936e-08	5.64378	1.66357e-08	0.000625679	-/+	rs3110426	C	T	G2_G1	OXR1	17	74496992	74497632	-
cg25406518	ENSG00000164830	-0.424702	0.00326245	0.590141	1.04295e-08	5.92849	3.05725e-09	0.00022997	-/+	rs3110426	C	T	G2_G1	OXR1	11	61100073	61100972	-
cg25738116	ENSG00000164830	-0.470108	0.000978796	0.331421	0.00284886	4.47865	7.51179e-06	0.0376697	-/+	rs3110426	C	T	G2_G1	OXR1	3	156533839	156535131	-
cg26028440	ENSG00000164830	-0.391872	0.00707448	0.416359	0.000135342	4.49257	7.03687e-06	0.0360627	-/+	rs3110426	C	T	G2_G1	OXR1	1	27986305	27986808	-
cg26473110	ENSG00000164830	-0.405874	0.00513278	0.48859	4.91731e-06	5.05633	4.27409e-07	0.00643004	-/+	rs3110426	C	T	G2_G1	OXR1	11	46387905	46388535	-
cg26500914	ENSG00000164830	-0.419218	0.00373265	0.432989	6.73251e-05	4.77043	1.83833e-06	0.0170595	-/+	rs3110426	C	T	G2_G1	OXR1	6	33288733	33289008	-
cg26578274	ENSG00000164830	-0.449905	0.00170666	0.337461	0.00235508	4.37999	1.18686e-05	0.0495986	-/+	rs3110426	C	T	G2_G1	OXR1	15	78832664	78833295	-
cg26826183	ENSG00000164830	-0.393467	0.00682519	0.495094	3.51059e-06	5.02391	5.06305e-07	0.00725426	-/+	rs3110426	C	T	G2_G1	OXR1	19	10230162	10230682	-
cg26846864	ENSG00000164830	-0.438674	0.00229176	0.419046	0.0001212	4.80612	1.5389e-06	0.0149366	-/+	rs3110426	C	T	G2_G1	OXR1	16	3304351	3304696	-
cg26960317	ENSG00000164830	-0.48365	0.000661306	0.344633	0.00186951	4.64868	3.34066e-06	0.0223368	-/+	rs3110426	C	T	G2_G1	OXR1	11	6632879	6633787	-
cg27050612	ENSG00000164830	-0.452874	0.00157603	0.336521	0.00242652	4.39397	1.11298e-05	0.0478397	-/+	rs3110426	C	T	G2_G1	OXR1	17	46136649	46136969	-
cg27409802	ENSG00000164830	-0.316506	0.0321127	0.546606	1.87485e-07	4.93276	8.10754e-07	0.00895115	-/+	rs3110426	C	T	G2_G1	OXR1	3	188665275	188665552	-
cg27469726	ENSG00000164830	-0.376853	0.00983579	0.419776	0.000117598	4.42192	9.78296e-06	0.043982	-/+	rs3110426	C	T	G2_G1	OXR1	18	77395323	77395575	-
cg00023288	ENSG00000119408	-0.828794	1.69724e-07	0.0757944	0.542123	5.18368	2.17554e-07	0.0029754	-/0	rs35956754	G	C	G2_G0	NEK6	2	44222741	44223732	-
cg00115984	ENSG00000119408	-0.639556	0.000435098	0.255701	0.0367552	4.19118	2.77505e-05	0.0456904	-/+	rs35956754	G	C	G2_G0	NEK6	9	32550559	32552532	-
cg00156744	ENSG00000119408	-0.750877	9.90024e-06	0.152386	0.2183	4.64208	3.44918e-06	0.014617	-/0	rs35956754	G	C	G2_G0	NEK6	5	171614430	171615939	-
cg00444059	ENSG00000119408	-0.473247	0.0146128	0.49278	2.27291e-05	4.33534	1.45534e-05	0.0301993	-/+	rs35956754	G	C	G2_G0	NEK6	16	31438891	31439682	-
cg00596508	ENSG00000119408	-0.799967	9.36839e-07	-0.0860677	0.488609	4.16368	3.13158e-05	0.0495918	-/0	rs35956754	G	C	G2_G0	NEK6	12	41086522	41087102	-
cg00664135	ENSG00000119408	-0.75005	1.02534e-05	0.151836	0.219984	4.63198	3.6218e-06	0.0147263	-/0	rs35956754	G	C	G2_G0	NEK6	6	135818501	135819160	-
cg00671386	ENSG00000119408	0.800815	8.94496e-07	-0.0434621	0.726922	-4.70717	2.51175e-06	0.0125958	+/0	rs35956754	G	C	G2_G0	NEK6	16	850227	850806	-
cg00762512	ENSG00000119408	-0.821647	2.6659e-07	0.116842	0.346385	5.26196	1.42529e-07	0.00280183	-/0	rs35956754	G	C	G2_G0	NEK6	4	39460087	39460811	-
cg00863913	ENSG00000119408	-0.770496	4.13392e-06	0.0122573	0.921578	4.25238	2.11506e-05	0.0400246	-/0	rs35956754	G	C	G2_G0	NEK6	8	144940233	144940817	-
cg01078824	ENSG00000119408	0.596753	0.00129062	-0.319009	0.00850853	-4.18998	2.78977e-05	0.0456904	+/-	rs35956754	G	C	G2_G0	NEK6	7	27219309	27219750	-
cg01243848	ENSG00000119408	0.709964	4.85454e-05	-0.195214	0.1134	-4.4624	8.10453e-06	0.0221685	+/0	rs35956754	G	C	G2_G0	NEK6	9	94185651	94187296	-
cg01334824	ENSG00000119408	-0.608085	0.000982394	0.362222	0.0025943	4.46428	8.0339e-06	0.0221685	-/+	rs35956754	G	C	G2_G0	NEK6	15	27786718	27787060	-
cg01339255	ENSG00000119408	-0.804684	7.22192e-07	0.0489861	0.693833	4.77471	1.79966e-06	0.0104133	-/0	rs35956754	G	C	G2_G0	NEK6	4	141445099	141445698	-
cg01416241	ENSG00000119408	-0.815558	3.85679e-07	0.0432247	0.728356	4.88113	1.05481e-06	0.00719355	-/0	rs35956754	G	C	G2_G0	NEK6	5	148737346	148737764	-
cg01538778	ENSG00000119408	-0.772118	3.8314e-06	0.197099	0.10989	5.03992	4.65727e-07	0.00437907	-/0	rs35956754	G	C	G2_G0	NEK6	1	93645432	93646471	-
cg01755562	ENSG00000119408	-0.782167	2.35942e-06	-0.0305656	0.806039	4.19706	2.70401e-05	0.0452433	-/0	rs35956754	G	C	G2_G0	NEK6	3	139653430	139655115	-
cg01783322	ENSG00000119408	-0.778525	2.82073e-06	0.187308	0.129066	5.06418	4.10166e-07	0.00437201	-/0	rs35956754	G	C	G2_G0	NEK6	17	49243620	49244647	-
cg01851378	ENSG00000119408	-0.814717	4.05435e-07	0.0055935	0.964168	4.71592	2.40624e-06	0.0123514	-/0	rs35956754	G	C	G2_G0	NEK6	16	51183699	51188763	-
cg01993413	ENSG00000119408	-0.666735	0.000199658	0.223742	0.0687454	4.24675	2.16896e-05	0.0407381	-/0	rs35956754	G	C	G2_G0	NEK6	14	21978945	21979699	-
cg02013957	ENSG00000119408	-0.779478	2.69283e-06	0.0526947	0.671929	4.51144	6.43898e-06	0.0203357	-/0	rs35956754	G	C	G2_G0	NEK6	6	7389634	7390317	-
cg02144954	ENSG00000119408	-0.847995	4.52167e-08	-0.0382915	0.758354	4.97986	6.36294e-07	0.00517436	-/0	rs35956754	G	C	G2_G0	NEK6	17	72442927	72443194	-
cg02146368	ENSG00000119408	-0.719937	3.37924e-05	0.121402	0.327756	4.23476	2.288e-05	0.0417227	-/0	rs35956754	G	C	G2_G0	NEK6	2	145281736	145282269	-
cg02320003	ENSG00000119408	-0.816214	3.70871e-07	0.0753104	0.544712	5.02166	5.12276e-07	0.00467079	-/0	rs35956754	G	C	G2_G0	NEK6	5	60139359	60140155	-
cg02459859	ENSG00000119408	0.820611	2.84159e-07	-0.106531	0.390874	-5.20593	1.93031e-07	0.00280183	+/0	rs35956754	G	C	G2_G0	NEK6	16	787070	787327	-
cg02505199	ENSG00000119408	0.530895	0.00526346	-0.405021	0.000674371	-4.19985	2.67095e-05	0.0451488	+/-	rs35956754	G	C	G2_G0	NEK6	2	24582620	24583611	-
cg02575712	ENSG00000119408	-0.830306	1.53857e-07	-0.0283198	0.820042	4.77473	1.79948e-06	0.0104133	-/0	rs35956754	G	C	G2_G0	NEK6	5	178957433	178957900	-
cg02663823	ENSG00000119408	0.792264	1.41241e-06	-0.0416117	0.738122	-4.60332	4.15809e-06	0.0160399	+/0	rs35956754	G	C	G2_G0	NEK6	9	140149205	140150502	-
cg02963188	ENSG00000119408	-0.824132	2.28377e-07	0.284831	0.0194816	6.01573	1.79076e-09	0.000179604	-/+	rs35956754	G	C	G2_G0	NEK6	1	47779707	47780211	-
cg02965351	ENSG00000119408	0.677619	0.000142934	-0.259964	0.0336259	-4.48669	7.23366e-06	0.0213382	+/-	rs35956754	G	C	G2_G0	NEK6	19	50826780	50827028	-
cg03169527	ENSG00000119408	-0.727801	2.51221e-05	0.142586	0.249713	4.39139	1.12626e-05	0.0256723	-/0	rs35956754	G	C	G2_G0	NEK6	3	11887799	11888538	-
cg03202557	ENSG00000119408	-0.75254	9.22218e-06	0.0786271	0.527087	4.35017	1.36034e-05	0.0294464	-/0	rs35956754	G	C	G2_G0	NEK6	6	29617765	29617974	-
cg03361810	ENSG00000119408	-0.776632	3.09103e-06	0.0372714	0.764603	4.4182	9.95262e-06	0.0237666	-/0	rs35956754	G	C	G2_G0	NEK6	8	42009723	42011098	-
cg03538470	ENSG00000119408	-0.509013	0.00791523	0.442543	0.00017698	4.26465	2.00219e-05	0.0393647	-/+	rs35956754	G	C	G2_G0	NEK6	11	73498947	73499265	-
cg03640506	ENSG00000119408	0.825253	2.12815e-07	-0.0917108	0.460444	-5.20352	1.95551e-07	0.00280183	+/0	rs35956754	G	C	G2_G0	NEK6	2	9533572	9533807	-
cg03675886	ENSG00000119408	-0.819538	3.03439e-07	0.0208705	0.86687	4.83844	1.30861e-06	0.00810511	-/0	rs35956754	G	C	G2_G0	NEK6	1	101360588	101360832	-
cg03678609	ENSG00000119408	-0.768113	4.6169e-06	0.0853129	0.492443	4.52973	5.90586e-06	0.0195273	-/0	rs35956754	G	C	G2_G0	NEK6	3	148803904	148804557	-
cg03763518	ENSG00000119408	-0.841033	7.45155e-08	-0.135267	0.2751	4.47775	7.54356e-06	0.0218245	-/0	rs35956754	G	C	G2_G0	NEK6	1	150241047	150241654	-
cg03872433	ENSG00000119408	-0.771096	4.01949e-06	0.0824949	0.506898	4.54815	5.41185e-06	0.0184731	-/0	rs35956754	G	C	G2_G0	NEK6	12	113659038	113659657	-
cg03967521	ENSG00000119408	-0.731922	2.14198e-05	0.101817	0.412296	4.25741	2.06808e-05	0.0393832	-/0	rs35956754	G	C	G2_G0	NEK6	5	123987398	123987748	-
cg04207632	ENSG00000119408	0.660098	0.000243206	-0.23777	0.0526858	-4.25894	2.05403e-05	0.0393647	+/0	rs35956754	G	C	G2_G0	NEK6	4	6988305	6989373	-
cg04335343	ENSG00000119408	0.640919	0.000419166	-0.342488	0.00455434	-4.59312	4.3667e-06	0.0161372	+/-	rs35956754	G	C	G2_G0	NEK6	6	29595298	29595795	-
cg04498349	ENSG00000119408	-0.721275	3.21519e-05	0.160102	0.195597	4.40863	1.04025e-05	0.0242631	-/0	rs35956754	G	C	G2_G0	NEK6	16	10273943	10277424	-
cg04590184	ENSG00000119408	-0.746485	1.19088e-05	0.117257	0.344662	4.45379	8.43687e-06	0.0228696	-/0	rs35956754	G	C	G2_G0	NEK6	17	29298046	29298606	-
cg04873961	ENSG00000119408	-0.77971	2.66255e-06	0.0151169	0.903362	4.3591	1.30599e-05	0.0284749	-/0	rs35956754	G	C	G2_G0	NEK6	2	70417746	70418310	-
cg05037068	ENSG00000119408	-0.660215	0.000242375	0.289983	0.017297	4.4907	7.09891e-06	0.0211766	-/+	rs35956754	G	C	G2_G0	NEK6	17	79450924	79451657	-
cg05062560	ENSG00000119408	0.648834	0.000336333	-0.296233	0.0149313	-4.43692	9.12535e-06	0.0233841	+/-	rs35956754	G	C	G2_G0	NEK6	2	114513712	114514621	-
cg05173789	ENSG00000119408	-0.848579	4.33146e-08	0.095659	0.441279	5.54069	3.01287e-08	0.00151088	-/0	rs35956754	G	C	G2_G0	NEK6	12	120638588	120639116	-
cg05332525	ENSG00000119408	-0.768791	4.47455e-06	0.0475817	0.702194	4.38063	1.18334e-05	0.0265709	-/0	rs35956754	G	C	G2_G0	NEK6	7	65338006	65338212	-
cg05363257	ENSG00000119408	0.837362	9.60606e-08	0.1159	0.350313	-4.50762	6.55588e-06	0.0203357	+/0	rs35956754	G	C	G2_G0	NEK6	4	866098	866344	-
cg05375277	ENSG00000119408	0.655379	0.000279039	-0.282717	0.020444	-4.42308	9.7304e-06	0.0236107	+/-	rs35956754	G	C	G2_G0	NEK6	11	57281671	57283305	-
cg05497689	ENSG00000119408	0.736593	1.78168e-05	-0.113332	0.361164	-4.34702	1.38001e-05	0.0295235	+/0	rs35956754	G	C	G2_G0	NEK6	5	912494	912861	-
cg05596135	ENSG00000119408	-0.758207	7.2121e-06	0.181837	0.140833	4.83673	1.31994e-06	0.00810511	-/0	rs35956754	G	C	G2_G0	NEK6	16	72127129	72127341	-
cg05937194	ENSG00000119408	-0.767404	4.77017e-06	0.100946	0.416326	4.58749	4.48599e-06	0.0161372	-/0	rs35956754	G	C	G2_G0	NEK6	3	142607195	142608229	-
cg05975410	ENSG00000119408	-0.6503	0.000322681	0.259101	0.0342407	4.28183	1.85363e-05	0.0369357	-/+	rs35956754	G	C	G2_G0	NEK6	5	43017968	43018668	-
cg06000825	ENSG00000119408	-0.681543	0.000126277	0.2616	0.0324854	4.52391	6.07068e-06	0.0196406	-/+	rs35956754	G	C	G2_G0	NEK6	5	100236567	100236955	-
cg06488988	ENSG00000119408	-0.803381	7.76578e-07	-0.09311	0.453601	4.17378	2.9959e-05	0.0479479	-/0	rs35956754	G	C	G2_G0	NEK6	11	96122536	96123587	-
cg06666486	ENSG00000119408	-0.643413	0.000391329	0.256088	0.0364619	4.21985	2.44469e-05	0.0436329	-/+	rs35956754	G	C	G2_G0	NEK6	7	6098449	6098982	-
cg07273125	ENSG00000119408	-0.807516	6.15694e-07	0.0100449	0.9357	4.64763	3.35776e-06	0.014617	-/0	rs35956754	G	C	G2_G0	NEK6	16	68298012	68298979	-
cg07427475	ENSG00000119408	-0.759661	6.76383e-06	0.119844	0.334049	4.58981	4.4365e-06	0.0161372	-/0	rs35956754	G	C	G2_G0	NEK6	8	145008908	145009407	-
cg07641548	ENSG00000119408	-0.742321	1.41405e-05	0.190708	0.122139	4.72499	2.30123e-06	0.0123514	-/0	rs35956754	G	C	G2_G0	NEK6	6	109169468	109170103	-
cg07810204	ENSG00000119408	-0.662876	0.00022406	0.216013	0.079147	4.18489	2.85299e-05	0.045905	-/0	rs35956754	G	C	G2_G0	NEK6	1	1167001	1168985	-
cg07928289	ENSG00000119408	-0.81144	4.91409e-07	-0.107979	0.384432	4.20724	2.58511e-05	0.0447024	-/0	rs35956754	G	C	G2_G0	NEK6	15	42782959	42783377	-
cg08057159	ENSG00000119408	-0.782275	2.34689e-06	0.0796741	0.521583	4.65239	3.2811e-06	0.014617	-/0	rs35956754	G	C	G2_G0	NEK6	1	145507588	145507931	-
cg08128789	ENSG00000119408	-0.806451	6.53966e-07	0.0293695	0.81349	4.71459	2.42197e-06	0.0123514	-/0	rs35956754	G	C	G2_G0	NEK6	1	89989810	89990986	-
cg08158675	ENSG00000119408	-0.740815	1.50351e-05	0.176523	0.153016	4.65084	3.30581e-06	0.014617	-/0	rs35956754	G	C	G2_G0	NEK6	1	233121927	233122136	-
cg08217163	ENSG00000119408	-0.75816	7.22697e-06	0.283365	0.0201449	5.27828	1.30406e-07	0.00280183	-/+	rs35956754	G	C	G2_G0	NEK6	2	66808568	66809404	-
cg08297393	ENSG00000119408	0.664122	0.000215909	-0.272014	0.0259608	-4.43907	9.03475e-06	0.0233841	+/-	rs35956754	G	C	G2_G0	NEK6	2	100937779	100939059	-
cg08483425	ENSG00000119408	-0.733499	2.01367e-05	0.159137	0.19834	4.51135	6.44161e-06	0.0203357	-/0	rs35956754	G	C	G2_G0	NEK6	15	40330991	40331563	-
cg08515713	ENSG00000119408	-0.820747	2.81785e-07	0.106861	0.389404	5.20902	1.89843e-07	0.00280183	-/0	rs35956754	G	C	G2_G0	NEK6	11	64036875	64037974	-
cg09103600	ENSG00000119408	0.818933	3.14813e-07	-0.0589951	0.635342	-4.98797	6.10167e-07	0.00509972	+/0	rs35956754	G	C	G2_G0	NEK6	7	100732088	100732424	-
cg09383277	ENSG00000119408	0.691069	9.27456e-05	-0.198797	0.1068	-4.32509	1.5247e-05	0.0314219	+/0	rs35956754	G	C	G2_G0	NEK6	5	177614102	177614460	-
cg09445448	ENSG00000119408	-0.683199	0.000119778	0.237034	0.053444	4.4289	9.47127e-06	0.0234325	-/0	rs35956754	G	C	G2_G0	NEK6	9	134151853	134153015	-
cg09704885	ENSG00000119408	0.754586	8.44505e-06	-0.142463	0.250125	-4.63557	3.55955e-06	0.0147263	+/0	rs35956754	G	C	G2_G0	NEK6	8	57123572	57124997	-
cg09756115	ENSG00000119408	0.685708	0.000110491	-0.196338	0.111296	-4.27265	1.93164e-05	0.0382369	+/0	rs35956754	G	C	G2_G0	NEK6	1	875730	878363	-
cg09818081	ENSG00000119408	0.594833	0.00135036	-0.389468	0.0011236	-4.50939	6.50136e-06	0.0203357	+/-	rs35956754	G	C	G2_G0	NEK6	15	34786492	34788138	-
cg10065162	ENSG00000119408	-0.759024	6.9571e-06	0.0851966	0.493036	4.43957	9.01373e-06	0.0233841	-/0	rs35956754	G	C	G2_G0	NEK6	1	27021833	27024101	-
cg10145528	ENSG00000119408	0.735262	1.87839e-05	-0.132529	0.285021	-4.41526	1.0089e-05	0.0238595	+/0	rs35956754	G	C	G2_G0	NEK6	8	102236153	102236949	-
cg10272801	ENSG00000119408	-0.758283	7.18802e-06	0.121688	0.326611	4.58413	4.55876e-06	0.0161372	-/0	rs35956754	G	C	G2_G0	NEK6	16	14013751	14014295	-
cg10318744	ENSG00000119408	-0.682424	0.000122783	0.224841	0.0673598	4.36995	1.24275e-05	0.0276982	-/0	rs35956754	G	C	G2_G0	NEK6	14	69283046	69283605	-
cg10927536	ENSG00000119408	-0.831302	1.44148e-07	-0.00662375	0.957574	4.87723	1.07586e-06	0.00719355	-/0	rs35956754	G	C	G2_G0	NEK6	22	26879458	26879930	-
cg11162385	ENSG00000119408	-0.765244	5.26507e-06	0.101593	0.41333	4.56866	4.90848e-06	0.0171731	-/0	rs35956754	G	C	G2_G0	NEK6	20	25603815	25605187	-
cg11237934	ENSG00000119408	0.784078	2.14553e-06	-0.0825325	0.506704	-4.68341	2.82142e-06	0.0136923	+/0	rs35956754	G	C	G2_G0	NEK6	10	69834413	69835233	-
cg11365449	ENSG00000119408	-0.823709	2.34512e-07	0.137797	0.266136	5.37582	7.62355e-08	0.00224312	-/0	rs35956754	G	C	G2_G0	NEK6	11	66313169	66313822	-
cg11427510	ENSG00000119408	0.62915	0.000575122	-0.324503	0.00738187	-4.42875	9.47825e-06	0.0234325	+/-	rs35956754	G	C	G2_G0	NEK6	3	64671087	64673957	-
cg11495387	ENSG00000119408	-0.645347	0.000370872	0.245982	0.044803	4.18908	2.80085e-05	0.0456904	-/+	rs35956754	G	C	G2_G0	NEK6	6	143999154	143999667	-
cg11607100	ENSG00000119408	-0.804336	7.36372e-07	0.0797564	0.521151	4.89776	9.69376e-07	0.00682358	-/0	rs35956754	G	C	G2_G0	NEK6	8	49231522	49231810	-
cg11653406	ENSG00000119408	-0.716024	3.90239e-05	0.123696	0.318629	4.21111	2.54118e-05	0.0444237	-/0	rs35956754	G	C	G2_G0	NEK6	1	40366595	40368213	-
cg11728497	ENSG00000119408	-0.62458	0.000648053	0.279691	0.0218918	4.19489	2.73002e-05	0.0453824	-/+	rs35956754	G	C	G2_G0	NEK6	12	12869798	12871248	-
cg12023693	ENSG00000119408	-0.741421	1.46691e-05	0.138388	0.26407	4.49551	6.94048e-06	0.0210938	-/0	rs35956754	G	C	G2_G0	NEK6	2	102090370	102091130	-
cg12304441	ENSG00000119408	-0.758858	7.00824e-06	0.2064	0.0937848	4.94804	7.49657e-07	0.0059358	-/0	rs35956754	G	C	G2_G0	NEK6	12	62653865	62654677	-
cg12425989	ENSG00000119408	-0.750458	1.00778e-05	0.0374912	0.763255	4.16069	3.17293e-05	0.0499836	-/0	rs35956754	G	C	G2_G0	NEK6	11	108463598	108464103	-
cg12437254	ENSG00000119408	0.657533	0.000262147	-0.27406	0.0248182	-4.40005	1.08225e-05	0.0248576	+/-	rs35956754	G	C	G2_G0	NEK6	11	14541600	14542225	-
cg12478378	ENSG00000119408	-0.637682	0.000457859	0.267542	0.0286124	4.23045	2.33223e-05	0.0422731	-/+	rs35956754	G	C	G2_G0	NEK6	6	27805843	27806853	-
cg12547063	ENSG00000119408	0.802317	8.23654e-07	-0.209185	0.0893411	-5.41891	5.99629e-08	0.00224312	+/0	rs35956754	G	C	G2_G0	NEK6	19	3880718	3881278	-
cg12835981	ENSG00000119408	-0.741797	1.44459e-05	0.176648	0.15272	4.66035	3.15674e-06	0.014617	-/0	rs35956754	G	C	G2_G0	NEK6	2	30669988	30670720	-
cg12956507	ENSG00000119408	-0.822362	2.55047e-07	0.087602	0.480862	5.14947	2.61219e-07	0.00327487	-/0	rs35956754	G	C	G2_G0	NEK6	3	193854575	193856015	-
cg13758724	ENSG00000119408	0.802788	8.02514e-07	0.0698477	0.574351	-4.26324	2.01486e-05	0.0393647	+/0	rs35956754	G	C	G2_G0	NEK6	22	50713789	50714024	-
cg14043527	ENSG00000119408	-0.383116	0.0533737	0.549899	1.43581e-06	4.2036	2.62707e-05	0.0447038	0/+	rs35956754	G	C	G2_G0	NEK6	11	64645429	64646566	-
cg14567424	ENSG00000119408	0.526195	0.00575853	-0.409852	0.000572564	-4.19684	2.70661e-05	0.0452433	+/-	rs35956754	G	C	G2_G0	NEK6	11	67350928	67351953	-
cg14594459	ENSG00000119408	0.399061	0.0434321	-0.604167	6.19105e-08	-4.61605	3.9111e-06	0.0154841	+/-	rs35956754	G	C	G2_G0	NEK6	8	110374552	110374793	-
cg14700647	ENSG00000119408	-0.719607	3.42084e-05	0.245207	0.0455025	4.75969	1.9389e-06	0.0110073	-/+	rs35956754	G	C	G2_G0	NEK6	10	52499392	52500021	-
cg14928532	ENSG00000119408	-0.775159	3.31709e-06	0.053733	0.665844	4.47083	7.79151e-06	0.0219098	-/0	rs35956754	G	C	G2_G0	NEK6	9	133454629	133455496	-
cg15198736	ENSG00000119408	-0.787927	1.76659e-06	0.162063	0.190108	5.05713	4.25618e-07	0.00437201	-/0	rs35956754	G	C	G2_G0	NEK6	5	32709910	32714450	-
cg15261247	ENSG00000119408	-0.684103	0.000116357	0.244551	0.0461012	4.46871	7.86935e-06	0.0219238	-/+	rs35956754	G	C	G2_G0	NEK6	7	129425486	129425859	-
cg15647515	ENSG00000119408	-0.826632	1.94986e-07	-0.0396751	0.749902	4.67978	2.87182e-06	0.0137157	-/0	rs35956754	G	C	G2_G0	NEK6	7	116962841	116964803	-
cg15660293	ENSG00000119408	-0.74814	1.11126e-05	0.134395	0.278233	4.54084	5.60301e-06	0.0187318	-/0	rs35956754	G	C	G2_G0	NEK6	17	41797861	41798381	-
cg15878588	ENSG00000119408	-0.764716	5.39301e-06	0.260843	0.0330094	5.2424	1.58504e-07	0.00280183	-/+	rs35956754	G	C	G2_G0	NEK6	22	38203588	38204218	-
cg16110940	ENSG00000119408	-0.776487	3.11268e-06	-0.00463815	0.970285	4.24424	2.19339e-05	0.0407381	-/0	rs35956754	G	C	G2_G0	NEK6	22	21399979	21400270	-
cg16242804	ENSG00000119408	-0.853496	2.99355e-08	-0.0264993	0.831435	5.11033	3.21596e-07	0.00387053	-/0	rs35956754	G	C	G2_G0	NEK6	8	124169039	124169449	-
cg16341373	ENSG00000119408	0.653228	0.000296845	-0.301131	0.013277	-4.49041	7.10847e-06	0.0211766	+/-	rs35956754	G	C	G2_G0	NEK6	1	38157295	38158586	-
cg16357866	ENSG00000119408	-0.771063	4.02569e-06	0.103043	0.406659	4.63308	3.60265e-06	0.0147263	-/0	rs35956754	G	C	G2_G0	NEK6	4	25161781	25162290	-
cg16740640	ENSG00000119408	0.799526	9.59566e-07	-0.209176	0.0893549	-5.38686	7.17012e-08	0.00224312	+/0	rs35956754	G	C	G2_G0	NEK6	10	134735972	134736254	-
cg16984553	ENSG00000119408	-0.776279	3.14389e-06	0.0182361	0.883549	4.33618	1.44977e-05	0.0301993	-/0	rs35956754	G	C	G2_G0	NEK6	6	3456061	3457963	-
cg17127702	ENSG00000119408	-0.700388	6.78073e-05	0.162407	0.189156	4.24463	2.1895e-05	0.0407381	-/0	rs35956754	G	C	G2_G0	NEK6	1	226595333	226595939	-
cg17244462	ENSG00000119408	-0.545486	0.00394929	0.4	0.000797359	4.25969	2.04708e-05	0.0393647	-/+	rs35956754	G	C	G2_G0	NEK6	4	114682069	114682886	-
cg17263823	ENSG00000119408	-0.764498	5.44655e-06	0.0713365	0.566199	4.43586	9.17068e-06	0.0233841	-/0	rs35956754	G	C	G2_G0	NEK6	21	33941647	33942264	-
cg17672209	ENSG00000119408	0.695804	7.92155e-05	-0.157799	0.202189	-4.1884	2.80928e-05	0.0456904	+/0	rs35956754	G	C	G2_G0	NEK6	5	133859942	133863428	-
cg17985418	ENSG00000119408	-0.753507	8.84725e-06	0.047005	0.705638	4.22876	2.34985e-05	0.0423374	-/0	rs35956754	G	C	G2_G0	NEK6	17	66031784	66032292	-
cg18018640	ENSG00000119408	-0.788689	1.69914e-06	0.13207	0.28671	4.93929	7.84058e-07	0.00604901	-/0	rs35956754	G	C	G2_G0	NEK6	7	2598550	2599203	-
cg18193247	ENSG00000119408	-0.719041	3.49324e-05	0.140282	0.257527	4.30612	1.66139e-05	0.0335496	-/0	rs35956754	G	C	G2_G0	NEK6	4	147443091	147444062	-
cg18288914	ENSG00000119408	0.718783	3.52662e-05	-0.163536	0.186058	-4.40185	1.07332e-05	0.024842	+/0	rs35956754	G	C	G2_G0	NEK6	1	1600981	1601231	-
cg18555073	ENSG00000119408	-0.733458	2.01694e-05	0.212635	0.0840689	4.73898	2.14801e-06	0.0119686	-/0	rs35956754	G	C	G2_G0	NEK6	15	45003460	45004345	-
cg18712672	ENSG00000119408	-0.782327	2.34081e-06	0.0985235	0.427658	4.7311	2.23305e-06	0.0122162	-/0	rs35956754	G	C	G2_G0	NEK6	15	55488742	55489294	-
cg18720973	ENSG00000119408	-0.621857	0.000695241	0.298358	0.014193	4.26036	2.04096e-05	0.0393647	-/+	rs35956754	G	C	G2_G0	NEK6	19	14168142	14168512	-
cg18848688	ENSG00000119408	-0.831345	1.43737e-07	-0.0508334	0.682889	4.69578	2.65592e-06	0.0131004	-/0	rs35956754	G	C	G2_G0	NEK6	5	38556222	38557563	-
cg18991240	ENSG00000119408	-0.808257	5.90257e-07	-0.0429573	0.729972	4.43828	9.06816e-06	0.0233841	-/0	rs35956754	G	C	G2_G0	NEK6	2	71295160	71296002	-
cg19220754	ENSG00000119408	-0.765286	5.25517e-06	0.206287	0.0939699	5.01062	5.42559e-07	0.00480141	-/0	rs35956754	G	C	G2_G0	NEK6	5	72112157	72113106	-
cg19373954	ENSG00000119408	-0.695648	7.96327e-05	0.170413	0.167973	4.24048	2.23047e-05	0.0410052	-/0	rs35956754	G	C	G2_G0	NEK6	6	30523775	30525189	-
cg19404692	ENSG00000119408	0.797154	1.09055e-06	-0.182753	0.138808	-5.24692	1.54666e-07	0.00280183	+/0	rs35956754	G	C	G2_G0	NEK6	2	129659681	129659947	-
cg19474725	ENSG00000119408	0.593963	0.00137821	-0.452779	0.000119503	-4.82066	1.43086e-06	0.0086105	+/-	rs35956754	G	C	G2_G0	NEK6	14	102394772	102395123	-
cg19695335	ENSG00000119408	-0.800655	9.02345e-07	0.201515	0.101996	5.36685	8.01217e-08	0.00224312	-/0	rs35956754	G	C	G2_G0	NEK6	20	25603815	25605187	-
cg19696333	ENSG00000119408	-0.639905	0.000430968	0.261525	0.032537	4.21929	2.45076e-05	0.0436329	-/+	rs35956754	G	C	G2_G0	NEK6	10	124767758	124768897	-
cg19738812	ENSG00000119408	-0.807567	6.13903e-07	0.133249	0.282391	5.15829	2.49218e-07	0.00326025	-/0	rs35956754	G	C	G2_G0	NEK6	7	99102154	99102968	-
cg20289346	ENSG00000119408	-0.810639	5.14757e-07	-0.0526495	0.672195	4.42674	9.56672e-06	0.0234325	-/0	rs35956754	G	C	G2_G0	NEK6	17	37307498	37307775	-
cg20367223	ENSG00000119408	-0.754553	8.45735e-06	0.144161	0.244469	4.64238	3.44426e-06	0.014617	-/0	rs35956754	G	C	G2_G0	NEK6	8	64080674	64081766	-
cg20444381	ENSG00000119408	-0.769563	4.31733e-06	-0.00671503	0.95699	4.16492	3.11465e-05	0.0495847	-/0	rs35956754	G	C	G2_G0	NEK6	8	109455600	109456263	-
cg20535044	ENSG00000119408	-0.809302	5.55993e-07	0.167958	0.174274	5.32499	1.00959e-07	0.00253142	-/0	rs35956754	G	C	G2_G0	NEK6	4	175204565	175205395	-
cg20713816	ENSG00000119408	-0.759249	6.8883e-06	0.0274404	0.825541	4.20336	2.62977e-05	0.0447038	-/0	rs35956754	G	C	G2_G0	NEK6	5	89705736	89705942	-
cg21413108	ENSG00000119408	-0.763523	5.69194e-06	0.190869	0.121817	4.92715	8.34375e-07	0.00627628	-/0	rs35956754	G	C	G2_G0	NEK6	3	122233408	122233944	-
cg21482837	ENSG00000119408	-0.719471	3.43809e-05	0.147839	0.232511	4.34154	1.41489e-05	0.0298624	-/0	rs35956754	G	C	G2_G0	NEK6	2	85581618	85581963	-
cg21521454	ENSG00000119408	-0.803156	7.86299e-07	0.122091	0.324997	5.06	4.1925e-07	0.00437201	-/0	rs35956754	G	C	G2_G0	NEK6	19	48972225	48973157	-
cg21645936	ENSG00000119408	-0.711587	4.58119e-05	0.19514	0.11354	4.47558	7.62034e-06	0.0218366	-/0	rs35956754	G	C	G2_G0	NEK6	4	54957979	54958542	-
cg21979724	ENSG00000119408	0.54259	0.00418521	-0.420958	0.000389355	-4.34646	1.38352e-05	0.0295235	+/-	rs35956754	G	C	G2_G0	NEK6	12	47473177	47474120	-
cg22005150	ENSG00000119408	-0.839423	8.33614e-08	0.256633	0.0360511	6.0948	1.09576e-09	0.000164849	-/+	rs35956754	G	C	G2_G0	NEK6	19	14682657	14682994	-
cg22083602	ENSG00000119408	0.805604	6.85914e-07	-0.00815533	0.947777	-4.61735	3.88666e-06	0.0154841	+/0	rs35956754	G	C	G2_G0	NEK6	19	35512589	35512809	-
cg22148138	ENSG00000119408	-0.803499	7.71494e-07	0.0818249	0.510367	4.89658	9.75169e-07	0.00682358	-/0	rs35956754	G	C	G2_G0	NEK6	19	50173380	50173753	-
cg22389730	ENSG00000119408	-0.737998	1.68441e-05	0.113512	0.360397	4.36043	1.29807e-05	0.0284749	-/0	rs35956754	G	C	G2_G0	NEK6	1	161695637	161697298	-
cg22480016	ENSG00000119408	-0.737339	1.72943e-05	0.119985	0.333476	4.38148	1.17876e-05	0.0265709	-/0	rs35956754	G	C	G2_G0	NEK6	15	52970730	52971886	-
cg22841338	ENSG00000119408	-0.707567	5.28449e-05	0.197131	0.10983	4.4508	8.55521e-06	0.0229833	-/0	rs35956754	G	C	G2_G0	NEK6	6	29720381	29721101	-
cg22862746	ENSG00000119408	-0.732348	2.10661e-05	0.25682	0.0359115	4.9215	8.5883e-07	0.00630266	-/+	rs35956754	G	C	G2_G0	NEK6	8	53477544	53478627	-
cg22979422	ENSG00000119408	-0.648443	0.000340067	0.329243	0.00651722	4.58467	4.54709e-06	0.0161372	-/+	rs35956754	G	C	G2_G0	NEK6	12	56693680	56694345	-
cg23048334	ENSG00000119408	-0.6968	7.66032e-05	0.239425	0.0510121	4.54613	5.46422e-06	0.0184731	-/0	rs35956754	G	C	G2_G0	NEK6	4	99849305	99850552	-
cg23052793	ENSG00000119408	0.731751	2.15629e-05	-0.128607	0.299642	-4.36759	1.25628e-05	0.0277937	+/0	rs35956754	G	C	G2_G0	NEK6	1	84543146	84544261	-
cg23105183	ENSG00000119408	-0.661381	0.000234194	0.284224	0.019754	4.4734	7.69855e-06	0.0218526	-/+	rs35956754	G	C	G2_G0	NEK6	15	85777124	85778138	-
cg23250439	ENSG00000119408	0.678418	0.000139391	-0.242007	0.0484878	-4.41395	1.01501e-05	0.0238595	+/-	rs35956754	G	C	G2_G0	NEK6	1	24018355	24018567	-
cg23381028	ENSG00000119408	-0.806055	6.68721e-07	-0.0395181	0.75086	4.42646	9.57906e-06	0.0234325	-/0	rs35956754	G	C	G2_G0	NEK6	6	164092861	164093113	-
cg23404562	ENSG00000119408	-0.855882	2.48995e-08	-0.0975044	0.432476	4.85344	1.21337e-06	0.00793661	-/0	rs35956754	G	C	G2_G0	NEK6	10	115614373	115615056	-
cg23502778	ENSG00000119408	-0.69733	7.52417e-05	0.262765	0.0316934	4.65285	3.2738e-06	0.014617	-/+	rs35956754	G	C	G2_G0	NEK6	14	27066313	27066578	-
cg23602092	ENSG00000119408	-0.841475	7.22408e-08	-0.00971479	0.937809	5.00383	5.62018e-07	0.0048315	-/0	rs35956754	G	C	G2_G0	NEK6	10	70320130	70320822	-
cg23693569	ENSG00000119408	0.816373	3.67371e-07	-0.0862246	0.487814	-5.0688	4.00331e-07	0.00437201	+/0	rs35956754	G	C	G2_G0	NEK6	10	134722046	134722292	-
cg23749163	ENSG00000119408	-0.770866	4.06293e-06	0.203017	0.0994132	5.05257	4.35915e-07	0.00437201	-/0	rs35956754	G	C	G2_G0	NEK6	14	77563965	77564697	-
cg24554319	ENSG00000119408	-0.835577	1.08437e-07	0.0693786	0.576931	5.2479	1.53839e-07	0.00280183	-/0	rs35956754	G	C	G2_G0	NEK6	1	201083458	201084567	-
cg24738475	ENSG00000119408	-0.708516	5.11027e-05	0.159791	0.196479	4.29996	1.70828e-05	0.0342663	-/0	rs35956754	G	C	G2_G0	NEK6	1	89149594	89150658	-
cg25103172	ENSG00000119408	-0.732193	2.11942e-05	0.183969	0.136154	4.60499	4.12483e-06	0.0160399	-/0	rs35956754	G	C	G2_G0	NEK6	2	95824802	95825721	-
cg25248628	ENSG00000119408	-0.794498	1.25614e-06	-0.00923289	0.940888	4.41887	9.92194e-06	0.0237666	-/0	rs35956754	G	C	G2_G0	NEK6	10	22518026	22518334	-
cg25288420	ENSG00000119408	-0.748832	1.07944e-05	0.0787441	0.52647	4.3157	1.59096e-05	0.0325643	-/0	rs35956754	G	C	G2_G0	NEK6	1	78511577	78512161	-
cg25300318	ENSG00000119408	0.657434	0.000262904	-0.295989	0.015018	-4.49752	6.87521e-06	0.0210938	+/-	rs35956754	G	C	G2_G0	NEK6	2	200524001	200524204	-
cg25395413	ENSG00000119408	-0.778889	2.77126e-06	0.133278	0.282283	4.83982	1.29959e-06	0.00810511	-/0	rs35956754	G	C	G2_G0	NEK6	12	45269830	45270835	-
cg25463863	ENSG00000119408	0.772875	3.69714e-06	-0.101853	0.412129	-4.64657	3.37493e-06	0.014617	+/0	rs35956754	G	C	G2_G0	NEK6	3	140949911	140950963	-
cg25477163	ENSG00000119408	0.787353	1.81905e-06	-0.278378	0.0225465	-5.55445	2.78489e-08	0.00151088	+/-	rs35956754	G	C	G2_G0	NEK6	19	58144339	58144999	-
cg25581063	ENSG00000119408	-0.756416	7.8002e-06	0.042986	0.729798	4.24002	2.23503e-05	0.0410052	-/0	rs35956754	G	C	G2_G0	NEK6	3	93781648	93782108	-
cg25631249	ENSG00000119408	-0.750291	1.01495e-05	0.247723	0.0432632	5.04544	4.52481e-07	0.00437907	-/+	rs35956754	G	C	G2_G0	NEK6	15	44092737	44093140	-
cg25716814	ENSG00000119408	0.748746	1.08336e-05	-0.106667	0.390269	-4.43076	9.39033e-06	0.0234325	+/0	rs35956754	G	C	G2_G0	NEK6	19	13124959	13125259	-
cg25863503	ENSG00000119408	-0.633792	0.000508446	0.263803	0.0310014	4.18705	2.82608e-05	0.0457163	-/+	rs35956754	G	C	G2_G0	NEK6	6	27798990	27799427	-
cg26028595	ENSG00000119408	-0.787784	1.77953e-06	0.0816022	0.511523	4.71943	2.36504e-06	0.0123514	-/0	rs35956754	G	C	G2_G0	NEK6	11	89955742	89956358	-
cg26241806	ENSG00000119408	-0.863376	1.36614e-08	-0.00273183	0.982496	5.36266	8.20057e-08	0.00224312	-/0	rs35956754	G	C	G2_G0	NEK6	10	26727061	26727992	-
cg26249331	ENSG00000119408	-0.7893	1.64672e-06	0.35928	0.00282771	5.94637	2.74157e-09	0.000206224	-/+	rs35956754	G	C	G2_G0	NEK6	2	88990969	88991587	-
cg26372893	ENSG00000119408	-0.761738	6.16687e-06	0.0549157	0.658939	4.34086	1.41925e-05	0.0298624	-/0	rs35956754	G	C	G2_G0	NEK6	1	3559952	3561009	-
cg26413827	ENSG00000119408	-0.850618	3.72215e-08	0.265752	0.0297362	6.29616	3.05109e-10	9.18026e-05	-/+	rs35956754	G	C	G2_G0	NEK6	13	72439362	72440059	-
cg26440261	ENSG00000119408	-0.578731	0.00195231	0.427049	0.000313339	4.59392	4.35003e-06	0.0161372	-/+	rs35956754	G	C	G2_G0	NEK6	7	231272	231539	-
cg26464482	ENSG00000119408	-0.741197	1.48036e-05	0.0702433	0.572179	4.20995	2.55423e-05	0.0444237	-/0	rs35956754	G	C	G2_G0	NEK6	8	95565657	95566011	-
cg26514793	ENSG00000119408	0.69115	9.24983e-05	-0.171957	0.164096	-4.21139	2.53809e-05	0.0444237	+/0	rs35956754	G	C	G2_G0	NEK6	10	73767156	73768379	-
cg26645913	ENSG00000119408	-0.729105	2.38931e-05	0.094968	0.4446	4.20412	2.62105e-05	0.0447038	-/0	rs35956754	G	C	G2_G0	NEK6	15	42840462	42841116	-
cg26772854	ENSG00000119408	-0.721532	3.18456e-05	0.136093	0.272151	4.30986	1.63361e-05	0.0332114	-/0	rs35956754	G	C	G2_G0	NEK6	3	159756632	159756997	-
cg26804128	ENSG00000119408	-0.829114	1.66249e-07	-0.0963414	0.438012	4.478	7.53463e-06	0.0218245	-/0	rs35956754	G	C	G2_G0	NEK6	1	229643713	229644293	-
cg27095074	ENSG00000119408	-0.627586	0.000599231	0.278875	0.0222969	4.21158	2.53587e-05	0.0444237	-/+	rs35956754	G	C	G2_G0	NEK6	19	51924999	51925413	-
cg27107363	ENSG00000119408	0.81001	5.33798e-07	-0.143249	0.247494	-5.22928	1.70167e-07	0.00280183	+/0	rs35956754	G	C	G2_G0	NEK6	2	206949712	206950613	-
cg27114428	ENSG00000119408	-0.772022	3.84873e-06	0.0531787	0.66909	4.43641	9.14723e-06	0.0233841	-/0	rs35956754	G	C	G2_G0	NEK6	6	31670594	31671274	-
cg27299846	ENSG00000119408	-0.574974	0.00212198	0.418107	0.000430419	4.52597	6.01184e-06	0.0196406	-/+	rs35956754	G	C	G2_G0	NEK6	19	18234710	18234912	-
cg27469783	ENSG00000119408	-0.739031	1.61591e-05	0.156144	0.207021	4.54842	5.40501e-06	0.0184731	-/0	rs35956754	G	C	G2_G0	NEK6	19	3801392	3801819	-
ch.19.17835377R	ENSG00000119408	-0.78272	2.29568e-06	0.0623784	0.616041	4.58561	4.52673e-06	0.0161372	-/0	rs35956754	G	C	G2_G0	NEK6	19	17970454	17971123	-
cg00023288	ENSG00000119408	-0.828794	1.69724e-07	-0.0131441	0.906117	4.94988	7.42606e-07	0.00587997	-/0	rs35956754	G	C	G2_G1	NEK6	2	44222741	44223732	-
cg00156744	ENSG00000119408	-0.750877	9.90024e-06	0.140579	0.204933	4.7189	2.37125e-06	0.0116963	-/0	rs35956754	G	C	G2_G1	NEK6	5	171614430	171615939	-
cg00216138	ENSG00000119408	-0.670889	0.000176029	0.297617	0.00628527	4.73066	2.23792e-06	0.0114128	-/+	rs35956754	G	C	G2_G1	NEK6	15	37172473	37173018	-
cg00596508	ENSG00000119408	-0.799967	9.36839e-07	-0.0778312	0.484312	4.31337	1.60785e-05	0.0391876	-/0	rs35956754	G	C	G2_G1	NEK6	12	41086522	41087102	-
cg00664135	ENSG00000119408	-0.75005	1.02534e-05	0.124645	0.261553	4.64234	3.44481e-06	0.0143957	-/0	rs35956754	G	C	G2_G1	NEK6	6	135818501	135819160	-
cg00671386	ENSG00000119408	0.800815	8.94496e-07	0.0669067	0.547854	-4.36976	1.24385e-05	0.0334158	+/0	rs35956754	G	C	G2_G1	NEK6	16	850227	850806	-
cg00762512	ENSG00000119408	-0.821647	2.6659e-07	-0.00920888	0.934149	4.87181	1.10582e-06	0.00756193	-/0	rs35956754	G	C	G2_G1	NEK6	4	39460087	39460811	-
cg00768741	ENSG00000119408	-0.598906	0.00122637	0.317496	0.00344745	4.31239	1.61499e-05	0.0391876	-/+	rs35956754	G	C	G2_G1	NEK6	1	22210992	22211318	-
cg00898026	ENSG00000119408	0.613224	0.000865104	-0.288017	0.00828152	-4.27086	1.94718e-05	0.0447235	+/-	rs35956754	G	C	G2_G1	NEK6	8	43059755	43059973	-
cg01158970	ENSG00000119408	-0.631473	0.000540856	0.301267	0.00564601	4.4581	8.26888e-06	0.0248798	-/+	rs35956754	G	C	G2_G1	NEK6	5	72860959	72861610	-
cg01170099	ENSG00000119408	-0.727412	2.54987e-05	0.155322	0.160882	4.56387	5.02198e-06	0.0175411	-/0	rs35956754	G	C	G2_G1	NEK6	14	81999751	82000434	-
cg01339255	ENSG00000119408	-0.804684	7.22192e-07	-0.0717064	0.519446	4.39537	1.10584e-05	0.0305259	-/0	rs35956754	G	C	G2_G1	NEK6	4	141445099	141445698	-
cg01416241	ENSG00000119408	-0.815558	3.85679e-07	0.0341298	0.759368	4.97702	6.45693e-07	0.00587997	-/0	rs35956754	G	C	G2_G1	NEK6	5	148737346	148737764	-
cg01589760	ENSG00000119408	-0.748301	1.10381e-05	0.121597	0.273486	4.61241	3.98023e-06	0.0159679	-/0	rs35956754	G	C	G2_G1	NEK6	11	534691	537718	-
cg01683570	ENSG00000119408	0.586088	0.00165356	-0.316142	0.00359605	-4.22254	2.41563e-05	0.0495815	+/-	rs35956754	G	C	G2_G1	NEK6	12	132276571	132276783	-
cg01755562	ENSG00000119408	-0.782167	2.35942e-06	0.105528	0.342376	4.88954	1.01071e-06	0.0070723	-/0	rs35956754	G	C	G2_G1	NEK6	3	139653430	139655115	-
cg01770948	ENSG00000119408	-0.665786	0.000205429	0.194375	0.0782691	4.22666	2.37186e-05	0.0495815	-/0	rs35956754	G	C	G2_G1	NEK6	16	649465	650057	-
cg01783322	ENSG00000119408	-0.778525	2.82073e-06	0.0735505	0.508734	4.71391	2.43005e-06	0.011793	-/0	rs35956754	G	C	G2_G1	NEK6	17	49243620	49244647	-
cg01851378	ENSG00000119408	-0.814717	4.05435e-07	0.0679932	0.541358	5.10995	3.22252e-07	0.00490814	-/0	rs35956754	G	C	G2_G1	NEK6	16	51183699	51188763	-
cg02144954	ENSG00000119408	-0.847995	4.52167e-08	-0.0349981	0.753439	5.13091	2.88338e-07	0.00490814	-/0	rs35956754	G	C	G2_G1	NEK6	17	72442927	72443194	-
cg02320003	ENSG00000119408	-0.816214	3.70871e-07	0.0139363	0.900487	4.89992	9.58768e-07	0.00686855	-/0	rs35956754	G	C	G2_G1	NEK6	5	60139359	60140155	-
cg02459859	ENSG00000119408	0.820611	2.84159e-07	-0.103082	0.353742	-5.33452	9.57953e-08	0.0032026	+/0	rs35956754	G	C	G2_G1	NEK6	16	787070	787327	-
cg02575712	ENSG00000119408	-0.830306	1.53857e-07	-0.0386277	0.728811	4.86258	1.15866e-06	0.00774718	-/0	rs35956754	G	C	G2_G1	NEK6	5	178957433	178957900	-
cg02598978	ENSG00000119408	-0.770589	4.11598e-06	0.330105	0.00230594	5.76812	8.01605e-09	0.000482382	-/+	rs35956754	G	C	G2_G1	NEK6	16	20817500	20818514	-
cg02663823	ENSG00000119408	0.792264	1.41241e-06	-0.040937	0.713282	-4.72721	2.27627e-06	0.0114149	+/0	rs35956754	G	C	G2_G1	NEK6	9	140149205	140150502	-
cg02692952	ENSG00000119408	0.627122	0.000606554	-0.255989	0.0194981	-4.22012	2.44168e-05	0.0496395	+/-	rs35956754	G	C	G2_G1	NEK6	11	36531167	36531915	-
cg02893550	ENSG00000119408	-0.738094	1.67791e-05	0.0630208	0.571392	4.26626	1.98781e-05	0.0452469	-/0	rs35956754	G	C	G2_G1	NEK6	16	89119306	89119664	-
cg02963188	ENSG00000119408	-0.824132	2.28377e-07	-0.111905	0.313834	4.4683	7.88451e-06	0.0242075	-/0	rs35956754	G	C	G2_G1	NEK6	1	47779707	47780211	-
cg03165752	ENSG00000119408	-0.682248	0.000123475	0.221615	0.0440621	4.47453	7.65812e-06	0.0237548	-/+	rs35956754	G	C	G2_G1	NEK6	4	15003059	15006761	-
cg03354898	ENSG00000119408	0.798254	1.02795e-06	-0.0372757	0.737954	-4.78059	1.74785e-06	0.00939109	+/0	rs35956754	G	C	G2_G1	NEK6	7	1950279	1950482	-
cg03361810	ENSG00000119408	-0.776632	3.09103e-06	0.0751973	0.499264	4.70067	2.59304e-06	0.0121907	-/0	rs35956754	G	C	G2_G1	NEK6	8	42009723	42011098	-
cg03640506	ENSG00000119408	0.825253	2.12815e-07	0.144408	0.192744	-4.34342	1.40279e-05	0.0363862	+/0	rs35956754	G	C	G2_G1	NEK6	2	9533572	9533807	-
cg03675886	ENSG00000119408	-0.819538	3.03439e-07	-0.130659	0.239049	4.32802	1.50457e-05	0.0374134	-/0	rs35956754	G	C	G2_G1	NEK6	1	101360588	101360832	-
cg03678609	ENSG00000119408	-0.768113	4.6169e-06	0.142865	0.197591	4.90098	9.53585e-07	0.00686855	-/0	rs35956754	G	C	G2_G1	NEK6	3	148803904	148804557	-
cg03763518	ENSG00000119408	-0.841033	7.45155e-08	0.0491569	0.658984	5.38421	7.27636e-08	0.00273668	-/0	rs35956754	G	C	G2_G1	NEK6	1	150241047	150241654	-
cg04760602	ENSG00000119408	-0.77879	2.78468e-06	0.0407783	0.714345	4.57777	4.69955e-06	0.0174571	-/0	rs35956754	G	C	G2_G1	NEK6	4	54243642	54244397	-
cg04873961	ENSG00000119408	-0.77971	2.66255e-06	0.0878252	0.429809	4.78738	1.6897e-06	0.00924376	-/0	rs35956754	G	C	G2_G1	NEK6	2	70417746	70418310	-
cg05110071	ENSG00000119408	-0.794803	1.23599e-06	-0.0845775	0.447126	4.22474	2.3922e-05	0.0495815	-/0	rs35956754	G	C	G2_G1	NEK6	15	42840462	42841116	-
cg05173789	ENSG00000119408	-0.848579	4.33146e-08	-0.0320503	0.773624	5.15218	2.57475e-07	0.00490814	-/0	rs35956754	G	C	G2_G1	NEK6	12	120638588	120639116	-
cg05280255	ENSG00000119408	0.64595	0.000364689	-0.274162	0.012138	-4.43655	9.14122e-06	0.0261948	+/-	rs35956754	G	C	G2_G1	NEK6	11	74178175	74178801	-
cg05332525	ENSG00000119408	-0.768791	4.47455e-06	0.120156	0.279253	4.8103	1.50701e-06	0.00860432	-/0	rs35956754	G	C	G2_G1	NEK6	7	65338006	65338212	-
cg05363257	ENSG00000119408	0.837362	9.60606e-08	-0.15298	0.167366	-5.7755	7.67236e-09	0.000482382	+/0	rs35956754	G	C	G2_G1	NEK6	4	866098	866344	-
cg05596135	ENSG00000119408	-0.758207	7.2121e-06	0.0948983	0.393448	4.59502	4.32718e-06	0.0166921	-/0	rs35956754	G	C	G2_G1	NEK6	16	72127129	72127341	-
cg05937194	ENSG00000119408	-0.767404	4.77017e-06	0.0338636	0.761189	4.42887	9.47289e-06	0.0266379	-/0	rs35956754	G	C	G2_G1	NEK6	3	142607195	142608229	-
cg05975410	ENSG00000119408	-0.6503	0.000322681	0.233302	0.0337843	4.28364	1.83862e-05	0.0430476	-/+	rs35956754	G	C	G2_G1	NEK6	5	43017968	43018668	-
cg06081030	ENSG00000119408	-0.70361	6.06838e-05	0.26245	0.0165322	4.83163	1.35417e-06	0.00831528	-/+	rs35956754	G	C	G2_G1	NEK6	11	65686287	65687554	-
cg06488988	ENSG00000119408	-0.803381	7.76578e-07	0.109017	0.326564	5.14599	2.66118e-07	0.00490814	-/0	rs35956754	G	C	G2_G1	NEK6	11	96122536	96123587	-
cg06521646	ENSG00000119408	-0.535588	0.00480558	0.407773	0.000130049	4.35713	1.31778e-05	0.0347807	-/+	rs35956754	G	C	G2_G1	NEK6	11	1673834	1674224	-
cg06561366	ENSG00000119408	-0.775486	3.26566e-06	0.172752	0.118349	5.10762	3.26247e-07	0.00490814	-/0	rs35956754	G	C	G2_G1	NEK6	12	56727661	56727996	-
cg07273125	ENSG00000119408	-0.807516	6.15694e-07	0.251942	0.0215793	5.82142	5.83489e-09	0.000482382	-/+	rs35956754	G	C	G2_G1	NEK6	16	68298012	68298979	-
cg07427475	ENSG00000119408	-0.759661	6.76383e-06	0.00681195	0.951264	4.236	2.27538e-05	0.0485551	-/0	rs35956754	G	C	G2_G1	NEK6	8	145008908	145009407	-
cg07572815	ENSG00000119408	0.745861	1.22219e-05	-0.0973886	0.381095	-4.48551	7.27409e-06	0.0230386	+/0	rs35956754	G	C	G2_G1	NEK6	1	228582428	228582894	-
cg07641548	ENSG00000119408	-0.742321	1.41405e-05	0.274013	0.0121867	5.22756	1.71761e-07	0.00430668	-/+	rs35956754	G	C	G2_G1	NEK6	6	109169468	109170103	-
cg07928289	ENSG00000119408	-0.81144	4.91409e-07	-0.0187056	0.866704	4.70218	2.57402e-06	0.0121907	-/0	rs35956754	G	C	G2_G1	NEK6	15	42782959	42783377	-
cg08128789	ENSG00000119408	-0.806451	6.53966e-07	0.0645243	0.562229	4.99333	5.93473e-07	0.00587997	-/0	rs35956754	G	C	G2_G1	NEK6	1	89989810	89990986	-
cg08158675	ENSG00000119408	-0.740815	1.50351e-05	0.147521	0.183225	4.653	3.27137e-06	0.0142653	-/0	rs35956754	G	C	G2_G1	NEK6	1	233121927	233122136	-
cg08515713	ENSG00000119408	-0.820747	2.81785e-07	0.0586322	0.598529	5.14715	2.64471e-07	0.00490814	-/0	rs35956754	G	C	G2_G1	NEK6	11	64036875	64037974	-
cg08813349	ENSG00000119408	-0.706994	5.39215e-05	0.215487	0.0504114	4.64953	3.32694e-06	0.0143004	-/0	rs35956754	G	C	G2_G1	NEK6	13	100631752	100635526	-
cg08865423	ENSG00000119408	-0.725705	2.72136e-05	0.177199	0.109027	4.64369	3.42248e-06	0.0143957	-/0	rs35956754	G	C	G2_G1	NEK6	1	153930546	153931130	-
cg08894790	ENSG00000119408	-0.675243	0.000153929	0.300229	0.00582159	4.77643	1.78433e-06	0.0094189	-/+	rs35956754	G	C	G2_G1	NEK6	4	177240935	177241832	-
cg08977014	ENSG00000119408	0.608458	0.000973434	-0.375929	0.000461198	-4.65677	3.21203e-06	0.0142125	+/-	rs35956754	G	C	G2_G1	NEK6	17	42263945	42264804	-
cg09099476	ENSG00000119408	-0.639005	0.000441683	0.243359	0.026628	4.24701	2.16638e-05	0.0476231	-/+	rs35956754	G	C	G2_G1	NEK6	15	59225272	59226300	-
cg09103600	ENSG00000119408	0.818933	3.14813e-07	0.073241	0.510523	-4.56555	4.98176e-06	0.0175411	+/0	rs35956754	G	C	G2_G1	NEK6	7	100732088	100732424	-
cg09189896	ENSG00000119408	-0.70468	5.84676e-05	0.125532	0.258145	4.23815	2.25369e-05	0.0485551	-/0	rs35956754	G	C	G2_G1	NEK6	2	85765695	85766983	-
cg09284949	ENSG00000119408	-0.794552	1.25256e-06	0.103646	0.351101	5.01983	5.17177e-07	0.00587997	-/0	rs35956754	G	C	G2_G1	NEK6	19	51189824	51190109	-
cg09608716	ENSG00000119408	-0.597725	0.00126126	0.334476	0.00199793	4.38492	1.16028e-05	0.0317374	-/+	rs35956754	G	C	G2_G1	NEK6	16	88453549	88453969	-
cg10065162	ENSG00000119408	-0.759024	6.9571e-06	0.00837438	0.940105	4.23624	2.27293e-05	0.0485551	-/0	rs35956754	G	C	G2_G1	NEK6	1	27021833	27024101	-
cg10107779	ENSG00000119408	0.750059	1.02493e-05	-0.0349656	0.75366	-4.2607	2.03785e-05	0.045419	+/0	rs35956754	G	C	G2_G1	NEK6	1	235490338	235492160	-
cg10296162	ENSG00000119408	-0.807892	6.02665e-07	-0.100851	0.364315	4.31	1.63255e-05	0.0392967	-/0	rs35956754	G	C	G2_G1	NEK6	12	14955991	14956471	-
cg10894697	ENSG00000119408	-0.808841	5.7089e-07	0.0544808	0.624715	4.97978	6.36578e-07	0.00587997	-/0	rs35956754	G	C	G2_G1	NEK6	10	115439007	115440196	-
cg10927536	ENSG00000119408	-0.831302	1.44148e-07	0.119628	0.281389	5.54756	2.89677e-08	0.00145266	-/0	rs35956754	G	C	G2_G1	NEK6	22	26879458	26879930	-
cg11162385	ENSG00000119408	-0.765244	5.26507e-06	0.0452608	0.684522	4.455	8.38921e-06	0.0248988	-/0	rs35956754	G	C	G2_G1	NEK6	20	25603815	25605187	-
cg11365449	ENSG00000119408	-0.823709	2.34512e-07	-0.167751	0.129553	4.22192	2.42235e-05	0.0495815	-/0	rs35956754	G	C	G2_G1	NEK6	11	66313169	66313822	-
cg11607100	ENSG00000119408	-0.804336	7.36372e-07	0.0306576	0.783214	4.82441	1.40418e-06	0.00844993	-/0	rs35956754	G	C	G2_G1	NEK6	8	49231522	49231810	-
cg11929629	ENSG00000119408	-0.707992	5.20576e-05	0.118612	0.285525	4.2364	2.27136e-05	0.0485551	-/0	rs35956754	G	C	G2_G1	NEK6	22	43506500	43507610	-
cg12304441	ENSG00000119408	-0.758858	7.00824e-06	0.0663434	0.551237	4.48001	7.46399e-06	0.0233938	-/0	rs35956754	G	C	G2_G1	NEK6	12	62653865	62654677	-
cg12425989	ENSG00000119408	-0.750458	1.00778e-05	0.163984	0.138511	4.81612	1.46376e-06	0.00860432	-/0	rs35956754	G	C	G2_G1	NEK6	11	108463598	108464103	-
cg12547063	ENSG00000119408	0.802317	8.23654e-07	-0.10688	0.336193	-5.1242	2.98807e-07	0.00490814	+/0	rs35956754	G	C	G2_G1	NEK6	19	3880718	3881278	-
cg12662162	ENSG00000119408	-0.729316	2.36992e-05	0.138894	0.210469	4.51004	6.48151e-06	0.0211977	-/0	rs35956754	G	C	G2_G1	NEK6	6	34664072	34664407	-
cg12800698	ENSG00000119408	0.746616	1.18437e-05	-0.107202	0.33473	-4.53463	5.77042e-06	0.0192915	+/0	rs35956754	G	C	G2_G1	NEK6	13	28491488	28492518	-
cg12835981	ENSG00000119408	-0.741797	1.44459e-05	0.120198	0.279086	4.54462	5.50332e-06	0.0186053	-/0	rs35956754	G	C	G2_G1	NEK6	2	30669988	30670720	-
cg12956507	ENSG00000119408	-0.822362	2.55047e-07	-0.06961	0.531762	4.62536	3.73953e-06	0.015205	-/0	rs35956754	G	C	G2_G1	NEK6	3	193854575	193856015	-
cg13758724	ENSG00000119408	0.802788	8.02514e-07	-0.0731948	0.510791	-4.98624	6.15666e-07	0.00587997	+/0	rs35956754	G	C	G2_G1	NEK6	22	50713789	50714024	-
cg13988587	ENSG00000119408	-0.739832	1.56458e-05	0.244968	0.025612	5.07258	3.92449e-07	0.00543554	-/+	rs35956754	G	C	G2_G1	NEK6	7	129251237	129252441	-
cg14899731	ENSG00000119408	-0.83058	1.51129e-07	-0.100133	0.367755	4.60501	4.12444e-06	0.0162653	-/0	rs35956754	G	C	G2_G1	NEK6	14	50328810	50329046	-
cg15073624	ENSG00000119408	-0.762689	5.90956e-06	0.00591852	0.95765	4.26265	2.02018e-05	0.0453612	-/0	rs35956754	G	C	G2_G1	NEK6	19	48707169	48707461	-
cg15198736	ENSG00000119408	-0.787927	1.76659e-06	-0.0034157	0.975551	4.49086	7.09346e-06	0.0227055	-/0	rs35956754	G	C	G2_G1	NEK6	5	32709910	32714450	-
cg15647515	ENSG00000119408	-0.826632	1.94986e-07	0.0105353	0.92469	5.02094	5.14192e-07	0.00587997	-/0	rs35956754	G	C	G2_G1	NEK6	7	116962841	116964803	-
cg16110940	ENSG00000119408	-0.776487	3.11268e-06	0.0671326	0.5465	4.66487	3.08814e-06	0.0138683	-/0	rs35956754	G	C	G2_G1	NEK6	22	21399979	21400270	-
cg16242804	ENSG00000119408	-0.853496	2.99355e-08	-0.0963913	0.386013	4.95439	7.25581e-07	0.00587997	-/0	rs35956754	G	C	G2_G1	NEK6	8	124169039	124169449	-
cg16357866	ENSG00000119408	-0.771063	4.02569e-06	0.0594509	0.593423	4.57514	4.75896e-06	0.0174622	-/0	rs35956754	G	C	G2_G1	NEK6	4	25161781	25162290	-
cg16366473	ENSG00000119408	0.768629	4.50832e-06	0.0171923	0.8774	-4.22564	2.38266e-05	0.0495815	+/0	rs35956754	G	C	G2_G1	NEK6	3	192125821	192127994	-
cg16740640	ENSG00000119408	0.799526	9.59566e-07	-0.063496	0.568488	-4.90656	9.26875e-07	0.00686855	+/0	rs35956754	G	C	G2_G1	NEK6	10	134735972	134736254	-
cg16984553	ENSG00000119408	-0.776279	3.14389e-06	0.10067	0.36518	4.80543	1.54422e-06	0.00860432	-/0	rs35956754	G	C	G2_G1	NEK6	6	3456061	3457963	-
cg17336455	ENSG00000119408	-0.648383	0.000340641	0.285197	0.00896515	4.50484	6.64217e-06	0.0214896	-/+	rs35956754	G	C	G2_G1	NEK6	2	38829103	38830804	-
cg18018640	ENSG00000119408	-0.788689	1.69914e-06	0.0113521	0.91887	4.56179	5.07195e-06	0.0175411	-/0	rs35956754	G	C	G2_G1	NEK6	7	2598550	2599203	-
cg18182038	ENSG00000119408	-0.813683	4.30973e-07	-0.011048	0.921036	4.76246	1.91249e-06	0.00992138	-/0	rs35956754	G	C	G2_G1	NEK6	1	32859770	32860348	-
cg18277764	ENSG00000119408	-0.692491	8.84835e-05	0.214696	0.051283	4.5259	6.01392e-06	0.0198846	-/0	rs35956754	G	C	G2_G1	NEK6	3	238391	240140	-
cg18720973	ENSG00000119408	-0.621857	0.000695241	0.2699	0.0136026	4.24681	2.16839e-05	0.0476231	-/+	rs35956754	G	C	G2_G1	NEK6	19	14168142	14168512	-
cg18829186	ENSG00000119408	0.58715	0.00161387	-0.410212	0.0001174	-4.68802	2.75866e-06	0.0127699	+/-	rs35956754	G	C	G2_G1	NEK6	14	75642864	75643376	-
cg18848688	ENSG00000119408	-0.831345	1.43737e-07	-0.143508	0.195562	4.42934	9.45202e-06	0.0266379	-/0	rs35956754	G	C	G2_G1	NEK6	5	38556222	38557563	-
cg18921712	ENSG00000119408	0.783201	2.2415e-06	-0.0937298	0.399325	-4.85045	1.23184e-06	0.00805741	+/0	rs35956754	G	C	G2_G1	NEK6	17	43472527	43474343	-
cg18991240	ENSG00000119408	-0.808257	5.90257e-07	0.0556259	0.617443	4.9775	6.44091e-07	0.00587997	-/0	rs35956754	G	C	G2_G1	NEK6	2	71295160	71296002	-
cg19509405	ENSG00000119408	0.725732	2.71865e-05	-0.160312	0.147688	-4.57045	4.86668e-06	0.0175411	+/0	rs35956754	G	C	G2_G1	NEK6	21	15456285	15456856	-
cg19695335	ENSG00000119408	-0.800655	9.02345e-07	0.113141	0.308484	5.13134	2.87683e-07	0.00490814	-/0	rs35956754	G	C	G2_G1	NEK6	20	25603815	25605187	-
cg19738812	ENSG00000119408	-0.807567	6.13903e-07	0.0554553	0.618524	4.96839	6.75126e-07	0.00587997	-/0	rs35956754	G	C	G2_G1	NEK6	7	99102154	99102968	-
cg20187720	ENSG00000119408	-0.753334	8.91329e-06	0.0437479	0.694536	4.3297	1.49309e-05	0.0374134	-/0	rs35956754	G	C	G2_G1	NEK6	8	126444232	126444440	-
cg20289346	ENSG00000119408	-0.810639	5.14757e-07	0.0439681	0.693076	4.95731	7.14743e-07	0.00587997	-/0	rs35956754	G	C	G2_G1	NEK6	17	37307498	37307775	-
cg20444381	ENSG00000119408	-0.769563	4.31733e-06	0.0108474	0.922465	4.35382	1.33783e-05	0.0350029	-/0	rs35956754	G	C	G2_G1	NEK6	8	109455600	109456263	-
cg20535044	ENSG00000119408	-0.809302	5.55993e-07	0.14997	0.17598	5.3936	6.90583e-08	0.00273668	-/0	rs35956754	G	C	G2_G1	NEK6	4	175204565	175205395	-
cg20624830	ENSG00000119408	-0.710287	4.79895e-05	0.110769	0.318804	4.22231	2.41807e-05	0.0495815	-/0	rs35956754	G	C	G2_G1	NEK6	10	22725491	22726764	-
cg20804581	ENSG00000119408	0.709965	4.85432e-05	-0.121346	0.274483	-4.26489	2.00004e-05	0.0452469	+/0	rs35956754	G	C	G2_G1	NEK6	2	197437	198535	-
cg20829683	ENSG00000119408	0.813337	4.39849e-07	-0.00944353	0.932475	-4.84474	1.26778e-06	0.00811608	+/0	rs35956754	G	C	G2_G1	NEK6	7	139416286	139416522	-
cg20902737	ENSG00000119408	-0.696791	7.66258e-05	0.151096	0.172719	4.28279	1.8456e-05	0.0430476	-/0	rs35956754	G	C	G2_G1	NEK6	17	42976710	42977118	-
cg21248989	ENSG00000119408	0.74283	1.38488e-05	-0.0542974	0.625882	-4.27357	1.92365e-05	0.0445228	+/0	rs35956754	G	C	G2_G1	NEK6	9	140815761	140816788	-
cg21521454	ENSG00000119408	-0.803156	7.86299e-07	-0.056362	0.612788	4.44223	8.90297e-06	0.0257574	-/0	rs35956754	G	C	G2_G1	NEK6	19	48972225	48973157	-
cg21608489	ENSG00000119408	-0.746588	1.1858e-05	0.217027	0.0487489	5.01162	5.39751e-07	0.00587997	-/+	rs35956754	G	C	G2_G1	NEK6	19	42637277	42637684	-
cg21645936	ENSG00000119408	-0.711587	4.58119e-05	0.196115	0.075585	4.6031	4.16249e-06	0.0162653	-/0	rs35956754	G	C	G2_G1	NEK6	4	54957979	54958542	-
cg22005150	ENSG00000119408	-0.839423	8.33614e-08	0.0382887	0.7311	5.31503	1.06637e-07	0.00320855	-/0	rs35956754	G	C	G2_G1	NEK6	19	14682657	14682994	-
cg22083602	ENSG00000119408	0.805604	6.85914e-07	0.088859	0.424378	-4.33345	1.4679e-05	0.0374134	+/0	rs35956754	G	C	G2_G1	NEK6	19	35512589	35512809	-
cg22148138	ENSG00000119408	-0.803499	7.71494e-07	0.0287188	0.796618	4.80621	1.53822e-06	0.00860432	-/0	rs35956754	G	C	G2_G1	NEK6	19	50173380	50173753	-
cg22523077	ENSG00000119408	-0.782188	2.357e-06	0.114611	0.302201	4.92863	8.28092e-07	0.00638873	-/0	rs35956754	G	C	G2_G1	NEK6	4	56411993	56413357	-
cg22862746	ENSG00000119408	-0.732348	2.10661e-05	0.118911	0.284303	4.45166	8.5211e-06	0.0248988	-/0	rs35956754	G	C	G2_G1	NEK6	8	53477544	53478627	-
cg23209098	ENSG00000119408	-0.716824	3.78995e-05	0.117129	0.291632	4.30584	1.66353e-05	0.0397247	-/0	rs35956754	G	C	G2_G1	NEK6	14	100149727	100151073	-
cg23404562	ENSG00000119408	-0.855882	2.48995e-08	0.0906203	0.415217	5.78457	7.26989e-09	0.000482382	-/0	rs35956754	G	C	G2_G1	NEK6	10	115614373	115615056	-
cg23502778	ENSG00000119408	-0.69733	7.52417e-05	0.161258	0.145283	4.33125	1.48263e-05	0.0374134	-/0	rs35956754	G	C	G2_G1	NEK6	14	27066313	27066578	-
cg23602092	ENSG00000119408	-0.841475	7.22408e-08	-0.0448496	0.687239	4.99298	5.9455e-07	0.00587997	-/0	rs35956754	G	C	G2_G1	NEK6	10	70320130	70320822	-
cg23693569	ENSG00000119408	0.816373	3.67371e-07	-0.0337034	0.762285	-4.98552	6.17941e-07	0.00587997	+/0	rs35956754	G	C	G2_G1	NEK6	10	134722046	134722292	-
cg23749163	ENSG00000119408	-0.770866	4.06293e-06	0.0584617	0.599595	4.5689	4.90301e-06	0.0175411	-/0	rs35956754	G	C	G2_G1	NEK6	14	77563965	77564697	-
cg24544113	ENSG00000119408	-0.793717	1.30887e-06	-0.0633081	0.569636	4.3027	1.68731e-05	0.0399752	-/0	rs35956754	G	C	G2_G1	NEK6	1	156163672	156164052	-
cg24554319	ENSG00000119408	-0.835577	1.08437e-07	-0.00674492	0.951743	5.07018	3.97434e-07	0.00543554	-/0	rs35956754	G	C	G2_G1	NEK6	1	201083458	201084567	-
cg24854292	ENSG00000119408	-0.778018	2.89096e-06	0.00426864	0.969449	4.41509	1.00968e-05	0.0281295	-/0	rs35956754	G	C	G2_G1	NEK6	7	7222020	7222974	-
cg25463863	ENSG00000119408	0.772875	3.69714e-06	0.0293289	0.792394	-4.21852	2.45908e-05	0.0496577	+/0	rs35956754	G	C	G2_G1	NEK6	3	140949911	140950963	-
cg25475289	ENSG00000119408	-0.734955	1.9014e-05	0.13769	0.214489	4.55622	5.20835e-06	0.0178081	-/0	rs35956754	G	C	G2_G1	NEK6	2	70780049	70781577	-
cg25581063	ENSG00000119408	-0.756416	7.8002e-06	0.184015	0.0958552	4.96168	6.9885e-07	0.00587997	-/0	rs35956754	G	C	G2_G1	NEK6	3	93781648	93782108	-
cg25716814	ENSG00000119408	0.748746	1.08336e-05	-0.0854852	0.442247	-4.46239	8.10519e-06	0.0246336	+/0	rs35956754	G	C	G2_G1	NEK6	19	13124959	13125259	-
cg25760416	ENSG00000119408	-0.675461	0.000152889	0.276483	0.0113995	4.66865	3.03186e-06	0.0138218	-/+	rs35956754	G	C	G2_G1	NEK6	1	91869876	91870390	-
cg25822552	ENSG00000119408	-0.702695	6.26358e-05	0.178692	0.106028	4.4516	8.52344e-06	0.0248988	-/0	rs35956754	G	C	G2_G1	NEK6	1	17222227	17222466	-
cg25868286	ENSG00000119408	-0.728023	2.49086e-05	0.261366	0.0170007	5.03844	4.69331e-07	0.00587997	-/+	rs35956754	G	C	G2_G1	NEK6	17	42091712	42091948	-
cg26241806	ENSG00000119408	-0.863376	1.36614e-08	0.257535	0.0187496	6.63543	3.23567e-11	9.73565e-06	-/+	rs35956754	G	C	G2_G1	NEK6	10	26727061	26727992	-
cg26278813	ENSG00000119408	-0.747078	1.16177e-05	0.0551524	0.620445	4.31754	1.57776e-05	0.0389118	-/0	rs35956754	G	C	G2_G1	NEK6	3	141867962	141868613	-
cg26413827	ENSG00000119408	-0.850618	3.72215e-08	-0.112716	0.310317	4.84023	1.29689e-06	0.00812947	-/0	rs35956754	G	C	G2_G1	NEK6	13	72439362	72440059	-
cg26804128	ENSG00000119408	-0.829114	1.66249e-07	-0.0882993	0.427313	4.63558	3.55944e-06	0.014671	-/0	rs35956754	G	C	G2_G1	NEK6	1	229643713	229644293	-
cg27107363	ENSG00000119408	0.81001	5.33798e-07	-0.121355	0.274449	-5.27907	1.29838e-07	0.00355148	+/0	rs35956754	G	C	G2_G1	NEK6	2	206949712	206950613	-
cg27114428	ENSG00000119408	-0.772022	3.84873e-06	-0.00117972	0.991555	4.3286	1.50063e-05	0.0374134	-/0	rs35956754	G	C	G2_G1	NEK6	6	31670594	31671274	-
cg27218484	ENSG00000119408	0.798231	1.0292e-06	0.0574613	0.605865	-4.37957	1.18915e-05	0.032234	+/0	rs35956754	G	C	G2_G1	NEK6	16	88559820	88560089	-
cg27334271	ENSG00000119408	0.640129	0.000428336	-0.316279	0.00358078	-4.58965	4.43984e-06	0.0167984	+/-	rs35956754	G	C	G2_G1	NEK6	16	89299274	89299874	-
cg27469783	ENSG00000119408	-0.739031	1.61591e-05	0.136408	0.218831	4.58841	4.46639e-06	0.0167984	-/0	rs35956754	G	C	G2_G1	NEK6	19	3801392	3801819	-
ch.19.17835377R	ENSG00000119408	-0.78272	2.29568e-06	-0.0190828	0.864042	4.36721	1.25845e-05	0.0335087	-/0	rs35956754	G	C	G2_G1	NEK6	19	17970454	17971123	-
cg00597445	ENSG00000104679	-0.992377	9.70422e-06	-0.00286359	0.977212	5.45118	5.00362e-08	0.00602442	-/0	rs60907630	C	T	G2_G0	R3HCC1	4	5889203	5890645	-
cg00673251	ENSG00000104679	0.987943	3.04591e-05	-0.14149	0.15604	-5.28443	1.261e-07	0.00628318	+/0	rs60907630	C	T	G2_G0	R3HCC1	10	11784407	11784937	-
cg01376217	ENSG00000104679	-0.982143	8.1064e-05	0.0215706	0.829617	4.65947	3.17026e-06	0.043357	-/0	rs60907630	C	T	G2_G0	R3HCC1	3	40494414	40494899	-
cg02315187	ENSG00000104679	-0.981264	9.13594e-05	0.137656	0.167679	4.8413	1.28994e-06	0.024257	-/0	rs60907630	C	T	G2_G0	R3HCC1	21	46321397	46321644	-
cg02552466	ENSG00000104679	0.997208	7.89874e-07	-0.0697621	0.485973	-5.32652	1.00115e-07	0.00602442	+/0	rs60907630	C	T	G2_G0	R3HCC1	6	30614721	30615643	-
cg03571089	ENSG00000104679	-0.986772	3.83795e-05	-0.0481511	0.63081	4.81917	1.4416e-06	0.0255142	-/0	rs60907630	C	T	G2_G0	R3HCC1	19	3201455	3201681	-
cg04318534	ENSG00000104679	0.98161	8.72187e-05	-0.134287	0.178424	-4.853	1.21607e-06	0.024257	+/0	rs60907630	C	T	G2_G0	R3HCC1	10	20106643	20106946	-
cg06324192	ENSG00000104679	-0.984323	5.86088e-05	0.139554	0.161839	5.02134	5.13135e-07	0.0140354	-/0	rs60907630	C	T	G2_G0	R3HCC1	1	894313	902654	-
cg07531549	ENSG00000104679	0.974166	0.00020318	-0.232834	0.0185232	-4.71626	2.40223e-06	0.0380406	+/-	rs60907630	C	T	G2_G0	R3HCC1	8	145008908	145009407	-
cg08512490	ENSG00000104679	0.991117	1.42161e-05	0.000755992	0.993983	-5.18802	2.12539e-07	0.00799347	+/0	rs60907630	C	T	G2_G0	R3HCC1	16	72821140	72821592	-
cg09090376	ENSG00000104679	0.985708	4.65399e-05	0.0757026	0.449516	-4.68858	2.75107e-06	0.0394156	+/0	rs60907630	C	T	G2_G0	R3HCC1	11	33037206	33037917	-
cg09529150	ENSG00000104679	-0.982688	7.50384e-05	0.100358	0.315567	4.84529	1.2643e-06	0.024257	-/0	rs60907630	C	T	G2_G0	R3HCC1	10	22614275	22614934	-
cg13112752	ENSG00000104679	0.991212	1.38418e-05	0.106093	0.288562	-4.98069	6.3357e-07	0.0158854	+/0	rs60907630	C	T	G2_G0	R3HCC1	12	1771934	1772513	-
cg13351830	ENSG00000104679	0.976991	0.000152343	-0.168784	0.0899201	-4.70026	2.59828e-06	0.0390879	+/0	rs60907630	C	T	G2_G0	R3HCC1	4	78980042	78980410	-
cg15384821	ENSG00000104679	0.992629	8.92499e-06	-0.0806599	0.420301	-5.34801	8.8929e-08	0.00602442	+/0	rs60907630	C	T	G2_G0	R3HCC1	10	64574660	64578778	-
cg16101080	ENSG00000104679	0.986982	3.68765e-05	0.0277204	0.782114	-4.8751	1.08754e-06	0.024257	+/0	rs60907630	C	T	G2_G0	R3HCC1	6	32121829	32122529	-
cg17213402	ENSG00000104679	-0.992509	9.29057e-06	0.0200685	0.841321	5.51333	3.52113e-08	0.00602442	-/0	rs60907630	C	T	G2_G0	R3HCC1	2	5813482	5813710	-
cg17619755	ENSG00000104679	-0.975517	0.000177777	0.169335	0.0888622	4.63978	3.48773e-06	0.0456248	-/0	rs60907630	C	T	G2_G0	R3HCC1	6	31763240	31763905	-
cg19042062	ENSG00000104679	-0.990852	1.52984e-05	0.0370506	0.7116	5.3499	8.80027e-08	0.00602442	-/0	rs60907630	C	T	G2_G0	R3HCC1	17	68164913	68165720	-
cg21647220	ENSG00000104679	0.989873	1.97165e-05	0.0634754	0.526205	-5.05241	4.3627e-07	0.0140354	+/0	rs60907630	C	T	G2_G0	R3HCC1	1	156674858	156676654	-
cg22031252	ENSG00000104679	0.986074	4.36318e-05	-0.198497	0.0455048	-5.25731	1.46181e-07	0.00628318	+/-	rs60907630	C	T	G2_G0	R3HCC1	17	30822917	30823210	-
cg25598586	ENSG00000104679	0.985909	4.49312e-05	-0.0892443	0.372395	-5.02669	4.99011e-07	0.0140354	+/0	rs60907630	C	T	G2_G0	R3HCC1	6	155635218	155635882	-
cg27385032	ENSG00000104679	0.982782	7.40279e-05	-0.0549022	0.583647	-4.76098	1.92651e-06	0.0322021	+/0	rs60907630	C	T	G2_G0	R3HCC1	20	45142000	45142337	-
cg00597445	ENSG00000104679	-0.992377	9.70422e-06	0.0250921	0.840265	5.44845	5.08094e-08	0.00764364	-/0	rs60907630	C	T	G2_G1	R3HCC1	4	5889203	5890645	-
cg00673251	ENSG00000104679	0.987943	3.04591e-05	0.120991	0.329409	-4.71689	2.39477e-06	0.0359201	+/0	rs60907630	C	T	G2_G1	R3HCC1	10	11784407	11784937	-
cg01217204	ENSG00000104679	0.976202	0.000165677	-0.135546	0.274101	-4.55199	5.31404e-06	0.046395	+/0	rs60907630	C	T	G2_G1	R3HCC1	2	113239249	113240584	-
cg01376217	ENSG00000104679	-0.982143	8.1064e-05	0.0512735	0.680292	4.66848	3.0344e-06	0.0372521	-/0	rs60907630	C	T	G2_G1	R3HCC1	3	40494414	40494899	-
cg01471317	ENSG00000104679	0.984226	5.95114e-05	-0.0143624	0.908164	-4.71817	2.3798e-06	0.0359201	+/0	rs60907630	C	T	G2_G1	R3HCC1	3	10052541	10053023	-
cg02123667	ENSG00000104679	0.967425	0.000361437	-0.296721	0.0147586	-4.57208	4.82916e-06	0.046395	+/-	rs60907630	C	T	G2_G1	R3HCC1	8	127568676	127570873	-
cg02205746	ENSG00000104679	0.979386	0.000115886	-0.0680801	0.584098	-4.5606	5.1008e-06	0.046395	+/0	rs60907630	C	T	G2_G1	R3HCC1	16	2732272	2732940	-
cg02552466	ENSG00000104679	0.997208	7.89874e-07	-0.0156279	0.900112	-5.16558	2.39688e-07	0.0120622	+/0	rs60907630	C	T	G2_G1	R3HCC1	6	30614721	30615643	-
cg03036167	ENSG00000104679	0.968909	0.000321937	-0.325839	0.00712854	-4.68059	2.86044e-06	0.0372521	+/-	rs60907630	C	T	G2_G1	R3HCC1	19	21933434	21933853	-
cg03508908	ENSG00000104679	0.981035	9.41702e-05	-0.0199724	0.87255	-4.54873	5.39701e-06	0.046395	+/0	rs60907630	C	T	G2_G1	R3HCC1	6	91004795	91006944	-
cg03571089	ENSG00000104679	-0.986772	3.83795e-05	-0.0584531	0.638457	4.74875	2.04681e-06	0.0359201	-/0	rs60907630	C	T	G2_G1	R3HCC1	19	3201455	3201681	-
cg06324192	ENSG00000104679	-0.984323	5.86088e-05	-0.0201918	0.871161	4.65711	3.20677e-06	0.0372521	-/0	rs60907630	C	T	G2_G1	R3HCC1	1	894313	902654	-
cg06808305	ENSG00000104679	-0.96519	0.000426158	0.357069	0.00301525	4.63775	3.52228e-06	0.0372521	-/+	rs60907630	C	T	G2_G1	R3HCC1	2	63272127	63272409	-
cg07427605	ENSG00000104679	-0.982321	7.90597e-05	0.0786535	0.526948	4.73167	2.22679e-06	0.0359201	-/0	rs60907630	C	T	G2_G1	R3HCC1	16	73081590	73082565	-
cg07792478	ENSG00000104679	-0.97019	0.000289994	0.246913	0.0439739	4.5551	5.23616e-06	0.046395	-/+	rs60907630	C	T	G2_G1	R3HCC1	8	65290108	65290946	-
cg07967210	ENSG00000104679	0.97939	0.000115833	-0.302355	0.0128893	-5.03406	4.80195e-07	0.0131344	+/-	rs60907630	C	T	G2_G1	R3HCC1	17	47022062	47022344	-
cg08512490	ENSG00000104679	0.991117	1.42161e-05	0.0227257	0.855159	-5.09116	3.55883e-07	0.0120622	+/0	rs60907630	C	T	G2_G1	R3HCC1	16	72821140	72821592	-
cg09090376	ENSG00000104679	0.985708	4.65399e-05	-0.144219	0.244275	-5.06853	4.00903e-07	0.0120622	+/0	rs60907630	C	T	G2_G1	R3HCC1	11	33037206	33037917	-
cg09529150	ENSG00000104679	-0.982688	7.50384e-05	0.0177877	0.886393	4.63378	3.59056e-06	0.0372521	-/0	rs60907630	C	T	G2_G1	R3HCC1	10	22614275	22614934	-
cg10120645	ENSG00000104679	0.981578	8.76038e-05	-0.0551828	0.657383	-4.64558	3.3912e-06	0.0372521	+/0	rs60907630	C	T	G2_G1	R3HCC1	8	125486521	125487622	-
cg10246531	ENSG00000104679	0.982099	8.15581e-05	0.0126908	0.918814	-4.54189	5.57518e-06	0.0465953	+/0	rs60907630	C	T	G2_G1	R3HCC1	16	88716989	88717606	-
cg13112752	ENSG00000104679	0.991212	1.38418e-05	-0.0264982	0.831442	-5.18669	2.14069e-07	0.0120622	+/0	rs60907630	C	T	G2_G1	R3HCC1	12	1771934	1772513	-
cg14933365	ENSG00000104679	0.978964	0.000121887	-0.152964	0.216536	-4.70755	2.5071e-06	0.0359201	+/0	rs60907630	C	T	G2_G1	R3HCC1	19	11877720	11878280	-
cg15384821	ENSG00000104679	0.992629	8.92499e-06	0.206835	0.0930798	-4.72807	2.26668e-06	0.0359201	+/0	rs60907630	C	T	G2_G1	R3HCC1	10	64574660	64578778	-
cg16047348	ENSG00000104679	-0.981303	9.08924e-05	0.0601335	0.62882	4.64073	3.47186e-06	0.0372521	-/0	rs60907630	C	T	G2_G1	R3HCC1	17	31203451	31204185	-
cg16101080	ENSG00000104679	0.986982	3.68765e-05	-0.115747	0.350953	-5.10353	3.33367e-07	0.0120622	+/0	rs60907630	C	T	G2_G1	R3HCC1	6	32121829	32122529	-
cg17213402	ENSG00000104679	-0.992509	9.29057e-06	0.196945	0.110172	5.80394	6.47732e-09	0.00194886	-/0	rs60907630	C	T	G2_G1	R3HCC1	2	5813482	5813710	-
cg19042062	ENSG00000104679	-0.990852	1.52984e-05	-0.0564258	0.650164	5.11246	3.17992e-07	0.0120622	-/0	rs60907630	C	T	G2_G1	R3HCC1	17	68164913	68165720	-
cg20367329	ENSG00000104679	0.975867	0.00017154	-0.148305	0.231027	-4.56353	5.03013e-06	0.046395	+/0	rs60907630	C	T	G2_G1	R3HCC1	17	17398248	17400346	-
cg20662523	ENSG00000104679	0.977991	0.000136402	-0.162724	0.188284	-4.68263	2.83215e-06	0.0372521	+/0	rs60907630	C	T	G2_G1	R3HCC1	11	18742690	18743513	-
cg21647220	ENSG00000104679	0.989873	1.97165e-05	0.198506	0.107326	-4.73259	2.21678e-06	0.0359201	+/0	rs60907630	C	T	G2_G1	R3HCC1	1	156674858	156676654	-
cg22031252	ENSG00000104679	0.986074	4.36318e-05	-0.141457	0.25352	-5.08835	3.61189e-07	0.0120622	+/0	rs60907630	C	T	G2_G1	R3HCC1	17	30822917	30823210	-
cg23586394	ENSG00000104679	0.992838	8.30572e-06	0.0120378	0.922979	-5.1119	3.18931e-07	0.0120622	+/0	rs60907630	C	T	G2_G1	R3HCC1	17	8286376	8287336	-
cg25598586	ENSG00000104679	0.985909	4.49312e-05	-0.101206	0.415123	-4.99757	5.80568e-07	0.0134368	+/0	rs60907630	C	T	G2_G1	R3HCC1	6	155635218	155635882	-
cg26609894	ENSG00000104679	0.984449	5.74429e-05	-0.134901	0.27641	-4.96753	6.78101e-07	0.0145731	+/0	rs60907630	C	T	G2_G1	R3HCC1	19	8274241	8275045	-
cg27385032	ENSG00000104679	0.982782	7.40279e-05	-0.208554	0.0903342	-5.01526	5.29607e-07	0.0132788	+/0	rs60907630	C	T	G2_G1	R3HCC1	20	45142000	45142337	-
cg05026698	ENSG00000181026	-0.00599236	0.949097	-0.998688	5.70664e-05	-5.12826	2.92434e-07	0.0219963	0/-	rs10852108	G	A	G2_G0	AEN	8	144166471	144166787	-
cg05358749	ENSG00000181026	-0.0608714	0.516269	-0.999042	3.56126e-05	-5.2717	1.35164e-07	0.0135557	0/-	rs10852108	G	A	G2_G0	AEN	7	23145211	23146037	-
cg05385248	ENSG00000181026	-0.0846389	0.366346	-0.999302	2.21309e-05	-5.46062	4.74487e-08	0.00762997	0/-	rs10852108	G	A	G2_G0	AEN	10	61665656	61666794	-
cg11652668	ENSG00000181026	0.0379212	0.686105	-0.997846	0.000119993	-4.84219	1.28414e-06	0.0467426	0/-	rs10852108	G	A	G2_G0	AEN	18	13136596	13137564	-
cg13220109	ENSG00000181026	0.0964784	0.30289	-0.997731	0.000129741	-4.88814	1.01796e-06	0.0467426	0/-	rs10852108	G	A	G2_G0	AEN	10	126150243	126150740	-
cg15002541	ENSG00000181026	-0.0360036	0.701204	-0.998096	9.9686e-05	-4.82526	1.39821e-06	0.0467426	0/-	rs10852108	G	A	G2_G0	AEN	11	394257	394619	-
cg15291273	ENSG00000181026	-0.0189589	0.839916	-0.99919	2.76565e-05	-5.44877	5.07189e-08	0.00762997	0/-	rs10852108	G	A	G2_G0	AEN	3	142297219	142297849	-
cg21567125	ENSG00000181026	-0.0853773	0.362164	-0.998324	8.23501e-05	-4.84514	1.2652e-06	0.0467426	0/-	rs10852108	G	A	G2_G0	AEN	1	116915291	116916813	-
cg24489370	ENSG00000181026	-0.0654332	0.485269	-0.998489	7.04839e-05	-4.94604	7.57382e-07	0.0455752	0/-	rs10852108	G	A	G2_G0	AEN	15	42565452	42565791	-
cg01878807	ENSG00000075275	0.286364	0.00867651	-0.798784	4.11294e-05	-5.075	3.87498e-07	0.0233183	+/-	rs7292762	C	T	G2_G0	CELSR1	14	24422770	24423141	-
cg05141059	ENSG00000075275	0.251297	0.021928	-0.804771	3.25201e-05	-4.99817	5.78778e-07	0.0273387	+/-	rs7292762	C	T	G2_G0	CELSR1	3	195162891	195164119	-
cg10230848	ENSG00000075275	-0.138055	0.213264	0.82092	1.65545e-05	4.74172	2.11909e-06	0.0455427	0/+	rs7292762	C	T	G2_G0	CELSR1	1	116380359	116382364	-
cg11211792	ENSG00000075275	-0.256201	0.0193942	0.79858	4.14544e-05	4.95404	7.26893e-07	0.0273387	-/+	rs7292762	C	T	G2_G0	CELSR1	1	949329	949851	-
cg11220773	ENSG00000075275	0.119409	0.282277	-0.834446	8.91663e-06	-4.82939	1.36953e-06	0.0368708	0/-	rs7292762	C	T	G2_G0	CELSR1	11	62446038	62446613	-
cg12794224	ENSG00000075275	0.154221	0.163907	-0.861594	2.14409e-06	-5.31276	1.0798e-07	0.0233183	0/-	rs7292762	C	T	G2_G0	CELSR1	6	151646668	151646958	-
cg13701954	ENSG00000075275	-0.187089	0.0903408	0.810527	2.57507e-05	4.81222	1.49262e-06	0.0368708	0/+	rs7292762	C	T	G2_G0	CELSR1	9	140128562	140129023	-
cg16907298	ENSG00000075275	0.287227	0.00846833	-0.774869	9.78461e-05	-4.84896	1.24112e-06	0.0368708	+/-	rs7292762	C	T	G2_G0	CELSR1	20	13765166	13765909	-
cg21821231	ENSG00000075275	0.120849	0.276471	0.896299	2.08347e-07	4.86244	1.15949e-06	0.0368708	0/+	rs7292762	C	T	G2_G0	CELSR1	11	1262083	1262598	-
cg22370633	ENSG00000075275	0.219605	0.0460675	-0.830394	1.07928e-05	-5.15825	2.49272e-07	0.0233183	+/-	rs7292762	C	T	G2_G0	CELSR1	10	70091055	70092573	-
cg25225517	ENSG00000075275	-0.280132	0.0103177	0.805279	3.18666e-05	5.11674	3.10862e-07	0.0233183	-/+	rs7292762	C	T	G2_G0	CELSR1	22	49811997	49812468	-
cg26449836	ENSG00000075275	0.252897	0.0210721	-0.784054	7.10373e-05	-4.7992	1.59304e-06	0.0368708	+/-	rs7292762	C	T	G2_G0	CELSR1	7	141438004	141438393	-
cg27140914	ENSG00000075275	0.271598	0.0130017	-0.79329	5.06839e-05	-4.96175	6.98597e-07	0.0273387	+/-	rs7292762	C	T	G2_G0	CELSR1	3	39093469	39094025	-
ch.17.1102270R	ENSG00000075275	0.226364	0.0396099	-0.822028	1.57669e-05	-5.08795	3.61951e-07	0.0233183	+/-	rs7292762	C	T	G2_G0	CELSR1	17	40718686	40719633	-
cg00079764	ENSG00000075275	-0.284271	0.00920026	0.363349	0.00146295	4.128	3.65931e-05	0.0482516	-/+	rs7292762	C	T	G2_G1	CELSR1	6	27798990	27799427	-
cg00411300	ENSG00000075275	-0.417374	8.65379e-05	0.272315	0.0189149	4.43962	9.0117e-06	0.02919	-/+	rs7292762	C	T	G2_G1	CELSR1	11	19262473	19264397	-
cg00464046	ENSG00000075275	0.363625	0.000727505	-0.389468	0.000604069	-4.85888	1.18049e-06	0.0158677	+/-	rs7292762	C	T	G2_G1	CELSR1	7	134854975	134855696	-
cg00502963	ENSG00000075275	-0.339186	0.00170797	0.31409	0.00642544	4.15982	3.18497e-05	0.0472074	-/+	rs7292762	C	T	G2_G1	CELSR1	1	150488036	150488416	-
cg00591406	ENSG00000075275	0.469929	7.3877e-06	-0.258556	0.0261295	-4.75038	2.0303e-06	0.0185117	+/-	rs7292762	C	T	G2_G1	CELSR1	2	214016357	214017105	-
cg00593446	ENSG00000075275	0.396616	0.000205622	-0.309409	0.00730769	-4.5356	5.74408e-06	0.0248125	+/-	rs7292762	C	T	G2_G1	CELSR1	20	25565437	25566547	-
cg00669856	ENSG00000075275	0.436387	3.72155e-05	-0.23165	0.0470443	-4.31587	1.58978e-05	0.0367955	+/-	rs7292762	C	T	G2_G1	CELSR1	4	124318307	124319998	-
cg00917181	ENSG00000075275	-0.262856	0.0163594	0.529613	1.22232e-06	5.26706	1.38629e-07	0.0110463	-/+	rs7292762	C	T	G2_G1	CELSR1	17	76920684	76921961	-
cg00932007	ENSG00000075275	0.285421	0.00890907	-0.411937	0.000265716	-4.48652	7.23958e-06	0.0272285	+/-	rs7292762	C	T	G2_G1	CELSR1	6	122792758	122793091	-
cg01132139	ENSG00000075275	-0.520316	4.61294e-07	0.144248	0.220136	4.42836	9.49507e-06	0.02919	-/0	rs7292762	C	T	G2_G1	CELSR1	11	76091524	76092638	-
cg01153737	ENSG00000075275	-0.408807	0.00012454	0.240917	0.0386662	4.1701	3.04463e-05	0.0463732	-/+	rs7292762	C	T	G2_G1	CELSR1	22	50718979	50721884	-
cg01302201	ENSG00000075275	-0.263599	0.0160475	0.475698	1.84113e-05	4.82915	1.37115e-06	0.0158677	-/+	rs7292762	C	T	G2_G1	CELSR1	16	85658742	85658998	-
cg01338834	ENSG00000075275	-0.469008	7.74088e-06	0.181479	0.121756	4.24606	2.17564e-05	0.0404754	-/0	rs7292762	C	T	G2_G1	CELSR1	21	40720185	40721625	-
cg01384158	ENSG00000075275	0.372636	0.000521961	-0.330259	0.00405654	-4.50543	6.62387e-06	0.0269328	+/-	rs7292762	C	T	G2_G1	CELSR1	2	61990914	61991832	-
cg01394007	ENSG00000075275	0.373464	0.000506033	-0.372438	0.00108424	-4.80653	1.53571e-06	0.0171137	+/-	rs7292762	C	T	G2_G1	CELSR1	10	93668002	93668771	-
cg01614598	ENSG00000075275	-0.404319	0.000150125	0.255596	0.0279536	4.23307	2.3052e-05	0.0405545	-/+	rs7292762	C	T	G2_G1	CELSR1	2	38152131	38152885	-
cg01702839	ENSG00000075275	0.265683	0.0151998	-0.413396	0.000251413	-4.36629	1.26373e-05	0.032779	+/-	rs7292762	C	T	G2_G1	CELSR1	16	69373061	69373882	-
cg01971516	ENSG00000075275	0.497047	1.75445e-06	-0.192764	0.0998745	-4.54213	5.56897e-06	0.0248125	+/0	rs7292762	C	T	G2_G1	CELSR1	3	194392808	194393378	-
cg02000253	ENSG00000075275	-0.389933	0.000268489	0.273087	0.0185661	4.24366	2.19904e-05	0.0404754	-/+	rs7292762	C	T	G2_G1	CELSR1	19	13106817	13107688	-
cg02029908	ENSG00000075275	0.240246	0.0286915	-0.462919	3.28264e-05	-4.57569	4.74646e-06	0.0246231	+/-	rs7292762	C	T	G2_G1	CELSR1	5	172197482	172199606	-
cg02038273	ENSG00000075275	-0.416057	9.15777e-05	0.251677	0.0305335	4.29394	1.7553e-05	0.0383606	-/+	rs7292762	C	T	G2_G1	CELSR1	10	133794406	133794637	-
cg02126497	ENSG00000075275	0.51169	7.65699e-07	-0.242092	0.0376982	-4.98022	6.35129e-07	0.0147001	+/-	rs7292762	C	T	G2_G1	CELSR1	16	69458264	69458626	-
cg02224164	ENSG00000075275	0.226296	0.0396709	-0.443249	7.65242e-05	-4.33339	1.46829e-05	0.0356668	+/-	rs7292762	C	T	G2_G1	CELSR1	12	57881750	57882035	-
cg02238461	ENSG00000075275	0.41026	0.000117164	-0.371585	0.00111557	-5.06714	4.03839e-07	0.0110463	+/-	rs7292762	C	T	G2_G1	CELSR1	1	27986305	27986808	-
cg02310103	ENSG00000075275	0.275353	0.0117538	-0.407986	0.000308291	-4.39038	1.13155e-05	0.0315247	+/-	rs7292762	C	T	G2_G1	CELSR1	3	50387959	50388681	-
cg02341139	ENSG00000075275	0.386399	0.000308473	-0.306977	0.00780666	-4.44511	8.78476e-06	0.02919	+/-	rs7292762	C	T	G2_G1	CELSR1	2	113012108	113012784	-
cg02355339	ENSG00000075275	-0.274229	0.012116	0.373711	0.00103897	4.13475	3.55342e-05	0.0482516	-/+	rs7292762	C	T	G2_G1	CELSR1	19	35521162	35522051	-
cg02366345	ENSG00000075275	0.256447	0.0192739	-0.415088	0.000235707	-4.31803	1.5743e-05	0.0367196	+/-	rs7292762	C	T	G2_G1	CELSR1	4	152329824	152330873	-
cg02394421	ENSG00000075275	0.265953	0.0150929	-0.434168	0.000111183	-4.52338	6.08603e-06	0.0254773	+/-	rs7292762	C	T	G2_G1	CELSR1	1	72748471	72749736	-
cg02429398	ENSG00000075275	-0.422381	6.9631e-05	0.2398	0.0396049	4.26347	2.01278e-05	0.0404754	-/+	rs7292762	C	T	G2_G1	CELSR1	16	53536501	53537685	-
cg02601685	ENSG00000075275	-0.150667	0.173958	0.509503	3.54928e-06	4.37836	1.19575e-05	0.0324128	0/+	rs7292762	C	T	G2_G1	CELSR1	17	55055296	55055555	-
cg02604225	ENSG00000075275	-0.300939	0.00570095	0.428684	0.000138618	4.71541	2.41226e-06	0.0207375	-/+	rs7292762	C	T	G2_G1	CELSR1	3	52089652	52090845	-
cg02747901	ENSG00000075275	0.420375	7.59988e-05	-0.224191	0.0548257	-4.14733	3.36375e-05	0.0478135	+/0	rs7292762	C	T	G2_G1	CELSR1	5	157001468	157001756	-
cg02974085	ENSG00000075275	0.342143	0.00154589	-0.351686	0.00212196	-4.43971	9.00788e-06	0.02919	+/-	rs7292762	C	T	G2_G1	CELSR1	1	222988244	222988561	-
cg03012876	ENSG00000075275	-0.367799	0.000624541	0.374594	0.00100859	4.78162	1.73887e-06	0.0177333	-/+	rs7292762	C	T	G2_G1	CELSR1	2	179315214	179316573	-
cg03053750	ENSG00000075275	-0.242645	0.0270901	0.410091	0.000284891	4.19082	2.77949e-05	0.0451278	-/+	rs7292762	C	T	G2_G1	CELSR1	20	57042166	57042765	-
cg03362329	ENSG00000075275	-0.441686	2.91499e-05	0.243126	0.0368632	4.43072	9.39192e-06	0.02919	-/+	rs7292762	C	T	G2_G1	CELSR1	13	50265224	50265598	-
cg03439990	ENSG00000075275	-0.446667	2.30838e-05	0.19151	0.102144	4.13641	3.52776e-05	0.0482516	-/0	rs7292762	C	T	G2_G1	CELSR1	19	47163886	47164783	-
cg03595924	ENSG00000075275	0.233888	0.0333276	-0.513064	2.95332e-06	-4.9383	7.88069e-07	0.0156056	+/-	rs7292762	C	T	G2_G1	CELSR1	10	75118205	75118679	-
cg03655684	ENSG00000075275	0.222863	0.0428533	-0.487607	1.05153e-05	-4.65866	3.18268e-06	0.0220645	+/-	rs7292762	C	T	G2_G1	CELSR1	16	1507355	1507653	-
cg03756929	ENSG00000075275	-0.25782	0.0186144	0.459728	3.77914e-05	4.66575	3.07497e-06	0.0220645	-/+	rs7292762	C	T	G2_G1	CELSR1	1	232941054	232941707	-
cg03876413	ENSG00000075275	-0.3355	0.00193134	0.326118	0.00457424	4.21651	2.4811e-05	0.0421766	-/+	rs7292762	C	T	G2_G1	CELSR1	7	32337983	32338725	-
cg03935731	ENSG00000075275	-0.288101	0.00826192	0.41445	0.000241522	4.52301	6.09658e-06	0.0254773	-/+	rs7292762	C	T	G2_G1	CELSR1	16	3139033	3140536	-
cg04026012	ENSG00000075275	0.395259	0.000217164	-0.294935	0.0107429	-4.42804	9.50932e-06	0.02919	+/-	rs7292762	C	T	G2_G1	CELSR1	6	86351551	86353914	-
cg04053862	ENSG00000075275	-0.403254	0.000156872	0.24465	0.0356612	4.15365	3.27213e-05	0.047793	-/+	rs7292762	C	T	G2_G1	CELSR1	2	179344852	179345483	-
cg04116432	ENSG00000075275	-0.300218	0.00582348	0.37396	0.00103033	4.31027	1.63057e-05	0.0370274	-/+	rs7292762	C	T	G2_G1	CELSR1	16	1020219	1021303	-
cg04135498	ENSG00000075275	0.288708	0.00812127	-0.356772	0.00180738	-4.1113	3.93431e-05	0.0498308	+/-	rs7292762	C	T	G2_G1	CELSR1	3	120626880	120627579	-
cg04187187	ENSG00000075275	-0.463592	1.01599e-05	0.240951	0.0386373	4.58554	4.5282e-06	0.0243298	-/+	rs7292762	C	T	G2_G1	CELSR1	11	65769397	65770057	-
cg04252044	ENSG00000075275	0.168977	0.126733	-0.484936	1.19446e-05	-4.29342	1.7594e-05	0.0383606	0/-	rs7292762	C	T	G2_G1	CELSR1	3	188665275	188665552	-
cg04277232	ENSG00000075275	-0.378261	0.000422162	0.281762	0.0150143	4.21732	2.47223e-05	0.0421766	-/+	rs7292762	C	T	G2_G1	CELSR1	6	31509668	31509896	-
cg04278162	ENSG00000075275	-0.349411	0.00120496	0.319271	0.00555968	4.26629	1.98753e-05	0.0404754	-/+	rs7292762	C	T	G2_G1	CELSR1	6	30180933	30182187	-
cg04475307	ENSG00000075275	0.315073	0.00371741	-0.338475	0.00318086	-4.16159	3.16044e-05	0.0471666	+/-	rs7292762	C	T	G2_G1	CELSR1	3	9690966	9691418	-
cg04531694	ENSG00000075275	-0.492685	2.22951e-06	0.191211	0.10269	4.4968	6.89828e-06	0.0269557	-/0	rs7292762	C	T	G2_G1	CELSR1	7	150756391	150756659	-
cg04713108	ENSG00000075275	0.530464	2.49547e-07	-0.251765	0.0304733	-5.20147	1.97718e-07	0.0110463	+/-	rs7292762	C	T	G2_G1	CELSR1	5	44809047	44809692	-
cg04983459	ENSG00000075275	0.5077	9.63503e-07	-0.112649	0.339277	-4.12613	3.68921e-05	0.0482516	+/0	rs7292762	C	T	G2_G1	CELSR1	21	44394084	44395850	-
cg05051957	ENSG00000075275	-0.267728	0.0144061	0.402596	0.000376479	4.30033	1.70546e-05	0.0380108	-/+	rs7292762	C	T	G2_G1	CELSR1	8	141520869	141522460	-
cg05131479	ENSG00000075275	0.396937	0.000202974	-0.280789	0.0153808	-4.34564	1.38869e-05	0.0348196	+/-	rs7292762	C	T	G2_G1	CELSR1	18	14393227	14394011	-
cg05166508	ENSG00000075275	-0.520195	4.64631e-07	0.127792	0.2779	4.32451	1.52869e-05	0.0359344	-/0	rs7292762	C	T	G2_G1	CELSR1	15	83654590	83655245	-
cg05221057	ENSG00000075275	-0.33517	0.00195257	0.327776	0.00436037	4.22561	2.38291e-05	0.0409704	-/+	rs7292762	C	T	G2_G1	CELSR1	13	112709884	112712665	-
cg05264446	ENSG00000075275	-0.408191	0.000127794	0.26648	0.0217336	4.33315	1.46989e-05	0.0356668	-/+	rs7292762	C	T	G2_G1	CELSR1	3	187457731	187457948	-
cg05346855	ENSG00000075275	0.341274	0.00159199	-0.325767	0.00462083	-4.25409	2.099e-05	0.0404754	+/-	rs7292762	C	T	G2_G1	CELSR1	1	212457967	212459694	-
cg05353099	ENSG00000075275	-0.148222	0.18113	0.482974	1.31085e-05	4.14711	3.36692e-05	0.0478135	0/+	rs7292762	C	T	G2_G1	CELSR1	11	67203319	67203662	-
cg05592363	ENSG00000075275	-0.453601	1.6579e-05	0.245034	0.0353637	4.53455	5.77254e-06	0.0248125	-/+	rs7292762	C	T	G2_G1	CELSR1	5	78908219	78908691	-
cg05652328	ENSG00000075275	-0.250098	0.0225889	0.411046	0.000274822	4.24653	2.17107e-05	0.0404754	-/+	rs7292762	C	T	G2_G1	CELSR1	17	7475916	7477330	-
cg05654103	ENSG00000075275	0.400141	0.000178223	-0.264004	0.023034	-4.2578	2.06448e-05	0.0404754	+/-	rs7292762	C	T	G2_G1	CELSR1	2	24582620	24583611	-
cg05654361	ENSG00000075275	-0.246496	0.0246779	0.4359	0.000103623	4.40875	1.03969e-05	0.0303717	-/+	rs7292762	C	T	G2_G1	CELSR1	16	2337991	2338482	-
cg05710071	ENSG00000075275	-0.293338	0.00711562	0.35583	0.00186224	4.13571	3.53858e-05	0.0482516	-/+	rs7292762	C	T	G2_G1	CELSR1	1	40782220	40783145	-
cg05795596	ENSG00000075275	-0.204439	0.0637519	0.435402	0.000105745	4.13317	3.57788e-05	0.0482516	0/+	rs7292762	C	T	G2_G1	CELSR1	4	154170368	154170600	-
cg06000732	ENSG00000075275	0.285283	0.00894372	-0.440823	8.46423e-05	-4.70216	2.57428e-06	0.0211346	+/-	rs7292762	C	T	G2_G1	CELSR1	4	159131508	159131736	-
cg06074332	ENSG00000075275	-0.379971	0.000395491	0.273875	0.0182163	4.17715	2.9518e-05	0.0460183	-/+	rs7292762	C	T	G2_G1	CELSR1	11	111472723	111473939	-
cg06122613	ENSG00000075275	0.233405	0.0337037	-0.511031	3.28094e-06	-4.91827	8.73121e-07	0.0156056	+/-	rs7292762	C	T	G2_G1	CELSR1	1	151300522	151300724	-
cg06184463	ENSG00000075275	-0.346091	0.0013512	0.321195	0.0052654	4.25627	2.07863e-05	0.0404754	-/+	rs7292762	C	T	G2_G1	CELSR1	3	11887799	11888538	-
cg06242879	ENSG00000075275	-0.232063	0.0347684	0.435184	0.00010669	4.30944	1.63672e-05	0.0370274	-/+	rs7292762	C	T	G2_G1	CELSR1	12	56497868	56499047	-
cg06329022	ENSG00000075275	-0.247544	0.0240538	0.432674	0.000118112	4.39122	1.12719e-05	0.0315247	-/+	rs7292762	C	T	G2_G1	CELSR1	17	26925742	26926512	-
cg06391473	ENSG00000075275	-0.433172	4.3077e-05	0.225576	0.0533062	4.25225	2.11637e-05	0.0404754	-/0	rs7292762	C	T	G2_G1	CELSR1	2	238875131	238876327	-
cg06922606	ENSG00000075275	-0.478243	4.81636e-06	0.202971	0.0828478	4.45595	8.35214e-06	0.02919	-/0	rs7292762	C	T	G2_G1	CELSR1	16	10273943	10277424	-
cg06934747	ENSG00000075275	-0.434651	4.02817e-05	0.231632	0.0470617	4.30261	1.68799e-05	0.0379024	-/+	rs7292762	C	T	G2_G1	CELSR1	16	122017	122873	-
cg06949728	ENSG00000075275	0.438838	3.32567e-05	-0.248068	0.0330843	-4.4413	8.94166e-06	0.02919	+/-	rs7292762	C	T	G2_G1	CELSR1	1	13881410	13881612	-
cg06977257	ENSG00000075275	-0.126245	0.25543	0.55554	2.78264e-07	4.62001	3.8373e-06	0.0234559	0/+	rs7292762	C	T	G2_G1	CELSR1	16	88787564	88787782	-
cg07006551	ENSG00000075275	-0.224982	0.0408655	0.46103	3.56871e-05	4.46199	8.12034e-06	0.0290868	-/+	rs7292762	C	T	G2_G1	CELSR1	1	11714217	11715304	-
cg07150669	ENSG00000075275	-0.330487	0.00227742	0.321437	0.00522948	4.14985	3.32693e-05	0.0478135	-/+	rs7292762	C	T	G2_G1	CELSR1	4	1402197	1402435	-
cg07268332	ENSG00000075275	0.332478	0.00213381	-0.338271	0.00320035	-4.27943	1.87372e-05	0.0399841	+/-	rs7292762	C	T	G2_G1	CELSR1	11	10472000	10472857	-
cg07280371	ENSG00000075275	0.345651	0.00137173	-0.410128	0.000284494	-4.88361	1.0416e-06	0.0158677	+/-	rs7292762	C	T	G2_G1	CELSR1	6	10838098	10838915	-
cg07426960	ENSG00000075275	-0.236232	0.0315501	0.412212	0.000262967	4.16475	3.11696e-05	0.047128	-/+	rs7292762	C	T	G2_G1	CELSR1	11	69468810	69469152	-
cg07595404	ENSG00000075275	-0.385504	0.00031943	0.276581	0.0170571	4.23487	2.28686e-05	0.0404754	-/+	rs7292762	C	T	G2_G1	CELSR1	4	130014349	130014899	-
cg07632694	ENSG00000075275	0.176304	0.110855	-0.463553	3.19159e-05	-4.17052	3.03908e-05	0.0463732	0/-	rs7292762	C	T	G2_G1	CELSR1	21	40554764	40556117	-
cg07654569	ENSG00000075275	0.381398	0.000374438	-0.266817	0.0215616	-4.14068	3.46275e-05	0.0482516	+/-	rs7292762	C	T	G2_G1	CELSR1	8	79578112	79578667	-
cg07660378	ENSG00000075275	-0.418685	8.17756e-05	0.278075	0.0164449	4.48759	7.20318e-06	0.0272285	-/+	rs7292762	C	T	G2_G1	CELSR1	3	50191971	50193130	-
cg07936368	ENSG00000075275	0.465284	9.33715e-06	-0.240902	0.0386781	-4.59845	4.25651e-06	0.0234559	+/-	rs7292762	C	T	G2_G1	CELSR1	10	52434646	52434866	-
cg07937803	ENSG00000075275	0.259223	0.0179609	-0.400865	0.000401153	-4.23161	2.32023e-05	0.0405545	+/-	rs7292762	C	T	G2_G1	CELSR1	19	3572545	3574626	-
cg08050464	ENSG00000075275	0.280646	0.0101728	-0.40239	0.000379336	-4.38449	1.16256e-05	0.0318031	+/-	rs7292762	C	T	G2_G1	CELSR1	20	35724039	35724644	-
cg08257293	ENSG00000075275	0.353356	0.00104992	-0.304454	0.00835552	-4.19323	2.75015e-05	0.0451278	+/-	rs7292762	C	T	G2_G1	CELSR1	20	30310503	30310707	-
cg08309251	ENSG00000075275	0.401965	0.000165406	-0.297437	0.010064	-4.49376	6.99772e-06	0.0269937	+/-	rs7292762	C	T	G2_G1	CELSR1	21	46351328	46352911	-
cg08596549	ENSG00000075275	0.424652	6.30211e-05	-0.424818	0.000161577	-5.56225	2.66323e-08	0.00801325	+/-	rs7292762	C	T	G2_G1	CELSR1	6	27777855	27778251	-
cg08648882	ENSG00000075275	0.449236	2.04363e-05	-0.193621	0.0983479	-4.16958	3.05163e-05	0.0463732	+/0	rs7292762	C	T	G2_G1	CELSR1	1	150601710	150602201	-
cg08752433	ENSG00000075275	0.35677	0.000930642	-0.35233	0.00207959	-4.54641	5.4569e-06	0.0248125	+/-	rs7292762	C	T	G2_G1	CELSR1	12	111020507	111021192	-
cg08782899	ENSG00000075275	0.212189	0.0541282	-0.494446	7.55075e-06	-4.64521	3.39731e-06	0.0220645	0/-	rs7292762	C	T	G2_G1	CELSR1	17	79650194	79651447	-
cg08839267	ENSG00000075275	-0.354242	0.00101769	0.294633	0.0108274	4.13327	3.57643e-05	0.0482516	-/+	rs7292762	C	T	G2_G1	CELSR1	3	132756985	132757895	-
cg08844988	ENSG00000075275	-0.480583	4.26119e-06	0.190043	0.104847	4.39212	1.12251e-05	0.0315247	-/0	rs7292762	C	T	G2_G1	CELSR1	16	24740666	24741802	-
cg08855022	ENSG00000075275	0.246687	0.0245628	-0.453013	5.06e-05	-4.5408	5.60402e-06	0.0248125	+/-	rs7292762	C	T	G2_G1	CELSR1	6	44232880	44233447	-
[truncated: 6,736 more rows]
