# Supplementary material for: Genetic determinants of monocyte splicing are enriched for disease susceptibility loci
Source: Nat Commun. 2025 Sep 29;16:8616. doi: 10.1038/s41467-025-63624-7 (PMC12480492; doi:10.1038/s41467-025-63624-7)
Supplement: Supplementary file 11 — Supplementary_Data_09 [file 41467_2025_63624_MOESM11_ESM.xlsx]

## Sheet: Legend
Supplementary table 9:
Description
The allele-specific co-expression relationships were found in naïve, LPS and IFNγ between transcripts.
Explanations for column names:
The results of the coExQTL analysis (Table 1)
Gene: Name of the gene related to the gene in the co-expression pair
Transcript: Name of the transcript in the co-expression pair
GM_cor: refers to the Global Mean Correlation between transcript pairs within a specific condition or group.
pvalue: The p-value associated with the observed difference in edge weight between conditions
fdr: The false discovery rate (FDR) corrected p-value
zscore: Z-score of the difference in edge weight between conditions
GM_pVal (Global Module p-value): This value represents the statistical significance of the overall difference in co-expression patterns between two groups or conditions. It indicates the likelihood that the observed differences in transcript co-expression are due to chance rather than true biological effects.
GR_cor (transcript Regulation Correlation): This metric quantifies the correlation between the transcript expression levels of two transcripts within a specific condition or group. A higher GR_cor value indicates a stronger positive or negative correlation between the expression of the two transcripts.
GR_pVal (Global Rank p-value): This p-value is associated with the overall significance of the differential co-expression analysis between two groups or conditions. It indicates the probability of observing the observed differences in transcript co-expression patterns by chance.
zScoreDiff: refers to the z-score of the difference in edge weights between the two conditions being compared.
pValDiff: refers to the p-value associated with the difference in edge weights between two conditions or groups. Edge weights represent the strength of the relationship between pairs of transcripts in a co-expression network.
pValDiff_adj: refers to the adjusted p-value for the difference in edge weights between two conditions.
Classes (correlation classes): refer to groups of transcripts that exhibit similar co-expression patterns across different genotype. These classes are identified based on the correlation coefficients between transcripts within each class.
Index:	G2_G0: Allele differential co-expression between donors who carry minor allele homozygotes and donors who carry reference allele homozygotes.
	G2_G0: Allele specific differential co-expression between donors carrying reference allele homozygot and hetrozygot.
ClusterProfiler output for pathway enrichment analysis (Table 2)

## Sheet: Table-1 Naive
Gene	Transcript	GM_cor	GM_pVal	GR_cor	GR_pVal	zScoreDiff	pValDiff	Classes	Transcript gene Name	SNP	REF	ALT	index	pValDiff-FDR
ENSG00000108342	ENST00000504445	-1	0	0.0605041	0.545788	32.6356	1.2808e-233	-/0	ATP10D	rs6823365	G	A	G2_G0	1.39632e-228
ENSG00000153310	ENST00000513345	-0.999837	4.00245e-08	0.0535173	0.559895	8.14154	3.90281e-16	-/0	HINT1	rs7735755	T	C	G2_G0	1.41828e-11
ENSG00000185664	ENST00000292147	-0.999987	5.61532e-08	-0.230795	0.0126825	8.04317	8.75415e-16	-/-	ETHE1	rs12460021	G	A	G2_G0	2.22994e-11
ENSG00000167526	ENST00000411828	-0.999971	1.90097e-07	0.231129	0.118023	8.0241	1.02272e-15	-/0	PSMG1	rs2836939	G	A	G2_G1	2.22994e-11
ENSG00000156172	ENST00000347364	-0.368229	6.48186e-05	-0.999989	4.26104e-08	-7.95744	1.7564e-15	-/-	MKKS	rs221669	G	A	G2_G0	3.19137e-11
ENSG00000005020	ENST00000513345	-0.999761	8.54781e-08	-0.0285726	0.755725	7.67653	1.63459e-14	-/0	HINT1	rs7735755	T	C	G2_G0	1.78203e-10
ENSG00000184575	ENST00000504445	-0.998401	1.96053e-07	0.116963	0.241706	7.22158	5.13857e-13	-/0	ATP10D	rs6823365	G	A	G2_G0	4.00148e-09
ENSG00000229344	ENST00000489343	0.960501	1.92548e-11	-0.0127142	0.916802	-7.23598	4.62191e-13	+/0	NPHP3-AS1	rs7622700	G	T	G2_G0	4.00148e-09
ENSG00000213222	ENST00000554161	-0.998465	1.77252e-07	0.158353	0.257425	7.20802	5.67729e-13	-/0	RP11-1070N10.3	rs179134	T	C	G2_G1	4.12625e-09
ENSG00000124215	ENST00000394434	0.987643	1.49051e-08	-0.14137	0.226347	-7.19807	6.10726e-13	+/0	LARS	rs72806111	A	G	G2_G1	4.16133e-09
ENSG00000079691	ENST00000556751	-0.964635	8.21565e-15	-0.168819	0.236317	7.1397	9.3532e-13	-/0	BEGAIN	rs4077299	A	G	G2_G0	5.99815e-09
ENSG00000139687	ENST00000504202	-0.999046	5.39977e-08	-0.160835	0.17102	7.12483	1.04211e-12	-/0	HINT1	rs6595992	T	C	G2_G1	6.31171e-09
ENSG00000168917	ENST00000355860	0.866547	4.18421e-12	-0.149718	0.19675	-7.0794	1.44775e-12	+/0	WWOX	rs8050128	C	A	G2_G1	7.95683e-09
ENSG00000177432	ENST00000421946	-0.34247	0.000348835	-0.99996	3.02838e-07	-7.07827	1.4597e-12	-/-	ANKRD36	rs13032546	G	C	G2_G0	7.95683e-09
ENSG00000122783	ENST00000457853	0.805802	4.16405e-11	-0.250252	0.0271211	-7.05686	1.70302e-12	+/-	LINC01270	rs6012900	A	G	G2_G1	8.8411e-09
ENSG00000156983	ENST00000484389	-0.999844	2.33202e-06	0.285666	0.00396368	7.03313	2.01947e-12	-/+	TDRD3	rs7993914	T	C	G2_G0	1.00074e-08
ENSG00000148484	ENST00000511362	-0.996927	7.23987e-08	-0.00923295	0.930782	7.02367	2.1612e-12	-/0	ATXN3	rs7493524	G	A	G2_G0	1.02441e-08
ENSG00000276171	ENST00000570276	0.758338	8.88178e-16	-0.154664	0.182196	-6.98364	2.87634e-12	+/0	ULK3	rs12908814	C	G	G2_G1	1.20607e-08
ENSG00000100591	ENST00000528869	-0.43653	6.27223e-06	-0.999999	6.26603e-07	-6.98383	2.87231e-12	-/-	RP1-68D18.4	rs1467558	T	C	G2_G0	1.20607e-08
ENSG00000116237	ENST00000513345	-0.999402	5.35677e-07	0.026402	0.773762	6.9856	2.8365e-12	-/0	HINT1	rs7735755	T	C	G2_G0	1.20607e-08
ENSG00000130487	ENST00000370481	-0.864004	7.79158e-06	0.609796	9.42462e-10	6.96408	3.30555e-12	-/+	GBP3	rs12146148	C	T	G2_G0	1.33471e-08
ENSG00000113387	ENST00000475146	-0.487811	8.50195e-10	0.811315	2.63818e-06	6.95492	3.52771e-12	-/+	CPNE1	rs6060478	T	C	G2_G1	1.37354e-08
ENSG00000103490	ENST00000505458	-0.80243	0	0.0418683	0.708793	6.93559	4.04538e-12	-/0	NFKB1	rs230519	T	C	G2_G1	1.52078e-08
ENSG00000143222	ENST00000513345	-0.999239	8.68115e-07	0.11151	0.223345	6.92541	4.34703e-12	-/0	HINT1	rs7735755	T	C	G2_G0	1.57971e-08
ENSG00000163154	ENST00000505458	-0.816704	0	-0.00553652	0.960628	6.89938	5.22287e-12	-/0	NFKB1	rs230519	T	C	G2_G1	1.77937e-08
ENSG00000169193	ENST00000451507	-0.999937	5.9417e-07	-0.272815	0.00304751	6.87788	6.07513e-12	-/-	RP11-119B16.2	rs67356712	A	G	G2_G0	1.94797e-08
ENSG00000112511	ENST00000504445	-0.997637	5.20546e-07	0.137802	0.167225	6.87965	6.00016e-12	-/0	ATP10D	rs6823365	G	A	G2_G0	1.94797e-08
ENSG00000225972	ENST00000489343	0.961134	1.66889e-11	0.0985504	0.416985	-6.85541	7.11105e-12	+/0	NPHP3-AS1	rs7622700	G	T	G2_G0	2.21499e-08
ENSG00000101596	ENST00000587567	0.993302	8.04273e-08	-0.233843	0.0240719	-6.84215	7.80134e-12	+/-	ZNF566	rs11672024	A	G	G2_G0	2.3625e-08
ENSG00000153132	ENST00000587567	0.989957	3.30938e-07	-0.231933	0.0252847	-6.8323	8.35667e-12	+/-	ZNF566	rs11672024	A	G	G2_G0	2.46228e-08
ENSG00000107719	ENST00000493091	-0.999999	8.25052e-07	-0.457459	2.43599e-07	6.82625	8.71617e-12	-/-	PILRB	rs112622797	G	A	G2_G0	2.46775e-08
ENSG00000177854	ENST00000502576	-0.975739	6.35554e-08	0.235067	0.0636676	6.82442	8.82793e-12	-/0	HSD17B11	rs6840102	C	T	G2_G1	2.46775e-08
ENSG00000107099	ENST00000511081	-0.999998	2.30644e-06	0.0122825	0.894528	6.81943	9.14034e-12	-/0	CLDND1	rs16839820	T	C	G2_G0	2.4912e-08
ENSG00000141562	ENST00000296350	-0.999655	1.78403e-07	-0.330045	0.000750056	6.80705	9.96226e-12	-/-	MFI2	rs9876485	C	A	G2_G0	2.58592e-08
ENSG00000059378	ENST00000587567	0.991982	1.50783e-07	-0.220193	0.0339347	-6.80801	9.89548e-12	+/-	ZNF566	rs11672024	A	G	G2_G0	2.58592e-08
ENSG00000102898	ENST00000513345	-0.999206	9.44533e-07	0.0613501	0.50383	6.80286	1.02563e-11	-/0	HINT1	rs7735755	T	C	G2_G0	2.60034e-08
ENSG00000173950	ENST00000505458	-0.744097	1.03917e-13	0.160835	0.148885	6.78174	1.1874e-11	-/0	NFKB1	rs230519	T	C	G2_G1	2.81414e-08
ENSG00000135148	ENST00000587567	0.99313	8.78845e-08	-0.210494	0.0428437	-6.78389	1.16979e-11	+/-	ZNF566	rs11672024	A	G	G2_G0	2.81414e-08
ENSG00000223599	ENST00000450034	-0.997915	3.80699e-07	0.0285373	0.785978	6.77344	1.25759e-11	-/0	ASGR2	rs2304978	C	T	G2_G0	2.91707e-08
ENSG00000177294	ENST00000587567	0.992065	1.45441e-07	-0.202702	0.05134	-6.76459	1.33689e-11	+/0	ZNF566	rs11672024	A	G	G2_G0	2.97444e-08
ENSG00000153132	ENST00000504445	-0.997505	5.96348e-07	0.0997002	0.318765	6.75045	1.47384e-11	-/0	ATP10D	rs6823365	G	A	G2_G0	3.08995e-08
ENSG00000197858	ENST00000587567	-0.991061	2.2039e-07	0.140736	0.178443	6.7468	1.51139e-11	-/0	ZNF566	rs11672024	A	G	G2_G0	3.10891e-08
ENSG00000254287	ENST00000587567	1	0	-0.19082	0.0669229	-6.73527	1.63621e-11	+/0	ZNF566	rs11672024	A	G	G2_G0	3.30333e-08
ENSG00000105556	ENST00000481310	-0.999997	3.2267e-06	0.115564	0.40533	6.71913	1.82817e-11	-/0	ACO2	rs203319	C	T	G2_G1	3.5835e-08
ENSG00000163840	ENST00000587567	0.990835	2.40529e-07	-0.183845	0.077727	-6.71813	1.84072e-11	+/0	ZNF566	rs11672024	A	G	G2_G0	3.5835e-08
ENSG00000126226	ENST00000505458	0.769239	4.66294e-15	-0.0869952	0.437066	-6.68401	2.32488e-11	+/0	NFKB1	rs230519	T	C	G2_G1	4.44665e-08
ENSG00000115267	ENST00000587567	0.991036	2.22615e-07	-0.165965	0.111855	-6.67438	2.48275e-11	+/0	ZNF566	rs11672024	A	G	G2_G0	4.58761e-08
ENSG00000225973	ENST00000607419	-0.997037	9.16227e-07	0.137662	0.147776	6.66912	2.57347e-11	-/0	RP11-245G13.2	rs58378660	A	G	G2_G0	4.67599e-08
ENSG00000083896	ENST00000587567	0.990366	2.86273e-07	-0.159473	0.126787	-6.65857	2.76508e-11	+/0	ZNF566	rs11672024	A	G	G2_G0	4.90807e-08
ENSG00000173812	ENST00000466137	0.490179	0.000302181	-0.797174	2.26767e-07	-6.65718	2.79123e-11	+/-	NMRK1	rs3752955	A	C	G2_G0	4.90807e-08
ENSG00000198915	ENST00000504445	-0.996925	1.00533e-06	0.152472	0.126048	6.65042	2.92267e-11	-/0	ATP10D	rs6823365	G	A	G2_G0	5.05761e-08
ENSG00000269161	ENST00000572965	0.00435852	0.968041	-0.99918	1.00759e-06	-6.64434	3.0458e-11	0/-	RPH3AL	rs8066107	G	A	G2_G0	5.18833e-08
ENSG00000224861	ENST00000513345	-0.99895	1.65275e-06	0.101728	0.266879	6.633	3.28937e-11	-/0	HINT1	rs7735755	T	C	G2_G0	5.51703e-08
ENSG00000279159	ENST00000367202	-0.998586	1.44321e-07	-0.258216	0.00457798	6.61227	3.78475e-11	-/-	ETNK2	rs56006042	C	A	G2_G0	6.06785e-08
ENSG00000183011	ENST00000368632	-0.992951	8.70981e-07	0.298522	0.0490329	6.60789	3.89847e-11	-/+	HDAC2	rs12196845	G	A	G2_G1	6.15958e-08
ENSG00000133706	ENST00000368797	0.111911	0.221675	-0.999996	4.37718e-06	-6.6006	4.09504e-11	0/-	UROS	rs10901425	A	G	G2_G0	6.29466e-08
ENSG00000188766	ENST00000511807	-0.997337	1.06268e-05	0.695513	0.00135133	6.5912	4.36287e-11	-/+	UBE2B	rs28548942	C	G	G2_G1	6.37191e-08
ENSG00000204136	ENST00000511081	-0.999995	4.83222e-06	0.229012	0.199855	6.59087	4.37244e-11	-/0	CLDND1	rs16839820	T	C	G2_G1	6.37191e-08
ENSG00000132109	ENST00000587567	0.993445	7.46183e-08	-0.131382	0.209365	-6.5905	4.38354e-11	+/0	ZNF566	rs11672024	A	G	G2_G0	6.37191e-08
ENSG00000100592	ENST00000278483	0.991121	2.1533e-07	-0.123266	0.226575	-6.58177	4.64894e-11	+/0	C11orf73	rs56153444	A	G	G2_G0	6.53355e-08
ENSG00000239827	ENST00000397914	-0.995152	3.13461e-06	0.326353	0.000371583	6.58095	4.67453e-11	-/+	CYB5A	rs1051236	G	A	G2_G0	6.53355e-08
ENSG00000165813	ENST00000513012	-0.996448	1.44106e-06	0.212718	0.0669091	6.58337	4.59918e-11	-/0	HINT1	rs6595992	T	C	G2_G1	6.53355e-08
ENSG00000224531	ENST00000588100	-0.999998	1.61815e-06	-0.369079	0.0031575	6.57088	5.00191e-11	-/-	U2AF1L4	rs28373672	A	G	G2_G1	6.74696e-08
ENSG00000138078	ENST00000357086	0.912136	2.16538e-06	-0.465284	2.2861e-05	-6.56221	5.30159e-11	+/-	ITPR1	rs793388	G	A	G2_G0	6.74696e-08
ENSG00000160710	ENST00000587567	0.991736	1.67569e-07	-0.120615	0.249467	-6.56455	5.21903e-11	+/0	ZNF566	rs11672024	A	G	G2_G0	6.74696e-08
ENSG00000138434	ENST00000587567	0.986028	1.04721e-06	-0.280486	0.00646488	-6.56163	5.32231e-11	+/-	ZNF566	rs11672024	A	G	G2_G0	6.74696e-08
ENSG00000136147	ENST00000587567	0.995985	1.34468e-08	-0.14803	0.217955	-6.56473	5.2127e-11	+/0	ZNF566	rs11672024	A	G	G2_G1	6.74696e-08
ENSG00000142102	ENST00000395303	-0.999997	3.08777e-06	-0.0980062	0.284865	6.56452	5.21991e-11	-/0	HLA-DMA	rs206777	G	A	G2_G0	6.74696e-08
ENSG00000186063	ENST00000513345	-0.998863	1.93904e-06	0.102699	0.262318	6.56632	5.15756e-11	-/0	HINT1	rs7735755	T	C	G2_G0	6.74696e-08
ENSG00000213799	ENST00000547397	-0.227357	0.0117869	-0.999998	2.42656e-06	-6.55222	5.66887e-11	-/-	SART3	rs7969198	G	A	G2_G0	7.10368e-08
ENSG00000269910	ENST00000370645	-0.999707	6.02239e-06	0.259648	0.00982744	6.54963	5.76807e-11	-/+	GNG5	rs41299545	G	A	G2_G0	7.14585e-08
ENSG00000116455	ENST00000542920	0.162046	0.14084	-0.993366	7.2614e-07	-6.54544	5.93189e-11	0/-	NINJ2	rs2535396	G	A	G2_G0	7.26623e-08
ENSG00000104738	ENST00000495317	-0.688479	4.64073e-14	0.2496	0.0504132	6.53761	6.25089e-11	-/0	NT5C3B	rs1865841	G	A	G2_G1	7.57191e-08
ENSG00000173812	ENST00000321105	-0.997501	5.98667e-07	-0.0122677	0.902602	6.52873	6.63289e-11	-/0	TOP3A	rs9901707	C	G	G2_G0	7.94635e-08
ENSG00000092621	ENST00000505458	0.766119	7.10543e-15	-0.0654045	0.559357	-6.5068	7.67677e-11	+/0	NFKB1	rs230519	T	C	G2_G1	8.99915e-08
ENSG00000163121	ENST00000587567	0.989053	4.47169e-07	-0.139803	0.181369	-6.50296	7.87556e-11	+/0	ZNF566	rs11672024	A	G	G2_G0	9.13397e-08
ENSG00000120436	ENST00000216115	-0.999772	4.13153e-06	0.0884426	0.320834	6.49374	8.37294e-11	-/0	BIK	rs1883264	G	C	G2_G0	9.50852e-08
ENSG00000261526	ENST00000297109	-0.0155793	0.868167	0.830025	1.07496e-11	6.48191	9.05671e-11	0/+	SAP30L	rs6884266	C	T	G2_G1	1.0179e-07
ENSG00000205413	ENST00000587567	0.991938	1.5369e-07	-0.0832838	0.427383	-6.47507	9.47674e-11	+/0	ZNF566	rs11672024	A	G	G2_G0	1.0378e-07
ENSG00000103490	ENST00000499452	-0.935525	1.44506e-09	0.0505636	0.673165	6.46872	9.88352e-11	-/0	RP11-18H21.1	rs1991223	G	A	G2_G0	1.06683e-07
ENSG00000115592	ENST00000505458	0.807324	0	0.0502666	0.653807	-6.46222	1.03179e-10	+/0	NFKB1	rs230519	T	C	G2_G1	1.0921e-07
ENSG00000141556	ENST00000447544	-0.876658	1.07474e-11	0.0865877	0.51809	6.44713	1.13988e-10	-/0	CD36	rs1049673	C	G	G2_G0	1.14411e-07
ENSG00000103342	ENST00000322834	-0.990961	1.83358e-06	0.261493	0.0144251	6.44133	1.18434e-10	-/+	ZNF584	rs36090113	G	C	G2_G0	1.16321e-07
ENSG00000003756	ENST00000355371	-0.997928	6.43376e-06	0.328431	0.00130861	6.43524	1.23276e-10	-/+	SHTN1	rs10218905	A	G	G2_G0	1.16874e-07
ENSG00000164440	ENST00000520557	-0.998248	2.46364e-07	-0.232801	0.0191403	6.43523	1.23285e-10	-/-	DHDH	rs72626224	A	G	G2_G0	1.16874e-07
ENSG00000141076	ENST00000322834	-0.990153	2.3693e-06	0.29874	0.0049442	6.43568	1.22924e-10	-/+	ZNF584	rs36090113	G	C	G2_G0	1.16874e-07
ENSG00000198915	ENST00000409192	-0.683662	6.0598e-05	0.638309	6.13451e-07	6.42832	1.29023e-10	-/+	FAM221A	rs34579167	C	T	G2_G0	1.21259e-07
ENSG00000174306	ENST00000505458	-0.719847	1.50546e-12	0.153729	0.16792	6.42171	1.3475e-10	-/0	NFKB1	rs230519	T	C	G2_G1	1.23672e-07
ENSG00000223496	ENST00000555302	-0.999995	5.07891e-06	0.0435273	0.756961	6.42144	1.34994e-10	-/0	TC2N	rs61269268	A	C	G2_G1	1.23672e-07
ENSG00000105058	ENST00000342932	-0.996893	1.44697e-05	0.478019	1.32044e-08	6.42346	1.33213e-10	-/+	PPCDC	rs67538199	T	C	G2_G0	1.23672e-07
ENSG00000111348	ENST00000505458	-0.791608	2.22045e-16	-0.0143582	0.898126	6.41615	1.39767e-10	-/0	NFKB1	rs230519	T	C	G2_G1	1.24897e-07
ENSG00000010327	ENST00000279052	-0.0358381	0.685624	0.862728	4.35051e-10	6.41719	1.3881e-10	0/+	ERGIC3	rs6060491	T	C	G2_G1	1.24897e-07
ENSG00000138642	ENST00000587567	0.988636	5.09389e-07	-0.149757	0.212574	-6.41798	1.38092e-10	+/0	ZNF566	rs11672024	A	G	G2_G1	1.24897e-07
ENSG00000148229	ENST00000518051	0.309107	0.00338587	-0.99465	4.01044e-06	-6.41104	1.44533e-10	+/-	DCSTAMP	rs2458425	A	G	G2_G0	1.28106e-07
ENSG00000105472	ENST00000619554	-0.78103	3.24807e-12	0.0883424	0.41583	6.40262	1.52734e-10	-/0	NBPF3	rs12734589	G	A	G2_G1	1.31143e-07
ENSG00000136986	ENST00000322834	-0.990002	2.47984e-06	0.292136	0.00603962	6.40333	1.52027e-10	-/+	ZNF584	rs36090113	G	C	G2_G0	1.31143e-07
ENSG00000137200	ENST00000587567	0.988387	5.49505e-07	-0.126011	0.228753	-6.39922	1.56174e-10	+/0	ZNF566	rs11672024	A	G	G2_G0	1.33017e-07
ENSG00000205268	ENST00000564680	0.791672	0	-0.0566417	0.696018	-6.3939	1.61707e-10	+/0	TREML3P	rs9394771	A	T	G2_G1	1.34575e-07
ENSG00000065600	ENST00000371012	-0.15681	0.159459	0.976374	2.70963e-07	6.39165	1.64104e-10	0/+	MIER1	rs2104415	G	A	G2_G0	1.35535e-07
ENSG00000004455	ENST00000505458	-0.773115	2.66454e-15	0.0280802	0.802261	6.38439	1.72079e-10	-/0	NFKB1	rs230519	T	C	G2_G1	1.39981e-07
ENSG00000082641	ENST00000436170	-0.559742	3.87846e-07	0.771478	2.62249e-05	6.38328	1.73339e-10	-/+	TMEM91	rs284655	C	T	G2_G0	1.39981e-07
ENSG00000188659	ENST00000472531	0.982242	7.56068e-08	-0.031616	0.797995	-6.37669	1.8096e-10	+/0	ZNF124	rs10158232	A	T	G2_G1	1.44002e-07
ENSG00000175445	ENST00000556751	-0.956985	7.4607e-14	-0.262247	0.063017	6.37094	1.87877e-10	-/0	BEGAIN	rs4077299	A	G	G2_G0	1.4768e-07
ENSG00000122643	ENST00000587567	0.985536	1.18157e-06	-0.221169	0.033131	-6.37009	1.88922e-10	+/-	ZNF566	rs11672024	A	G	G2_G0	1.4768e-07
ENSG00000168802	ENST00000262294	-0.765965	2.05005e-07	0.477364	0.00105077	6.36841	1.91e-10	-/+	TRIM37	rs4598970	T	A	G2_G0	1.4768e-07
ENSG00000173599	ENST00000587567	-0.985805	1.10676e-06	0.209113	0.0442584	6.36251	1.9848e-10	-/+	ZNF566	rs11672024	A	G	G2_G0	1.51316e-07
ENSG00000136261	ENST00000525053	-0.836117	1.04548e-07	0.320081	0.00733691	6.35951	2.02396e-10	-/+	FGD4	rs7308163	A	G	G2_G0	1.53231e-07
ENSG00000151748	ENST00000587567	0.979358	4.07743e-06	-0.375588	0.000207389	-6.34793	2.18225e-10	+/-	ZNF566	rs11672024	A	G	G2_G0	1.61843e-07
ENSG00000181817	ENST00000411694	-0.70143	4.28102e-13	0.164309	0.156093	6.34145	2.27615e-10	-/0	AP001055.6	rs11702506	G	A	G2_G1	1.67666e-07
ENSG00000165006	ENST00000587567	0.983534	1.85623e-06	-0.264767	0.0103254	-6.32509	2.53079e-10	+/-	ZNF566	rs11672024	A	G	G2_G0	1.83156e-07
ENSG00000133606	ENST00000513345	-0.998659	2.69776e-06	0.044298	0.629482	6.32452	2.54013e-10	-/0	HINT1	rs7735755	T	C	G2_G0	1.83156e-07
ENSG00000135749	ENST00000448659	-0.79118	1.16328e-05	0.548575	1.20221e-05	6.32371	2.55364e-10	-/+	AC093724.2	rs6429951	T	C	G2_G0	1.83156e-07
ENSG00000162852	ENST00000504445	-0.994885	3.58452e-06	0.234085	0.017884	6.31678	2.67069e-10	-/+	ATP10D	rs6823365	G	A	G2_G0	1.89333e-07
ENSG00000184007	ENST00000513012	-0.996115	1.80305e-06	0.121283	0.299955	6.31264	2.7432e-10	-/0	HINT1	rs6595992	T	C	G2_G1	1.92944e-07
ENSG00000196782	ENST00000505458	-0.729015	5.67102e-13	0.11565	0.300832	6.30386	2.90319e-10	-/0	NFKB1	rs230519	T	C	G2_G1	2.01596e-07
ENSG00000245060	ENST00000571082	-0.999643	8.08017e-06	0.173043	0.0760843	6.29026	3.16941e-10	-/0	ARL16	rs1132803	A	G	G2_G0	2.18689e-07
ENSG00000085265	ENST00000509180	0.0494656	0.635885	-0.967106	6.97983e-08	-6.2885	3.20545e-10	0/-	UFSP2	rs6845326	A	G	G2_G0	2.19785e-07
ENSG00000178607	ENST00000505458	0.785324	4.44089e-16	0.0198747	0.85933	-6.28237	3.33459e-10	+/0	NFKB1	rs230519	T	C	G2_G1	2.25799e-07
ENSG00000198839	ENST00000513012	-0.990982	1.47613e-05	0.484735	1.04809e-05	6.2833	3.31466e-10	-/+	HINT1	rs6595992	T	C	G2_G1	2.25799e-07
ENSG00000124193	ENST00000267842	-0.758484	9.20067e-09	0.289	0.0186001	6.28099	3.3642e-10	-/+	SLC27A2	rs12915287	C	T	G2_G0	2.26398e-07
ENSG00000156042	ENST00000545162	-0.999511	1.29784e-05	0.315095	0.00118761	6.27921	3.40305e-10	-/+	SOD2	rs11752345	C	T	G2_G0	2.27607e-07
ENSG00000011021	ENST00000579016	-0.999991	8.57755e-06	0.15392	0.252975	6.27705	3.45053e-10	-/0	ENGASE	rs56157614	C	T	G2_G1	2.29376e-07
ENSG00000119865	ENST00000421694	-0.623779	7.12097e-13	0.402052	0.00682346	6.27561	3.48271e-10	-/+	TREML5P	rs13216536	A	G	G2_G1	2.30112e-07
ENSG00000236383	ENST00000279052	0.0981386	0.266642	0.886872	3.09353e-11	6.268	3.65715e-10	0/+	ERGIC3	rs6060491	T	C	G2_G1	2.40182e-07
ENSG00000230202	ENST00000355860	0.815314	8.01631e-10	-0.155396	0.18011	-6.25797	3.90026e-10	+/0	WWOX	rs8050128	C	A	G2_G1	2.54614e-07
ENSG00000123131	ENST00000513345	-0.99839	3.88601e-06	0.0934803	0.307802	6.25285	4.03022e-10	-/0	HINT1	rs7735755	T	C	G2_G0	2.61533e-07
ENSG00000165209	ENST00000496328	0.244681	0.00357315	-0.999988	1.17314e-05	-6.25017	4.10005e-10	+/-	ACSL5	rs6585151	A	G	G2_G0	2.64489e-07
ENSG00000115760	ENST00000576952	-0.997588	8.7202e-06	0.287512	0.00243439	6.24369	4.27354e-10	-/+	POLR2A	rs4796434	C	G	G2_G0	2.72457e-07
ENSG00000151327	ENST00000593580	0.0157866	0.874243	-0.979135	1.55519e-07	-6.23791	4.43443e-10	0/-	HAMP	rs10411704	G	T	G2_G0	2.7784e-07
ENSG00000156299	ENST00000505458	-0.648548	9.62323e-10	0.252744	0.0219701	6.23337	4.56513e-10	-/+	NFKB1	rs230519	T	C	G2_G1	2.80154e-07
ENSG00000181788	ENST00000466710	-0.894357	8.65794e-05	0.635234	1.45335e-10	6.23471	4.52606e-10	-/+	SP100	rs17333468	G	A	G2_G0	2.80154e-07
ENSG00000172936	ENST00000587567	0.979227	4.16869e-06	-0.336808	0.000962925	-6.23495	4.51925e-10	+/-	ZNF566	rs11672024	A	G	G2_G0	2.80154e-07
ENSG00000204356	ENST00000513345	-0.998339	4.13581e-06	0.0974634	0.287554	6.23306	4.57416e-10	-/0	HINT1	rs7735755	T	C	G2_G0	2.80154e-07
ENSG00000145431	ENST00000558592	-0.97858	8.97537e-07	0.18867	0.0856596	6.22874	4.702e-10	-/0	RP11-89K11.1	rs8024204	A	C	G2_G0	2.80638e-07
ENSG00000102921	ENST00000587567	0.979731	3.82672e-06	-0.323134	0.00158173	-6.22802	4.72352e-10	+/-	ZNF566	rs11672024	A	G	G2_G0	2.80638e-07
ENSG00000167112	ENST00000525053	-0.860259	1.76097e-08	0.21076	0.0821578	6.22917	4.689e-10	-/0	FGD4	rs7308163	A	G	G2_G0	2.80638e-07
ENSG00000089060	ENST00000264538	-0.470366	5.9083e-05	0.743154	5.89504e-06	6.22442	4.83327e-10	-/+	IFT57	rs9827766	T	G	G2_G0	2.83292e-07
ENSG00000187840	ENST00000565099	-0.728496	1.53726e-06	0.41267	0.000348503	6.22479	4.82211e-10	-/+	EIF3C	rs3760091	C	G	G2_G1	2.83292e-07
ENSG00000166902	ENST00000505458	-0.783479	6.66134e-16	-0.0271153	0.808924	6.20958	5.31263e-10	-/0	NFKB1	rs230519	T	C	G2_G1	3.09167e-07
ENSG00000131408	ENST00000587567	0.983051	2.05291e-06	-0.231312	0.0256899	-6.20596	5.43628e-10	+/-	ZNF566	rs11672024	A	G	G2_G0	3.13578e-07
ENSG00000169612	ENST00000513345	-0.997987	6.07224e-06	0.175123	0.0547029	6.20406	5.50258e-10	-/0	HINT1	rs7735755	T	C	G2_G0	3.15732e-07
ENSG00000273387	ENST00000599531	-0.999627	8.65707e-06	0.195745	0.202873	6.20228	5.56509e-10	-/0	PNMAL2	rs10416550	C	T	G2_G1	3.17647e-07
ENSG00000173757	ENST00000506271	-0.854599	0.000805415	0.786672	3.5083e-14	6.19915	5.67673e-10	-/+	UBE2Z	rs11656939	G	C	G2_G1	3.22332e-07
ENSG00000104419	ENST00000587567	0.981517	2.77582e-06	-0.267843	0.00944083	-6.19473	5.83836e-10	+/-	ZNF566	rs11672024	A	G	G2_G0	3.28092e-07
ENSG00000111981	ENST00000505458	0.760261	1.46549e-14	-0.0275322	0.806043	-6.19252	5.92114e-10	+/0	NFKB1	rs230519	T	C	G2_G1	3.29348e-07
ENSG00000104312	ENST00000587567	0.980122	3.57622e-06	-0.301034	0.00336637	-6.19325	5.89357e-10	+/-	ZNF566	rs11672024	A	G	G2_G0	3.29348e-07
ENSG00000156587	ENST00000587567	0.984078	1.65124e-06	-0.191457	0.0660005	-6.18173	6.34038e-10	+/0	ZNF566	rs11672024	A	G	G2_G0	3.50877e-07
ENSG00000158473	ENST00000507678	0.923656	0.000135436	-0.664079	1.15463e-14	-6.17693	6.53619e-10	+/-	SPCS3	rs17681796	G	A	G2_G0	3.59886e-07
ENSG00000185115	ENST00000534571	-0.191033	0.0445999	-0.999797	3.47172e-06	-6.17171	6.75545e-10	-/-	ASRGL1	rs11600383	A	G	G2_G0	3.6824e-07
ENSG00000168003	ENST00000505458	0.704853	6.86073e-12	-0.142	0.203166	-6.16516	7.04135e-10	+/0	NFKB1	rs230519	T	C	G2_G1	3.74941e-07
ENSG00000010165	ENST00000262294	-0.825241	3.45525e-09	0.298836	0.0487841	6.16535	7.03266e-10	-/+	TRIM37	rs4598970	T	A	G2_G0	3.74941e-07
ENSG00000010017	ENST00000513345	-0.998438	3.65844e-06	0.0290054	0.752144	6.16795	6.91812e-10	-/0	HINT1	rs7735755	T	C	G2_G0	3.74941e-07
ENSG00000186376	ENST00000456967	-0.994384	4.52654e-06	0.287843	0.0612449	6.16399	7.09343e-10	-/0	FAM21EP	rs6481013	C	T	G2_G1	3.75401e-07
ENSG00000205542	ENST00000505458	-0.84345	0	-0.210371	0.0578236	6.16277	7.14852e-10	-/0	NFKB1	rs230519	T	C	G2_G1	3.76489e-07
ENSG00000276248	ENST00000355371	-0.99708	1.27734e-05	0.336962	0.000957454	6.15897	7.32189e-10	-/+	SHTN1	rs10218905	A	G	G2_G0	3.81929e-07
ENSG00000171574	ENST00000474873	-0.998804	2.14383e-06	-0.0564077	0.679662	6.15756	7.38719e-10	-/0	HPS1	rs61873918	T	C	G2_G1	3.82924e-07
ENSG00000109685	ENST00000564680	0.780914	0	-0.0427723	0.768046	-6.15628	7.44736e-10	+/0	TREML3P	rs9394771	A	T	G2_G1	3.82977e-07
ENSG00000127399	ENST00000523004	-0.988839	4.78359e-07	0.0364316	0.769758	6.15495	7.51e-10	-/0	GM2A	rs2075782	T	C	G2_G1	3.83729e-07
ENSG00000136514	ENST00000587567	0.987414	7.27563e-07	-0.0638852	0.542938	-6.15448	7.53238e-10	+/0	ZNF566	rs11672024	A	G	G2_G0	3.83729e-07
ENSG00000198826	ENST00000505458	-0.752291	3.95239e-14	0.0394809	0.724716	6.15227	7.63839e-10	-/0	NFKB1	rs230519	T	C	G2_G1	3.8732e-07
ENSG00000038358	ENST00000488951	-0.998862	4.60677e-05	0.610154	5.28048e-06	6.14767	7.86314e-10	-/+	FASTKD1	rs2276611	G	A	G2_G1	3.9687e-07
ENSG00000119541	ENST00000513345	-0.998084	5.50122e-06	0.117915	0.197712	6.14631	7.93042e-10	-/0	HINT1	rs7735755	T	C	G2_G0	3.98422e-07
ENSG00000170323	ENST00000556751	-0.951787	2.70672e-13	-0.26416	0.06105	6.13621	8.4511e-10	-/0	BEGAIN	rs4077299	A	G	G2_G0	4.1879e-07
ENSG00000170144	ENST00000405676	0.0864372	0.337819	-0.999989	1.05715e-05	-6.1368	8.42013e-10	0/-	RP3-425P12.4	rs1815094	G	A	G2_G0	4.1879e-07
ENSG00000168917	ENST00000215886	0.712517	2.46312e-10	-0.163828	0.129456	-6.1304	8.76564e-10	+/0	LGALS2	rs5756736	G	A	G2_G1	4.27128e-07
ENSG00000198586	ENST00000505458	0.758648	1.82077e-14	-0.0212412	0.849767	-6.13143	8.70952e-10	+/0	NFKB1	rs230519	T	C	G2_G1	4.27128e-07
ENSG00000106692	ENST00000552002	-0.420953	2.53575e-06	0.542433	3.92605e-05	6.13189	8.6842e-10	-/+	CHURC1	rs11158568	G	A	G2_G1	4.27128e-07
ENSG00000196116	ENST00000587567	0.979335	4.09387e-06	-0.294694	0.00413788	-6.13021	8.77606e-10	+/-	ZNF566	rs11672024	A	G	G2_G0	4.27128e-07
ENSG00000010610	ENST00000505458	-0.756877	2.26485e-14	0.02506	0.823162	6.12938	8.82196e-10	-/0	NFKB1	rs230519	T	C	G2_G1	4.27453e-07
ENSG00000148814	ENST00000493014	-0.996299	1.59748e-06	-0.0306421	0.73865	6.12613	9.00395e-10	-/0	QTRTD1	rs11720857	T	C	G2_G0	4.34341e-07
ENSG00000101220	ENST00000505458	-0.778482	1.33227e-15	-0.0285875	0.798763	6.12323	9.16968e-10	-/0	NFKB1	rs230519	T	C	G2_G1	4.40387e-07
ENSG00000178977	ENST00000505458	-0.738403	2.00062e-13	0.065258	0.560239	6.1196	9.38115e-10	-/0	NFKB1	rs230519	T	C	G2_G1	4.46927e-07
ENSG00000204745	ENST00000317571	-0.266169	0.0071369	-0.995771	1.88497e-07	-6.11948	9.38784e-10	-/-	TTC39C	rs2217373	T	C	G2_G0	4.46927e-07
ENSG00000037241	ENST00000513345	-0.998069	5.58723e-06	0.10523	0.250675	6.1177	9.49345e-10	-/0	HINT1	rs7735755	T	C	G2_G0	4.49989e-07
ENSG00000101439	ENST00000505458	-0.763907	9.32587e-15	0.00615637	0.956224	6.11583	9.60579e-10	-/0	NFKB1	rs230519	T	C	G2_G1	4.53343e-07
ENSG00000132434	ENST00000586784	-0.0541079	0.552249	-0.999992	8.38413e-06	-6.11158	9.86472e-10	0/-	CTC-459F4.3	rs7259514	C	A	G2_G0	4.63456e-07
ENSG00000172578	ENST00000505458	0.707364	5.35749e-12	-0.127897	0.252174	-6.10859	1.00517e-09	+/0	NFKB1	rs230519	T	C	G2_G1	4.66315e-07
ENSG00000107185	ENST00000393218	0.989396	2.95731e-06	-0.211646	0.0786009	-6.10886	1.00348e-09	+/0	LGMN	rs8006199	A	G	G2_G1	4.66315e-07
ENSG00000078687	ENST00000280886	0.820502	1.60176e-09	-0.201219	0.133378	-6.10679	1.01653e-09	+/0	DIP2C	rs10904067	C	T	G2_G0	4.69584e-07
ENSG00000106479	ENST00000520557	-0.990651	1.61527e-05	0.453565	0.000572206	6.10438	1.03198e-09	-/+	DHDH	rs72626224	A	G	G2_G1	4.72716e-07
ENSG00000124635	ENST00000587567	0.983648	1.8117e-06	-0.197459	0.0988245	-6.1033	1.03898e-09	+/0	ZNF566	rs11672024	A	G	G2_G1	4.7393e-07
ENSG00000196588	ENST00000505458	-0.71722	1.97775e-12	0.106783	0.339653	6.10012	1.05989e-09	-/0	NFKB1	rs230519	T	C	G2_G1	4.76766e-07
ENSG00000155329	ENST00000585554	-0.999765	4.33147e-06	-0.119005	0.410428	6.10026	1.05896e-09	-/0	U2AF1L4	rs28373672	A	G	G2_G1	4.76766e-07
ENSG00000170852	ENST00000504445	-0.994608	4.08881e-06	0.153912	0.122468	6.10151	1.05069e-09	-/0	ATP10D	rs6823365	G	A	G2_G0	4.76766e-07
ENSG00000152642	ENST00000448659	0.761652	3.82129e-05	-0.558661	7.65619e-06	-6.0997	1.06269e-09	+/-	AC093724.2	rs6429951	T	C	G2_G0	4.76766e-07
ENSG00000214160	ENST00000525053	-0.842013	6.95585e-08	0.242922	0.0443012	6.09545	1.09133e-09	-/+	FGD4	rs7308163	A	G	G2_G0	4.87611e-07
ENSG00000117091	ENST00000504202	-0.991508	1.27052e-05	0.382463	0.000771314	6.09411	1.10047e-09	-/+	HINT1	rs6595992	T	C	G2_G1	4.89686e-07
ENSG00000171428	ENST00000513179	-0.994968	3.17419e-07	-0.211668	0.0152241	6.09024	1.12745e-09	-/-	RP11-539L10.3	rs2301787	G	A	G2_G0	4.98308e-07
ENSG00000070785	ENST00000525053	-0.863947	1.30317e-08	0.164086	0.177898	6.08868	1.13845e-09	-/0	FGD4	rs7308163	A	G	G2_G0	5.0046e-07
ENSG00000172531	ENST00000503513	0.8012	8.7581e-07	-0.353308	0.00269831	-6.08757	1.14636e-09	+/-	DAB2	rs10512696	C	T	G2_G0	5.01911e-07
ENSG00000152102	ENST00000587567	-0.98267	2.21806e-06	0.193671	0.0628733	6.08589	1.15849e-09	-/0	ZNF566	rs11672024	A	G	G2_G0	5.03182e-07
ENSG00000176438	ENST00000502576	0.970167	1.77027e-07	-0.0315095	0.763046	-6.08607	1.15718e-09	+/0	HSD17B11	rs6840102	C	T	G2_G0	5.03182e-07
ENSG00000084444	ENST00000587567	0.980602	3.28444e-06	-0.247035	0.0169764	-6.08402	1.17208e-09	+/-	ZNF566	rs11672024	A	G	G2_G0	5.07063e-07
ENSG00000184009	ENST00000565844	-0.999303	7.29144e-07	-0.332484	0.025647	6.08241	1.18386e-09	-/-	KNOP1	rs56064636	G	T	G2_G1	5.10137e-07
ENSG00000170161	ENST00000241125	-0.998333	4.16502e-06	0.0212252	0.835662	6.0809	1.19513e-09	-/0	GJA3	rs9578257	G	A	G2_G0	5.12965e-07
ENSG00000084072	ENST00000324379	-0.806588	3.34547e-06	0.390928	0.000401989	6.07993	1.20238e-09	-/+	PPIE	rs6670841	C	G	G2_G0	5.14053e-07
ENSG00000269967	ENST00000411694	0.591652	7.50143e-09	-0.302751	0.00785421	-6.07716	1.22332e-09	+/-	AP001055.6	rs11702506	G	A	G2_G1	5.20964e-07
ENSG00000123143	ENST00000552002	0.545334	2.45566e-10	-0.409192	0.0028683	-6.07333	1.25284e-09	+/-	CHURC1	rs11158568	G	A	G2_G1	5.27355e-07
ENSG00000109775	ENST00000513345	-0.99765	8.27667e-06	0.176772	0.0524268	6.07434	1.24499e-09	-/0	HINT1	rs7735755	T	C	G2_G0	5.27355e-07
ENSG00000081019	ENST00000504202	-0.995474	2.64107e-06	0.0672922	0.545545	6.07351	1.25141e-09	-/0	HINT1	rs6595992	T	C	G2_G0	5.27355e-07
ENSG00000279833	ENST00000322834	0.985626	7.34446e-06	-0.318246	0.00266471	-6.06919	1.28559e-09	+/-	ZNF584	rs36090113	G	C	G2_G0	5.33911e-07
ENSG00000158636	ENST00000488951	-0.999376	1.86962e-05	0.337695	0.0202635	6.06893	1.28765e-09	-/+	FASTKD1	rs2276611	G	A	G2_G1	5.33911e-07
ENSG00000125772	ENST00000262294	0.686255	1.03936e-05	-0.549212	0.000113039	-6.06889	1.28801e-09	+/-	TRIM37	rs4598970	T	A	G2_G0	5.33911e-07
ENSG00000079387	ENST00000504924	0.416468	6.01424e-05	-0.9903	1.77069e-05	-6.06793	1.29573e-09	+/-	ARL15	rs185144	G	A	G2_G0	5.35078e-07
ENSG00000169057	ENST00000421694	0.75789	0	-0.126885	0.411785	-6.0671	1.30238e-09	+/0	TREML5P	rs13216536	A	G	G2_G1	5.35795e-07
ENSG00000125257	ENST00000505458	-0.700016	1.09699e-11	0.135105	0.226201	6.06493	1.32007e-09	-/0	NFKB1	rs230519	T	C	G2_G1	5.38178e-07
ENSG00000107719	ENST00000505458	-0.693532	2.0284e-11	0.147398	0.18634	6.06458	1.32298e-09	-/0	NFKB1	rs230519	T	C	G2_G1	5.38178e-07
ENSG00000101773	ENST00000307746	0.371508	0.00010327	-0.999245	2.48774e-05	-6.06557	1.31491e-09	+/-	CYTL1	rs11724788	G	A	G2_G0	5.38178e-07
ENSG00000088992	ENST00000505458	-0.74292	1.19238e-13	0.0454439	0.685181	6.05993	1.36178e-09	-/0	NFKB1	rs230519	T	C	G2_G1	5.49889e-07
ENSG00000230071	ENST00000532114	-0.943125	1.35386e-06	0.312687	0.0189593	6.05941	1.36618e-09	-/+	MS4A4A	rs11230228	A	G	G2_G1	5.49889e-07
ENSG00000135317	ENST00000483996	-0.999377	1.86689e-05	0.281687	0.00394487	6.05809	1.37747e-09	-/+	SUN1	rs73032414	C	T	G2_G0	5.5008e-07
ENSG00000261662	ENST00000556261	-0.995848	2.58218e-05	0.475151	0.000426184	6.05648	1.39129e-09	-/+	GALC	rs77148223	G	A	G2_G1	5.53569e-07
ENSG00000177337	ENST00000505458	0.732941	3.68594e-13	-0.0662003	0.554578	-6.05335	1.41865e-09	+/0	NFKB1	rs230519	T	C	G2_G1	5.62384e-07
ENSG00000138346	ENST00000436901	-0.995683	2.79192e-05	0.439193	5.83015e-07	6.05245	1.42664e-09	-/+	KLF3-AS1	rs12504963	A	G	G2_G0	5.62384e-07
ENSG00000166037	ENST00000577712	-0.999338	2.04639e-05	0.296955	0.000771283	6.04926	1.45512e-09	-/+	DCXR	rs57552134	A	G	G2_G0	5.64987e-07
ENSG00000187735	ENST00000458117	0.976616	1.08805e-08	0.178266	0.120867	-6.05003	1.44823e-09	+/0	APOPT1	rs10431750	T	C	G2_G0	5.64987e-07
ENSG00000224307	ENST00000487376	0.991747	1.18303e-05	-0.410361	1.13394e-05	-6.05014	1.44716e-09	+/-	FLOT1	rs3131064	T	C	G2_G0	5.64987e-07
ENSG00000278962	ENST00000504445	-0.993219	7.24601e-06	0.238676	0.0156997	6.04913	1.45626e-09	-/+	ATP10D	rs6823365	G	A	G2_G0	5.64987e-07
ENSG00000148218	ENST00000505458	-0.776327	1.77636e-15	-0.0357037	0.750144	6.04723	1.47356e-09	-/0	NFKB1	rs230519	T	C	G2_G1	5.6682e-07
ENSG00000126860	ENST00000574387	-0.572007	3.47737e-07	0.337409	0.00148845	6.04767	1.4696e-09	-/+	RP11-473M20.9	rs2360169	A	G	G2_G1	5.6682e-07
ENSG00000092199	ENST00000513345	-0.99723	1.14973e-05	0.240098	0.00798781	6.04684	1.47715e-09	-/+	HINT1	rs7735755	T	C	G2_G0	5.6682e-07
ENSG00000203879	ENST00000505458	0.767319	5.9952e-15	0.0142967	0.89856	-6.04202	1.52198e-09	+/0	NFKB1	rs230519	T	C	G2_G1	5.79901e-07
ENSG00000078304	ENST00000513012	-0.987839	3.11228e-05	0.503976	4.03546e-06	6.04026	1.53865e-09	-/+	HINT1	rs6595992	T	C	G2_G1	5.82442e-07
ENSG00000153071	ENST00000496844	-0.999592	9.90061e-06	0.105927	0.454827	6.03643	1.57561e-09	-/0	THNSL2	rs11683461	G	A	G2_G1	5.92319e-07
ENSG00000128708	ENST00000219240	-0.137339	0.346692	0.820316	9.48064e-12	6.03413	1.59817e-09	0/+	DHODH	rs3213422	A	C	G2_G0	5.92627e-07
ENSG00000130313	ENST00000552002	0.363576	6.03086e-05	-0.577532	9.11615e-06	-6.03499	1.58974e-09	+/-	CHURC1	rs11158568	G	A	G2_G1	5.92627e-07
ENSG00000075142	ENST00000513345	-0.997137	1.22815e-05	0.311306	0.0294576	6.03449	1.59463e-09	-/+	HINT1	rs7735755	T	C	G2_G1	5.92627e-07
ENSG00000106346	ENST00000587567	0.982439	2.32295e-06	-0.17797	0.0878741	-6.03144	1.625e-09	+/0	ZNF566	rs11672024	A	G	G2_G0	5.9983e-07
ENSG00000028116	ENST00000587567	0.980852	3.13944e-06	-0.219743	0.0343099	-6.03109	1.6286e-09	+/-	ZNF566	rs11672024	A	G	G2_G0	5.9983e-07
ENSG00000213553	ENST00000465690	-0.997753	7.56554e-06	0.134427	0.169488	6.0277	1.66306e-09	-/0	BTN3A1	rs9379862	T	C	G2_G0	6.08411e-07
ENSG00000241839	ENST00000622867	-0.96316	2.24004e-09	-0.194835	0.064214	6.02599	1.68081e-09	-/0	FOXK2	rs11652309	T	C	G2_G0	6.10805e-07
ENSG00000188343	ENST00000354981	-0.9971	1.26034e-05	0.252136	0.00787702	6.02173	1.72559e-09	-/+	KIF16B	rs6131851	C	A	G2_G0	6.24995e-07
ENSG00000152642	ENST00000505458	-0.763834	9.32587e-15	-0.00934584	0.933587	6.02105	1.7329e-09	-/0	NFKB1	rs230519	T	C	G2_G1	6.25522e-07
ENSG00000109667	ENST00000505458	-0.754316	3.06422e-14	0.012939	0.908149	6.01999	1.74425e-09	-/0	NFKB1	rs230519	T	C	G2_G1	6.25522e-07
ENSG00000172273	ENST00000355371	-0.996899	1.44098e-05	0.290701	0.00470122	6.02006	1.7435e-09	-/+	SHTN1	rs10218905	A	G	G2_G0	6.25522e-07
ENSG00000167114	ENST00000503513	0.783552	2.20268e-06	-0.379611	0.00119067	-6.01696	1.77721e-09	+/-	DAB2	rs10512696	C	T	G2_G0	6.35251e-07
ENSG00000129083	ENST00000315491	-0.995761	2.69155e-05	0.415448	5.23861e-06	6.0136	1.81453e-09	-/+	TUBB3	rs3212369	A	G	G2_G0	6.46472e-07
ENSG00000143337	ENST00000513345	-0.99824	4.64228e-06	-0.00217769	0.981087	6.01264	1.82523e-09	-/0	HINT1	rs7735755	T	C	G2_G0	6.48166e-07
ENSG00000171792	ENST00000429000	-0.999972	2.78319e-05	0.467687	0.00402506	6.00799	1.87843e-09	-/+	PLOD1	rs76084874	G	A	G2_G1	6.6489e-07
ENSG00000160999	ENST00000622633	-0.999237	8.72916e-07	-0.359327	0.00519	6.00633	1.89773e-09	-/-	LITAF	rs72781044	C	T	G2_G1	6.67387e-07
ENSG00000187840	ENST00000314830	-0.389748	0.00428902	0.856291	1.45621e-06	6.00671	1.8933e-09	-/+	SH2D3C	rs516073	A	G	G2_G0	6.67387e-07
ENSG00000167645	ENST00000505458	-0.794988	0	-0.0912706	0.414782	6.00478	1.9159e-09	-/0	NFKB1	rs230519	T	C	G2_G1	6.67619e-07
ENSG00000152904	ENST00000587567	0.98034	3.44162e-06	-0.221843	0.0325863	-6.00471	1.91676e-09	+/-	ZNF566	rs11672024	A	G	G2_G0	6.67619e-07
ENSG00000104635	ENST00000608747	-0.999845	2.31622e-06	-0.421471	2.00463e-06	6.00527	1.91019e-09	-/-	SIRPB2	rs2873565	T	C	G2_G0	6.67619e-07
ENSG00000213246	ENST00000503513	0.845959	5.24633e-08	-0.20574	0.0875102	-6.00196	1.94946e-09	+/0	DAB2	rs10512696	C	T	G2_G0	6.76847e-07
ENSG00000140948	ENST00000505458	0.788257	4.44089e-16	0.0741013	0.508211	-6.0003	1.96956e-09	+/0	NFKB1	rs230519	T	C	G2_G1	6.79497e-07
ENSG00000113721	ENST00000461048	-0.989593	2.79574e-06	0.174444	0.190307	6.00056	1.96636e-09	-/0	2002-09-01	rs10933545	T	C	G2_G1	6.79497e-07
ENSG00000259712	ENST00000505458	0.678843	7.70717e-11	-0.163292	0.142694	-5.9952	2.0324e-09	+/0	NFKB1	rs230519	T	C	G2_G1	6.98134e-07
ENSG00000175197	ENST00000505458	0.729224	5.54223e-13	-0.0645209	0.564687	-5.99488	2.03638e-09	+/0	NFKB1	rs230519	T	C	G2_G1	6.98134e-07
ENSG00000078061	ENST00000284727	-0.998786	2.20931e-06	-0.122818	0.42154	5.99015	2.09642e-09	-/0	ATP5G3	rs12615406	G	T	G2_G1	7.16462e-07
ENSG00000090776	ENST00000505458	-0.733381	3.51275e-13	0.0545873	0.626199	5.98864	2.11606e-09	-/0	NFKB1	rs230519	T	C	G2_G1	7.17046e-07
ENSG00000197272	ENST00000587567	0.98054	3.32138e-06	-0.210584	0.0427533	-5.98893	2.11225e-09	+/-	ZNF566	rs11672024	A	G	G2_G0	7.17046e-07
ENSG00000167645	ENST00000421694	-0.759833	0	0.107835	0.485964	5.98719	2.13493e-09	-/0	TREML5P	rs13216536	A	G	G2_G1	7.17736e-07
ENSG00000256683	ENST00000587567	0.983925	1.70706e-06	-0.116131	0.267629	-5.98725	2.13425e-09	+/0	ZNF566	rs11672024	A	G	G2_G0	7.17736e-07
ENSG00000163541	ENST00000513345	-0.997888	6.68854e-06	0.0740133	0.41978	5.98683	2.13965e-09	-/0	HINT1	rs7735755	T	C	G2_G0	7.17736e-07
ENSG00000130487	ENST00000493594	-0.80925	4.7506e-05	0.516849	1.7536e-06	5.98573	2.15418e-09	-/+	GBP3	rs10922542	C	T	G2_G1	7.20396e-07
ENSG00000260565	ENST00000588186	0.848747	5.97966e-09	-0.0804007	0.44361	-5.98353	2.1835e-09	+/0	MPPE1	rs8097892	C	T	G2_G1	7.27968e-07
ENSG00000158473	ENST00000505458	-0.715359	2.39475e-12	0.0913698	0.414274	5.98292	2.19177e-09	-/0	NFKB1	rs230519	T	C	G2_G1	7.28496e-07
ENSG00000155085	ENST00000504445	-0.994399	4.49594e-06	0.112282	0.261195	5.98103	2.21733e-09	-/0	ATP10D	rs6823365	G	A	G2_G0	7.34752e-07
ENSG00000268230	ENST00000526787	0.891747	5.73837e-08	-0.180788	0.163224	-5.97901	2.24495e-09	+/0	NCAPD3	rs2305379	A	T	G2_G1	7.39411e-07
ENSG00000189159	ENST00000505458	-0.765659	7.54952e-15	-0.0212597	0.849638	5.9756	2.2925e-09	-/0	NFKB1	rs230519	T	C	G2_G1	7.52796e-07
ENSG00000099797	ENST00000587567	-0.980034	3.63181e-06	0.216776	0.0368771	5.97358	2.3211e-09	-/+	ZNF566	rs11672024	A	G	G2_G0	7.57623e-07
ENSG00000164081	ENST00000503513	0.772044	3.84466e-06	-0.395132	0.000711088	-5.97197	2.34409e-09	+/-	DAB2	rs10512696	C	T	G2_G0	7.62843e-07
ENSG00000100084	ENST00000470997	-0.999489	1.3871e-05	0.122096	0.193635	5.96949	2.37994e-09	-/0	HLA-DPB2	rs3117038	C	T	G2_G0	7.72205e-07
ENSG00000111729	ENST00000026218	-0.994502	4.29282e-06	0.150613	0.276996	5.96764	2.40711e-09	-/0	PIGQ	rs7198884	A	G	G2_G1	7.78703e-07
ENSG00000087116	ENST00000607452	0.98562	1.15766e-06	-0.0455275	0.652866	-5.96525	2.44263e-09	+/0	ACYP2	rs11125521	A	T	G2_G0	7.87855e-07
ENSG00000101343	ENST00000513345	-0.997984	6.0898e-06	0.0370353	0.686729	5.96354	2.46832e-09	-/0	HINT1	rs7735755	T	C	G2_G0	7.93796e-07
ENSG00000136522	ENST00000322834	-0.986568	5.99797e-06	0.241834	0.0240291	5.96304	2.47588e-09	-/+	ZNF584	rs36090113	G	C	G2_G0	7.93884e-07
ENSG00000107551	ENST00000513012	0.986366	4.13829e-05	-0.516312	2.12125e-06	-5.96076	2.51063e-09	+/-	HINT1	rs6595992	T	C	G2_G1	8.00317e-07
ENSG00000226833	ENST00000347364	0.178564	0.0596039	-0.999421	1.67385e-05	-5.96123	2.50345e-09	0/-	MKKS	rs221669	G	A	G2_G0	8.00317e-07
ENSG00000031698	ENST00000466137	0.510929	0.000149821	-0.712597	1.44492e-05	-5.95885	2.54013e-09	+/-	NMRK1	rs3752955	A	C	G2_G0	8.07361e-07
ENSG00000163563	ENST00000505458	-0.74444	9.99201e-14	0.0251857	0.82229	5.95787	2.55553e-09	-/0	NFKB1	rs230519	T	C	G2_G1	8.09211e-07
ENSG00000119321	ENST00000587567	0.976634	6.2763e-06	-0.284885	0.00564408	-5.95753	2.56079e-09	+/-	ZNF566	rs11672024	A	G	G2_G0	8.09211e-07
ENSG00000272356	ENST00000274605	-0.322958	0.0172222	0.754656	6.83916e-08	5.95577	2.58852e-09	-/+	N4BP3	rs6601221	C	T	G2_G0	8.13292e-07
ENSG00000173812	ENST00000542570	-0.994917	3.5285e-06	0.0501032	0.618783	5.95246	2.64135e-09	-/0	TOP3A	rs9901707	C	G	G2_G0	8.251e-07
ENSG00000008710	ENST00000504445	-0.993219	7.24573e-06	0.191827	0.0534266	5.9528	2.63586e-09	-/0	ATP10D	rs6823365	G	A	G2_G0	8.251e-07
ENSG00000151490	ENST00000556751	-0.949304	4.76508e-13	-0.284719	0.0428656	5.94985	2.6838e-09	-/-	BEGAIN	rs4077299	A	G	G2_G0	8.33585e-07
ENSG00000172831	ENST00000505458	-0.678517	7.93166e-11	0.155975	0.16172	5.94616	2.74508e-09	-/0	NFKB1	rs230519	T	C	G2_G1	8.43011e-07
ENSG00000205268	ENST00000262294	0.727466	1.61722e-06	-0.466349	0.00141926	-5.94662	2.73744e-09	+/-	TRIM37	rs4598970	T	A	G2_G0	8.43011e-07
ENSG00000150457	ENST00000550948	-0.986121	6.6139e-06	0.322596	0.0327022	5.94541	2.75763e-09	-/+	SELPLG	rs73191226	C	T	G2_G1	8.44484e-07
ENSG00000159459	ENST00000481194	-0.982583	3.94274e-07	0.0176055	0.89564	5.94312	2.79654e-09	-/0	CCM2	rs7778729	T	C	G2_G1	8.53434e-07
ENSG00000166295	ENST00000504445	-0.995917	2.04186e-06	-0.0650699	0.515845	5.94277	2.80251e-09	-/0	ATP10D	rs6823365	G	A	G2_G0	8.53434e-07
ENSG00000152782	ENST00000566961	-0.997694	7.97297e-06	0.100309	0.323209	5.94008	2.84879e-09	-/0	RP4-576H24.4	rs34600126	G	T	G2_G0	8.60655e-07
ENSG00000125676	ENST00000391623	-0.988865	2.49782e-05	0.426456	9.8932e-05	5.94002	2.8499e-09	-/+	HAUS2	rs1060265	T	C	G2_G1	8.60655e-07
ENSG00000106991	ENST00000525053	-0.776229	3.15155e-06	0.382204	0.00119191	5.94067	2.83861e-09	-/+	FGD4	rs7308163	A	G	G2_G0	8.60655e-07
ENSG00000145569	ENST00000505458	-0.752403	3.88578e-14	0.00377368	0.973158	5.93784	2.88799e-09	-/0	NFKB1	rs230519	T	C	G2_G1	8.61502e-07
ENSG00000184992	ENST00000505458	-0.722178	1.17906e-12	0.0698334	0.533007	5.93715	2.90012e-09	-/0	NFKB1	rs230519	T	C	G2_G1	8.61502e-07
ENSG00000278195	ENST00000253109	-0.999979	2.05455e-05	0.214042	0.0123436	5.93813	2.883e-09	-/+	ANGPTL6	rs2305789	A	G	G2_G0	8.61502e-07
ENSG00000109685	ENST00000499452	0.893565	1.12485e-07	-0.166732	0.161565	-5.93731	2.89735e-09	+/0	RP11-18H21.1	rs1991223	G	A	G2_G0	8.61502e-07
ENSG00000173575	ENST00000262294	0.78706	5.5607e-08	-0.347996	0.0206258	-5.93872	2.87258e-09	+/-	TRIM37	rs4598970	T	A	G2_G0	8.61502e-07
ENSG00000119414	ENST00000513345	-0.99773	7.72583e-06	0.0821251	0.370513	5.93905	2.86672e-09	-/0	HINT1	rs7735755	T	C	G2_G0	8.61502e-07
ENSG00000108439	ENST00000448659	0.758116	4.35687e-05	-0.533831	2.2661e-05	-5.93603	2.92001e-09	+/-	AC093724.2	rs6429951	T	C	G2_G0	8.65053e-07
ENSG00000253593	ENST00000393910	0.297885	0.00304281	-0.999976	2.43189e-05	-5.93441	2.94904e-09	+/-	NT5C3B	rs9916650	G	A	G2_G0	8.69243e-07
ENSG00000155307	ENST00000509180	0.0594902	0.568972	-0.957708	2.73023e-07	-5.93435	2.9501e-09	0/-	UFSP2	rs6845326	A	G	G2_G0	8.69243e-07
ENSG00000106952	ENST00000505458	-0.608202	1.84682e-08	0.268705	0.0146488	5.93353	2.96494e-09	-/+	NFKB1	rs230519	T	C	G2_G1	8.7126e-07
ENSG00000100225	ENST00000552002	0.36984	4.38857e-05	-0.560765	1.8695e-05	-5.93303	2.97388e-09	+/-	CHURC1	rs11158568	G	A	G2_G1	8.71539e-07
ENSG00000168961	ENST00000525053	-0.794563	1.25178e-06	0.338724	0.00441426	5.93196	2.99337e-09	-/+	FGD4	rs7308163	A	G	G2_G0	8.7256e-07
ENSG00000110619	ENST00000505458	0.753903	3.24185e-14	0.000779754	0.994453	-5.93127	3.00602e-09	+/0	NFKB1	rs230519	T	C	G2_G1	8.73909e-07
ENSG00000268230	ENST00000220616	-0.464147	0.00497473	0.639441	6.62248e-10	5.92966	3.03561e-09	-/+	TG	rs180223	T	G	G2_G1	8.80164e-07
ENSG00000135655	ENST00000587567	0.985521	1.18573e-06	-0.0393638	0.707942	-5.92893	3.04923e-09	+/0	ZNF566	rs11672024	A	G	G2_G0	8.8177e-07
ENSG00000170043	ENST00000505458	-0.779505	1.33227e-15	-0.0633644	0.571701	5.92826	3.06154e-09	-/0	NFKB1	rs230519	T	C	G2_G1	8.82303e-07
ENSG00000265658	ENST00000597296	-0.283615	0.0482896	0.805464	2.69441e-08	5.92796	3.06726e-09	-/+	ZNF749	rs7255035	A	G	G2_G0	8.82303e-07
ENSG00000113240	ENST00000503513	-0.795781	1.17354e-06	0.331928	0.00499796	5.92545	3.11448e-09	-/+	DAB2	rs10512696	C	T	G2_G0	8.93527e-07
ENSG00000117091	ENST00000513012	-0.983559	6.59798e-05	0.569525	9.69583e-08	5.9242	3.13827e-09	-/+	HINT1	rs6595992	T	C	G2_G1	8.97991e-07
ENSG00000100321	ENST00000505458	-0.738082	2.0739e-13	0.0335442	0.764806	5.92313	3.15864e-09	-/0	NFKB1	rs230519	T	C	G2_G1	9.00236e-07
ENSG00000230647	ENST00000593544	0.993765	6.03051e-07	-0.0624375	0.515041	-5.92235	3.17372e-09	+/0	ADCK4	rs7253502	G	A	G2_G0	9.00236e-07
ENSG00000106853	ENST00000509180	0.00647387	0.950621	0.962547	1.41261e-07	5.92221	3.17646e-09	0/+	UFSP2	rs6845326	A	G	G2_G0	9.00236e-07
ENSG00000188785	ENST00000504445	-0.991356	1.32803e-05	0.291531	0.00295004	5.92175	3.18528e-09	-/+	ATP10D	rs6823365	G	A	G2_G0	9.00236e-07
ENSG00000196305	ENST00000340556	0.869441	5.83282e-06	-0.34433	0.000368776	-5.92164	3.18741e-09	+/-	MORN2	rs3099957	C	G	G2_G0	9.00236e-07
ENSG00000116754	ENST00000503513	-0.800935	8.88626e-07	0.318099	0.00728396	5.92028	3.21392e-09	-/+	DAB2	rs10512696	C	T	G2_G0	9.03317e-07
ENSG00000239713	ENST00000587567	0.98313	2.01954e-06	-0.112252	0.284048	-5.92023	3.21489e-09	+/0	ZNF566	rs11672024	A	G	G2_G0	9.03317e-07
ENSG00000105928	ENST00000536689	-0.999057	3.47554e-05	0.382526	0.00016784	5.91964	3.22646e-09	-/+	KRI1	rs3745244	C	A	G2_G0	9.04238e-07
ENSG00000179562	ENST00000457853	0.790642	1.72143e-10	-0.0763587	0.506393	-5.91914	3.23627e-09	+/0	LINC01270	rs6012900	A	G	G2_G1	9.04662e-07
ENSG00000176928	ENST00000219240	0.197771	0.173148	-0.789614	1.88736e-10	-5.9169	3.28068e-09	0/-	DHODH	rs3213422	A	C	G2_G0	9.07277e-07
ENSG00000181322	ENST00000466595	0.865905	9.42427e-08	-0.144909	0.165785	-5.91576	3.30356e-09	+/0	RAB2A	rs1842389	C	A	G2_G1	9.07277e-07
ENSG00000259366	ENST00000481194	-0.884391	0.000678232	0.726138	0	5.91589	3.30077e-09	-/+	CCM2	rs7778729	T	C	G2_G0	9.07277e-07
ENSG00000111596	ENST00000513012	-0.990184	1.82406e-05	0.359886	0.000967046	5.91566	3.30552e-09	-/+	HINT1	rs6595992	T	C	G2_G0	9.07277e-07
ENSG00000187650	ENST00000527412	0.992708	9.63891e-07	-0.195392	0.260649	-5.91533	3.31217e-09	+/0	PRMT1	rs62128117	C	A	G2_G1	9.07277e-07
ENSG00000253838	ENST00000593544	0.996298	1.26456e-07	-0.0584241	0.542466	-5.91354	3.34822e-09	+/0	ADCK4	rs7253502	G	A	G2_G0	9.14845e-07
ENSG00000185800	ENST00000280886	0.832797	5.47559e-10	-0.121065	0.369677	-5.91181	3.38365e-09	+/0	DIP2C	rs10904067	C	T	G2_G0	9.22215e-07
ENSG00000124491	ENST00000421694	-0.611198	2.71427e-12	0.361756	0.0158268	5.90943	3.43289e-09	-/+	TREML5P	rs13216536	A	G	G2_G1	9.3098e-07
ENSG00000062194	ENST00000513345	-0.997732	7.70902e-06	0.128288	0.379689	5.90633	3.49811e-09	-/0	HINT1	rs7735755	T	C	G2_G1	9.43971e-07
ENSG00000133983	ENST00000528237	-0.997266	7.4935e-07	-0.27713	0.00524892	5.90424	3.54276e-09	-/-	MKNK1	rs3818323	C	T	G2_G0	9.51308e-07
ENSG00000108958	ENST00000504445	0.989356	2.23209e-05	-0.418792	0.0013167	-5.90429	3.54163e-09	+/-	ATP10D	rs6823365	G	A	G2_G1	9.51308e-07
ENSG00000102870	ENST00000505458	-0.616928	1.00984e-08	0.250496	0.023218	5.89993	3.63663e-09	-/+	NFKB1	rs230519	T	C	G2_G1	9.6978e-07
ENSG00000162924	ENST00000468053	-0.999975	2.48797e-05	0.328621	0.0503625	5.89985	3.63823e-09	-/0	ADAM15	rs11589479	G	A	G2_G1	9.6978e-07
ENSG00000100105	ENST00000527226	-0.589608	1.22128e-07	0.326489	0.00481633	5.89813	3.67634e-09	-/+	TPT1	rs2234216	T	C	G2_G1	9.72326e-07
ENSG00000264819	ENST00000597296	-0.420548	0.00262353	0.739871	1.30489e-06	5.89829	3.67292e-09	-/+	ZNF749	rs7255035	A	G	G2_G0	9.72326e-07
ENSG00000152127	ENST00000587567	-0.983286	1.9556e-06	0.123214	0.305978	5.89831	3.67253e-09	-/0	ZNF566	rs11672024	A	G	G2_G1	9.72326e-07
ENSG00000181788	ENST00000462751	-0.863187	0.000298672	0.645594	5.81999e-11	5.89361	3.77859e-09	-/+	SP100	rs17333468	G	A	G2_G0	9.86152e-07
ENSG00000166986	ENST00000505458	0.767957	5.55112e-15	0.0403671	0.718791	-5.89369	3.77672e-09	+/0	NFKB1	rs230519	T	C	G2_G1	9.86152e-07
ENSG00000166340	ENST00000561945	-0.854946	2.04433e-07	0.295376	0.039353	5.89415	3.76624e-09	-/+	SPG7	rs55653896	C	T	G2_G0	9.86152e-07
ENSG00000187764	ENST00000219240	0.0947782	0.517127	-0.824505	6.03384e-12	-5.8935	3.78106e-09	0/-	DHODH	rs3213422	A	C	G2_G0	9.86152e-07
ENSG00000155313	ENST00000481194	-0.975518	1.52606e-06	0.168485	0.206132	5.89445	3.75922e-09	-/0	CCM2	rs7778729	T	C	G2_G1	9.86152e-07
ENSG00000169251	ENST00000513345	-0.996448	1.89071e-05	0.331354	0.0200329	5.89061	3.84761e-09	-/+	HINT1	rs7735755	T	C	G2_G1	1.00111e-06
ENSG00000100298	ENST00000585567	-0.99243	9.53716e-06	0.249023	0.049056	5.88855	3.89595e-09	-/+	SPC24	rs73015007	G	A	G2_G1	1.00888e-06
ENSG00000113649	ENST00000267842	-0.604649	2.8273e-05	0.468688	7.21601e-05	5.88528	3.97386e-09	-/+	SLC27A2	rs12915287	C	T	G2_G0	1.01357e-06
ENSG00000196123	ENST00000513012	0.989405	2.2066e-05	-0.384912	0.000650035	-5.88557	3.96689e-09	+/-	HINT1	rs6595992	T	C	G2_G1	1.01357e-06
ENSG00000084623	ENST00000513345	-0.997464	9.6388e-06	0.106605	0.244502	5.88655	3.94333e-09	-/0	HINT1	rs7735755	T	C	G2_G0	1.01357e-06
ENSG00000144152	ENST00000504445	-0.991957	1.1096e-05	0.241084	0.0146491	5.88615	3.95304e-09	-/+	ATP10D	rs6823365	G	A	G2_G0	1.01357e-06
ENSG00000113360	ENST00000400795	0.657048	0.000107979	-0.532891	6.92228e-06	-5.88506	3.97914e-09	+/-	RP1-21O18.3	rs17381955	T	C	G2_G0	1.01357e-06
ENSG00000111325	ENST00000371380	-0.995626	2.86625e-05	0.369296	0.00014444	5.88457	3.9909e-09	-/+	PLCE1	rs7092226	T	G	G2_G0	1.01419e-06
ENSG00000124523	ENST00000253697	-0.994126	5.16632e-05	0.525547	5.32497e-05	5.88414	4.00122e-09	-/+	C3orf20	rs4684237	C	T	G2_G1	1.01445e-06
ENSG00000118640	ENST00000505458	-0.789772	2.22045e-16	-0.0973145	0.384432	5.88318	4.02467e-09	-/0	NFKB1	rs230519	T	C	G2_G1	1.01803e-06
ENSG00000161011	ENST00000584250	-0.998912	4.30799e-05	0.411642	3.63921e-06	5.88246	4.04208e-09	-/+	TTC39C	rs8083022	T	G	G2_G0	1.02006e-06
ENSG00000255921	ENST00000504445	-0.994287	4.72398e-06	0.0717935	0.473332	5.88147	4.06642e-09	-/0	ATP10D	rs6823365	G	A	G2_G0	1.02148e-06
ENSG00000100234	ENST00000448659	0.762562	3.69312e-05	-0.515652	4.75877e-05	-5.88161	4.06296e-09	+/-	AC093724.2	rs6429951	T	C	G2_G0	1.02148e-06
ENSG00000227097	ENST00000284727	-0.998202	4.8444e-06	0.00751505	0.960924	5.88051	4.09003e-09	-/0	ATP5G3	rs12615406	G	T	G2_G1	1.02505e-06
ENSG00000196531	ENST00000317931	0.948705	2.18665e-08	0.0441144	0.710944	-5.87574	4.20964e-09	+/0	L3MBTL4	rs9947555	T	C	G2_G1	1.05019e-06
ENSG00000178573	ENST00000421694	-0.704043	0	0.205037	0.181829	5.87431	4.24613e-09	-/0	TREML5P	rs13216536	A	G	G2_G1	1.05261e-06
ENSG00000173418	ENST00000615168	-0.999997	2.78295e-06	-0.684659	5.55112e-15	5.87422	4.24828e-09	-/-	RP11-390F4.3	rs10975788	G	T	G2_G0	1.05261e-06
ENSG00000145495	ENST00000503513	-0.80523	7.00479e-07	0.296354	0.0127361	5.87097	4.33244e-09	-/+	DAB2	rs10512696	C	T	G2_G0	1.07103e-06
ENSG00000137628	ENST00000587567	0.980653	3.25472e-06	-0.15936	0.127062	-5.87008	4.35585e-09	+/0	ZNF566	rs11672024	A	G	G2_G0	1.07438e-06
ENSG00000254986	ENST00000525053	-0.76199	6.09767e-06	0.397199	0.000726761	5.86969	4.36602e-09	-/+	FGD4	rs7308163	A	G	G2_G0	1.07446e-06
ENSG00000171314	ENST00000503513	0.777902	2.90722e-06	-0.361031	0.00213711	-5.86798	4.41126e-09	+/-	DAB2	rs10512696	C	T	G2_G0	1.07587e-06
ENSG00000183354	ENST00000393218	0.977067	2.9637e-05	-0.45589	7.30844e-05	-5.86821	4.40537e-09	+/-	LGMN	rs8006199	A	G	G2_G1	1.07587e-06
ENSG00000277147	ENST00000498018	0.441544	4.46118e-07	-0.994615	4.34181e-05	-5.86868	4.3928e-09	+/-	MUC20	rs3096345	C	A	G2_G0	1.07587e-06
ENSG00000143748	ENST00000222792	-0.238047	0.0122711	0.620166	1.61948e-07	5.86891	4.38675e-09	-/+	CHN2	rs245882	G	A	G2_G1	1.07587e-06
ENSG00000213809	ENST00000556261	-0.994355	4.77155e-05	0.461692	2.64526e-07	5.8668	4.44279e-09	-/+	GALC	rs77148223	G	A	G2_G0	1.08114e-06
ENSG00000273891	ENST00000503513	-0.783807	2.17484e-06	0.347207	0.0032312	5.86519	4.48632e-09	-/+	DAB2	rs10512696	C	T	G2_G0	1.08209e-06
ENSG00000198951	ENST00000505458	-0.719249	1.6025e-12	0.0640415	0.56759	5.86514	4.48755e-09	-/0	NFKB1	rs230519	T	C	G2_G1	1.08209e-06
ENSG00000169826	ENST00000505458	0.761622	1.24345e-14	0.0299919	0.789101	-5.86422	4.51255e-09	+/0	NFKB1	rs230519	T	C	G2_G1	1.08209e-06
ENSG00000181938	ENST00000505458	-0.751936	4.10783e-14	-0.00771197	0.945178	5.86191	4.57565e-09	-/0	NFKB1	rs230519	T	C	G2_G1	1.08209e-06
ENSG00000226137	ENST00000505458	-0.714999	2.48468e-12	0.0721782	0.519311	5.86165	4.58284e-09	-/0	NFKB1	rs230519	T	C	G2_G1	1.08209e-06
ENSG00000168675	ENST00000505458	-0.727071	6.99885e-13	0.0469462	0.675347	5.86059	4.61213e-09	-/0	NFKB1	rs230519	T	C	G2_G1	1.08209e-06
ENSG00000149929	ENST00000505458	-0.764956	7.99361e-15	-0.0385886	0.730697	5.86048	4.61541e-09	-/0	NFKB1	rs230519	T	C	G2_G1	1.08209e-06
ENSG00000196724	ENST00000430151	0.446143	5.18572e-07	-0.994535	4.47245e-05	-5.86316	4.5414e-09	+/-	HLA-K	rs2571381	T	C	G2_G0	1.08209e-06
ENSG00000135218	ENST00000317931	-0.912778	8.15627e-07	0.244141	0.0538188	5.86126	4.59372e-09	-/0	L3MBTL4	rs9947555	T	C	G2_G0	1.08209e-06
ENSG00000136235	ENST00000278483	0.98926	4.18329e-07	0.142631	0.161203	-5.86103	4.60017e-09	+/0	C11orf73	rs56153444	A	G	G2_G0	1.08209e-06
ENSG00000278376	ENST00000492356	0.985722	7.19847e-06	-0.261819	0.0451629	-5.8609	4.60366e-09	+/-	RPS21	rs6089356	C	T	G2_G1	1.08209e-06
ENSG00000198554	ENST00000264784	-0.986442	9.42912e-07	0.00773022	0.950114	5.8623	4.56492e-09	-/0	SLC2A9	rs938553	C	T	G2_G1	1.08209e-06
ENSG00000131435	ENST00000322834	-0.983292	1.15142e-05	0.300521	0.00468076	5.8619	4.57612e-09	-/+	ZNF584	rs36090113	G	C	G2_G0	1.08209e-06
ENSG00000068079	ENST00000587567	0.983673	1.80213e-06	-0.0957656	0.426939	-5.86084	4.60532e-09	+/0	ZNF566	rs11672024	A	G	G2_G1	1.08209e-06
ENSG00000138496	ENST00000587567	0.98348	1.87757e-06	-0.101493	0.399679	-5.86049	4.61514e-09	+/0	ZNF566	rs11672024	A	G	G2_G1	1.08209e-06
ENSG00000109805	ENST00000465271	-0.235145	0.022525	0.985254	7.92814e-06	5.85821	4.67878e-09	-/+	CNIH4	rs7517754	A	G	G2_G0	1.09225e-06
ENSG00000111424	ENST00000400613	-0.732482	2.3616e-08	0.446952	0.00911602	5.85844	4.67243e-09	-/+	C9orf152	rs2776	T	C	G2_G0	1.09225e-06
ENSG00000090861	ENST00000505458	0.72286	1.0969e-12	-0.0551731	0.622494	-5.8568	4.7187e-09	+/0	NFKB1	rs230519	T	C	G2_G1	1.09687e-06
ENSG00000186132	ENST00000564174	0.137428	0.124897	-0.999376	1.87267e-05	-5.85566	4.75132e-09	0/-	CMC2	rs2167890	G	C	G2_G0	1.10016e-06
ENSG00000197903	ENST00000587567	0.976564	6.34156e-06	-0.246344	0.0172971	-5.8556	4.75302e-09	+/-	ZNF566	rs11672024	A	G	G2_G0	1.10016e-06
ENSG00000188060	ENST00000393910	-0.167372	0.10129	-0.999989	1.10951e-05	-5.85107	4.88416e-09	0/-	NT5C3B	rs9916650	G	A	G2_G0	1.12573e-06
ENSG00000163154	ENST00000564680	-0.865156	0	-0.270156	0.0577717	5.85116	4.88156e-09	-/0	TREML3P	rs9394771	A	T	G2_G1	1.12573e-06
ENSG00000126267	ENST00000503513	0.753063	9.01774e-06	-0.408388	0.000448694	-5.84962	4.92701e-09	+/-	DAB2	rs10512696	C	T	G2_G0	1.12609e-06
ENSG00000160703	ENST00000505458	-0.731418	4.36096e-13	0.0358966	0.748839	5.84981	4.92141e-09	-/0	NFKB1	rs230519	T	C	G2_G1	1.12609e-06
ENSG00000238227	ENST00000576570	0.989246	2.28998e-05	-0.406939	0.00275444	-5.85005	4.91421e-09	+/-	MIS12	rs1805467	T	C	G2_G1	1.12609e-06
ENSG00000015475	ENST00000479575	0.986014	6.76798e-06	-0.204868	0.045254	-5.85025	4.9084e-09	+/-	ITSN2	rs2303291	C	T	G2_G0	1.12609e-06
ENSG00000213077	ENST00000580701	0.98013	1.25001e-07	0.107066	0.388488	-5.84899	4.94555e-09	+/0	MYO15B	rs62089228	A	T	G2_G1	1.12796e-06
ENSG00000134668	ENST00000556751	-0.927431	2.64366e-11	-0.133239	0.351288	5.84805	4.97365e-09	-/0	BEGAIN	rs4077299	A	G	G2_G0	1.132e-06
ENSG00000129158	ENST00000552002	0.519876	2.22471e-09	-0.406407	0.0030838	-5.84762	4.98671e-09	+/-	CHURC1	rs11158568	G	A	G2_G1	1.13261e-06
ENSG00000102886	ENST00000322834	0.983974	1.01659e-05	-0.274865	0.00998013	-5.84678	5.01183e-09	+/-	ZNF584	rs36090113	G	C	G2_G0	1.13594e-06
ENSG00000140740	ENST00000441647	-0.999975	2.46158e-05	0.367162	0.133917	5.84604	5.03405e-09	-/0	HSPA14	rs59974558	G	T	G2_G1	1.13642e-06
ENSG00000185215	ENST00000322834	0.980968	1.69888e-05	-0.352671	0.000807384	-5.84602	5.03479e-09	+/-	ZNF584	rs36090113	G	C	G2_G0	1.13642e-06
ENSG00000074695	ENST00000448659	0.751804	5.47718e-05	-0.527009	3.0087e-05	-5.84563	5.04651e-09	+/-	AC093724.2	rs6429951	T	C	G2_G0	1.13672e-06
ENSG00000272555	ENST00000505458	0.758382	1.86517e-14	0.0254701	0.820317	-5.84521	5.05927e-09	+/0	NFKB1	rs230519	T	C	G2_G1	1.13724e-06
ENSG00000157514	ENST00000587567	0.975154	7.77011e-06	-0.269669	0.00894777	-5.84472	5.07426e-09	+/-	ZNF566	rs11672024	A	G	G2_G0	1.13826e-06
ENSG00000184178	ENST00000505458	-0.701758	9.27391e-12	0.0955957	0.392925	5.84354	5.11038e-09	-/0	NFKB1	rs230519	T	C	G2_G1	1.14401e-06
ENSG00000120896	ENST00000498008	-0.999161	2.91633e-05	0.318439	0.0242104	5.84213	5.15376e-09	-/+	NSUN4	rs79490411	G	A	G2_G1	1.149e-06
ENSG00000239382	ENST00000513318	0.600339	5.34239e-13	-0.941604	0.000149607	-5.84153	5.17249e-09	+/-	HMGXB3	rs216125	C	G	G2_G0	1.15083e-06
ENSG00000060656	ENST00000528230	-0.993389	6.80029e-06	0.166516	0.207492	5.84009	5.21718e-09	-/0	TRAPPC4	rs8192696	C	T	G2_G1	1.15841e-06
ENSG00000172432	ENST00000505458	0.762811	1.06581e-14	0.0369667	0.74161	-5.83916	5.24655e-09	+/0	NFKB1	rs230519	T	C	G2_G1	1.16256e-06
ENSG00000117118	ENST00000503513	0.754726	8.39414e-06	-0.402966	0.000542927	-5.83871	5.26072e-09	+/-	DAB2	rs10512696	C	T	G2_G0	1.16333e-06
ENSG00000108406	ENST00000504520	-0.931536	3.67041e-06	0.328598	0.0134125	5.83324	5.43615e-09	-/+	THAP9-AS1	rs9884591	C	T	G2_G1	1.19099e-06
ENSG00000050130	ENST00000566070	-0.999109	1.19017e-06	-0.358139	0.0145319	5.83311	5.4404e-09	-/-	RP11-426C22.4	rs252345	T	C	G2_G1	1.19099e-06
ENSG00000196700	ENST00000449934	0.899737	4.95257e-06	-0.310815	0.00242673	-5.83202	5.47611e-09	+/-	MICA	rs1131896	G	A	G2_G0	1.19299e-06
ENSG00000080298	ENST00000543998	-0.377663	0.0688425	0.791428	4.21885e-15	5.83235	5.4653e-09	0/+	TCTN2	rs114208992	T	C	G2_G0	1.19299e-06
ENSG00000160255	ENST00000525053	-0.764776	5.37828e-06	0.383771	0.00113308	5.83183	5.48238e-09	-/+	FGD4	rs7308163	A	G	G2_G0	1.19299e-06
ENSG00000159433	ENST00000525053	0.836017	1.05257e-07	-0.200724	0.0981771	-5.82848	5.59348e-09	+/0	FGD4	rs7308163	A	G	G2_G0	1.20992e-06
ENSG00000053918	ENST00000505458	-0.714043	2.73936e-12	0.068518	0.540768	5.82761	5.62255e-09	-/0	NFKB1	rs230519	T	C	G2_G1	1.2138e-06
ENSG00000002822	ENST00000552002	0.489397	2.47773e-08	-0.436937	0.00134688	-5.82577	5.685e-09	+/-	CHURC1	rs11158568	G	A	G2_G1	1.22486e-06
ENSG00000137364	ENST00000502717	-0.172676	0.144048	0.848116	8.63214e-08	5.82537	5.69855e-09	0/+	HMGXB3	rs7720470	A	G	G2_G0	1.22536e-06
ENSG00000125844	ENST00000258111	-0.981409	8.96139e-05	0.587294	4.20228e-07	5.8249	5.71463e-09	-/+	KCNMB4	rs7312892	G	A	G2_G1	1.2264e-06
ENSG00000132361	ENST00000504202	0.989168	2.33179e-05	-0.360443	0.000816155	-5.82394	5.74747e-09	+/-	HINT1	rs6595992	T	C	G2_G0	1.22912e-06
ENSG00000131375	ENST00000504445	-0.992158	1.04161e-05	0.195624	0.0487881	5.81746	5.97472e-09	-/+	ATP10D	rs6823365	G	A	G2_G0	1.26725e-06
ENSG00000149187	ENST00000411694	0.669486	1.12572e-11	-0.1394	0.229755	-5.81623	6.01885e-09	+/0	AP001055.6	rs11702506	G	A	G2_G1	1.2692e-06
ENSG00000125772	ENST00000556751	0.962662	1.5099e-14	0.448955	0.000951384	-5.81683	5.99723e-09	+/+	BEGAIN	rs4077299	A	G	G2_G0	1.2692e-06
ENSG00000166716	ENST00000421694	0.708958	0	-0.185047	0.229153	-5.81482	6.07002e-09	+/0	TREML5P	rs13216536	A	G	G2_G1	1.27752e-06
ENSG00000001167	ENST00000556751	-0.918252	9.93379e-11	-0.0806131	0.573886	5.81431	6.0886e-09	-/0	BEGAIN	rs4077299	A	G	G2_G0	1.27896e-06
ENSG00000233029	ENST00000016171	-0.980553	3.31332e-06	0.14872	0.182378	5.81285	6.14163e-09	-/0	COX15	rs11190195	A	G	G2_G0	1.28762e-06
ENSG00000112511	ENST00000505458	0.720792	1.3638e-12	-0.051887	0.643396	-5.81078	6.21823e-09	+/0	NFKB1	rs230519	T	C	G2_G1	1.29049e-06
ENSG00000205268	ENST00000421694	0.681031	6.66134e-16	-0.235793	0.12335	-5.80972	6.25774e-09	+/0	TREML5P	rs13216536	A	G	G2_G1	1.29049e-06
ENSG00000152061	ENST00000587567	0.980762	3.19125e-06	-0.131819	0.20784	-5.81012	6.24293e-09	+/0	ZNF566	rs11672024	A	G	G2_G0	1.29049e-06
ENSG00000228265	ENST00000566099	0.985026	8.29982e-06	-0.216205	0.0290703	-5.81019	6.2401e-09	+/-	MAN2C1	rs4886700	G	A	G2_G0	1.29049e-06
ENSG00000115526	ENST00000567409	-0.999585	1.01606e-05	-0.0957929	0.302131	5.80961	6.26185e-09	-/0	ITGAX	rs8060163	G	T	G2_G0	1.29049e-06
ENSG00000196199	ENST00000506271	-0.863166	0.000620809	0.70832	1.1978e-10	5.8112	6.20263e-09	-/+	UBE2Z	rs11656939	G	C	G2_G1	1.29049e-06
ENSG00000114023	ENST00000421803	-0.999665	7.37051e-06	-0.193183	0.056667	5.80966	6.26016e-09	-/0	MAN2C1	rs8038760	A	C	G2_G0	1.29049e-06
ENSG00000138381	ENST00000513345	-0.997345	1.0561e-05	0.085278	0.352362	5.81059	6.22513e-09	-/0	HINT1	rs7735755	T	C	G2_G0	1.29049e-06
ENSG00000161929	ENST00000505458	-0.726173	7.70717e-13	0.0399003	0.72191	5.80642	6.38221e-09	-/0	NFKB1	rs230519	T	C	G2_G1	1.31281e-06
ENSG00000114745	ENST00000473592	0.825064	1.3772e-05	-0.405342	0.000280839	-5.8053	6.42518e-09	+/-	ZNF37BP	rs1255376	G	T	G2_G0	1.31916e-06
ENSG00000105341	ENST00000503513	0.788137	1.74783e-06	-0.323939	0.00622564	-5.80355	6.49239e-09	+/-	DAB2	rs10512696	C	T	G2_G0	1.32796e-06
ENSG00000143157	ENST00000481194	-0.979416	7.66107e-07	0.0458822	0.732349	5.80356	6.49228e-09	-/0	CCM2	rs7778729	T	C	G2_G1	1.32796e-06
ENSG00000181404	ENST00000278840	-0.99997	3.02982e-05	0.306229	0.032357	5.80243	6.53624e-09	-/+	FADS2	rs61897793	G	A	G2_G1	1.32944e-06
ENSG00000161944	ENST00000505458	-0.713381	2.9301e-12	0.0657743	0.557134	5.8028	6.52169e-09	-/0	NFKB1	rs230519	T	C	G2_G1	1.32944e-06
ENSG00000148719	ENST00000357765	0.983602	3.10128e-07	0.119367	0.257077	-5.80268	6.52624e-09	+/0	UNC50	rs72823796	C	T	G2_G0	1.32944e-06
ENSG00000141627	ENST00000623703	0.41192	0.000240794	-0.923639	1.79686e-05	-5.80159	6.56872e-09	+/-	WRB	rs2837008	C	T	G2_G0	1.33356e-06
ENSG00000107201	ENST00000587567	0.981056	3.02477e-06	-0.12049	0.249962	-5.80124	6.58269e-09	+/0	ZNF566	rs11672024	A	G	G2_G0	1.33391e-06
ENSG00000180596	ENST00000587567	0.978903	4.39891e-06	-0.169117	0.105115	-5.79017	7.03165e-09	+/0	ZNF566	rs11672024	A	G	G2_G0	1.41177e-06
ENSG00000137288	ENST00000503513	0.809523	5.48969e-07	-0.266772	0.0255876	-5.78905	7.07873e-09	+/-	DAB2	rs10512696	C	T	G2_G0	1.41383e-06
ENSG00000128165	ENST00000505458	0.734823	2.99316e-13	-0.0185288	0.868768	-5.78924	7.07041e-09	+/0	NFKB1	rs230519	T	C	G2_G1	1.41383e-06
ENSG00000173786	ENST00000587567	0.983366	1.92318e-06	-0.0501456	0.633115	-5.78869	7.09378e-09	+/0	ZNF566	rs11672024	A	G	G2_G0	1.41383e-06
ENSG00000230189	ENST00000530726	0.123894	0.199308	-0.992977	7.91036e-06	-5.78898	7.0815e-09	0/-	CD151	rs28507876	A	G	G2_G0	1.41383e-06
ENSG00000172243	ENST00000490321	-0.329784	0.0252096	0.742162	4.23159e-08	5.78787	7.12859e-09	-/+	NMRK1	rs11144224	T	C	G2_G0	1.41817e-06
ENSG00000090432	ENST00000503513	0.761174	6.32403e-06	-0.37911	0.00121016	-5.78487	7.25675e-09	+/-	DAB2	rs10512696	C	T	G2_G0	1.42717e-06
ENSG00000131626	ENST00000505458	0.720865	1.35358e-12	-0.0473756	0.672546	-5.78436	7.27897e-09	+/0	NFKB1	rs230519	T	C	G2_G1	1.42717e-06
ENSG00000156853	ENST00000505458	-0.70963	4.27614e-12	0.0702038	0.530831	5.78377	7.30457e-09	-/0	NFKB1	rs230519	T	C	G2_G1	1.42717e-06
ENSG00000165030	ENST00000608049	-0.897946	7.32945e-05	0.505865	1.25377e-07	5.78537	7.23511e-09	-/+	ROCK1P1	rs72856234	G	A	G2_G0	1.42717e-06
ENSG00000155666	ENST00000493903	-0.95042	1.9264e-07	0.0614762	0.632199	5.78576	7.21837e-09	-/0	GTF3A	rs7323	G	C	G2_G1	1.42717e-06
ENSG00000108406	ENST00000513012	-0.986664	3.91692e-05	0.43761	8.63397e-05	5.78376	7.30471e-09	-/+	HINT1	rs6595992	T	C	G2_G1	1.42717e-06
ENSG00000143369	ENST00000489383	0.982876	7.30201e-05	-0.515708	9.54144e-09	-5.78467	7.26569e-09	+/-	PARP12	rs757834	T	C	G2_G0	1.42717e-06
ENSG00000158006	ENST00000448659	0.76645	3.18679e-05	-0.489341	0.00012959	-5.78494	7.25377e-09	+/-	AC093724.2	rs6429951	T	C	G2_G0	1.42717e-06
ENSG00000108518	ENST00000525053	-0.808105	5.95392e-07	0.272406	0.0235468	5.78602	7.20725e-09	-/+	FGD4	rs7308163	A	G	G2_G0	1.42717e-06
ENSG00000177426	ENST00000505458	0.72361	1.01319e-12	-0.0414936	0.711284	-5.78342	7.31972e-09	+/0	NFKB1	rs230519	T	C	G2_G1	1.42754e-06
ENSG00000076201	ENST00000597296	-0.361176	0.0107824	0.758549	4.89792e-07	5.7822	7.37308e-09	-/+	ZNF749	rs7255035	A	G	G2_G0	1.43065e-06
ENSG00000101811	ENST00000525053	-0.814857	4.02098e-07	0.253127	0.0358587	5.78215	7.37503e-09	-/+	FGD4	rs7308163	A	G	G2_G0	1.43065e-06
ENSG00000075624	ENST00000525053	-0.738593	1.64468e-05	0.423941	0.000283443	5.78131	7.41217e-09	-/+	FGD4	rs7308163	A	G	G2_G0	1.43276e-06
ENSG00000163728	ENST00000503513	-0.794636	1.24699e-06	0.303009	0.0107798	5.77947	7.49347e-09	-/+	DAB2	rs10512696	C	T	G2_G0	1.44447e-06
ENSG00000111790	ENST00000505458	0.674448	1.13219e-10	-0.136313	0.222039	-5.77934	7.49925e-09	+/0	NFKB1	rs230519	T	C	G2_G1	1.44447e-06
ENSG00000275056	ENST00000597296	-0.371878	0.00851228	0.752857	6.66218e-07	5.77837	7.54266e-09	-/+	ZNF749	rs7255035	A	G	G2_G0	1.45027e-06
ENSG00000106404	ENST00000505458	0.73017	5.00044e-13	-0.0266317	0.812269	-5.77756	7.57904e-09	+/0	NFKB1	rs230519	T	C	G2_G1	1.4547e-06
ENSG00000025800	ENST00000411694	0.422583	9.43044e-05	-0.456483	3.40464e-05	-5.77685	7.61104e-09	+/-	AP001055.6	rs11702506	G	A	G2_G1	1.45827e-06
ENSG00000175193	ENST00000505458	-0.770585	3.9968e-15	-0.0661137	0.555097	5.77651	7.62671e-09	-/0	NFKB1	rs230519	T	C	G2_G1	1.45871e-06
ENSG00000104043	ENST00000564680	-0.78092	0	-0.0245981	0.865356	5.77587	7.65548e-09	-/0	TREML3P	rs9394771	A	T	G2_G1	1.45909e-06
ENSG00000172831	ENST00000525053	-0.621166	0.000707682	0.585836	1.23627e-07	5.77446	7.7202e-09	-/+	FGD4	rs7308163	A	G	G2_G0	1.4663e-06
ENSG00000125633	ENST00000505458	0.707059	5.52136e-12	-0.0733731	0.5124	-5.77184	7.84092e-09	+/0	NFKB1	rs230519	T	C	G2_G1	1.48149e-06
ENSG00000164117	ENST00000504445	0.99466	3.99001e-06	-0.331989	0.0124302	-5.76967	7.94285e-09	+/-	ATP10D	rs6823365	G	A	G2_G1	1.49815e-06
ENSG00000164929	ENST00000506928	0.984371	1.54777e-06	-0.0720246	0.611867	-5.76643	8.0968e-09	+/0	POLK	rs6872314	A	C	G2_G1	1.51487e-06
ENSG00000093134	ENST00000258111	0.983906	6.25735e-05	-0.515768	1.51756e-05	-5.76635	8.10073e-09	+/-	KCNMB4	rs7312892	G	A	G2_G1	1.51487e-06
ENSG00000180425	ENST00000465716	-0.999353	1.97725e-05	0.126463	0.323328	5.76634	8.10098e-09	-/0	CRELD1	rs6443274	A	T	G2_G1	1.51487e-06
ENSG00000172757	ENST00000525053	-0.798162	1.03303e-06	0.293857	0.0142563	5.76664	8.08652e-09	-/+	FGD4	rs7308163	A	G	G2_G0	1.51487e-06
ENSG00000178562	ENST00000229416	-0.997917	6.50597e-06	0.0154117	0.920906	5.76552	8.14079e-09	-/0	GCLC	rs1013507	C	G	G2_G1	1.51971e-06
ENSG00000114491	ENST00000505458	-0.709259	4.43734e-12	0.0678181	0.544921	5.76476	8.17721e-09	-/0	NFKB1	rs230519	T	C	G2_G1	1.52213e-06
ENSG00000100823	ENST00000505458	-0.706632	5.75939e-12	0.0729484	0.514851	5.7641	8.20957e-09	-/0	NFKB1	rs230519	T	C	G2_G1	1.52213e-06
ENSG00000141574	ENST00000221403	-0.998466	3.52828e-06	-0.168754	0.201365	5.76383	8.22279e-09	-/0	DHDH	rs72626224	A	G	G2_G1	1.52213e-06
ENSG00000166024	ENST00000503190	0.940211	1.67735e-05	-0.39362	0.000748533	-5.76352	8.23755e-09	+/-	DDX60L	rs1826027	G	A	G2_G1	1.52213e-06
ENSG00000108406	ENST00000513345	-0.996942	1.40104e-05	0.128685	0.159518	5.76462	8.18399e-09	-/0	HINT1	rs7735755	T	C	G2_G0	1.52213e-06
ENSG00000273343	ENST00000503513	-0.794446	1.25957e-06	0.29922	0.011859	5.7601	8.4066e-09	-/+	DAB2	rs10512696	C	T	G2_G0	1.55074e-06
ENSG00000198771	ENST00000278483	0.979532	3.95933e-06	-0.137429	0.177196	-5.75893	8.46465e-09	+/0	C11orf73	rs56153444	A	G	G2_G0	1.55881e-06
ENSG00000140382	ENST00000505458	-0.661589	3.36301e-10	0.155436	0.163192	5.75707	8.55878e-09	-/0	NFKB1	rs230519	T	C	G2_G1	1.57084e-06
ENSG00000076685	ENST00000587567	0.972672	1.08157e-05	-0.279789	0.00660422	-5.75631	8.59713e-09	+/-	ZNF566	rs11672024	A	G	G2_G0	1.57523e-06
ENSG00000259291	ENST00000507891	0.924731	2.2288e-06	-0.227821	0.0408052	-5.75224	8.80663e-09	+/-	SH3TC1	rs1712290	C	A	G2_G0	1.598e-06
ENSG00000269899	ENST00000279052	0.0978403	0.268105	0.861488	4.91537e-10	5.75219	8.80939e-09	0/+	ERGIC3	rs6060491	T	C	G2_G1	1.598e-06
ENSG00000136485	ENST00000297109	0.229881	0.0130495	-0.682773	6.31949e-07	-5.75261	8.78785e-09	+/-	SAP30L	rs6884266	C	T	G2_G1	1.598e-06
ENSG00000044090	ENST00000598234	-0.994946	3.82516e-05	0.368815	0.0003215	5.75044	8.90111e-09	-/+	CTD-3088G3.8	rs72781032	A	C	G2_G0	1.60397e-06
ENSG00000274213	ENST00000587567	0.978416	4.76291e-06	-0.164277	0.1156	-5.75097	8.87334e-09	+/0	ZNF566	rs11672024	A	G	G2_G0	1.60397e-06
ENSG00000180539	ENST00000470343	-0.531477	0.000349357	0.498917	2.47271e-06	5.75067	8.88927e-09	-/+	D2HGDH	rs78280775	C	T	G2_G1	1.60397e-06
ENSG00000118640	ENST00000504445	0.989911	1.95312e-05	-0.282712	0.0039889	-5.75062	8.89142e-09	+/-	ATP10D	rs6823365	G	A	G2_G0	1.60397e-06
ENSG00000258867	ENST00000348039	-0.898298	2.29754e-06	0.276301	0.0225606	5.75011	8.91876e-09	-/+	OSBPL5	rs35879607	A	C	G2_G1	1.60449e-06
ENSG00000179222	ENST00000505458	-0.682437	5.59957e-11	0.116783	0.296087	5.74884	8.98579e-09	-/0	NFKB1	rs230519	T	C	G2_G1	1.61123e-06
ENSG00000144730	ENST00000393103	0.975672	7.22072e-06	-0.25481	0.0421557	-5.74744	9.06049e-09	+/-	DBI	rs11684393	T	C	G2_G1	1.62196e-06
ENSG00000178741	ENST00000503513	0.768609	4.51248e-06	-0.355511	0.00252618	-5.74613	9.13117e-09	+/-	DAB2	rs10512696	C	T	G2_G0	1.62926e-06
ENSG00000203709	ENST00000506271	-0.693399	0.0179735	0.864401	0	5.74626	9.12402e-09	-/+	UBE2Z	rs11656939	G	C	G2_G1	1.62926e-06
ENSG00000105472	ENST00000505458	-0.741868	1.34559e-13	-0.00419889	0.970135	5.74547	9.16653e-09	-/0	NFKB1	rs230519	T	C	G2_G1	1.63024e-06
ENSG00000181004	ENST00000520080	-0.890354	1.27322e-08	0.119856	0.417118	5.74554	9.16282e-09	-/0	DCSTAMP	rs7010076	G	C	G2_G0	1.63024e-06
ENSG00000163382	ENST00000503513	0.77266	3.73483e-06	-0.346464	0.00330208	-5.74471	9.20788e-09	+/-	DAB2	rs10512696	C	T	G2_G0	1.63227e-06
ENSG00000162777	ENST00000369278	0.433687	4.69685e-05	-0.834085	3.15969e-05	-5.74473	9.20681e-09	+/-	UFL1	rs4438964	T	G	G2_G0	1.63227e-06
ENSG00000110013	ENST00000505458	-0.736875	2.3781e-13	0.00649054	0.95385	5.74351	9.27346e-09	-/0	NFKB1	rs230519	T	C	G2_G1	1.63779e-06
ENSG00000111802	ENST00000505458	0.668841	1.83201e-10	-0.140265	0.208798	-5.74195	9.35925e-09	+/0	NFKB1	rs230519	T	C	G2_G1	1.63779e-06
ENSG00000142173	ENST00000300784	-0.999985	1.52653e-05	-0.127494	0.133321	5.74242	9.33307e-09	-/0	FN3K	rs55862005	C	T	G2_G0	1.63779e-06
ENSG00000172239	ENST00000503190	0.913028	8.70268e-05	-0.519317	1.33217e-07	-5.74323	9.2885e-09	+/-	DDX60L	rs1826027	G	A	G2_G0	1.63779e-06
ENSG00000100219	ENST00000620348	-0.242564	0.0150335	-0.998549	3.15788e-06	-5.74258	9.32431e-09	-/-	NEAT1_1	rs613316	G	A	G2_G0	1.63779e-06
ENSG00000166889	ENST00000587567	0.973372	9.88345e-06	-0.262474	0.0110314	-5.74318	9.29156e-09	+/-	ZNF566	rs11672024	A	G	G2_G0	1.63779e-06
ENSG00000165655	ENST00000435510	0.141807	0.128899	-0.99679	1.54399e-05	-5.74271	9.31749e-09	0/-	NRBF2	rs10761712	A	C	G2_G0	1.63779e-06
ENSG00000184436	ENST00000556751	0.827455	3.36144e-07	-0.289639	0.0392479	-5.74132	9.39423e-09	+/-	BEGAIN	rs4077299	A	G	G2_G0	1.64128e-06
ENSG00000127184	ENST00000513345	-0.997072	1.28499e-05	0.0933165	0.308654	5.74042	9.44443e-09	-/0	HINT1	rs7735755	T	C	G2_G0	1.64741e-06
ENSG00000106066	ENST00000505458	-0.762301	1.15463e-14	-0.0521052	0.641999	5.74009	9.46257e-09	-/0	NFKB1	rs230519	T	C	G2_G1	1.64794e-06
ENSG00000101474	ENST00000367627	-0.82784	3.01231e-08	0.104561	0.332295	5.73899	9.52428e-09	-/0	TOR3A	rs2025581	A	T	G2_G1	1.65077e-06
ENSG00000170909	ENST00000594473	-0.967231	2.03112e-05	0.352419	0.000372407	5.73867	9.54207e-09	-/+	ZNF552	rs55897691	T	C	G2_G0	1.65123e-06
ENSG00000169220	ENST00000505458	-0.678856	7.69811e-11	0.121649	0.276278	5.73835	9.56036e-09	-/0	NFKB1	rs230519	T	C	G2_G1	1.65178e-06
ENSG00000171163	ENST00000507859	-0.971254	5.81112e-05	0.472829	3.08925e-07	5.73803	9.57846e-09	-/+	ERAP1	rs62376387	T	G	G2_G0	1.65228e-06
ENSG00000114120	ENST00000262294	0.79135	4.18914e-08	-0.294387	0.0524096	-5.73717	9.62734e-09	+/0	TRIM37	rs4598970	T	A	G2_G0	1.65809e-06
ENSG00000188056	ENST00000525697	0.936141	2.88599e-07	-0.0861334	0.468715	-5.73625	9.67933e-09	+/0	SBF2	rs2017503	G	A	G2_G0	1.6618e-06
ENSG00000186111	ENST00000504202	0.989068	2.38596e-05	-0.324614	0.00275302	-5.73567	9.71285e-09	+/-	HINT1	rs6595992	T	C	G2_G0	1.66493e-06
ENSG00000179562	ENST00000587567	0.971134	1.30805e-05	-0.296605	0.00389013	-5.73395	9.81156e-09	+/-	ZNF566	rs11672024	A	G	G2_G0	1.67921e-06
ENSG00000239306	ENST00000523225	0.148009	0.126341	-0.985942	6.8732e-06	-5.73345	9.84057e-09	0/-	RP11-115C21.2	rs2243660	T	G	G2_G0	1.68153e-06
ENSG00000184678	ENST00000587567	0.97253	1.10124e-05	-0.273085	0.0080858	-5.73286	9.87525e-09	+/-	ZNF566	rs11672024	A	G	G2_G0	1.68219e-06
ENSG00000211747	ENST00000219240	0.167565	0.249802	-0.786394	2.50961e-10	-5.73184	9.93489e-09	0/-	DHODH	rs3213422	A	C	G2_G0	1.68707e-06
ENSG00000196262	ENST00000513345	-0.997214	1.16298e-05	0.0635745	0.488459	5.73197	9.92725e-09	-/0	HINT1	rs7735755	T	C	G2_G0	1.68707e-06
ENSG00000085871	ENST00000505458	-0.75142	4.37428e-14	-0.028095	0.802159	5.73147	9.95624e-09	-/0	NFKB1	rs230519	T	C	G2_G1	1.68807e-06
ENSG00000204576	ENST00000350667	-0.991191	1.39244e-05	0.209243	0.0348038	5.73079	9.99627e-09	-/+	CLEC12A	rs12231872	G	C	G2_G0	1.69223e-06
ENSG00000240288	ENST00000468148	-0.997214	1.16343e-05	0.0620432	0.497208	5.72977	1.00569e-08	-/0	RAB23	rs3800018	T	C	G2_G0	1.69985e-06
ENSG00000275764	ENST00000503513	-0.792472	1.39718e-06	0.296902	0.0125642	5.72752	1.01909e-08	-/+	DAB2	rs10512696	C	T	G2_G0	1.71983e-06
ENSG00000225964	ENST00000587567	0.979225	4.17023e-06	-0.159019	0.18531	-5.72634	1.02622e-08	+/0	ZNF566	rs11672024	A	G	G2_G1	1.72652e-06
ENSG00000274536	ENST00000509180	0.135254	0.19368	-0.943791	1.27053e-06	-5.7264	1.02587e-08	0/-	UFSP2	rs6845326	A	G	G2_G0	1.72652e-06
ENSG00000132274	ENST00000587567	0.978239	4.9e-06	-0.157867	0.130707	-5.72558	1.03079e-08	+/0	ZNF566	rs11672024	A	G	G2_G0	1.73154e-06
ENSG00000107833	ENST00000471957	-0.994224	4.79683e-07	-0.284318	0.00548225	5.72516	1.03335e-08	-/-	ZMYND19	rs1776773	T	C	G2_G0	1.73183e-06
ENSG00000111817	ENST00000400613	-0.734297	2.09378e-08	0.160305	0.138019	5.72438	1.03812e-08	-/0	C9orf152	rs2776	T	C	G2_G1	1.73583e-06
ENSG00000085449	ENST00000421694	0.589337	2.42366e-11	-0.361577	0.0158825	-5.72296	1.04687e-08	+/-	TREML5P	rs13216536	A	G	G2_G1	1.74777e-06
ENSG00000183207	ENST00000491163	0.98266	2.22259e-06	-0.0485449	0.655228	-5.72244	1.05002e-08	+/0	C7orf50	rs10257761	C	T	G2_G0	1.75036e-06
ENSG00000154518	ENST00000525053	-0.793862	1.29898e-06	0.294616	0.0139962	5.72159	1.05531e-08	-/+	FGD4	rs7308163	A	G	G2_G0	1.75381e-06
ENSG00000243449	ENST00000597550	-0.854585	7.14619e-09	0.0791292	0.527676	5.72061	1.0614e-08	-/0	CTD-2245F17.3	rs4803064	A	G	G2_G0	1.75863e-06
ENSG00000171456	ENST00000504445	-0.990329	1.75744e-05	0.248726	0.0117088	5.72061	1.06143e-08	-/+	ATP10D	rs6823365	G	A	G2_G0	1.75863e-06
ENSG00000197448	ENST00000505458	-0.686367	3.92788e-11	0.104686	0.349276	5.7195	1.06839e-08	-/0	NFKB1	rs230519	T	C	G2_G1	1.76746e-06
ENSG00000069974	ENST00000614145	-0.853571	2.97641e-08	0.120332	0.33207	5.71787	1.07868e-08	-/0	MRPS21	rs2794685	C	T	G2_G0	1.78178e-06
ENSG00000230989	ENST00000324166	-0.164955	0.124579	-0.969128	4.94297e-08	-5.71702	1.08409e-08	0/-	THNSL2	rs10198979	A	T	G2_G0	1.78801e-06
ENSG00000102100	ENST00000248598	-0.96051	0.000149432	0.576779	4.39959e-12	5.71646	1.08764e-08	-/+	FGL2	rs66715423	A	C	G2_G0	1.79029e-06
ENSG00000154265	ENST00000503513	-0.820737	2.81962e-07	0.218286	0.069464	5.71414	1.10261e-08	-/0	DAB2	rs10512696	C	T	G2_G0	1.80761e-06
ENSG00000132122	ENST00000622554	-0.147369	0.143424	-0.998169	5.0275e-06	-5.71301	1.10994e-08	0/-	DCSTAMP	rs2669447	A	G	G2_G0	1.8169e-06
ENSG00000139117	ENST00000322834	0.980977	1.69644e-05	-0.297605	0.00511891	-5.71273	1.1118e-08	+/-	ZNF584	rs36090113	G	C	G2_G0	1.81721e-06
ENSG00000125977	ENST00000402367	0.838038	9.17139e-08	-0.216695	0.115515	-5.7122	1.11524e-08	+/0	RPS9	rs17305311	T	C	G2_G0	1.82011e-06
ENSG00000260257	ENST00000411694	0.646732	9.13847e-11	-0.161922	0.162279	-5.71153	1.11966e-08	+/0	AP001055.6	rs11702506	G	A	G2_G1	1.8231e-06
ENSG00000168280	ENST00000219240	0.112603	0.441105	-0.805331	4.3598e-11	-5.71141	1.12042e-08	0/-	DHODH	rs3213422	A	C	G2_G0	1.8231e-06
ENSG00000113407	ENST00000505458	0.689516	2.94478e-11	-0.0973249	0.384381	-5.71068	1.12528e-08	+/0	NFKB1	rs230519	T	C	G2_G1	1.82408e-06
ENSG00000102879	ENST00000505458	-0.693565	2.02209e-11	0.0896201	0.423306	5.71061	1.12573e-08	-/0	NFKB1	rs230519	T	C	G2_G1	1.82408e-06
ENSG00000232533	ENST00000445745	0.971203	6.55351e-07	0.00625254	0.952568	-5.71056	1.12604e-08	+/0	PAX8-AS1	rs3762497	G	A	G2_G0	1.82408e-06
ENSG00000259556	ENST00000411694	0.671489	9.28058e-12	-0.118716	0.30706	-5.70974	1.13149e-08	+/0	AP001055.6	rs11702506	G	A	G2_G1	1.83019e-06
ENSG00000173890	ENST00000505458	-0.705913	6.18261e-12	0.0652949	0.560017	5.70893	1.13688e-08	-/0	NFKB1	rs230519	T	C	G2_G1	1.83348e-06
ENSG00000083535	ENST00000369278	0.385136	0.000353072	-0.84809	1.70228e-05	-5.70867	1.1386e-08	+/-	UFL1	rs4438964	T	G	G2_G0	1.83353e-06
ENSG00000164291	ENST00000520080	-0.866406	9.08229e-08	0.211998	0.148023	5.70713	1.149e-08	-/0	DCSTAMP	rs7010076	G	C	G2_G0	1.84754e-06
ENSG00000128191	ENST00000505458	0.772461	3.10862e-15	0.0822354	0.462652	-5.70653	1.153e-08	+/0	NFKB1	rs230519	T	C	G2_G1	1.85126e-06
ENSG00000092439	ENST00000505458	0.746833	7.54952e-14	0.0219039	0.845137	-5.70573	1.15848e-08	+/0	NFKB1	rs230519	T	C	G2_G1	1.85186e-06
ENSG00000171223	ENST00000461790	0.153367	0.402012	-0.838608	3.4861e-13	-5.70586	1.15757e-08	0/-	RCSD1	rs4656546	G	C	G2_G0	1.85186e-06
ENSG00000114026	ENST00000513012	0.99025	1.79338e-05	-0.277037	0.0161188	-5.70589	1.15737e-08	+/-	HINT1	rs6595992	T	C	G2_G1	1.85186e-06
ENSG00000178695	ENST00000414002	-0.0294846	0.838933	-0.8738	1.5177e-11	-5.70257	1.18011e-08	0/-	SNHG5	rs1059307	G	T	G2_G0	1.8692e-06
ENSG00000255921	ENST00000505458	0.635793	2.56541e-09	-0.189844	0.0875829	-5.70215	1.18304e-08	+/0	NFKB1	rs230519	T	C	G2_G1	1.8692e-06
ENSG00000105325	ENST00000597296	-0.22694	0.116856	0.808057	2.2445e-08	5.70351	1.17368e-08	0/+	ZNF749	rs7255035	A	G	G2_G0	1.8692e-06
ENSG00000101752	ENST00000481042	0.174854	0.163581	-0.934074	1.02728e-06	-5.70379	1.1717e-08	0/-	SLC2A9	rs6449144	T	G	G2_G0	1.8692e-06
ENSG00000126934	ENST00000552002	0.349382	0.000121007	-0.549617	2.95077e-05	-5.7031	1.17647e-08	+/-	CHURC1	rs11158568	G	A	G2_G1	1.8692e-06
ENSG00000106638	ENST00000322834	-0.976536	3.17309e-05	0.387105	0.00021226	5.70286	1.17815e-08	-/+	ZNF584	rs36090113	G	C	G2_G0	1.8692e-06
ENSG00000109220	ENST00000534505	0.994236	4.82935e-06	-0.251676	0.00770836	-5.70305	1.17679e-08	+/-	RP11-770G2.2	rs504437	G	T	G2_G0	1.8692e-06
ENSG00000138613	ENST00000268182	0.851509	4.74337e-09	-0.0558473	0.646093	-5.70217	1.18292e-08	+/0	IQGAP1	rs8035980	G	C	G2_G1	1.8692e-06
ENSG00000128272	ENST00000505458	0.711702	3.47278e-12	-0.0525119	0.639399	-5.70173	1.186e-08	+/0	NFKB1	rs230519	T	C	G2_G1	1.87117e-06
ENSG00000169567	ENST00000264784	0.981047	3.02965e-06	-0.107075	0.384795	-5.70034	1.19567e-08	+/0	SLC2A9	rs938553	C	T	G2_G1	1.88369e-06
ENSG00000128791	ENST00000507251	-0.992476	1.05865e-06	-0.14886	0.212039	5.69938	1.20243e-08	-/0	CTD-2203K17.1	rs3756663	C	A	G2_G1	1.89069e-06
ENSG00000196214	ENST00000587567	0.981048	3.02908e-06	-0.0781102	0.456745	-5.69922	1.20357e-08	+/0	ZNF566	rs11672024	A	G	G2_G0	1.89069e-06
ENSG00000122122	ENST00000505458	-0.692208	2.29528e-11	0.0899905	0.421385	5.69708	1.21878e-08	-/0	NFKB1	rs230519	T	C	G2_G1	1.90904e-06
ENSG00000100221	ENST00000457853	0.604077	1.41382e-05	-0.575856	0.000365817	-5.69635	1.22402e-08	+/-	LINC01270	rs6012900	A	G	G2_G0	1.90904e-06
ENSG00000155749	ENST00000264784	-0.985314	1.2459e-06	-0.0552992	0.588629	5.69665	1.22188e-08	-/0	SLC2A9	rs938553	C	T	G2_G0	1.90904e-06
ENSG00000272374	ENST00000324166	0.00963134	0.929034	0.957419	2.8328e-07	5.69635	1.22398e-08	0/+	THNSL2	rs10198979	A	T	G2_G0	1.90904e-06
ENSG00000228251	ENST00000564580	-0.996205	2.15812e-05	0.258521	0.0760346	5.69714	1.21833e-08	-/0	RRN3P2	rs1641911	T	C	G2_G1	1.90904e-06
ENSG00000259165	ENST00000411694	0.554131	9.69386e-08	-0.296776	0.00923354	-5.69489	1.23451e-08	+/-	AP001055.6	rs11702506	G	A	G2_G1	1.91927e-06
ENSG00000125746	ENST00000504445	-0.992539	9.1988e-06	0.110129	0.270505	5.6947	1.23586e-08	-/0	ATP10D	rs6823365	G	A	G2_G0	1.91927e-06
ENSG00000140829	ENST00000513012	0.986867	3.76978e-05	-0.392654	0.000493187	-5.69304	1.24799e-08	+/-	HINT1	rs6595992	T	C	G2_G1	1.93535e-06
ENSG00000110917	ENST00000505458	-0.715573	2.34301e-12	0.043	0.701289	5.69177	1.25727e-08	-/0	NFKB1	rs230519	T	C	G2_G1	1.93615e-06
ENSG00000268279	ENST00000397956	0.995907	1.70942e-07	0.0390287	0.694057	-5.6916	1.25854e-08	+/0	C21orf2	rs35498868	C	T	G2_G0	1.93615e-06
ENSG00000135336	ENST00000587567	0.973587	9.60899e-06	-0.238535	0.0213027	-5.69234	1.25311e-08	+/-	ZNF566	rs11672024	A	G	G2_G0	1.93615e-06
ENSG00000132256	ENST00000587567	0.978243	4.89667e-06	-0.167356	0.163017	-5.69168	1.25798e-08	+/0	ZNF566	rs11672024	A	G	G2_G1	1.93615e-06
ENSG00000171960	ENST00000619594	0.254657	0.013764	-0.585047	2.00107e-07	-5.69065	1.26556e-08	+/-	C8orf59	rs6990452	A	G	G2_G1	1.94326e-06
ENSG00000187608	ENST00000587567	0.978116	4.99668e-06	-0.168722	0.159562	-5.68808	1.28477e-08	+/0	ZNF566	rs11672024	A	G	G2_G1	1.96445e-06
ENSG00000138433	ENST00000587567	0.972125	1.15865e-05	-0.262309	0.0110839	-5.68773	1.28739e-08	+/-	ZNF566	rs11672024	A	G	G2_G0	1.9657e-06
ENSG00000171067	ENST00000262294	-0.813062	8.97041e-09	0.226269	0.139697	5.68662	1.29577e-08	-/0	TRIM37	rs4598970	T	A	G2_G0	1.97574e-06
ENSG00000172830	ENST00000537866	-0.99915	2.97686e-05	0.201037	0.108317	5.68614	1.29946e-08	-/0	RSPRY1	rs72778715	G	C	G2_G1	1.97859e-06
ENSG00000183023	ENST00000509180	0.0604125	0.562985	-0.950171	6.6316e-07	-5.68518	1.30671e-08	0/-	UFSP2	rs6845326	A	G	G2_G0	1.98686e-06
ENSG00000072422	ENST00000505458	-0.688911	3.11324e-11	0.0940187	0.400814	5.68354	1.31936e-08	-/0	NFKB1	rs230519	T	C	G2_G1	1.99981e-06
ENSG00000204516	ENST00000371696	0.0313175	0.793976	0.973436	4.57215e-07	5.68336	1.32073e-08	0/+	AGPAT2	rs9411262	C	T	G2_G0	1.99981e-06
ENSG00000163902	ENST00000368797	0.575156	5.2105e-12	-0.999918	8.17837e-05	-5.68343	1.32018e-08	+/-	UROS	rs10901425	A	G	G2_G0	1.99981e-06
ENSG00000257285	ENST00000573886	-0.993325	6.66879e-05	0.477503	0.000150512	5.68292	1.32417e-08	-/+	ARRB2	rs35186877	G	A	G2_G1	2.00224e-06
ENSG00000033011	ENST00000525053	-0.776252	3.14803e-06	0.327384	0.00603474	5.68179	1.33291e-08	-/+	FGD4	rs7308163	A	G	G2_G0	2.01266e-06
ENSG00000149289	ENST00000506606	-0.917446	0.000183759	0.604765	2.44552e-07	5.68143	1.33571e-08	-/+	UBA6-AS1	rs78626273	C	A	G2_G1	2.0141e-06
ENSG00000198018	ENST00000587567	-0.973469	9.75924e-06	0.23573	0.0229236	5.67992	1.34756e-08	-/+	ZNF566	rs11672024	A	G	G2_G0	2.02161e-06
ENSG00000185507	ENST00000587567	0.978184	4.94335e-06	-0.140266	0.179913	-5.67985	1.34811e-08	+/0	ZNF566	rs11672024	A	G	G2_G0	2.02161e-06
ENSG00000244161	ENST00000367627	0.785361	4.51493e-07	-0.210666	0.0488227	-5.68054	1.3427e-08	+/-	TOR3A	rs2025581	A	T	G2_G1	2.02161e-06
ENSG00000101464	ENST00000525053	-0.843073	6.45321e-08	0.14268	0.242189	5.68013	1.34593e-08	-/0	FGD4	rs7308163	A	G	G2_G0	2.02161e-06
ENSG00000113580	ENST00000279052	0.330976	0.000119942	-0.68674	1.98829e-05	-5.67916	1.35362e-08	+/-	ERGIC3	rs6060491	T	C	G2_G1	2.02708e-06
ENSG00000164885	ENST00000504445	0.994041	5.24752e-06	-0.244543	0.0132471	-5.67892	1.35551e-08	+/-	ATP10D	rs6823365	G	A	G2_G0	2.02713e-06
ENSG00000140564	ENST00000466077	-0.269254	0.00332932	-0.9985	3.37548e-06	-5.67813	1.36178e-08	-/-	TACC3	rs28521716	A	G	G2_G0	2.02815e-06
ENSG00000106799	ENST00000523877	-0.221083	0.0118085	-0.999986	1.42572e-05	-5.67841	1.35951e-08	-/-	SDC2	rs2439510	T	C	G2_G0	2.02815e-06
ENSG00000165591	ENST00000497263	-0.998633	6.06423e-05	0.390664	6.97905e-05	5.67727	1.36857e-08	-/+	PPIL3	rs2136600	C	T	G2_G0	2.02842e-06
ENSG00000102034	ENST00000367627	0.769934	1.04338e-06	-0.246946	0.0203687	-5.67717	1.36939e-08	+/-	TOR3A	rs2025581	A	T	G2_G1	2.02842e-06
ENSG00000131669	ENST00000506606	-0.938616	5.76561e-05	0.497029	4.6083e-05	5.67736	1.3679e-08	-/+	UBA6-AS1	rs78626273	C	A	G2_G1	2.02842e-06
ENSG00000035928	ENST00000513012	-0.986953	3.70875e-05	0.383145	0.000691668	5.67766	1.36548e-08	-/+	HINT1	rs6595992	T	C	G2_G1	2.02842e-06
ENSG00000015479	ENST00000503513	-0.787943	1.76518e-06	0.296366	0.0127324	5.67519	1.38537e-08	-/+	DAB2	rs10512696	C	T	G2_G0	2.04829e-06
ENSG00000248333	ENST00000465723	0.111832	0.265535	-0.999246	2.48618e-05	-5.67504	1.38657e-08	0/-	RASAL2	rs316269	C	G	G2_G0	2.04829e-06
ENSG00000237149	ENST00000322834	-0.986889	5.57867e-06	0.101384	0.350108	5.67458	1.39032e-08	-/0	ZNF584	rs36090113	G	C	G2_G0	2.05105e-06
ENSG00000165175	ENST00000314830	-0.0749953	0.597224	0.909055	2.89461e-08	5.67424	1.39306e-08	0/+	SH2D3C	rs516073	A	G	G2_G0	2.05231e-06
ENSG00000141232	ENST00000508622	-0.236796	0.00892226	-0.999986	1.38727e-05	-5.674	1.39504e-08	-/-	C4orf33	rs280595	G	C	G2_G0	2.05245e-06
ENSG00000115956	ENST00000322834	-0.979251	2.19868e-05	0.320951	0.00243786	5.6735	1.39908e-08	-/+	ZNF584	rs36090113	G	C	G2_G0	2.05562e-06
ENSG00000135842	ENST00000302779	0.531724	1.16525e-11	-0.718964	0.000522956	-5.67236	1.40847e-08	+/-	PXK	rs9874092	C	T	G2_G1	2.06664e-06
ENSG00000166974	ENST00000448659	0.757771	4.41254e-05	-0.482016	0.000168858	-5.67165	1.41425e-08	+/-	AC093724.2	rs6429951	T	C	G2_G0	2.07234e-06
ENSG00000242125	ENST00000267842	-0.467802	0.00204153	0.576763	4.00888e-07	5.67116	1.41838e-08	-/+	SLC27A2	rs12915287	C	T	G2_G0	2.07559e-06
ENSG00000187742	ENST00000262294	0.73638	1.03469e-06	-0.396728	0.00767057	-5.6701	1.42712e-08	+/-	TRIM37	rs4598970	T	A	G2_G0	2.08558e-06
ENSG00000162434	ENST00000513012	-0.978303	0.00013164	0.575662	6.55396e-08	5.66937	1.43326e-08	-/+	HINT1	rs6595992	T	C	G2_G1	2.09176e-06
ENSG00000137880	ENST00000313655	0.13329	0.148422	-0.999195	2.73975e-05	-5.669	1.43634e-08	0/-	DSCC1	rs7001930	A	T	G2_G0	2.09344e-06
ENSG00000081189	ENST00000505458	-0.660388	3.71267e-10	0.143092	0.199678	5.66786	1.44594e-08	-/0	NFKB1	rs230519	T	C	G2_G1	2.10462e-06
ENSG00000127481	ENST00000597296	-0.424127	0.00238925	0.711929	4.89467e-06	5.66737	1.45009e-08	-/+	ZNF749	rs7255035	A	G	G2_G0	2.10504e-06
ENSG00000181938	ENST00000619554	-0.78072	3.35576e-12	-0.0411113	0.705375	5.66748	1.44917e-08	-/0	NBPF3	rs12734589	G	A	G2_G1	2.10504e-06
ENSG00000163754	ENST00000615168	-0.999988	1.20741e-05	-0.302638	0.00232911	5.66693	1.45376e-08	-/-	RP11-390F4.3	rs10975788	G	T	G2_G0	2.10756e-06
ENSG00000173198	ENST00000505458	-0.733769	3.3662e-13	0.000385509	0.997257	5.66572	1.4641e-08	-/0	NFKB1	rs230519	T	C	G2_G1	2.10853e-06
ENSG00000141867	ENST00000619594	-0.414877	3.553e-05	0.450238	0.000131894	5.66618	1.46019e-08	-/+	C8orf59	rs6990452	A	G	G2_G1	2.10853e-06
ENSG00000178397	ENST00000513012	-0.989425	2.19619e-05	0.284019	0.013532	5.66596	1.462e-08	-/+	HINT1	rs6595992	T	C	G2_G1	2.10853e-06
ENSG00000163795	ENST00000513012	0.992349	9.79564e-06	-0.258289	0.025261	-5.66658	1.4568e-08	+/-	HINT1	rs6595992	T	C	G2_G1	2.10853e-06
ENSG00000189283	ENST00000504445	-0.992151	1.04375e-05	0.167976	0.215909	5.66589	1.46264e-08	-/0	ATP10D	rs6823365	G	A	G2_G1	2.10853e-06
ENSG00000204439	ENST00000504924	0.161123	0.135993	-0.99164	1.22201e-05	-5.66497	1.47046e-08	0/-	ARL15	rs185144	G	A	G2_G0	2.1149e-06
ENSG00000171307	ENST00000262294	-0.760142	2.87068e-07	0.349101	0.0201999	5.66464	1.47336e-08	-/+	TRIM37	rs4598970	T	A	G2_G0	2.11628e-06
ENSG00000170476	ENST00000370481	-0.827943	4.07221e-05	0.429379	5.10925e-05	5.66334	1.48451e-08	-/+	GBP3	rs12146148	C	T	G2_G0	2.11833e-06
ENSG00000182923	ENST00000564680	0.612318	8.00471e-12	-0.282678	0.0466953	-5.66348	1.48337e-08	+/-	TREML3P	rs9394771	A	T	G2_G1	2.11833e-06
ENSG00000140941	ENST00000551338	-0.999272	2.35906e-05	0.0847519	0.387707	5.66401	1.47877e-08	-/0	RAB5C	rs9903204	G	A	G2_G0	2.11833e-06
ENSG00000066427	ENST00000481194	-0.945688	3.56426e-05	0.403596	3.43738e-05	5.66345	1.48362e-08	-/+	CCM2	rs7778729	T	C	G2_G0	2.11833e-06
ENSG00000237015	ENST00000424846	0.0524946	0.582527	-0.997068	1.28807e-05	-5.66339	1.48414e-08	0/-	TPM3P9	rs6509765	G	A	G2_G0	2.11833e-06
ENSG00000130584	ENST00000369278	-0.479897	5.06407e-06	0.80729	8.93949e-05	5.66268	1.49025e-08	-/+	UFL1	rs4438964	T	G	G2_G0	2.12098e-06
ENSG00000125945	ENST00000608313	0.873638	2.18253e-06	-0.289251	0.0262849	-5.66159	1.49976e-08	+/-	CTD-2303H24.2	rs56076360	C	G	G2_G0	2.13173e-06
ENSG00000113068	ENST00000598234	0.988609	0.000193902	-0.63067	2.087e-11	-5.66113	1.50381e-08	+/-	CTD-3088G3.8	rs72781032	A	C	G2_G0	2.1336e-06
ENSG00000113575	ENST00000500185	-0.995844	1.78948e-07	-0.433332	0.000160165	5.66099	1.50499e-08	-/-	AP000487.5	rs11236048	A	G	G2_G1	2.1336e-06
ENSG00000055163	ENST00000426163	-0.996643	1.68842e-05	0.176211	0.225842	5.65915	1.52124e-08	-/0	KLF7	rs6739008	C	T	G2_G1	2.14736e-06
ENSG00000121281	ENST00000479693	0.423792	0.00126348	-0.776572	1.31926e-05	-5.659	1.52258e-08	+/-	PI4KAP2	rs464694	C	A	G2_G0	2.14736e-06
ENSG00000130312	ENST00000461790	0.3532	0.0473738	-0.757548	1.09977e-09	-5.65791	1.53227e-08	+/-	RCSD1	rs4656546	G	C	G2_G0	2.14893e-06
ENSG00000140839	ENST00000521849	-0.998864	4.59358e-05	0.340147	0.0193162	5.65811	1.53052e-08	-/+	FADS2	rs61897793	G	A	G2_G1	2.14893e-06
ENSG00000006625	ENST00000559368	-0.966433	4.75102e-09	-0.222691	0.0990102	5.65777	1.53354e-08	-/0	OIP5-AS1	rs7168002	T	C	G2_G1	2.14893e-06
ENSG00000198839	ENST00000513345	-0.995931	2.48067e-05	0.267492	0.0631517	5.6586	1.52616e-08	-/0	HINT1	rs7735755	T	C	G2_G1	2.14893e-06
ENSG00000183506	ENST00000564085	0.943886	3.98618e-06	-0.242571	0.0534494	-5.65712	1.53934e-08	+/0	NUDT7	rs11649428	C	T	G2_G1	2.15429e-06
ENSG00000198315	ENST00000262294	0.810712	1.06987e-08	-0.225902	0.140357	-5.65631	1.5466e-08	+/0	TRIM37	rs4598970	T	A	G2_G0	2.16168e-06
ENSG00000259712	ENST00000597296	-0.407531	0.00365613	0.720235	3.35875e-06	5.65463	1.56179e-08	-/+	ZNF749	rs7255035	A	G	G2_G0	2.18011e-06
ENSG00000166902	ENST00000504445	0.993457	6.62886e-06	-0.232698	0.0185939	-5.65429	1.56494e-08	+/-	ATP10D	rs6823365	G	A	G2_G0	2.18171e-06
ENSG00000177917	ENST00000508707	-0.97593	6.95853e-06	0.159819	0.0774384	5.65369	1.5704e-08	-/0	APBB2	rs11936454	G	A	G2_G0	2.18288e-06
ENSG00000077549	ENST00000359947	-0.688755	4.4047e-12	0.159554	0.231557	5.65356	1.57162e-08	-/0	PTPRF	rs11210871	C	G	G2_G1	2.18288e-06
ENSG00000033011	ENST00000504445	0.996732	1.17041e-06	-0.232336	0.0187829	-5.65354	1.57179e-08	+/-	ATP10D	rs6823365	G	A	G2_G0	2.18288e-06
ENSG00000070669	ENST00000505458	0.736338	2.52687e-13	0.00738408	0.947505	-5.65254	1.58097e-08	+/0	NFKB1	rs230519	T	C	G2_G1	2.19006e-06
ENSG00000180846	ENST00000597296	-0.33449	0.018819	0.758325	4.95815e-07	5.65193	1.58654e-08	-/+	ZNF749	rs7255035	A	G	G2_G0	2.19498e-06
ENSG00000134668	ENST00000504520	0.902956	2.36379e-05	-0.430254	0.000933833	-5.6507	1.59791e-08	+/-	THAP9-AS1	rs9884591	C	T	G2_G1	2.20547e-06
ENSG00000196961	ENST00000510711	-0.999314	2.15594e-05	0.0519108	0.625067	5.65068	1.59817e-08	-/0	RICTOR	rs6890566	T	C	G2_G0	2.20547e-06
ENSG00000167186	ENST00000569622	-0.571248	1.47443e-05	0.374809	0.000565941	5.65046	1.6002e-08	-/+	RP11-345J4.5	rs257868	T	C	G2_G1	2.20548e-06
ENSG00000119421	ENST00000262294	-0.837039	1.27552e-09	0.145272	0.346763	5.65022	1.60246e-08	-/0	TRIM37	rs4598970	T	A	G2_G0	2.2058e-06
ENSG00000118181	ENST00000317931	0.925886	2.70305e-07	-0.0770372	0.517108	-5.64873	1.6164e-08	+/0	L3MBTL4	rs9947555	T	C	G2_G1	2.21104e-06
ENSG00000196437	ENST00000596939	-0.997384	1.02558e-05	-0.0181043	0.839897	5.64936	1.6105e-08	-/0	ZNF671	rs73937019	G	A	G2_G0	2.21104e-06
ENSG00000126458	ENST00000587567	0.975036	7.8989e-06	-0.193976	0.0624524	-5.6492	1.61195e-08	+/0	ZNF566	rs11672024	A	G	G2_G0	2.21104e-06
ENSG00000279833	ENST00000506271	-0.755286	0.00719209	0.815465	6.66134e-16	5.64887	1.61506e-08	-/+	UBE2Z	rs11656939	G	C	G2_G1	2.21104e-06
ENSG00000100311	ENST00000229238	-0.247358	0.0151097	0.961178	9.48216e-06	5.64833	1.62015e-08	-/+	MRPL51	rs2532500	A	G	G2_G0	2.21339e-06
ENSG00000167397	ENST00000503513	0.80177	8.48815e-07	-0.255508	0.0327764	-5.6476	1.62706e-08	+/-	DAB2	rs10512696	C	T	G2_G0	2.21728e-06
ENSG00000168961	ENST00000310864	0.738283	0.00109161	-0.636159	5.05946e-10	-5.64762	1.62688e-08	+/-	IQCB1	rs3732408	G	A	G2_G1	2.21728e-06
ENSG00000120071	ENST00000504445	-0.987753	3.16693e-05	0.323169	0.000923029	5.64693	1.63342e-08	-/+	ATP10D	rs6823365	G	A	G2_G0	2.22316e-06
ENSG00000143119	ENST00000310864	0.747624	0.000869844	-0.623411	1.39904e-09	-5.64669	1.63569e-08	+/-	IQCB1	rs3732408	G	A	G2_G1	2.22348e-06
ENSG00000111669	ENST00000525053	-0.793359	1.33375e-06	0.279098	0.0202133	5.64615	1.6408e-08	-/+	FGD4	rs7308163	A	G	G2_G0	2.22595e-06
ENSG00000250033	ENST00000505458	0.792258	2.22045e-16	0.142586	0.201289	-5.64561	1.64594e-08	+/0	NFKB1	rs230519	T	C	G2_G1	2.22907e-06
ENSG00000196724	ENST00000535038	0.911561	5.67912e-08	-0.0570299	0.662431	-5.64397	1.66178e-08	+/0	TNFRSF1A	rs1800693	T	C	G2_G0	2.23842e-06
ENSG00000117242	ENST00000358781	-0.226351	0.0202401	0.996377	1.51459e-06	5.64438	1.65782e-08	-/+	FAM3D	rs9815130	G	A	G2_G0	2.23842e-06
ENSG00000168569	ENST00000607419	-0.986838	3.79069e-05	0.408369	0.00358018	5.64397	1.66174e-08	-/+	RP11-245G13.2	rs58378660	A	G	G2_G1	2.23842e-06
ENSG00000188002	ENST00000423339	-0.993006	7.82852e-06	0.0498809	0.609891	5.64463	1.6554e-08	-/0	CCDC82	rs12273522	G	A	G2_G0	2.23842e-06
ENSG00000226816	ENST00000414507	0.800172	4.57175e-06	-0.322274	0.00576605	-5.64383	1.66311e-08	+/-	PMS2P4	rs11766470	G	A	G2_G0	2.23842e-06
ENSG00000214114	ENST00000373475	0.911412	3.69739e-05	-0.415593	5.65947e-05	-5.64322	1.66899e-08	+/-	S100PBP	rs10914624	G	C	G2_G0	2.24081e-06
ENSG00000272599	ENST00000425884	-0.72977	0.000586719	0.592554	5.21463e-08	5.6434	1.66729e-08	-/+	RP11-418J17.1	rs12081065	C	A	G2_G1	2.24081e-06
ENSG00000068745	ENST00000321105	-0.988585	2.65732e-05	0.289214	0.00319628	5.64284	1.67271e-08	-/+	TOP3A	rs9901707	C	G	G2_G0	2.24304e-06
ENSG00000122687	ENST00000373475	0.910149	3.95989e-05	-0.421374	4.34368e-05	-5.64208	1.68005e-08	+/-	S100PBP	rs10914624	G	C	G2_G0	2.25012e-06
ENSG00000178761	ENST00000297109	0.127602	0.172246	0.826173	1.6203e-11	5.64117	1.68897e-08	0/+	SAP30L	rs6884266	C	T	G2_G1	2.25928e-06
ENSG00000071051	ENST00000253109	-0.999966	3.41422e-05	0.170885	0.0466892	5.64047	1.69589e-08	-/+	ANGPTL6	rs2305789	A	G	G2_G0	2.2604e-06
ENSG00000102890	ENST00000588186	0.883577	2.16609e-10	0.13524	0.19618	-5.64015	1.69898e-08	+/0	MPPE1	rs8097892	C	T	G2_G1	2.2604e-06
ENSG00000136010	ENST00000556751	0.921368	6.45388e-11	0.144835	0.310559	-5.64017	1.69881e-08	+/0	BEGAIN	rs4077299	A	G	G2_G0	2.2604e-06
ENSG00000050730	ENST00000556751	0.858169	4.1364e-08	-0.164108	0.249841	-5.63946	1.70586e-08	+/0	BEGAIN	rs4077299	A	G	G2_G0	2.2604e-06
ENSG00000103994	ENST00000297109	0.295869	0.00126145	-0.630697	7.56831e-06	-5.64064	1.69422e-08	+/-	SAP30L	rs6884266	C	T	G2_G1	2.2604e-06
ENSG00000131467	ENST00000322834	-0.978217	2.54185e-05	0.328928	0.00186641	5.63952	1.7053e-08	-/+	ZNF584	rs36090113	G	C	G2_G0	2.2604e-06
ENSG00000136628	ENST00000425989	-0.998959	4.02901e-05	0.24008	0.0115277	5.63995	1.70099e-08	-/+	HDLBP	rs11693230	G	A	G2_G0	2.2604e-06
ENSG00000119508	ENST00000556751	-0.933817	9.46043e-12	-0.231301	0.102448	5.63905	1.70996e-08	-/0	BEGAIN	rs4077299	A	G	G2_G0	2.26164e-06
ENSG00000179388	ENST00000506271	0.866134	0.000564984	-0.667693	3.07485e-09	-5.63742	1.72615e-08	+/-	UBE2Z	rs11656939	G	C	G2_G1	2.27827e-06
ENSG00000134014	ENST00000505458	-0.686326	3.94254e-11	0.0912579	0.414848	5.63707	1.72971e-08	-/0	NFKB1	rs230519	T	C	G2_G1	2.27831e-06
ENSG00000137817	ENST00000505458	0.739559	1.75415e-13	0.0170249	0.879336	-5.637	1.73036e-08	+/0	NFKB1	rs230519	T	C	G2_G1	2.27831e-06
ENSG00000128185	ENST00000411694	-0.492128	3.54536e-06	0.364067	0.00122505	5.63446	1.75603e-08	-/+	AP001055.6	rs11702506	G	A	G2_G1	2.29272e-06
ENSG00000246223	ENST00000280886	0.833106	5.32423e-10	-0.0588905	0.66346	-5.63526	1.74797e-08	+/0	DIP2C	rs10904067	C	T	G2_G0	2.29272e-06
ENSG00000172115	ENST00000520557	0.980613	9.94693e-05	-0.545889	1.9603e-05	-5.63478	1.75278e-08	+/-	DHDH	rs72626224	A	G	G2_G1	2.29272e-06
ENSG00000105778	ENST00000481194	-0.976522	1.29211e-06	0.0445475	0.739857	5.63449	1.75575e-08	-/0	CCM2	rs7778729	T	C	G2_G1	2.29272e-06
ENSG00000066117	ENST00000330070	-0.989273	3.06107e-06	0.0286639	0.836987	5.63363	1.76452e-08	-/0	HOXB2	rs1042822	G	T	G2_G1	2.29447e-06
ENSG00000105676	ENST00000587567	-0.972698	1.07808e-05	0.230959	0.0259222	5.63351	1.76579e-08	-/+	ZNF566	rs11672024	A	G	G2_G0	2.29447e-06
ENSG00000159593	ENST00000262294	0.711481	3.45551e-06	-0.432853	0.00333885	-5.63387	1.76208e-08	+/-	TRIM37	rs4598970	T	A	G2_G0	2.29447e-06
ENSG00000096746	ENST00000421999	0.901059	8.1835e-10	0.0708903	0.584021	-5.63159	1.78558e-08	+/0	CMSS1	rs111501591	C	T	G2_G0	2.31467e-06
ENSG00000260257	ENST00000409449	0.991607	1.23409e-05	-0.219709	0.0243231	-5.63066	1.7952e-08	+/-	PPIL3	rs7606251	T	C	G2_G0	2.32438e-06
ENSG00000110955	ENST00000525053	-0.838266	9.02885e-08	0.14693	0.228301	5.63036	1.7983e-08	-/0	FGD4	rs7308163	A	G	G2_G0	2.32563e-06
ENSG00000198885	ENST00000505870	-0.968025	1.86554e-05	0.302107	0.00292561	5.62892	1.8134e-08	-/+	GMDS-AS1	rs13214014	A	G	G2_G0	2.34238e-06
ENSG00000135926	ENST00000457853	0.37939	0.0110888	-0.735375	7.2707e-07	-5.62869	1.81583e-08	+/-	LINC01270	rs6012900	A	G	G2_G0	2.34274e-06
ENSG00000111331	ENST00000587567	0.978485	4.71011e-06	-0.135335	0.260462	-5.62797	1.82341e-08	+/0	ZNF566	rs11672024	A	G	G2_G1	2.34974e-06
ENSG00000179085	ENST00000444385	-0.881789	2.63191e-10	-0.102652	0.371148	5.62752	1.82816e-08	-/0	FHAD1	rs1780597	G	A	G2_G1	2.35309e-06
ENSG00000226450	ENST00000526787	0.967107	9.41469e-13	0.483361	7.94901e-05	-5.62682	1.83558e-08	+/+	NCAPD3	rs2305379	A	T	G2_G1	2.35984e-06
ENSG00000117091	ENST00000587567	0.963557	2.93564e-05	-0.361393	0.000372131	-5.62538	1.85103e-08	+/-	ZNF566	rs11672024	A	G	G2_G0	2.37691e-06
ENSG00000122035	ENST00000503513	0.718871	3.51517e-05	-0.425118	0.00024407	-5.62435	1.86209e-08	+/-	DAB2	rs10512696	C	T	G2_G0	2.38829e-06
ENSG00000117616	ENST00000503513	-0.788935	1.67788e-06	0.282589	0.0177752	5.62381	1.86788e-08	-/+	DAB2	rs10512696	C	T	G2_G0	2.3929e-06
ENSG00000141552	ENST00000503513	0.782388	2.33383e-06	-0.298152	0.0121795	-5.62335	1.87287e-08	+/-	DAB2	rs10512696	C	T	G2_G0	2.39368e-06
ENSG00000144736	ENST00000448659	0.750704	5.6963e-05	-0.484702	0.000153343	-5.62345	1.87176e-08	+/-	AC093724.2	rs6429951	T	C	G2_G0	2.39368e-06
ENSG00000248213	ENST00000601284	-0.999982	1.79526e-05	-0.163566	0.0661409	5.62278	1.87907e-08	-/0	ZNF85	rs115179708	G	T	G2_G0	2.39545e-06
ENSG00000076513	ENST00000593544	0.988837	3.44862e-06	0.0193789	0.840013	-5.62242	1.88305e-08	+/0	ADCK4	rs7253502	G	A	G2_G0	2.39545e-06
ENSG00000163666	ENST00000587567	0.983068	2.04589e-06	0.0107408	0.918612	-5.62295	1.87723e-08	+/0	ZNF566	rs11672024	A	G	G2_G0	2.39545e-06
ENSG00000168438	ENST00000504202	-0.991151	1.408e-05	0.170942	0.122313	5.62261	1.88093e-08	-/0	HINT1	rs6595992	T	C	G2_G0	2.39545e-06
ENSG00000185432	ENST00000505458	-0.694266	1.89355e-11	0.0736603	0.510746	5.62165	1.8914e-08	-/0	NFKB1	rs230519	T	C	G2_G1	2.40124e-06
ENSG00000247774	ENST00000311890	-0.120301	0.272777	-0.970144	1.77695e-07	-5.62111	1.89738e-08	0/-	HSPB7	rs1763606	A	G	G2_G0	2.40124e-06
ENSG00000104738	ENST00000219240	-0.106071	0.468219	0.80078	6.75342e-11	5.62095	1.89908e-08	0/+	DHODH	rs3213422	A	C	G2_G0	2.40124e-06
ENSG00000163568	ENST00000319466	-0.999965	3.47695e-05	0.209843	0.182267	5.62135	1.89476e-08	-/0	MCFD2	rs34653836	T	C	G2_G1	2.40124e-06
ENSG00000166557	ENST00000506271	0.689446	0.0189189	-0.854018	0	-5.62083	1.90041e-08	+/-	UBE2Z	rs11656939	G	C	G2_G1	2.40124e-06
ENSG00000129255	ENST00000525053	-0.782533	2.31712e-06	0.299641	0.0123741	5.62079	1.90081e-08	-/+	FGD4	rs7308163	A	G	G2_G0	2.40124e-06
ENSG00000187210	ENST00000505458	-0.660485	3.68331e-10	0.13522	0.225803	5.62036	1.90555e-08	-/0	NFKB1	rs230519	T	C	G2_G1	2.40443e-06
ENSG00000258791	ENST00000505458	0.645808	1.19255e-09	-0.160218	0.15047	-5.62011	1.90833e-08	+/0	NFKB1	rs230519	T	C	G2_G1	2.40502e-06
ENSG00000130429	ENST00000564152	-0.940573	8.53317e-12	-0.331747	0.00414119	5.61965	1.91346e-08	-/-	CTA-29F11.1	rs5769138	G	C	G2_G0	2.40502e-06
ENSG00000144231	ENST00000555302	-0.999988	1.18905e-05	-0.35081	0.000491272	5.61963	1.91369e-08	-/-	TC2N	rs61269268	A	C	G2_G0	2.40502e-06
ENSG00000122824	ENST00000264156	0.103276	0.329969	0.980497	6.1827e-07	5.61897	1.92098e-08	0/+	MCM6	rs309128	G	A	G2_G0	2.40995e-06
ENSG00000197670	ENST00000572965	-0.0256245	0.81375	-0.997426	9.9331e-06	-5.61867	1.92432e-08	0/-	RPH3AL	rs8066107	G	A	G2_G0	2.41137e-06
ENSG00000122741	ENST00000504445	-0.990555	1.6569e-05	0.187828	0.0586981	5.61844	1.92693e-08	-/0	ATP10D	rs6823365	G	A	G2_G0	2.41187e-06
ENSG00000179627	ENST00000503513	0.792779	1.37491e-06	-0.271554	0.022967	-5.61683	1.94497e-08	+/-	DAB2	rs10512696	C	T	G2_G0	2.4261e-06
ENSG00000111667	ENST00000587567	-0.974384	8.63943e-06	0.193512	0.063093	5.61709	1.94201e-08	-/0	ZNF566	rs11672024	A	G	G2_G0	2.4261e-06
ENSG00000196776	ENST00000284727	-0.997643	8.32452e-06	-0.0144365	0.925012	5.61699	1.94314e-08	-/0	ATP5G3	rs12615406	G	T	G2_G1	2.4261e-06
ENSG00000198931	ENST00000505458	-0.743142	1.16351e-13	-0.0284358	0.799808	5.61608	1.95343e-08	-/0	NFKB1	rs230519	T	C	G2_G1	2.43109e-06
ENSG00000137193	ENST00000505458	0.668492	1.88705e-10	-0.120319	0.281603	-5.61547	1.96026e-08	+/0	NFKB1	rs230519	T	C	G2_G1	2.43283e-06
ENSG00000230590	ENST00000597296	-0.342907	0.0158646	0.750481	7.55704e-07	5.61524	1.96289e-08	-/+	ZNF749	rs7255035	A	G	G2_G0	2.43283e-06
ENSG00000170634	ENST00000473237	-0.376199	0.00015844	-0.997074	8.88068e-07	-5.61508	1.96471e-08	-/-	ZFYVE27	rs11189362	A	G	G2_G0	2.43283e-06
ENSG00000066294	ENST00000338821	-0.5489	9.44983e-05	0.5537	0.000117351	5.61497	1.96599e-08	-/+	ATP9A	rs4811208	A	G	G2_G0	2.43283e-06
ENSG00000142669	ENST00000525053	-0.883155	2.32614e-09	-0.0301439	0.805779	5.61575	1.95713e-08	-/0	FGD4	rs7308163	A	G	G2_G0	2.43283e-06
ENSG00000095059	ENST00000297109	0.0601174	0.521489	0.801531	1.80039e-10	5.61442	1.97218e-08	0/+	SAP30L	rs6884266	C	T	G2_G1	2.43773e-06
ENSG00000111665	ENST00000577712	-0.99903	3.62751e-05	0.28976	0.120381	5.61333	1.98473e-08	-/0	DCXR	rs57552134	A	G	G2_G1	2.44581e-06
ENSG00000263956	ENST00000297109	0.254674	0.00580028	0.862434	2.14051e-13	5.61265	1.99246e-08	+/+	SAP30L	rs6884266	C	T	G2_G1	2.45167e-06
ENSG00000136238	ENST00000513012	-0.995393	2.76005e-06	-0.157086	0.161359	5.61213	1.99851e-08	-/0	HINT1	rs6595992	T	C	G2_G0	2.45634e-06
ENSG00000198915	ENST00000492966	0.416075	0.000852904	-0.725367	1.86205e-05	-5.61088	2.013e-08	+/-	TMBIM1	rs2085485	A	G	G2_G0	2.46858e-06
ENSG00000261002	ENST00000355371	-0.995898	2.52037e-05	0.195839	0.0599282	5.60937	2.03067e-08	-/0	SHTN1	rs10218905	A	G	G2_G0	2.47001e-06
ENSG00000164309	ENST00000591597	0.776744	2.78699e-07	-0.184824	0.0865676	-5.60945	2.02974e-08	+/0	APOC2	rs73047641	G	A	G2_G1	2.47001e-06
ENSG00000186577	ENST00000587567	0.968555	1.76032e-05	-0.288238	0.00508184	-5.60923	2.03228e-08	+/-	ZNF566	rs11672024	A	G	G2_G0	2.47001e-06
ENSG00000258359	ENST00000222792	0.117647	0.220933	-0.999968	3.22228e-05	-5.61002	2.023e-08	0/-	CHN2	rs245882	G	A	G2_G0	2.47001e-06
ENSG00000082805	ENST00000605744	-0.310405	0.0236915	0.718894	2.53844e-07	5.61048	2.01765e-08	-/+	MYO7A	rs12793189	G	A	G2_G0	2.47001e-06
ENSG00000070831	ENST00000513345	-0.996409	1.93219e-05	0.118946	0.193793	5.60995	2.02382e-08	-/0	HINT1	rs7735755	T	C	G2_G0	2.47001e-06
ENSG00000090054	ENST00000513345	-0.99613	2.2439e-05	0.155678	0.0881769	5.60988	2.02466e-08	-/0	HINT1	rs7735755	T	C	G2_G0	2.47001e-06
ENSG00000237296	ENST00000291577	-0.999947	5.26133e-05	0.345692	0.000154339	5.60839	2.04215e-08	-/+	C21orf33	rs4819372	T	C	G2_G0	2.47648e-06
ENSG00000128165	ENST00000573657	0.620683	3.48053e-08	-0.211943	0.050109	-5.60774	2.04981e-08	+/0	ELP5	rs2521989	T	C	G2_G1	2.48025e-06
ENSG00000162430	ENST00000574387	0.186229	0.128372	-0.629319	8.60003e-11	-5.60723	2.05595e-08	0/-	RP11-473M20.9	rs2360169	A	G	G2_G1	2.48216e-06
ENSG00000047579	ENST00000564680	0.739465	0	-0.0439237	0.761983	-5.60724	2.05584e-08	+/0	TREML3P	rs9394771	A	T	G2_G1	2.48216e-06
ENSG00000267523	ENST00000503513	-0.783308	2.22953e-06	0.292339	0.0140593	5.60684	2.06052e-08	-/+	DAB2	rs10512696	C	T	G2_G0	2.48219e-06
ENSG00000235374	ENST00000449391	-0.997822	7.10874e-06	-0.0846572	0.531241	5.60698	2.05884e-08	-/0	HS1BP3-IT1	rs2164400	G	A	G2_G1	2.48219e-06
ENSG00000117528	ENST00000587567	-0.975243	7.67327e-06	0.172257	0.0987208	5.60591	2.07158e-08	-/0	ZNF566	rs11672024	A	G	G2_G0	2.49276e-06
ENSG00000088280	ENST00000078429	0.228531	0.0202413	-0.989561	2.12627e-05	-5.60445	2.08913e-08	+/-	GNA11	rs308036	A	G	G2_G0	2.5111e-06
ENSG00000117395	ENST00000479873	-0.982954	3.61901e-07	-0.17848	0.0852293	5.60329	2.10318e-08	-/0	PABPC1L	rs3746584	G	A	G2_G0	2.52521e-06
ENSG00000039319	ENST00000505458	0.709737	4.23039e-12	-0.040119	0.720448	-5.60264	2.11111e-08	+/0	NFKB1	rs230519	T	C	G2_G1	2.53193e-06
ENSG00000203497	ENST00000475709	-0.984238	5.93987e-05	0.418401	3.31948e-05	5.60241	2.11398e-08	-/+	NAGK	rs13010446	T	G	G2_G0	2.53259e-06
ENSG00000197296	ENST00000448659	0.729024	0.000118722	-0.516199	4.65662e-05	-5.60142	2.12608e-08	+/-	AC093724.2	rs6429951	T	C	G2_G0	2.5443e-06
ENSG00000236255	ENST00000505458	0.727962	6.35492e-13	-0.00211635	0.984945	-5.60083	2.13332e-08	+/0	NFKB1	rs230519	T	C	G2_G1	2.55016e-06
ENSG00000026508	ENST00000505458	0.691114	2.54068e-11	-0.0760385	0.497156	-5.59947	2.15007e-08	+/0	NFKB1	rs230519	T	C	G2_G1	2.56283e-06
ENSG00000076351	ENST00000505458	-0.725272	8.48877e-13	0.0075787	0.946124	5.5994	2.15097e-08	-/0	NFKB1	rs230519	T	C	G2_G1	2.56283e-06
ENSG00000035928	ENST00000504202	-0.988936	2.45855e-05	0.266593	0.0148421	5.59974	2.14679e-08	-/+	HINT1	rs6595992	T	C	G2_G0	2.56283e-06
ENSG00000058063	ENST00000421694	0.585143	3.62097e-11	-0.347116	0.0209702	-5.59856	2.16135e-08	+/-	TREML5P	rs13216536	A	G	G2_G1	2.5633e-06
ENSG00000079277	ENST00000221403	0.995473	3.06886e-05	-0.560215	5.16871e-10	-5.59904	2.15548e-08	+/-	DHDH	rs72626224	A	G	G2_G0	2.5633e-06
ENSG00000156531	ENST00000297109	0.0298213	0.750654	-0.765712	3.47146e-09	-5.59837	2.16381e-08	0/-	SAP30L	rs6884266	C	T	G2_G1	2.5633e-06
ENSG00000100568	ENST00000576952	-0.997432	9.88238e-06	-0.0506692	0.600808	5.59823	2.16547e-08	-/0	POLR2A	rs4796434	C	G	G2_G0	2.5633e-06
ENSG00000174600	ENST00000587886	-0.839419	2.94192e-07	0.16773	0.150321	5.59875	2.15907e-08	-/0	U2AF1L4	rs3761093	C	T	G2_G1	2.5633e-06
ENSG00000196323	ENST00000525053	0.828159	1.76815e-07	-0.171669	0.158411	-5.59865	2.16026e-08	+/0	FGD4	rs7308163	A	G	G2_G0	2.5633e-06
ENSG00000165030	ENST00000408926	-0.29958	0.0603785	0.770116	2.5058e-08	5.597	2.18089e-08	0/+	XKR9	rs6998397	G	A	G2_G0	2.56443e-06
ENSG00000206199	ENST00000525688	0.563813	5.54512e-07	-0.300489	0.00751588	-5.59684	2.1829e-08	+/-	CD44	rs2421823	T	C	G2_G1	2.56443e-06
ENSG00000142961	ENST00000441647	-0.999971	2.94729e-05	0.0543588	0.517568	5.59719	2.1786e-08	-/0	HSPA14	rs59974558	G	T	G2_G0	2.56443e-06
ENSG00000129226	ENST00000608313	-0.834099	1.69049e-05	0.401955	0.00160135	5.59777	2.17128e-08	-/+	CTD-2303H24.2	rs56076360	C	G	G2_G0	2.56443e-06
ENSG00000100221	ENST00000581091	-0.657124	0.000358738	0.50646	8.86661e-07	5.59733	2.17678e-08	-/+	RPL17	rs28480366	G	C	G2_G1	2.56443e-06
ENSG00000155034	ENST00000220669	0.965776	9.76635e-05	-0.553063	8.14761e-05	-5.59759	2.17355e-08	+/-	ZFAND1	rs2912817	A	T	G2_G1	2.56443e-06
ENSG00000137841	ENST00000562775	0.832035	9.99545e-06	-0.364394	0.00359492	-5.59362	2.22385e-08	+/-	SPG7	rs4511532	A	T	G2_G0	2.60133e-06
ENSG00000254428	ENST00000279052	0.410205	1.25379e-06	0.922224	1.7053e-13	5.5937	2.22281e-08	+/+	ERGIC3	rs6060491	T	C	G2_G1	2.60133e-06
ENSG00000184545	ENST00000626177	0.402795	0.00010979	-0.894542	3.67264e-05	-5.59362	2.22379e-08	+/-	CCDC163P	rs7539253	C	T	G2_G0	2.60133e-06
ENSG00000044459	ENST00000542570	-0.98929	2.26692e-05	0.276403	0.0357018	5.59214	2.24294e-08	-/+	TOP3A	rs9901707	C	G	G2_G1	2.61804e-06
ENSG00000122026	ENST00000317931	0.922279	3.73313e-07	-0.084475	0.477351	-5.59174	2.24803e-08	+/0	L3MBTL4	rs9947555	T	C	G2_G1	2.62117e-06
ENSG00000099797	ENST00000393218	-0.969149	7.17224e-05	0.472971	3.55486e-05	5.59098	2.25793e-08	-/+	LGMN	rs8006199	A	G	G2_G1	2.6299e-06
ENSG00000189319	ENST00000505458	-0.62594	5.30825e-09	0.187671	0.0913374	5.58959	2.27611e-08	-/0	NFKB1	rs230519	T	C	G2_G1	2.64503e-06
ENSG00000272555	ENST00000550654	0.944182	1.2383e-05	-0.277564	0.00646376	-5.58943	2.27819e-08	+/-	COX14	rs10735822	C	T	G2_G0	2.64503e-06
ENSG00000139405	ENST00000505458	-0.737865	2.12719e-13	-0.0212309	0.849839	5.58903	2.28341e-08	-/0	NFKB1	rs230519	T	C	G2_G1	2.64528e-06
ENSG00000158869	ENST00000490742	-0.993734	5.87698e-05	0.367759	3.0834e-05	5.58886	2.28569e-08	-/+	LST1	rs915654	T	A	G2_G0	2.64528e-06
ENSG00000265907	ENST00000587567	0.974023	9.0695e-06	-0.211709	0.0763313	-5.58908	2.28281e-08	+/0	ZNF566	rs11672024	A	G	G2_G1	2.64528e-06
ENSG00000128708	ENST00000513345	-0.99646	1.87718e-05	0.0991872	0.279072	5.58813	2.2953e-08	-/0	HINT1	rs7735755	T	C	G2_G0	2.6536e-06
ENSG00000228242	ENST00000397956	0.994295	4.62216e-07	0.0863334	0.383525	-5.58792	2.29804e-08	+/0	C21orf2	rs35498868	C	T	G2_G0	2.65394e-06
ENSG00000180900	ENST00000502576	-0.908634	4.29394e-05	0.444392	0.000263616	5.58755	2.30292e-08	-/+	HSD17B11	rs6840102	C	T	G2_G1	2.65677e-06
ENSG00000246451	ENST00000324166	0.0634074	0.557271	0.958846	2.35513e-07	5.5873	2.30628e-08	0/+	THNSL2	rs10198979	A	T	G2_G0	2.65783e-06
ENSG00000196151	ENST00000564680	0.742904	0	-0.0323998	0.823251	-5.58517	2.33478e-08	+/0	TREML3P	rs9394771	A	T	G2_G1	2.67145e-06
ENSG00000177688	ENST00000513012	0.990082	1.87156e-05	-0.218931	0.0591447	-5.58532	2.3327e-08	+/0	HINT1	rs6595992	T	C	G2_G1	2.67145e-06
ENSG00000142227	ENST00000513345	-0.996481	1.85484e-05	0.094479	0.30264	5.58513	2.33525e-08	-/0	HINT1	rs7735755	T	C	G2_G0	2.67145e-06
ENSG00000153551	ENST00000340556	-0.801586	0.000109296	0.454812	1.39089e-06	5.58523	2.33386e-08	-/+	MORN2	rs3099957	C	G	G2_G0	2.67145e-06
ENSG00000076770	ENST00000505458	-0.653947	6.26549e-10	0.140716	0.207323	5.58466	2.34152e-08	-/0	NFKB1	rs230519	T	C	G2_G1	2.67582e-06
ENSG00000152223	ENST00000265081	0.400413	7.65607e-05	-0.910286	3.93076e-05	-5.58444	2.34457e-08	+/-	MSH3	rs1650697	A	G	G2_G0	2.67649e-06
ENSG00000102908	ENST00000505458	0.822071	0	0.235029	0.0335468	-5.58372	2.35427e-08	+/+	NFKB1	rs230519	T	C	G2_G1	2.68475e-06
ENSG00000241886	ENST00000505458	0.712741	3.12683e-12	-0.030838	0.783294	-5.58321	2.36119e-08	+/0	NFKB1	rs230519	T	C	G2_G1	2.68703e-06
ENSG00000125347	ENST00000286175	-0.978631	0.000126746	0.554972	5.07821e-06	5.58332	2.35968e-08	-/+	PPIL3	rs3888610	C	T	G2_G1	2.68703e-06
ENSG00000160233	ENST00000610642	-0.994405	4.68729e-05	0.39104	0.0125968	5.5824	2.37218e-08	-/+	SLC6A6	rs2304510	G	C	G2_G1	2.69112e-06
ENSG00000211460	ENST00000513345	-0.99591	2.50626e-05	0.1671	0.0669633	5.58253	2.37042e-08	-/0	HINT1	rs7735755	T	C	G2_G0	2.69112e-06
ENSG00000125459	ENST00000587567	-0.970093	1.47923e-05	0.254078	0.0139879	5.58215	2.37559e-08	-/+	ZNF566	rs11672024	A	G	G2_G0	2.69217e-06
ENSG00000185880	ENST00000587567	0.967886	1.89383e-05	-0.287433	0.00521208	-5.58175	2.38108e-08	+/-	ZNF566	rs11672024	A	G	G2_G0	2.69559e-06
ENSG00000153832	ENST00000219240	-0.47322	0.000594814	0.594402	2.09729e-05	5.58093	2.39236e-08	-/+	DHODH	rs3213422	A	C	G2_G0	2.70501e-06
ENSG00000115234	ENST00000525053	-0.798137	1.03447e-06	0.252284	0.0365009	5.58078	2.39437e-08	-/+	FGD4	rs7308163	A	G	G2_G0	2.70501e-06
ENSG00000120708	ENST00000421694	-0.454351	8.84268e-07	0.492144	0.000690818	5.58037	2.40001e-08	-/+	TREML5P	rs13216536	A	G	G2_G1	2.70578e-06
ENSG00000241399	ENST00000495317	-0.540391	3.22315e-08	0.322357	0.0106128	5.58042	2.39943e-08	-/+	NT5C3B	rs1865841	G	A	G2_G1	2.70578e-06
ENSG00000155393	ENST00000556751	-0.91295	1.9926e-10	-0.107913	0.451	5.57991	2.40649e-08	-/0	BEGAIN	rs4077299	A	G	G2_G0	2.71029e-06
ENSG00000171659	ENST00000505458	-0.699285	1.17668e-11	0.0569917	0.611052	5.57942	2.41326e-08	-/0	NFKB1	rs230519	T	C	G2_G1	2.71461e-06
ENSG00000204323	ENST00000593580	0.308308	0.00153306	0.982627	6.85517e-08	5.57927	2.41531e-08	+/+	HAMP	rs10411704	G	T	G2_G0	2.71461e-06
ENSG00000141179	ENST00000505458	-0.751473	4.35207e-14	-0.0534253	0.633576	5.57883	2.42146e-08	-/0	NFKB1	rs230519	T	C	G2_G1	2.71871e-06
ENSG00000233937	ENST00000448659	-0.712066	0.000201397	0.537158	1.9692e-05	5.57797	2.43346e-08	-/+	AC093724.2	rs6429951	T	C	G2_G0	2.72938e-06
ENSG00000137504	ENST00000503513	-0.773962	3.51176e-06	0.307281	0.00966659	5.57654	2.45356e-08	-/+	DAB2	rs10512696	C	T	G2_G0	2.74628e-06
ENSG00000172432	ENST00000504445	-0.991415	1.30576e-05	0.119754	0.230577	5.57567	2.46579e-08	-/0	ATP10D	rs6823365	G	A	G2_G0	2.75431e-06
ENSG00000101916	ENST00000513179	0.988541	3.72962e-06	0.0365497	0.678538	-5.57537	2.46999e-08	+/0	RP11-539L10.3	rs2301787	G	A	G2_G0	2.75618e-06
ENSG00000122729	ENST00000371225	-0.99998	2.02413e-05	-0.150089	0.112575	5.57395	2.49025e-08	-/0	TACSTD2	rs12568356	C	T	G2_G0	2.7731e-06
ENSG00000169122	ENST00000504475	0.0670666	0.466731	-0.999969	3.14345e-05	-5.57377	2.49289e-08	0/-	ANXA2	rs8024024	C	A	G2_G0	2.77321e-06
ENSG00000188766	ENST00000278483	-0.980904	3.1097e-06	0.0251101	0.806126	5.57329	2.49967e-08	-/0	C11orf73	rs56153444	A	G	G2_G0	2.77641e-06
ENSG00000049769	ENST00000492280	-0.592343	5.65801e-05	0.49146	0.000250016	5.57321	2.50086e-08	-/+	HMGN1	rs2249666	C	T	G2_G0	2.77641e-06
ENSG00000172007	ENST00000425290	-0.91202	1.39189e-09	-0.125882	0.288598	5.57236	2.51314e-08	-/0	RP11-436D10.3	rs2236295	G	T	G2_G1	2.78721e-06
ENSG00000146859	ENST00000421694	0.503728	3.18847e-08	-0.440796	0.00274682	-5.57197	2.51868e-08	+/-	TREML5P	rs13216536	A	G	G2_G1	2.79052e-06
ENSG00000173193	ENST00000587567	0.9766	6.30751e-06	-0.129785	0.215002	-5.57049	2.54025e-08	+/0	ZNF566	rs11672024	A	G	G2_G0	2.80453e-06
ENSG00000112511	ENST00000448659	-0.702258	0.000268952	0.549583	1.14997e-05	5.57053	2.53969e-08	-/+	AC093724.2	rs6429951	T	C	G2_G0	2.80453e-06
ENSG00000159128	ENST00000525053	-0.685165	0.000112444	0.469917	4.62517e-05	5.57022	2.54419e-08	-/+	FGD4	rs7308163	A	G	G2_G0	2.80453e-06
ENSG00000107443	ENST00000418620	0.923333	2.48141e-06	-0.23607	0.0856969	-5.57026	2.54367e-08	+/0	AC106900.6	rs6749558	C	A	G2_G1	2.80453e-06
ENSG00000233895	ENST00000576957	0.976031	3.38089e-05	-0.334673	0.000665652	-5.56947	2.55515e-08	+/-	ATP2A3	rs2301351	C	T	G2_G0	2.80828e-06
ENSG00000173153	ENST00000504202	0.99423	4.84181e-06	-0.203946	0.0644083	-5.56946	2.55532e-08	+/0	HINT1	rs6595992	T	C	G2_G0	2.80828e-06
ENSG00000189159	ENST00000504445	0.996263	1.6368e-06	-0.191255	0.0541553	-5.56919	2.55927e-08	+/0	ATP10D	rs6823365	G	A	G2_G0	2.80978e-06
ENSG00000205060	ENST00000608049	0.839113	0.000643727	-0.664513	7.7954e-08	-5.56732	2.58687e-08	+/-	ROCK1P1	rs72856234	G	A	G2_G1	2.82383e-06
ENSG00000137876	ENST00000503190	0.920002	6.03612e-05	-0.435653	1.58835e-05	-5.56739	2.5858e-08	+/-	DDX60L	rs1826027	G	A	G2_G0	2.82383e-06
ENSG00000163171	ENST00000462773	-0.784919	0.00148168	0.667806	2.93143e-12	5.5674	2.58573e-08	-/+	HLA-J	rs2523960	T	C	G2_G1	2.82383e-06
ENSG00000108506	ENST00000552002	-0.5371	5.11045e-10	0.344519	0.0132986	5.56793	2.5779e-08	-/+	CHURC1	rs11158568	G	A	G2_G1	2.82383e-06
ENSG00000234745	ENST00000396576	-0.103146	0.295063	-0.994439	4.41534e-06	-5.56727	2.58761e-08	0/-	CACNB2	rs1750477	A	G	G2_G0	2.82383e-06
ENSG00000205744	ENST00000593411	-0.153548	0.222017	-0.93733	3.32309e-09	-5.56624	2.60289e-08	0/-	MYO9B	rs1973094	C	T	G2_G0	2.83767e-06
ENSG00000114268	ENST00000556751	-0.890239	2.55577e-09	-0.084729	0.443499	5.56593	2.60764e-08	-/0	BEGAIN	rs4077299	A	G	G2_G1	2.84001e-06
ENSG00000138796	ENST00000505458	-0.785235	4.44089e-16	-0.137414	0.21829	5.56514	2.61946e-08	-/0	NFKB1	rs230519	T	C	G2_G1	2.85004e-06
ENSG00000177034	ENST00000520838	0.106898	0.30779	-0.985199	8.01633e-06	-5.56447	2.62944e-08	0/-	AC034243.1	rs884470	A	G	G2_G0	2.85235e-06
ENSG00000115128	ENST00000369312	-0.0787116	0.468648	-0.999977	2.34612e-05	-5.56475	2.62531e-08	0/-	PLEKHS1	rs12771452	G	A	G2_G0	2.85235e-06
ENSG00000167208	ENST00000505458	-0.716825	2.06013e-12	0.0192029	0.864038	5.56331	2.64711e-08	-/0	NFKB1	rs230519	T	C	G2_G1	2.86581e-06
ENSG00000120798	ENST00000279052	0.105583	0.231874	0.853069	1.0927e-09	5.56255	2.65862e-08	0/+	ERGIC3	rs6060491	T	C	G2_G1	2.87258e-06
ENSG00000105676	ENST00000525053	-0.703209	6.15325e-05	0.44087	0.000149799	5.5627	2.65626e-08	-/+	FGD4	rs7308163	A	G	G2_G0	2.87258e-06
ENSG00000168438	ENST00000513012	-0.9904	1.72543e-05	0.187908	0.106437	5.56224	2.66331e-08	-/0	HINT1	rs6595992	T	C	G2_G1	2.87479e-06
ENSG00000065427	ENST00000633192	-0.269853	0.0021539	-0.999586	1.01137e-05	-5.56199	2.66722e-08	-/-	PON2	rs6946850	A	G	G2_G0	2.87501e-06
ENSG00000223697	ENST00000428835	-0.998867	4.57933e-05	0.272767	0.0579324	5.56188	2.66878e-08	-/0	HLA-DPB1	rs3117230	A	G	G2_G1	2.87501e-06
ENSG00000128578	ENST00000505458	0.67945	7.30465e-11	-0.0915437	0.413382	-5.56091	2.68368e-08	+/0	NFKB1	rs230519	T	C	G2_G1	2.88352e-06
ENSG00000114742	ENST00000587567	0.971081	1.31647e-05	-0.22944	0.026945	-5.56051	2.68994e-08	+/-	ZNF566	rs11672024	A	G	G2_G0	2.88352e-06
ENSG00000165271	ENST00000587567	-0.970794	1.36229e-05	0.234104	0.0239103	5.56034	2.69256e-08	-/+	ZNF566	rs11672024	A	G	G2_G0	2.88352e-06
ENSG00000175203	ENST00000496791	-0.974264	3.96953e-07	-0.10289	0.366883	5.56041	2.69141e-08	-/0	GPX1	rs62259947	T	C	G2_G0	2.88352e-06
ENSG00000105372	ENST00000513345	-0.993003	7.32699e-05	0.452177	0.00110718	5.56048	2.69031e-08	-/+	HINT1	rs7735755	T	C	G2_G1	2.88352e-06
ENSG00000175787	ENST00000503513	-0.790624	1.53808e-06	0.264042	0.0271944	5.55945	2.70632e-08	-/+	DAB2	rs10512696	C	T	G2_G0	2.89258e-06
ENSG00000101474	ENST00000587567	-0.976175	6.71545e-06	0.134187	0.199716	5.55948	2.70574e-08	-/0	ZNF566	rs11672024	A	G	G2_G0	2.89258e-06
ENSG00000122952	ENST00000421694	-0.626043	5.56e-13	0.282331	0.0633345	5.5589	2.71479e-08	-/0	TREML5P	rs13216536	A	G	G2_G1	2.89878e-06
ENSG00000179921	ENST00000513710	0.993281	7.08302e-06	-0.226108	0.0850722	-5.55838	2.72287e-08	+/0	WDR36	rs10478039	C	T	G2_G1	2.90457e-06
ENSG00000100926	ENST00000504445	0.990709	1.59017e-05	-0.185704	0.0616659	-5.5579	2.73035e-08	+/0	ATP10D	rs6823365	G	A	G2_G0	2.9097e-06
ENSG00000172432	ENST00000587567	0.970915	1.34293e-05	-0.231052	0.0258611	-5.55765	2.73438e-08	+/-	ZNF566	rs11672024	A	G	G2_G0	2.91115e-06
ENSG00000261094	ENST00000503513	-0.781835	2.39853e-06	0.284859	0.0168421	5.55735	2.73901e-08	-/+	DAB2	rs10512696	C	T	G2_G0	2.91224e-06
ENSG00000271605	ENST00000591075	0.446608	0.0117822	-0.729908	1.99344e-07	-5.55712	2.7427e-08	+/-	NPC1	rs6507716	A	G	G2_G0	2.91224e-06
ENSG00000116016	ENST00000317931	-0.844248	3.90866e-05	0.433551	0.000385924	5.55707	2.74341e-08	-/+	L3MBTL4	rs9947555	T	C	G2_G0	2.91224e-06
ENSG00000134294	ENST00000505458	0.751831	4.17444e-14	0.0579246	0.605218	-5.55651	2.75224e-08	+/0	NFKB1	rs230519	T	C	G2_G1	2.91593e-06
ENSG00000002822	ENST00000587567	0.969828	1.52519e-05	-0.248193	0.01645	-5.55664	2.75015e-08	+/-	ZNF566	rs11672024	A	G	G2_G0	2.91593e-06
ENSG00000111450	ENST00000368632	0.986563	6.00488e-06	-0.051162	0.616858	-5.55599	2.76039e-08	+/0	HDAC2	rs12196845	G	A	G2_G0	2.91889e-06
ENSG00000198931	ENST00000504445	0.987455	3.36303e-05	-0.292198	0.00288239	-5.55607	2.75919e-08	+/-	ATP10D	rs6823365	G	A	G2_G0	2.91889e-06
ENSG00000117115	ENST00000505458	-0.683192	5.23308e-11	0.0836984	0.454702	5.55534	2.77075e-08	-/0	NFKB1	rs230519	T	C	G2_G1	2.92189e-06
ENSG00000030066	ENST00000399336	0.110499	0.218039	-0.999093	3.27839e-05	-5.55531	2.77127e-08	0/-	NOMO3	rs4780600	A	G	G2_G0	2.92189e-06
ENSG00000082515	ENST00000295962	0.984387	9.40412e-06	-0.154058	0.209716	-5.55439	2.7858e-08	+/0	ABHD6	rs7632862	G	A	G2_G1	2.93437e-06
ENSG00000169926	ENST00000505458	-0.659546	3.97862e-10	0.126076	0.259044	5.55407	2.79092e-08	-/0	NFKB1	rs230519	T	C	G2_G1	2.93534e-06
ENSG00000185803	ENST00000565844	-0.998295	4.36034e-06	-0.211064	0.163997	5.55346	2.80071e-08	-/0	KNOP1	rs56064636	G	T	G2_G1	2.93534e-06
ENSG00000163682	ENST00000317931	0.933979	1.22983e-07	0.0114027	0.923722	-5.55375	2.79612e-08	+/0	L3MBTL4	rs9947555	T	C	G2_G1	2.93534e-06
ENSG00000137337	ENST00000445745	-0.968131	1.02954e-06	0.0155404	0.898397	5.55288	2.81005e-08	-/0	PAX8-AS1	rs3762497	G	A	G2_G1	2.93534e-06
ENSG00000138073	ENST00000369836	-0.999959	4.05484e-05	0.168801	0.0486286	5.55282	2.81095e-08	-/+	GSTM4	rs568686	G	T	G2_G0	2.93534e-06
ENSG00000211747	ENST00000498018	0.199054	0.0292898	-0.995483	3.05622e-05	-5.55342	2.80129e-08	+/-	MUC20	rs3096345	C	A	G2_G0	2.93534e-06
ENSG00000108468	ENST00000368632	-0.976985	2.9955e-05	0.38332	0.0102171	5.55317	2.80537e-08	-/+	HDAC2	rs12196845	G	A	G2_G1	2.93534e-06
ENSG00000105287	ENST00000473381	0.904123	3.7436e-06	-0.218331	0.0447078	-5.55285	2.81046e-08	+/-	UBASH3A	rs1893592	A	C	G2_G0	2.93534e-06
ENSG00000131669	ENST00000587567	0.973127	1.0204e-05	-0.190715	0.0670762	-5.55264	2.81394e-08	+/0	ZNF566	rs11672024	A	G	G2_G0	2.93566e-06
ENSG00000150681	ENST00000505458	-0.74016	1.63869e-13	-0.0324365	0.772358	5.55181	2.82725e-08	-/0	NFKB1	rs230519	T	C	G2_G1	2.94671e-06
ENSG00000100226	ENST00000587567	0.972608	1.09037e-05	-0.199602	0.0550847	-5.55159	2.83083e-08	+/0	ZNF566	rs11672024	A	G	G2_G0	2.94763e-06
ENSG00000149798	ENST00000587567	0.967156	2.04733e-05	-0.286108	0.00543298	-5.55124	2.83652e-08	+/-	ZNF566	rs11672024	A	G	G2_G0	2.95074e-06
ENSG00000164296	ENST00000383329	-0.999213	2.64936e-05	0.0430424	0.662855	5.55061	2.84675e-08	-/0	HLA-C	rs1052989	C	T	G2_G0	2.95497e-06
ENSG00000136167	ENST00000328089	0.298561	0.00448427	0.836275	0	5.55049	2.84872e-08	+/+	SPSB1	rs10746487	T	C	G2_G1	2.95497e-06
ENSG00000272849	ENST00000293860	-0.997042	1.31101e-05	-0.00812948	0.932826	5.55077	2.84413e-08	-/0	POLR3K	rs13330525	C	T	G2_G0	2.95497e-06
ENSG00000213077	ENST00000542920	-0.127886	0.246334	0.984584	9.05368e-06	5.54994	2.85765e-08	0/+	NINJ2	rs2535396	G	A	G2_G0	2.96142e-06
ENSG00000110077	ENST00000449934	0.721465	0.00239705	-0.661117	5.50227e-13	-5.54959	2.86347e-08	+/-	MICA	rs1131896	G	A	G2_G0	2.96463e-06
ENSG00000120733	ENST00000552002	-0.28427	0.00198418	0.580801	7.8883e-06	5.54882	2.87597e-08	-/+	CHURC1	rs11158568	G	A	G2_G1	2.97192e-06
ENSG00000099968	ENST00000513012	-0.989427	2.19515e-05	0.227552	0.0495996	5.54849	2.88149e-08	-/+	HINT1	rs6595992	T	C	G2_G1	2.97199e-06
ENSG00000198918	ENST00000317931	0.927485	2.33052e-07	-0.035496	0.765598	-5.54819	2.88645e-08	+/0	L3MBTL4	rs9947555	T	C	G2_G1	2.97429e-06
ENSG00000261245	ENST00000505458	0.752782	3.70814e-14	0.0616512	0.582162	-5.54714	2.90373e-08	+/0	NFKB1	rs230519	T	C	G2_G1	2.98646e-06
ENSG00000175445	ENST00000448659	0.728275	0.000121622	-0.506522	6.80015e-05	-5.54644	2.9154e-08	+/-	AC093724.2	rs6429951	T	C	G2_G0	2.99282e-06
ENSG00000155876	ENST00000503513	0.79103	1.50606e-06	-0.259751	0.0298913	-5.54487	2.9417e-08	+/-	DAB2	rs10512696	C	T	G2_G0	2.99476e-06
ENSG00000168209	ENST00000505458	0.705965	6.15064e-12	-0.0383133	0.732546	-5.54601	2.92261e-08	+/0	NFKB1	rs230519	T	C	G2_G1	2.99476e-06
ENSG00000272899	ENST00000505458	0.669127	1.78808e-10	-0.107609	0.335907	-5.54457	2.94679e-08	+/0	NFKB1	rs230519	T	C	G2_G1	2.99476e-06
ENSG00000162639	ENST00000505458	-0.722114	1.18705e-12	0.00510111	0.963722	5.54433	2.95079e-08	-/0	NFKB1	rs230519	T	C	G2_G1	2.99476e-06
ENSG00000166037	ENST00000504520	-0.942463	1.44094e-06	0.151178	0.266051	5.54566	2.92851e-08	-/0	THAP9-AS1	rs9884591	C	T	G2_G1	2.99476e-06
ENSG00000148153	ENST00000297109	-0.0953852	0.308427	-0.809465	8.61402e-11	-5.54501	2.93936e-08	0/-	SAP30L	rs6884266	C	T	G2_G1	2.99476e-06
ENSG00000090487	ENST00000504206	0.239741	0.0525217	-0.810537	9.02051e-07	-5.54462	2.94594e-08	0/-	CTD-2516F10.2	rs10769795	T	C	G2_G0	2.99476e-06
ENSG00000088812	ENST00000409449	-0.991235	1.37504e-05	0.157758	0.23692	5.54577	2.92663e-08	-/0	PPIL3	rs7606251	T	C	G2_G1	2.99476e-06
ENSG00000237649	ENST00000581518	-0.434377	0.00203652	0.628869	6.29525e-06	5.54434	2.9507e-08	-/+	ALDH3A2	rs2108970	T	C	G2_G0	2.99476e-06
ENSG00000198168	ENST00000504445	-0.992028	1.08528e-05	0.0670415	0.50318	5.54433	2.95074e-08	-/0	ATP10D	rs6823365	G	A	G2_G0	2.99476e-06
ENSG00000107551	ENST00000458117	-0.968857	5.18332e-08	-0.202759	0.0769745	5.54351	2.96469e-08	-/0	APOPT1	rs10431750	T	C	G2_G0	3.00018e-06
ENSG00000162066	ENST00000297109	-0.0242789	0.795868	0.763776	4.01289e-09	5.5434	2.96652e-08	0/+	SAP30L	rs6884266	C	T	G2_G1	3.00018e-06
ENSG00000134058	ENST00000513345	-0.995919	2.49505e-05	0.143677	0.115902	5.5434	2.9666e-08	-/0	HINT1	rs7735755	T	C	G2_G0	3.00018e-06
ENSG00000165629	ENST00000503513	0.753027	9.03166e-06	-0.344857	0.00346025	-5.54274	2.97775e-08	+/-	DAB2	rs10512696	C	T	G2_G0	3.004e-06
ENSG00000134684	ENST00000505458	0.70145	9.55414e-12	-0.0466402	0.677346	-5.54236	2.98416e-08	+/0	NFKB1	rs230519	T	C	G2_G1	3.004e-06
ENSG00000167522	ENST00000597296	-0.229418	0.112807	0.793437	6.07638e-08	5.54262	2.97984e-08	0/+	ZNF749	rs7255035	A	G	G2_G0	3.004e-06
ENSG00000100401	ENST00000554673	0.592392	4.49663e-05	-0.41228	0.000319989	-5.54275	2.9775e-08	+/-	ATXN3	rs61976637	G	A	G2_G1	3.004e-06
ENSG00000083444	ENST00000505458	-0.70708	5.51004e-12	0.0354383	0.751942	5.54206	2.98935e-08	-/0	NFKB1	rs230519	T	C	G2_G1	3.00587e-06
ENSG00000184076	ENST00000619594	0.250669	0.015372	-0.5717	4.34497e-07	-5.54193	2.99153e-08	+/-	C8orf59	rs6990452	A	G	G2_G1	3.00587e-06
ENSG00000128487	ENST00000505458	-0.689205	3.03011e-11	0.0701245	0.531297	5.5415	2.99898e-08	-/0	NFKB1	rs230519	T	C	G2_G1	3.01057e-06
ENSG00000267197	ENST00000596510	0.625038	3.42656e-06	-0.526226	0.00165761	-5.5411	3.00573e-08	+/-	PLA2G4C	rs434371	C	T	G2_G0	3.01348e-06
ENSG00000177830	ENST00000503513	0.682203	0.000123652	-0.466589	4.67437e-05	-5.54033	3.01897e-08	+/-	DAB2	rs10512696	C	T	G2_G0	3.01517e-06
ENSG00000257621	ENST00000503513	-0.79396	1.29226e-06	0.251348	0.0358267	5.54026	3.02015e-08	-/+	DAB2	rs10512696	C	T	G2_G0	3.01517e-06
ENSG00000122741	ENST00000540949	-0.994102	5.11422e-06	-0.0834093	0.414191	5.54074	3.01193e-08	-/0	MRPL51	rs11610712	G	C	G2_G0	3.01517e-06
ENSG00000100425	ENST00000504445	-0.986823	3.80121e-05	0.307478	0.00166869	5.54051	3.01586e-08	-/+	ATP10D	rs6823365	G	A	G2_G0	3.01517e-06
ENSG00000111348	ENST00000504445	0.991493	1.27612e-05	-0.176748	0.0755542	-5.53975	3.0291e-08	+/0	ATP10D	rs6823365	G	A	G2_G0	3.02134e-06
ENSG00000153879	ENST00000370501	-0.806153	0.000874007	0.646737	4.45468e-09	5.53938	3.03547e-08	-/+	NTSR1	rs6062912	G	A	G2_G1	3.02493e-06
ENSG00000197562	ENST00000507251	0.992531	1.03572e-06	0.0814114	0.496607	-5.53849	3.05093e-08	+/0	CTD-2203K17.1	rs3756663	C	A	G2_G1	3.03755e-06
ENSG00000165704	ENST00000475146	-0.454856	1.45949e-08	0.682736	0.000331061	5.53797	3.05995e-08	-/+	CPNE1	rs6060478	T	C	G2_G1	3.03822e-06
ENSG00000179598	ENST00000448659	-0.703389	0.000260281	0.541927	1.60589e-05	5.53811	3.05756e-08	-/+	AC093724.2	rs6429951	T	C	G2_G0	3.03822e-06
ENSG00000177575	ENST00000421694	-0.577102	7.69609e-11	0.347866	0.0206763	5.53735	3.07082e-08	-/+	TREML5P	rs13216536	A	G	G2_G1	3.039e-06
ENSG00000108829	ENST00000322834	-0.975854	3.45602e-05	0.333472	0.00159786	5.53742	3.06953e-08	-/+	ZNF584	rs36090113	G	C	G2_G0	3.039e-06
ENSG00000171456	ENST00000262294	0.772746	1.36827e-07	-0.294298	0.0524847	-5.53729	3.07189e-08	+/0	TRIM37	rs4598970	T	A	G2_G0	3.039e-06
ENSG00000136986	ENST00000454738	-0.995796	2.1964e-06	-0.260022	0.00446103	5.53499	3.11253e-08	-/-	DAGLB	rs33986000	C	T	G2_G0	3.06807e-06
ENSG00000129749	ENST00000597296	-0.428727	0.0021154	0.693202	1.09309e-05	5.53507	3.111e-08	-/+	ZNF749	rs7255035	A	G	G2_G0	3.06807e-06
ENSG00000155097	ENST00000454748	0.931525	4.49172e-07	-0.0543741	0.640849	-5.53525	3.10786e-08	+/0	SLC6A16	rs17206868	A	G	G2_G0	3.06807e-06
ENSG00000151014	ENST00000314261	-0.968976	9.13349e-07	-0.0137919	0.905871	5.53528	3.10727e-08	-/0	SENP7	rs13088318	A	G	G2_G1	3.06807e-06
ENSG00000279077	ENST00000411694	0.713738	1.07914e-13	-0.0092946	0.936486	-5.53423	3.12596e-08	+/0	AP001055.6	rs11702506	G	A	G2_G1	3.06824e-06
ENSG00000082996	ENST00000505458	0.586045	7.90234e-08	-0.239104	0.0305082	-5.53403	3.1295e-08	+/-	NFKB1	rs230519	T	C	G2_G1	3.06824e-06
ENSG00000166398	ENST00000525688	0.579603	2.23053e-07	-0.269167	0.0171722	-5.53411	3.1282e-08	+/-	CD44	rs2421823	T	C	G2_G1	3.06824e-06
ENSG00000145649	ENST00000421064	-0.999951	4.92641e-05	0.269647	0.0372055	5.53387	3.13241e-08	-/+	KB-1572G7.2	rs8139420	G	A	G2_G1	3.06824e-06
ENSG00000138080	ENST00000360465	-0.459735	1.16876e-06	-0.999989	1.09237e-05	-5.534	3.13005e-08	-/-	ZNF528	rs11673696	T	G	G2_G0	3.06824e-06
ENSG00000172339	ENST00000504445	0.990398	1.72633e-05	-0.17402	0.0802522	-5.53423	3.12604e-08	+/0	ATP10D	rs6823365	G	A	G2_G0	3.06824e-06
ENSG00000101773	ENST00000489032	-0.759527	6.51002e-05	0.476157	0.000238284	5.53294	3.14912e-08	-/+	TRAPPC12	rs4641971	G	T	G2_G0	3.07907e-06
ENSG00000110917	ENST00000448659	0.728366	0.000121268	-0.503617	7.60185e-05	-5.53258	3.15551e-08	+/-	AC093724.2	rs6429951	T	C	G2_G0	3.08256e-06
ENSG00000178567	ENST00000503513	-0.790472	1.55021e-06	0.25831	0.0308465	5.53231	3.16034e-08	-/+	DAB2	rs10512696	C	T	G2_G0	3.08436e-06
ENSG00000101265	ENST00000505458	-0.635216	2.67893e-09	0.163542	0.142077	5.53217	3.16301e-08	-/0	NFKB1	rs230519	T	C	G2_G1	3.08436e-06
ENSG00000105341	ENST00000525053	-0.868406	8.94923e-09	0.0129063	0.916175	5.53188	3.1682e-08	-/0	FGD4	rs7308163	A	G	G2_G0	3.08615e-06
ENSG00000143549	ENST00000622867	-0.961815	2.86871e-09	-0.314996	0.00235679	5.53128	3.17897e-08	-/-	FOXK2	rs11652309	T	C	G2_G0	3.08887e-06
ENSG00000164077	ENST00000262294	-0.71977	2.34594e-06	0.398438	0.00738907	5.53139	3.17697e-08	-/+	TRIM37	rs4598970	T	A	G2_G0	3.08887e-06
ENSG00000163472	ENST00000505458	0.647195	1.0701e-09	-0.143508	0.198359	-5.53112	3.18195e-08	+/0	NFKB1	rs230519	T	C	G2_G1	3.08901e-06
ENSG00000139998	ENST00000472531	0.960602	2.64468e-06	-0.083931	0.416209	-5.53072	3.18919e-08	+/0	ZNF124	rs10158232	A	T	G2_G0	3.09095e-06
ENSG00000087087	ENST00000513012	0.981157	9.26622e-05	-0.47264	1.85542e-05	-5.5307	3.18961e-08	+/-	HINT1	rs6595992	T	C	G2_G1	3.09095e-06
ENSG00000103415	ENST00000503513	0.756786	7.67522e-06	-0.334421	0.00466141	-5.53009	3.20065e-08	+/-	DAB2	rs10512696	C	T	G2_G0	3.09316e-06
ENSG00000087266	ENST00000622633	-0.998418	3.75374e-06	-0.316592	0.00149317	5.52997	3.20295e-08	-/-	LITAF	rs72781044	C	T	G2_G0	3.09316e-06
ENSG00000185515	ENST00000219240	-0.38286	0.00662473	0.65516	1.39541e-06	5.52988	3.20455e-08	-/+	DHODH	rs3213422	A	C	G2_G0	3.09316e-06
ENSG00000117298	ENST00000527434	-0.988436	0.00019982	0.610572	7.42816e-07	5.52979	3.20608e-08	-/+	WASIR2	rs13330520	C	T	G2_G1	3.09316e-06
ENSG00000064703	ENST00000504202	-0.991059	1.44502e-05	0.129865	0.241942	5.53037	3.19555e-08	-/0	HINT1	rs6595992	T	C	G2_G0	3.09316e-06
ENSG00000123338	ENST00000505458	-0.668354	1.90937e-10	0.106363	0.341569	5.52849	3.23002e-08	-/0	NFKB1	rs230519	T	C	G2_G1	3.10353e-06
ENSG00000100220	ENST00000310864	0.740787	0.00102808	-0.61085	3.64712e-09	-5.52827	3.23411e-08	+/-	IQCB1	rs3732408	G	A	G2_G1	3.10353e-06
ENSG00000155393	ENST00000587567	-0.972751	1.0708e-05	0.187844	0.0713748	5.52889	3.22272e-08	-/0	ZNF566	rs11672024	A	G	G2_G0	3.10353e-06
ENSG00000188305	ENST00000420990	-0.9794	2.1517e-05	0.294604	0.0275201	5.52812	3.23676e-08	-/+	PIGQ	rs57189673	C	G	G2_G1	3.10353e-06
ENSG00000099785	ENST00000340556	-0.92142	1.51275e-07	0.0697462	0.616268	5.52896	3.22136e-08	-/0	MORN2	rs3099957	C	G	G2_G1	3.10353e-06
ENSG00000141349	ENST00000328344	-0.6486	3.19744e-14	-0.999994	6.39376e-06	-5.52753	3.24774e-08	-/-	LINC00334	rs8132005	C	T	G2_G0	3.11133e-06
ENSG00000125977	ENST00000466137	0.346135	0.0138058	-0.757286	1.97963e-06	-5.52697	3.25813e-08	+/-	NMRK1	rs3752955	A	C	G2_G0	3.11853e-06
ENSG00000206562	ENST00000505458	0.603382	2.55779e-08	-0.212498	0.055281	-5.52671	3.26288e-08	+/0	NFKB1	rs230519	T	C	G2_G1	3.12034e-06
ENSG00000174945	ENST00000525815	-0.853144	8.89167e-07	0.184409	0.110778	5.52564	3.28289e-08	-/0	SLC35F2	rs670456	G	A	G2_G0	3.12896e-06
ENSG00000205220	ENST00000302475	-0.806425	2.90091e-09	0.0224337	0.838516	5.52585	3.27894e-08	-/0	MCC	rs13445	A	G	G2_G1	3.12896e-06
ENSG00000182749	ENST00000331163	-0.992825	7.70399e-05	0.397001	1.33945e-05	5.52561	3.28337e-08	-/+	PDGFB	rs12628367	A	C	G2_G0	3.12896e-06
ENSG00000168256	ENST00000367627	0.699877	2.38192e-05	-0.355185	0.000684469	-5.52591	3.27782e-08	+/-	TOR3A	rs2025581	A	T	G2_G1	3.12896e-06
ENSG00000277548	ENST00000509562	0.404108	9.72422e-07	-0.743614	0.000111769	-5.52539	3.28749e-08	+/-	ZFYVE16	rs259055	T	A	G2_G1	3.13015e-06
ENSG00000257103	ENST00000279052	0.204589	0.019549	-0.73791	2.16705e-06	-5.52448	3.30455e-08	+/-	ERGIC3	rs6060491	T	C	G2_G1	3.14316e-06
ENSG00000267519	ENST00000397956	0.989655	2.74658e-06	0.0982923	0.320866	-5.52436	3.30693e-08	+/0	C21orf2	rs35498868	C	T	G2_G0	3.14316e-06
ENSG00000158373	ENST00000587567	0.972519	1.10273e-05	-0.189979	0.0681575	-5.52397	3.31433e-08	+/0	ZNF566	rs11672024	A	G	G2_G0	3.14472e-06
ENSG00000101347	ENST00000505458	-0.701825	9.21352e-12	0.0427513	0.702936	5.52327	3.32739e-08	-/0	NFKB1	rs230519	T	C	G2_G1	3.14616e-06
ENSG00000226380	ENST00000597296	-0.211166	0.145258	0.798786	4.26083e-08	5.52331	3.3267e-08	0/+	ZNF749	rs7255035	A	G	G2_G0	3.14616e-06
ENSG00000166145	ENST00000504445	0.991349	1.33091e-05	-0.168675	0.0901315	-5.52343	3.32444e-08	+/0	ATP10D	rs6823365	G	A	G2_G0	3.14616e-06
ENSG00000204472	ENST00000504445	0.997403	6.58971e-07	-0.168785	0.0899188	-5.52365	3.32024e-08	+/0	ATP10D	rs6823365	G	A	G2_G0	3.14616e-06
ENSG00000099977	ENST00000619594	0.453056	5.11432e-06	-0.392278	0.00102645	-5.52271	3.33801e-08	+/-	C8orf59	rs6990452	A	G	G2_G1	3.15347e-06
ENSG00000100528	ENST00000491163	0.985592	1.16564e-06	0.128803	0.23445	-5.52187	3.35402e-08	+/0	C7orf50	rs10257761	C	T	G2_G0	3.16584e-06
ENSG00000126775	ENST00000503513	-0.77876	2.78866e-06	0.284092	0.0171528	5.52137	3.36374e-08	-/+	DAB2	rs10512696	C	T	G2_G0	3.17228e-06
ENSG00000163104	ENST00000587567	-0.969363	1.60837e-05	0.241401	0.0197488	5.52108	3.36923e-08	-/+	ZNF566	rs11672024	A	G	G2_G0	3.1747e-06
ENSG00000165238	ENST00000448659	-0.747028	6.48428e-05	0.469932	0.000257979	5.52062	3.37814e-08	-/+	AC093724.2	rs6429951	T	C	G2_G0	3.18035e-06
ENSG00000148180	ENST00000525053	-0.723977	2.90541e-05	0.397452	0.00072059	5.51992	3.39151e-08	-/+	FGD4	rs7308163	A	G	G2_G0	3.19019e-06
ENSG00000272953	ENST00000472612	-0.991979	1.10201e-05	0.0586434	0.562211	5.51956	3.39854e-08	-/0	PHTF1	rs12119076	A	C	G2_G0	3.19404e-06
ENSG00000196378	ENST00000556295	-0.429411	8.26834e-06	0.444583	0.000530788	5.51927	3.40415e-08	-/+	WARS	rs2146105	C	G	G2_G1	3.19656e-06
ENSG00000231025	ENST00000411694	0.35379	0.00128464	-0.486713	8.2699e-06	-5.51866	3.416e-08	+/-	AP001055.6	rs11702506	G	A	G2_G1	3.20282e-06
ENSG00000101255	ENST00000556751	0.935202	7.46914e-12	0.270595	0.0547911	-5.5186	3.41703e-08	+/0	BEGAIN	rs4077299	A	G	G2_G0	3.20282e-06
ENSG00000130813	ENST00000587567	0.974081	8.99954e-06	-0.181721	0.129345	-5.51847	3.41963e-08	+/0	ZNF566	rs11672024	A	G	G2_G1	3.20282e-06
ENSG00000113971	ENST00000503513	-0.759564	6.79291e-06	0.326023	0.00588219	5.51812	3.4264e-08	-/+	DAB2	rs10512696	C	T	G2_G0	3.20641e-06
ENSG00000277534	ENST00000573657	-0.393452	0.00118525	0.741151	2.25317e-05	5.51621	3.46382e-08	-/+	ELP5	rs2521989	T	C	G2_G0	3.23587e-06
ENSG00000172893	ENST00000362003	-0.999194	2.7477e-05	0.0330404	0.745437	5.51624	3.46321e-08	-/0	PCGF3	rs4076064	T	C	G2_G0	3.23587e-06
ENSG00000104884	ENST00000505458	-0.657452	4.7204e-10	0.12342	0.269294	5.51541	3.47962e-08	-/0	NFKB1	rs230519	T	C	G2_G1	3.24784e-06
ENSG00000147905	ENST00000514146	-0.95193	7.64906e-05	0.469498	0.000103694	5.51502	3.48747e-08	-/+	TRIM52-AS1	rs1279911	C	G	G2_G1	3.24994e-06
ENSG00000105327	ENST00000317931	0.883522	5.70251e-06	-0.287238	0.0224563	-5.51492	3.48931e-08	+/-	L3MBTL4	rs9947555	T	C	G2_G0	3.24994e-06
ENSG00000183624	ENST00000494682	-0.99997	3.03572e-05	-0.00572188	0.95403	5.51485	3.49081e-08	-/0	SFT2D1	rs11753652	C	T	G2_G0	3.24994e-06
ENSG00000272498	ENST00000504445	-0.989066	2.38709e-05	0.20727	0.0365923	5.51388	3.51017e-08	-/+	ATP10D	rs6823365	G	A	G2_G0	3.25977e-06
ENSG00000274213	ENST00000448659	-0.621497	0.00201862	0.633332	1.62017e-07	5.51396	3.5084e-08	-/+	AC093724.2	rs6429951	T	C	G2_G0	3.25977e-06
ENSG00000174004	ENST00000525053	-0.800839	8.93322e-07	0.229937	0.0573469	5.51372	3.51332e-08	-/0	FGD4	rs7308163	A	G	G2_G0	3.25977e-06
ENSG00000174442	ENST00000337432	-0.996422	1.91822e-05	0.0613544	0.505605	5.51314	3.52496e-08	-/0	RAD51C	rs12946522	T	G	G2_G0	3.26694e-06
ENSG00000161677	ENST00000461790	0.148901	0.416017	-0.825773	1.63292e-12	-5.51303	3.52705e-08	0/-	RCSD1	rs4656546	G	C	G2_G0	3.26694e-06
ENSG00000163939	ENST00000505458	0.696278	1.56666e-11	-0.0517776	0.644097	-5.51238	3.54022e-08	+/0	NFKB1	rs230519	T	C	G2_G1	3.27507e-06
ENSG00000108671	ENST00000322834	-0.978703	2.37646e-05	0.265173	0.0130571	5.5123	3.54184e-08	-/+	ZNF584	rs36090113	G	C	G2_G0	3.27507e-06
ENSG00000262001	ENST00000505458	0.741149	1.46327e-13	0.0414119	0.711828	-5.51072	3.57368e-08	+/0	NFKB1	rs230519	T	C	G2_G1	3.29975e-06
ENSG00000178922	ENST00000297109	-0.0375193	0.68926	0.755591	7.29884e-09	5.51053	3.57756e-08	0/+	SAP30L	rs6884266	C	T	G2_G1	3.29975e-06
ENSG00000117528	ENST00000504445	0.994188	4.93073e-06	-0.162275	0.103204	-5.51053	3.5776e-08	+/0	ATP10D	rs6823365	G	A	G2_G0	3.29975e-06
ENSG00000169504	ENST00000505458	0.678016	8.28975e-11	-0.0858138	0.443341	-5.50993	3.58984e-08	+/0	NFKB1	rs230519	T	C	G2_G1	3.30083e-06
ENSG00000175198	ENST00000505458	-0.71314	3.00249e-12	0.0178713	0.873386	5.50969	3.59471e-08	-/0	NFKB1	rs230519	T	C	G2_G1	3.30083e-06
ENSG00000188690	ENST00000505458	-0.721438	1.27454e-12	0.000769364	0.994527	5.50962	3.5961e-08	-/0	NFKB1	rs230519	T	C	G2_G1	3.30083e-06
ENSG00000010327	ENST00000555464	-0.441269	4.83746e-06	0.457046	0.000658907	5.50992	3.58992e-08	-/+	WARS	rs2234524	C	G	G2_G1	3.30083e-06
ENSG00000042062	ENST00000597296	-0.281759	0.0498402	0.768556	2.7931e-07	5.50957	3.5972e-08	-/+	ZNF749	rs7255035	A	G	G2_G0	3.30083e-06
ENSG00000101000	ENST00000391761	-0.667748	7.57092e-05	0.51401	0.000304254	5.50943	3.59997e-08	-/+	OSCAR	rs589157	T	G	G2_G0	3.30083e-06
ENSG00000213281	ENST00000405676	0.146094	0.104011	-0.999958	4.20185e-05	-5.50988	3.59088e-08	0/-	RP3-425P12.4	rs1815094	G	A	G2_G0	3.30083e-06
ENSG00000094914	ENST00000513012	0.986403	4.11031e-05	-0.32569	0.00435319	-5.50928	3.6031e-08	+/-	HINT1	rs6595992	T	C	G2_G1	3.30093e-06
ENSG00000111674	ENST00000505458	0.704116	7.37366e-12	-0.0357138	0.750076	-5.50805	3.62835e-08	+/0	NFKB1	rs230519	T	C	G2_G1	3.32065e-06
ENSG00000152234	ENST00000505458	-0.726633	7.33635e-13	-0.0104458	0.925792	5.50783	3.63286e-08	-/0	NFKB1	rs230519	T	C	G2_G1	3.32065e-06
ENSG00000166012	ENST00000505458	0.744103	1.03917e-13	0.0484705	0.665425	-5.50778	3.63397e-08	+/0	NFKB1	rs230519	T	C	G2_G1	3.32065e-06
ENSG00000112759	ENST00000513179	0.990489	2.13578e-06	0.135085	0.123961	-5.50764	3.63682e-08	+/0	RP11-539L10.3	rs2301787	G	A	G2_G0	3.32065e-06
ENSG00000259556	ENST00000545322	0.458079	2.10763e-06	-0.379923	0.00165285	-5.50747	3.64022e-08	+/-	C8orf59	rs67573812	A	T	G2_G1	3.32096e-06
ENSG00000171659	ENST00000421694	-0.697432	0	0.152004	0.324629	5.50672	3.65575e-08	-/0	TREML5P	rs13216536	A	G	G2_G1	3.32096e-06
ENSG00000113231	ENST00000428417	-0.0472841	0.656266	0.928462	5.92487e-07	5.5063	3.66457e-08	0/+	TMEM51	rs7530108	G	C	G2_G0	3.32096e-06
ENSG00000263327	ENST00000507859	-0.984952	8.42355e-06	0.0804251	0.41248	5.50649	3.66066e-08	-/0	ERAP1	rs62376387	T	G	G2_G0	3.32096e-06
ENSG00000164309	ENST00000618533	0.90841	4.59218e-07	-0.0726451	0.50624	-5.50707	3.64845e-08	+/0	RPP40	rs1615873	T	C	G2_G0	3.32096e-06
ENSG00000169299	ENST00000448659	0.748668	6.12175e-05	-0.464054	0.000315269	-5.50642	3.66212e-08	+/-	AC093724.2	rs6429951	T	C	G2_G0	3.32096e-06
ENSG00000136261	ENST00000399336	0.230257	0.00949147	-0.998756	5.2638e-05	-5.50701	3.64975e-08	+/-	NOMO3	rs4780600	A	G	G2_G0	3.32096e-06
ENSG00000223891	ENST00000614145	-0.873862	5.54431e-09	-0.010445	0.933144	5.5067	3.65617e-08	-/0	MRPS21	rs2794685	C	T	G2_G0	3.32096e-06
ENSG00000145723	ENST00000411694	-0.509908	1.3571e-06	0.757914	0.000268379	5.50579	3.67508e-08	-/+	AP001055.6	rs11702506	G	A	G2_G0	3.32396e-06
ENSG00000153086	ENST00000414432	-0.295962	0.0602703	0.759314	5.09355e-08	5.50557	3.67979e-08	0/+	USP32P2	rs1065541	T	C	G2_G0	3.32396e-06
ENSG00000172315	ENST00000513345	-0.996266	2.08855e-05	0.0779084	0.395665	5.50571	3.67691e-08	-/0	HINT1	rs7735755	T	C	G2_G0	3.32396e-06
ENSG00000166477	ENST00000504445	0.994942	3.4846e-06	-0.159804	0.10863	-5.50555	3.68008e-08	+/0	ATP10D	rs6823365	G	A	G2_G0	3.32396e-06
ENSG00000068976	ENST00000571082	-0.996445	0.000254321	0.644006	9.54792e-14	5.50517	3.68808e-08	-/+	ARL16	rs1132803	A	G	G2_G0	3.32843e-06
ENSG00000080298	ENST00000505458	0.680718	6.52753e-11	-0.0799057	0.475468	-5.5043	3.70638e-08	+/0	NFKB1	rs230519	T	C	G2_G1	3.33941e-06
ENSG00000113851	ENST00000525053	0.740837	1.50213e-05	-0.363132	0.00216425	-5.50444	3.70347e-08	+/-	FGD4	rs7308163	A	G	G2_G0	3.33941e-06
ENSG00000168792	ENST00000505458	-0.7347	3.03313e-13	-0.0283692	0.800267	5.50406	3.71153e-08	-/0	NFKB1	rs230519	T	C	G2_G1	3.3413e-06
ENSG00000125843	ENST00000505458	-0.634564	2.81293e-09	0.160051	0.150902	5.50389	3.71493e-08	-/0	NFKB1	rs230519	T	C	G2_G1	3.3416e-06
ENSG00000226415	ENST00000454738	-0.99166	1.21459e-05	0.061153	0.510643	5.50322	3.72907e-08	-/0	DAGLB	rs33986000	C	T	G2_G0	3.34879e-06
ENSG00000134996	ENST00000513345	-0.995993	2.40521e-05	0.111358	0.223981	5.50292	3.73549e-08	-/0	HINT1	rs7735755	T	C	G2_G0	3.35179e-06
ENSG00000076641	ENST00000421694	0.589007	2.50195e-11	-0.326225	0.030684	-5.50275	3.73902e-08	+/-	TREML5P	rs13216536	A	G	G2_G1	3.3522e-06
ENSG00000279412	ENST00000597296	-0.315818	0.0270655	0.752054	6.9532e-07	5.50231	3.74845e-08	-/+	ZNF749	rs7255035	A	G	G2_G0	3.3579e-06
ENSG00000118855	ENST00000504445	0.9927	8.71038e-06	-0.158029	0.112664	-5.50198	3.75541e-08	+/0	ATP10D	rs6823365	G	A	G2_G0	3.35979e-06
ENSG00000121933	ENST00000421694	-0.65973	1.08802e-14	0.218578	0.154028	5.50143	3.76728e-08	-/0	TREML5P	rs13216536	A	G	G2_G1	3.36647e-06
ENSG00000140464	ENST00000587567	0.975276	7.63811e-06	-0.151328	0.207761	-5.50119	3.77246e-08	+/0	ZNF566	rs11672024	A	G	G2_G1	3.36783e-06
ENSG00000111652	ENST00000504445	0.990065	1.87951e-05	-0.157574	0.113718	-5.50107	3.77498e-08	+/0	ATP10D	rs6823365	G	A	G2_G0	3.36783e-06
ENSG00000055147	ENST00000447544	0.903727	2.49356e-13	0.251326	0.057035	-5.50056	3.78587e-08	+/0	CD36	rs1049673	C	G	G2_G0	3.36959e-06
ENSG00000155465	ENST00000587567	0.969823	1.52621e-05	-0.225905	0.0294568	-5.5004	3.78932e-08	+/-	ZNF566	rs11672024	A	G	G2_G0	3.36959e-06
ENSG00000164830	ENST00000513012	-0.983263	6.89805e-05	0.412218	0.00023806	5.50072	3.78245e-08	-/+	HINT1	rs6595992	T	C	G2_G1	3.36959e-06
ENSG00000277496	ENST00000506431	0.599178	4.40653e-05	-0.504547	0.000478709	-5.50046	3.78793e-08	+/-	LINC01187	rs918506	C	A	G2_G0	3.36959e-06
ENSG00000135940	ENST00000503513	0.719132	3.4815e-05	-0.399698	0.000608094	-5.49983	3.80167e-08	+/-	DAB2	rs10512696	C	T	G2_G0	3.37232e-06
ENSG00000107819	ENST00000402367	-0.759547	6.7982e-06	0.368145	0.00616416	5.49995	3.79907e-08	-/+	RPS9	rs17305311	T	C	G2_G0	3.37232e-06
ENSG00000086666	ENST00000502400	-0.999429	1.63635e-05	-0.159109	0.0739794	5.49997	3.7985e-08	-/0	RP11-584P21.2	rs72845393	C	G	G2_G0	3.37232e-06
ENSG00000183484	ENST00000369605	0.312166	0.0346827	-0.607037	2.85853e-10	-5.49954	3.8078e-08	+/-	SNHG5	rs1059307	G	T	G2_G1	3.37502e-06
ENSG00000204519	ENST00000505458	-0.446165	9.63148e-05	0.405139	0.000159609	5.4992	3.81508e-08	-/+	NFKB1	rs230519	T	C	G2_G1	3.37872e-06
ENSG00000127184	ENST00000503513	0.722915	3.0239e-05	-0.392746	0.000770991	-5.4983	3.83465e-08	+/-	DAB2	rs10512696	C	T	G2_G0	3.39054e-06
ENSG00000076248	ENST00000513345	-0.995242	3.39083e-05	0.192812	0.0341036	5.49835	3.83372e-08	-/+	HINT1	rs7735755	T	C	G2_G0	3.39054e-06
ENSG00000121769	ENST00000503513	0.728548	2.44113e-05	-0.382563	0.00108155	-5.49796	3.84202e-08	+/-	DAB2	rs10512696	C	T	G2_G0	3.39213e-06
ENSG00000100823	ENST00000504445	0.990933	1.4964e-05	-0.156015	0.117382	-5.49793	3.84267e-08	+/0	ATP10D	rs6823365	G	A	G2_G0	3.39213e-06
ENSG00000148229	ENST00000573657	-0.520056	8.99653e-06	0.333048	0.00172831	5.49664	3.87097e-08	-/+	ELP5	rs2521989	T	C	G2_G1	3.40883e-06
ENSG00000130347	ENST00000505458	-0.674181	1.1587e-10	0.0905535	0.418473	5.4961	3.88274e-08	-/0	NFKB1	rs230519	T	C	G2_G1	3.41644e-06
ENSG00000130489	ENST00000587567	0.976384	6.51243e-06	-0.126267	0.294055	-5.49569	3.89191e-08	+/0	ZNF566	rs11672024	A	G	G2_G1	3.42175e-06
ENSG00000119421	ENST00000503513	0.721458	3.1934e-05	-0.394448	0.000727803	-5.49404	3.92845e-08	+/-	DAB2	rs10512696	C	T	G2_G0	3.43083e-06
ENSG00000182628	ENST00000505458	-0.677976	8.31855e-11	0.0834165	0.456228	5.49489	3.90957e-08	-/0	NFKB1	rs230519	T	C	G2_G1	3.43083e-06
ENSG00000069509	ENST00000499452	-0.873824	4.82705e-07	0.137835	0.248245	5.49452	3.91778e-08	-/0	RP11-18H21.1	rs1991223	G	A	G2_G0	3.43083e-06
ENSG00000010017	ENST00000241052	0.902411	0.00014385	-0.503037	1.4613e-06	-5.49404	3.92835e-08	+/-	CAT	rs543701	A	G	G2_G1	3.43083e-06
ENSG00000058729	ENST00000463057	0.0587442	0.62402	-0.946848	9.39741e-07	-5.49466	3.91459e-08	0/-	PRELID3B	rs151359	C	G	G2_G0	3.43083e-06
ENSG00000074054	ENST00000564152	0.877192	1.85143e-08	-0.00369848	0.975226	-5.49485	3.91051e-08	+/0	CTA-29F11.1	rs5769138	G	C	G2_G0	3.43083e-06
ENSG00000120738	ENST00000504445	0.990454	1.70118e-05	-0.154055	0.122118	-5.494	3.9294e-08	+/0	ATP10D	rs6823365	G	A	G2_G0	3.43083e-06
ENSG00000137193	ENST00000448659	-0.676852	0.000541323	0.568856	4.77885e-06	5.49418	3.92523e-08	-/+	AC093724.2	rs6429951	T	C	G2_G0	3.43083e-06
ENSG00000104812	ENST00000369605	0.246606	0.0985017	-0.649375	5.83489e-12	-5.4934	3.94263e-08	0/-	SNHG5	rs1059307	G	T	G2_G1	3.43311e-06
ENSG00000125122	ENST00000550948	0.986522	6.05904e-06	-0.0120206	0.896325	-5.49318	3.94764e-08	+/0	SELPLG	rs73191226	C	T	G2_G0	3.43473e-06
ENSG00000188559	ENST00000264538	0.565586	6.12821e-07	-0.574621	0.00138325	-5.4925	3.96291e-08	+/-	IFT57	rs9827766	T	G	G2_G0	3.43978e-06
ENSG00000139737	ENST00000221403	-0.991076	0.0001191	0.472742	3.54156e-07	5.49259	3.96091e-08	-/+	DHDH	rs72626224	A	G	G2_G0	3.43978e-06
ENSG00000166716	ENST00000564680	0.731937	0	-0.0399875	0.782769	-5.49233	3.96664e-08	+/0	TREML3P	rs9394771	A	T	G2_G1	3.44028e-06
ENSG00000164687	ENST00000556751	-0.930674	1.58806e-11	-0.244487	0.0837999	5.49148	3.98573e-08	-/0	BEGAIN	rs4077299	A	G	G2_G0	3.44041e-06
ENSG00000132424	ENST00000322834	0.976831	3.05561e-05	-0.295683	0.0054272	-5.49169	3.98112e-08	+/-	ZNF584	rs36090113	G	C	G2_G0	3.44041e-06
ENSG00000110011	ENST00000504202	0.991725	1.191e-05	-0.173623	0.139035	-5.49153	3.98461e-08	+/0	HINT1	rs6595992	T	C	G2_G1	3.44041e-06
ENSG00000178573	ENST00000448659	0.708145	0.000226398	-0.526303	3.09711e-05	-5.49179	3.97888e-08	+/-	AC093724.2	rs6429951	T	C	G2_G0	3.44041e-06
ENSG00000071051	ENST00000221403	-0.986413	0.000275643	0.61946	1.85896e-12	5.49119	3.99231e-08	-/+	DHDH	rs72626224	A	G	G2_G0	3.44336e-06
ENSG00000166171	ENST00000505458	-0.663951	2.76443e-10	0.108035	0.333987	5.49087	3.99968e-08	-/0	NFKB1	rs230519	T	C	G2_G1	3.44367e-06
ENSG00000157890	ENST00000597296	-0.366669	0.00955941	0.72466	2.73317e-06	5.49091	3.9986e-08	-/+	ZNF749	rs7255035	A	G	G2_G0	3.44367e-06
ENSG00000050405	ENST00000504445	0.990193	1.81952e-05	-0.152442	0.126124	-5.49076	4.00213e-08	+/0	ATP10D	rs6823365	G	A	G2_G0	3.44367e-06
ENSG00000141452	ENST00000505458	0.677409	8.74343e-11	-0.0836791	0.454807	-5.49015	4.01594e-08	+/0	NFKB1	rs230519	T	C	G2_G1	3.44713e-06
ENSG00000116199	ENST00000277570	0.98886	2.50091e-05	-0.203397	0.0383699	-5.48965	4.0274e-08	+/-	PROSER2	rs1535979	T	C	G2_G0	3.44907e-06
ENSG00000069248	ENST00000485599	0.983548	1.09963e-05	-0.16291	0.213619	-5.48965	4.02726e-08	+/0	HSCB	rs4822987	G	T	G2_G1	3.44907e-06
ENSG00000121807	ENST00000505458	-0.676441	9.51759e-11	0.0852411	0.446401	5.48885	4.04551e-08	-/0	NFKB1	rs230519	T	C	G2_G1	3.45643e-06
ENSG00000073584	ENST00000219240	-0.249975	0.0832257	0.727554	2.21024e-08	5.48892	4.04409e-08	0/+	DHODH	rs3213422	A	C	G2_G0	3.45643e-06
ENSG00000148950	ENST00000513345	-0.995763	2.68928e-05	0.130943	0.152261	5.48905	4.04097e-08	-/0	HINT1	rs7735755	T	C	G2_G0	3.45643e-06
ENSG00000159189	ENST00000504445	0.993446	6.6556e-06	-0.15128	0.129073	-5.48842	4.05534e-08	+/0	ATP10D	rs6823365	G	A	G2_G0	3.45967e-06
ENSG00000196154	ENST00000504445	0.998002	3.42197e-07	-0.150888	0.130079	-5.48764	4.07343e-08	+/0	ATP10D	rs6823365	G	A	G2_G0	3.46979e-06
ENSG00000146859	ENST00000587567	0.963856	2.85298e-05	-0.305895	0.00286495	-5.48716	4.08454e-08	+/-	ZNF566	rs11672024	A	G	G2_G0	3.47345e-06
ENSG00000158470	ENST00000267842	0.747954	1.90522e-08	-0.157379	0.206948	-5.48684	4.09181e-08	+/0	SLC27A2	rs12915287	C	T	G2_G0	3.47422e-06
ENSG00000198814	ENST00000505458	0.651288	7.74825e-10	-0.129233	0.247212	-5.48596	4.11238e-08	+/0	NFKB1	rs230519	T	C	G2_G1	3.47813e-06
ENSG00000006704	ENST00000458117	0.94748	8.80956e-07	-0.0418181	0.718019	-5.48619	4.10699e-08	+/0	APOPT1	rs10431750	T	C	G2_G0	3.47813e-06
ENSG00000135164	ENST00000588186	0.849115	5.79928e-09	-0.0778124	0.583482	-5.48547	4.12382e-08	+/0	MPPE1	rs8097892	C	T	G2_G0	3.48064e-06
ENSG00000280383	ENST00000597296	-0.252577	0.0799613	0.77887	1.51966e-07	5.48542	4.12492e-08	0/+	ZNF749	rs7255035	A	G	G2_G0	3.48064e-06
ENSG00000141480	ENST00000400299	-0.257056	0.0150243	0.575164	6.65817e-07	5.48496	4.13564e-08	-/+	SELM	rs757873	A	G	G2_G1	3.48698e-06
ENSG00000109180	ENST00000597296	0.350387	0.0135796	-0.732658	1.86424e-06	-5.48403	4.15738e-08	+/-	ZNF749	rs7255035	A	G	G2_G0	3.50261e-06
ENSG00000027001	ENST00000503513	0.66562	0.000206455	-0.479512	2.66991e-05	-5.4835	4.16998e-08	+/-	DAB2	rs10512696	C	T	G2_G0	3.51051e-06
ENSG00000155959	ENST00000513345	-0.99577	2.67975e-05	0.12679	0.165804	5.48335	4.17342e-08	-/0	HINT1	rs7735755	T	C	G2_G0	3.5107e-06
ENSG00000146802	ENST00000552002	-0.344094	0.000155548	0.526958	7.10754e-05	5.48302	4.18129e-08	-/+	CHURC1	rs11158568	G	A	G2_G1	3.51461e-06
ENSG00000174306	ENST00000396502	0.972366	5.16676e-05	-0.359963	0.000150668	-5.48286	4.18512e-08	+/-	CLEC12B	rs11053539	G	T	G2_G0	3.51512e-06
ENSG00000136541	ENST00000262294	0.728559	1.53243e-06	-0.372677	0.0127253	-5.48236	4.19682e-08	+/-	TRIM37	rs4598970	T	A	G2_G0	3.52222e-06
ENSG00000148343	ENST00000507859	-0.964769	0.000106458	0.508491	0.000101302	5.48201	4.20521e-08	-/+	ERAP1	rs62376387	T	G	G2_G1	3.52656e-06
ENSG00000087586	ENST00000504445	0.991452	1.29154e-05	-0.14789	0.137975	-5.48163	4.21435e-08	+/0	ATP10D	rs6823365	G	A	G2_G0	3.52879e-06
ENSG00000166192	ENST00000448659	0.754162	5.03236e-05	-0.448778	0.000522216	-5.48145	4.21856e-08	+/-	AC093724.2	rs6429951	T	C	G2_G0	3.5296e-06
ENSG00000146963	ENST00000503513	-0.745354	1.24815e-05	0.34708	0.00324328	5.48081	4.23386e-08	-/+	DAB2	rs10512696	C	T	G2_G0	3.53853e-06
ENSG00000173153	ENST00000513012	0.986657	3.92159e-05	-0.298742	0.00674755	-5.48073	4.23572e-08	+/-	HINT1	rs6595992	T	C	G2_G0	3.53853e-06
ENSG00000077420	ENST00000505458	-0.669837	1.68313e-10	0.0958204	0.391808	5.48034	4.24508e-08	-/0	NFKB1	rs230519	T	C	G2_G1	3.54363e-06
ENSG00000270083	ENST00000532534	-0.996376	1.96753e-05	0.0672619	0.548231	5.47955	4.26397e-08	-/0	C11orf24	rs474742	G	A	G2_G0	3.54895e-06
ENSG00000102606	ENST00000499452	0.877451	3.76433e-07	-0.118585	0.321138	-5.47965	4.26175e-08	+/0	RP11-18H21.1	rs1991223	G	A	G2_G0	3.54895e-06
ENSG00000175463	ENST00000550765	0.0144907	0.912497	0.76831	5.08482e-14	5.47966	4.26133e-08	0/+	FKBP11	rs2641450	G	A	G2_G1	3.54895e-06
ENSG00000136518	ENST00000504445	0.993322	6.97459e-06	-0.146846	0.140807	-5.47953	4.26447e-08	+/0	ATP10D	rs6823365	G	A	G2_G0	3.54895e-06
ENSG00000108298	ENST00000317931	0.907438	1.2185e-06	-0.141018	0.234039	-5.47927	4.27076e-08	+/0	L3MBTL4	rs9947555	T	C	G2_G1	3.55148e-06
ENSG00000163755	ENST00000504202	-0.995453	2.67091e-06	-0.230686	0.0358904	5.47907	4.2757e-08	-/-	HINT1	rs6595992	T	C	G2_G0	3.55287e-06
ENSG00000014257	ENST00000505458	-0.652138	7.24146e-10	0.12659	0.257092	5.47864	4.28597e-08	-/0	NFKB1	rs230519	T	C	G2_G1	3.55598e-06
ENSG00000104691	ENST00000513345	-0.995601	2.89858e-05	0.143434	0.116527	5.47869	4.28497e-08	-/0	HINT1	rs7735755	T	C	G2_G0	3.55598e-06
ENSG00000070444	ENST00000597296	-0.241647	0.094376	0.782714	1.20124e-07	5.47785	4.30517e-08	0/+	ZNF749	rs7255035	A	G	G2_G0	3.56678e-06
ENSG00000132313	ENST00000504445	0.988711	2.58507e-05	-0.205053	0.0386935	-5.47784	4.30553e-08	+/-	ATP10D	rs6823365	G	A	G2_G0	3.56678e-06
ENSG00000134910	ENST00000448659	0.789767	1.23659e-05	-0.374598	0.00444986	-5.47721	4.32075e-08	+/-	AC093724.2	rs6429951	T	C	G2_G0	3.57668e-06
ENSG00000137133	ENST00000505458	-0.761298	1.28786e-14	-0.0930179	0.405869	5.47698	4.32641e-08	-/0	NFKB1	rs230519	T	C	G2_G1	3.57865e-06
ENSG00000267680	ENST00000503513	-0.758309	7.17988e-06	0.31971	0.00697735	5.4767	4.33321e-08	-/+	DAB2	rs10512696	C	T	G2_G0	3.58155e-06
ENSG00000176619	ENST00000525053	-0.797875	1.04914e-06	0.229163	0.0582138	5.47644	4.33958e-08	-/0	FGD4	rs7308163	A	G	G2_G0	3.5841e-06
ENSG00000197989	ENST00000588186	0.867092	1.16955e-09	-0.00742761	0.958322	-5.47609	4.34818e-08	+/0	MPPE1	rs8097892	C	T	G2_G0	3.58848e-06
ENSG00000224831	ENST00000552002	0.58721	4.26215e-12	-0.263627	0.0615929	-5.47573	4.35709e-08	+/0	CHURC1	rs11158568	G	A	G2_G1	3.59312e-06
ENSG00000164096	ENST00000513318	-0.607905	2.27374e-13	0.919666	0.000446965	5.4755	4.36275e-08	-/+	HMGXB3	rs216125	C	G	G2_G0	3.59506e-06
ENSG00000271601	ENST00000508867	-0.997467	9.61246e-06	-0.130443	0.16848	5.47536	4.36627e-08	-/0	POLK	rs10060260	C	T	G2_G0	3.59525e-06
ENSG00000175455	ENST00000503513	-0.784704	2.07934e-06	0.259541	0.0300292	5.47491	4.37726e-08	-/+	DAB2	rs10512696	C	T	G2_G0	3.59734e-06
ENSG00000182551	ENST00000421694	-0.670727	2.66454e-15	0.194987	0.204663	5.47476	4.38097e-08	-/0	TREML5P	rs13216536	A	G	G2_G1	3.59734e-06
ENSG00000245148	ENST00000375344	-0.995125	3.17835e-06	-0.15211	0.296776	5.47472	4.382e-08	-/0	MFSD14B	rs10283669	C	A	G2_G1	3.59734e-06
ENSG00000171867	ENST00000614145	-0.732769	2.07222e-05	0.376789	0.00167335	5.47482	4.37955e-08	-/+	MRPS21	rs2794685	C	T	G2_G0	3.59734e-06
ENSG00000160445	ENST00000513179	0.989909	2.54946e-06	0.145528	0.097212	-5.47428	4.39284e-08	+/0	RP11-539L10.3	rs2301787	G	A	G2_G0	3.60352e-06
ENSG00000148834	ENST00000582867	0.980297	1.88416e-05	-0.19947	0.0413461	-5.47391	4.4022e-08	+/-	SLC16A6	rs9890724	T	G	G2_G0	3.60848e-06
ENSG00000124198	ENST00000550471	0.426868	8.52667e-06	-0.857599	8.7945e-05	-5.47281	4.42966e-08	+/-	GCN1	rs7298516	G	T	G2_G0	3.62826e-06
ENSG00000171169	ENST00000587567	0.963692	2.89803e-05	-0.302436	0.00321418	-5.47266	4.43337e-08	+/-	ZNF566	rs11672024	A	G	G2_G0	3.62857e-06
ENSG00000070669	ENST00000556751	0.889091	2.86374e-09	0.00871015	0.951628	-5.47206	4.44829e-08	+/0	BEGAIN	rs4077299	A	G	G2_G0	3.63659e-06
ENSG00000198689	ENST00000378417	-0.971157	3.41411e-08	-0.227325	0.0861412	5.47127	4.46819e-08	-/0	RP11-863P13.4	rs4072778	C	G	G2_G1	3.64068e-06
ENSG00000256746	ENST00000576570	-0.974378	0.000199058	0.550243	2.51334e-09	5.47149	4.46266e-08	-/+	MIS12	rs1805467	T	C	G2_G0	3.64068e-06
ENSG00000273478	ENST00000279052	0.350607	4.32269e-05	0.90666	2.17026e-12	5.47133	4.46659e-08	+/+	ERGIC3	rs6060491	T	C	G2_G1	3.64068e-06
ENSG00000152804	ENST00000367627	-0.787933	3.9007e-07	0.243299	0.0734681	5.47159	4.4601e-08	-/0	TOR3A	rs2025581	A	T	G2_G0	3.64068e-06
ENSG00000101868	ENST00000505458	-0.625068	5.65418e-09	0.170064	0.126635	5.47097	4.47589e-08	-/0	NFKB1	rs230519	T	C	G2_G1	3.64422e-06
ENSG00000136152	ENST00000262294	0.705851	4.46173e-06	-0.409909	0.00572132	-5.47067	4.48329e-08	+/-	TRIM37	rs4598970	T	A	G2_G0	3.64753e-06
ENSG00000197599	ENST00000505458	0.708422	4.82347e-12	-0.0208982	0.852166	-5.47034	4.49168e-08	+/0	NFKB1	rs230519	T	C	G2_G1	3.64891e-06
ENSG00000164885	ENST00000262294	-0.766162	2.02659e-07	0.294355	0.052437	5.47036	4.49119e-08	-/0	TRIM37	rs4598970	T	A	G2_G0	3.64891e-06
ENSG00000090238	ENST00000322834	0.976053	3.37196e-05	-0.301789	0.00450084	-5.46994	4.50177e-08	+/-	ZNF584	rs36090113	G	C	G2_G0	3.6491e-06
ENSG00000119203	ENST00000448659	0.740047	8.24513e-05	-0.471541	0.000244042	-5.46996	4.50148e-08	+/-	AC093724.2	rs6429951	T	C	G2_G0	3.6491e-06
ENSG00000169714	ENST00000513012	-0.975441	0.000179168	0.54819	3.56245e-07	5.46916	4.52163e-08	-/+	HINT1	rs6595992	T	C	G2_G1	3.66232e-06
ENSG00000122952	ENST00000505458	-0.687016	3.70264e-11	0.062325	0.578037	5.469	4.52578e-08	-/0	NFKB1	rs230519	T	C	G2_G1	3.66296e-06
ENSG00000125775	ENST00000317931	0.8106	0.000139786	-0.496198	3.53898e-05	-5.46875	4.53209e-08	+/-	L3MBTL4	rs9947555	T	C	G2_G0	3.66535e-06
ENSG00000254505	ENST00000503513	-0.754417	8.50718e-06	0.326051	0.00587774	5.46836	4.54213e-08	-/+	DAB2	rs10512696	C	T	G2_G0	3.67074e-06
ENSG00000151062	ENST00000623703	-0.3528	0.00190603	0.487977	5.84846e-06	5.46719	4.5723e-08	-/+	WRB	rs2837008	C	T	G2_G1	3.68756e-06
ENSG00000251429	ENST00000291577	-0.999951	4.92148e-05	0.183243	0.0499695	5.4672	4.57193e-08	-/+	C21orf33	rs4819372	T	C	G2_G0	3.68756e-06
ENSG00000205268	ENST00000587567	0.96955	1.57462e-05	-0.216751	0.0368987	-5.46674	4.58398e-08	+/-	ZNF566	rs11672024	A	G	G2_G0	3.68756e-06
ENSG00000103381	ENST00000513345	-0.996182	2.18364e-05	0.0662872	0.470057	5.46664	4.58653e-08	-/0	HINT1	rs7735755	T	C	G2_G0	3.68756e-06
ENSG00000244486	ENST00000338821	0.477249	0.000916821	-0.596953	2.38532e-05	-5.46699	4.57751e-08	+/-	ATP9A	rs4811208	A	G	G2_G0	3.68756e-06
ENSG00000145911	ENST00000504445	-0.989184	2.3233e-05	0.17888	0.0720382	5.46675	4.58353e-08	-/0	ATP10D	rs6823365	G	A	G2_G0	3.68756e-06
ENSG00000100650	ENST00000297109	0.00261859	0.977744	0.768922	2.72121e-09	5.46568	4.61126e-08	0/+	SAP30L	rs6884266	C	T	G2_G1	3.69919e-06
ENSG00000137312	ENST00000587567	0.965436	2.44358e-05	-0.276866	0.00721789	-5.46588	4.60624e-08	+/-	ZNF566	rs11672024	A	G	G2_G0	3.69919e-06
ENSG00000011243	ENST00000504445	-0.99032	1.76137e-05	0.123865	0.21485	5.46571	4.61067e-08	-/0	ATP10D	rs6823365	G	A	G2_G0	3.69919e-06
ENSG00000139970	ENST00000505458	-0.69566	1.66076e-11	0.0452125	0.6867	5.46536	4.61978e-08	-/0	NFKB1	rs230519	T	C	G2_G1	3.70007e-06
ENSG00000173715	ENST00000505458	0.621881	7.10964e-09	-0.174192	0.117547	-5.46517	4.62476e-08	+/0	NFKB1	rs230519	T	C	G2_G1	3.70007e-06
ENSG00000070010	ENST00000278483	-0.977574	5.44109e-06	0.0605902	0.553408	5.46478	4.63494e-08	-/0	C11orf73	rs56153444	A	G	G2_G0	3.70007e-06
ENSG00000186854	ENST00000219240	0.147228	0.312731	-0.772082	8.41617e-10	-5.46505	4.62789e-08	0/-	DHODH	rs3213422	A	C	G2_G0	3.70007e-06
ENSG00000095951	ENST00000587567	0.972095	1.16301e-05	-0.173289	0.0966881	-5.4646	4.63951e-08	+/0	ZNF566	rs11672024	A	G	G2_G0	3.70007e-06
ENSG00000105372	ENST00000513012	-0.988878	2.49091e-05	0.210831	0.0694246	5.4647	4.63692e-08	-/0	HINT1	rs6595992	T	C	G2_G1	3.70007e-06
ENSG00000075624	ENST00000504445	0.990982	1.47633e-05	-0.139403	0.162299	-5.46463	4.63862e-08	+/0	ATP10D	rs6823365	G	A	G2_G0	3.70007e-06
ENSG00000010818	ENST00000219240	-0.226002	0.118417	-0.88613	1.33227e-15	-5.46444	4.64369e-08	0/-	DHODH	rs3213422	A	C	G2_G0	3.70069e-06
ENSG00000249173	ENST00000480372	-0.434003	2.67341e-05	0.858396	8.51892e-05	5.46407	4.65327e-08	-/+	UQCRQ	rs30177	C	G	G2_G0	3.70291e-06
ENSG00000026751	ENST00000369098	0.580524	1.22799e-05	-0.328364	0.00202437	-5.46341	4.67087e-08	+/-	C1orf54	rs1122967	C	G	G2_G1	3.71421e-06
ENSG00000063177	ENST00000317931	0.926725	2.50182e-07	-0.0152525	0.898089	-5.4632	4.67631e-08	+/0	L3MBTL4	rs9947555	T	C	G2_G1	3.71583e-06
ENSG00000124762	ENST00000508707	0.982791	2.16482e-06	0.0878954	0.333681	-5.46287	4.68501e-08	+/0	APBB2	rs11936454	G	A	G2_G0	3.71732e-06
ENSG00000108506	ENST00000556751	-0.868791	1.78434e-08	0.0782056	0.585416	5.46287	4.68495e-08	-/0	BEGAIN	rs4077299	A	G	G2_G0	3.71732e-06
ENSG00000088812	ENST00000505458	-0.611947	1.42849e-08	0.189229	0.0886331	5.46222	4.70228e-08	-/0	NFKB1	rs230519	T	C	G2_G1	3.72071e-06
ENSG00000182004	ENST00000513345	-0.995619	2.87529e-05	0.132006	0.148932	5.46222	4.70214e-08	-/0	HINT1	rs7735755	T	C	G2_G0	3.72071e-06
ENSG00000181284	ENST00000503513	0.720493	3.31022e-05	-0.389568	0.000857876	-5.46186	4.71159e-08	+/-	DAB2	rs10512696	C	T	G2_G0	3.72485e-06
ENSG00000159086	ENST00000503513	-0.768428	4.55034e-06	0.294442	0.013352	5.46162	4.71813e-08	-/+	DAB2	rs10512696	C	T	G2_G0	3.72689e-06
ENSG00000198876	ENST00000262294	-0.536342	0.00129342	0.612634	9.86655e-06	5.46137	4.72473e-08	-/+	TRIM37	rs4598970	T	A	G2_G0	3.72714e-06
ENSG00000138131	ENST00000297109	-0.0487503	0.603287	0.74669	1.36315e-08	5.46113	4.73111e-08	0/+	SAP30L	rs6884266	C	T	G2_G1	3.72864e-06
ENSG00000268357	ENST00000355329	0.743054	1.68632e-06	-0.308231	0.0208247	-5.46104	4.73348e-08	+/-	MORN3	rs7135617	T	G	G2_G0	3.72864e-06
ENSG00000166398	ENST00000280886	0.782546	2.79945e-08	-0.164653	0.220977	-5.46003	4.76051e-08	+/0	DIP2C	rs10904067	C	T	G2_G0	3.74452e-06
ENSG00000163755	ENST00000278483	0.981809	2.62614e-06	0.0474801	0.642461	-5.45895	4.78957e-08	+/0	C11orf73	rs56153444	A	G	G2_G0	3.75924e-06
ENSG00000109685	ENST00000505458	0.733441	3.49054e-13	0.0331269	0.767648	-5.45877	4.7944e-08	+/0	NFKB1	rs230519	T	C	G2_G1	3.76032e-06
ENSG00000176595	ENST00000527226	-0.487677	2.4637e-05	0.386071	0.000742275	5.45822	4.80925e-08	-/+	TPT1	rs2234216	T	C	G2_G1	3.76385e-06
ENSG00000272977	ENST00000489071	-0.0346522	0.69664	0.856263	1.869e-07	5.45838	4.80496e-08	0/+	ERGIC3	rs6060491	T	C	G2_G1	3.76385e-06
ENSG00000178802	ENST00000470343	-0.798861	3.8544e-10	-0.0134484	0.905752	5.45781	4.82038e-08	-/0	D2HGDH	rs78280775	C	T	G2_G1	3.76986e-06
ENSG00000105976	ENST00000505458	0.646643	1.11735e-09	-0.132377	0.235801	-5.45678	4.84846e-08	+/0	NFKB1	rs230519	T	C	G2_G1	3.77926e-06
ENSG00000271122	ENST00000577669	0.125185	0.159142	-0.998924	4.23834e-05	-5.45673	4.84973e-08	0/-	CNDP2	rs8088885	C	T	G2_G0	3.77926e-06
ENSG00000167637	ENST00000393218	0.97729	2.87836e-05	-0.266019	0.00917023	-5.45708	4.84022e-08	+/-	LGMN	rs8006199	A	G	G2_G0	3.77926e-06
ENSG00000117298	ENST00000219240	-0.270815	0.059822	-0.895647	2.22045e-16	-5.45692	4.84469e-08	0/-	DHODH	rs3213422	A	C	G2_G0	3.77926e-06
ENSG00000160255	ENST00000421803	-0.999413	1.70589e-05	-0.166254	0.101814	5.457	4.84238e-08	-/0	MAN2C1	rs8038760	A	C	G2_G0	3.77926e-06
ENSG00000169188	ENST00000525053	-0.720074	3.36216e-05	0.391359	0.000883619	5.45645	4.85747e-08	-/+	FGD4	rs7308163	A	G	G2_G0	3.78258e-06
ENSG00000163832	ENST00000505458	-0.691065	2.55209e-11	0.0525176	0.639363	5.45613	4.86632e-08	-/0	NFKB1	rs230519	T	C	G2_G1	3.78677e-06
ENSG00000008853	ENST00000503513	0.711874	4.53434e-05	-0.403088	0.000540623	-5.45501	4.89709e-08	+/-	DAB2	rs10512696	C	T	G2_G0	3.79473e-06
ENSG00000171159	ENST00000503513	0.765032	5.31616e-06	-0.30033	0.0115333	-5.45425	4.91803e-08	+/-	DAB2	rs10512696	C	T	G2_G0	3.79473e-06
ENSG00000179958	ENST00000503513	0.783915	2.16311e-06	-0.256638	0.0319858	-5.45356	4.93717e-08	+/-	DAB2	rs10512696	C	T	G2_G0	3.79473e-06
ENSG00000244754	ENST00000503513	-0.761196	6.31783e-06	0.308468	0.00937559	5.45336	4.94268e-08	-/+	DAB2	rs10512696	C	T	G2_G0	3.79473e-06
ENSG00000118418	ENST00000505458	-0.717376	1.946e-12	5.93564e-05	0.999578	5.45443	4.91311e-08	-/0	NFKB1	rs230519	T	C	G2_G1	3.79473e-06
ENSG00000163171	ENST00000505458	0.655168	5.67927e-10	-0.117329	0.29382	-5.4538	4.9305e-08	+/0	NFKB1	rs230519	T	C	G2_G1	3.79473e-06
ENSG00000168918	ENST00000505458	-0.702987	8.23186e-12	0.0289285	0.796414	5.45346	4.93982e-08	-/0	NFKB1	rs230519	T	C	G2_G1	3.79473e-06
ENSG00000168067	ENST00000297109	-0.0223798	0.811526	0.757643	6.29605e-09	5.45478	4.90322e-08	0/+	SAP30L	rs6884266	C	T	G2_G1	3.79473e-06
ENSG00000206838	ENST00000220616	-0.490355	0.00278601	0.652851	4.97752e-06	5.45462	4.9078e-08	-/+	TG	rs180223	T	G	G2_G0	3.79473e-06
ENSG00000196358	ENST00000219240	0.325092	0.0226556	-0.682734	3.30388e-07	-5.4547	4.90555e-08	+/-	DHODH	rs3213422	A	C	G2_G0	3.79473e-06
ENSG00000010327	ENST00000445507	-0.562084	1.4498e-05	0.539675	0.000820434	5.45384	4.92944e-08	-/+	RP11-443P15.2	rs6787684	C	T	G2_G0	3.79473e-06
ENSG00000034510	ENST00000522029	0.219311	0.192175	-0.74558	1.25144e-11	-5.45438	4.91446e-08	0/-	TBC1D9B	rs860706	A	G	G2_G0	3.79473e-06
ENSG00000109118	ENST00000491163	-0.982957	2.09275e-06	-0.0731263	0.500875	5.45474	4.90439e-08	-/0	C7orf50	rs10257761	C	T	G2_G0	3.79473e-06
ENSG00000108688	ENST00000269932	0.057031	0.553988	0.750163	2.83531e-11	5.45477	4.90364e-08	0/+	ARMC6	rs9304959	T	C	G2_G1	3.79473e-06
ENSG00000136869	ENST00000504445	0.996881	1.04171e-06	-0.134657	0.177221	-5.45515	4.89313e-08	+/0	ATP10D	rs6823365	G	A	G2_G0	3.79473e-06
ENSG00000197958	ENST00000428956	-0.382043	0.000557366	0.844282	3.90312e-05	5.4534	4.94152e-08	-/+	C4A	rs389883	G	T	G2_G0	3.79473e-06
ENSG00000127951	ENST00000505458	-0.674179	1.15888e-10	0.0835125	0.455708	5.45319	4.94729e-08	-/0	NFKB1	rs230519	T	C	G2_G1	3.79559e-06
ENSG00000136010	ENST00000573657	0.514194	1.17962e-05	-0.333556	0.00169867	-5.45237	4.9702e-08	+/-	ELP5	rs2521989	T	C	G2_G1	3.809e-06
ENSG00000272941	ENST00000505458	0.692026	2.33444e-11	-0.0500533	0.655183	-5.45232	4.97175e-08	+/0	NFKB1	rs230519	T	C	G2_G1	3.809e-06
ENSG00000229894	ENST00000597296	-0.399568	0.00445093	0.701121	7.83991e-06	5.4516	4.99185e-08	-/+	ZNF749	rs7255035	A	G	G2_G0	3.81903e-06
ENSG00000145029	ENST00000449934	0.860249	3.88437e-05	-0.36366	0.000339563	-5.45168	4.98974e-08	+/-	MICA	rs1131896	G	A	G2_G0	3.81903e-06
ENSG00000169045	ENST00000503513	-0.770412	4.15005e-06	0.287669	0.0157457	5.45112	5.00534e-08	-/+	DAB2	rs10512696	C	T	G2_G0	3.82324e-06
ENSG00000185561	ENST00000542570	-0.987291	3.47341e-05	0.288449	0.0281029	5.45123	5.00228e-08	-/+	TOP3A	rs9901707	C	G	G2_G1	3.82324e-06
ENSG00000279348	ENST00000587567	-0.969756	1.53784e-05	0.207074	0.0464169	5.45091	5.01138e-08	-/+	ZNF566	rs11672024	A	G	G2_G0	3.82324e-06
ENSG00000163517	ENST00000490882	-0.961773	2.31287e-06	0.0682973	0.571442	5.45099	5.00893e-08	-/0	FLNB	rs7638462	G	A	G2_G1	3.82324e-06
ENSG00000104312	ENST00000505458	0.554387	5.27376e-07	-0.270072	0.0141339	-5.45054	5.02181e-08	+/-	NFKB1	rs230519	T	C	G2_G1	3.82851e-06
ENSG00000171863	ENST00000317931	0.907333	1.22787e-06	-0.132922	0.262259	-5.44998	5.03742e-08	+/0	L3MBTL4	rs9947555	T	C	G2_G1	3.83505e-06
ENSG00000223865	ENST00000504445	0.9926	9.01081e-06	-0.131992	0.186029	-5.44983	5.04179e-08	+/0	ATP10D	rs6823365	G	A	G2_G0	3.8357e-06
ENSG00000159842	ENST00000448659	-0.69888	0.000296357	0.531403	2.50843e-05	5.44966	5.04666e-08	-/+	AC093724.2	rs6429951	T	C	G2_G0	3.83673e-06
ENSG00000171566	ENST00000513012	-0.988321	2.81354e-05	0.226728	0.0504541	5.44939	5.05419e-08	-/0	HINT1	rs6595992	T	C	G2_G1	3.8374e-06
ENSG00000065548	ENST00000513345	-0.995537	2.98267e-05	0.133661	0.143856	5.44938	5.05459e-08	-/0	HINT1	rs7735755	T	C	G2_G0	3.8374e-06
ENSG00000107771	ENST00000505458	0.693534	2.02807e-11	-0.0466019	0.677596	-5.44894	5.06721e-08	+/0	NFKB1	rs230519	T	C	G2_G1	3.84163e-06
ENSG00000147443	ENST00000504445	0.991971	1.10478e-05	-0.131574	0.187438	-5.449	5.06546e-08	+/0	ATP10D	rs6823365	G	A	G2_G0	3.84163e-06
ENSG00000224032	ENST00000556751	0.926371	3.10694e-11	0.225551	0.111518	-5.44805	5.09259e-08	+/0	BEGAIN	rs4077299	A	G	G2_G0	3.85552e-06
ENSG00000160218	ENST00000597296	-0.26648	0.0641937	0.769255	2.68285e-07	5.44711	5.11956e-08	0/+	ZNF749	rs7255035	A	G	G2_G0	3.87325e-06
ENSG00000132514	ENST00000505458	-0.70483	6.87628e-12	0.0241549	0.829451	5.44668	5.132e-08	-/0	NFKB1	rs230519	T	C	G2_G1	3.87459e-06
ENSG00000113249	ENST00000587567	0.968527	1.76592e-05	-0.224703	0.0303551	-5.44676	5.12966e-08	+/-	ZNF566	rs11672024	A	G	G2_G0	3.87459e-06
ENSG00000141447	ENST00000513179	0.994257	4.71407e-07	0.0377602	0.824406	-5.44685	5.12701e-08	+/0	RP11-539L10.3	rs2301787	G	A	G2_G1	3.87459e-06
ENSG00000274756	ENST00000597296	-0.315047	0.0274624	0.746583	9.26498e-07	5.44608	5.14918e-08	-/+	ZNF749	rs7255035	A	G	G2_G0	3.87475e-06
ENSG00000173064	ENST00000597296	-0.323119	0.0235392	0.74255	1.13962e-06	5.44581	5.15693e-08	-/+	ZNF749	rs7255035	A	G	G2_G0	3.87475e-06
ENSG00000149798	ENST00000608049	-0.901184	6.273e-05	0.459499	0.000610852	5.44639	5.14031e-08	-/+	ROCK1P1	rs72856234	G	A	G2_G1	3.87475e-06
ENSG00000132623	ENST00000296674	-0.919637	4.68367e-07	0.0417279	0.70799	5.44556	5.16421e-08	-/0	RPS23	rs3738	A	C	G2_G1	3.87475e-06
ENSG00000010017	ENST00000164305	0.789653	0.000462496	-0.543279	4.52285e-08	-5.44558	5.16373e-08	+/-	PIGB	rs28799296	T	C	G2_G1	3.87475e-06
ENSG00000012822	ENST00000322834	0.972765	4.94799e-05	-0.350085	0.000887379	-5.44581	5.15697e-08	+/-	ZNF584	rs36090113	G	C	G2_G0	3.87475e-06
ENSG00000168062	ENST00000587567	0.973307	9.96792e-06	-0.143663	0.169493	-5.44591	5.15424e-08	+/0	ZNF566	rs11672024	A	G	G2_G0	3.87475e-06
ENSG00000095970	ENST00000448659	0.693155	0.000348311	-0.538581	1.85358e-05	-5.44574	5.15916e-08	+/-	AC093724.2	rs6429951	T	C	G2_G0	3.87475e-06
ENSG00000273247	ENST00000421694	0.724107	0	-0.0876818	0.571419	-5.44522	5.17407e-08	+/0	TREML5P	rs13216536	A	G	G2_G1	3.87948e-06
ENSG00000130766	ENST00000505458	0.697664	1.37355e-11	-0.0379166	0.735213	-5.44471	5.18895e-08	+/0	NFKB1	rs230519	T	C	G2_G1	3.88796e-06
ENSG00000173011	ENST00000608313	0.769213	0.00019035	-0.511299	3.4981e-05	-5.44452	5.19439e-08	+/-	CTD-2303H24.2	rs56076360	C	G	G2_G0	3.88937e-06
ENSG00000152147	ENST00000448659	0.767367	3.07654e-05	-0.415147	0.00146506	-5.44405	5.20818e-08	+/-	AC093724.2	rs6429951	T	C	G2_G0	3.89702e-06
ENSG00000177479	ENST00000597296	-0.271496	0.0591574	0.766677	3.11018e-07	5.44341	5.2271e-08	0/+	ZNF749	rs7255035	A	G	G2_G0	3.90849e-06
ENSG00000233230	ENST00000483996	-0.999098	3.25326e-05	0.0574683	0.646713	5.44265	5.24927e-08	-/0	SUN1	rs73032414	C	T	G2_G1	3.9197e-06
ENSG00000166133	ENST00000504445	0.996937	9.95308e-07	-0.128274	0.198845	-5.44241	5.25632e-08	+/0	ATP10D	rs6823365	G	A	G2_G0	3.92227e-06
ENSG00000079432	ENST00000597296	-0.271994	0.0586743	0.766332	3.1719e-07	5.44215	5.26415e-08	0/+	ZNF749	rs7255035	A	G	G2_G0	3.92275e-06
ENSG00000181472	ENST00000513345	-0.995672	2.80552e-05	0.174291	0.231021	5.44224	5.26153e-08	-/0	HINT1	rs7735755	T	C	G2_G1	3.92275e-06
ENSG00000124193	ENST00000457853	-0.622868	6.32721e-06	0.315923	0.00483757	5.44104	5.297e-08	-/+	LINC01270	rs6012900	A	G	G2_G1	3.93455e-06
ENSG00000189129	ENST00000552002	-0.634557	2.04281e-14	0.186219	0.190744	5.44107	5.29629e-08	-/0	CHURC1	rs11158568	G	A	G2_G1	3.93455e-06
ENSG00000138448	ENST00000414002	-0.0103997	0.942858	-0.853499	1.41721e-10	-5.43921	5.35171e-08	0/-	SNHG5	rs1059307	G	T	G2_G0	3.94851e-06
ENSG00000172239	ENST00000302475	-0.690563	3.14539e-06	0.265731	0.0139708	5.4392	5.35194e-08	-/+	MCC	rs13445	A	G	G2_G1	3.94851e-06
ENSG00000253837	ENST00000486685	0.327415	0.00728533	-0.784184	9.50778e-06	-5.43945	5.34462e-08	+/-	TSPAN33	rs12667978	C	T	G2_G0	3.94851e-06
ENSG00000121743	ENST00000396386	-0.897277	7.56379e-05	0.486876	0.000519662	5.43963	5.33923e-08	-/+	CBX3	rs2107348	A	G	G2_G1	3.94851e-06
ENSG00000204618	ENST00000396505	0.352923	0.000420562	-0.98397	6.19466e-05	-5.44022	5.32155e-08	+/-	DKK3	rs7478978	T	A	G2_G0	3.94851e-06
ENSG00000137133	ENST00000587567	-0.968125	1.84535e-05	0.22778	0.0281007	5.43917	5.35305e-08	-/+	ZNF566	rs11672024	A	G	G2_G0	3.94851e-06
ENSG00000185728	ENST00000491807	-0.857149	3.28804e-12	-0.175341	0.127187	5.43952	5.34247e-08	-/0	DPP7	rs112761828	C	G	G2_G1	3.94851e-06
ENSG00000113282	ENST00000584538	-0.780316	1.797e-09	0.0134965	0.900103	5.44005	5.32651e-08	-/0	USP22	rs7224752	G	C	G2_G1	3.94851e-06
ENSG00000143314	ENST00000525053	-0.836251	1.03605e-07	0.108154	0.376384	5.43972	5.33649e-08	-/0	FGD4	rs7308163	A	G	G2_G0	3.94851e-06
ENSG00000085978	ENST00000318217	-0.999927	7.33214e-05	0.340593	0.000140994	5.43846	5.37442e-08	-/+	MYO1D	rs62070183	T	C	G2_G0	3.95371e-06
ENSG00000108406	ENST00000504202	-0.985386	4.91996e-05	0.319105	0.00327813	5.43859	5.37044e-08	-/+	HINT1	rs6595992	T	C	G2_G0	3.95371e-06
ENSG00000270069	ENST00000499418	0.957115	1.40497e-05	-0.215384	0.0322724	-5.43845	5.37461e-08	+/-	RNF139-AS1	rs12542260	A	C	G2_G0	3.95371e-06
ENSG00000122257	ENST00000504445	-0.989198	2.3156e-05	0.163938	0.099672	5.43788	5.39186e-08	-/0	ATP10D	rs6823365	G	A	G2_G0	3.96372e-06
ENSG00000162191	ENST00000504445	-0.993493	6.53776e-06	-0.0890706	0.37333	5.43736	5.40768e-08	-/0	ATP10D	rs6823365	G	A	G2_G0	3.97e-06
ENSG00000122122	ENST00000504445	0.99493	3.50537e-06	-0.1256	0.208444	-5.43709	5.41588e-08	+/0	ATP10D	rs6823365	G	A	G2_G0	3.97334e-06
ENSG00000105402	ENST00000587567	0.972349	1.12668e-05	-0.157209	0.132339	-5.43638	5.43727e-08	+/0	ZNF566	rs11672024	A	G	G2_G0	3.981e-06
ENSG00000011275	ENST00000467840	-0.999984	1.5613e-05	-0.396633	1.49489e-05	5.43575	5.45666e-08	-/-	ADK	rs16931332	G	A	G2_G0	3.98683e-06
ENSG00000184897	ENST00000552002	0.553137	1.20359e-10	-0.303727	0.0302544	-5.43575	5.45664e-08	+/-	CHURC1	rs11158568	G	A	G2_G1	3.98683e-06
ENSG00000138646	ENST00000587567	0.973757	9.39666e-06	-0.130934	0.210934	-5.43555	5.46269e-08	+/0	ZNF566	rs11672024	A	G	G2_G0	3.98683e-06
ENSG00000010818	ENST00000463993	0.982986	7.18659e-05	-0.373003	9.63387e-05	-5.43553	5.46352e-08	+/-	TMIGD3	rs61002431	T	G	G2_G0	3.98683e-06
ENSG00000143537	ENST00000479415	0.996483	1.85324e-05	-0.491499	1.1707e-07	-5.4359	5.45206e-08	+/-	GOLIM4	rs57266516	T	C	G2_G0	3.98683e-06
ENSG00000119004	ENST00000310864	-0.700298	0.00251974	0.653514	1.14841e-09	5.43535	5.46876e-08	-/+	IQCB1	rs3732408	G	A	G2_G0	3.98799e-06
ENSG00000271303	ENST00000576570	0.989028	2.40767e-05	-0.222295	0.113213	-5.43473	5.4879e-08	+/0	MIS12	rs1805467	T	C	G2_G1	3.99927e-06
ENSG00000166295	ENST00000402367	0.813954	4.24154e-07	-0.222511	0.105835	-5.4343	5.50121e-08	+/0	RPS9	rs17305311	T	C	G2_G0	4.00629e-06
ENSG00000179335	ENST00000355371	-0.994629	4.32017e-05	0.226557	0.0289796	5.43388	5.51413e-08	-/+	SHTN1	rs10218905	A	G	G2_G0	4.01035e-06
ENSG00000272333	ENST00000597296	-0.292738	0.0412289	0.755983	5.63219e-07	5.43344	5.52773e-08	-/+	ZNF749	rs7255035	A	G	G2_G0	4.01247e-06
ENSG00000164062	ENST00000448963	-0.999031	3.6194e-05	0.082701	0.496102	5.43343	5.5281e-08	-/0	LINC00865	rs7895530	C	T	G2_G1	4.01247e-06
ENSG00000156990	ENST00000502576	-0.934218	8.68107e-06	0.246542	0.0514312	5.43356	5.52399e-08	-/0	HSD17B11	rs6840102	C	T	G2_G1	4.01247e-06
ENSG00000135924	ENST00000505458	0.689258	3.01537e-11	-0.0521558	0.641676	-5.43307	5.53919e-08	+/0	NFKB1	rs230519	T	C	G2_G1	4.01785e-06
ENSG00000114054	ENST00000503513	0.734639	1.92529e-05	-0.357436	0.0023838	-5.43172	5.58145e-08	+/-	DAB2	rs10512696	C	T	G2_G0	4.04229e-06
ENSG00000157600	ENST00000504862	-0.999988	1.18848e-05	-0.508486	7.6577e-09	5.4316	5.58508e-08	-/-	POC5	rs77544433	C	A	G2_G0	4.04229e-06
ENSG00000147854	ENST00000506271	-0.53539	0.0896469	0.895439	0	5.43152	5.58772e-08	0/+	UBE2Z	rs11656939	G	C	G2_G1	4.04229e-06
ENSG00000031698	ENST00000462751	-0.851599	0.000439417	0.57081	2.15338e-08	5.43099	5.60437e-08	-/+	SP100	rs17333468	G	A	G2_G0	4.04232e-06
ENSG00000186866	ENST00000505458	0.7212	1.30673e-12	0.011716	0.916798	-5.43114	5.59944e-08	+/0	NFKB1	rs230519	T	C	G2_G1	4.04232e-06
ENSG00000142227	ENST00000589165	-0.969136	1.65006e-05	0.244202	0.0557754	5.43081	5.61e-08	-/0	ERCC1	rs3212924	A	G	G2_G1	4.04232e-06
ENSG00000236383	ENST00000608313	-0.704526	0.00109702	0.6061	3.63645e-07	5.43104	5.60272e-08	-/+	CTD-2303H24.2	rs56076360	C	G	G2_G0	4.04232e-06
ENSG00000090861	ENST00000274605	-0.343598	0.0109652	0.583985	3.28196e-07	5.43084	5.60907e-08	-/+	N4BP3	rs6601221	C	T	G2_G1	4.04232e-06
ENSG00000182551	ENST00000219240	-0.240611	0.0958403	0.726327	2.39664e-08	5.43042	5.62223e-08	0/+	DHODH	rs3213422	A	C	G2_G0	4.04845e-06
ENSG00000012124	ENST00000505458	0.668935	1.81754e-10	-0.0891447	0.425779	-5.42975	5.64337e-08	+/0	NFKB1	rs230519	T	C	G2_G1	4.05263e-06
ENSG00000184575	ENST00000505458	0.685401	4.28759e-11	-0.0588688	0.599339	-5.42959	5.64846e-08	+/0	NFKB1	rs230519	T	C	G2_G1	4.05263e-06
ENSG00000163512	ENST00000457853	0.874911	8.21565e-15	0.290469	0.00988537	-5.42961	5.64784e-08	+/+	LINC01270	rs6012900	A	G	G2_G1	4.05263e-06
ENSG00000153975	ENST00000510027	-0.651521	3.04824e-08	0.194845	0.0961977	5.42958	5.64882e-08	-/0	SPINK1	rs4705205	C	T	G2_G1	4.05263e-06
ENSG00000110104	ENST00000525053	-0.841749	7.08631e-08	0.0873796	0.475266	5.42979	5.64207e-08	-/0	FGD4	rs7308163	A	G	G2_G0	4.05263e-06
ENSG00000153214	ENST00000471957	-0.992935	8.7694e-07	-0.315941	0.00192188	5.42953	5.65033e-08	-/-	ZMYND19	rs1776773	T	C	G2_G0	4.05263e-06
ENSG00000175193	ENST00000219240	-0.305983	0.0325033	0.69107	2.07227e-07	5.42938	5.65509e-08	-/+	DHODH	rs3213422	A	C	G2_G0	4.05337e-06
ENSG00000164051	ENST00000380167	-0.782597	0	0.606792	0.0213962	5.42887	5.67123e-08	-/+	ATP6AP1L	rs226194	G	T	G2_G0	4.05694e-06
ENSG00000104299	ENST00000262294	-0.695755	6.9549e-06	0.418055	0.00474545	5.42901	5.66688e-08	-/+	TRIM37	rs4598970	T	A	G2_G0	4.05694e-06
ENSG00000120690	ENST00000513345	-0.995412	3.15276e-05	0.194891	0.17962	5.42893	5.66941e-08	-/0	HINT1	rs7735755	T	C	G2_G1	4.05694e-06
ENSG00000175782	ENST00000340857	0.646984	2.19056e-07	-0.474472	0.00700067	-5.42807	5.69673e-08	+/-	H1F0	rs5756822	C	T	G2_G0	4.06672e-06
ENSG00000137817	ENST00000448659	-0.63966	0.00134763	0.600423	9.99985e-07	5.42797	5.69979e-08	-/+	AC093724.2	rs6429951	T	C	G2_G0	4.06672e-06
ENSG00000110077	ENST00000505458	-0.718715	1.69398e-12	-0.00720174	0.9488	5.42725	5.72294e-08	-/0	NFKB1	rs230519	T	C	G2_G1	4.08054e-06
ENSG00000162971	ENST00000262294	0.687222	9.98385e-06	-0.431017	0.00349066	-5.42676	5.73874e-08	+/-	TRIM37	rs4598970	T	A	G2_G0	4.08913e-06
ENSG00000120656	ENST00000258930	-0.999099	3.24577e-05	0.0636465	0.657253	5.42633	5.75237e-08	-/0	CIB2	rs3784330	T	C	G2_G1	4.09617e-06
ENSG00000158552	ENST00000505458	0.642115	1.58696e-09	-0.134945	0.226757	-5.42578	5.77031e-08	+/0	NFKB1	rs230519	T	C	G2_G1	4.10358e-06
ENSG00000108100	ENST00000219240	-0.434526	0.00181008	0.6043	1.4008e-05	5.42588	5.76708e-08	-/+	DHODH	rs3213422	A	C	G2_G0	4.10358e-06
ENSG00000064393	ENST00000552002	-0.172993	0.0633048	0.641053	4.0271e-07	5.4253	5.78557e-08	0/+	CHURC1	rs11158568	G	A	G2_G1	4.11175e-06
ENSG00000169223	ENST00000564152	-0.923985	1.18349e-10	-0.259723	0.0264865	5.42511	5.79194e-08	-/-	CTA-29F11.1	rs5769138	G	C	G2_G0	4.1136e-06
ENSG00000278888	ENST00000503513	-0.797053	1.09651e-06	0.216962	0.0712142	5.42456	5.80983e-08	-/0	DAB2	rs10512696	C	T	G2_G0	4.11362e-06
ENSG00000152520	ENST00000503513	-0.780986	2.50099e-06	0.257139	0.0316409	5.42453	5.81084e-08	-/+	DAB2	rs10512696	C	T	G2_G0	4.11362e-06
ENSG00000110756	ENST00000435469	-0.99948	1.4227e-05	-0.249223	0.00998725	5.42462	5.80782e-08	-/-	LINC00674	rs8075604	C	T	G2_G0	4.11362e-06
ENSG00000145247	ENST00000504445	-0.988952	2.44937e-05	0.168348	0.0907665	5.42457	5.80932e-08	-/0	ATP10D	rs6823365	G	A	G2_G0	4.11362e-06
ENSG00000161981	ENST00000505458	-0.718963	1.6509e-12	-0.00829888	0.941013	5.42372	5.83723e-08	-/0	NFKB1	rs230519	T	C	G2_G1	4.11703e-06
ENSG00000187105	ENST00000505458	0.739839	1.70086e-13	0.0528842	0.637023	-5.42368	5.83835e-08	+/0	NFKB1	rs230519	T	C	G2_G1	4.11703e-06
ENSG00000137841	ENST00000482537	-0.278515	0.0501677	0.78432	7.85639e-07	5.42362	5.84042e-08	0/+	NMRK1	rs3752955	A	C	G2_G0	4.11703e-06
ENSG00000156928	ENST00000324166	0.134524	0.211447	-0.932603	3.37365e-06	-5.42415	5.82325e-08	0/-	THNSL2	rs10198979	A	T	G2_G0	4.11703e-06
ENSG00000168152	ENST00000513012	-0.987929	3.05493e-05	0.224499	0.0439169	5.42349	5.84458e-08	-/+	HINT1	rs6595992	T	C	G2_G0	4.11703e-06
ENSG00000175445	ENST00000504445	0.991806	1.16231e-05	-0.119011	0.233504	-5.42397	5.82894e-08	+/0	ATP10D	rs6823365	G	A	G2_G0	4.11703e-06
ENSG00000178105	ENST00000525053	-0.807715	6.08743e-07	0.190534	0.116838	5.42386	5.83239e-08	-/0	FGD4	rs7308163	A	G	G2_G0	4.11703e-06
ENSG00000115556	ENST00000393218	0.975776	3.48939e-05	-0.303609	0.0106171	-5.42316	5.85557e-08	+/-	LGMN	rs8006199	A	G	G2_G1	4.1212e-06
ENSG00000247982	ENST00000503513	-0.761563	6.21523e-06	0.301012	0.0113375	5.42296	5.86201e-08	-/+	DAB2	rs10512696	C	T	G2_G0	4.12238e-06
ENSG00000223508	ENST00000368446	0.911783	5.6137e-06	-0.180167	0.0645887	-5.42287	5.8648e-08	+/0	PKIB	rs9490528	C	T	G2_G0	4.12238e-06
ENSG00000185885	ENST00000587567	0.973248	1.0044e-05	-0.157534	0.189503	-5.42239	5.88078e-08	+/0	ZNF566	rs11672024	A	G	G2_G1	4.12828e-06
ENSG00000147535	ENST00000505458	0.716258	2.18381e-12	0.00300208	0.978645	-5.42202	5.89289e-08	+/0	NFKB1	rs230519	T	C	G2_G1	4.12881e-06
ENSG00000140718	ENST00000401030	-0.976192	6.69875e-06	0.0663625	0.494994	5.42204	5.89216e-08	-/0	2015-09-01	rs524515	T	C	G2_G0	4.12881e-06
ENSG00000160194	ENST00000504445	0.989099	2.36889e-05	-0.16064	0.106771	-5.42224	5.88553e-08	+/0	ATP10D	rs6823365	G	A	G2_G0	4.12881e-06
ENSG00000273448	ENST00000588186	0.768391	1.13054e-06	-0.290295	0.0368294	-5.4209	5.93005e-08	+/-	MPPE1	rs8097892	C	T	G2_G0	4.15218e-06
ENSG00000136536	ENST00000273668	-0.972398	2.45643e-06	-0.00488351	0.963564	5.42072	5.93606e-08	-/0	EAF2	rs7640872	C	A	G2_G0	4.15372e-06
ENSG00000140526	ENST00000314933	-0.993458	6.40538e-05	0.310363	0.00233169	5.42042	5.94581e-08	-/+	C1QB	rs12401504	A	G	G2_G0	4.15521e-06
ENSG00000123607	ENST00000461790	-0.468613	0.00682668	0.660713	5.82399e-07	5.42003	5.95903e-08	-/+	RCSD1	rs4656546	G	C	G2_G0	4.16178e-06
ENSG00000184005	ENST00000380554	0.579608	5.20778e-07	-0.54238	0.00236912	-5.41986	5.96456e-08	+/-	AKR1C3	rs2275928	G	A	G2_G0	4.16297e-06
ENSG00000167613	ENST00000402367	-0.829848	1.58518e-07	0.171531	0.214898	5.41821	6.01974e-08	-/0	RPS9	rs17305311	T	C	G2_G0	4.18708e-06
ENSG00000172243	ENST00000565402	0.881456	1.34333e-06	-0.150803	0.190483	-5.4182	6.02036e-08	+/0	PIGB	rs2414406	T	G	G2_G1	4.18708e-06
ENSG00000085449	ENST00000225696	0.849516	4.04097e-08	-0.0600209	0.62682	-5.41803	6.02599e-08	+/0	NUP88	rs72634032	G	A	G2_G1	4.18708e-06
ENSG00000186577	ENST00000552002	0.623444	7.74936e-14	-0.200129	0.159111	-5.41819	6.02042e-08	+/0	CHURC1	rs11158568	G	A	G2_G1	4.18708e-06
ENSG00000109670	ENST00000409080	-0.992574	9.09056e-06	-0.0385307	0.683999	5.41835	6.01513e-08	-/0	ITGA6	rs6718033	C	T	G2_G0	4.18708e-06
ENSG00000105483	ENST00000249776	-0.999952	4.78355e-05	0.124859	0.215813	5.41809	6.02392e-08	-/0	KNSTRN	rs2118958	C	T	G2_G0	4.18708e-06
ENSG00000114491	ENST00000448659	0.678589	0.00051715	-0.552703	1.00128e-05	-5.41807	6.02471e-08	+/-	AC093724.2	rs6429951	T	C	G2_G0	4.18708e-06
ENSG00000124783	ENST00000597296	0.252056	0.080607	-0.772694	2.19626e-07	-5.41764	6.03902e-08	0/-	ZNF749	rs7255035	A	G	G2_G0	4.19347e-06
ENSG00000169918	ENST00000528555	0.989885	1.96582e-05	-0.155339	0.224111	-5.41733	6.04949e-08	+/0	SNX19	rs77272503	G	C	G2_G1	4.19539e-06
ENSG00000059145	ENST00000322834	0.975659	3.5399e-05	-0.287229	0.00698752	-5.41739	6.04762e-08	+/-	ZNF584	rs36090113	G	C	G2_G0	4.19539e-06
ENSG00000095970	ENST00000504445	0.991896	1.1305e-05	-0.115407	0.24807	-5.4168	6.06736e-08	+/0	ATP10D	rs6823365	G	A	G2_G0	4.20511e-06
ENSG00000246859	ENST00000371980	-0.800605	0.00011307	0.452163	6.68184e-05	5.41653	6.07679e-08	-/+	LURAP1	rs953823	A	G	G2_G1	4.20765e-06
ENSG00000120727	ENST00000513345	-0.995352	3.23594e-05	0.134837	0.140334	5.41647	6.07875e-08	-/0	HINT1	rs7735755	T	C	G2_G0	4.20765e-06
ENSG00000009830	ENST00000532963	0.985075	5.18513e-05	-0.303644	0.00132863	-5.41618	6.08843e-08	+/-	NEU3	rs59860682	G	A	G2_G0	4.21168e-06
ENSG00000095209	ENST00000505458	0.611244	1.4994e-08	-0.182885	0.100058	-5.41571	6.10473e-08	+/0	NFKB1	rs230519	T	C	G2_G1	4.2176e-06
ENSG00000144591	ENST00000265471	0.314916	0.00944283	-0.757637	7.39474e-06	-5.41578	6.10238e-08	+/-	B3GAT3	rs1893458	C	G	G2_G0	4.2176e-06
ENSG00000117560	ENST00000582867	0.985606	7.37463e-06	-0.0166874	0.865828	-5.41464	6.14129e-08	+/0	SLC16A6	rs9890724	T	G	G2_G0	4.23488e-06
ENSG00000119977	ENST00000448659	0.719797	0.000159009	-0.493315	0.000111972	-5.41395	6.16505e-08	+/-	AC093724.2	rs6429951	T	C	G2_G0	4.2485e-06
ENSG00000104154	ENST00000503513	-0.672372	0.000168207	0.456819	7.03427e-05	5.4138	6.17019e-08	-/+	DAB2	rs10512696	C	T	G2_G0	4.24936e-06
ENSG00000157191	ENST00000520838	-0.171601	0.100031	0.980636	1.78906e-05	5.41318	6.19159e-08	0/+	AC034243.1	rs884470	A	G	G2_G0	4.25747e-06
ENSG00000171443	ENST00000317931	0.886556	4.7801e-06	-0.245298	0.052657	-5.41312	6.19368e-08	+/0	L3MBTL4	rs9947555	T	C	G2_G0	4.25747e-06
ENSG00000137100	ENST00000509305	-0.983983	6.18306e-05	0.342179	0.000787454	5.41331	6.18709e-08	-/+	C1QB	rs12401504	A	G	G2_G0	4.25747e-06
ENSG00000115318	ENST00000458117	-0.935708	2.61873e-06	0.120673	0.295834	5.41278	6.20554e-08	-/0	APOPT1	rs10431750	T	C	G2_G0	4.26294e-06
ENSG00000163344	ENST00000262294	-0.792108	3.9818e-08	0.219714	0.151846	5.41262	6.21093e-08	-/0	TRIM37	rs4598970	T	A	G2_G0	4.26395e-06
ENSG00000275385	ENST00000479756	0.7707	1.05025e-05	-0.29283	0.00653464	-5.41241	6.21835e-08	+/-	RARRES1	rs62286610	G	T	G2_G1	4.26636e-06
ENSG00000268095	ENST00000564580	-0.996095	2.28402e-05	0.108437	0.463169	5.41226	6.22336e-08	-/0	RRN3P2	rs1641911	T	C	G2_G1	4.26711e-06
ENSG00000230555	ENST00000221403	-0.995435	3.12054e-05	0.165076	0.211506	5.4112	6.26046e-08	-/0	DHDH	rs72626224	A	G	G2_G1	4.27018e-06
ENSG00000213213	ENST00000570904	0.994073	5.1776e-06	-0.153016	0.247266	-5.41181	6.23899e-08	+/0	LITAF	rs72781038	A	G	G2_G1	4.27018e-06
ENSG00000137673	ENST00000585554	-0.99917	2.87085e-05	0.0136467	0.925061	5.41135	6.25506e-08	-/0	U2AF1L4	rs28373672	A	G	G2_G1	4.27018e-06
ENSG00000162434	ENST00000564152	0.833775	4.18394e-07	-0.145014	0.220916	-5.41158	6.24702e-08	+/0	CTA-29F11.1	rs5769138	G	C	G2_G0	4.27018e-06
ENSG00000108515	ENST00000571082	-0.994776	0.000452937	0.711754	0	5.41112	6.26308e-08	-/+	ARL16	rs1132803	A	G	G2_G0	4.27018e-06
ENSG00000116459	ENST00000513345	-0.995639	2.84883e-05	0.100342	0.273486	5.41128	6.25758e-08	-/0	HINT1	rs7735755	T	C	G2_G0	4.27018e-06
ENSG00000117528	ENST00000448659	0.684699	0.000439312	-0.543583	1.49505e-05	-5.41199	6.23274e-08	+/-	AC093724.2	rs6429951	T	C	G2_G0	4.27018e-06
ENSG00000115841	ENST00000542821	0.80203	0.00018596	-0.478715	9.27707e-06	-5.41094	6.26958e-08	+/-	RP11-989F5.3	rs12816800	G	A	G2_G0	4.27193e-06
ENSG00000139278	ENST00000504445	0.99873	1.10309e-07	-0.112205	0.261524	-5.41044	6.28688e-08	+/0	ATP10D	rs6823365	G	A	G2_G0	4.27571e-06
ENSG00000105976	ENST00000504445	-0.990106	1.86037e-05	0.10695	0.284664	5.41049	6.28511e-08	-/0	ATP10D	rs6823365	G	A	G2_G0	4.27571e-06
ENSG00000073111	ENST00000502576	-0.932878	9.5798e-06	0.248525	0.0495261	5.4103	6.29189e-08	-/+	HSD17B11	rs6840102	C	T	G2_G1	4.27645e-06
ENSG00000136861	ENST00000505458	0.660466	3.68894e-10	-0.100945	0.366862	-5.41001	6.30197e-08	+/0	NFKB1	rs230519	T	C	G2_G1	4.27796e-06
ENSG00000140153	ENST00000534609	-0.993123	7.50481e-06	0.0208039	0.901336	5.41011	6.29857e-08	-/0	CLEC7A	rs17205644	C	A	G2_G1	4.27796e-06
ENSG00000125772	ENST00000448659	-0.596803	0.00336673	0.640043	1.08852e-07	5.4093	6.3273e-08	-/+	AC093724.2	rs6429951	T	C	G2_G0	4.28981e-06
ENSG00000093167	ENST00000587567	0.967905	1.88982e-05	-0.218868	0.0350508	-5.40865	6.35031e-08	+/-	ZNF566	rs11672024	A	G	G2_G0	4.2974e-06
ENSG00000014824	ENST00000620963	-0.944826	1.17465e-10	-0.334163	0.00439818	5.40882	6.34428e-08	-/-	RP11-426C22.7	rs153209	T	C	G2_G0	4.2974e-06
ENSG00000104472	ENST00000471505	-0.988834	3.4514e-06	-0.103477	0.33177	5.40866	6.34965e-08	-/0	ITIH4	rs7620706	A	T	G2_G0	4.2974e-06
ENSG00000156709	ENST00000504862	-0.99999	9.95252e-06	-0.586818	6.82876e-12	5.40831	6.3623e-08	-/-	POC5	rs77544433	C	A	G2_G0	4.30129e-06
ENSG00000143819	ENST00000381140	0.176943	0.0563303	-0.998725	5.46188e-05	-5.40826	6.36396e-08	0/-	GTF3A	rs1759861	A	C	G2_G0	4.30129e-06
ENSG00000173209	ENST00000503513	-0.777976	2.89685e-06	0.260493	0.0294098	5.40766	6.38545e-08	-/+	DAB2	rs10512696	C	T	G2_G0	4.31171e-06
ENSG00000279744	ENST00000503513	-0.756378	7.81307e-06	0.308658	0.00932973	5.40723	6.40055e-08	-/+	DAB2	rs10512696	C	T	G2_G0	4.31181e-06
ENSG00000126432	ENST00000503513	0.740499	1.52287e-05	-0.340881	0.00388079	-5.40688	6.41309e-08	+/-	DAB2	rs10512696	C	T	G2_G0	4.31181e-06
ENSG00000137474	ENST00000421694	-0.573956	1.02799e-10	0.330732	0.0283227	5.40683	6.41512e-08	-/+	TREML5P	rs13216536	A	G	G2_G1	4.31181e-06
ENSG00000214846	ENST00000371980	-0.851496	1.45108e-05	0.312553	0.00751749	5.40707	6.40634e-08	-/+	LURAP1	rs953823	A	G	G2_G1	4.31181e-06
ENSG00000153214	ENST00000409909	-0.979742	2.04709e-05	0.182932	0.0605267	5.40702	6.40823e-08	-/0	LSM5	rs10272475	T	C	G2_G0	4.31181e-06
ENSG00000180921	ENST00000506271	0.897974	0.000174555	-0.519407	1.51989e-05	-5.40709	6.40552e-08	+/-	UBE2Z	rs11656939	G	C	G2_G1	4.31181e-06
ENSG00000173726	ENST00000504445	-0.991618	1.23e-05	0.0222008	0.824718	5.40685	6.41444e-08	-/0	ATP10D	rs6823365	G	A	G2_G0	4.31181e-06
ENSG00000007545	ENST00000503513	-0.732056	2.13082e-05	0.35701	0.0024147	5.40657	6.42426e-08	-/+	DAB2	rs10512696	C	T	G2_G0	4.31307e-06
ENSG00000158552	ENST00000504445	-0.99057	1.65e-05	0.0810057	0.418305	5.40655	6.4249e-08	-/0	ATP10D	rs6823365	G	A	G2_G0	4.31307e-06
ENSG00000007545	ENST00000355371	-0.99414	5.14172e-05	0.252325	0.0146854	5.40602	6.44391e-08	-/+	SHTN1	rs10218905	A	G	G2_G0	4.3152e-06
ENSG00000004478	ENST00000483216	-0.00275631	0.978623	-0.979256	4.14799e-06	-5.40606	6.44246e-08	0/-	USP40	rs7572310	A	G	G2_G0	4.3152e-06
ENSG00000174173	ENST00000513345	-0.995694	2.77671e-05	0.0910701	0.320496	5.40627	6.43499e-08	-/0	HINT1	rs7735755	T	C	G2_G0	4.3152e-06
ENSG00000136261	ENST00000448659	0.714184	0.000188914	-0.500448	8.57508e-05	-5.40616	6.43902e-08	+/-	AC093724.2	rs6429951	T	C	G2_G0	4.3152e-06
ENSG00000198625	ENST00000588186	0.813451	8.12948e-08	-0.172673	0.220909	-5.40561	6.45869e-08	+/0	MPPE1	rs8097892	C	T	G2_G0	4.32244e-06
ENSG00000251474	ENST00000588186	0.844292	8.60552e-09	-0.0753937	0.595272	-5.40522	6.4729e-08	+/0	MPPE1	rs8097892	C	T	G2_G0	4.32875e-06
ENSG00000115204	ENST00000513012	0.987524	3.31724e-05	-0.236651	0.0409365	-5.40513	6.47605e-08	+/-	HINT1	rs6595992	T	C	G2_G1	4.32875e-06
ENSG00000108506	ENST00000542821	0.706108	0.00223536	-0.63794	1.66878e-09	-5.40456	6.49669e-08	+/-	RP11-989F5.3	rs12816800	G	A	G2_G1	4.33439e-06
ENSG00000023041	ENST00000505458	0.6845	4.65175e-11	-0.0563983	0.614775	-5.40433	6.50493e-08	+/0	NFKB1	rs230519	T	C	G2_G1	4.33439e-06
ENSG00000130779	ENST00000505458	0.732237	3.9857e-13	0.0395549	0.72422	-5.40413	6.51232e-08	+/0	NFKB1	rs230519	T	C	G2_G1	4.33439e-06
ENSG00000183077	ENST00000449934	0.787662	0.000489164	-0.533933	3.55879e-08	-5.40441	6.50219e-08	+/-	MICA	rs1131896	G	A	G2_G0	4.33439e-06
ENSG00000125304	ENST00000219240	-0.139189	0.340174	0.77014	9.85158e-10	5.40453	6.49803e-08	0/+	DHODH	rs3213422	A	C	G2_G0	4.33439e-06
ENSG00000134369	ENST00000537659	-0.619983	7.39339e-07	0.549058	0.00301718	5.40419	6.51013e-08	-/+	LINC00937	rs9738812	C	T	G2_G0	4.33439e-06
ENSG00000160796	ENST00000624604	-0.994824	0.000446718	0.705953	0	5.40454	6.49737e-08	-/+	RP11-57H12.5	rs12239725	A	G	G2_G0	4.33439e-06
ENSG00000137491	ENST00000587567	-0.969711	1.54583e-05	0.188792	0.0699317	5.40398	6.51791e-08	-/0	ZNF566	rs11672024	A	G	G2_G0	4.33546e-06
ENSG00000137642	ENST00000505458	-0.611254	1.49844e-08	0.180846	0.103965	5.40305	6.55181e-08	-/0	NFKB1	rs230519	T	C	G2_G1	4.34017e-06
ENSG00000143110	ENST00000505458	-0.694598	1.83549e-11	0.0369716	0.741578	5.40303	6.55251e-08	-/0	NFKB1	rs230519	T	C	G2_G1	4.34017e-06
ENSG00000137073	ENST00000574387	0.34873	0.0035629	-0.486071	2.09096e-06	-5.40306	6.55149e-08	+/-	RP11-473M20.9	rs2360169	A	G	G2_G1	4.34017e-06
ENSG00000135999	ENST00000513012	-0.978208	0.000133086	0.478843	1.38807e-05	5.40328	6.54322e-08	-/+	HINT1	rs6595992	T	C	G2_G1	4.34017e-06
ENSG00000109586	ENST00000513345	-0.995594	2.9072e-05	0.160289	0.271248	5.40308	6.55049e-08	-/0	HINT1	rs7735755	T	C	G2_G1	4.34017e-06
ENSG00000173950	ENST00000525053	-0.6124	0.000883038	0.533932	2.30549e-06	5.4035	6.53519e-08	-/+	FGD4	rs7308163	A	G	G2_G0	4.34017e-06
ENSG00000276289	ENST00000527226	0.625616	1.1691e-08	-0.19393	0.100178	-5.40257	6.56918e-08	+/0	TPT1	rs2234216	T	C	G2_G1	4.34196e-06
ENSG00000164054	ENST00000587567	0.974495	8.51014e-06	-0.102903	0.326323	-5.40241	6.57522e-08	+/0	ZNF566	rs11672024	A	G	G2_G0	4.34196e-06
ENSG00000261371	ENST00000513012	-0.992703	8.70246e-06	-0.0352685	0.7546	5.4024	6.57547e-08	-/0	HINT1	rs6595992	T	C	G2_G0	4.34196e-06
ENSG00000110077	ENST00000504445	0.991278	1.35826e-05	-0.108251	0.27881	-5.4026	6.56832e-08	+/0	ATP10D	rs6823365	G	A	G2_G0	4.34196e-06
ENSG00000167112	ENST00000504445	0.991331	1.33771e-05	-0.108314	0.278528	-5.40272	6.56373e-08	+/0	ATP10D	rs6823365	G	A	G2_G0	4.34196e-06
ENSG00000158195	ENST00000373475	0.839302	0.000640177	-0.588168	1.68483e-09	-5.4022	6.58303e-08	+/-	S100PBP	rs10914624	G	C	G2_G0	4.34432e-06
ENSG00000254415	ENST00000504445	0.994681	3.95171e-06	-0.107897	0.280395	-5.40189	6.59409e-08	+/0	ATP10D	rs6823365	G	A	G2_G0	4.34899e-06
ENSG00000119242	ENST00000434407	0.196553	0.0405166	-0.998665	5.85323e-05	-5.40087	6.63181e-08	+/-	HLA-F	rs1610603	T	C	G2_G0	4.37122e-06
ENSG00000178038	ENST00000368632	0.98324	1.16218e-05	-0.169673	0.270858	-5.40023	6.65554e-08	+/0	HDAC2	rs12196845	G	A	G2_G1	4.38421e-06
ENSG00000168209	ENST00000556751	0.879334	7.18633e-09	-0.017415	0.903458	-5.39974	6.67377e-08	+/0	BEGAIN	rs4077299	A	G	G2_G0	4.38494e-06
ENSG00000197063	ENST00000628593	0.993045	7.71893e-06	-0.106607	0.286218	-5.39934	6.68882e-08	+/0	SETD9	rs832403	G	T	G2_G0	4.38494e-06
ENSG00000054392	ENST00000508867	-0.998053	5.68329e-06	-0.297929	0.00135099	5.39935	6.68819e-08	-/-	POLK	rs10060260	C	T	G2_G0	4.38494e-06
ENSG00000236861	ENST00000310828	-0.800947	1.51322e-06	0.203171	0.0725232	5.39978	6.67242e-08	-/0	CD300A	rs8078290	C	G	G2_G1	4.38494e-06
ENSG00000137825	ENST00000504445	-0.992369	9.72981e-06	-0.0286356	0.775108	5.39959	6.67916e-08	-/0	ATP10D	rs6823365	G	A	G2_G0	4.38494e-06
ENSG00000155313	ENST00000504445	-0.990018	1.90176e-05	0.105833	0.289752	5.39959	6.67933e-08	-/0	ATP10D	rs6823365	G	A	G2_G0	4.38494e-06
ENSG00000099810	ENST00000448659	0.784616	1.53924e-05	-0.368394	0.00521222	-5.39964	6.67739e-08	+/-	AC093724.2	rs6429951	T	C	G2_G0	4.38494e-06
ENSG00000227039	ENST00000504202	0.988801	2.53401e-05	-0.182732	0.119159	-5.39906	6.69908e-08	+/0	HINT1	rs6595992	T	C	G2_G1	4.38902e-06
ENSG00000087116	ENST00000510619	0.173482	0.0875748	-0.999945	5.48769e-05	-5.39868	6.71313e-08	0/-	RP1-68D18.2	rs1467558	T	C	G2_G0	4.39559e-06
ENSG00000164941	ENST00000507859	-0.979442	2.1387e-05	0.186158	0.0560527	5.39813	6.73381e-08	-/0	ERAP1	rs62376387	T	G	G2_G0	4.40384e-06
ENSG00000169641	ENST00000552002	-0.425895	1.87592e-06	0.442366	0.00115295	5.39819	6.73159e-08	-/+	CHURC1	rs11158568	G	A	G2_G1	4.40384e-06
ENSG00000169504	ENST00000481042	0.291444	0.0184985	-0.898755	1.24619e-05	-5.3974	6.76137e-08	+/-	SLC2A9	rs6449144	T	G	G2_G0	4.40894e-06
ENSG00000174939	ENST00000258111	-0.979287	0.000117285	0.467931	0.000110145	5.39754	6.75626e-08	-/+	KCNMB4	rs7312892	G	A	G2_G1	4.40894e-06
ENSG00000189043	ENST00000504445	0.986493	4.043e-05	-0.251689	0.0107161	-5.39739	6.76184e-08	+/-	ATP10D	rs6823365	G	A	G2_G0	4.40894e-06
ENSG00000214894	ENST00000532963	-0.98548	4.84152e-05	0.330473	0.0146608	5.39715	6.77073e-08	-/+	NEU3	rs59860682	G	A	G2_G1	4.4121e-06
ENSG00000118640	ENST00000499452	-0.91055	2.5075e-08	-0.0694043	0.562382	5.39653	6.79416e-08	-/0	RP11-18H21.1	rs1991223	G	A	G2_G0	4.42245e-06
ENSG00000120738	ENST00000556751	-0.937004	5.44942e-12	-0.312668	0.0254911	5.39652	6.79472e-08	-/-	BEGAIN	rs4077299	A	G	G2_G0	4.42245e-06
ENSG00000259972	ENST00000588186	0.819214	5.51969e-08	-0.153574	0.277046	-5.39594	6.8164e-08	+/0	MPPE1	rs8097892	C	T	G2_G0	4.43391e-06
ENSG00000061987	ENST00000355371	-0.991098	0.000118526	0.431423	1.5783e-05	5.3957	6.8256e-08	-/+	SHTN1	rs10218905	A	G	G2_G0	4.43725e-06
ENSG00000160194	ENST00000366835	0.909904	0.000101531	-0.445942	4.28072e-05	-5.39505	6.85046e-08	+/-	TMEM63A	rs3820236	G	A	G2_G1	4.45076e-06
ENSG00000274213	ENST00000505458	0.682989	5.32889e-11	-0.0576314	0.607049	-5.39467	6.86508e-08	+/0	NFKB1	rs230519	T	C	G2_G1	4.4576e-06
ENSG00000198553	ENST00000537165	-0.998665	5.85486e-05	0.21886	0.0874465	5.39377	6.89958e-08	-/0	KCTD10	rs6663	G	A	G2_G1	4.47659e-06
ENSG00000093167	ENST00000448659	-0.6871	0.000411605	0.536828	1.99693e-05	5.39328	6.91829e-08	-/+	AC093724.2	rs6429951	T	C	G2_G0	4.48414e-06
ENSG00000150961	ENST00000505458	-0.63905	2.00584e-09	0.134745	0.227451	5.39313	6.92426e-08	-/0	NFKB1	rs230519	T	C	G2_G1	4.48534e-06
ENSG00000151093	ENST00000542821	0.765386	0.000549535	-0.552005	4.99887e-07	-5.39226	6.95782e-08	+/-	RP11-989F5.3	rs12816800	G	A	G2_G1	4.49295e-06
ENSG00000171466	ENST00000411694	0.334343	0.00243635	-0.487786	7.84528e-06	-5.39223	6.95876e-08	+/-	AP001055.6	rs11702506	G	A	G2_G1	4.49295e-06
ENSG00000198408	ENST00000504445	-0.986336	4.16095e-05	0.254759	0.00976578	5.39243	6.95104e-08	-/+	ATP10D	rs6823365	G	A	G2_G0	4.49295e-06
ENSG00000205744	ENST00000465329	-0.888399	2.18429e-05	0.310562	0.00451611	5.39261	6.94405e-08	-/+	ACVR2A	rs1424952	C	T	G2_G0	4.49295e-06
ENSG00000125945	ENST00000614145	-0.856673	2.34094e-08	0.0301872	0.808394	5.39218	6.96073e-08	-/0	MRPS21	rs2794685	C	T	G2_G0	4.49295e-06
ENSG00000177675	ENST00000421694	-0.57088	1.36028e-10	0.33235	0.0275123	5.39188	6.97257e-08	-/+	TREML5P	rs13216536	A	G	G2_G1	4.49792e-06
ENSG00000135617	ENST00000503513	0.730472	2.26634e-05	-0.356775	0.00243185	-5.39137	6.99232e-08	+/-	DAB2	rs10512696	C	T	G2_G0	4.50758e-06
ENSG00000085265	ENST00000505458	-0.69476	1.80773e-11	0.0347175	0.756829	5.39128	6.99581e-08	-/0	NFKB1	rs230519	T	C	G2_G1	4.50758e-06
ENSG00000214894	ENST00000280886	0.849617	1.08679e-10	0.0521139	0.70024	-5.39074	7.01685e-08	+/0	DIP2C	rs10904067	C	T	G2_G0	4.51488e-06
ENSG00000185608	ENST00000503513	0.669579	0.000183199	-0.456357	7.16931e-05	-5.39036	7.03159e-08	+/-	DAB2	rs10512696	C	T	G2_G0	4.51995e-06
ENSG00000254986	ENST00000504445	0.994086	5.15042e-06	-0.101771	0.308766	-5.38975	7.05564e-08	+/0	ATP10D	rs6823365	G	A	G2_G0	4.53274e-06
ENSG00000134287	ENST00000505458	-0.663621	2.84138e-10	0.0920131	0.410981	5.38947	7.06671e-08	-/0	NFKB1	rs230519	T	C	G2_G1	4.53718e-06
ENSG00000205268	ENST00000505458	0.66852	1.88265e-10	-0.0832146	0.457323	-5.3891	7.08129e-08	+/0	NFKB1	rs230519	T	C	G2_G1	4.54387e-06
ENSG00000176994	ENST00000587567	0.956752	5.30915e-05	-0.350535	0.000571693	-5.38875	7.09505e-08	+/-	ZNF566	rs11672024	A	G	G2_G0	4.55002e-06
ENSG00000178338	ENST00000503513	-0.771173	4.00503e-06	0.271945	0.0227627	5.38829	7.11312e-08	-/+	DAB2	rs10512696	C	T	G2_G0	4.55624e-06
ENSG00000139343	ENST00000505458	-0.69187	2.36853e-11	0.0397936	0.722623	5.38836	7.11027e-08	-/0	NFKB1	rs230519	T	C	G2_G1	4.55624e-06
ENSG00000235750	ENST00000513012	-0.976024	0.000168775	0.50945	3.04291e-06	5.3881	7.12051e-08	-/+	HINT1	rs6595992	T	C	G2_G1	4.5583e-06
ENSG00000185813	ENST00000471009	-0.684585	1.55125e-05	0.316836	0.00332059	5.38736	7.14999e-08	-/+	SAP18	rs4769153	G	T	G2_G1	4.56853e-06
ENSG00000134222	ENST00000449934	0.806208	0.000283347	-0.492647	5.2702e-07	-5.38741	7.14793e-08	+/-	MICA	rs1131896	G	A	G2_G0	4.56853e-06
ENSG00000130881	ENST00000356467	-0.999432	1.62611e-05	-0.232695	0.0158676	5.38728	7.15326e-08	-/-	FAM168A	rs10047442	A	T	G2_G0	4.56853e-06
ENSG00000102317	ENST00000468053	-0.99992	7.95656e-05	0.381046	0.0218563	5.3863	7.19231e-08	-/+	ADAM15	rs11589479	G	A	G2_G1	4.5881e-06
ENSG00000198951	ENST00000504445	0.991667	1.21216e-05	-0.100082	0.316908	-5.3864	7.18822e-08	+/0	ATP10D	rs6823365	G	A	G2_G0	4.5881e-06
ENSG00000130755	ENST00000505458	-0.715878	2.27063e-12	-0.00818514	0.94182	5.38598	7.20522e-08	-/0	NFKB1	rs230519	T	C	G2_G1	4.59364e-06
ENSG00000177409	ENST00000587567	0.975948	6.94018e-06	-0.0891968	0.459469	-5.38587	7.20957e-08	+/0	ZNF566	rs11672024	A	G	G2_G1	4.59373e-06
ENSG00000138107	ENST00000503513	0.745765	1.22708e-05	-0.325745	0.00592701	-5.38508	7.24117e-08	+/-	DAB2	rs10512696	C	T	G2_G0	4.60614e-06
ENSG00000090905	ENST00000491163	-0.970852	1.35299e-05	0.167165	0.121725	5.38521	7.23599e-08	-/0	C7orf50	rs10257761	C	T	G2_G0	4.60614e-06
ENSG00000249673	ENST00000518818	0.166322	0.0868617	-0.998718	5.50753e-05	-5.38456	7.26203e-08	0/-	CTC-308K20.1	rs35810417	T	C	G2_G0	4.61636e-06
ENSG00000116580	ENST00000588186	0.838197	1.39112e-08	-0.09103	0.521001	-5.38416	7.27836e-08	+/0	MPPE1	rs8097892	C	T	G2_G0	4.62029e-06
ENSG00000198039	ENST00000286175	0.994981	3.41769e-06	-0.138924	0.29401	-5.38399	7.28515e-08	+/0	PPIL3	rs3888610	C	T	G2_G1	4.62029e-06
ENSG00000161010	ENST00000322834	0.978733	2.36641e-05	-0.208779	0.0523025	-5.38401	7.28444e-08	+/0	ZNF584	rs36090113	G	C	G2_G0	4.62029e-06
ENSG00000029639	ENST00000340677	-0.677464	3.05922e-10	0.0809225	0.469851	5.3843	7.27258e-08	-/0	CDK11B	rs28649027	G	C	G2_G1	4.62029e-06
ENSG00000100307	ENST00000506271	-0.844309	0.00107861	0.659751	5.47249e-09	5.38369	7.29726e-08	-/+	UBE2Z	rs11656939	G	C	G2_G1	4.62528e-06
ENSG00000198646	ENST00000564680	0.739828	0	-0.00350936	0.980703	-5.38344	7.30744e-08	+/0	TREML3P	rs9394771	A	T	G2_G1	4.62635e-06
ENSG00000260160	ENST00000409134	-0.987615	4.70565e-06	-0.0616263	0.568418	5.38352	7.30417e-08	-/0	ALDH7A1	rs60755977	A	G	G2_G0	4.62635e-06
ENSG00000131174	ENST00000503513	0.730351	2.27695e-05	-0.355136	0.0025548	-5.38253	7.34461e-08	+/-	DAB2	rs10512696	C	T	G2_G0	4.62981e-06
ENSG00000162194	ENST00000292147	-0.998785	5.08094e-05	0.174169	0.203461	5.38301	7.32498e-08	-/0	ETHE1	rs12460021	G	A	G2_G1	4.62981e-06
ENSG00000116106	ENST00000556261	-0.992382	8.6822e-05	0.350978	0.000138152	5.38282	7.3327e-08	-/+	GALC	rs77148223	G	A	G2_G0	4.62981e-06
ENSG00000136521	ENST00000421803	-0.999591	9.94681e-06	-0.38045	0.000111404	5.38295	7.32766e-08	-/-	MAN2C1	rs8038760	A	C	G2_G0	4.62981e-06
ENSG00000127951	ENST00000504445	0.995467	2.65096e-06	-0.098241	0.325934	-5.38276	7.33536e-08	+/0	ATP10D	rs6823365	G	A	G2_G0	4.62981e-06
ENSG00000115216	ENST00000479693	-0.385808	0.00362521	0.765496	2.07915e-05	5.38247	7.34689e-08	-/+	PI4KAP2	rs464694	C	A	G2_G0	4.62981e-06
ENSG00000276337	ENST00000597296	-0.281399	0.0501455	0.756068	5.60638e-07	5.38216	7.35975e-08	0/+	ZNF749	rs7255035	A	G	G2_G0	4.63524e-06
ENSG00000103495	ENST00000583418	-0.999953	4.73933e-05	0.0827759	0.401195	5.38173	7.37751e-08	-/0	CYB5A	rs4892185	G	A	G2_G0	4.63719e-06
ENSG00000159128	ENST00000525688	-0.595588	8.43764e-08	0.221991	0.0507767	5.38186	7.372e-08	-/0	CD44	rs2421823	T	C	G2_G1	4.63719e-06
ENSG00000143110	ENST00000504445	0.996003	1.93627e-06	-0.0978065	0.328089	-5.3819	7.37051e-08	+/0	ATP10D	rs6823365	G	A	G2_G0	4.63719e-06
ENSG00000184178	ENST00000504445	0.993972	5.40102e-06	-0.0976912	0.328663	-5.38167	7.37987e-08	+/0	ATP10D	rs6823365	G	A	G2_G0	4.63719e-06
ENSG00000185022	ENST00000609439	-0.998433	3.68201e-06	-0.404466	4.61281e-06	5.38126	7.39649e-08	-/-	GTF2IP13	rs73320972	T	C	G2_G0	4.64496e-06
ENSG00000146425	ENST00000587567	0.960844	3.76441e-05	-0.302335	0.00322492	-5.3811	7.40319e-08	+/-	ZNF566	rs11672024	A	G	G2_G0	4.64513e-06
ENSG00000131475	ENST00000504445	0.984106	6.06474e-05	-0.319277	0.00107226	-5.38105	7.40529e-08	+/-	ATP10D	rs6823365	G	A	G2_G0	4.64513e-06
ENSG00000228251	ENST00000429656	0.974382	8.64187e-06	-0.0999779	0.354035	-5.38021	7.43999e-08	+/0	HCG4P5	rs4711207	C	A	G2_G0	4.66154e-06
ENSG00000049245	ENST00000447544	0.797499	1.63955e-08	-0.116058	0.38563	-5.38001	7.44803e-08	+/0	CD36	rs1049673	C	G	G2_G0	4.6639e-06
ENSG00000156515	ENST00000504445	0.991099	1.42864e-05	-0.0967524	0.333354	-5.37981	7.45645e-08	+/0	ATP10D	rs6823365	G	A	G2_G0	4.66649e-06
ENSG00000118181	ENST00000513345	-0.992493	8.43307e-05	0.392719	0.00525175	5.37967	7.46226e-08	-/+	HINT1	rs7735755	T	C	G2_G1	4.66744e-06
ENSG00000143222	ENST00000597296	0.297351	0.0379947	-0.748213	8.51204e-07	-5.3793	7.47767e-08	+/-	ZNF749	rs7255035	A	G	G2_G0	4.66905e-06
ENSG00000158869	ENST00000504445	0.994301	4.69388e-06	-0.0965641	0.3343	-5.37944	7.4719e-08	+/0	ATP10D	rs6823365	G	A	G2_G0	4.66905e-06
ENSG00000132128	ENST00000369605	0.114182	0.449901	-0.81865	3.30414e-09	-5.37911	7.48565e-08	0/-	SNHG5	rs1059307	G	T	G2_G0	4.67135e-06
ENSG00000179388	ENST00000587567	-0.966052	2.29589e-05	0.234011	0.0239677	5.37882	7.49751e-08	-/+	ZNF566	rs11672024	A	G	G2_G0	4.67608e-06
ENSG00000187653	ENST00000505458	-0.798033	0	-0.200778	0.0705016	5.37796	7.53339e-08	-/0	NFKB1	rs230519	T	C	G2_G1	4.67681e-06
ENSG00000086598	ENST00000597296	0.304429	0.0334401	-0.744649	1.02367e-06	-5.37818	7.52408e-08	+/-	ZNF749	rs7255035	A	G	G2_G0	4.67681e-06
ENSG00000149187	ENST00000619594	-0.555181	7.67779e-09	0.248231	0.0428218	5.378	7.53163e-08	-/+	C8orf59	rs6990452	A	G	G2_G1	4.67681e-06
ENSG00000179855	ENST00000504520	0.905852	2.0124e-05	-0.336626	0.011188	-5.37802	7.531e-08	+/-	THAP9-AS1	rs9884591	C	T	G2_G1	4.67681e-06
ENSG00000107771	ENST00000458117	0.968944	5.10513e-08	0.256904	0.0241051	-5.378	7.53192e-08	+/+	APOPT1	rs10431750	T	C	G2_G0	4.67681e-06
ENSG00000165914	ENST00000587567	0.957378	5.04792e-05	-0.339927	0.000857115	-5.37787	7.53729e-08	+/-	ZNF566	rs11672024	A	G	G2_G0	4.67681e-06
ENSG00000087365	ENST00000298875	0.794909	1.66749e-05	-0.324492	0.00509715	-5.37806	7.52926e-08	+/-	CPSF2	rs11160042	C	A	G2_G1	4.67681e-06
ENSG00000183054	ENST00000344595	0.984447	9.29631e-06	-0.0475681	0.652513	-5.37859	7.50716e-08	+/0	SRR	rs118136827	G	T	G2_G0	4.67681e-06
ENSG00000022267	ENST00000342683	-0.991824	1.35782e-06	-0.235204	0.0704465	5.37745	7.55463e-08	-/0	C15orf61	rs12232316	G	T	G2_G1	4.68224e-06
ENSG00000182923	ENST00000504445	-0.992056	1.07574e-05	-0.0197323	0.843945	5.37747	7.55398e-08	-/0	ATP10D	rs6823365	G	A	G2_G0	4.68224e-06
ENSG00000095637	ENST00000513211	-0.0923201	0.341967	0.996062	1.8647e-06	5.37701	7.57328e-08	0/+	RP11-734I18.1	rs7675353	G	A	G2_G0	4.68315e-06
ENSG00000136861	ENST00000475146	0.430211	1.01335e-07	-0.678546	0.00037207	-5.37724	7.56357e-08	+/-	CPNE1	rs6060478	T	C	G2_G1	4.68315e-06
ENSG00000182220	ENST00000504445	0.992212	1.02382e-05	-0.0954058	0.340158	-5.37714	7.56762e-08	+/0	ATP10D	rs6823365	G	A	G2_G0	4.68315e-06
ENSG00000158710	ENST00000435510	0.184794	0.047047	-0.994628	4.32169e-05	-5.3771	7.56964e-08	+/-	NRBF2	rs10761712	A	C	G2_G0	4.68315e-06
ENSG00000204387	ENST00000414002	0.125988	0.383306	0.878785	8.26628e-12	5.37545	7.63918e-08	0/+	SNHG5	rs1059307	G	T	G2_G0	4.70691e-06
ENSG00000158470	ENST00000421694	0.491826	7.45476e-08	-0.424211	0.0041075	-5.37554	7.63541e-08	+/-	TREML5P	rs13216536	A	G	G2_G1	4.70691e-06
ENSG00000139168	ENST00000619594	0.609065	9.30749e-11	-0.169898	0.16928	-5.37573	7.62743e-08	+/0	C8orf59	rs6990452	A	G	G2_G1	4.70691e-06
ENSG00000163104	ENST00000505458	-0.596716	3.97799e-08	0.198374	0.0740058	5.37459	7.67551e-08	-/0	NFKB1	rs230519	T	C	G2_G1	4.71428e-06
ENSG00000213638	ENST00000597550	-0.833347	3.70341e-08	0.0713162	0.569335	5.37465	7.67326e-08	-/0	CTD-2245F17.3	rs4803064	A	G	G2_G0	4.71428e-06
ENSG00000140691	ENST00000564152	-0.824198	7.38956e-07	0.165932	0.160616	5.37466	7.67284e-08	-/0	CTA-29F11.1	rs5769138	G	C	G2_G0	4.71428e-06
ENSG00000114742	ENST00000513012	-0.970766	0.000276284	0.575451	6.6437e-08	5.37482	7.66609e-08	-/+	HINT1	rs6595992	T	C	G2_G1	4.71428e-06
ENSG00000242349	ENST00000389902	-0.53834	0.00123044	0.561317	1.00761e-05	5.37429	7.68831e-08	-/+	RNF216	rs6953970	C	T	G2_G0	4.71948e-06
ENSG00000071054	ENST00000421694	0.593462	1.62363e-11	-0.298653	0.0489293	-5.37419	7.69283e-08	+/-	TREML5P	rs13216536	A	G	G2_G1	4.71959e-06
ENSG00000279382	ENST00000588186	0.853256	4.08699e-09	-0.0356989	0.80162	-5.37327	7.73226e-08	+/0	MPPE1	rs8097892	C	T	G2_G0	4.73845e-06
ENSG00000181904	ENST00000367459	0.265978	0.0034589	-0.993581	6.16746e-05	-5.37262	7.76014e-08	+/-	RGS1	rs1323297	T	C	G2_G0	4.74035e-06
ENSG00000117222	ENST00000258930	-0.998794	5.02619e-05	0.132235	0.19665	5.37307	7.7409e-08	-/0	CIB2	rs3784330	T	C	G2_G0	4.74035e-06
ENSG00000103528	ENST00000506271	-0.904844	0.000128862	0.482294	7.20399e-05	5.37287	7.74932e-08	-/+	UBE2Z	rs11656939	G	C	G2_G1	4.74035e-06
ENSG00000161929	ENST00000504445	0.992673	8.79205e-06	-0.0931595	0.3517	-5.3727	7.75659e-08	+/0	ATP10D	rs6823365	G	A	G2_G0	4.74035e-06
ENSG00000139278	ENST00000448659	0.668003	0.000680115	-0.557733	7.98581e-06	-5.37284	7.75052e-08	+/-	AC093724.2	rs6429951	T	C	G2_G0	4.74035e-06
ENSG00000178464	ENST00000552002	0.527646	1.15753e-09	-0.326276	0.0194569	-5.37203	7.78554e-08	+/-	CHURC1	rs11158568	G	A	G2_G1	4.74704e-06
ENSG00000155561	ENST00000339094	-0.947317	8.49306e-08	-0.14487	0.18324	5.37193	7.78982e-08	-/0	UBE2Q2P1	rs12905223	T	C	G2_G0	4.74704e-06
ENSG00000196531	ENST00000513345	-0.993555	6.21771e-05	0.322127	0.0239944	5.37221	7.77791e-08	-/+	HINT1	rs7735755	T	C	G2_G1	4.74704e-06
ENSG00000099998	ENST00000546324	-0.9755	7.4004e-06	0.0642505	0.523257	5.37208	7.78338e-08	-/0	RP11-800A3.7	rs11826909	C	G	G2_G0	4.74704e-06
ENSG00000142676	ENST00000513345	-0.994122	5.17249e-05	0.279846	0.0514803	5.3717	7.79985e-08	-/0	HINT1	rs7735755	T	C	G2_G1	4.74853e-06
ENSG00000121644	ENST00000433669	-0.997319	1.07689e-05	-0.114998	0.407649	5.37167	7.80097e-08	-/0	LINC00954	rs17689262	G	A	G2_G1	4.74853e-06
ENSG00000220749	ENST00000455942	-0.77125	3.81496e-07	0.20615	0.107943	5.37095	7.83235e-08	-/0	SLC22A18AS	rs424663	G	A	G2_G0	4.75586e-06
ENSG00000227124	ENST00000507859	-0.968632	7.53574e-05	0.371391	8.87261e-05	5.37121	7.82107e-08	-/+	ERAP1	rs62376387	T	G	G2_G0	4.75586e-06
ENSG00000172667	ENST00000373475	0.888317	0.000113134	-0.43731	2.04188e-05	-5.37116	7.82336e-08	+/-	S100PBP	rs10914624	G	C	G2_G0	4.75586e-06
ENSG00000162368	ENST00000513345	-0.993878	5.60989e-05	0.242205	0.00743782	5.37098	7.83081e-08	-/+	HINT1	rs7735755	T	C	G2_G0	4.75586e-06
ENSG00000059573	ENST00000322834	-0.972083	5.32608e-05	0.330357	0.00177787	5.37012	7.86836e-08	-/+	ZNF584	rs36090113	G	C	G2_G0	4.77035e-06
ENSG00000166200	ENST00000513345	-0.995051	3.66823e-05	0.139082	0.128153	5.37008	7.87019e-08	-/0	HINT1	rs7735755	T	C	G2_G0	4.77035e-06
ENSG00000108839	ENST00000518051	-0.264281	0.0128413	0.98598	4.43625e-05	5.36993	7.87668e-08	-/+	DCSTAMP	rs2458425	A	G	G2_G0	4.77065e-06
ENSG00000151233	ENST00000289382	0.171597	0.0537292	-0.987989	3.01744e-05	-5.36972	7.88576e-08	0/-	CNOT11	rs1972164	C	T	G2_G0	4.77349e-06
ENSG00000120742	ENST00000411694	-0.681478	3.46256e-12	0.0451553	0.698513	5.36893	7.9204e-08	-/0	AP001055.6	rs11702506	G	A	G2_G1	4.77637e-06
ENSG00000031698	ENST00000505458	0.64277	1.50896e-09	-0.124494	0.265119	-5.36826	7.95e-08	+/0	NFKB1	rs230519	T	C	G2_G1	4.77637e-06
ENSG00000137478	ENST00000417811	-0.998442	7.38268e-05	0.31349	0.055295	5.36797	7.9628e-08	-/0	DPY19L1P1	rs2392140	T	C	G2_G1	4.77637e-06
ENSG00000214353	ENST00000597296	-0.0870941	0.551808	0.829172	4.543e-09	5.36792	7.96492e-08	0/+	ZNF749	rs7255035	A	G	G2_G0	4.77637e-06
ENSG00000182973	ENST00000358234	0.858343	3.22973e-07	-0.0974245	0.405674	-5.36901	7.91722e-08	+/0	CTC-301O7.4	rs919364	G	A	G2_G0	4.77637e-06
ENSG00000133313	ENST00000622867	-0.966179	1.24107e-09	-0.410412	5.33434e-05	5.36895	7.91961e-08	-/-	FOXK2	rs11652309	T	C	G2_G0	4.77637e-06
ENSG00000114166	ENST00000587567	0.966984	2.08476e-05	-0.216608	0.0370273	-5.36889	7.9222e-08	+/-	ZNF566	rs11672024	A	G	G2_G0	4.77637e-06
ENSG00000134627	ENST00000587567	0.965813	2.35245e-05	-0.233202	0.0244732	-5.36832	7.94725e-08	+/-	ZNF566	rs11672024	A	G	G2_G0	4.77637e-06
ENSG00000179044	ENST00000587567	0.9732	1.0107e-05	-0.136034	0.257986	-5.36865	7.93279e-08	+/0	ZNF566	rs11672024	A	G	G2_G1	4.77637e-06
ENSG00000138756	ENST00000554673	-0.690494	5.85891e-07	0.231485	0.0504062	5.36929	7.90475e-08	-/0	ATXN3	rs61976637	G	A	G2_G1	4.77637e-06
ENSG00000184384	ENST00000481194	-0.979302	7.83121e-07	-0.125049	0.349637	5.36893	7.92041e-08	-/0	CCM2	rs7778729	T	C	G2_G1	4.77637e-06
ENSG00000148300	ENST00000262294	-0.748075	5.60232e-07	0.31064	0.040139	5.36851	7.93911e-08	-/+	TRIM37	rs4598970	T	A	G2_G0	4.77637e-06
ENSG00000059691	ENST00000504445	0.986364	4.13963e-05	-0.242377	0.0141106	-5.36859	7.93548e-08	+/-	ATP10D	rs6823365	G	A	G2_G0	4.77637e-06
ENSG00000078618	ENST00000502576	-0.927726	1.37444e-05	0.229744	0.0259117	5.368	7.96125e-08	-/+	HSD17B11	rs6840102	C	T	G2_G0	4.77637e-06
ENSG00000101347	ENST00000448659	0.739779	8.32025e-05	-0.450719	0.000490416	-5.36883	7.92485e-08	+/-	AC093724.2	rs6429951	T	C	G2_G0	4.77637e-06
ENSG00000137996	ENST00000449413	-0.996326	1.56786e-06	-0.39501	1.24955e-05	5.36746	7.98525e-08	-/-	HLA-DRB9	rs3763313	A	C	G2_G0	4.78588e-06
ENSG00000152804	ENST00000546293	0.55985	0.000862838	-0.554487	1.99715e-05	-5.36712	8.00051e-08	+/-	ARAP1	rs2291289	C	T	G2_G0	4.78976e-06
ENSG00000205659	ENST00000302475	-0.821687	8.1437e-10	-0.0555644	0.6135	5.36679	8.01499e-08	-/0	MCC	rs13445	A	G	G2_G1	4.7958e-06
ENSG00000232807	ENST00000411694	0.634791	2.56044e-10	-0.126595	0.275832	-5.36662	8.02245e-08	+/0	AP001055.6	rs11702506	G	A	G2_G1	4.79701e-06
ENSG00000183309	ENST00000461790	-0.353692	0.0470445	0.725746	1.15263e-08	5.36579	8.05948e-08	-/+	RCSD1	rs4656546	G	C	G2_G0	4.81449e-06
ENSG00000243055	ENST00000505458	0.71209	3.33955e-12	0.00397246	0.971745	-5.36472	8.10727e-08	+/0	NFKB1	rs230519	T	C	G2_G1	4.83509e-06
ENSG00000132704	ENST00000368632	0.977032	2.97717e-05	-0.303769	0.0450042	-5.36478	8.10464e-08	+/-	HDAC2	rs12196845	G	A	G2_G1	4.83509e-06
ENSG00000211445	ENST00000505458	-0.652442	7.06774e-10	0.107365	0.337012	5.36401	8.13938e-08	-/0	NFKB1	rs230519	T	C	G2_G1	4.85159e-06
ENSG00000112118	ENST00000505458	-0.697871	1.34679e-11	0.0240427	0.830232	5.3632	8.17622e-08	-/0	NFKB1	rs230519	T	C	G2_G1	4.86822e-06
ENSG00000014641	ENST00000513345	-0.995699	2.77067e-05	0.0655199	0.475224	5.36323	8.17463e-08	-/0	HINT1	rs7735755	T	C	G2_G0	4.86822e-06
ENSG00000279407	ENST00000513012	0.989852	1.98163e-05	-0.115179	0.325115	-5.36298	8.18594e-08	+/0	HINT1	rs6595992	T	C	G2_G1	4.87135e-06
ENSG00000173011	ENST00000587567	0.968027	1.86515e-05	-0.198528	0.0564327	-5.36277	8.19543e-08	+/0	ZNF566	rs11672024	A	G	G2_G0	4.87434e-06
ENSG00000169413	ENST00000505458	-0.717102	2.00195e-12	-0.0146868	0.895807	5.36186	8.23677e-08	-/0	NFKB1	rs230519	T	C	G2_G1	4.88882e-06
ENSG00000103160	ENST00000340857	0.629827	5.65978e-07	-0.484708	0.00571966	-5.36193	8.23388e-08	+/-	H1F0	rs5756822	C	T	G2_G0	4.88882e-06
ENSG00000260314	ENST00000400613	-0.63763	4.25276e-06	0.493669	0.00350504	5.3621	8.22599e-08	-/+	C9orf152	rs2776	T	C	G2_G0	4.88882e-06
ENSG00000115738	ENST00000525053	-0.723653	2.94113e-05	0.36533	0.00202414	5.36184	8.23773e-08	-/+	FGD4	rs7308163	A	G	G2_G0	4.88882e-06
ENSG00000138193	ENST00000457853	-0.670011	6.54398e-07	0.226599	0.0460437	5.36163	8.24761e-08	-/+	LINC01270	rs6012900	A	G	G2_G1	4.89118e-06
ENSG00000146094	ENST00000513179	0.988996	3.3036e-06	0.153233	0.0805749	-5.3615	8.2533e-08	+/0	RP11-539L10.3	rs2301787	G	A	G2_G0	4.89118e-06
ENSG00000115266	ENST00000448659	-0.720013	0.000157949	0.48228	0.000167273	5.36146	8.25516e-08	-/+	AC093724.2	rs6429951	T	C	G2_G0	4.89118e-06
ENSG00000177692	ENST00000407112	0.937003	6.38335e-05	-0.375816	0.00030823	-5.36108	8.27271e-08	+/-	AMZ1	rs3996391	A	G	G2_G0	4.89892e-06
ENSG00000082641	ENST00000505458	0.653668	6.40778e-10	-0.10475	0.348981	-5.36094	8.27917e-08	+/0	NFKB1	rs230519	T	C	G2_G1	4.90008e-06
ENSG00000171443	ENST00000302475	-0.557648	0.000410239	0.442809	2.19931e-05	5.3608	8.28546e-08	-/+	MCC	rs13445	A	G	G2_G1	4.90114e-06
ENSG00000103966	ENST00000506271	0.793056	0.00358797	-0.735246	1.0115e-11	-5.3606	8.29467e-08	+/-	UBE2Z	rs11656939	G	C	G2_G1	4.90393e-06
ENSG00000118579	ENST00000293860	-0.996603	1.72941e-05	-0.0505023	0.600309	5.35977	8.33257e-08	-/0	POLR3K	rs13330525	C	T	G2_G0	4.92367e-06
ENSG00000077254	ENST00000506645	0.719836	1.64989e-07	-0.305039	0.0466989	-5.35906	8.36569e-08	+/-	RP11-362F19.1	rs1816554	T	C	G2_G0	4.92988e-06
ENSG00000205060	ENST00000448659	0.652715	0.000991948	-0.573683	3.80189e-06	-5.35917	8.36055e-08	+/-	AC093724.2	rs6429951	T	C	G2_G0	4.92988e-06
ENSG00000136436	ENST00000506645	0.682929	1.20326e-06	-0.369427	0.0147668	-5.35894	8.37138e-08	+/-	RP11-362F19.1	rs1816554	T	C	G2_G0	4.93057e-06
ENSG00000110092	ENST00000448659	0.766016	3.24004e-05	-0.398862	0.0023272	-5.3588	8.37762e-08	+/-	AC093724.2	rs6429951	T	C	G2_G0	4.93158e-06
ENSG00000085365	ENST00000542570	0.991862	1.14233e-05	-0.127682	0.339505	-5.35863	8.38555e-08	+/0	TOP3A	rs9901707	C	G	G2_G1	4.93274e-06
ENSG00000138767	ENST00000513012	-0.973303	0.000220484	0.537936	6.45203e-07	5.35856	8.38865e-08	-/+	HINT1	rs6595992	T	C	G2_G1	4.93274e-06
ENSG00000261326	ENST00000503513	-0.762958	5.83851e-06	0.283616	0.0173476	5.35803	8.4135e-08	-/+	DAB2	rs10512696	C	T	G2_G0	4.93462e-06
ENSG00000100122	ENST00000421694	-0.679748	8.88178e-16	0.158136	0.305255	5.35839	8.39669e-08	-/0	TREML5P	rs13216536	A	G	G2_G1	4.93462e-06
ENSG00000147099	ENST00000260324	-0.974855	8.09891e-06	0.064406	0.497938	5.3581	8.41025e-08	-/0	SQRDL	rs353099	T	C	G2_G0	4.93462e-06
ENSG00000171720	ENST00000543998	0.427844	0.0370155	-0.714127	2.41198e-11	-5.35801	8.41447e-08	+/-	TCTN2	rs114208992	T	C	G2_G0	4.93462e-06
ENSG00000165113	ENST00000525053	0.711648	4.57122e-05	-0.385729	0.00106326	-5.35768	8.42962e-08	+/-	FGD4	rs7308163	A	G	G2_G0	4.94084e-06
ENSG00000120519	ENST00000504445	0.993703	6.02399e-06	-0.0853755	0.393558	-5.35732	8.44676e-08	+/0	ATP10D	rs6823365	G	A	G2_G0	4.94823e-06
ENSG00000169248	ENST00000523225	0.0334593	0.73102	-0.984265	9.62429e-06	-5.35687	8.46749e-08	0/-	RP11-115C21.2	rs2243660	T	G	G2_G0	4.95239e-06
ENSG00000153774	ENST00000552002	0.512165	4.18686e-09	-0.342802	0.0137963	-5.35689	8.46666e-08	+/-	CHURC1	rs11158568	G	A	G2_G1	4.95239e-06
ENSG00000198231	ENST00000483216	-0.00711199	0.94488	0.977965	5.11809e-06	5.357	8.46167e-08	0/+	USP40	rs7572310	A	G	G2_G0	4.95239e-06
ENSG00000110917	ENST00000504445	0.99204	1.08101e-05	-0.0849829	0.395745	-5.35654	8.48306e-08	+/0	ATP10D	rs6823365	G	A	G2_G0	4.95884e-06
ENSG00000117360	ENST00000505458	0.726618	7.34746e-13	0.0354581	0.751808	-5.35634	8.4923e-08	+/0	NFKB1	rs230519	T	C	G2_G1	4.96158e-06
ENSG00000160446	ENST00000505458	-0.753424	3.41949e-14	-0.0947594	0.397097	5.35472	8.56913e-08	-/0	NFKB1	rs230519	T	C	G2_G1	4.96291e-06
ENSG00000196943	ENST00000505458	-0.565776	2.7254e-07	0.239695	0.030088	5.35445	8.58171e-08	-/+	NFKB1	rs230519	T	C	G2_G1	4.96291e-06
ENSG00000101057	ENST00000439492	-0.131884	0.366362	0.804698	9.7142e-09	5.35543	8.53526e-08	0/+	AP000350.6	rs2253552	T	C	G2_G0	4.96291e-06
ENSG00000267293	ENST00000510531	0.730333	5.21987e-11	-0.00850397	0.939938	-5.35508	8.55197e-08	+/0	SRD5A1	rs248793	C	G	G2_G1	4.96291e-06
ENSG00000167524	ENST00000588186	0.870572	8.35196e-10	0.142302	0.173614	-5.35445	8.5815e-08	+/0	MPPE1	rs8097892	C	T	G2_G1	4.96291e-06
ENSG00000214253	ENST00000619594	0.25208	0.0147852	-0.549643	1.45537e-06	-5.35437	8.58563e-08	+/-	C8orf59	rs6990452	A	G	G2_G1	4.96291e-06
ENSG00000259933	ENST00000605600	-0.999876	0.000124499	0.518178	0.000190883	5.35548	8.53297e-08	-/+	RP13-122B23.9	rs77186230	C	A	G2_G1	4.96291e-06
ENSG00000105887	ENST00000297109	-0.147155	0.114948	-0.815364	4.86842e-11	-5.35545	8.53429e-08	0/-	SAP30L	rs6884266	C	T	G2_G1	4.96291e-06
ENSG00000149582	ENST00000219240	0.173722	0.232571	-0.75068	4.40726e-09	-5.35444	8.58225e-08	0/-	DHODH	rs3213422	A	C	G2_G0	4.96291e-06
ENSG00000149932	ENST00000552002	0.102385	0.274106	-0.674952	5.5777e-08	-5.3546	8.57457e-08	0/-	CHURC1	rs11158568	G	A	G2_G1	4.96291e-06
ENSG00000119669	ENST00000461790	0.172824	0.344205	-0.804815	1.57907e-11	-5.35485	8.56281e-08	0/-	RCSD1	rs4656546	G	C	G2_G0	4.96291e-06
ENSG00000068489	ENST00000478087	0.903527	0.000136817	-0.445167	3.47157e-06	-5.35487	8.56161e-08	+/-	HPS1	rs7921146	G	A	G2_G0	4.96291e-06
ENSG00000116698	ENST00000587567	0.964734	2.61992e-05	-0.242792	0.0190303	-5.35493	8.55874e-08	+/-	ZNF566	rs11672024	A	G	G2_G0	4.96291e-06
ENSG00000134294	ENST00000506606	-0.900556	0.000378878	0.553514	4.94492e-09	5.35448	8.58009e-08	-/+	UBA6-AS1	rs78626273	C	A	G2_G0	4.96291e-06
ENSG00000159423	ENST00000479415	0.987481	0.000234099	-0.53969	3.38421e-09	-5.35521	8.54566e-08	+/-	GOLIM4	rs57266516	T	C	G2_G0	4.96291e-06
ENSG00000132514	ENST00000504445	0.99066	1.61108e-05	-0.0843832	0.3991	-5.35536	8.53883e-08	+/0	ATP10D	rs6823365	G	A	G2_G0	4.96291e-06
ENSG00000151239	ENST00000379516	-0.999102	3.22771e-05	-0.032909	0.730499	5.35526	8.54322e-08	-/0	SNX2	rs17149521	G	A	G2_G0	4.96291e-06
ENSG00000224831	ENST00000457853	0.602924	1.48285e-05	-0.329299	0.00324091	-5.35341	8.63096e-08	+/-	LINC01270	rs6012900	A	G	G2_G1	4.98357e-06
ENSG00000203872	ENST00000461790	-0.300152	0.095098	0.751621	1.74972e-09	5.35338	8.63257e-08	0/+	RCSD1	rs4656546	G	C	G2_G0	4.98357e-06
ENSG00000082153	ENST00000322834	-0.971247	5.81523e-05	0.336784	0.0014247	5.35333	8.63508e-08	-/+	ZNF584	rs36090113	G	C	G2_G0	4.98357e-06
ENSG00000198876	ENST00000505458	-0.69407	1.92868e-11	0.0297605	0.79069	5.35323	8.63984e-08	-/0	NFKB1	rs230519	T	C	G2_G1	4.98368e-06
ENSG00000246089	ENST00000605600	-0.999954	4.58889e-05	0.0349449	0.707161	5.35294	8.65357e-08	-/0	RP13-122B23.9	rs77186230	C	A	G2_G0	4.98865e-06
ENSG00000062524	ENST00000453153	-0.997604	8.60637e-06	-0.162495	0.286205	5.35286	8.6576e-08	-/0	FASTKD1	rs12472094	T	C	G2_G1	4.98865e-06
ENSG00000143013	ENST00000504445	-0.991431	1.29943e-05	0.00563857	0.955146	5.3527	8.66519e-08	-/0	ATP10D	rs6823365	G	A	G2_G0	4.99038e-06
ENSG00000135912	ENST00000505458	0.71332	2.94831e-12	0.00848541	0.939689	-5.35255	8.67212e-08	+/0	NFKB1	rs230519	T	C	G2_G1	4.99174e-06
ENSG00000165629	ENST00000513345	-0.995574	2.9338e-05	0.0735121	0.422944	5.35243	8.67793e-08	-/0	HINT1	rs7735755	T	C	G2_G0	4.99244e-06
ENSG00000168300	ENST00000525053	0.778245	2.85929e-06	-0.249658	0.038564	-5.35217	8.69041e-08	+/-	FGD4	rs7308163	A	G	G2_G0	4.99698e-06
ENSG00000178307	ENST00000503513	0.764632	5.4134e-06	-0.278392	0.0196171	-5.35119	8.73799e-08	+/-	DAB2	rs10512696	C	T	G2_G0	5.0164e-06
ENSG00000154640	ENST00000505458	0.619595	8.36598e-09	-0.159482	0.15238	-5.35121	8.73687e-08	+/0	NFKB1	rs230519	T	C	G2_G1	5.0164e-06
ENSG00000120071	ENST00000491163	-0.980906	3.10858e-06	-0.059599	0.583452	5.35123	8.73599e-08	-/0	C7orf50	rs10257761	C	T	G2_G0	5.0164e-06
ENSG00000120738	ENST00000448659	0.662304	0.000784767	-0.560721	6.96933e-06	-5.35088	8.75278e-08	+/-	AC093724.2	rs6429951	T	C	G2_G0	5.02225e-06
ENSG00000242349	ENST00000411694	0.611386	1.70415e-09	-0.161514	0.163353	-5.35068	8.76247e-08	+/0	AP001055.6	rs11702506	G	A	G2_G1	5.02358e-06
ENSG00000141551	ENST00000297109	-0.0181878	0.846346	0.75107	1.00566e-08	5.35007	8.79196e-08	0/+	SAP30L	rs6884266	C	T	G2_G1	5.02358e-06
ENSG00000168795	ENST00000545162	-0.998623	6.13273e-05	0.217447	0.125328	5.35013	8.78931e-08	-/0	SOD2	rs11752345	C	T	G2_G1	5.02358e-06
ENSG00000131943	ENST00000382192	0.507979	0.0157941	-0.678421	5.83615e-11	-5.35034	8.77897e-08	+/-	ZNF205	rs12032	C	T	G2_G1	5.02358e-06
ENSG00000112394	ENST00000509180	0.00477903	0.963538	-0.944442	1.19322e-06	-5.35023	8.78413e-08	0/-	UFSP2	rs6845326	A	G	G2_G0	5.02358e-06
ENSG00000104907	ENST00000513012	0.993444	6.65994e-06	-0.101485	0.386293	-5.35036	8.77781e-08	+/0	HINT1	rs6595992	T	C	G2_G1	5.02358e-06
ENSG00000182578	ENST00000504445	0.992282	1.00112e-05	-0.0818126	0.413668	-5.35028	8.78181e-08	+/0	ATP10D	rs6823365	G	A	G2_G0	5.02358e-06
ENSG00000176340	ENST00000503513	0.726454	2.64495e-05	-0.355471	0.00252917	-5.34977	8.80675e-08	+/-	DAB2	rs10512696	C	T	G2_G0	5.02363e-06
ENSG00000167653	ENST00000425497	-0.965435	0.000100587	0.446697	0.000495522	5.34992	8.79921e-08	-/+	LINC01272	rs17196752	C	T	G2_G1	5.02363e-06
ENSG00000184752	ENST00000597296	0.336174	0.0181935	-0.725282	2.65427e-06	-5.34969	8.81047e-08	+/-	ZNF749	rs7255035	A	G	G2_G0	5.02363e-06
ENSG00000133216	ENST00000504445	0.991925	1.12058e-05	-0.0815393	0.415235	-5.34974	8.80802e-08	+/0	ATP10D	rs6823365	G	A	G2_G0	5.02363e-06
ENSG00000130208	ENST00000503513	0.678839	0.00013756	-0.434601	0.000170377	-5.34829	8.87894e-08	+/-	DAB2	rs10512696	C	T	G2_G0	5.04683e-06
ENSG00000147224	ENST00000322834	-0.972245	5.2348e-05	0.318857	0.00261191	5.34859	8.8643e-08	-/+	ZNF584	rs36090113	G	C	G2_G0	5.04683e-06
ENSG00000188191	ENST00000502400	-0.998647	5.97617e-05	0.162073	0.0686881	5.34843	8.87206e-08	-/0	RP11-584P21.2	rs72845393	C	G	G2_G0	5.04683e-06
ENSG00000123454	ENST00000368632	0.98092	1.71165e-05	-0.131903	0.19543	-5.34842	8.87251e-08	+/0	HDAC2	rs12196845	G	A	G2_G0	5.04683e-06
ENSG00000176407	ENST00000543493	-0.421032	0.000315211	0.450757	0.000114601	5.34831	8.8777e-08	-/+	RP11-114F3.5	rs12814510	T	C	G2_G1	5.04683e-06
ENSG00000010327	ENST00000530600	-0.426263	0.0039122	0.644684	9.43954e-06	5.34786	8.89984e-08	-/+	RP11-661A12.5	rs4874141	G	A	G2_G0	5.05344e-06
ENSG00000213020	ENST00000481194	-0.92897	0.000102151	0.416049	1.84466e-05	5.34792	8.89686e-08	-/+	CCM2	rs7778729	T	C	G2_G0	5.05344e-06
ENSG00000115233	ENST00000322834	-0.974205	4.20842e-05	0.284765	0.00751121	5.34773	8.90652e-08	-/+	ZNF584	rs36090113	G	C	G2_G0	5.0546e-06
ENSG00000213949	ENST00000505458	0.604819	2.32237e-08	-0.18184	0.102047	-5.34755	8.91552e-08	+/0	NFKB1	rs230519	T	C	G2_G1	5.05708e-06
ENSG00000066777	ENST00000481194	-0.975485	1.53405e-06	-0.0487909	0.716076	5.34722	8.93147e-08	-/0	CCM2	rs7778729	T	C	G2_G1	5.06349e-06
ENSG00000170323	ENST00000448659	0.710524	0.000210929	-0.49415	0.000108562	-5.34708	8.93844e-08	+/-	AC093724.2	rs6429951	T	C	G2_G0	5.0648e-06
ENSG00000153207	ENST00000421694	0.69251	0	-0.132353	0.391757	-5.34634	8.97514e-08	+/0	TREML5P	rs13216536	A	G	G2_G1	5.08296e-06
ENSG00000226266	ENST00000271836	-0.97493	3.86562e-05	0.315407	0.022749	5.34604	8.98996e-08	-/+	ADAM15	rs45444697	C	G	G2_G1	5.08871e-06
ENSG00000102144	ENST00000504445	0.986905	3.74248e-05	-0.212063	0.0323759	-5.34584	8.99978e-08	+/-	ATP10D	rs6823365	G	A	G2_G0	5.09162e-06
ENSG00000023445	ENST00000503513	-0.730294	2.28203e-05	0.347297	0.00322271	5.34502	9.04063e-08	-/+	DAB2	rs10512696	C	T	G2_G0	5.1063e-06
ENSG00000166188	ENST00000078429	0.270622	0.00569602	-0.985156	5.11495e-05	-5.3451	9.03677e-08	+/-	GNA11	rs308036	A	G	G2_G0	5.1063e-06
ENSG00000132716	ENST00000355371	-0.993988	5.41098e-05	0.230542	0.0261999	5.34478	9.05269e-08	-/+	SHTN1	rs10218905	A	G	G2_G0	5.10831e-06
ENSG00000128626	ENST00000503513	0.745062	1.26335e-05	-0.318294	0.00724626	-5.34413	9.085e-08	+/-	DAB2	rs10512696	C	T	G2_G0	5.1162e-06
ENSG00000115232	ENST00000505458	-0.677496	8.67706e-11	0.0595174	0.595315	5.3443	9.07687e-08	-/0	NFKB1	rs230519	T	C	G2_G1	5.1162e-06
ENSG00000164830	ENST00000504202	-0.981659	8.66447e-05	0.37722	0.000439201	5.34419	9.08201e-08	-/+	HINT1	rs6595992	T	C	G2_G0	5.1162e-06
ENSG00000128191	ENST00000597296	-0.304687	0.0332829	0.740864	1.24126e-06	5.34377	9.10319e-08	-/+	ZNF749	rs7255035	A	G	G2_G0	5.123e-06
ENSG00000105327	ENST00000408926	-0.112891	0.487953	0.819767	5.43149e-10	5.34365	9.10954e-08	0/+	XKR9	rs6998397	G	A	G2_G0	5.123e-06
ENSG00000099331	ENST00000588973	-0.457107	0.000212796	0.431258	0.000173558	5.34351	9.11633e-08	-/+	PSMD5-AS1	rs12684934	C	T	G2_G1	5.123e-06
ENSG00000166352	ENST00000564085	-0.933844	8.9245e-06	0.174228	0.0862005	5.34357	9.1135e-08	-/0	NUDT7	rs11649428	C	T	G2_G0	5.123e-06
ENSG00000259515	ENST00000411694	0.634263	2.67693e-10	-0.123638	0.287292	-5.34283	9.15065e-08	+/0	AP001055.6	rs11702506	G	A	G2_G1	5.13699e-06
ENSG00000198646	ENST00000393218	0.966947	8.80564e-05	-0.408347	0.000449343	-5.34228	9.17863e-08	+/-	LGMN	rs8006199	A	G	G2_G1	5.14215e-06
ENSG00000224137	ENST00000477716	-0.988307	0.000204279	0.545003	3.54745e-05	5.34226	9.17926e-08	-/+	GALC	rs77148223	G	A	G2_G1	5.14215e-06
ENSG00000162236	ENST00000552002	0.639926	1.04361e-14	-0.160981	0.259102	-5.34248	9.16817e-08	+/0	CHURC1	rs11158568	G	A	G2_G1	5.14215e-06
ENSG00000165283	ENST00000513345	-0.995414	3.14984e-05	0.0852612	0.352458	5.34218	9.18342e-08	-/0	HINT1	rs7735755	T	C	G2_G0	5.14215e-06
ENSG00000134294	ENST00000372432	0.502259	4.40463e-06	-0.337269	0.00402467	-5.34199	9.193e-08	+/-	HYI	rs6692611	A	G	G2_G1	5.14487e-06
ENSG00000140463	ENST00000324166	-0.0456433	0.672828	0.94024	1.76733e-06	5.34168	9.20868e-08	0/+	THNSL2	rs10198979	A	T	G2_G0	5.151e-06
ENSG00000205060	ENST00000505458	-0.629863	3.98609e-09	0.141427	0.205013	5.34135	9.22585e-08	-/0	NFKB1	rs230519	T	C	G2_G1	5.15749e-06
ENSG00000146701	ENST00000491163	0.980403	3.40351e-06	0.0506873	0.641043	-5.34127	9.22974e-08	+/0	C7orf50	rs10257761	C	T	G2_G0	5.15749e-06
ENSG00000162851	ENST00000481310	-0.999964	3.5595e-05	-0.101716	0.292601	5.34101	9.2428e-08	-/0	ACO2	rs203319	C	T	G2_G0	5.15813e-06
ENSG00000272155	ENST00000505458	0.632215	3.35059e-09	-0.137454	0.218157	-5.34048	9.27019e-08	+/0	NFKB1	rs230519	T	C	G2_G1	5.15813e-06
ENSG00000185862	ENST00000574387	-0.546079	1.45988e-06	0.26525	0.0135786	5.34042	9.27336e-08	-/+	RP11-473M20.9	rs2360169	A	G	G2_G1	5.15813e-06
ENSG00000160307	ENST00000299572	-0.995146	3.52815e-05	0.208	0.22348	5.34049	9.26943e-08	-/0	CENPN	rs12928638	T	C	G2_G1	5.15813e-06
ENSG00000169826	ENST00000225696	0.852247	3.29218e-08	-0.0315004	0.798718	-5.341	9.24351e-08	+/0	NUP88	rs72634032	G	A	G2_G1	5.15813e-06
ENSG00000137491	ENST00000263511	0.661131	0.00281253	-0.615282	2.61356e-09	-5.34041	9.27346e-08	+/-	CROCCP3	rs279781	G	C	G2_G1	5.15813e-06
ENSG00000150977	ENST00000466137	0.512663	0.000141001	-0.628576	0.000260565	-5.34091	9.24797e-08	+/-	NMRK1	rs3752955	A	C	G2_G0	5.15813e-06
ENSG00000267309	ENST00000614145	-0.76586	5.11943e-06	0.28044	0.0215255	5.34075	9.2565e-08	-/+	MRPS21	rs2794685	C	T	G2_G0	5.15813e-06
ENSG00000120910	ENST00000505458	0.625031	5.6694e-09	-0.148981	0.181601	-5.33981	9.30419e-08	+/0	NFKB1	rs230519	T	C	G2_G1	5.17258e-06
ENSG00000275560	ENST00000300184	-0.0696453	0.534114	-0.99675	1.5823e-05	-5.33926	9.3326e-08	0/-	MS4A7	rs3816270	T	C	G2_G0	5.18089e-06
ENSG00000196787	ENST00000564152	0.873964	2.42485e-08	0.0211776	0.85885	-5.33925	9.33339e-08	+/0	CTA-29F11.1	rs5769138	G	C	G2_G0	5.18089e-06
ENSG00000033327	ENST00000571082	-0.998197	9.18835e-05	0.297035	0.00198815	5.33872	9.36069e-08	-/+	ARL16	rs1132803	A	G	G2_G0	5.1934e-06
ENSG00000182180	ENST00000503513	0.716918	3.77683e-05	-0.37006	0.00161522	-5.33693	9.45317e-08	+/-	DAB2	rs10512696	C	T	G2_G0	5.22165e-06
ENSG00000245748	ENST00000412446	-0.927201	3.99109e-05	0.342209	0.00348839	5.33654	9.47387e-08	-/+	LINC00476	rs603947	C	T	G2_G1	5.22165e-06
ENSG00000169504	ENST00000619554	0.713908	1.36019e-09	-0.0522146	0.631007	-5.33676	9.46196e-08	+/0	NBPF3	rs12734589	G	A	G2_G1	5.22165e-06
ENSG00000022840	ENST00000571404	-0.0796584	0.524911	-0.911857	2.20708e-08	-5.3369	9.45511e-08	0/-	RP11-473M20.9	rs1969616	G	A	G2_G0	5.22165e-06
ENSG00000036257	ENST00000219240	-0.483414	0.000433853	0.550354	0.000108648	5.33724	9.4374e-08	-/+	DHODH	rs3213422	A	C	G2_G0	5.22165e-06
ENSG00000153317	ENST00000494682	-0.999962	3.79558e-05	-0.0527333	0.686492	5.33751	9.42321e-08	-/0	SFT2D1	rs11753652	C	T	G2_G1	5.22165e-06
ENSG00000276148	ENST00000465271	-0.157583	0.129298	0.979793	2.03165e-05	5.33654	9.47357e-08	0/+	CNIH4	rs7517754	A	G	G2_G0	5.22165e-06
ENSG00000069667	ENST00000498018	0.404917	4.49104e-06	-0.990842	0.000125421	-5.33663	9.46915e-08	+/-	MUC20	rs3096345	C	A	G2_G0	5.22165e-06
ENSG00000135114	ENST00000587567	0.971354	1.27388e-05	-0.156105	0.193599	-5.33747	9.42513e-08	+/0	ZNF566	rs11672024	A	G	G2_G1	5.22165e-06
ENSG00000145476	ENST00000413364	0.933722	9.00559e-06	-0.199157	0.0889181	-5.33738	9.42978e-08	+/0	LITAF	rs12444013	C	T	G2_G1	5.22165e-06
ENSG00000173681	ENST00000262294	0.77698	1.05557e-07	-0.239753	0.116994	-5.33684	9.45779e-08	+/0	TRIM37	rs4598970	T	A	G2_G0	5.22165e-06
ENSG00000141002	ENST00000527412	0.985502	7.53526e-06	-0.106203	0.543712	-5.33688	9.45571e-08	+/0	PRMT1	rs62128117	C	A	G2_G1	5.22165e-06
ENSG00000137474	ENST00000356467	-0.999255	2.44135e-05	-0.104086	0.440993	5.33675	9.46256e-08	-/0	FAM168A	rs10047442	A	T	G2_G1	5.22165e-06
ENSG00000120913	ENST00000414176	0.841238	0.000162723	-0.457843	1.95371e-05	-5.33607	9.49827e-08	+/-	NEMP2	rs62182860	A	C	G2_G1	5.23245e-06
ENSG00000183682	ENST00000310828	-0.75654	1.2101e-05	0.294756	0.00836557	5.33598	9.5031e-08	-/+	CD300A	rs8078290	C	G	G2_G1	5.23246e-06
ENSG00000279880	ENST00000411694	0.608095	2.19749e-09	-0.16424	0.156271	-5.33574	9.51533e-08	+/0	AP001055.6	rs11702506	G	A	G2_G1	5.23407e-06
ENSG00000172375	ENST00000513012	0.996099	1.8216e-06	-0.0940441	0.422236	-5.33574	9.51563e-08	+/0	HINT1	rs6595992	T	C	G2_G1	5.23407e-06
ENSG00000178789	ENST00000504445	0.993664	6.1156e-06	-0.0743616	0.457609	-5.33558	9.52391e-08	+/0	ATP10D	rs6823365	G	A	G2_G0	5.23599e-06
ENSG00000251139	ENST00000555959	-0.0138979	0.911122	0.827559	5.17107e-09	5.33506	9.55127e-08	0/+	SLC7A7	rs12432242	C	T	G2_G0	5.23638e-06
ENSG00000132432	ENST00000597296	0.338259	0.0174433	-0.722523	3.02064e-06	-5.33516	9.5459e-08	+/-	ZNF749	rs7255035	A	G	G2_G0	5.23638e-06
ENSG00000188981	ENST00000559624	-0.854236	1.27249e-05	0.284158	0.0155607	5.33502	9.55344e-08	-/+	EIF2AK4	rs10851392	A	G	G2_G0	5.23638e-06
ENSG00000254694	ENST00000317907	-0.99552	3.00657e-05	0.0739322	0.444854	5.33517	9.54574e-08	-/0	TTC27	rs2367344	A	G	G2_G0	5.23638e-06
ENSG00000140990	ENST00000503513	0.688931	9.94975e-05	-0.416293	0.00033784	-5.33424	9.59464e-08	+/-	DAB2	rs10512696	C	T	G2_G0	5.23811e-06
ENSG00000134748	ENST00000445745	0.951863	6.43203e-06	-0.143083	0.237342	-5.33414	9.59983e-08	+/0	PAX8-AS1	rs3762497	G	A	G2_G1	5.23811e-06
ENSG00000121897	ENST00000533491	-0.754321	5.50256e-06	0.258226	0.0207411	5.33452	9.57966e-08	-/+	CSF3R	rs3917925	G	A	G2_G1	5.23811e-06
ENSG00000223547	ENST00000522942	0.848804	5.94481e-07	-0.131571	0.274079	-5.3342	9.59691e-08	+/0	RMDN1	rs4961195	A	C	G2_G0	5.23811e-06
ENSG00000196123	ENST00000608313	-0.713646	0.000881547	0.575895	1.82178e-06	5.33442	9.58519e-08	-/+	CTD-2303H24.2	rs56076360	C	G	G2_G0	5.23811e-06
ENSG00000083444	ENST00000262294	-0.705319	4.56944e-06	0.383273	0.0102272	5.33469	9.57094e-08	-/+	TRIM37	rs4598970	T	A	G2_G0	5.23811e-06
ENSG00000090013	ENST00000262294	-0.7557	3.68794e-07	0.287187	0.0587346	5.33433	9.5898e-08	-/0	TRIM37	rs4598970	T	A	G2_G0	5.23811e-06
ENSG00000138780	ENST00000513179	-0.989071	3.23652e-06	-0.168584	0.0542499	5.33449	9.58113e-08	-/0	RP11-539L10.3	rs2301787	G	A	G2_G0	5.23811e-06
ENSG00000134452	ENST00000514146	-0.945635	0.000116941	0.458105	0.00015978	5.33363	9.62676e-08	-/+	TRIM52-AS1	rs1279911	C	G	G2_G1	5.25017e-06
ENSG00000162961	ENST00000555959	0.18727	0.129145	-0.763411	3.74079e-07	-5.3333	9.64421e-08	0/-	SLC7A7	rs12432242	C	T	G2_G0	5.25443e-06
ENSG00000132581	ENST00000310864	0.741123	0.00101978	-0.572278	5.40554e-08	-5.33332	9.64353e-08	+/-	IQCB1	rs3732408	G	A	G2_G1	5.25443e-06
ENSG00000263980	ENST00000542570	-0.967675	0.000354599	0.609028	3.91943e-07	5.33299	9.6607e-08	-/+	TOP3A	rs9901707	C	G	G2_G1	5.25816e-06
ENSG00000246889	ENST00000597296	-0.309658	0.0303742	0.737197	1.49138e-06	5.33285	9.66853e-08	-/+	ZNF749	rs7255035	A	G	G2_G0	5.25979e-06
ENSG00000186152	ENST00000376808	-0.427509	0.00195743	0.471866	3.46832e-06	5.33256	9.68379e-08	-/+	NMRK1	rs3752955	A	C	G2_G1	5.26054e-06
ENSG00000125945	ENST00000564152	0.841734	2.53627e-07	-0.0993507	0.403001	-5.33255	9.68438e-08	+/0	CTA-29F11.1	rs5769138	G	C	G2_G0	5.26054e-06
ENSG00000130429	ENST00000525053	-0.765345	5.24108e-06	0.274977	0.0222147	5.33268	9.67761e-08	-/+	FGD4	rs7308163	A	G	G2_G0	5.26054e-06
ENSG00000204370	ENST00000513345	-0.995227	3.412e-05	0.0994566	0.277762	5.33238	9.69345e-08	-/0	HINT1	rs7735755	T	C	G2_G0	5.26285e-06
ENSG00000099954	ENST00000504445	-0.988645	2.62307e-05	0.13586	0.173347	5.33227	9.69913e-08	-/0	ATP10D	rs6823365	G	A	G2_G0	5.26331e-06
ENSG00000143669	ENST00000564680	0.753027	0	0.0353927	0.807222	-5.33204	9.71168e-08	+/0	TREML3P	rs9394771	A	T	G2_G1	5.26627e-06
ENSG00000151348	ENST00000313655	-0.107809	0.243191	-0.999198	2.7238e-05	-5.33196	9.71595e-08	0/-	DSCC1	rs7001930	A	T	G2_G0	5.26627e-06
ENSG00000173163	ENST00000505458	-0.73623	2.55795e-13	-0.0601583	0.591351	5.33164	9.733e-08	-/0	NFKB1	rs230519	T	C	G2_G1	5.26843e-06
ENSG00000108798	ENST00000505458	-0.664887	2.55649e-10	0.0802552	0.473533	5.33155	9.73757e-08	-/0	NFKB1	rs230519	T	C	G2_G1	5.26843e-06
ENSG00000075275	ENST00000587567	-0.972561	1.09695e-05	0.132021	0.272423	5.33099	9.76767e-08	-/0	ZNF566	rs11672024	A	G	G2_G1	5.27716e-06
ENSG00000047579	ENST00000504445	-0.990808	1.54811e-05	0.0297751	0.766411	5.33093	9.77092e-08	-/0	ATP10D	rs6823365	G	A	G2_G0	5.27716e-06
ENSG00000156504	ENST00000522780	0.84089	4.82733e-10	0.0961285	0.387316	-5.33074	9.78138e-08	+/0	TMEM71	rs7014896	A	C	G2_G1	5.27716e-06
ENSG00000132424	ENST00000503513	-0.7565	7.77167e-06	0.291408	0.0143822	5.32997	9.82276e-08	-/+	DAB2	rs10512696	C	T	G2_G0	5.2909e-06
ENSG00000116731	ENST00000481194	-0.892494	0.000512327	0.57345	5.51183e-10	5.32999	9.82176e-08	-/+	CCM2	rs7778729	T	C	G2_G0	5.2909e-06
ENSG00000225217	ENST00000454738	0.993343	6.92062e-06	-0.160992	0.327537	-5.32981	9.83152e-08	+/0	DAGLB	rs33986000	C	T	G2_G1	5.293e-06
ENSG00000135334	ENST00000367558	-0.999939	6.05281e-05	0.177834	0.202677	5.32947	9.84976e-08	-/0	RGS16	rs651594	C	A	G2_G1	5.29759e-06
ENSG00000185305	ENST00000372432	0.454302	4.23739e-05	-0.389422	0.000788967	-5.32955	9.84575e-08	+/-	HYI	rs6692611	A	G	G2_G1	5.29759e-06
ENSG00000249042	ENST00000505458	0.67671	9.29623e-11	-0.0584536	0.601921	-5.32907	9.87187e-08	+/0	NFKB1	rs230519	T	C	G2_G1	5.30521e-06
ENSG00000172009	ENST00000504202	0.971925	0.000249856	-0.540155	1.36164e-07	-5.32903	9.87367e-08	+/-	HINT1	rs6595992	T	C	G2_G0	5.30521e-06
ENSG00000197536	ENST00000355371	-0.995081	3.62398e-05	0.124177	0.235655	5.32883	9.88478e-08	-/0	SHTN1	rs10218905	A	G	G2_G0	5.30856e-06
ENSG00000171443	ENST00000552002	0.506835	6.42286e-09	-0.344853	0.0132035	-5.32861	9.89649e-08	+/-	CHURC1	rs11158568	G	A	G2_G1	5.30964e-06
ENSG00000180346	ENST00000622867	0.85994	1.94181e-05	-0.282301	0.00670545	-5.32861	9.89653e-08	+/-	FOXK2	rs11652309	T	C	G2_G0	5.30964e-06
ENSG00000167315	ENST00000503513	0.733725	1.99589e-05	-0.337169	0.0043138	-5.32814	9.92225e-08	+/-	DAB2	rs10512696	C	T	G2_G0	5.32083e-06
ENSG00000178537	ENST00000421694	-0.704859	0	0.105226	0.496638	5.32797	9.93192e-08	-/0	TREML5P	rs13216536	A	G	G2_G1	5.32339e-06
ENSG00000226979	ENST00000219240	0.212867	0.141971	-0.729704	1.91568e-08	-5.32769	9.94713e-08	0/-	DHODH	rs3213422	A	C	G2_G0	5.32892e-06
ENSG00000103544	ENST00000504445	0.988815	2.52581e-05	-0.125992	0.207018	-5.32752	9.9561e-08	+/0	ATP10D	rs6823365	G	A	G2_G0	5.33111e-06
ENSG00000180921	ENST00000462751	0.791952	0.00213906	-0.662687	1.18838e-11	-5.32743	9.96123e-08	+/-	SP100	rs17333468	G	A	G2_G0	5.33124e-06
ENSG00000235795	ENST00000574035	-0.999181	2.81146e-05	-0.0921843	0.376866	5.32689	9.99095e-08	-/0	RP11-705C15.2	rs7302081	C	T	G2_G0	5.33559e-06
ENSG00000125821	ENST00000600074	-0.941603	5.04493e-07	-0.0415158	0.705986	5.32691	9.98964e-08	-/0	CTD-3187F8.14	rs10420875	A	G	G2_G0	5.33559e-06
ENSG00000187808	ENST00000247226	0.989772	2.02114e-05	-0.0813195	0.416498	-5.32705	9.98219e-08	+/0	PLEKHG3	rs229661	C	T	G2_G0	5.33559e-06
ENSG00000135749	ENST00000525053	0.705827	5.61742e-05	-0.389321	0.000945185	-5.32684	9.99383e-08	+/-	FGD4	rs7308163	A	G	G2_G0	5.33559e-06
ENSG00000006652	ENST00000529942	-0.999969	3.09035e-05	-0.187902	0.0374122	5.32658	1.00081e-07	-/-	AKIP1	rs10279	T	C	G2_G0	5.33958e-06
ENSG00000267493	ENST00000513012	0.993062	7.6725e-06	-0.0893494	0.44587	-5.32652	1.00111e-07	+/0	HINT1	rs6595992	T	C	G2_G1	5.33958e-06
ENSG00000160271	ENST00000373475	-0.824256	0.000975034	0.602525	5.27349e-10	5.32627	1.00251e-07	-/+	S100PBP	rs10914624	G	C	G2_G0	5.34445e-06
ENSG00000072415	ENST00000264538	-0.586967	1.78479e-07	0.524873	0.00413492	5.32572	1.00554e-07	-/+	IFT57	rs9827766	T	G	G2_G0	5.35535e-06
ENSG00000161911	ENST00000457853	-0.704762	9.30565e-08	0.156374	0.171566	5.32559	1.00623e-07	-/0	LINC01270	rs6012900	A	G	G2_G1	5.35598e-06
ENSG00000204287	ENST00000504445	0.99127	1.36122e-05	-0.0692575	0.48914	-5.32552	1.00664e-07	+/0	ATP10D	rs6823365	G	A	G2_G0	5.35598e-06
ENSG00000088832	ENST00000448659	0.751817	5.47467e-05	-0.419244	0.00129927	-5.32509	1.00904e-07	+/-	AC093724.2	rs6429951	T	C	G2_G0	5.36614e-06
ENSG00000134072	ENST00000525053	-0.676833	0.00014649	0.435051	0.000187214	5.32494	1.00989e-07	-/+	FGD4	rs7308163	A	G	G2_G0	5.36802e-06
ENSG00000078699	ENST00000505458	0.7027	8.46478e-12	-0.00822602	0.94153	-5.32484	1.01044e-07	+/0	NFKB1	rs230519	T	C	G2_G1	5.36835e-06
ENSG00000178607	ENST00000504445	-0.985142	5.12768e-05	0.261917	0.00783219	5.3247	1.01118e-07	-/+	ATP10D	rs6823365	G	A	G2_G0	5.36963e-06
ENSG00000083544	ENST00000540367	0.987112	5.29975e-06	0.081215	0.405634	-5.32435	1.01313e-07	+/0	CPT1A	rs3018712	G	A	G2_G0	5.3774e-06
ENSG00000069345	ENST00000597296	0.388257	0.00583891	-0.692439	1.12804e-05	-5.32396	1.01532e-07	+/-	ZNF749	rs7255035	A	G	G2_G0	5.3864e-06
ENSG00000277662	ENST00000438539	-0.823686	0.000293231	0.505661	4.31809e-06	5.3238	1.01619e-07	-/+	CEP104	rs6688969	C	T	G2_G1	5.38839e-06
ENSG00000198815	ENST00000421694	0.714901	0	-0.0843101	0.586359	-5.32329	1.01906e-07	+/0	TREML5P	rs13216536	A	G	G2_G1	5.40098e-06
ENSG00000076984	ENST00000597296	-0.362755	0.0104178	0.707486	5.95568e-06	5.32318	1.01971e-07	-/+	ZNF749	rs7255035	A	G	G2_G0	5.40178e-06
ENSG00000143614	ENST00000619594	-0.332046	0.00114754	0.481734	3.66997e-05	5.32296	1.02095e-07	-/+	C8orf59	rs6990452	A	G	G2_G1	5.4057e-06
ENSG00000146386	ENST00000219240	0.23553	0.10328	0.881678	2.66454e-15	5.32281	1.02174e-07	0/+	DHODH	rs3213422	A	C	G2_G0	5.4073e-06
ENSG00000031698	ENST00000507891	-0.762201	0.00152944	0.612113	1.26578e-09	5.321	1.03197e-07	-/+	SH3TC1	rs1712290	C	A	G2_G0	5.45611e-06
ENSG00000115268	ENST00000513345	-0.993122	7.07919e-05	0.323912	0.0231807	5.32087	1.03274e-07	-/+	HINT1	rs7735755	T	C	G2_G1	5.45753e-06
ENSG00000116337	ENST00000505458	-0.626674	5.03273e-09	0.143138	0.199532	5.32005	1.03739e-07	-/0	NFKB1	rs230519	T	C	G2_G1	5.47195e-06
ENSG00000167085	ENST00000513345	-0.995411	3.15458e-05	0.0727685	0.427663	5.32004	1.03747e-07	-/0	HINT1	rs7735755	T	C	G2_G0	5.47195e-06
ENSG00000104812	ENST00000505458	-0.662521	3.11317e-10	0.0824773	0.461332	5.31951	1.04045e-07	-/0	NFKB1	rs230519	T	C	G2_G1	5.47439e-06
ENSG00000139832	ENST00000382159	0.993681	5.9766e-05	-0.437159	2.50122e-06	-5.31979	1.03887e-07	+/-	GNG7	rs8737	A	G	G2_G0	5.47439e-06
ENSG00000151287	ENST00000449934	-0.866	2.99912e-05	0.349916	0.00493539	5.31959	1.04e-07	-/+	MICA	rs1131896	G	A	G2_G1	5.47439e-06
ENSG00000124383	ENST00000618488	0.989801	0.000155504	-0.446117	2.07191e-06	-5.31965	1.03965e-07	+/-	RP11-154D6.1	rs828634	C	T	G2_G0	5.47439e-06
ENSG00000111011	ENST00000503513	-0.740472	1.52455e-05	0.32209	0.0065451	5.31927	1.04183e-07	-/+	DAB2	rs10512696	C	T	G2_G0	5.47641e-06
ENSG00000086015	ENST00000367627	0.75543	2.16775e-06	-0.203679	0.0569935	-5.31899	1.04342e-07	+/0	TOR3A	rs2025581	A	T	G2_G1	5.48213e-06
ENSG00000243406	ENST00000503513	-0.749383	1.05464e-05	0.291535	0.010613	5.3187	1.04514e-07	-/+	DAB2	rs10512696	C	T	G2_G1	5.48659e-06
ENSG00000141252	ENST00000411694	0.679874	4.06697e-12	-0.0399427	0.731916	-5.31867	1.04528e-07	+/0	AP001055.6	rs11702506	G	A	G2_G1	5.48659e-06
ENSG00000181192	ENST00000371696	0.350871	0.00251251	0.982075	7.88546e-08	5.31854	1.04603e-07	+/+	AGPAT2	rs9411262	C	T	G2_G0	5.48688e-06
ENSG00000103932	ENST00000263726	-0.898725	1.24838e-05	0.228108	0.0270195	5.31849	1.04634e-07	-/+	LHX4	rs72714807	A	G	G2_G0	5.48688e-06
ENSG00000132467	ENST00000445745	0.964529	1.65814e-06	0.0178172	0.883608	-5.31813	1.04838e-07	+/0	PAX8-AS1	rs3762497	G	A	G2_G1	5.4923e-06
ENSG00000262246	ENST00000588895	-0.785157	6.82879e-05	0.378044	0.000425668	5.31822	1.04789e-07	-/+	ATP9B	rs34520551	C	T	G2_G1	5.4923e-06
ENSG00000169564	ENST00000513345	-0.99571	2.75723e-05	0.0377073	0.68135	5.31761	1.05137e-07	-/0	HINT1	rs7735755	T	C	G2_G0	5.5e-06
ENSG00000163512	ENST00000552002	0.672621	0	-0.100288	0.483793	-5.31752	1.05191e-07	+/0	CHURC1	rs11158568	G	A	G2_G1	5.50019e-06
ENSG00000143799	ENST00000505458	-0.718749	1.68798e-12	-0.0254878	0.820194	5.3171	1.05436e-07	-/0	NFKB1	rs230519	T	C	G2_G1	5.51038e-06
ENSG00000140382	ENST00000623703	-0.68727	9.80283e-12	0.0344808	0.764407	5.31698	1.05502e-07	-/0	WRB	rs2837008	C	T	G2_G1	5.51115e-06
ENSG00000101236	ENST00000506271	-0.84931	0.000938342	0.634846	3.00019e-08	5.31679	1.05611e-07	-/+	UBE2Z	rs11656939	G	C	G2_G1	5.51423e-06
ENSG00000231721	ENST00000505458	0.76767	5.77316e-15	0.134403	0.228644	-5.31618	1.0597e-07	+/0	NFKB1	rs230519	T	C	G2_G1	5.52768e-06
ENSG00000084207	ENST00000421694	-0.67357	1.77636e-15	0.161603	0.294639	5.31588	1.06145e-07	-/0	TREML5P	rs13216536	A	G	G2_G1	5.53248e-06
ENSG00000119703	ENST00000545067	-0.964966	0.000104696	0.422641	0.000267632	5.31569	1.06253e-07	-/+	CCDC7	rs1547706	A	G	G2_G1	5.53248e-06
ENSG00000228794	ENST00000427993	0.125458	0.165019	-0.999941	5.94687e-05	-5.31579	1.06195e-07	0/-	SLC35A3	rs6577153	G	A	G2_G0	5.53248e-06
ENSG00000158825	ENST00000571082	-0.998629	6.0932e-05	0.151583	0.120873	5.31567	1.06265e-07	-/0	ARL16	rs1132803	A	G	G2_G0	5.53248e-06
ENSG00000108107	ENST00000488937	-0.984538	9.13478e-06	0.0516138	0.695317	5.31507	1.06616e-07	-/0	PRPF4	rs79219212	C	G	G2_G1	5.53391e-06
ENSG00000120217	ENST00000505458	0.553043	5.69176e-07	-0.250997	0.0229342	-5.31511	1.06592e-07	+/-	NFKB1	rs230519	T	C	G2_G1	5.53391e-06
ENSG00000180549	ENST00000505458	-0.691175	2.52638e-11	0.0289915	0.79598	5.31493	1.06699e-07	-/0	NFKB1	rs230519	T	C	G2_G1	5.53391e-06
ENSG00000100991	ENST00000587567	0.962454	3.25501e-05	-0.256962	0.012903	-5.3151	1.06598e-07	+/-	ZNF566	rs11672024	A	G	G2_G0	5.53391e-06
ENSG00000141576	ENST00000368632	0.980821	1.7384e-05	-0.119592	0.240826	-5.31544	1.06398e-07	+/0	HDAC2	rs12196845	G	A	G2_G0	5.53391e-06
ENSG00000100347	ENST00000262294	-0.823114	4.10279e-09	0.110245	0.476213	5.31553	1.06349e-07	-/0	TRIM37	rs4598970	T	A	G2_G0	5.53391e-06
ENSG00000011376	ENST00000448659	0.736657	9.2405e-05	-0.444687	0.000595434	-5.31496	1.0668e-07	+/-	AC093724.2	rs6429951	T	C	G2_G0	5.53391e-06
ENSG00000264853	ENST00000545322	0.36688	0.000202583	-0.445189	0.000180029	-5.31452	1.06937e-07	+/-	C8orf59	rs67573812	A	T	G2_G1	5.53574e-06
ENSG00000143493	ENST00000505458	-0.623587	6.29106e-09	0.147212	0.1869	5.31458	1.06902e-07	-/0	NFKB1	rs230519	T	C	G2_G1	5.53574e-06
ENSG00000115216	ENST00000490321	0.119674	0.428253	-0.790031	1.35063e-09	-5.31472	1.06823e-07	0/-	NMRK1	rs11144224	T	C	G2_G0	5.53574e-06
ENSG00000100417	ENST00000552002	0.452671	3.36484e-07	-0.403233	0.00334675	-5.31414	1.07164e-07	+/-	CHURC1	rs11158568	G	A	G2_G1	5.53699e-06
ENSG00000121851	ENST00000513345	-0.99505	3.67004e-05	0.10709	0.242351	5.3143	1.07067e-07	-/0	HINT1	rs7735755	T	C	G2_G0	5.53699e-06
ENSG00000169403	ENST00000395812	0.707437	7.9162e-08	-0.297287	0.0558792	-5.31381	1.07356e-07	+/0	CAST	rs31247	T	C	G2_G0	5.53831e-06
ENSG00000200087	ENST00000267842	-0.477737	0.00158431	0.516381	9.07e-06	5.31375	1.07393e-07	-/+	SLC27A2	rs12915287	C	T	G2_G0	5.53831e-06
ENSG00000117614	ENST00000513345	-0.994066	5.27082e-05	0.195548	0.0315951	5.31391	1.07296e-07	-/+	HINT1	rs7735755	T	C	G2_G0	5.53831e-06
ENSG00000175087	ENST00000595072	-0.168855	0.0712373	-0.993645	6.16236e-06	-5.31347	1.07559e-07	0/-	CALM3	rs2217672	A	G	G2_G0	5.54345e-06
ENSG00000110074	ENST00000354241	0.13771	0.245305	-0.86123	1.08326e-06	-5.31341	1.07594e-07	0/-	TRIM4	rs2527910	T	G	G2_G0	5.54345e-06
ENSG00000179978	ENST00000534505	-0.987452	3.36499e-05	0.171184	0.0724298	5.3133	1.07656e-07	-/0	RP11-770G2.2	rs504437	G	T	G2_G0	5.54402e-06
ENSG00000261416	ENST00000504924	-0.213297	0.0472981	0.986672	3.91085e-05	5.31257	1.08092e-07	-/+	ARL15	rs185144	G	A	G2_G0	5.56122e-06
ENSG00000138640	ENST00000340857	-0.526793	6.02321e-05	0.586829	0.00052052	5.31237	1.08206e-07	-/+	H1F0	rs5756822	C	T	G2_G0	5.56442e-06
ENSG00000100462	ENST00000555321	-0.999045	3.54171e-05	-0.0314844	0.746341	5.31205	1.08401e-07	-/0	ZBTB1	rs61985667	G	A	G2_G0	5.57183e-06
ENSG00000163170	ENST00000525053	-0.79684	1.10907e-06	0.193828	0.110531	5.31192	1.08478e-07	-/0	FGD4	rs7308163	A	G	G2_G0	5.57315e-06
ENSG00000047056	ENST00000495317	-0.507872	2.76796e-07	0.32204	0.0106941	5.31177	1.08566e-07	-/+	NT5C3B	rs1865841	G	A	G2_G1	5.57508e-06
ENSG00000138433	ENST00000505458	0.596288	4.09098e-08	-0.188967	0.0890828	-5.3115	1.08729e-07	+/0	NFKB1	rs230519	T	C	G2_G1	5.57913e-06
ENSG00000068745	ENST00000542570	-0.982452	7.76108e-05	0.332656	0.000676631	5.31146	1.08747e-07	-/+	TOP3A	rs9901707	C	G	G2_G0	5.57913e-06
ENSG00000136636	ENST00000505458	-0.661326	3.43664e-10	0.0832317	0.45723	5.31125	1.08878e-07	-/0	NFKB1	rs230519	T	C	G2_G1	5.58057e-06
ENSG00000147874	ENST00000545712	-0.998718	5.50976e-05	0.115191	0.237408	5.31129	1.08855e-07	-/0	MMAB	rs61940468	C	T	G2_G0	5.58057e-06
ENSG00000058799	ENST00000473373	-0.26448	0.00186159	-0.917575	1.85283e-09	-5.31096	1.09046e-07	-/-	CPNE1	rs77120309	C	T	G2_G1	5.58657e-06
ENSG00000118058	ENST00000483996	-0.998763	5.22335e-05	0.0986257	0.321615	5.31075	1.09173e-07	-/0	SUN1	rs73032414	C	T	G2_G0	5.59045e-06
ENSG00000153914	ENST00000503513	-0.744421	1.29721e-05	0.312236	0.00850197	5.31035	1.09413e-07	-/+	DAB2	rs10512696	C	T	G2_G0	5.6001e-06
ENSG00000262580	ENST00000503513	-0.769455	4.33895e-06	0.258312	0.0308449	5.31013	1.09549e-07	-/+	DAB2	rs10512696	C	T	G2_G0	5.60402e-06
ENSG00000236088	ENST00000624604	-0.99632	0.000267878	0.595285	5.12146e-06	5.31005	1.09593e-07	-/+	RP11-57H12.5	rs12239725	A	G	G2_G1	5.60402e-06
ENSG00000135929	ENST00000505458	0.573527	1.7143e-07	-0.221844	0.0451695	-5.30983	1.09726e-07	+/-	NFKB1	rs230519	T	C	G2_G1	5.60561e-06
ENSG00000249592	ENST00000324166	0.0379787	0.72536	0.948117	8.24787e-07	5.30887	1.10308e-07	0/+	THNSL2	rs10198979	A	T	G2_G0	5.62743e-06
ENSG00000159189	ENST00000587567	-0.965205	2.50064e-05	0.217879	0.0359049	5.30876	1.10372e-07	-/+	ZNF566	rs11672024	A	G	G2_G0	5.62804e-06
ENSG00000254703	ENST00000505458	-0.695347	1.71054e-11	0.0198574	0.85945	5.30824	1.10687e-07	-/0	NFKB1	rs230519	T	C	G2_G1	5.63215e-06
ENSG00000146414	ENST00000588186	0.792073	3.06941e-07	-0.207932	0.13909	-5.3084	1.10594e-07	+/0	MPPE1	rs8097892	C	T	G2_G0	5.63215e-06
ENSG00000131435	ENST00000585554	-0.998926	4.22666e-05	0.0680879	0.638481	5.30822	1.10702e-07	-/0	U2AF1L4	rs28373672	A	G	G2_G1	5.63215e-06
ENSG00000278601	ENST00000395358	-0.977134	5.82087e-06	0.00756756	0.942292	5.3084	1.10589e-07	-/0	RAPGEF3	rs11168219	C	T	G2_G0	5.63215e-06
ENSG00000169957	ENST00000594564	-0.919286	1.26935e-06	0.103764	0.434163	5.30812	1.10763e-07	-/0	RP11-678G14.2	rs34692125	A	G	G2_G1	5.63219e-06
ENSG00000204392	ENST00000504445	0.98337	6.78938e-05	-0.306265	0.00174455	-5.30799	1.10843e-07	+/-	ATP10D	rs6823365	G	A	G2_G0	5.6336e-06
ENSG00000204257	ENST00000527226	-0.593454	9.63589e-08	0.227258	0.0531668	5.30783	1.10938e-07	-/0	TPT1	rs2234216	T	C	G2_G1	5.63541e-06
ENSG00000167595	ENST00000597296	-0.302655	0.0345367	0.738008	1.43242e-06	5.30776	1.10982e-07	-/+	ZNF749	rs7255035	A	G	G2_G0	5.63541e-06
ENSG00000279700	ENST00000503513	-0.729117	2.38825e-05	0.341525	0.00380976	5.30751	1.11135e-07	-/+	DAB2	rs10512696	C	T	G2_G0	5.63567e-06
ENSG00000224861	ENST00000617872	-0.886495	0.000122277	0.452528	0.000153907	5.3074	1.11198e-07	-/+	MINOS1	rs7523079	T	C	G2_G1	5.63567e-06
ENSG00000168763	ENST00000322834	0.976415	3.22224e-05	-0.225064	0.0360941	-5.30746	1.11163e-07	+/-	ZNF584	rs36090113	G	C	G2_G0	5.63567e-06
ENSG00000171103	ENST00000532294	0.0967353	0.353661	-0.952698	5.95219e-06	-5.30756	1.11105e-07	0/-	BTN3A2	rs1977200	G	A	G2_G0	5.63567e-06
ENSG00000183978	ENST00000503513	0.684476	0.000114971	-0.417859	0.00031911	-5.30719	1.11325e-07	+/-	DAB2	rs10512696	C	T	G2_G0	5.63709e-06
ENSG00000145494	ENST00000461790	0.199021	0.274829	-0.790759	6.24121e-11	-5.30681	1.11559e-07	0/-	RCSD1	rs4656546	G	C	G2_G0	5.64633e-06
ENSG00000099625	ENST00000513012	0.966011	0.00040166	-0.602478	1.07351e-08	-5.30636	1.11835e-07	+/-	HINT1	rs6595992	T	C	G2_G1	5.65501e-06
ENSG00000188186	ENST00000496081	-0.989793	2.63834e-06	-0.194974	0.0625359	5.3064	1.11812e-07	-/0	HLA-A	rs112863520	C	T	G2_G0	5.65501e-06
ENSG00000175471	ENST00000587886	-0.832565	4.50446e-07	0.118892	0.309651	5.30586	1.12142e-07	-/0	U2AF1L4	rs3761093	C	T	G2_G1	5.65746e-06
ENSG00000198832	ENST00000488951	-0.999269	2.37385e-05	-0.119858	0.422277	5.30607	1.12017e-07	-/0	FASTKD1	rs2276611	G	A	G2_G1	5.65746e-06
ENSG00000152240	ENST00000504445	0.983841	6.31968e-05	-0.292115	0.00289075	-5.30596	1.12081e-07	+/-	ATP10D	rs6823365	G	A	G2_G0	5.65746e-06
ENSG00000104884	ENST00000504445	0.990982	1.47601e-05	-0.0593453	0.55352	-5.306	1.12054e-07	+/0	ATP10D	rs6823365	G	A	G2_G0	5.65746e-06
ENSG00000087111	ENST00000513345	-0.996252	2.10417e-05	-0.0371415	0.685878	5.30543	1.1241e-07	-/0	HINT1	rs7735755	T	C	G2_G0	5.66833e-06
ENSG00000081791	ENST00000486090	-0.657148	0.0006572	0.489391	2.00457e-06	5.3051	1.12611e-07	-/+	TAMM41	rs6762717	A	G	G2_G1	5.67583e-06
ENSG00000118804	ENST00000262294	-0.760087	2.87974e-07	0.271075	0.0751029	5.30449	1.12985e-07	-/0	TRIM37	rs4598970	T	A	G2_G0	5.69208e-06
ENSG00000163453	ENST00000505458	-0.703375	7.92633e-12	0.00343587	0.97556	5.30396	1.1332e-07	-/0	NFKB1	rs230519	T	C	G2_G1	5.69578e-06
ENSG00000156467	ENST00000324166	-0.0829321	0.442384	-0.952338	5.21446e-07	-5.30404	1.1327e-07	0/-	THNSL2	rs10198979	A	T	G2_G0	5.69578e-06
ENSG00000233791	ENST00000504202	0.990063	1.88053e-05	-0.0706047	0.5259	-5.30377	1.13434e-07	+/0	HINT1	rs6595992	T	C	G2_G0	5.69887e-06
ENSG00000272374	ENST00000503513	-0.766297	5.01845e-06	0.263775	0.0273562	5.30253	1.14206e-07	-/+	DAB2	rs10512696	C	T	G2_G0	5.71659e-06
ENSG00000080298	ENST00000402367	0.759547	6.79816e-06	-0.32453	0.0166569	-5.30258	1.14179e-07	+/-	RPS9	rs17305311	T	C	G2_G0	5.71659e-06
ENSG00000170004	ENST00000264784	0.981695	2.68386e-06	0.10968	0.282332	-5.30274	1.1408e-07	+/0	SLC2A9	rs938553	C	T	G2_G0	5.71659e-06
ENSG00000107551	ENST00000504445	0.990779	1.56045e-05	-0.0575908	0.565327	-5.30255	1.14195e-07	+/0	ATP10D	rs6823365	G	A	G2_G0	5.71659e-06
ENSG00000172269	ENST00000504445	0.988389	2.77285e-05	-0.176213	0.193905	-5.3028	1.1404e-07	+/0	ATP10D	rs6823365	G	A	G2_G1	5.71659e-06
ENSG00000129562	ENST00000503513	0.74332	1.35734e-05	-0.312712	0.00839681	-5.30234	1.14331e-07	+/-	DAB2	rs10512696	C	T	G2_G0	5.71757e-06
ENSG00000157764	ENST00000504445	-0.984008	6.1584e-05	0.285634	0.00361323	5.30235	1.14321e-07	-/+	ATP10D	rs6823365	G	A	G2_G0	5.71757e-06
ENSG00000245148	ENST00000597296	-0.298576	0.0371718	0.739439	1.33351e-06	5.30213	1.1446e-07	-/+	ZNF749	rs7255035	A	G	G2_G0	5.72015e-06
ENSG00000161944	ENST00000504445	0.990393	1.72866e-05	-0.0570947	0.568687	-5.30158	1.14807e-07	+/0	ATP10D	rs6823365	G	A	G2_G0	5.73351e-06
ENSG00000100221	ENST00000609439	-0.993506	6.31302e-05	0.232134	0.0107341	5.30146	1.14878e-07	-/+	GTF2IP13	rs73320972	T	C	G2_G0	5.73444e-06
ENSG00000204842	ENST00000324166	0.0989714	0.358926	0.953736	4.43885e-07	5.30126	1.15008e-07	0/+	THNSL2	rs10198979	A	T	G2_G0	5.7383e-06
ENSG00000174151	ENST00000448659	0.708562	0.000223617	-0.487764	0.000137256	-5.30084	1.15272e-07	+/-	AC093724.2	rs6429951	T	C	G2_G0	5.74358e-06
ENSG00000152942	ENST00000513432	-0.233608	0.0653784	0.778739	1.71801e-06	5.30037	1.15566e-07	0/+	CEP192	rs547084	C	G	G2_G0	5.75512e-06
ENSG00000128165	ENST00000527226	0.644632	2.98744e-09	-0.529305	0.0093985	-5.30002	1.15788e-07	+/-	TPT1	rs2234216	T	C	G2_G0	5.76141e-06
ENSG00000143183	ENST00000513345	-0.994703	4.20161e-05	0.13215	0.148484	5.29975	1.15962e-07	-/0	HINT1	rs7735755	T	C	G2_G0	5.76739e-06
ENSG00000153487	ENST00000421694	0.524191	6.84667e-09	-0.375786	0.0119435	-5.29941	1.16176e-07	+/-	TREML5P	rs13216536	A	G	G2_G1	5.76976e-06
ENSG00000272836	ENST00000397956	0.99745	4.13825e-08	0.178063	0.162649	-5.29926	1.16274e-07	+/0	C21orf2	rs35498868	C	T	G2_G1	5.76976e-06
ENSG00000095209	ENST00000289382	0.238997	0.00680865	-0.985172	5.10172e-05	-5.29955	1.16088e-07	+/-	CNOT11	rs1972164	C	T	G2_G0	5.76976e-06
ENSG00000090376	ENST00000506271	-0.778994	0.00471889	0.741481	5.46674e-12	5.29929	1.16255e-07	-/+	UBE2Z	rs11656939	G	C	G2_G1	5.76976e-06
ENSG00000174547	ENST00000471957	-0.995879	1.74381e-07	-0.576517	1.19622e-09	5.29936	1.16211e-07	-/-	ZMYND19	rs1776773	T	C	G2_G0	5.76976e-06
ENSG00000168010	ENST00000322834	0.971182	5.85451e-05	-0.315453	0.00291869	-5.29898	1.16451e-07	+/-	ZNF584	rs36090113	G	C	G2_G0	5.77591e-06
ENSG00000142544	ENST00000552002	-0.128669	0.168658	-0.999963	3.68107e-05	-5.29865	1.16665e-07	0/-	CHURC1	rs11158568	G	A	G2_G0	5.78389e-06
ENSG00000161202	ENST00000597296	-0.310804	0.0297343	0.732851	1.84685e-06	5.29832	1.16873e-07	-/+	ZNF749	rs7255035	A	G	G2_G0	5.78631e-06
ENSG00000248476	ENST00000262294	0.698836	6.08531e-06	-0.386721	0.00951085	-5.29832	1.16871e-07	+/-	TRIM37	rs4598970	T	A	G2_G0	5.78631e-06
ENSG00000164615	ENST00000614145	-0.829691	1.60135e-07	0.100599	0.417942	5.29833	1.16867e-07	-/0	MRPS21	rs2794685	C	T	G2_G0	5.78631e-06
ENSG00000196656	ENST00000318220	0.512532	0.000102532	-0.375641	0.00046625	-5.29823	1.16929e-07	+/-	NBPF3	rs3820597	G	A	G2_G1	5.78647e-06
ENSG00000127837	ENST00000262294	-0.83035	2.26531e-09	0.0834385	0.590249	5.29805	1.17049e-07	-/0	TRIM37	rs4598970	T	A	G2_G0	5.78979e-06
ENSG00000022840	ENST00000457853	0.498476	0.000573846	-0.612938	0.000116337	-5.29766	1.17297e-07	+/-	LINC01270	rs6012900	A	G	G2_G0	5.79679e-06
ENSG00000173660	ENST00000503513	0.757731	7.36442e-06	-0.281425	0.0182704	-5.2969	1.17784e-07	+/-	DAB2	rs10512696	C	T	G2_G0	5.79808e-06
ENSG00000102870	ENST00000623703	-0.595469	1.75031e-08	0.185737	0.103504	5.29733	1.17507e-07	-/0	WRB	rs2837008	C	T	G2_G1	5.79808e-06
ENSG00000008441	ENST00000378752	0.912545	1.35926e-05	-0.254871	0.0388985	-5.29713	1.17638e-07	+/-	OPTN	rs57199113	T	C	G2_G0	5.79808e-06
ENSG00000066427	ENST00000607419	0.987004	3.67258e-05	-0.241462	0.0946356	-5.29687	1.17802e-07	+/0	RP11-245G13.2	rs58378660	A	G	G2_G1	5.79808e-06
ENSG00000123685	ENST00000581091	-0.584841	0.00213661	0.539723	1.1713e-07	5.29728	1.17543e-07	-/+	RPL17	rs28480366	G	C	G2_G1	5.79808e-06
ENSG00000111652	ENST00000525053	-0.758989	6.96797e-06	0.280995	0.019345	5.29697	1.17738e-07	-/+	FGD4	rs7308163	A	G	G2_G0	5.79808e-06
ENSG00000177943	ENST00000507859	-0.96029	0.000151917	0.442877	1.99547e-06	5.2964	1.18111e-07	-/+	ERAP1	rs62376387	T	G	G2_G0	5.81069e-06
ENSG00000093167	ENST00000505458	0.672764	1.30965e-10	-0.0602538	0.590761	-5.2962	1.18237e-07	+/0	NFKB1	rs230519	T	C	G2_G1	5.81162e-06
ENSG00000112851	ENST00000481194	-0.958279	1.26035e-05	0.147985	0.143798	5.29623	1.18215e-07	-/0	CCM2	rs7778729	T	C	G2_G0	5.81162e-06
ENSG00000203364	ENST00000505458	0.644453	1.32493e-09	-0.109886	0.325723	-5.29609	1.18306e-07	+/0	NFKB1	rs230519	T	C	G2_G1	5.81243e-06
ENSG00000188511	ENST00000391625	-0.313589	0.0146936	0.746065	7.91781e-06	5.2954	1.18754e-07	-/+	RP1-29C18.10	rs739248	T	C	G2_G0	5.82193e-06
ENSG00000173011	ENST00000279052	0.103718	0.24027	-0.762227	6.27424e-07	-5.29558	1.18641e-07	0/-	ERGIC3	rs6060491	T	C	G2_G1	5.82193e-06
ENSG00000198780	ENST00000525315	0.803853	6.58241e-06	-0.256668	0.0295263	-5.29538	1.18767e-07	+/-	CTSB	rs2294138	C	T	G2_G1	5.82193e-06
ENSG00000099822	ENST00000606930	0.990389	1.73045e-05	-0.0849885	0.500868	-5.29554	1.18666e-07	+/0	CTC-251D13.1	rs385255	G	A	G2_G1	5.82193e-06
ENSG00000228956	ENST00000512485	0.414659	2.75214e-06	-0.478389	0.00102125	-5.29541	1.18749e-07	+/-	CNOT6L	rs2866441	T	C	G2_G1	5.82193e-06
ENSG00000110955	ENST00000503513	0.728592	2.437e-05	-0.339812	0.00400133	-5.29486	1.19109e-07	+/-	DAB2	rs10512696	C	T	G2_G0	5.83474e-06
ENSG00000145020	ENST00000371980	-0.857719	1.07271e-05	0.261145	0.0267116	5.29465	1.19242e-07	-/+	LURAP1	rs953823	A	G	G2_G1	5.83474e-06
ENSG00000019991	ENST00000278483	0.96527	2.48465e-05	-0.207822	0.0400328	-5.29473	1.19194e-07	+/-	C11orf73	rs56153444	A	G	G2_G0	5.83474e-06
ENSG00000152117	ENST00000504445	-0.98545	4.86659e-05	0.237663	0.0161606	5.29469	1.19218e-07	-/+	ATP10D	rs6823365	G	A	G2_G0	5.83474e-06
ENSG00000114738	ENST00000262294	-0.786753	5.67325e-08	0.206163	0.17939	5.29438	1.19424e-07	-/0	TRIM37	rs4598970	T	A	G2_G0	5.841e-06
ENSG00000263264	ENST00000454738	-0.986986	3.68507e-05	0.176488	0.0559045	5.29378	1.19813e-07	-/0	DAGLB	rs33986000	C	T	G2_G0	5.84461e-06
ENSG00000163755	ENST00000425905	0.2002	0.0492835	-0.97699	2.99328e-05	-5.29389	1.19743e-07	+/-	RTEL1	rs3787092	C	T	G2_G0	5.84461e-06
ENSG00000113580	ENST00000481194	-0.96155	9.12796e-06	0.157026	0.239131	5.29385	1.19767e-07	-/0	CCM2	rs7778729	T	C	G2_G1	5.84461e-06
ENSG00000177981	ENST00000504202	-0.992203	1.02657e-05	-0.0591767	0.595131	5.29409	1.19611e-07	-/0	HINT1	rs6595992	T	C	G2_G0	5.84461e-06
ENSG00000140320	ENST00000344595	0.983056	1.20077e-05	-0.0517552	0.624162	-5.29377	1.19819e-07	+/0	SRR	rs118136827	G	T	G2_G0	5.84461e-06
ENSG00000077420	ENST00000556751	-0.934281	8.74634e-12	-0.31695	0.0234428	5.29315	1.20229e-07	-/-	BEGAIN	rs4077299	A	G	G2_G0	5.85967e-06
ENSG00000149273	ENST00000317931	0.913711	7.58428e-07	-0.0489824	0.680684	-5.29314	1.20236e-07	+/0	L3MBTL4	rs9947555	T	C	G2_G1	5.85967e-06
ENSG00000170473	ENST00000505458	-0.713971	2.75957e-12	-0.0197875	0.859941	5.29224	1.20828e-07	-/0	NFKB1	rs230519	T	C	G2_G1	5.85971e-06
ENSG00000106603	ENST00000421694	0.488311	9.52197e-08	-0.415427	0.0050431	-5.29262	1.20574e-07	+/-	TREML5P	rs13216536	A	G	G2_G1	5.85971e-06
ENSG00000115816	ENST00000494682	-0.999949	5.11022e-05	0.050542	0.698884	5.29256	1.20618e-07	-/0	SFT2D1	rs11753652	C	T	G2_G1	5.85971e-06
ENSG00000100227	ENST00000310864	0.876337	8.50028e-06	-0.241305	0.0457784	-5.2924	1.20721e-07	+/-	IQCB1	rs3732408	G	A	G2_G0	5.85971e-06
ENSG00000110876	ENST00000367627	-0.488888	0.00711968	0.57277	5.50694e-09	5.29304	1.20301e-07	-/+	TOR3A	rs2025581	A	T	G2_G1	5.85971e-06
ENSG00000213047	ENST00000491807	-0.739478	7.55186e-08	0.12541	0.277142	5.29225	1.20819e-07	-/0	DPP7	rs112761828	C	G	G2_G1	5.85971e-06
ENSG00000174652	ENST00000530726	-0.00119989	0.99012	-0.99095	1.48909e-05	-5.29231	1.20778e-07	0/-	CD151	rs28507876	A	G	G2_G0	5.85971e-06
ENSG00000014257	ENST00000504445	0.989339	2.24099e-05	-0.0843626	0.399215	-5.29226	1.20814e-07	+/0	ATP10D	rs6823365	G	A	G2_G0	5.85971e-06
ENSG00000213888	ENST00000583931	-0.987179	3.55053e-05	0.16873	0.0689785	5.29204	1.20959e-07	-/0	ANP32E	rs72694933	C	T	G2_G0	5.86347e-06
ENSG00000147576	ENST00000503513	-0.786886	1.86267e-06	0.212239	0.0777492	5.2912	1.21517e-07	-/0	DAB2	rs10512696	C	T	G2_G0	5.86453e-06
ENSG00000233355	ENST00000219240	0.159882	0.272484	-0.750965	4.3159e-09	-5.2912	1.21519e-07	0/-	DHODH	rs3213422	A	C	G2_G0	5.86453e-06
ENSG00000197150	ENST00000513012	0.975186	0.000183822	-0.485083	1.03069e-05	-5.29124	1.21491e-07	+/-	HINT1	rs6595992	T	C	G2_G1	5.86453e-06
ENSG00000164327	ENST00000262294	0.794495	3.3895e-08	-0.185644	0.227627	-5.29151	1.21307e-07	+/0	TRIM37	rs4598970	T	A	G2_G0	5.86453e-06
ENSG00000231389	ENST00000504445	0.991169	1.40098e-05	-0.0518614	0.60469	-5.29128	1.2146e-07	+/0	ATP10D	rs6823365	G	A	G2_G0	5.86453e-06
ENSG00000144504	ENST00000370645	-0.998351	8.03819e-05	0.243316	0.0439473	5.29185	1.21088e-07	-/+	GNG5	rs41299545	G	A	G2_G1	5.86453e-06
ENSG00000136938	ENST00000466137	0.458945	0.000801536	-0.662534	9.01669e-05	-5.2914	1.21386e-07	+/-	NMRK1	rs3752955	A	C	G2_G0	5.86453e-06
ENSG00000100197	ENST00000503513	-0.72999	2.30904e-05	0.336347	0.00441526	5.29102	1.21633e-07	-/+	DAB2	rs10512696	C	T	G2_G0	5.86528e-06
ENSG00000128534	ENST00000503513	-0.751382	9.68956e-06	0.293626	0.0136228	5.29093	1.21694e-07	-/+	DAB2	rs10512696	C	T	G2_G0	5.86528e-06
ENSG00000168159	ENST00000555464	0.345964	0.000452249	-0.513944	9.73709e-05	-5.29092	1.21701e-07	+/-	WARS	rs2234524	C	G	G2_G1	5.86528e-06
ENSG00000237973	ENST00000489343	0.874569	4.58977e-07	-0.084434	0.487088	-5.29085	1.2175e-07	+/0	NPHP3-AS1	rs7622700	G	T	G2_G0	5.86528e-06
ENSG00000171840	ENST00000505458	-0.692633	2.2061e-11	0.0221984	0.843082	5.29075	1.21816e-07	-/0	NFKB1	rs230519	T	C	G2_G1	5.86588e-06
ENSG00000163541	ENST00000525053	-0.750169	1.0202e-05	0.298359	0.0127716	5.29066	1.21877e-07	-/+	FGD4	rs7308163	A	G	G2_G0	5.86626e-06
ENSG00000237015	ENST00000330794	-0.0516719	0.622794	0.936865	2.37508e-06	5.29049	1.21991e-07	0/+	TMEM173	rs7447927	C	G	G2_G0	5.86651e-06
ENSG00000163536	ENST00000558592	0.954197	1.82166e-05	-0.204608	0.0619062	-5.2905	1.21983e-07	+/0	RP11-89K11.1	rs8024204	A	C	G2_G0	5.86651e-06
ENSG00000263050	ENST00000513012	0.976879	0.000154192	-0.456925	3.77606e-05	-5.29041	1.22044e-07	+/-	HINT1	rs6595992	T	C	G2_G1	5.86651e-06
ENSG00000169710	ENST00000504202	0.980856	9.63957e-05	-0.371974	0.000535029	-5.29009	1.22258e-07	+/-	HINT1	rs6595992	T	C	G2_G0	5.8739e-06
ENSG00000151715	ENST00000512485	0.476476	4.3128e-08	-0.415886	0.00498991	-5.28993	1.22362e-07	+/-	CNOT6L	rs2866441	T	C	G2_G1	5.87402e-06
ENSG00000196812	ENST00000573657	0.275444	0.0263668	-0.773829	5.69139e-06	-5.28911	1.2291e-07	+/-	ELP5	rs2521989	T	C	G2_G0	5.88377e-06
ENSG00000188206	ENST00000503513	-0.771305	3.98046e-06	0.249372	0.0373568	5.28941	1.22711e-07	-/+	DAB2	rs10512696	C	T	G2_G0	5.88377e-06
ENSG00000188167	ENST00000411694	0.444408	3.63316e-05	-0.368202	0.00106603	-5.28933	1.22764e-07	+/-	AP001055.6	rs11702506	G	A	G2_G1	5.88377e-06
ENSG00000197324	ENST00000543998	-0.780855	6.71788e-06	0.280181	0.0237872	5.2892	1.22853e-07	-/+	TCTN2	rs114208992	T	C	G2_G0	5.88377e-06
ENSG00000179562	ENST00000556258	-0.998571	3.06079e-06	-0.482312	8.31248e-08	5.28892	1.23041e-07	-/-	EVL	rs67005836	G	A	G2_G0	5.88377e-06
ENSG00000120438	ENST00000455638	-0.752976	4.9309e-08	0.220554	0.140776	5.28881	1.23113e-07	-/0	ARAP1	rs730783	A	C	G2_G0	5.88377e-06
ENSG00000117597	ENST00000519966	0.826434	4.32769e-05	-0.341217	0.00159508	-5.28901	1.22978e-07	+/-	RMDN1	rs13042	G	A	G2_G0	5.88377e-06
ENSG00000183684	ENST00000506271	0.677232	0.0220643	-0.82384	2.22045e-16	-5.28886	1.23083e-07	+/-	UBE2Z	rs11656939	G	C	G2_G1	5.88377e-06
ENSG00000154079	ENST00000369278	0.358999	0.000925933	-0.820418	5.48487e-05	-5.28949	1.22656e-07	+/-	UFL1	rs4438964	T	G	G2_G0	5.88377e-06
ENSG00000122378	ENST00000505458	-0.728845	5.7776e-13	-0.0513967	0.646539	5.28842	1.23376e-07	-/0	NFKB1	rs230519	T	C	G2_G1	5.89157e-06
ENSG00000184100	ENST00000425497	-0.978008	2.61543e-05	0.218864	0.101908	5.28825	1.23489e-07	-/0	LINC01272	rs17196752	C	T	G2_G1	5.89438e-06
ENSG00000105755	ENST00000505458	-0.726963	7.07878e-13	-0.0474573	0.672014	5.2881	1.23596e-07	-/0	NFKB1	rs230519	T	C	G2_G1	5.89589e-06
ENSG00000125347	ENST00000551338	-0.998013	0.000106281	0.308292	0.00130393	5.28803	1.23639e-07	-/+	RAB5C	rs9903204	G	A	G2_G0	5.89589e-06
ENSG00000166734	ENST00000491223	-0.892645	1.74724e-05	0.252792	0.0168448	5.28768	1.23878e-07	-/+	EBNA1BP2	rs1782374	T	C	G2_G0	5.89747e-06
ENSG00000137491	ENST00000421694	-0.486338	1.09108e-07	0.416743	0.00489209	5.28722	1.24187e-07	-/+	TREML5P	rs13216536	A	G	G2_G1	5.89928e-06
ENSG00000104472	ENST00000513345	-0.993866	5.63258e-05	0.196672	0.030611	5.28741	1.2406e-07	-/+	HINT1	rs7735755	T	C	G2_G0	5.89928e-06
ENSG00000125843	ENST00000504445	0.991603	1.23539e-05	-0.0499032	0.618416	-5.28743	1.24043e-07	+/0	ATP10D	rs6823365	G	A	G2_G0	5.89928e-06
ENSG00000100592	ENST00000540180	-0.0321341	0.749721	-0.985396	7.70149e-06	-5.28703	1.24318e-07	0/-	CCDC77	rs11062813	T	C	G2_G0	5.90296e-06
ENSG00000151726	ENST00000505458	0.722418	1.1493e-12	0.0380974	0.733997	-5.28692	1.24391e-07	+/0	NFKB1	rs230519	T	C	G2_G1	5.90383e-06
ENSG00000253352	ENST00000503513	-0.690063	9.58692e-05	0.404825	0.000508764	5.2861	1.24954e-07	-/+	DAB2	rs10512696	C	T	G2_G0	5.90675e-06
ENSG00000184068	ENST00000411694	0.577093	2.1036e-08	-0.20261	0.0792092	-5.28624	1.24859e-07	+/0	AP001055.6	rs11702506	G	A	G2_G1	5.90675e-06
ENSG00000151726	ENST00000619554	0.75366	4.79985e-11	0.0428797	0.693321	-5.28661	1.24601e-07	+/0	NBPF3	rs12734589	G	A	G2_G1	5.90675e-06
ENSG00000269867	ENST00000597743	-0.254881	0.00496323	-0.997549	9.00093e-06	-5.2865	1.24682e-07	-/-	CALM3	rs2195988	C	G	G2_G0	5.90675e-06
ENSG00000117519	ENST00000601402	0.847029	2.46553e-06	-0.179769	0.125371	-5.28596	1.25049e-07	+/0	GPR108	rs3810222	C	T	G2_G0	5.90675e-06
ENSG00000220008	ENST00000264784	0.986763	8.67372e-07	0.245132	0.0439268	-5.28598	1.25034e-07	+/+	SLC2A9	rs938553	C	T	G2_G1	5.90675e-06
ENSG00000238133	ENST00000456967	0.991157	1.40583e-05	-0.124808	0.4252	-5.28622	1.24873e-07	+/0	FAM21EP	rs6481013	C	T	G2_G1	5.90675e-06
ENSG00000166225	ENST00000491807	-0.726325	1.65926e-07	0.152123	0.186587	5.28644	1.24723e-07	-/0	DPP7	rs112761828	C	G	G2_G1	5.90675e-06
ENSG00000131469	ENST00000513345	-0.993044	7.24022e-05	0.310707	0.0297883	5.28675	1.24512e-07	-/+	HINT1	rs7735755	T	C	G2_G1	5.90675e-06
ENSG00000176658	ENST00000613647	0.99187	1.13962e-05	-0.0444568	0.641618	-5.28616	1.24913e-07	+/0	FGFR3	rs736436	T	C	G2_G0	5.90675e-06
ENSG00000213839	ENST00000539605	-0.999922	7.79166e-05	0.293958	0.108467	5.28582	1.25142e-07	-/0	ANKLE2	rs74348399	C	A	G2_G1	5.90861e-06
ENSG00000149499	ENST00000447544	-0.826226	1.76903e-09	0.0108725	0.93544	5.28522	1.25551e-07	-/0	CD36	rs1049673	C	G	G2_G0	5.9228e-06
ENSG00000127586	ENST00000297109	0.0263492	0.77889	0.764867	3.69886e-09	5.28485	1.25807e-07	0/+	SAP30L	rs6884266	C	T	G2_G1	5.92714e-06
ENSG00000165195	ENST00000339094	0.964341	7.00244e-09	0.35601	0.000767873	-5.28478	1.25857e-07	+/+	UBE2Q2P1	rs12905223	T	C	G2_G0	5.92714e-06
ENSG00000127184	ENST00000324166	-0.0805939	0.455399	-0.951513	5.72155e-07	-5.28477	1.25861e-07	0/-	THNSL2	rs10198979	A	T	G2_G0	5.92714e-06
ENSG00000147044	ENST00000466710	-0.790367	0.00221547	0.656576	2.12168e-11	5.28463	1.25958e-07	-/+	SP100	rs17333468	G	A	G2_G0	5.92787e-06
ENSG00000168394	ENST00000587567	0.961833	3.44537e-05	-0.252736	0.0145191	-5.28454	1.26018e-07	+/-	ZNF566	rs11672024	A	G	G2_G0	5.92787e-06
ENSG00000171169	ENST00000504445	-0.989566	2.12389e-05	0.0696847	0.486457	5.28451	1.26039e-07	-/0	ATP10D	rs6823365	G	A	G2_G0	5.92787e-06
ENSG00000006451	ENST00000505458	0.634893	2.74457e-09	-0.12389	0.267461	-5.2841	1.26324e-07	+/0	NFKB1	rs230519	T	C	G2_G1	5.93117e-06
ENSG00000122741	ENST00000564680	0.712049	0	-0.04466	0.758112	-5.28413	1.26301e-07	+/0	TREML3P	rs9394771	A	T	G2_G1	5.93117e-06
ENSG00000124222	ENST00000507859	-0.947958	0.000338771	0.543112	1.79872e-09	5.2841	1.26327e-07	-/+	ERAP1	rs62376387	T	G	G2_G0	5.93117e-06
ENSG00000181754	ENST00000219240	0.108539	0.457871	-0.772247	8.30348e-10	-5.2838	1.26534e-07	0/-	DHODH	rs3213422	A	C	G2_G0	5.93834e-06
ENSG00000101751	ENST00000503513	-0.756311	7.83602e-06	0.281511	0.0182336	5.28353	1.26721e-07	-/+	DAB2	rs10512696	C	T	G2_G0	5.942e-06
ENSG00000100280	ENST00000505458	-0.661063	3.51201e-10	0.0790416	0.480269	5.28292	1.27138e-07	-/0	NFKB1	rs230519	T	C	G2_G1	5.94778e-06
ENSG00000105676	ENST00000505458	-0.619571	8.38016e-09	0.148455	0.183168	5.2827	1.27297e-07	-/0	NFKB1	rs230519	T	C	G2_G1	5.94778e-06
ENSG00000177700	ENST00000421694	-0.683421	4.44089e-16	0.137791	0.372416	5.28278	1.27235e-07	-/0	TREML5P	rs13216536	A	G	G2_G1	5.94778e-06
ENSG00000138433	ENST00000421694	0.577368	7.5091e-11	-0.305577	0.0436801	-5.28271	1.27285e-07	+/-	TREML5P	rs13216536	A	G	G2_G1	5.94778e-06
ENSG00000187109	ENST00000317931	0.927662	2.29196e-07	0.0252145	0.844487	-5.2828	1.27222e-07	+/0	L3MBTL4	rs9947555	T	C	G2_G0	5.94778e-06
ENSG00000152601	ENST00000371639	-0.367584	0.0110267	0.72642	8.13958e-06	5.28264	1.27336e-07	-/+	LINC01270	rs11905919	A	C	G2_G0	5.94778e-06
ENSG00000168434	ENST00000322834	0.975854	3.45591e-05	-0.225728	0.0355348	-5.28317	1.26968e-07	+/-	ZNF584	rs36090113	G	C	G2_G0	5.94778e-06
ENSG00000175029	ENST00000314830	-0.247495	0.0768998	0.843791	2.94029e-06	5.28253	1.2741e-07	0/+	SH2D3C	rs516073	A	G	G2_G0	5.9487e-06
ENSG00000135241	ENST00000513345	-0.995064	3.64863e-05	0.0871105	0.342073	5.28231	1.27565e-07	-/0	HINT1	rs7735755	T	C	G2_G0	5.9534e-06
ENSG00000100478	ENST00000588100	-0.999942	5.76894e-05	0.0808205	0.412449	5.28195	1.27819e-07	-/0	U2AF1L4	rs28373672	A	G	G2_G0	5.96268e-06
ENSG00000114378	ENST00000589165	0.963349	2.99402e-05	-0.266016	0.0366359	-5.28129	1.28275e-07	+/-	ERCC1	rs3212924	A	G	G2_G1	5.97885e-06
ENSG00000237773	ENST00000531873	0.132139	0.179042	-0.999936	6.416e-05	-5.28072	1.2868e-07	0/-	CD44	rs1467558	T	C	G2_G0	5.99518e-06
ENSG00000182199	ENST00000402367	0.822121	2.58877e-07	-0.16149	0.243366	-5.28028	1.2899e-07	+/0	RPS9	rs17305311	T	C	G2_G0	6.00703e-06
ENSG00000278962	ENST00000528555	0.995437	2.69452e-06	-0.0798415	0.533924	-5.28016	1.29069e-07	+/0	SNX19	rs77272503	G	C	G2_G1	6.00817e-06
ENSG00000212123	ENST00000555959	-0.204068	0.0976383	0.750834	7.4175e-07	5.27965	1.2943e-07	0/+	SLC7A7	rs12432242	C	T	G2_G0	6.01725e-06
ENSG00000271122	ENST00000224949	0.231304	0.0233618	0.946684	2.8504e-08	5.27947	1.29562e-07	+/+	PITRM1	rs7903250	T	C	G2_G0	6.0208e-06
ENSG00000042753	ENST00000503513	0.694673	8.22787e-05	-0.395998	0.000690413	-5.27923	1.29725e-07	+/-	DAB2	rs10512696	C	T	G2_G0	6.02578e-06
ENSG00000077458	ENST00000503513	-0.755619	8.07572e-06	0.28201	0.0180203	5.27908	1.29834e-07	-/+	DAB2	rs10512696	C	T	G2_G0	6.02578e-06
ENSG00000272977	ENST00000279052	0.0189172	0.830839	0.807948	3.90133e-08	5.27915	1.29785e-07	0/+	ERGIC3	rs6060491	T	C	G2_G1	6.02578e-06
ENSG00000103160	ENST00000505458	0.648346	9.77719e-10	-0.100442	0.369264	-5.27879	1.30042e-07	+/0	NFKB1	rs230519	T	C	G2_G1	6.02806e-06
ENSG00000272037	ENST00000355371	-0.992362	8.72758e-05	0.305961	0.00285864	5.27878	1.3005e-07	-/+	SHTN1	rs10218905	A	G	G2_G0	6.02806e-06
ENSG00000108578	ENST00000448659	0.733646	0.000102108	-0.442207	0.000644215	-5.27891	1.29955e-07	+/-	AC093724.2	rs6429951	T	C	G2_G0	6.02806e-06
ENSG00000010030	ENST00000587567	0.972143	1.15612e-05	-0.0954819	0.3626	-5.27863	1.30157e-07	+/0	ZNF566	rs11672024	A	G	G2_G0	6.0304e-06
ENSG00000125753	ENST00000573886	-0.997329	1.06937e-05	-0.212713	0.0301653	5.27855	1.30211e-07	-/-	ARRB2	rs35186877	G	A	G2_G0	6.0304e-06
ENSG00000121964	ENST00000508667	-0.941311	0.000152213	0.458874	4.44398e-05	5.27831	1.30381e-07	-/+	LARS	rs62373774	C	T	G2_G0	6.03059e-06
ENSG00000188807	ENST00000597796	-0.999945	5.53263e-05	0.105125	0.529919	5.27833	1.30366e-07	-/0	ZNF257	rs8103279	A	G	G2_G1	6.03059e-06
ENSG00000172243	ENST00000537659	-0.50007	0.000137447	0.641893	0.000307243	5.27845	1.30279e-07	-/+	LINC00937	rs9738812	C	T	G2_G0	6.03059e-06
ENSG00000273237	ENST00000371012	0.228856	0.038631	0.975324	3.2904e-07	5.27822	1.30443e-07	+/+	MIER1	rs2104415	G	A	G2_G0	6.03063e-06
ENSG00000005882	ENST00000367627	-0.735269	5.53546e-06	0.238136	0.0254689	5.27815	1.30492e-07	-/+	TOR3A	rs2025581	A	T	G2_G1	6.03063e-06
ENSG00000149657	ENST00000505458	0.67926	7.42824e-11	-0.0453126	0.686043	-5.27794	1.30644e-07	+/0	NFKB1	rs230519	T	C	G2_G1	6.03508e-06
ENSG00000175054	ENST00000588186	0.807258	1.21478e-07	-0.0559452	0.594285	-5.27785	1.30706e-07	+/0	MPPE1	rs8097892	C	T	G2_G1	6.0354e-06
ENSG00000177688	ENST00000493588	0.000867764	0.993234	-0.998938	4.15421e-05	-5.27766	1.30844e-07	0/-	NUB1	rs406624	A	T	G2_G0	6.03663e-06
ENSG00000205702	ENST00000297109	0.0514128	0.583624	0.774513	1.7641e-09	5.27714	1.31215e-07	0/+	SAP30L	rs6884266	C	T	G2_G1	6.04867e-06
ENSG00000183963	ENST00000608313	-0.74857	0.000351798	0.511309	3.49664e-05	5.27705	1.3128e-07	-/+	CTD-2303H24.2	rs56076360	C	G	G2_G0	6.04909e-06
ENSG00000204387	ENST00000504445	-0.988036	2.98813e-05	0.133931	0.17959	5.27689	1.31393e-07	-/0	ATP10D	rs6823365	G	A	G2_G0	6.05174e-06
ENSG00000057704	ENST00000525053	0.697541	7.4707e-05	-0.392856	0.000840743	-5.27666	1.31562e-07	+/-	FGD4	rs7308163	A	G	G2_G0	6.05519e-06
ENSG00000182749	ENST00000505458	-0.688762	3.15603e-11	0.0272241	0.808172	5.2764	1.31747e-07	-/0	NFKB1	rs230519	T	C	G2_G1	6.06034e-06
ENSG00000197442	ENST00000505458	-0.614803	1.17177e-08	0.154936	0.164567	5.27624	1.31864e-07	-/0	NFKB1	rs230519	T	C	G2_G1	6.0632e-06
ENSG00000172339	ENST00000219240	0.11881	0.416169	0.848983	3.31291e-13	5.27581	1.32168e-07	0/+	DHODH	rs3213422	A	C	G2_G0	6.0746e-06
ENSG00000121743	ENST00000497498	-0.8176	0.00116031	0.592064	7.70894e-12	5.2757	1.32253e-07	-/+	CBX3	rs13238003	A	C	G2_G0	6.07594e-06
ENSG00000206562	ENST00000580982	0.505121	0.000114568	-0.588378	0.000397287	-5.27531	1.32532e-07	+/-	ENOSF1	rs2741171	T	C	G2_G0	6.0785e-06
ENSG00000149483	ENST00000340857	0.559456	1.62112e-05	-0.54954	0.00136425	-5.27545	1.32432e-07	+/-	H1F0	rs5756822	C	T	G2_G0	6.0785e-06
ENSG00000119922	ENST00000587567	0.97217	1.15213e-05	-0.115804	0.336201	-5.2755	1.32397e-07	+/0	ZNF566	rs11672024	A	G	G2_G1	6.0785e-06
ENSG00000125459	ENST00000267842	-0.444482	0.00359725	0.541125	2.71772e-06	5.27532	1.32521e-07	-/+	SLC27A2	rs12915287	C	T	G2_G0	6.0785e-06
ENSG00000162972	ENST00000295962	0.984279	9.59991e-06	-0.00263122	0.979702	-5.27498	1.32768e-07	+/0	ABHD6	rs7632862	G	A	G2_G0	6.08535e-06
ENSG00000121900	ENST00000423899	-0.973121	4.7578e-05	0.264612	0.00780365	5.27495	1.32793e-07	-/+	GUSBP4	rs62464104	A	G	G2_G0	6.08535e-06
ENSG00000172250	ENST00000483216	0.105613	0.303213	0.98113	2.98379e-06	5.27436	1.33217e-07	0/+	USP40	rs7572310	A	G	G2_G0	6.0999e-06
ENSG00000177535	ENST00000376618	0.972261	5.22541e-05	-0.275942	0.00419493	-5.27436	1.33222e-07	+/-	CPT1A	rs3018712	G	A	G2_G0	6.0999e-06
[truncated: 1,463 more rows]

## Sheet: Table-2 Naïve PathwayEnrichment
Table 2. Results of pathway enrichment analysis of the coExQTL for DAB2 and rs10512696 variant in naïve monocytes (reference gene set: hc2.all.v2024).
Description	zScore	pvalue	p.adjust	qvalue	Enriched genes	Number of enriched genes
WONG_MITOCHONDRIA_GENE_MODULE	15.1156	4.53756e-16	7.77285e-13	7.22667e-13	COX6B1/SDHB/COX5A/COX5B/COX7C/NDUFA8/MIPEP/PCCB/PRDX5/MRPL40/COX7B/COX8A/MRPS16/NDUFB10/NDUFA6/TIMM13/MRPL12/NDUFB2	18
MOOTHA_VOXPHOS	17.8037	2.69537e-15	2.30859e-12	2.14637e-12	COX6B1/SDHB/COX5A/COX5B/COX7C/NDUFA8/COX7B/COX8A/UQCRH/NDUFA6/UQCRC1/NDUFB2/GATB	13
MOOTHA_HUMAN_MITODB_6_2002	12.578	5.16039e-15	2.94658e-12	2.73953e-12	COX6B1/SDHB/COX5A/COX5B/COX7C/NDUFA8/MIPEP/PCCB/COX7B/COX8A/MRPS12/MRPS16/ACAA2/UQCRH/NDUFA6/TIMM13/MRPL12/UQCRC1/NDUFB2/MRPL17/GATB/HADHA	22
MOOTHA_MITOCHONDRIA	12.247	1.24748e-14	5.34232e-12	4.96693e-12	COX6B1/SDHB/COX5A/COX5B/COX7C/NDUFA8/MIPEP/PCCB/COX7B/COX8A/MRPS12/MRPS16/ACAA2/UQCRH/NDUFA6/TIMM13/MRPL12/UQCRC1/NDUFB2/MRPL17/GATB/HADHA	22
REACTOME_RESPIRATORY_ELECTRON_TRANSPORT	14.9192	1.83172e-14	6.27547e-12	5.83451e-12	COX6B1/SDHB/UQCC2/COX5A/COX5B/COX7C/NDUFA8/COX7B/COX8A/NDUFB10/COA3/UQCRH/NDUFA6/UQCRC1/NDUFB2	15
WP_ELECTRON_TRANSPORT_CHAIN_OXPHOS_SYSTEM_IN_MITOCHONDRIA	16.079	3.37378e-14	8.60245e-12	7.99797e-12	COX6B1/SDHB/COX5A/COX5B/COX7C/NDUFA8/COX7B/COX8A/NDUFB10/UQCRH/NDUFA6/UQCRC1/NDUFB2	13
HALLMARK_OXIDATIVE_PHOSPHORYLATION	13.9884	3.5153e-14	8.60245e-12	7.99797e-12	COX6B1/SDHB/COX5A/COX5B/COX7C/NDUFA8/COX7B/COX8A/MRPS12/ACAA2/UQCRH/NDUFA6/TIMM13/UQCRC1/NDUFB2/HADHA	16
WP_NONALCOHOLIC_FATTY_LIVER_DISEASE	14.0117	2.84872e-13	6.09983e-11	5.67121e-11	COX6B1/SDHB/COX5A/COX5B/COX7C/NDUFA8/COX7B/COX8A/NDUFB10/UQCRH/NDUFA6/IKBKB/UQCRC1/NDUFB2	14
KEGG_PARKINSONS_DISEASE	14.2918	5.60752e-13	1.0673e-10	9.92302e-11	COX6B1/SDHB/COX5A/COX5B/COX7C/NDUFA8/COX7B/COX8A/NDUFB10/UQCRH/NDUFA6/UQCRC1/NDUFB2	13
KEGG_OXIDATIVE_PHOSPHORYLATION	14.1705	6.83949e-13	1.1716e-10	1.08928e-10	COX6B1/SDHB/COX5A/COX5B/COX7C/NDUFA8/COX7B/COX8A/NDUFB10/UQCRH/NDUFA6/UQCRC1/NDUFB2	13
REACTOME_AEROBIC_RESPIRATION_AND_RESPIRATORY_ELECTRON_TRANSPORT	12.0015	2.03412e-12	3.16768e-10	2.9451e-10	COX6B1/SDHB/UQCC2/COX5A/COX5B/COX7C/NDUFA8/COX7B/COX8A/NDUFB10/COA3/UQCRH/ADHFE1/NDUFA6/UQCRC1/NDUFB2	16
KEGG_HUNTINGTONS_DISEASE	12.7861	2.59974e-12	3.71113e-10	3.45035e-10	COX6B1/SDHB/COX5A/COX5B/COX7C/NDUFA8/COX7B/COX8A/NDUFB10/UQCRH/AP2S1/NDUFA6/UQCRC1/NDUFB2	14
KEGG_ALZHEIMERS_DISEASE	12.4451	1.29991e-11	1.71287e-09	1.59252e-09	COX6B1/SDHB/COX5A/COX5B/COX7C/NDUFA8/COX7B/COX8A/NDUFB10/UQCRH/NDUFA6/UQCRC1/NDUFB2	13
KEGG_MEDICUS_REFERENCE_ELECTRON_TRANSFER_IN_COMPLEX_IV	17.9247	7.96017e-10	9.19191e-08	8.54602e-08	COX6B1/COX5A/COX5B/COX7C/COX7B/COX8A	6
WP_MITOCHONDRIAL_COMPLEX_IV_ASSEMBLY	15.4839	8.04896e-10	9.19191e-08	8.54602e-08	COX6B1/COX5A/COX5B/COX7C/COX7B/COX8A/COA3	7
KEGG_MEDICUS_VARIANT_MUTATION_CAUSED_ABERRANT_ABETA_TO_ELECTRON_TRANSFER_IN_COMPLEX_IV	17.4542	1.13185e-09	1.21179e-07	1.12664e-07	COX6B1/COX5A/COX5B/COX7C/COX7B/COX8A	6
KEGG_MEDICUS_ENV_FACTOR_ARSENIC_TO_ELECTRON_TRANSFER_IN_COMPLEX_IV	17.0174	1.5772e-09	1.58926e-07	1.47758e-07	COX6B1/COX5A/COX5B/COX7C/COX7B/COX8A	6
KEGG_MEDICUS_REFERENCE_MITOCHONDRIAL_COMPLEX_UCP1_IN_THERMOGENESIS	12.8894	2.40293e-09	2.28679e-07	2.1261e-07	COX6B1/SDHB/COX5A/NDUFA8/COX8A/NDUFB10/COA3/NDUFA6	8
REACTOME_COMPLEX_IV_ASSEMBLY	12.8823	1.03093e-08	9.29463e-07	8.64152e-07	COX6B1/COX5A/COX5B/COX7C/COX7B/COX8A/COA3	7
KEGG_CARDIAC_MUSCLE_CONTRACTION	11.2777	1.70961e-08	1.46428e-06	1.36139e-06	COX6B1/COX5A/COX5B/COX7C/COX7B/COX8A/UQCRH/UQCRC1	8
MOOTHA_PGC	8.21298	1.95056e-08	1.5911e-06	1.4793e-06	PGAM1/SDHB/COX5B/COX7C/FABP3/NDUFA8/MRPL40/COX7B/COX8A/MRPS12/LSM8/NDUFA6/TIMM13/PSMB5/UQCRC1	15
REACTOME_TP53_REGULATES_METABOLIC_GENES	10.8967	2.78944e-08	2.17196e-06	2.01934e-06	COX6B1/COX5A/RRAGA/COX5B/COX7C/PRDX5/COX7B/COX8A	8
REACTOME_CYTOPROTECTION_BY_HMOX1	11.4077	5.10878e-08	3.80493e-06	3.53757e-06	COX6B1/COX5A/HMOX2/COX5B/COX7C/COX7B/COX8A	7
REACTOME_CELLULAR_RESPONSE_TO_CHEMICAL_STRESS	8.08691	3.71164e-07	2.64918e-05	2.46303e-05	COX6B1/MUL1/COX5A/HMOX2/COX5B/COX7C/PRDX5/COX7B/COX8A/PSMB5	10
JIANG_MELANOMA_TRM3_CD8	6.8732	9.96904e-07	6.83079e-05	6.3508e-05	PPP1CA/PGAM1/COX6B1/COX5A/ANAPC11/COX5B/PRDX5/COX7B/COX8A/BIRC3/NDUFA6/PTMS/CHCHD2	13
WP_5Q35_COPY_NUMBER_VARIATION	8.02866	3.5298e-06	0.000232559	0.000216218	COX6B1/COX5A/COX5B/COX7C/COX7B/COX8A/FBXW7	7
LI_DCP2_BOUND_MRNA	7.73101	1.22932e-05	0.000779933	0.000725129	HMOX2/MRPS12/AP2S1/MRPL12/UQCRC1/TRAPPC2L	6
STEIN_ESRRA_TARGETS_UP	5.99548	1.36897e-05	0.000837516	0.000778666	SDHB/COX5A/HMOX2/COX5B/NDUFA8/MIPEP/DCTPP1/COX7B/MRPS12/ACAA2/UQCRC1	11
ALONSO_METASTASIS_UP	6.58634	1.62867e-05	0.000962036	0.000894436	COX6B1/VKORC1/RRAGA/PRDX5/COX8A/DAD1/METTL13/CHCHD2	8
YAO_TEMPORAL_RESPONSE_TO_PROGESTERONE_CLUSTER_2	8.13627	2.03816e-05	0.00116379	0.00108201	CLK4/TTC14/PAXBP1/CLK1/CCNL2	5
CHICAS_RB1_TARGETS_LOW_SERUM	7.0838	2.83378e-05	0.00156589	0.00145586	COX6B1/UQCC2/COX5B/COX7C/NDUFB2/OST4	6
REACTOME_TRANSCRIPTIONAL_REGULATION_BY_TP53	5.59297	4.33853e-05	0.00232247	0.00215927	SUPT4H1/COX6B1/COX5A/RRAGA/COX5B/COX7C/PRDX5/COX7B/COX8A/L3MBTL1	10
YAO_TEMPORAL_RESPONSE_TO_PROGESTERONE_CLUSTER_13	5.9672	7.55272e-05	0.00392055	0.00364506	COX5B/PCCB/COX7B/COA3/LSM8/COMMD1/NEDD8	7
WP_MITOCHONDRIAL_COMPLEX_III_ASSEMBLY	9.64248	9.70653e-05	0.00489038	0.00454674	UQCC2/UQCRH/UQCRC1	3
KEGG_MEDICUS_REFERENCE_ELECTRON_TRANSFER_IN_COMPLEX_I	7.49825	0.000116304	0.00553458	0.00514568	NDUFA8/NDUFB10/NDUFA6/NDUFB2	4
BURTON_ADIPOGENESIS_6	5.69058	0.000117324	0.00553458	0.00514568	SDHB/COX5B/COX7B/APOC1/ACAA2/UQCRC1/NDUFB2	7
KEGG_MEDICUS_VARIANT_MUTATION_CAUSED_ABERRANT_SNCA_TO_ELECTRON_TRANSFER_IN_COMPLEX_I	7.40331	0.000127088	0.00553458	0.00514568	NDUFA8/NDUFB10/NDUFA6/NDUFB2	4
KEGG_MEDICUS_VARIANT_MUTATION_CAUSED_ABERRANT_TDP43_TO_ELECTRON_TRANSFER_IN_COMPLEX_I	7.40331	0.000127088	0.00553458	0.00514568	NDUFA8/NDUFB10/NDUFA6/NDUFB2	4
KEGG_MEDICUS_VARIANT_MUTATION_INACTIVATED_PINK1_TO_ELECTRON_TRANSFER_IN_COMPLEX_I	7.40331	0.000127088	0.00553458	0.00514568	NDUFA8/NDUFB10/NDUFA6/NDUFB2	4
KARLSSON_TGFB1_TARGETS_DN	5.63038	0.000129237	0.00553458	0.00514568	RASL11A/RSRP1/ACAA2/DCAF8/TXNDC12/CCNL2/DAB2	7
KEGG_MEDICUS_VARIANT_MUTATION_CAUSED_ABERRANT_ABETA_TO_ELECTRON_TRANSFER_IN_COMPLEX_I	6.89133	0.000207585	0.008673	0.00806357	NDUFA8/NDUFB10/NDUFA6/NDUFB2	4
REACTOME_MITOCHONDRIAL_TRANSLATION	6.03474	0.000228624	0.00932461	0.00866939	MRPL40/MRPS12/MRPS16/MRPL12/MRPL17	5
REACTOME_MITOCHONDRIAL_PROTEIN_DEGRADATION	5.95775	0.000251708	0.0100273	0.00932274	COX5A/COX5B/PCCB/MRPL12/CHCHD2	5
WP_MITOCHONDRIAL_COMPLEX_I_ASSEMBLY_MODEL_OXPHOS_SYSTEM	6.52648	0.000298442	0.011547	0.0107357	NDUFA8/NDUFB10/NDUFA6/NDUFB2	4
CHEN_HOXA5_TARGETS_9HR_UP	5.10692	0.000303338	0.011547	0.0107357	CLK4/BIRC3/RSRC2/SREK1/CLK1/FNBP4/PPWD1	7
REACTOME_COMPLEX_III_ASSEMBLY	7.57892	0.000383934	0.0141889	0.0131918	UQCC2/UQCRH/UQCRC1	3
WP_OXIDATIVE_PHOSPHORYLATION	6.26652	0.000389303	0.0141889	0.0131918	NDUFA8/NDUFB10/NDUFA6/NDUFB2	4
HSIAO_HOUSEKEEPING_GENES	4.51697	0.000474676	0.01694	0.0157497	PGAM1/COX6B1/COX7C/COX8A/UQCRH/PSMB5/GUSB/MLF2/NEDD8	9
BURTON_ADIPOGENESIS_5	5.29184	0.00059214	0.0203279	0.0188995	NDUFA8/PRADC1/NDUFB10/UQCRH/MRPL12	5
ZHANG_RESPONSE_TO_CANTHARIDIN_DN	5.8661	0.000593342	0.0203279	0.0188995	PGAM1/UQCRH/NDUFB2/HADHA	4
REACTOME_COMPLEX_I_BIOGENESIS	5.81372	0.000627657	0.0210819	0.0196005	NDUFA8/NDUFB10/NDUFA6/NDUFB2	4
MARTINEZ_RESPONSE_TO_TRABECTEDIN_UP	5.6629	0.000739032	0.0243454	0.0226347	COX6B1/VKORC1/RSRP1/COX8A	4
KAAB_HEART_ATRIUM_VS_VENTRICLE_DN	4.53183	0.000791767	0.0255085	0.0237161	SDHB/COX5A/FABP3/COX8A/ACAA2/UQCRC1/HADHA	7
BURTON_ADIPOGENESIS_12	6.60599	0.00080412	0.0255085	0.0237161	RSRP1/FAM76B/ARGLU1	3
PYEON_CANCER_HEAD_AND_NECK_VS_CERVICAL_UP	4.65707	0.000913659	0.0284563	0.0264568	ABCA5/CREBZF/CCDC14/PAXBP1/TUG1/PRPF39	6
REACTOME_MITOCHONDRIAL_FATTY_ACID_BETA_OXIDATION	6.08173	0.0012337	0.037076	0.0344708	PCCB/ACAA2/HADHA	3
REACTOME_PLASMA_LIPOPROTEIN_CLEARANCE	6.08173	0.0012337	0.037076	0.0344708	APOC1/AP2S1/NCEH1	3
BIOCARTA_ETC_PATHWAY	8.14615	0.00141893	0.0411971	0.0383023	SDHB/UQCRC1	2
KEGG_MEDICUS_REFERENCE_ISOLEUCINE_DEGRADATION	8.14615	0.00141893	0.0411971	0.0383023	ACAA2/HADHA	2
BASSO_B_LYMPHOCYTE_NETWORK	4.58406	0.00153773	0.0429098	0.0398946	N4BP2L2/MRPS12/PSMB5/MRPL12/GSAP	5
BOYAULT_LIVER_CANCER_SUBCLASS_G1_DN	5.8136	0.00154925	0.0429098	0.0398946	SDHB/VKORC1/HMOX2	3
KAYO_CALORIE_RESTRICTION_MUSCLE_DN	4.9872	0.00157812	0.0429098	0.0398946	COX8A/ACAA2/TUG1/COMMD1	4
TAKAO_RESPONSE_TO_UVB_RADIATION_UP	4.9872	0.00157812	0.0429098	0.0398946	COX5A/COX5B/COX7B/COX8A	4
RODWELL_AGING_KIDNEY_NO_BLOOD_DN	4.54067	0.00163269	0.0432045	0.0401686	ABCA5/COX7C/COX7B/COX8A/GATB	5
BILBAN_B_CLL_LPL_DN	5.73053	0.00166462	0.0432045	0.0401686	PNISR/ARGLU1/FNBP4	3
GAZDA_DIAMOND_BLACKFAN_ANEMIA_MYELOID_DN	5.73053	0.00166462	0.0432045	0.0401686	COX5B/CHMP4A/HADHA	3
KEGG_MEDICUS_REFERENCE_BETA_OXIDATION	7.74435	0.00172776	0.0435243	0.0404659	ACAA2/HADHA	2
KEGG_MEDICUS_REFERENCE_ELECTRON_TRANSFER_IN_COMPLEX_III	7.74435	0.00172776	0.0435243	0.0404659	UQCRH/UQCRC1	2
MARIADASON_REGULATED_BY_HISTONE_ACETYLATION_DN	5.65031	0.00178523	0.0443202	0.0412059	LUC7L2/PAN3/SCCPDH	3
KEGG_VALINE_LEUCINE_AND_ISOLEUCINE_DEGRADATION	5.49776	0.00204248	0.049143	0.0456898	PCCB/ACAA2/HADHA	3
KEGG_MEDICUS_PATHOGEN_HSV_GD_TO_HVEM_NFKB_SIGNALING_PATHWAY	7.39291	0.00206556	0.049143	0.0456898	BIRC3/IKBKB	2
KEGG_MEDICUS_VARIANT_MUTATION_CAUSED_ABERRANT_HTT_TO_ELECTRON_TRANSFER_IN_COMPLEX_III	7.39291	0.00206556	0.049143	0.0456898	UQCRH/UQCRC1	2

## Sheet: Table-1 LPS
Gene	Transcript	GM_cor	GM_pVal	GR_cor	GR_pVal	zScoreDiff	pValDiff	pValDiff_adj	Classes	Transcript gene Name	SNP	REF	ALT	index	FDR-pValDiff
ENSG00000226278	ENST00000367231	0.144372	0.09356	-1	2.93099e-14	-16.0123	1.04855e-57	1.64004e-53	0/-	MTRF1L	rs3799133	G	A	G2_G0	1.73498e-53
ENSG00000134184	ENST00000367231	0.0144018	0.867834	-1	2.93099e-14	-15.8818	8.47014e-57	6.62408e-53	0/-	MTRF1L	rs3799133	G	A	G2_G0	1.28472e-52
ENSG00000164125	ENST00000555441	-0.979013	1.37668e-14	0.281311	0.0183198	9.65156	4.84158e-22	7.57271e-18	-/+	NDUFB1	rs7151027	T	A	G2_G0	6.77862e-18
ENSG00000120708	ENST00000555441	-0.975169	6.70575e-14	0.253501	0.0342196	9.21835	3.01701e-20	2.35945e-16	-/+	NDUFB1	rs7151027	T	A	G2_G0	3.92235e-16
ENSG00000151176	ENST00000555441	-0.971069	2.82441e-13	0.296955	0.0125477	9.10373	8.72816e-20	3.71926e-16	-/+	NDUFB1	rs7151027	T	A	G2_G0	1.05908e-15
ENSG00000126368	ENST00000555441	0.976702	3.68594e-14	-0.188126	0.118855	-9.08084	1.07741e-19	3.71926e-16	+/0	NDUFB1	rs7151027	T	A	G2_G0	1.22563e-15
ENSG00000163590	ENST00000555441	-0.967848	7.60281e-13	0.337123	0.00431944	9.07011	1.18895e-19	3.71926e-16	-/+	NDUFB1	rs7151027	T	A	G2_G0	1.27295e-15
ENSG00000105612	ENST00000555441	-0.959693	6.30762e-12	0.355505	0.00252665	8.71522	2.90182e-18	7.56457e-15	-/+	NDUFB1	rs7151027	T	A	G2_G0	2.93424e-14
ENSG00000110002	ENST00000555441	-0.970253	3.66818e-13	0.205594	0.0877402	8.68293	3.85693e-18	8.61803e-15	-/0	NDUFB1	rs7151027	T	A	G2_G0	3.69475e-14
ENSG00000182934	ENST00000555441	0.972513	1.74527e-13	-0.157283	0.193485	-8.64569	5.34831e-18	9.92199e-15	+/0	NDUFB1	rs7151027	T	A	G2_G0	4.86725e-14
ENSG00000261371	ENST00000555441	-0.966172	1.22413e-12	0.256178	0.0323058	8.63823	5.70922e-18	9.92199e-15	-/+	NDUFB1	rs7151027	T	A	G2_G0	4.94829e-14
ENSG00000224460	ENST00000555441	0.968794	5.74651e-13	-0.193268	0.108926	-8.54296	1.30828e-17	1.95665e-14	+/0	NDUFB1	rs7151027	T	A	G2_G0	1.08237e-13
ENSG00000173391	ENST00000555441	-0.970304	3.60822e-13	0.167397	0.166016	8.53712	1.37607e-17	1.95665e-14	-/0	NDUFB1	rs7151027	T	A	G2_G0	1.08896e-13
ENSG00000153208	ENST00000555441	-0.967322	8.85514e-13	0.206413	0.0864569	8.50633	1.79526e-17	2.04721e-14	-/0	NDUFB1	rs7151027	T	A	G2_G0	1.28277e-13
ENSG00000142512	ENST00000555441	-0.956243	1.35789e-11	0.343451	0.00360406	8.5055	1.80812e-17	2.04721e-14	-/+	NDUFB1	rs7151027	T	A	G2_G0	1.28277e-13
ENSG00000187474	ENST00000555441	-0.963782	2.3197e-12	0.255333	0.0329002	8.50395	1.83242e-17	2.04721e-14	-/+	NDUFB1	rs7151027	T	A	G2_G0	1.28277e-13
ENSG00000162745	ENST00000555441	-0.962792	2.98561e-12	0.253831	0.0339787	8.44616	3.01031e-17	3.13895e-14	-/+	NDUFB1	rs7151027	T	A	G2_G0	2.02929e-13
ENSG00000182208	ENST00000555441	0.956246	1.35696e-11	-0.321187	0.00670625	-8.41136	4.05291e-17	3.96198e-14	+/-	NDUFB1	rs7151027	T	A	G2_G0	2.63455e-13
ENSG00000004399	ENST00000555441	-0.961105	4.52038e-12	0.255441	0.0328232	8.36748	5.8863e-17	5.41574e-14	-/+	NDUFB1	rs7151027	T	A	G2_G0	3.69438e-13
ENSG00000117525	ENST00000555441	0.954077	2.13052e-11	-0.325049	0.00604062	-8.33439	7.78959e-17	6.43639e-14	+/-	NDUFB1	rs7151027	T	A	G2_G0	4.59058e-13
ENSG00000111275	ENST00000555441	-0.953168	2.55733e-11	0.333886	0.00473185	8.33395	7.81864e-17	6.43639e-14	-/+	NDUFB1	rs7151027	T	A	G2_G0	4.59058e-13
ENSG00000266865	ENST00000555441	-0.961462	4.14646e-12	0.238015	0.0472406	8.31532	9.15017e-17	7.15589e-14	-/+	NDUFB1	rs7151027	T	A	G2_G0	5.20448e-13
ENSG00000118640	ENST00000225696	-0.948817	1.57652e-14	0.1513	0.232702	8.30518	9.96646e-17	1.55885e-12	-/0	NUP88	rs3944127	C	G	G2_G0	5.33531e-13
ENSG00000122550	ENST00000409582	0.471085	2.94791e-08	-1	3.50626e-07	-8.25604	1.50581e-16	2.35524e-12	+/-	DYSF	rs6741436	C	T	G2_G0	7.83069e-13
ENSG00000240230	ENST00000555441	0.957024	1.14788e-11	-0.266162	0.0259399	-8.21897	2.05254e-16	1.52875e-13	+/-	NDUFB1	rs7151027	T	A	G2_G0	1.03774e-12
ENSG00000165685	ENST00000555441	-0.960987	4.64961e-12	0.217214	0.0708791	8.20915	2.22762e-16	1.54152e-13	-/0	NDUFB1	rs7151027	T	A	G2_G0	1.08574e-12
ENSG00000135218	ENST00000555441	-0.957243	1.09428e-11	0.260781	0.0292246	8.20705	2.2668e-16	1.54152e-13	-/+	NDUFB1	rs7151027	T	A	G2_G0	1.08574e-12
ENSG00000129538	ENST00000555441	-0.963709	2.36433e-12	0.179139	0.137853	8.19866	2.43079e-16	1.58417e-13	-/0	NDUFB1	rs7151027	T	A	G2_G0	1.13444e-12
ENSG00000011600	ENST00000555441	-0.962773	3.00027e-12	0.187981	0.119144	8.18428	2.73944e-16	1.71391e-13	-/0	NDUFB1	rs7151027	T	A	G2_G0	1.24652e-12
ENSG00000141298	ENST00000555441	-0.955566	1.56688e-11	0.271837	0.022819	8.17779	2.89095e-16	1.73913e-13	-/+	NDUFB1	rs7151027	T	A	G2_G0	1.28338e-12
ENSG00000166033	ENST00000555441	-0.953632	2.33085e-11	0.284931	0.0168134	8.14916	3.66468e-16	2.12293e-13	-/+	NDUFB1	rs7151027	T	A	G2_G0	1.58812e-12
ENSG00000149418	ENST00000555441	-0.959503	6.59162e-12	0.218362	0.0693654	8.14193	3.89042e-16	2.17321e-13	-/0	NDUFB1	rs7151027	T	A	G2_G0	1.60931e-12
ENSG00000163293	ENST00000555441	0.963419	2.54707e-12	-0.164005	0.174888	-8.12464	4.48681e-16	2.3448e-13	+/0	NDUFB1	rs7151027	T	A	G2_G0	1.77952e-12
ENSG00000103381	ENST00000555441	-0.956883	1.18336e-11	0.244238	0.041588	8.12436	4.49742e-16	2.3448e-13	-/+	NDUFB1	rs7151027	T	A	G2_G0	1.77952e-12
ENSG00000121742	ENST00000555441	0.955955	1.44362e-11	-0.241747	0.04378	-8.07336	6.83923e-16	3.45072e-13	+/-	NDUFB1	rs7151027	T	A	G2_G0	2.64854e-12
ENSG00000251442	ENST00000555441	-0.949764	4.9148e-11	0.296052	0.0128317	8.04027	8.96415e-16	4.28576e-13	-/+	NDUFB1	rs7151027	T	A	G2_G0	3.29158e-12
ENSG00000122986	ENST00000555441	-0.948707	5.96456e-11	0.305507	0.010116	8.03921	9.04226e-16	4.28576e-13	-/+	NDUFB1	rs7151027	T	A	G2_G0	3.29158e-12
ENSG00000010671	ENST00000555441	-0.957153	1.11613e-11	0.209761	0.081363	7.99948	1.24944e-15	5.74781e-13	-/0	NDUFB1	rs7151027	T	A	G2_G0	4.45907e-12
ENSG00000159189	ENST00000225696	-0.93258	5.15588e-13	0.210901	0.0943604	7.96701	1.62562e-15	1.27132e-11	-/0	NUP88	rs3944127	C	G	G2_G0	5.56855e-12
ENSG00000126749	ENST00000518033	-0.0273936	0.760759	-0.999978	1.25191e-07	-7.96522	1.64932e-15	2.57969e-11	0/-	ITGB2	rs760462	T	C	G2_G0	5.56855e-12
ENSG00000108819	ENST00000555441	-0.957356	1.06759e-11	0.198659	0.0992194	7.96501	1.65211e-15	7.38304e-13	-/0	NDUFB1	rs7151027	T	A	G2_G0	5.56855e-12
ENSG00000152213	ENST00000555441	-0.955769	1.50129e-11	0.212869	0.0768499	7.95056	1.85671e-15	8.06688e-13	-/0	NDUFB1	rs7151027	T	A	G2_G0	6.03466e-12
ENSG00000136478	ENST00000555441	-0.959425	6.71063e-12	0.166904	0.167284	7.93689	2.07312e-15	8.68875e-13	-/0	NDUFB1	rs7151027	T	A	G2_G0	6.50569e-12
ENSG00000100077	ENST00000555441	-0.948451	6.24769e-11	0.282488	0.0178176	7.93465	2.11094e-15	8.68875e-13	-/+	NDUFB1	rs7151027	T	A	G2_G0	6.51211e-12
ENSG00000130830	ENST00000555441	-0.950239	4.49858e-11	0.26033	0.0295148	7.91278	2.51705e-15	9.74855e-13	-/+	NDUFB1	rs7151027	T	A	G2_G0	7.5018e-12
ENSG00000066294	ENST00000555441	-0.951339	3.65383e-11	0.249475	0.0372756	7.9122	2.52882e-15	9.74855e-13	-/+	NDUFB1	rs7151027	T	A	G2_G0	7.5018e-12
ENSG00000049860	ENST00000555441	-0.94856	6.12546e-11	0.275668	0.0208976	7.9109	2.5554e-15	9.74855e-13	-/+	NDUFB1	rs7151027	T	A	G2_G0	7.5018e-12
ENSG00000204472	ENST00000555441	-0.950904	3.96927e-11	0.252497	0.0349612	7.90717	2.63297e-15	9.80531e-13	-/+	NDUFB1	rs7151027	T	A	G2_G0	7.60682e-12
ENSG00000166224	ENST00000555441	-0.926745	1.61568e-09	0.430992	0.0001956	7.8948	2.90773e-15	1.05767e-12	-/+	NDUFB1	rs7151027	T	A	G2_G0	8.26935e-12
ENSG00000204356	ENST00000486268	0.3017	0.000376436	-0.874887	2.58263e-10	-7.88256	3.2074e-15	5.01669e-11	+/-	ERGIC3	rs6060491	T	C	G2_G1	8.98126e-12
ENSG00000139410	ENST00000555441	-0.953845	2.23295e-11	0.214478	0.0745941	7.87485	3.41145e-15	1.21269e-12	-/0	NDUFB1	rs7151027	T	A	G2_G0	9.40789e-12
ENSG00000027697	ENST00000555441	-0.948964	5.69302e-11	0.258329	0.0308335	7.85579	3.97267e-15	1.38081e-12	-/+	NDUFB1	rs7151027	T	A	G2_G0	1.07921e-11
ENSG00000059377	ENST00000555441	-0.950375	4.38565e-11	0.243154	0.0425306	7.84898	4.19444e-15	1.4126e-12	-/+	NDUFB1	rs7151027	T	A	G2_G0	1.11969e-11
ENSG00000105655	ENST00000555441	0.945258	1.09195e-10	-0.289582	0.0150349	-7.84748	4.24474e-15	1.4126e-12	+/-	NDUFB1	rs7151027	T	A	G2_G0	1.11969e-11
ENSG00000170275	ENST00000555441	-0.940482	2.37216e-10	0.327689	0.0056197	7.84399	4.36436e-15	1.42215e-12	-/+	NDUFB1	rs7151027	T	A	G2_G0	1.1348e-11
ENSG00000273559	ENST00000555441	0.940212	2.47378e-10	-0.324906	0.00606407	-7.82347	5.13849e-15	1.64023e-12	+/-	NDUFB1	rs7151027	T	A	G2_G0	1.29898e-11
ENSG00000112759	ENST00000555441	-0.942126	1.82983e-10	0.308428	0.00938535	7.81761	5.3835e-15	1.68407e-12	-/+	NDUFB1	rs7151027	T	A	G2_G0	1.34227e-11
ENSG00000080503	ENST00000555441	-0.956356	1.32538e-11	0.171024	0.1569	7.81261	5.60168e-15	1.71796e-12	-/0	NDUFB1	rs7151027	T	A	G2_G0	1.37779e-11
ENSG00000172071	ENST00000555441	0.956836	1.19558e-11	-0.16133	0.182125	-7.79632	6.37378e-15	1.91716e-12	+/0	NDUFB1	rs7151027	T	A	G2_G0	1.52645e-11
ENSG00000137486	ENST00000555441	-0.94982	4.86429e-11	0.232843	0.052407	7.7863	6.89999e-15	2.03628e-12	-/0	NDUFB1	rs7151027	T	A	G2_G0	1.631e-11
ENSG00000103490	ENST00000555441	-0.944169	1.31108e-10	0.280679	0.0185942	7.77281	7.67612e-15	2.22337e-12	-/+	NDUFB1	rs7151027	T	A	G2_G0	1.7912e-11
ENSG00000172243	ENST00000555441	-0.954036	2.14846e-11	0.185521	0.124144	7.7692	7.89821e-15	2.24611e-12	-/0	NDUFB1	rs7151027	T	A	G2_G0	1.79695e-11
ENSG00000119523	ENST00000555441	0.958493	8.29647e-12	-0.123804	0.307205	-7.72734	1.09818e-14	3.06725e-12	+/0	NDUFB1	rs7151027	T	A	G2_G0	2.43757e-11
ENSG00000105204	ENST00000555441	0.944769	1.18588e-10	-0.263405	0.0275813	-7.72349	1.13183e-14	3.10342e-12	+/-	NDUFB1	rs7151027	T	A	G2_G0	2.48199e-11
ENSG00000171631	ENST00000555441	-0.947763	7.06635e-11	0.236027	0.0491741	7.72138	1.15081e-14	3.10342e-12	-/+	NDUFB1	rs7151027	T	A	G2_G0	2.49358e-11
ENSG00000141424	ENST00000225696	0.922256	3.0973e-12	-0.222545	0.0771435	-7.70717	1.28634e-14	5.64336e-11	+/0	NUP88	rs3944127	C	G	G2_G0	2.72012e-11
ENSG00000167323	ENST00000555441	-0.949581	5.08398e-11	0.214941	0.0739548	7.70613	1.29686e-14	3.3664e-12	-/0	NDUFB1	rs7151027	T	A	G2_G0	2.72012e-11
ENSG00000175130	ENST00000555441	-0.949826	4.85816e-11	0.212376	0.0775532	7.70545	1.30387e-14	3.3664e-12	-/0	NDUFB1	rs7151027	T	A	G2_G0	2.72012e-11
ENSG00000119408	ENST00000555441	-0.948783	5.88292e-11	0.222156	0.0645454	7.70435	1.31514e-14	3.3664e-12	-/0	NDUFB1	rs7151027	T	A	G2_G0	2.72012e-11
ENSG00000012779	ENST00000555441	-0.944462	1.24849e-10	0.260866	0.0291699	7.70249	1.33442e-14	3.3664e-12	-/+	NDUFB1	rs7151027	T	A	G2_G0	2.72898e-11
ENSG00000186074	ENST00000555441	-0.954938	1.78608e-11	0.157365	0.193248	7.69812	1.3808e-14	3.42812e-12	-/0	NDUFB1	rs7151027	T	A	G2_G0	2.79246e-11
ENSG00000081041	ENST00000555441	0.933458	6.65803e-10	-0.343292	0.00362071	-7.69329	1.43394e-14	3.50441e-12	+/-	NDUFB1	rs7151027	T	A	G2_G0	2.86393e-11
ENSG00000246100	ENST00000555441	-0.942249	1.79398e-10	0.275863	0.0208038	7.68762	1.49891e-14	3.60685e-12	-/+	NDUFB1	rs7151027	T	A	G2_G0	2.93354e-11
ENSG00000130340	ENST00000225696	0.921636	3.42171e-12	-0.218936	0.0821885	-7.67381	1.66957e-14	5.64336e-11	+/0	NUP88	rs3944127	C	G	G2_G0	3.19874e-11
ENSG00000165959	ENST00000555441	-0.941378	2.06116e-10	0.279614	0.0190644	7.67389	1.6686e-14	3.95434e-12	-/+	NDUFB1	rs7151027	T	A	G2_G0	3.19874e-11
ENSG00000204257	ENST00000225696	-0.929172	9.59899e-13	0.166111	0.189577	7.66388	1.80403e-14	5.64336e-11	-/0	NUP88	rs3944127	C	G	G2_G0	3.42035e-11
ENSG00000105926	ENST00000260970	-0.999999	6.66071e-07	0.233074	0.0100899	7.66255	1.82284e-14	2.84927e-10	-/+	PPIG	rs7590425	C	A	G2_G0	3.42037e-11
ENSG00000013375	ENST00000555441	0.95101	3.89035e-11	-0.188314	0.11848	-7.65712	1.90142e-14	4.43882e-12	+/0	NDUFB1	rs7151027	T	A	G2_G0	3.53142e-11
ENSG00000082074	ENST00000555441	-0.940905	2.22041e-10	0.277809	0.0198854	7.65093	1.99529e-14	4.58947e-12	-/+	NDUFB1	rs7151027	T	A	G2_G0	3.66834e-11
ENSG00000272325	ENST00000555441	-0.928163	1.3493e-09	0.366123	0.00182672	7.64233	2.13332e-14	4.83449e-12	-/+	NDUFB1	rs7151027	T	A	G2_G0	3.88288e-11
ENSG00000152601	ENST00000555441	-0.93677	4.15337e-10	0.307176	0.00969266	7.64051	2.16364e-14	4.83449e-12	-/+	NDUFB1	rs7151027	T	A	G2_G0	3.89907e-11
ENSG00000115325	ENST00000555441	-0.951028	3.87741e-11	0.183159	0.129091	7.6377	2.21131e-14	4.87143e-12	-/0	NDUFB1	rs7151027	T	A	G2_G0	3.94592e-11
ENSG00000120594	ENST00000555441	-0.944051	1.33703e-10	0.247124	0.0391631	7.63285	2.29614e-14	4.98804e-12	-/+	NDUFB1	rs7151027	T	A	G2_G0	4.01848e-11
ENSG00000180549	ENST00000225696	-0.920208	4.29168e-12	0.218187	0.0832691	7.6309	2.33125e-14	6.07718e-11	-/0	NUP88	rs3944127	C	G	G2_G0	4.04107e-11
ENSG00000102575	ENST00000555441	-0.946775	8.41149e-11	0.219993	0.0672585	7.62139	2.50957e-14	5.377e-12	-/0	NDUFB1	rs7151027	T	A	G2_G0	4.30914e-11
ENSG00000131828	ENST00000464443	0.986884	2.99089e-09	-0.171119	0.131596	-7.6111	2.71776e-14	4.25085e-10	+/0	COX7A2L	rs17029629	T	C	G2_G1	4.55713e-11
ENSG00000120686	ENST00000555441	0.946558	8.73528e-11	-0.219612	0.0677464	-7.61201	2.69856e-14	5.69146e-12	+/0	NDUFB1	rs7151027	T	A	G2_G0	4.55713e-11
ENSG00000232810	ENST00000555441	0.9402	2.47835e-10	-0.273553	0.0219405	-7.61056	2.72911e-14	5.69146e-12	+/-	NDUFB1	rs7151027	T	A	G2_G0	4.55713e-11
ENSG00000170906	ENST00000225696	-0.917733	6.29319e-12	0.228312	0.0695937	7.60876	2.76748e-14	6.18374e-11	-/0	NUP88	rs3944127	C	G	G2_G0	4.5792e-11
ENSG00000092847	ENST00000555441	-0.947835	6.97709e-11	0.204292	0.0898112	7.59838	2.99866e-14	6.10253e-12	-/0	NDUFB1	rs7151027	T	A	G2_G0	4.88221e-11
ENSG00000167315	ENST00000555441	-0.944301	1.28254e-10	0.236275	0.0489302	7.59814	3.00425e-14	6.10253e-12	-/+	NDUFB1	rs7151027	T	A	G2_G0	4.88221e-11
ENSG00000185950	ENST00000555441	0.940532	2.35387e-10	-0.266002	0.0260324	-7.59068	3.18225e-14	6.38123e-12	+/-	NDUFB1	rs7151027	T	A	G2_G0	5.12571e-11
ENSG00000106066	ENST00000555441	-0.913737	7.2486e-09	0.431328	0.000193113	7.57576	3.57032e-14	7.06878e-12	-/+	NDUFB1	rs7151027	T	A	G2_G0	5.70033e-11
ENSG00000118640	ENST00000555441	-0.933721	6.4184e-10	0.310559	0.00888164	7.56295	3.94022e-14	7.70362e-12	-/+	NDUFB1	rs7151027	T	A	G2_G0	6.19161e-11
ENSG00000139531	ENST00000555441	-0.939834	2.62236e-10	0.26395	0.0272501	7.55973	4.039e-14	7.79927e-12	-/+	NDUFB1	rs7151027	T	A	G2_G0	6.28328e-11
ENSG00000165195	ENST00000555441	0.943169	1.54582e-10	-0.234668	0.0505339	-7.55273	4.26223e-14	8.12995e-12	+/0	NDUFB1	rs7151027	T	A	G2_G0	6.57435e-11
ENSG00000130517	ENST00000555441	-0.942839	1.63114e-10	0.236375	0.0488311	7.54831	4.40931e-14	8.30916e-12	-/+	NDUFB1	rs7151027	T	A	G2_G0	6.74406e-11
ENSG00000131238	ENST00000555441	-0.925568	1.87105e-09	0.359672	0.00222753	7.54495	4.52457e-14	8.42486e-12	-/+	NDUFB1	rs7151027	T	A	G2_G0	6.86268e-11
ENSG00000160446	ENST00000555441	-0.945091	1.12319e-10	0.215241	0.0735432	7.54233	4.61638e-14	8.49469e-12	-/0	NDUFB1	rs7151027	T	A	G2_G0	6.94407e-11
ENSG00000119681	ENST00000555441	-0.941428	2.04491e-10	0.245159	0.0408007	7.53615	4.8406e-14	8.80371e-12	-/+	NDUFB1	rs7151027	T	A	G2_G0	7.19586e-11
ENSG00000103145	ENST00000225696	-0.909089	2.19389e-11	0.266938	0.0359653	7.5252	5.264e-14	2.74448e-10	-/+	NUP88	rs3944127	C	G	G2_G1	7.60402e-11
ENSG00000168246	ENST00000555441	0.948058	6.70417e-11	-0.183766	0.127804	-7.52634	5.21837e-14	9.33739e-12	+/0	NDUFB1	rs7151027	T	A	G2_G0	7.60402e-11
ENSG00000163513	ENST00000555441	-0.94536	1.07325e-10	0.208558	0.0831649	7.52546	5.25344e-14	9.33739e-12	-/0	NDUFB1	rs7151027	T	A	G2_G0	7.60402e-11
ENSG00000116586	ENST00000225696	-0.913058	1.25651e-11	0.234202	0.062506	7.51345	5.75893e-14	1.12594e-10	-/0	NUP88	rs3944127	C	G	G2_G0	8.25346e-11
ENSG00000134453	ENST00000555441	0.942954	1.60078e-10	-0.226206	0.0597025	-7.51177	5.83336e-14	1.02516e-11	+/0	NDUFB1	rs7151027	T	A	G2_G0	8.29481e-11
ENSG00000004799	ENST00000555441	-0.944171	1.31051e-10	0.215124	0.0737028	7.50968	5.92698e-14	1.03004e-11	-/0	NDUFB1	rs7151027	T	A	G2_G0	8.36261e-11
ENSG00000123685	ENST00000555441	0.943371	1.49559e-10	-0.219696	0.0676378	-7.50017	6.37345e-14	1.09546e-11	+/0	NDUFB1	rs7151027	T	A	G2_G0	8.85525e-11
ENSG00000102096	ENST00000555441	0.940443	2.38661e-10	-0.242067	0.0434932	-7.4914	6.81411e-14	1.15847e-11	+/-	NDUFB1	rs7151027	T	A	G2_G0	9.39578e-11
ENSG00000173171	ENST00000225696	-0.903508	4.60831e-11	0.279036	0.0255594	7.48561	7.12155e-14	1.21697e-10	-/+	NUP88	rs3944127	C	G	G2_G0	9.74587e-11
ENSG00000030582	ENST00000555441	-0.933894	6.26529e-10	0.289701	0.0149917	7.48169	7.33705e-14	1.22953e-11	-/+	NDUFB1	rs7151027	T	A	G2_G0	9.96249e-11
ENSG00000122547	ENST00000555441	-0.950437	4.33482e-11	0.148617	0.219497	7.48076	7.38931e-14	1.22953e-11	-/0	NDUFB1	rs7151027	T	A	G2_G0	9.96249e-11
ENSG00000162889	ENST00000555441	0.946971	8.12781e-11	-0.181409	0.132853	-7.47707	7.59953e-14	1.2512e-11	+/0	NDUFB1	rs7151027	T	A	G2_G0	1.01706e-10
ENSG00000277972	ENST00000225696	-0.910815	1.72715e-11	0.237931	0.0583285	7.47398	7.78063e-14	1.21697e-10	-/0	NUP88	rs3944127	C	G	G2_G0	1.03369e-10
ENSG00000100997	ENST00000555441	-0.931249	9.00078e-10	0.305242	0.0101847	7.46944	8.05346e-14	1.30966e-11	-/+	NDUFB1	rs7151027	T	A	G2_G0	1.06219e-10
ENSG00000160883	ENST00000555441	-0.945808	9.94222e-11	0.189927	0.115302	7.46833	8.12206e-14	1.30966e-11	-/0	NDUFB1	rs7151027	T	A	G2_G0	1.06353e-10
ENSG00000018280	ENST00000334286	-0.999999	7.27902e-07	0.175111	0.337761	7.46248	8.49063e-14	1.32785e-09	-/0	EDNRB	rs9943895	T	C	G2_G1	1.09701e-10
ENSG00000111348	ENST00000555441	-0.934036	6.14275e-10	0.283879	0.0172396	7.46196	8.52416e-14	1.35216e-11	-/+	NDUFB1	rs7151027	T	A	G2_G0	1.09701e-10
ENSG00000276600	ENST00000555441	-0.948693	5.98028e-11	0.160929	0.18323	7.46143	8.55855e-14	1.35216e-11	-/0	NDUFB1	rs7151027	T	A	G2_G0	1.09701e-10
ENSG00000125089	ENST00000555441	-0.956336	1.33122e-11	0.0791832	0.514666	7.45999	8.65271e-14	1.35337e-11	-/0	NDUFB1	rs7151027	T	A	G2_G0	1.10132e-10
ENSG00000175538	ENST00000555441	-0.936922	4.06189e-10	0.261235	0.0289345	7.45689	8.85884e-14	1.37189e-11	-/+	NDUFB1	rs7151027	T	A	G2_G0	1.11973e-10
ENSG00000106991	ENST00000555441	-0.949124	5.52896e-11	0.154667	0.201092	7.45356	9.08569e-14	1.39323e-11	-/0	NDUFB1	rs7151027	T	A	G2_G0	1.14048e-10
ENSG00000064115	ENST00000555441	-0.936599	4.2583e-10	0.261117	0.0290098	7.44648	9.58608e-14	1.45569e-11	-/+	NDUFB1	rs7151027	T	A	G2_G0	1.19505e-10
ENSG00000143217	ENST00000555441	-0.933087	7.00851e-10	0.285684	0.0165136	7.44156	9.95057e-14	1.48628e-11	-/+	NDUFB1	rs7151027	T	A	G2_G0	1.22704e-10
ENSG00000255197	ENST00000555441	-0.938573	3.17793e-10	0.244525	0.0413411	7.4412	9.97755e-14	1.48628e-11	-/+	NDUFB1	rs7151027	T	A	G2_G0	1.22704e-10
ENSG00000271605	ENST00000555441	-0.940735	2.28015e-10	0.226104	0.0598205	7.43735	1.02726e-13	1.51579e-11	-/0	NDUFB1	rs7151027	T	A	G2_G0	1.25485e-10
ENSG00000163605	ENST00000555441	0.942805	1.63993e-10	-0.20728	0.0851143	-7.43191	1.0704e-13	1.56468e-11	+/0	NDUFB1	rs7151027	T	A	G2_G0	1.29022e-10
ENSG00000107738	ENST00000555441	-0.93895	3.00161e-10	0.235816	0.049384	7.41836	1.18579e-13	1.7173e-11	-/+	NDUFB1	rs7151027	T	A	G2_G0	1.41991e-10
ENSG00000273136	ENST00000529104	-0.976423	2.68444e-07	0.482137	1.49664e-06	7.41684	1.1995e-13	1.87614e-09	-/+	ZSCAN12P1	rs9468290	C	T	G2_G0	1.42694e-10
ENSG00000131069	ENST00000555441	-0.947085	7.96643e-11	0.164218	0.174321	7.4145	1.22081e-13	1.74016e-11	-/0	NDUFB1	rs7151027	T	A	G2_G0	1.42788e-10
ENSG00000176142	ENST00000555441	0.948597	6.08529e-11	-0.149623	0.21636	-7.41418	1.22382e-13	1.74016e-11	+/0	NDUFB1	rs7151027	T	A	G2_G0	1.42788e-10
ENSG00000171169	ENST00000413539	0.681658	0	-0.576675	0.000357197	-7.41248	1.23956e-13	1.9388e-09	+/-	DYSF	rs4852258	T	C	G2_G1	1.43703e-10
ENSG00000038382	ENST00000225696	0.921457	3.52118e-12	-0.159753	0.207326	-7.41023	1.26085e-13	1.79282e-10	+/0	NUP88	rs3944127	C	G	G2_G0	1.45246e-10
ENSG00000124313	ENST00000555441	-0.933144	6.95372e-10	0.274342	0.0215464	7.39686	1.39447e-13	1.96495e-11	-/+	NDUFB1	rs7151027	T	A	G2_G0	1.59628e-10
ENSG00000100219	ENST00000555441	0.954076	2.13114e-11	-0.087789	0.469884	-7.39541	1.40969e-13	1.96865e-11	+/0	NDUFB1	rs7151027	T	A	G2_G0	1.60361e-10
ENSG00000105379	ENST00000555441	-0.933488	6.63003e-10	0.271161	0.0231731	7.39397	1.42513e-13	1.97261e-11	-/+	NDUFB1	rs7151027	T	A	G2_G0	1.61112e-10
ENSG00000198093	ENST00000555441	-0.93018	1.03782e-09	0.292677	0.0139432	7.38736	1.49775e-13	2.05494e-11	-/+	NDUFB1	rs7151027	T	A	G2_G0	1.68276e-10
ENSG00000160789	ENST00000555441	-0.942447	1.73762e-10	0.198432	0.0996138	7.38506	1.52388e-13	2.07262e-11	-/0	NDUFB1	rs7151027	T	A	G2_G0	1.70162e-10
ENSG00000118655	ENST00000555441	-0.934829	5.4926e-10	0.257786	0.0311999	7.37946	1.58929e-13	2.14294e-11	-/+	NDUFB1	rs7151027	T	A	G2_G0	1.75314e-10
ENSG00000162783	ENST00000555441	0.926306	1.70697e-09	-0.315537	0.00779587	-7.37677	1.62177e-13	2.15608e-11	+/-	NDUFB1	rs7151027	T	A	G2_G0	1.77282e-10
ENSG00000010327	ENST00000555441	-0.944411	1.25921e-10	0.178984	0.138201	7.37637	1.62661e-13	2.15608e-11	-/0	NDUFB1	rs7151027	T	A	G2_G0	1.77282e-10
ENSG00000233276	ENST00000225696	-0.913096	1.2498e-11	0.201933	0.109564	7.37171	1.68456e-13	2.19568e-10	-/0	NUP88	rs3944127	C	G	G2_G0	1.82505e-10
ENSG00000168734	ENST00000555441	0.946934	8.18028e-11	-0.153044	0.205919	-7.36581	1.76074e-13	2.29867e-11	+/0	NDUFB1	rs7151027	T	A	G2_G0	1.88817e-10
ENSG00000164023	ENST00000555441	-0.946096	9.4627e-11	0.160844	0.183465	7.3656	1.76357e-13	2.29867e-11	-/0	NDUFB1	rs7151027	T	A	G2_G0	1.88817e-10
ENSG00000237350	ENST00000417784	0.909234	8.79119e-12	-0.116404	0.269159	-7.35668	1.88546e-13	2.94904e-09	+/0	PARL	rs4912510	G	A	G2_G1	1.9952e-10
ENSG00000099785	ENST00000555441	-0.936155	4.54249e-10	0.242271	0.0433108	7.35711	1.87941e-13	2.42008e-11	-/+	NDUFB1	rs7151027	T	A	G2_G0	1.9952e-10
ENSG00000242732	ENST00000555441	-0.93012	1.0461e-09	0.285212	0.0167008	7.35499	1.90935e-13	2.42008e-11	-/+	NDUFB1	rs7151027	T	A	G2_G0	1.99548e-10
ENSG00000128590	ENST00000555441	0.950056	4.65494e-11	-0.119524	0.324356	-7.35437	1.91828e-13	2.42008e-11	+/0	NDUFB1	rs7151027	T	A	G2_G0	1.99548e-10
ENSG00000182054	ENST00000555441	-0.933029	7.06509e-10	0.264702	0.0267982	7.35435	1.91861e-13	2.42008e-11	-/+	NDUFB1	rs7151027	T	A	G2_G0	1.99548e-10
ENSG00000048740	ENST00000555441	-0.931779	8.38074e-10	0.273056	0.022192	7.35221	1.94954e-13	2.43942e-11	-/+	NDUFB1	rs7151027	T	A	G2_G0	2.01612e-10
ENSG00000121691	ENST00000555441	-0.936391	4.38958e-10	0.236213	0.0489909	7.3401	2.13428e-13	2.63701e-11	-/+	NDUFB1	rs7151027	T	A	G2_G0	2.17719e-10
ENSG00000136152	ENST00000555441	0.939647	2.69883e-10	-0.21034	0.0805062	-7.33967	2.14117e-13	2.63701e-11	+/0	NDUFB1	rs7151027	T	A	G2_G0	2.17719e-10
ENSG00000182578	ENST00000555441	-0.943372	1.49527e-10	0.178251	0.139849	7.33764	2.17396e-13	2.65647e-11	-/0	NDUFB1	rs7151027	T	A	G2_G0	2.19824e-10
ENSG00000090013	ENST00000225696	-0.916962	7.07345e-12	0.170241	0.178648	7.33352	2.24184e-13	2.40977e-10	-/0	NUP88	rs3944127	C	G	G2_G0	2.22995e-10
ENSG00000139722	ENST00000555441	0.92574	1.83157e-09	-0.308856	0.00928223	-7.33392	2.23523e-13	2.69756e-11	+/-	NDUFB1	rs7151027	T	A	G2_G0	2.22995e-10
ENSG00000170266	ENST00000555441	-0.932933	7.15882e-10	0.260238	0.0295745	7.33351	2.24207e-13	2.69756e-11	-/+	NDUFB1	rs7151027	T	A	G2_G0	2.22995e-10
ENSG00000005483	ENST00000225696	0.909945	1.94968e-11	-0.20856	0.09816	-7.32239	2.43592e-13	2.40977e-10	+/0	NUP88	rs3944127	C	G	G2_G0	2.36924e-10
ENSG00000198951	ENST00000555441	-0.92867	1.26404e-09	0.286881	0.0160467	7.32177	2.4472e-13	2.89975e-11	-/+	NDUFB1	rs7151027	T	A	G2_G0	2.36924e-10
ENSG00000277632	ENST00000555441	0.920531	3.41611e-09	-0.337787	0.00423885	-7.32285	2.42757e-13	2.89844e-11	+/-	NDUFB1	rs7151027	T	A	G2_G0	2.36924e-10
ENSG00000134602	ENST00000225696	0.909061	2.20226e-11	-0.213061	0.0909578	-7.32069	2.46694e-13	2.40977e-10	+/0	NUP88	rs3944127	C	G	G2_G0	2.37571e-10
ENSG00000111729	ENST00000555441	-0.932868	7.22378e-10	0.254753	0.0333131	7.30947	2.68194e-13	3.154e-11	-/+	NDUFB1	rs7151027	T	A	G2_G0	2.56917e-10
ENSG00000121281	ENST00000225696	-0.909324	2.12415e-11	0.208002	0.0990836	7.30479	2.77709e-13	2.40977e-10	-/0	NUP88	rs3944127	C	G	G2_G0	2.6464e-10
ENSG00000119686	ENST00000555441	-0.935456	5.02362e-10	0.233449	0.0517783	7.3007	2.86284e-13	3.34162e-11	-/0	NDUFB1	rs7151027	T	A	G2_G0	2.7139e-10
ENSG00000087589	ENST00000555441	-0.940985	2.19283e-10	0.189045	0.117032	7.29963	2.88563e-13	3.34327e-11	-/0	NDUFB1	rs7151027	T	A	G2_G0	2.72133e-10
ENSG00000161921	ENST00000555441	-0.946203	9.28826e-11	0.142392	0.23964	7.29833	2.91356e-13	3.35081e-11	-/0	NDUFB1	rs7151027	T	A	G2_G0	2.73351e-10
ENSG00000116171	ENST00000555441	-0.924828	2.04922e-09	0.305714	0.0100627	7.29698	2.943e-13	3.35997e-11	-/+	NDUFB1	rs7151027	T	A	G2_G0	2.74697e-10
ENSG00000103145	ENST00000555441	-0.928368	1.31428e-09	0.28209	0.0179859	7.29388	3.01164e-13	3.41341e-11	-/+	NDUFB1	rs7151027	T	A	G2_G0	2.79669e-10
ENSG00000148688	ENST00000565245	-0.522175	4.12319e-08	-0.999633	4.9714e-09	-7.28965	3.10767e-13	4.86071e-09	-/-	CLEC18A	rs904807	G	C	G2_G0	2.85769e-10
ENSG00000135046	ENST00000555441	-0.945254	1.0926e-10	0.14892	0.21855	7.2896	3.10873e-13	3.4981e-11	-/0	NDUFB1	rs7151027	T	A	G2_G0	2.85769e-10
ENSG00000136933	ENST00000555441	-0.93406	6.12157e-10	0.240847	0.0445948	7.28858	3.13234e-13	3.49949e-11	-/+	NDUFB1	rs7151027	T	A	G2_G0	2.86492e-10
ENSG00000197956	ENST00000555441	-0.930814	9.53982e-10	0.263081	0.0277799	7.28435	3.23222e-13	3.58548e-11	-/+	NDUFB1	rs7151027	T	A	G2_G0	2.9415e-10
ENSG00000126216	ENST00000555441	-0.932908	7.18338e-10	0.247264	0.0390489	7.28055	3.32464e-13	3.66202e-11	-/+	NDUFB1	rs7151027	T	A	G2_G0	3.01055e-10
ENSG00000198585	ENST00000225696	-0.907317	2.79106e-11	0.213311	0.0905714	7.27985	3.34184e-13	2.40977e-10	-/0	NUP88	rs3944127	C	G	G2_G0	3.01115e-10
ENSG00000121316	ENST00000225696	-0.917959	6.08003e-12	0.151295	0.232716	7.27816	3.38404e-13	2.40977e-10	-/0	NUP88	rs3944127	C	G	G2_G0	3.01927e-10
ENSG00000131871	ENST00000555441	0.940311	2.43589e-10	-0.189258	0.116613	-7.27844	3.37703e-13	3.69372e-11	+/0	NDUFB1	rs7151027	T	A	G2_G0	3.01927e-10
ENSG00000121064	ENST00000555441	-0.935896	4.71575e-10	0.224255	0.0619975	7.27746	3.40164e-13	3.6948e-11	-/0	NDUFB1	rs7151027	T	A	G2_G0	3.02018e-10
ENSG00000127527	ENST00000225696	0.914303	1.04921e-11	-0.172751	0.172236	-7.27513	3.46077e-13	2.40977e-10	+/0	NUP88	rs3944127	C	G	G2_G0	3.05776e-10
ENSG00000042429	ENST00000225696	0.900462	6.78115e-11	-0.245935	0.0501239	-7.26708	3.6733e-13	2.40977e-10	+/0	NUP88	rs3944127	C	G	G2_G0	3.2265e-10
ENSG00000115204	ENST00000225696	-0.915949	8.23208e-12	0.160908	0.204018	7.26648	3.68982e-13	2.40977e-10	-/0	NUP88	rs3944127	C	G	G2_G0	3.2265e-10
ENSG00000103274	ENST00000225696	-0.898098	9.07492e-11	0.257254	0.0401556	7.26593	3.70493e-13	2.40977e-10	-/+	NUP88	rs3944127	C	G	G2_G0	3.2265e-10
ENSG00000233038	ENST00000555441	-0.93916	2.90753e-10	0.195286	0.10521	7.26491	3.73278e-13	4.02652e-11	-/0	NDUFB1	rs7151027	T	A	G2_G0	3.23527e-10
ENSG00000172939	ENST00000225696	0.902811	5.03946e-11	-0.232574	0.0644044	-7.2603	3.8624e-13	2.40977e-10	+/0	NUP88	rs3944127	C	G	G2_G0	3.31604e-10
ENSG00000100280	ENST00000225696	-0.911628	1.54068e-11	0.184492	0.144453	7.25853	3.91322e-13	2.40977e-10	-/0	NUP88	rs3944127	C	G	G2_G0	3.33152e-10
ENSG00000104774	ENST00000225696	-0.891696	1.9301e-10	0.285203	0.0223525	7.25759	3.94053e-13	2.40977e-10	-/+	NUP88	rs3944127	C	G	G2_G0	3.33152e-10
ENSG00000178695	ENST00000555441	-0.926889	1.58659e-09	0.282958	0.0176204	7.25749	3.94333e-13	4.20674e-11	-/+	NDUFB1	rs7151027	T	A	G2_G0	3.33152e-10
ENSG00000172530	ENST00000555441	0.922296	2.7793e-09	-0.31173	0.00861496	-7.25714	3.95366e-13	4.20674e-11	+/-	NDUFB1	rs7151027	T	A	G2_G0	3.33152e-10
ENSG00000184205	ENST00000225696	0.906758	3.00791e-11	-0.210764	0.0945796	-7.25537	4.00576e-13	2.40977e-10	+/0	NUP88	rs3944127	C	G	G2_G0	3.35987e-10
ENSG00000204574	ENST00000555441	0.936695	4.19909e-10	-0.212075	0.0779836	-7.2537	4.05547e-13	4.28592e-11	+/0	NDUFB1	rs7151027	T	A	G2_G0	3.38597e-10
ENSG00000239653	ENST00000556261	-0.998177	4.9813e-06	0.673457	8.35874e-08	7.24919	4.19272e-13	6.55783e-09	-/+	GALC	rs77148223	G	A	G2_G1	3.46873e-10
ENSG00000153310	ENST00000555441	-0.919264	3.95e-09	0.327561	0.00563944	7.24851	4.21383e-13	4.42339e-11	-/+	NDUFB1	rs7151027	T	A	G2_G0	3.47043e-10
ENSG00000100664	ENST00000225696	0.919116	5.08926e-12	-0.142002	0.270914	-7.23377	4.69778e-13	9.25792e-10	+/0	NUP88	rs3944127	C	G	G2_G1	3.83429e-10
ENSG00000204482	ENST00000225696	-0.919058	5.13478e-12	0.142113	0.270536	7.23269	4.7352e-13	9.25792e-10	-/0	NUP88	rs3944127	C	G	G2_G1	3.84759e-10
ENSG00000144445	ENST00000225696	0.904718	3.93872e-11	-0.214017	0.0894836	-7.22187	5.12782e-13	2.76828e-10	+/0	NUP88	rs3944127	C	G	G2_G0	4.11543e-10
ENSG00000130347	ENST00000225696	-0.902971	4.93743e-11	0.223073	0.0764252	7.22174	5.13267e-13	2.76828e-10	-/0	NUP88	rs3944127	C	G	G2_G0	4.11543e-10
ENSG00000019995	ENST00000555441	0.931179	9.08538e-10	-0.244471	0.0413879	-7.21974	5.20863e-13	5.39817e-11	+/-	NDUFB1	rs7151027	T	A	G2_G0	4.14211e-10
ENSG00000267534	ENST00000555441	-0.931545	8.64918e-10	0.241855	0.0436826	7.21967	5.21146e-13	5.39817e-11	-/+	NDUFB1	rs7151027	T	A	G2_G0	4.14211e-10
ENSG00000131779	ENST00000555441	-0.921581	3.02321e-09	0.306696	0.00981286	7.21823	5.26682e-13	5.40278e-11	-/+	NDUFB1	rs7151027	T	A	G2_G0	4.14623e-10
ENSG00000183648	ENST00000555441	-0.928746	1.25172e-09	0.260832	0.0291918	7.21776	5.28499e-13	5.40278e-11	-/+	NDUFB1	rs7151027	T	A	G2_G0	4.14623e-10
ENSG00000135976	ENST00000555441	0.942233	1.79863e-10	-0.155496	0.19866	-7.21085	5.56032e-13	5.63623e-11	+/0	NDUFB1	rs7151027	T	A	G2_G0	4.30766e-10
ENSG00000137491	ENST00000555441	-0.931792	8.36625e-10	0.237737	0.0475071	7.21024	5.58542e-13	5.63623e-11	-/+	NDUFB1	rs7151027	T	A	G2_G0	4.30766e-10
ENSG00000078269	ENST00000555441	0.92584	1.80902e-09	-0.277482	0.0200371	-7.20725	5.7095e-13	5.7245e-11	+/-	NDUFB1	rs7151027	T	A	G2_G0	4.38477e-10
ENSG00000186056	ENST00000555441	0.94078	2.26447e-10	-0.166656	0.167925	-7.2058	5.77024e-13	5.74413e-11	+/0	NDUFB1	rs7151027	T	A	G2_G0	4.41281e-10
ENSG00000121807	ENST00000555441	-0.916669	5.28024e-09	0.33198	0.0049907	7.20504	5.80253e-13	5.74413e-11	-/+	NDUFB1	rs7151027	T	A	G2_G0	4.41893e-10
ENSG00000109519	ENST00000555441	0.93753	3.71362e-10	-0.192853	0.109704	-7.20402	5.84643e-13	5.75119e-11	+/0	NDUFB1	rs7151027	T	A	G2_G0	4.43381e-10
ENSG00000233901	ENST00000555441	-0.927231	1.51962e-09	0.266019	0.026023	7.19763	6.12659e-13	5.9523e-11	-/+	NDUFB1	rs7151027	T	A	G2_G0	4.60817e-10
ENSG00000260276	ENST00000555441	0.934524	5.73506e-10	-0.214493	0.0745729	-7.19763	6.12698e-13	5.9523e-11	+/0	NDUFB1	rs7151027	T	A	G2_G0	4.60817e-10
ENSG00000165494	ENST00000225696	0.91402	1.09341e-11	-0.156026	0.218262	-7.19549	6.22381e-13	3.14021e-10	+/0	NUP88	rs3944127	C	G	G2_G0	4.66174e-10
ENSG00000107874	ENST00000555441	-0.928632	1.27026e-09	0.255926	0.0324823	7.19484	6.25328e-13	6.03751e-11	-/+	NDUFB1	rs7151027	T	A	G2_G0	4.66462e-10
ENSG00000178537	ENST00000225696	-0.903893	4.3842e-11	0.209631	0.0964084	7.18349	6.79554e-13	3.32153e-10	-/0	NUP88	rs3944127	C	G	G2_G0	5.02982e-10
ENSG00000162736	ENST00000555441	-0.930672	9.72227e-10	0.238849	0.0464486	7.18293	6.82347e-13	6.50987e-11	-/+	NDUFB1	rs7151027	T	A	G2_G0	5.02982e-10
ENSG00000079257	ENST00000555441	-0.918475	4.31886e-09	0.316489	0.00760207	7.18288	6.82577e-13	6.50987e-11	-/+	NDUFB1	rs7151027	T	A	G2_G0	5.02982e-10
ENSG00000056558	ENST00000555441	0.925829	1.81147e-09	-0.271278	0.0231116	-7.18168	6.88576e-13	6.52728e-11	+/-	NDUFB1	rs7151027	T	A	G2_G0	5.05356e-10
ENSG00000166188	ENST00000555441	-0.927454	1.47708e-09	0.260159	0.029626	7.17994	6.97397e-13	6.57108e-11	-/+	NDUFB1	rs7151027	T	A	G2_G0	5.09775e-10
ENSG00000127527	ENST00000555441	0.924317	2.18105e-09	-0.280116	0.0188417	-7.17824	7.06163e-13	6.60627e-11	+/-	NDUFB1	rs7151027	T	A	G2_G0	5.14118e-10
ENSG00000137474	ENST00000555441	-0.92266	2.66179e-09	0.2903	0.0147755	7.17758	7.0958e-13	6.60627e-11	-/+	NDUFB1	rs7151027	T	A	G2_G0	5.14547e-10
ENSG00000171310	ENST00000555441	-0.942114	1.83318e-10	0.147365	0.223451	7.17553	7.20296e-13	6.66636e-11	-/0	NDUFB1	rs7151027	T	A	G2_G0	5.18189e-10
ENSG00000151117	ENST00000555441	-0.902564	2.20462e-08	0.395518	0.000701814	7.17262	7.35749e-13	6.76933e-11	-/+	NDUFB1	rs7151027	T	A	G2_G0	5.27222e-10
ENSG00000164292	ENST00000225696	0.899834	7.33196e-11	-0.227532	0.0705782	-7.17105	7.44251e-13	3.52752e-10	+/0	NUP88	rs3944127	C	G	G2_G0	5.29178e-10
ENSG00000197746	ENST00000555441	-0.907241	1.40778e-08	0.373155	0.00146469	7.17104	7.44293e-13	6.80789e-11	-/+	NDUFB1	rs7151027	T	A	G2_G0	5.29178e-10
ENSG00000069493	ENST00000555441	0.931742	8.4224e-10	-0.227882	0.0577861	-7.16958	7.52304e-13	6.82773e-11	+/0	NDUFB1	rs7151027	T	A	G2_G0	5.32792e-10
ENSG00000131558	ENST00000555441	-0.916573	5.33641e-09	0.323746	0.0062584	7.16802	7.60892e-13	6.82773e-11	-/+	NDUFB1	rs7151027	T	A	G2_G0	5.32821e-10
ENSG00000117318	ENST00000555441	-0.919009	4.06616e-09	0.309766	0.00906606	7.1677	7.62664e-13	6.82773e-11	-/+	NDUFB1	rs7151027	T	A	G2_G0	5.32821e-10
ENSG00000107882	ENST00000555441	-0.932052	8.07568e-10	0.225117	0.0609743	7.16748	7.63924e-13	6.82773e-11	-/0	NDUFB1	rs7151027	T	A	G2_G0	5.32821e-10
ENSG00000173083	ENST00000475146	-0.99981	3.14319e-06	0.442632	5.20014e-07	7.15945	8.09986e-13	1.2669e-08	-/+	CPNE1	rs11698601	G	A	G2_G0	5.55138e-10
ENSG00000173372	ENST00000225696	-0.908258	2.45759e-11	0.180714	0.152999	7.15957	8.09334e-13	3.72318e-10	-/0	NUP88	rs3944127	C	G	G2_G0	5.55138e-10
ENSG00000204054	ENST00000555441	-0.929591	1.12133e-09	0.240689	0.0447393	7.16009	8.06246e-13	7.15581e-11	-/+	NDUFB1	rs7151027	T	A	G2_G0	5.55138e-10
ENSG00000148429	ENST00000555441	-0.939384	2.80962e-10	0.16626	0.168952	7.15906	8.12318e-13	7.15581e-11	-/0	NDUFB1	rs7151027	T	A	G2_G0	5.55138e-10
ENSG00000072062	ENST00000555441	-0.924135	2.22977e-09	0.276486	0.0205057	7.15872	8.14356e-13	7.15581e-11	-/+	NDUFB1	rs7151027	T	A	G2_G0	5.55138e-10
ENSG00000071246	ENST00000555441	-0.937348	3.81511e-10	0.182441	0.130625	7.1577	8.20415e-13	7.16878e-11	-/0	NDUFB1	rs7151027	T	A	G2_G0	5.57181e-10
ENSG00000235568	ENST00000555441	-0.931905	8.23919e-10	0.222932	0.063594	7.15458	8.3932e-13	7.29323e-11	-/0	NDUFB1	rs7151027	T	A	G2_G0	5.67902e-10
ENSG00000177885	ENST00000555441	-0.93874	3.09863e-10	0.169601	0.16043	7.15147	8.58531e-13	7.41894e-11	-/0	NDUFB1	rs7151027	T	A	G2_G0	5.78748e-10
ENSG00000165115	ENST00000357985	-0.997909	3.83804e-07	0.194475	0.0291019	7.14076	9.28136e-13	1.4517e-08	-/+	FAM3B	rs2838014	C	G	G2_G0	6.2107e-10
ENSG00000157764	ENST00000225696	0.896365	1.11851e-10	-0.237799	0.0584726	-7.14123	9.24993e-13	4.06176e-10	+/0	NUP88	rs3944127	C	G	G2_G0	6.2107e-10
ENSG00000189077	ENST00000555441	0.919639	3.78501e-09	-0.299381	0.0118111	-7.1399	9.33959e-13	8.0264e-11	+/-	NDUFB1	rs7151027	T	A	G2_G0	6.22677e-10
ENSG00000136279	ENST00000225696	-0.899208	7.921e-11	0.223326	0.0760846	7.13859	9.42951e-13	4.06176e-10	-/0	NUP88	rs3944127	C	G	G2_G0	6.26378e-10
ENSG00000073756	ENST00000225696	0.910955	1.69369e-11	-0.160111	0.206298	-7.136	9.6084e-13	4.06176e-10	+/0	NUP88	rs3944127	C	G	G2_G0	6.3594e-10
ENSG00000177575	ENST00000555441	-0.926562	1.65309e-09	0.25459	0.0334301	7.13359	9.77864e-13	8.3578e-11	-/+	NDUFB1	rs7151027	T	A	G2_G0	6.44862e-10
ENSG00000124562	ENST00000225696	-0.892538	1.75261e-10	0.253795	0.0430109	7.13231	9.86992e-13	4.06251e-10	-/+	NUP88	rs3944127	C	G	G2_G0	6.48532e-10
ENSG00000173451	ENST00000555441	0.920511	3.42399e-09	-0.291694	0.0142823	-7.12959	1.00665e-12	8.52998e-11	+/-	NDUFB1	rs7151027	T	A	G2_G0	6.59069e-10
ENSG00000089060	ENST00000555441	-0.926592	1.6469e-09	0.253094	0.0345187	7.12836	1.0157e-12	8.52998e-11	-/+	NDUFB1	rs7151027	T	A	G2_G0	6.60567e-10
ENSG00000169919	ENST00000555441	-0.934111	6.07792e-10	0.199904	0.0970761	7.12797	1.0186e-12	8.52998e-11	-/0	NDUFB1	rs7151027	T	A	G2_G0	6.60567e-10
ENSG00000023697	ENST00000555441	-0.920496	3.43018e-09	0.291353	0.0144016	7.1278	1.01982e-12	8.52998e-11	-/+	NDUFB1	rs7151027	T	A	G2_G0	6.60567e-10
ENSG00000160219	ENST00000555441	-0.941654	1.97289e-10	0.13866	0.252308	7.12668	1.02816e-12	8.55398e-11	-/0	NDUFB1	rs7151027	T	A	G2_G0	6.63606e-10
ENSG00000083444	ENST00000555441	-0.913763	7.22801e-09	0.328154	0.00554828	7.12147	1.06783e-12	8.83698e-11	-/+	NDUFB1	rs7151027	T	A	G2_G0	6.83723e-10
ENSG00000103490	ENST00000225696	-0.898512	8.62785e-11	0.230085	0.0720117	7.11833	1.0924e-12	1.36244e-09	-/0	NUP88	rs3944127	C	G	G2_G1	6.94952e-10
ENSG00000124496	ENST00000555441	-0.944296	1.28365e-10	0.112896	0.352099	7.1179	1.09582e-12	9.0209e-11	-/0	NDUFB1	rs7151027	T	A	G2_G0	6.94952e-10
ENSG00000136156	ENST00000555441	-0.927483	1.47182e-09	0.244354	0.0414885	7.11712	1.10205e-12	9.02471e-11	-/+	NDUFB1	rs7151027	T	A	G2_G0	6.96477e-10
ENSG00000129003	ENST00000225696	0.886643	3.38995e-10	-0.283543	0.0255333	-7.11337	1.13239e-12	1.36244e-09	+/-	NUP88	rs3944127	C	G	G2_G1	7.11863e-10
ENSG00000162413	ENST00000555441	0.916464	5.40059e-09	-0.311259	0.00872127	-7.11315	1.13422e-12	9.23975e-11	+/-	NDUFB1	rs7151027	T	A	G2_G0	7.11863e-10
ENSG00000137486	ENST00000225696	-0.907639	2.67248e-11	0.172753	0.17223	7.11012	1.15946e-12	4.65003e-10	-/0	NUP88	rs3944127	C	G	G2_G0	7.25204e-10
ENSG00000068097	ENST00000555441	-0.932171	7.94665e-10	0.209175	0.0822372	7.10785	1.17861e-12	9.50681e-11	-/0	NDUFB1	rs7151027	T	A	G2_G0	7.3249e-10
ENSG00000186815	ENST00000555441	-0.915776	5.82195e-09	0.313835	0.00815335	7.10779	1.17916e-12	9.50681e-11	-/+	NDUFB1	rs7151027	T	A	G2_G0	7.3249e-10
ENSG00000196735	ENST00000260324	-0.995224	2.46736e-08	0.0420641	0.758223	7.10305	1.22037e-12	1.90878e-08	-/0	SQRDL	rs6493164	C	T	G2_G1	7.55512e-10
ENSG00000197180	ENST00000225696	-0.894235	1.4391e-10	0.237584	0.0587074	7.09507	1.29282e-12	5.05526e-10	-/0	NUP88	rs3944127	C	G	G2_G0	7.97654e-10
ENSG00000198246	ENST00000555441	-0.922923	2.57973e-09	0.267698	0.0250612	7.09192	1.3226e-12	1.06086e-10	-/+	NDUFB1	rs7151027	T	A	G2_G0	8.13268e-10
ENSG00000128272	ENST00000555441	0.919631	3.78851e-09	-0.28721	0.0159205	-7.08955	1.34554e-12	1.07375e-10	+/-	NDUFB1	rs7151027	T	A	G2_G0	8.24587e-10
ENSG00000196189	ENST00000555441	-0.921369	3.09921e-09	0.276273	0.0206075	7.08768	1.36376e-12	1.08277e-10	-/+	NDUFB1	rs7151027	T	A	G2_G0	8.3295e-10
ENSG00000234883	ENST00000555441	0.926273	1.71408e-09	-0.244726	0.0411694	-7.08627	1.37775e-12	1.08835e-10	+/-	NDUFB1	rs7151027	T	A	G2_G0	8.38678e-10
ENSG00000163626	ENST00000225696	-0.904784	3.90481e-11	0.181858	0.150373	7.08245	1.41632e-12	5.35991e-10	-/0	NUP88	rs3944127	C	G	G2_G0	8.59284e-10
ENSG00000112561	ENST00000225696	-0.9082	2.47695e-11	0.162749	0.198822	7.08022	1.43927e-12	5.35991e-10	-/0	NUP88	rs3944127	C	G	G2_G0	8.6307e-10
ENSG00000087111	ENST00000555441	-0.926094	1.75268e-09	0.244342	0.0414984	7.08	1.44152e-12	1.13092e-10	-/+	NDUFB1	rs7151027	T	A	G2_G0	8.6307e-10
ENSG00000136295	ENST00000555441	-0.939451	2.78134e-10	0.144654	0.232179	7.07778	1.46484e-12	1.13423e-10	-/0	NDUFB1	rs7151027	T	A	G2_G0	8.64001e-10
ENSG00000163125	ENST00000555441	-0.929967	1.06738e-09	0.217681	0.0702595	7.07905	1.45142e-12	1.13092e-10	-/0	NDUFB1	rs7151027	T	A	G2_G0	8.64001e-10
ENSG00000103187	ENST00000555441	-0.931559	8.63361e-10	0.206262	0.0866924	7.07887	1.45333e-12	1.13092e-10	-/0	NDUFB1	rs7151027	T	A	G2_G0	8.64001e-10
ENSG00000165943	ENST00000555441	0.923083	2.53088e-09	-0.262757	0.0279799	-7.07597	1.48402e-12	1.14342e-10	+/-	NDUFB1	rs7151027	T	A	G2_G0	8.71314e-10
ENSG00000120727	ENST00000359626	-0.999827	4.50164e-08	-0.491774	3.66324e-08	7.07151	1.53251e-12	2.39701e-08	-/-	TYW1	rs10252479	C	A	G2_G0	8.93586e-10
ENSG00000132405	ENST00000555441	-0.924189	2.21533e-09	0.254703	0.0333489	7.07182	1.5292e-12	1.17246e-10	-/+	NDUFB1	rs7151027	T	A	G2_G0	8.93586e-10
ENSG00000148908	ENST00000555441	-0.924332	2.17704e-09	0.252439	0.0350046	7.06641	1.5899e-12	1.21305e-10	-/+	NDUFB1	rs7151027	T	A	G2_G0	9.2159e-10
ENSG00000135218	ENST00000225696	-0.907614	2.68152e-11	0.162524	0.199452	7.0652	1.60389e-12	5.66614e-10	-/0	NUP88	rs3944127	C	G	G2_G0	9.23931e-10
ENSG00000205544	ENST00000225696	-0.901974	5.6064e-11	0.200571	0.118031	7.06518	1.60409e-12	1.54772e-09	-/0	NUP88	rs3944127	C	G	G2_G1	9.23931e-10
ENSG00000068308	ENST00000555441	0.907084	1.4296e-08	-0.349223	0.00304555	-7.06404	1.61736e-12	1.22801e-10	+/-	NDUFB1	rs7151027	T	A	G2_G0	9.28633e-10
ENSG00000134294	ENST00000225696	0.893566	1.55602e-10	-0.233239	0.063624	-7.06167	1.6451e-12	5.66614e-10	+/0	NUP88	rs3944127	C	G	G2_G0	9.41592e-10
ENSG00000177706	ENST00000555441	-0.94178	1.93364e-10	0.120384	0.320863	7.06087	1.65459e-12	1.25022e-10	-/0	NDUFB1	rs7151027	T	A	G2_G0	9.44057e-10
ENSG00000113615	ENST00000225696	0.905246	3.67524e-11	-0.174169	0.168686	-7.05977	1.66781e-12	5.66614e-10	+/0	NUP88	rs3944127	C	G	G2_G0	9.4759e-10
ENSG00000204392	ENST00000225696	-0.909412	2.09881e-11	0.151158	0.233144	7.05949	1.6712e-12	5.66614e-10	-/0	NUP88	rs3944127	C	G	G2_G0	9.4759e-10
ENSG00000110944	ENST00000555441	0.931871	8.27699e-10	-0.198771	0.0990248	-7.05836	1.68476e-12	1.26689e-10	+/0	NDUFB1	rs7151027	T	A	G2_G0	9.52311e-10
ENSG00000183011	ENST00000225696	-0.883893	4.55517e-10	0.274601	0.028098	7.05397	1.73886e-12	5.66614e-10	-/+	NUP88	rs3944127	C	G	G2_G0	9.73818e-10
ENSG00000146376	ENST00000555441	-0.931173	9.09275e-10	0.202515	0.0927003	7.05319	1.74858e-12	1.30542e-10	-/0	NDUFB1	rs7151027	T	A	G2_G0	9.75562e-10
ENSG00000010610	ENST00000555441	-0.905445	1.67686e-08	0.354661	0.00259142	7.05287	1.75269e-12	1.30542e-10	-/+	NDUFB1	rs7151027	T	A	G2_G0	9.75562e-10
ENSG00000104774	ENST00000555441	-0.926827	1.59912e-09	0.231582	0.0537335	7.04852	1.80829e-12	1.34045e-10	-/0	NDUFB1	rs7151027	T	A	G2_G0	1.00039e-09
ENSG00000005469	ENST00000555441	-0.915427	6.04686e-09	0.301361	0.0112383	7.04776	1.81821e-12	1.34145e-10	-/+	NDUFB1	rs7151027	T	A	G2_G0	1.00283e-09
ENSG00000160058	ENST00000555441	0.90796	1.31117e-08	-0.340425	0.00393187	-7.04512	1.85298e-12	1.36068e-10	+/-	NDUFB1	rs7151027	T	A	G2_G0	1.01892e-09
ENSG00000197629	ENST00000555441	-0.920677	3.35881e-09	0.269012	0.0243299	7.04097	1.90908e-12	1.39532e-10	-/+	NDUFB1	rs7151027	T	A	G2_G0	1.04346e-09
ENSG00000150337	ENST00000555441	-0.917612	4.75703e-09	0.286717	0.0161102	7.03881	1.93884e-12	1.41049e-10	-/+	NDUFB1	rs7151027	T	A	G2_G0	1.05656e-09
ENSG00000131558	ENST00000225696	-0.910537	1.79567e-11	0.147661	0.252078	7.03739	1.95868e-12	1.54772e-09	-/0	NUP88	rs3944127	C	G	G2_G1	1.06418e-09
ENSG00000035862	ENST00000555441	-0.932625	7.46859e-10	0.187239	0.120636	7.03495	1.99338e-12	1.44345e-10	-/0	NDUFB1	rs7151027	T	A	G2_G0	1.07981e-09
ENSG00000197386	ENST00000555441	-0.933358	6.75131e-10	0.181524	0.132602	7.03397	2.00744e-12	1.44693e-10	-/0	NDUFB1	rs7151027	T	A	G2_G0	1.0842e-09
ENSG00000223969	ENST00000555441	0.913284	7.60448e-09	-0.309644	0.00909478	-7.03293	2.02237e-12	1.451e-10	+/-	NDUFB1	rs7151027	T	A	G2_G0	1.08903e-09
ENSG00000119383	ENST00000555441	-0.92644	1.67863e-09	0.229693	0.0557727	7.03071	2.05492e-12	1.46763e-10	-/0	NDUFB1	rs7151027	T	A	G2_G0	1.1033e-09
ENSG00000198517	ENST00000555441	0.899905	2.81687e-08	-0.375348	0.00136585	-7.03005	2.06457e-12	1.46781e-10	+/-	NDUFB1	rs7151027	T	A	G2_G0	1.10522e-09
ENSG00000154127	ENST00000555441	-0.927758	1.42113e-09	0.22038	0.066766	7.02909	2.07881e-12	1.47125e-10	-/0	NDUFB1	rs7151027	T	A	G2_G0	1.10958e-09
ENSG00000010278	ENST00000555441	-0.937764	3.58663e-10	0.14553	0.229331	7.02778	2.09841e-12	1.47843e-10	-/0	NDUFB1	rs7151027	T	A	G2_G0	1.11677e-09
ENSG00000169057	ENST00000225696	0.895758	1.20252e-10	-0.214438	0.0888398	-7.02457	2.14721e-12	6.85399e-10	+/0	NUP88	rs3944127	C	G	G2_G0	1.13609e-09
ENSG00000122986	ENST00000225696	-0.892144	1.83362e-10	0.23894	0.0614403	7.02306	2.17056e-12	1.54772e-09	-/0	NUP88	rs3944127	C	G	G2_G1	1.14512e-09
ENSG00000196233	ENST00000225696	0.902116	5.50635e-11	-0.189774	0.139586	-7.02133	2.1976e-12	1.54772e-09	+/0	NUP88	rs3944127	C	G	G2_G1	1.15603e-09
ENSG00000130203	ENST00000555441	-0.928667	1.26458e-09	0.211505	0.0788052	7.01877	2.23832e-12	1.56993e-10	-/0	NDUFB1	rs7151027	T	A	G2_G0	1.17406e-09
ENSG00000163605	ENST00000225696	0.905703	3.46065e-11	-0.162123	0.200578	-7.01824	2.24677e-12	6.9365e-10	+/0	NUP88	rs3944127	C	G	G2_G0	1.17511e-09
ENSG00000153179	ENST00000225696	0.887949	2.93825e-10	-0.248934	0.0473042	-7.01731	2.26176e-12	6.9365e-10	+/-	NUP88	rs3944127	C	G	G2_G0	1.17955e-09
ENSG00000119655	ENST00000225696	-0.909152	2.17504e-11	0.15041	0.243259	7.01547	2.29177e-12	1.54772e-09	-/0	NUP88	rs3944127	C	G	G2_G1	1.1886e-09
ENSG00000141349	ENST00000225696	-0.895463	1.24527e-10	0.212942	0.0911438	7.01171	2.35428e-12	7.0814e-10	-/0	NUP88	rs3944127	C	G	G2_G0	1.21389e-09
ENSG00000170275	ENST00000225696	-0.900017	7.16729e-11	0.198025	0.122869	7.01049	2.37487e-12	1.54772e-09	-/0	NUP88	rs3944127	C	G	G2_G1	1.22071e-09
ENSG00000110046	ENST00000555441	0.910034	1.06466e-08	-0.321521	0.00664615	-7.01013	2.38092e-12	1.6625e-10	+/-	NDUFB1	rs7151027	T	A	G2_G0	1.22071e-09
ENSG00000143546	ENST00000555441	-0.926345	1.69863e-09	0.22481	0.0613376	7.00879	2.40381e-12	1.6656e-10	-/0	NDUFB1	rs7151027	T	A	G2_G0	1.227e-09
ENSG00000205531	ENST00000555441	0.928405	1.30799e-09	-0.210747	0.0799084	-7.00863	2.40666e-12	1.6656e-10	+/0	NDUFB1	rs7151027	T	A	G2_G0	1.227e-09
ENSG00000167110	ENST00000225696	0.906478	3.12235e-11	-0.154814	0.221903	-7.00492	2.47127e-12	7.29303e-10	+/0	NUP88	rs3944127	C	G	G2_G0	1.25642e-09
ENSG00000173846	ENST00000555441	0.891799	5.71342e-08	-0.403613	0.000530798	-7.00086	2.5439e-12	1.75283e-10	+/-	NDUFB1	rs7151027	T	A	G2_G0	1.28974e-09
ENSG00000087074	ENST00000555441	0.903691	1.98297e-08	-0.350672	0.00291807	-6.99934	2.57172e-12	1.76423e-10	+/-	NDUFB1	rs7151027	T	A	G2_G0	1.30023e-09
ENSG00000167522	ENST00000555441	0.900607	2.64224e-08	-0.363988	0.00195155	-6.99443	2.66335e-12	1.80953e-10	+/-	NDUFB1	rs7151027	T	A	G2_G0	1.33632e-09
ENSG00000226137	ENST00000555441	-0.933225	6.8764e-10	0.172246	0.153913	6.99402	2.67128e-12	1.80953e-10	-/0	NDUFB1	rs7151027	T	A	G2_G0	1.33632e-09
ENSG00000130208	ENST00000555441	-0.929555	1.12662e-09	0.198973	0.0986751	6.99395	2.67247e-12	1.80953e-10	-/0	NDUFB1	rs7151027	T	A	G2_G0	1.33632e-09
ENSG00000114054	ENST00000225696	-0.892349	1.79097e-10	0.222974	0.0765602	6.99079	2.73336e-12	7.91712e-10	-/0	NUP88	rs3944127	C	G	G2_G0	1.36133e-09
ENSG00000100324	ENST00000357714	0.986328	6.32374e-06	-0.608856	1.34537e-12	-6.98756	2.79717e-12	4.37394e-08	+/-	CD46	rs4844392	C	G	G2_G0	1.37599e-09
ENSG00000100949	ENST00000555441	0.929345	1.15802e-09	-0.198039	0.1003	-6.98447	2.85932e-12	1.9277e-10	+/0	NDUFB1	rs7151027	T	A	G2_G0	1.40277e-09
ENSG00000138780	ENST00000555441	-0.916029	5.66386e-09	0.282083	0.0179891	6.98243	2.90126e-12	1.94758e-10	-/+	NDUFB1	rs7151027	T	A	G2_G0	1.41952e-09
ENSG00000127220	ENST00000225696	-0.898176	8.98859e-11	0.192881	0.126758	6.98197	2.9107e-12	8.17288e-10	-/0	NUP88	rs3944127	C	G	G2_G0	1.42032e-09
ENSG00000115904	ENST00000225696	0.892201	1.82176e-10	-0.221495	0.0785845	-6.98118	2.92715e-12	8.17288e-10	+/0	NUP88	rs3944127	C	G	G2_G0	1.42453e-09
ENSG00000142528	ENST00000555441	0.924229	2.20452e-09	-0.23098	0.0543762	-6.97789	2.99637e-12	2.00264e-10	+/0	NDUFB1	rs7151027	T	A	G2_G0	1.45046e-09
ENSG00000124155	ENST00000555441	-0.925454	1.89749e-09	0.222801	0.0637534	6.97731	3.00889e-12	2.00264e-10	-/0	NDUFB1	rs7151027	T	A	G2_G0	1.45265e-09
ENSG00000150779	ENST00000225696	-0.879705	7.0452e-10	0.274909	0.0279154	6.97607	3.03553e-12	8.18599e-10	-/+	NUP88	rs3944127	C	G	G2_G0	1.46164e-09
ENSG00000143819	ENST00000607599	-0.992993	9.41947e-08	0.145776	0.228539	6.97438	3.07233e-12	4.80543e-08	-/0	CHURC1	rs111955827	G	A	G2_G1	1.47157e-09
ENSG00000133773	ENST00000555441	0.919515	3.83859e-09	-0.259456	0.0300852	-6.97374	3.08617e-12	2.04537e-10	+/-	NDUFB1	rs7151027	T	A	G2_G0	1.47432e-09
ENSG00000086758	ENST00000555441	0.929038	1.20528e-09	-0.196585	0.102871	-6.9703	3.1627e-12	2.08725e-10	+/0	NDUFB1	rs7151027	T	A	G2_G0	1.50299e-09
ENSG00000189223	ENST00000565775	-0.999998	2.15028e-06	0.187378	0.246948	6.96762	3.22348e-12	5.03798e-08	-/0	SIRPB1	rs2318043	A	G	G2_G1	1.52054e-09
ENSG00000253522	ENST00000225696	0.899666	7.48566e-11	-0.19004	0.139021	-6.968	3.21482e-12	1.70144e-09	+/0	NUP88	rs3944127	C	G	G2_G1	1.52054e-09
ENSG00000188706	ENST00000555441	0.936609	4.25227e-10	-0.139174	0.250535	-6.96757	3.22468e-12	2.11921e-10	+/0	NDUFB1	rs7151027	T	A	G2_G0	1.52054e-09
ENSG00000103363	ENST00000225696	-0.891482	1.97789e-10	0.229102	0.0732698	6.96589	3.26341e-12	1.70144e-09	-/0	NUP88	rs3944127	C	G	G2_G1	1.53087e-09
ENSG00000093072	ENST00000555441	-0.922543	2.69905e-09	0.23881	0.0464856	6.966	3.26068e-12	2.1339e-10	-/+	NDUFB1	rs7151027	T	A	G2_G0	1.53087e-09
ENSG00000146834	ENST00000555441	0.903985	1.92846e-08	-0.341056	0.00386136	-6.96425	3.30166e-12	2.14749e-10	+/-	NDUFB1	rs7151027	T	A	G2_G0	1.5403e-09
ENSG00000204463	ENST00000555441	0.914203	6.89756e-09	-0.287892	0.0156612	-6.96394	3.3089e-12	2.14749e-10	+/-	NDUFB1	rs7151027	T	A	G2_G0	1.5403e-09
ENSG00000160255	ENST00000555441	-0.928214	1.34058e-09	0.200226	0.0965274	6.96203	3.35395e-12	2.16773e-10	-/0	NDUFB1	rs7151027	T	A	G2_G0	1.55729e-09
ENSG00000174373	ENST00000225696	0.89337	1.59177e-10	-0.211564	0.0933068	-6.96156	3.36516e-12	8.77242e-10	+/0	NUP88	rs3944127	C	G	G2_G0	1.55852e-09
ENSG00000245848	ENST00000225696	-0.89387	1.50186e-10	0.208325	0.0985483	6.95774	3.4577e-12	8.78574e-10	-/0	NUP88	rs3944127	C	G	G2_G0	1.59731e-09
ENSG00000159256	ENST00000225696	0.903049	4.88833e-11	-0.161956	0.201049	-6.95614	3.49712e-12	8.78574e-10	+/0	NUP88	rs3944127	C	G	G2_G0	1.60736e-09
ENSG00000068489	ENST00000555441	-0.912208	8.51304e-09	0.29703	0.0125242	6.95632	3.49283e-12	2.2482e-10	-/+	NDUFB1	rs7151027	T	A	G2_G0	1.60736e-09
ENSG00000162852	ENST00000555441	0.933318	6.78801e-10	-0.161249	0.182349	-6.95414	3.54728e-12	2.2739e-10	+/0	NDUFB1	rs7151027	T	A	G2_G0	1.62631e-09
ENSG00000120725	ENST00000225696	-0.9053	3.64904e-11	0.149102	0.239638	6.95264	3.5851e-12	8.78574e-10	-/0	NUP88	rs3944127	C	G	G2_G0	1.63173e-09
ENSG00000276085	ENST00000225696	0.888217	2.85256e-10	-0.233186	0.0636854	-6.95225	3.59496e-12	8.78574e-10	+/0	NUP88	rs3944127	C	G	G2_G0	1.63173e-09
ENSG00000204472	ENST00000225696	-0.900426	6.8116e-11	0.182643	0.155362	6.95264	3.58506e-12	1.77202e-09	-/0	NUP88	rs3944127	C	G	G2_G1	1.63173e-09
ENSG00000181467	ENST00000555441	-0.898219	3.27919e-08	0.365135	0.0018836	6.95233	3.59307e-12	2.29306e-10	-/+	NDUFB1	rs7151027	T	A	G2_G0	1.63173e-09
ENSG00000078401	ENST00000555441	0.919589	3.80635e-09	-0.253567	0.0341715	-6.9518	3.6065e-12	2.29306e-10	+/-	NDUFB1	rs7151027	T	A	G2_G0	1.63289e-09
ENSG00000185361	ENST00000555441	-0.925189	1.96055e-09	0.21791	0.0699582	6.95099	3.6272e-12	2.29689e-10	-/0	NDUFB1	rs7151027	T	A	G2_G0	1.63819e-09
ENSG00000011260	ENST00000412391	-0.999829	2.68325e-06	0.267566	0.00400191	6.94908	3.67666e-12	5.75067e-08	-/+	U2AF1L4	rs11672640	A	G	G2_G0	1.64421e-09
ENSG00000185340	ENST00000225696	-0.88963	2.43798e-10	0.226137	0.0723688	6.94926	3.67195e-12	8.83585e-10	-/0	NUP88	rs3944127	C	G	G2_G0	1.64421e-09
ENSG00000204482	ENST00000555441	-0.918855	4.13753e-09	0.257395	0.0314658	6.94939	3.66872e-12	2.31381e-10	-/+	NDUFB1	rs7151027	T	A	G2_G0	1.64421e-09
ENSG00000124155	ENST00000225696	-0.896049	1.16157e-10	0.194149	0.124233	6.94162	3.8763e-12	9.18624e-10	-/0	NUP88	rs3944127	C	G	G2_G0	1.72243e-09
ENSG00000184900	ENST00000555441	-0.920361	3.48402e-09	0.246293	0.039849	6.94149	3.87997e-12	2.43722e-10	-/+	NDUFB1	rs7151027	T	A	G2_G0	1.72243e-09
ENSG00000138641	ENST00000555441	-0.922173	2.81993e-09	0.234407	0.0507974	6.9391	3.94608e-12	2.46883e-10	-/0	NDUFB1	rs7151027	T	A	G2_G0	1.74752e-09
ENSG00000175193	ENST00000225696	-0.906428	3.14344e-11	0.139567	0.271367	6.93809	3.97424e-12	9.25155e-10	-/0	NUP88	rs3944127	C	G	G2_G0	1.75572e-09
ENSG00000144597	ENST00000225696	0.893437	1.57943e-10	-0.20553	0.103253	-6.9364	4.02215e-12	9.25155e-10	+/0	NUP88	rs3944127	C	G	G2_G0	1.7683e-09
ENSG00000070961	ENST00000225696	0.891988	1.86672e-10	-0.211801	0.0929309	-6.93396	4.09222e-12	9.2763e-10	+/0	NUP88	rs3944127	C	G	G2_G0	1.79477e-09
ENSG00000141429	ENST00000555441	-0.91658	5.33234e-09	0.266079	0.0259875	6.93018	4.203e-12	2.61909e-10	-/+	NDUFB1	rs7151027	T	A	G2_G0	1.83451e-09
ENSG00000108819	ENST00000225696	-0.89534	1.26356e-10	0.194833	0.122886	6.92953	4.22253e-12	9.43495e-10	-/0	NUP88	rs3944127	C	G	G2_G0	1.83863e-09
ENSG00000198682	ENST00000215886	-0.025477	0.840347	-0.834881	0	-6.92672	4.30701e-12	6.73659e-08	0/-	LGALS2	rs4821670	T	C	G2_G1	1.86229e-09
ENSG00000138413	ENST00000225696	-0.898272	8.88383e-11	0.179787	0.155153	6.92694	4.30026e-12	9.47329e-10	-/0	NUP88	rs3944127	C	G	G2_G0	1.86229e-09
ENSG00000188060	ENST00000555441	-0.910926	9.72001e-09	0.296776	0.0126035	6.9267	4.30757e-12	2.6736e-10	-/+	NDUFB1	rs7151027	T	A	G2_G0	1.86229e-09
ENSG00000213949	ENST00000555441	0.91751	4.8113e-09	-0.25959	0.0299968	-6.92596	4.33036e-12	2.67712e-10	+/-	NDUFB1	rs7151027	T	A	G2_G0	1.86771e-09
ENSG00000092036	ENST00000555441	-0.92632	1.70406e-09	0.203411	0.0912335	6.92364	4.40189e-12	2.70917e-10	-/0	NDUFB1	rs7151027	T	A	G2_G0	1.89407e-09
ENSG00000121851	ENST00000555441	-0.921961	2.89126e-09	0.231742	0.0535632	6.92316	4.41685e-12	2.70917e-10	-/0	NDUFB1	rs7151027	T	A	G2_G0	1.89603e-09
ENSG00000169826	ENST00000225696	0.90505	3.77109e-11	-0.143319	0.258563	-6.92191	4.45584e-12	9.48995e-10	+/0	NUP88	rs3944127	C	G	G2_G0	1.90826e-09
ENSG00000162882	ENST00000225696	-0.885655	3.77272e-10	0.237483	0.0588184	6.92084	4.48984e-12	9.48995e-10	-/0	NUP88	rs3944127	C	G	G2_G0	1.91298e-09
ENSG00000171456	ENST00000225696	0.879837	6.95107e-10	-0.269646	0.0340556	-6.92057	4.49837e-12	2.01026e-09	+/-	NUP88	rs3944127	C	G	G2_G1	1.91298e-09
ENSG00000186866	ENST00000555441	0.909882	1.08124e-08	-0.299812	0.0116843	-6.91629	4.63633e-12	2.83269e-10	+/-	NDUFB1	rs7151027	T	A	G2_G0	1.96247e-09
ENSG00000106105	ENST00000555441	0.931243	9.00803e-10	-0.166035	0.169538	-6.91291	4.74803e-12	2.88965e-10	+/0	NDUFB1	rs7151027	T	A	G2_G0	2.00509e-09
ENSG00000135390	ENST00000225696	-0.898929	8.19802e-11	0.173118	0.171311	6.91232	4.76793e-12	9.81253e-10	-/0	NUP88	rs3944127	C	G	G2_G0	2.00883e-09
ENSG00000076382	ENST00000225696	0.896975	1.03959e-10	-0.189678	0.139791	-6.90799	4.91568e-12	2.13572e-09	+/0	NUP88	rs3944127	C	G	G2_G1	2.0663e-09
ENSG00000147144	ENST00000555441	0.920194	3.55155e-09	-0.238666	0.0466217	-6.90686	4.95502e-12	2.99555e-10	+/-	NDUFB1	rs7151027	T	A	G2_G0	2.07549e-09
ENSG00000121316	ENST00000555441	-0.913475	7.45213e-09	0.277975	0.0198088	6.90671	4.96034e-12	2.99555e-10	-/+	NDUFB1	rs7151027	T	A	G2_G0	2.07549e-09
ENSG00000002587	ENST00000555441	-0.920098	3.59107e-09	0.239022	0.0462852	6.90592	4.98794e-12	3.00063e-10	-/+	NDUFB1	rs7151027	T	A	G2_G0	2.08225e-09
ENSG00000160214	ENST00000555441	0.908164	1.28482e-08	-0.305676	0.0100725	-6.90335	5.07917e-12	3.0438e-10	+/-	NDUFB1	rs7151027	T	A	G2_G0	2.11548e-09
ENSG00000211584	ENST00000225696	-0.894832	1.34178e-10	0.191213	0.130137	6.90292	5.09445e-12	1.03483e-09	-/0	NUP88	rs3944127	C	G	G2_G0	2.117e-09
ENSG00000168297	ENST00000555441	-0.923993	2.2686e-09	0.213089	0.0765382	6.90091	5.16709e-12	3.08467e-10	-/0	NDUFB1	rs7151027	T	A	G2_G0	2.1423e-09
ENSG00000241399	ENST00000225696	-0.903882	4.39049e-11	0.144159	0.255751	6.89851	5.25516e-12	1.05379e-09	-/0	NUP88	rs3944127	C	G	G2_G0	2.17386e-09
ENSG00000197405	ENST00000476893	-0.183959	0.0603099	0.777504	5.01066e-11	6.89797	5.27512e-12	8.25081e-08	0/+	MEI1	rs5758416	T	C	G2_G1	2.17716e-09
ENSG00000175538	ENST00000225696	-0.875904	1.03235e-09	0.280296	0.0273435	6.89699	5.31177e-12	2.24544e-09	-/+	NUP88	rs3944127	C	G	G2_G1	2.18733e-09
ENSG00000166797	ENST00000225696	-0.900731	6.55689e-11	0.160099	0.206331	6.89581	5.35603e-12	1.06043e-09	-/0	NUP88	rs3944127	C	G	G2_G0	2.20058e-09
ENSG00000082269	ENST00000555441	-0.89403	4.73002e-08	0.369358	0.00165126	6.89059	5.55616e-12	3.30433e-10	-/+	NDUFB1	rs7151027	T	A	G2_G0	2.27254e-09
ENSG00000014914	ENST00000225696	0.891849	1.89675e-10	-0.202368	0.108786	-6.88958	5.59567e-12	1.0746e-09	+/0	NUP88	rs3944127	C	G	G2_G0	2.28357e-09
ENSG00000100348	ENST00000225696	-0.892166	1.82899e-10	0.200724	0.111749	6.88891	5.62197e-12	1.0746e-09	-/0	NUP88	rs3944127	C	G	G2_G0	2.28374e-09
ENSG00000176973	ENST00000225696	-0.901791	5.73808e-11	0.160829	0.211758	6.88888	5.62335e-12	2.3146e-09	-/0	NUP88	rs3944127	C	G	G2_G1	2.28374e-09
ENSG00000166548	ENST00000555441	-0.918735	4.1941e-09	0.242704	0.0429268	6.88745	5.67995e-12	3.36515e-10	-/+	NDUFB1	rs7151027	T	A	G2_G0	2.29736e-09
ENSG00000134575	ENST00000555441	-0.913978	7.0649e-09	0.270275	0.0236443	6.88682	5.70538e-12	3.36747e-10	-/+	NDUFB1	rs7151027	T	A	G2_G0	2.30253e-09
ENSG00000168795	ENST00000555441	0.945117	1.11825e-10	-0.0412385	0.732758	-6.88577	5.74754e-12	2.80929e-09	+/0	NDUFB1	rs7151027	T	A	G2_G1	2.31442e-09
ENSG00000156304	ENST00000225696	0.894037	1.47284e-10	-0.190953	0.130671	-6.88505	5.77662e-12	1.08858e-09	+/0	NUP88	rs3944127	C	G	G2_G0	2.31969e-09
ENSG00000163874	ENST00000555441	0.898979	3.06307e-08	-0.346029	0.00334425	-6.88482	5.78612e-12	3.39837e-10	+/-	NDUFB1	rs7151027	T	A	G2_G0	2.31969e-09
ENSG00000164211	ENST00000555441	0.934738	5.56414e-10	-0.132262	0.275071	-6.88445	5.8012e-12	3.39837e-10	+/0	NDUFB1	rs7151027	T	A	G2_G0	2.32062e-09
ENSG00000196935	ENST00000225696	0.879889	6.91396e-10	-0.253562	0.0432087	-6.88285	5.86661e-12	1.09238e-09	+/-	NUP88	rs3944127	C	G	G2_G0	2.34164e-09
ENSG00000103005	ENST00000409582	-0.655732	0	0.511736	0.00142209	6.88214	5.89606e-12	9.22202e-08	-/+	DYSF	rs6741436	C	T	G2_G1	2.34824e-09
ENSG00000125633	ENST00000555441	0.911851	8.83497e-09	-0.280362	0.0187331	-6.87983	5.99244e-12	3.49731e-10	+/-	NDUFB1	rs7151027	T	A	G2_G0	2.38142e-09
ENSG00000262001	ENST00000225696	0.878493	7.96929e-10	-0.258194	0.0394069	-6.87782	6.07744e-12	1.09721e-09	+/-	NUP88	rs3944127	C	G	G2_G0	2.39835e-09
ENSG00000148218	ENST00000555441	-0.922164	2.82278e-09	0.218926	0.0686303	6.87741	6.09503e-12	3.54396e-10	-/0	NDUFB1	rs7151027	T	A	G2_G0	2.39835e-09
ENSG00000182054	ENST00000225696	-0.903736	4.47447e-11	0.13969	0.270939	6.87593	6.15858e-12	1.09721e-09	-/0	NUP88	rs3944127	C	G	G2_G0	2.41112e-09
ENSG00000213949	ENST00000225696	0.890078	2.31835e-10	-0.207411	0.100068	-6.8756	6.17316e-12	1.09721e-09	+/0	NUP88	rs3944127	C	G	G2_G0	2.41112e-09
ENSG00000101347	ENST00000555441	-0.921614	3.01145e-09	0.222016	0.0647181	6.87584	6.16236e-12	3.56983e-10	-/0	NDUFB1	rs7151027	T	A	G2_G0	2.41112e-09
ENSG00000197142	ENST00000555441	0.910333	1.0328e-08	-0.286751	0.0160969	-6.87235	6.31547e-12	3.64503e-10	+/-	NDUFB1	rs7151027	T	A	G2_G0	2.46142e-09
ENSG00000149418	ENST00000225696	-0.891491	1.97585e-10	0.199616	0.113782	6.87015	6.41328e-12	1.1162e-09	-/0	NUP88	rs3944127	C	G	G2_G0	2.49256e-09
ENSG00000163956	ENST00000225696	-0.889056	2.59942e-10	0.210816	0.0944974	6.86994	6.42274e-12	1.1162e-09	-/0	NUP88	rs3944127	C	G	G2_G0	2.49256e-09
ENSG00000116288	ENST00000225696	-0.880444	6.53102e-10	0.247288	0.0488358	6.86504	6.64722e-12	1.14252e-09	-/+	NUP88	rs3944127	C	G	G2_G0	2.55786e-09
ENSG00000125731	ENST00000555441	0.911586	9.08074e-09	-0.278252	0.0196811	-6.8653	6.6352e-12	3.81548e-10	+/-	NDUFB1	rs7151027	T	A	G2_G0	2.55786e-09
ENSG00000162769	ENST00000466969	-0.999512	3.57494e-07	-0.00397895	0.982467	6.86148	6.81489e-12	1.06592e-07	-/0	UBR4	rs7556000	T	C	G2_G1	2.60809e-09
ENSG00000100280	ENST00000555441	-0.901139	2.51635e-08	0.330305	0.00522838	6.86078	6.84873e-12	3.92384e-10	-/+	NDUFB1	rs7151027	T	A	G2_G0	2.61067e-09
ENSG00000143933	ENST00000555441	-0.921249	3.14283e-09	0.218915	0.0686453	6.85445	7.1585e-12	4.06717e-10	-/0	NDUFB1	rs7151027	T	A	G2_G0	2.69795e-09
ENSG00000153029	ENST00000555441	-0.902765	2.16353e-08	0.321004	0.00673933	6.85443	7.15952e-12	4.06717e-10	-/+	NDUFB1	rs7151027	T	A	G2_G0	2.69795e-09
ENSG00000253522	ENST00000555441	0.911638	9.03182e-09	-0.275218	0.0211158	-6.85409	7.1769e-12	4.06717e-10	+/-	NDUFB1	rs7151027	T	A	G2_G0	2.69892e-09
ENSG00000135040	ENST00000555441	0.929245	1.17321e-09	-0.164628	0.173234	-6.85157	7.30463e-12	4.12461e-10	+/0	NDUFB1	rs7151027	T	A	G2_G0	2.74128e-09
ENSG00000019582	ENST00000225696	-0.897015	1.03454e-10	0.167709	0.185293	6.84725	7.52831e-12	1.26613e-09	-/0	NUP88	rs3944127	C	G	G2_G0	2.80852e-09
ENSG00000101265	ENST00000555441	-0.916709	5.25715e-09	0.244857	0.041058	6.8477	7.50469e-12	4.22233e-10	-/+	NDUFB1	rs7151027	T	A	G2_G0	2.80852e-09
ENSG00000163661	ENST00000225696	0.891589	1.95382e-10	-0.193549	0.125422	-6.8456	7.6158e-12	1.26722e-09	+/0	NUP88	rs3944127	C	G	G2_G0	2.8289e-09
ENSG00000166797	ENST00000555441	-0.913091	7.76065e-09	0.264882	0.0266915	6.84474	7.66146e-12	4.29508e-10	-/+	NDUFB1	rs7151027	T	A	G2_G0	2.84006e-09
ENSG00000179163	ENST00000555441	-0.919036	4.05361e-09	0.230031	0.0554035	6.84418	7.69147e-12	4.29651e-10	-/0	NDUFB1	rs7151027	T	A	G2_G0	2.84539e-09
ENSG00000058673	ENST00000225696	0.899219	7.91061e-11	-0.163441	0.204334	-6.84312	7.7486e-12	2.64631e-09	+/0	NUP88	rs3944127	C	G	G2_G1	2.86071e-09
ENSG00000257027	ENST00000555441	0.923749	2.33627e-09	-0.199727	0.0973782	-6.84208	7.80513e-12	4.34448e-10	+/0	NDUFB1	rs7151027	T	A	G2_G0	2.87575e-09
ENSG00000107738	ENST00000225696	-0.877204	9.07123e-10	0.2626	0.0392105	6.84045	7.89425e-12	2.64631e-09	-/+	NUP88	rs3944127	C	G	G2_G1	2.89484e-09
ENSG00000125657	ENST00000555441	0.908926	1.19068e-08	-0.286522	0.0161855	-6.8407	7.88047e-12	4.36879e-10	+/-	NDUFB1	rs7151027	T	A	G2_G0	2.89484e-09
ENSG00000240859	ENST00000555441	-0.933306	6.80009e-10	0.131767	0.276887	6.84027	7.90466e-12	4.36879e-10	-/0	NDUFB1	rs7151027	T	A	G2_G0	2.89484e-09
ENSG00000143479	ENST00000225696	0.891017	2.0852e-10	-0.19491	0.122735	-6.83983	7.92856e-12	1.28061e-09	+/0	NUP88	rs3944127	C	G	G2_G0	2.89539e-09
ENSG00000144455	ENST00000225696	-0.881613	5.78784e-10	0.236699	0.0596834	6.83966	7.93799e-12	1.28061e-09	-/0	NUP88	rs3944127	C	G	G2_G0	2.89539e-09
ENSG00000198951	ENST00000225696	-0.901585	5.88958e-11	0.142566	0.261098	6.83937	7.954e-12	1.28061e-09	-/0	NUP88	rs3944127	C	G	G2_G0	2.89543e-09
ENSG00000049449	ENST00000555441	0.936614	4.24925e-10	-0.105251	0.385861	-6.83799	8.03145e-12	4.42324e-10	+/0	NDUFB1	rs7151027	T	A	G2_G0	2.91198e-09
ENSG00000168268	ENST00000565230	-0.748289	0	0.187996	0.169291	6.83672	8.10254e-12	8.0651e-08	-/0	SIRPB1	rs2254448	C	G	G2_G1	2.93191e-09
ENSG00000125457	ENST00000225696	-0.900092	7.10054e-11	0.149457	0.238507	6.83568	8.16166e-12	1.28946e-09	-/0	NUP88	rs3944127	C	G	G2_G0	2.94161e-09
ENSG00000092036	ENST00000225696	-0.894611	1.37706e-10	0.176386	0.163246	6.83364	8.27864e-12	1.29486e-09	-/0	NUP88	rs3944127	C	G	G2_G0	2.96861e-09
ENSG00000105223	ENST00000555441	-0.919501	3.84475e-09	0.224145	0.062129	6.83211	8.36718e-12	4.59197e-10	-/0	NDUFB1	rs7151027	T	A	G2_G0	2.98027e-09
ENSG00000152484	ENST00000225696	0.895345	1.26283e-10	-0.179821	0.161956	-6.83054	8.45952e-12	2.64631e-09	+/0	NUP88	rs3944127	C	G	G2_G1	2.98976e-09
ENSG00000163823	ENST00000555441	-0.927384	1.4903e-09	0.172319	0.153735	6.83068	8.45157e-12	4.6057e-10	-/0	NDUFB1	rs7151027	T	A	G2_G0	2.98976e-09
ENSG00000109743	ENST00000555441	-0.920813	3.30644e-09	0.215785	0.0727997	6.83125	8.41776e-12	4.60357e-10	-/0	NDUFB1	rs7151027	T	A	G2_G0	2.98976e-09
ENSG00000129245	ENST00000555441	0.88399	1.07334e-07	-0.396519	0.000678247	-6.83001	8.49107e-12	4.6057e-10	+/-	NDUFB1	rs7151027	T	A	G2_G0	2.99509e-09
ENSG00000196154	ENST00000555441	-0.89415	4.68148e-08	0.354788	0.00258158	6.82969	8.50999e-12	4.6057e-10	-/+	NDUFB1	rs7151027	T	A	G2_G0	2.99596e-09
ENSG00000101189	ENST00000555441	0.915907	5.7397e-09	-0.244851	0.0410627	-6.82885	8.56e-12	4.61679e-10	+/-	NDUFB1	rs7151027	T	A	G2_G0	3.00775e-09
ENSG00000198585	ENST00000555441	-0.903554	2.00877e-08	0.31054	0.00888594	6.82678	8.6844e-12	4.66779e-10	-/+	NDUFB1	rs7151027	T	A	G2_G0	3.03972e-09
ENSG00000013563	ENST00000555441	-0.929497	1.13519e-09	0.155761	0.197884	6.82427	8.83764e-12	4.73389e-10	-/0	NDUFB1	rs7151027	T	A	G2_G0	3.08742e-09
ENSG00000177463	ENST00000225696	0.885008	4.04484e-10	-0.218309	0.0830915	-6.82305	8.91268e-12	1.38023e-09	+/0	NUP88	rs3944127	C	G	G2_G0	3.10768e-09
ENSG00000090382	ENST00000225696	-0.880162	6.72293e-10	0.246273	0.0536661	6.82169	8.99776e-12	2.75949e-09	-/0	NUP88	rs3944127	C	G	G2_G1	3.13134e-09
ENSG00000256594	ENST00000555441	0.91935	3.91181e-09	-0.222043	0.0646845	-6.82009	9.0985e-12	4.85698e-10	+/0	NDUFB1	rs7151027	T	A	G2_G0	3.16036e-09
ENSG00000154640	ENST00000555441	0.916009	5.6763e-09	-0.241675	0.0438443	-6.81851	9.19876e-12	4.8938e-10	+/-	NDUFB1	rs7151027	T	A	G2_G0	3.1891e-09
ENSG00000248429	ENST00000555441	-0.908794	1.20653e-08	0.281625	0.0181847	6.81778	9.24577e-12	4.90214e-10	-/+	NDUFB1	rs7151027	T	A	G2_G0	3.1993e-09
ENSG00000105443	ENST00000555441	0.919581	3.81005e-09	-0.219471	0.0679271	-6.81554	9.39119e-12	4.95276e-10	+/0	NDUFB1	rs7151027	T	A	G2_G0	3.23579e-09
ENSG00000279117	ENST00000555441	-0.917368	4.88741e-09	0.232842	0.0524072	6.81533	9.40457e-12	4.95276e-10	-/0	NDUFB1	rs7151027	T	A	G2_G0	3.23579e-09
ENSG00000175193	ENST00000555441	-0.900382	2.69716e-08	0.322914	0.00640091	6.8145	9.459e-12	4.9647e-10	-/+	NDUFB1	rs7151027	T	A	G2_G0	3.24838e-09
ENSG00000141456	ENST00000550902	0.958558	3.31085e-06	-0.517396	1.35478e-08	-6.81315	9.54875e-12	1.49352e-07	+/-	WDR90	rs34775748	G	A	G2_G0	3.26492e-09
ENSG00000108342	ENST00000225696	0.889174	2.56549e-10	-0.197308	0.118109	-6.81296	9.56097e-12	1.46611e-09	+/0	NUP88	rs3944127	C	G	G2_G0	3.26492e-09
ENSG00000175470	ENST00000555441	0.902908	2.13478e-08	-0.310146	0.00897726	-6.81192	9.63047e-12	5.0378e-10	+/-	NDUFB1	rs7151027	T	A	G2_G0	3.27636e-09
ENSG00000157800	ENST00000225696	0.871398	1.59828e-09	-0.271434	0.0300381	-6.81033	9.73728e-12	1.47865e-09	+/-	NUP88	rs3944127	C	G	G2_G0	3.30652e-09
ENSG00000110013	ENST00000225696	-0.898624	8.51008e-11	0.150529	0.235118	6.80796	9.89938e-12	1.48881e-09	-/0	NUP88	rs3944127	C	G	G2_G0	3.34931e-09
ENSG00000141424	ENST00000555441	0.922916	2.58188e-09	-0.196452	0.103109	-6.80795	9.90011e-12	5.16159e-10	+/0	NDUFB1	rs7151027	T	A	G2_G0	3.34931e-09
ENSG00000147443	ENST00000555441	-0.916629	5.3034e-09	0.235198	0.0499997	6.80722	9.9505e-12	5.17062e-10	-/+	NDUFB1	rs7151027	T	A	G2_G0	3.36011e-09
ENSG00000102699	ENST00000538288	-0.999712	1.2447e-07	-0.409341	1.7601e-05	6.80578	1.00501e-11	1.57194e-07	-/-	CD6	rs11230594	A	G	G2_G0	3.38747e-09
ENSG00000197063	ENST00000555441	0.90586	1.61104e-08	-0.293751	0.013581	-6.80503	1.01026e-11	5.2101e-10	+/-	NDUFB1	rs7151027	T	A	G2_G0	3.39471e-09
ENSG00000103005	ENST00000555441	-0.913826	7.1798e-09	0.250797	0.0362484	6.80464	1.01305e-11	5.2101e-10	-/+	NDUFB1	rs7151027	T	A	G2_G0	3.39471e-09
ENSG00000149557	ENST00000555441	0.913053	7.79148e-09	-0.255039	0.0331092	-6.80412	1.01666e-11	5.2101e-10	+/-	NDUFB1	rs7151027	T	A	G2_G0	3.39471e-09
ENSG00000184545	ENST00000555441	0.914392	6.75965e-09	-0.247424	0.0389182	-6.80405	1.01719e-11	5.2101e-10	+/-	NDUFB1	rs7151027	T	A	G2_G0	3.39471e-09
ENSG00000110911	ENST00000555441	0.922581	2.68684e-09	-0.197548	0.101163	-6.80375	1.0193e-11	5.2101e-10	+/0	NDUFB1	rs7151027	T	A	G2_G0	3.39471e-09
ENSG00000173812	ENST00000555441	0.923069	2.53523e-09	-0.194121	0.107343	-6.80271	1.02672e-11	5.23092e-10	+/0	NDUFB1	rs7151027	T	A	G2_G0	3.41011e-09
ENSG00000112561	ENST00000555441	-0.917799	4.65898e-09	0.22669	0.0591445	6.80112	1.03811e-11	5.27179e-10	-/0	NDUFB1	rs7151027	T	A	G2_G0	3.44167e-09
ENSG00000198853	ENST00000225696	0.892251	1.81123e-10	-0.179549	0.15571	-6.79815	1.05969e-11	1.5524e-09	+/0	NUP88	rs3944127	C	G	G2_G0	3.50046e-09
ENSG00000237513	ENST00000225696	0.877494	8.8118e-10	-0.244482	0.0515387	-6.79784	1.06199e-11	1.5524e-09	+/0	NUP88	rs3944127	C	G	G2_G0	3.50171e-09
ENSG00000130560	ENST00000225696	-0.894461	1.4016e-10	0.175778	0.171757	6.79443	1.08739e-11	2.98334e-09	-/0	NUP88	rs3944127	C	G	G2_G1	3.5725e-09
ENSG00000080822	ENST00000225696	0.891339	2.01038e-10	-0.182513	0.148886	-6.79228	1.10376e-11	1.5763e-09	+/0	NUP88	rs3944127	C	G	G2_G0	3.61497e-09
ENSG00000111275	ENST00000225696	-0.898415	8.73004e-11	0.147802	0.243807	6.79165	1.10858e-11	1.5763e-09	-/0	NUP88	rs3944127	C	G	G2_G0	3.61497e-09
ENSG00000116711	ENST00000225696	0.873853	1.26214e-09	-0.265016	0.0373743	-6.79118	1.11219e-11	2.98334e-09	+/-	NUP88	rs3944127	C	G	G2_G1	3.61497e-09
ENSG00000135821	ENST00000555441	-0.915609	5.92888e-09	0.237171	0.048054	6.79118	1.11223e-11	5.61175e-10	-/+	NDUFB1	rs7151027	T	A	G2_G0	3.61497e-09
ENSG00000189159	ENST00000555441	-0.904409	1.85206e-08	0.297939	0.0122442	6.7921	1.10514e-11	5.59401e-10	-/+	NDUFB1	rs7151027	T	A	G2_G0	3.61497e-09
ENSG00000168615	ENST00000555441	-0.925258	1.94386e-09	0.176552	0.143727	6.79069	1.11595e-11	5.61241e-10	-/0	NDUFB1	rs7151027	T	A	G2_G0	3.6206e-09
ENSG00000141854	ENST00000466592	-0.999881	1.56468e-06	-0.0112744	0.912724	6.79005	1.12096e-11	1.75307e-07	-/0	PDIA4	rs28463009	G	C	G2_G0	3.63038e-09
ENSG00000083444	ENST00000225696	-0.888367	2.80584e-10	0.195409	0.121762	6.78847	1.13326e-11	1.59687e-09	-/0	NUP88	rs3944127	C	G	G2_G0	3.65719e-09
ENSG00000117697	ENST00000555441	-0.899287	2.97925e-08	0.321904	0.00657788	6.78858	1.13242e-11	5.677e-10	-/+	NDUFB1	rs7151027	T	A	G2_G0	3.65719e-09
ENSG00000148158	ENST00000555441	-0.922639	2.66852e-09	0.192571	0.110234	6.78572	1.15508e-11	5.77206e-10	-/0	NDUFB1	rs7151027	T	A	G2_G0	3.721e-09
ENSG00000111348	ENST00000225696	-0.890413	2.2327e-10	0.192523	0.133838	6.78373	1.17112e-11	2.98334e-09	-/0	NUP88	rs3944127	C	G	G2_G1	3.75824e-09
ENSG00000010818	ENST00000225696	0.892366	1.78747e-10	-0.1833	0.153855	-6.78352	1.17283e-11	2.98334e-09	+/0	NUP88	rs3944127	C	G	G2_G1	3.75824e-09
ENSG00000186866	ENST00000225696	0.895927	1.17857e-10	-0.165806	0.197772	-6.78232	1.18258e-11	2.98334e-09	+/0	NUP88	rs3944127	C	G	G2_G1	3.77619e-09
ENSG00000168273	ENST00000555441	-0.928093	1.36155e-09	0.154682	0.201048	6.78158	1.18871e-11	5.91162e-10	-/0	NDUFB1	rs7151027	T	A	G2_G0	3.78177e-09
ENSG00000077150	ENST00000555441	0.912706	8.08076e-09	-0.251329	0.0358411	-6.78135	1.19056e-11	5.91162e-10	+/-	NDUFB1	rs7151027	T	A	G2_G0	3.78177e-09
ENSG00000163171	ENST00000555441	0.926241	1.721e-09	-0.166651	0.167937	-6.77814	1.2173e-11	6.02523e-10	+/0	NDUFB1	rs7151027	T	A	G2_G0	3.85996e-09
ENSG00000251136	ENST00000555441	0.913961	7.07767e-09	-0.242982	0.0426812	-6.77637	1.23234e-11	6.08043e-10	+/-	NDUFB1	rs7151027	T	A	G2_G0	3.89408e-09
ENSG00000162076	ENST00000332397	-0.999706	1.29266e-07	-0.420173	4.88116e-06	6.77378	1.25462e-11	1.96235e-07	-/-	SPDYE3	rs142473518	A	G	G2_G0	3.9476e-09
ENSG00000140598	ENST00000225696	0.886125	3.58609e-10	-0.202089	0.109284	-6.77339	1.25795e-11	1.75675e-09	+/0	NUP88	rs3944127	C	G	G2_G0	3.9476e-09
ENSG00000105379	ENST00000225696	-0.886475	3.45258e-10	0.208123	0.104538	6.77349	1.25709e-11	3.10741e-09	-/0	NUP88	rs3944127	C	G	G2_G1	3.9476e-09
ENSG00000167487	ENST00000555441	-0.934246	5.96384e-10	0.107043	0.37778	6.77345	1.25745e-11	6.18483e-10	-/0	NDUFB1	rs7151027	T	A	G2_G0	3.9476e-09
ENSG00000276070	ENST00000555441	0.902807	2.15499e-08	-0.301207	0.0112819	-6.77273	1.26374e-11	6.19626e-10	+/-	NDUFB1	rs7151027	T	A	G2_G0	3.95893e-09
ENSG00000103319	ENST00000225696	-0.896916	1.04699e-10	0.150754	0.234411	6.77185	1.27146e-11	1.7599e-09	-/0	NUP88	rs3944127	C	G	G2_G0	3.96917e-09
ENSG00000126351	ENST00000555441	0.908338	1.26279e-08	-0.272723	0.0223619	-6.77161	1.27355e-11	6.22485e-10	+/-	NDUFB1	rs7151027	T	A	G2_G0	3.96917e-09
ENSG00000162736	ENST00000225696	-0.892837	1.69307e-10	0.170407	0.178218	6.77057	1.28273e-11	1.75993e-09	-/0	NUP88	rs3944127	C	G	G2_G0	3.99095e-09
ENSG00000146828	ENST00000225696	-0.898284	8.8713e-11	0.142988	0.259675	6.76807	1.30512e-11	1.77507e-09	-/0	NUP88	rs3944127	C	G	G2_G0	4.05368e-09
ENSG00000161929	ENST00000225696	-0.883668	4.66523e-10	0.218861	0.087446	6.76635	1.3207e-11	3.12986e-09	-/0	NUP88	rs3944127	C	G	G2_G1	4.08813e-09
ENSG00000113269	ENST00000555441	-0.917351	4.89713e-09	0.220256	0.0669243	6.76493	1.33372e-11	6.49867e-10	-/0	NDUFB1	rs7151027	T	A	G2_G0	4.11444e-09
ENSG00000167881	ENST00000595072	-0.70381	4.35469e-11	0.274129	0.0151541	6.76502	1.33287e-11	2.08474e-07	-/+	CALM3	rs11879889	T	C	G2_G1	4.11444e-09
ENSG00000203747	ENST00000555441	-0.906708	1.48333e-08	0.279421	0.0191511	6.76411	1.34132e-11	6.51539e-10	-/+	NDUFB1	rs7151027	T	A	G2_G0	4.13087e-09
ENSG00000112511	ENST00000555441	0.890116	6.57101e-08	-0.356163	0.00247711	-6.76117	1.36886e-11	6.62859e-10	+/-	NDUFB1	rs7151027	T	A	G2_G0	4.20858e-09
ENSG00000112972	ENST00000555441	0.929492	1.13598e-09	-0.139162	0.250577	-6.7602	1.37801e-11	6.64754e-10	+/0	NDUFB1	rs7151027	T	A	G2_G0	4.22956e-09
ENSG00000268316	ENST00000555441	-0.934752	5.55281e-10	0.0995199	0.412394	6.75986	1.38127e-11	6.64754e-10	-/0	NDUFB1	rs7151027	T	A	G2_G0	4.23244e-09
ENSG00000196547	ENST00000373255	-0.81282	7.9413e-07	0.438682	9.752e-06	6.75937	1.38594e-11	2.16775e-07	-/+	H2AFY2	rs3750777	A	C	G2_G1	4.23961e-09
ENSG00000146676	ENST00000225696	0.885969	3.64726e-10	-0.199446	0.114098	-6.75873	1.39203e-11	1.87696e-09	+/0	NUP88	rs3944127	C	G	G2_G0	4.25109e-09
ENSG00000171467	ENST00000225696	0.891992	1.86582e-10	-0.170908	0.176928	-6.75527	1.42572e-11	1.90595e-09	+/0	NUP88	rs3944127	C	G	G2_G0	4.34243e-09
ENSG00000206562	ENST00000555441	0.926321	1.70379e-09	-0.160163	0.185351	-6.75517	1.42671e-11	6.84516e-10	+/0	NDUFB1	rs7151027	T	A	G2_G0	4.34243e-09
ENSG00000162889	ENST00000225696	0.889577	2.45238e-10	-0.181646	0.150858	-6.75269	1.45133e-11	1.92375e-09	+/0	NUP88	rs3944127	C	G	G2_G0	4.40264e-09
ENSG00000110013	ENST00000555441	-0.891073	6.07046e-08	0.34985	0.0029898	6.75143	1.46398e-11	7.00249e-10	-/+	NDUFB1	rs7151027	T	A	G2_G0	4.43363e-09
ENSG00000139182	ENST00000234590	-0.0365702	0.71655	-0.999879	1.59278e-06	-6.74919	1.4867e-11	2.32342e-07	0/-	ENO1	rs61784222	T	C	G2_G0	4.47665e-09
ENSG00000138756	ENST00000555441	-0.891368	5.92336e-08	0.347719	0.00318315	6.74768	1.5023e-11	7.16385e-10	-/+	NDUFB1	rs7151027	T	A	G2_G0	4.50581e-09
ENSG00000169508	ENST00000555441	-0.915641	5.90829e-09	0.2259	0.0600577	6.74706	1.50869e-11	7.17246e-10	-/0	NDUFB1	rs7151027	T	A	G2_G0	4.51641e-09
ENSG00000263528	ENST00000225696	-0.878957	7.60279e-10	0.226818	0.0714909	6.74601	1.51963e-11	1.98071e-09	-/0	NUP88	rs3944127	C	G	G2_G0	4.5417e-09
ENSG00000160058	ENST00000225696	0.883581	4.70822e-10	-0.214391	0.094273	-6.74504	1.52983e-11	3.3549e-09	+/0	NUP88	rs3944127	C	G	G2_G1	4.56469e-09
ENSG00000250091	ENST00000395343	-0.999997	2.77179e-06	0.0319653	0.744966	6.7439	1.54192e-11	2.4111e-07	-/0	DIDO1	rs62200158	C	T	G2_G0	4.56692e-09
ENSG00000101187	ENST00000225696	0.869171	1.97175e-09	-0.265286	0.0341262	-6.74379	1.54313e-11	1.99471e-09	+/-	NUP88	rs3944127	C	G	G2_G0	4.56692e-09
ENSG00000089057	ENST00000555441	-0.914499	6.68242e-09	0.231811	0.0534902	6.74412	1.53952e-11	7.28817e-10	-/0	NDUFB1	rs7151027	T	A	G2_G0	4.56692e-09
ENSG00000269713	ENST00000555441	0.920074	3.60107e-09	-0.198212	0.0999982	-6.74386	1.54235e-11	7.28817e-10	+/0	NDUFB1	rs7151027	T	A	G2_G0	4.56692e-09
ENSG00000168137	ENST00000225696	0.88966	2.42988e-10	-0.18671	0.14621	-6.74328	1.54851e-11	3.3549e-09	+/0	NUP88	rs3944127	C	G	G2_G1	4.56741e-09
ENSG00000135940	ENST00000225696	-0.887606	3.05112e-10	0.196065	0.126695	6.74306	1.55082e-11	3.3549e-09	-/0	NUP88	rs3944127	C	G	G2_G1	4.56741e-09
ENSG00000277632	ENST00000225696	0.894553	1.3865e-10	-0.163099	0.205295	-6.74167	1.5658e-11	3.3549e-09	+/0	NUP88	rs3944127	C	G	G2_G1	4.6041e-09
ENSG00000083896	ENST00000555441	0.904974	1.75467e-08	-0.282623	0.017761	-6.74081	1.57505e-11	7.42031e-10	+/-	NDUFB1	rs7151027	T	A	G2_G0	4.62383e-09
ENSG00000105223	ENST00000225696	-0.885443	3.86013e-10	0.197629	0.117499	6.7405	1.57846e-11	2.00848e-09	-/0	NUP88	rs3944127	C	G	G2_G0	4.62637e-09
ENSG00000127419	ENST00000225696	-0.877718	8.61647e-10	0.230454	0.0669454	6.73933	1.5912e-11	2.00848e-09	-/0	NUP88	rs3944127	C	G	G2_G0	4.65619e-09
ENSG00000189241	ENST00000225696	0.887923	2.94681e-10	-0.185918	0.141321	-6.73814	1.60422e-11	2.00848e-09	+/0	NUP88	rs3944127	C	G	G2_G0	4.68159e-09
ENSG00000125733	ENST00000225696	0.884402	4.31555e-10	-0.20158	0.110199	-6.73761	1.61016e-11	2.00848e-09	+/0	NUP88	rs3944127	C	G	G2_G0	4.68159e-09
ENSG00000186352	ENST00000555441	0.908701	1.21782e-08	-0.26201	0.0284449	-6.73599	1.6282e-11	7.64764e-10	+/-	NDUFB1	rs7151027	T	A	G2_G0	4.69651e-09
ENSG00000117143	ENST00000225696	0.89266	1.72816e-10	-0.16322	0.197506	-6.73575	1.63082e-11	2.00848e-09	+/0	NUP88	rs3944127	C	G	G2_G0	4.69664e-09
ENSG00000144802	ENST00000555441	0.905125	1.72934e-08	-0.280323	0.0187502	-6.73456	1.6443e-11	7.70017e-10	+/-	NDUFB1	rs7151027	T	A	G2_G0	4.71083e-09
ENSG00000143878	ENST00000555441	0.907975	1.30919e-08	-0.265082	0.0265728	-6.73279	1.66445e-11	7.77123e-10	+/-	NDUFB1	rs7151027	T	A	G2_G0	4.75585e-09
ENSG00000231530	ENST00000519068	-0.999882	1.54595e-06	0.0158001	0.921895	6.73101	1.68488e-11	2.63532e-07	-/0	MSC-AS1	rs34697624	G	A	G2_G1	4.79826e-09
ENSG00000010610	ENST00000225696	-0.892254	1.81079e-10	0.16402	0.195291	6.73081	1.6872e-11	2.06168e-09	-/0	NUP88	rs3944127	C	G	G2_G0	4.79826e-09
ENSG00000197930	ENST00000481208	-0.100872	0.296645	-0.999998	2.19285e-06	-6.72885	1.71013e-11	2.6731e-07	0/-	ACOT11	rs380841	A	G	G2_G0	4.84829e-09
ENSG00000177426	ENST00000225696	0.877861	8.49327e-10	-0.227253	0.070934	-6.72773	1.72326e-11	2.07191e-09	+/0	NUP88	rs3944127	C	G	G2_G0	4.86367e-09
ENSG00000198624	ENST00000555441	-0.913255	7.62791e-09	0.234796	0.050404	6.72757	1.72518e-11	8.03084e-10	-/0	NDUFB1	rs7151027	T	A	G2_G0	4.86367e-09
ENSG00000110203	ENST00000225696	-0.873754	1.2743e-09	0.243691	0.0523225	6.72679	1.73452e-11	2.07191e-09	-/0	NUP88	rs3944127	C	G	G2_G0	4.86666e-09
ENSG00000185361	ENST00000225696	-0.866771	2.46223e-09	0.270557	0.0305948	6.72672	1.73531e-11	2.07191e-09	-/+	NUP88	rs3944127	C	G	G2_G0	4.86666e-09
ENSG00000196535	ENST00000565230	0.746164	0	-0.174155	0.2035	-6.72395	1.7686e-11	8.0651e-08	+/0	SIRPB1	rs2254448	C	G	G2_G1	4.9372e-09
ENSG00000145014	ENST00000225696	0.890115	2.30895e-10	-0.172609	0.172593	-6.72427	1.76478e-11	2.09113e-09	+/0	NUP88	rs3944127	C	G	G2_G0	4.9372e-09
ENSG00000174799	ENST00000225696	0.889235	2.54788e-10	-0.184035	0.152182	-6.72316	1.77827e-11	3.56589e-09	+/0	NUP88	rs3944127	C	G	G2_G1	4.94165e-09
ENSG00000079482	ENST00000555441	-0.918443	4.33422e-09	0.203048	0.091826	6.72322	1.77756e-11	8.2293e-10	-/0	NDUFB1	rs7151027	T	A	G2_G0	4.94165e-09
ENSG00000080189	ENST00000555441	0.905629	1.64747e-08	-0.274954	0.0212451	-6.72315	1.77834e-11	8.2293e-10	+/-	NDUFB1	rs7151027	T	A	G2_G0	4.94165e-09
ENSG00000125977	ENST00000555441	0.932683	7.40946e-10	-0.105367	0.385332	-6.72129	1.80118e-11	8.31042e-10	+/0	NDUFB1	rs7151027	T	A	G2_G0	4.99749e-09
ENSG00000183741	ENST00000555441	-0.931593	8.59387e-10	0.11342	0.349855	6.72067	1.80885e-11	8.32125e-10	-/0	NDUFB1	rs7151027	T	A	G2_G0	5.01113e-09
ENSG00000134086	ENST00000225696	0.884307	4.35935e-10	-0.205489	0.109103	-6.71992	1.81826e-11	3.59993e-09	+/0	NUP88	rs3944127	C	G	G2_G1	5.02954e-09
ENSG00000010818	ENST00000555441	0.913834	7.17426e-09	-0.229497	0.0559876	-6.71966	1.82152e-11	8.34619e-10	+/0	NDUFB1	rs7151027	T	A	G2_G0	5.03089e-09
ENSG00000109220	ENST00000555441	0.900978	2.55384e-08	-0.297182	0.0124772	-6.71915	1.82791e-11	8.34619e-10	+/-	NDUFB1	rs7151027	T	A	G2_G0	5.03981e-09
ENSG00000146373	ENST00000555441	-0.905307	1.69941e-08	0.275575	0.0209427	6.71896	1.83028e-11	8.34619e-10	-/+	NDUFB1	rs7151027	T	A	G2_G0	5.03981e-09
ENSG00000104979	ENST00000225696	-0.869277	1.95232e-09	0.258972	0.0387964	6.71706	1.85425e-11	2.18063e-09	-/+	NUP88	rs3944127	C	G	G2_G0	5.0981e-09
ENSG00000132466	ENST00000225696	0.886504	3.44178e-10	-0.187034	0.138906	-6.71494	1.88149e-11	2.18064e-09	+/0	NUP88	rs3944127	C	G	G2_G0	5.14966e-09
ENSG00000055130	ENST00000565230	0.736874	0	-0.192374	0.159398	-6.71341	1.90123e-11	8.0651e-08	+/0	SIRPB1	rs2254448	C	G	G2_G1	5.17076e-09
ENSG00000128923	ENST00000321878	-0.994775	3.37748e-08	-0.15173	0.12051	6.71361	1.89873e-11	2.9698e-07	-/0	PIGQ	rs763013	C	T	G2_G0	5.17076e-09
ENSG00000144746	ENST00000225696	-0.891346	2.00865e-10	0.164352	0.194374	6.71359	1.89898e-11	2.18064e-09	-/0	NUP88	rs3944127	C	G	G2_G0	5.17076e-09
ENSG00000164885	ENST00000225696	-0.883638	4.68003e-10	0.199367	0.114245	6.71319	1.90419e-11	2.18064e-09	-/0	NUP88	rs3944127	C	G	G2_G0	5.17076e-09
ENSG00000117020	ENST00000225696	0.894393	1.41283e-10	-0.149479	0.238439	-6.71263	1.91144e-11	2.18064e-09	+/0	NUP88	rs3944127	C	G	G2_G0	5.17076e-09
ENSG00000135605	ENST00000555441	-0.915674	5.88728e-09	0.216044	0.0724487	6.7088	1.96237e-11	8.92249e-10	-/0	NDUFB1	rs7151027	T	A	G2_G0	5.28361e-09
ENSG00000263528	ENST00000555441	-0.922197	2.81183e-09	0.17529	0.146657	6.7072	1.98396e-11	8.99454e-10	-/0	NDUFB1	rs7151027	T	A	G2_G0	5.33387e-09
ENSG00000059804	ENST00000225696	0.878558	7.91656e-10	-0.219602	0.0812388	-6.70666	1.99133e-11	2.24074e-09	+/0	NUP88	rs3944127	C	G	G2_G0	5.34577e-09
ENSG00000187808	ENST00000555441	-0.911699	8.97493e-09	0.238009	0.0472469	6.70539	2.00875e-11	9.08058e-10	-/+	NDUFB1	rs7151027	T	A	G2_G0	5.3846e-09
ENSG00000095564	ENST00000225696	0.893655	1.54002e-10	-0.158897	0.217372	-6.70482	2.01648e-11	3.79997e-09	+/0	NUP88	rs3944127	C	G	G2_G1	5.39737e-09
ENSG00000137522	ENST00000495184	-0.999998	2.14883e-06	-0.0860543	0.58322	6.70234	2.05112e-11	3.20816e-07	-/0	DOCK8	rs12156499	A	G	G2_G1	5.474e-09
ENSG00000165168	ENST00000565230	-0.745091	0	0.172809	0.207068	6.70153	2.06255e-11	8.0651e-08	-/0	SIRPB1	rs2254448	C	G	G2_G1	5.49645e-09
ENSG00000122257	ENST00000555441	0.905774	1.6244e-08	-0.268064	0.0248557	-6.69819	2.11014e-11	9.51142e-10	+/-	NDUFB1	rs7151027	T	A	G2_G0	5.59866e-09
ENSG00000186792	ENST00000461487	0.0479454	0.576552	-0.999842	2.38849e-06	-6.69687	2.12935e-11	3.33051e-07	0/-	SLC22A16	rs2494552	G	A	G2_G0	5.62503e-09
ENSG00000143653	ENST00000555441	-0.901187	2.50509e-08	0.290468	0.0147151	6.69566	2.14694e-11	9.6495e-10	-/+	NDUFB1	rs7151027	T	A	G2_G0	5.65509e-09
ENSG00000180539	ENST00000225696	-0.871122	1.64083e-09	0.246801	0.0492958	6.6943	2.16708e-11	2.37665e-09	-/+	NUP88	rs3944127	C	G	G2_G0	5.69989e-09
ENSG00000099817	ENST00000225696	-0.871126	1.64014e-09	0.246697	0.0493952	6.69391	2.17288e-11	2.37665e-09	-/+	NUP88	rs3944127	C	G	G2_G0	5.7069e-09
ENSG00000178803	ENST00000225696	0.884756	4.15527e-10	-0.188625	0.135517	-6.68776	2.26614e-11	2.46144e-09	+/0	NUP88	rs3944127	C	G	G2_G0	5.92618e-09
ENSG00000247627	ENST00000464105	-0.0517662	0.637991	0.970166	9.54675e-09	6.68617	2.2908e-11	3.58304e-07	0/+	PIP5K1A	rs7544947	A	G	G2_G0	5.96478e-09
ENSG00000105875	ENST00000555441	-0.911856	8.83073e-09	0.232186	0.0530943	6.68566	2.29887e-11	1.02759e-09	-/0	NDUFB1	rs7151027	T	A	G2_G0	5.96478e-09
ENSG00000163661	ENST00000555441	0.910755	9.89224e-09	-0.238311	0.0469581	-6.68562	2.29945e-11	1.02759e-09	+/-	NDUFB1	rs7151027	T	A	G2_G0	5.96478e-09
ENSG00000085831	ENST00000355112	-0.997368	4.54993e-08	-0.199028	0.120946	6.68597	2.29407e-11	3.58815e-07	-/0	BLM	rs12101430	A	G	G2_G1	5.96478e-09
ENSG00000186074	ENST00000225696	-0.854028	7.48582e-09	0.312547	0.0133902	6.68042	2.38265e-11	4.18731e-09	-/+	NUP88	rs3944127	C	G	G2_G1	6.16027e-09
ENSG00000145416	ENST00000555441	-0.908708	1.21699e-08	0.248023	0.0384323	6.67978	2.39295e-11	1.06633e-09	-/+	NDUFB1	rs7151027	T	A	G2_G0	6.17791e-09
ENSG00000160883	ENST00000225696	-0.868326	2.13327e-09	0.260887	0.0405564	6.67656	2.44622e-11	4.25126e-09	-/+	NUP88	rs3944127	C	G	G2_G1	6.28868e-09
ENSG00000115318	ENST00000225696	-0.900095	7.09788e-11	0.111971	0.378379	6.67513	2.47016e-11	2.66454e-09	-/0	NUP88	rs3944127	C	G	G2_G0	6.34128e-09
ENSG00000164125	ENST00000225696	-0.886057	3.61271e-10	0.186692	0.146249	6.67188	2.52549e-11	4.34079e-09	-/0	NUP88	rs3944127	C	G	G2_G1	6.47418e-09
ENSG00000166902	ENST00000225696	-0.863901	3.1936e-09	0.268866	0.0316929	6.67092	2.54199e-11	2.72324e-09	-/+	NUP88	rs3944127	C	G	G2_G0	6.50732e-09
ENSG00000145014	ENST00000419852	0.396098	0.000121855	-0.580597	1.11141e-07	-6.66993	2.55928e-11	2.34743e-07	+/-	HLA-DQB1-AS1	rs4947344	T	C	G2_G1	6.54238e-09
ENSG00000178537	ENST00000555441	-0.911008	9.63822e-09	0.232835	0.0524153	6.66939	2.5687e-11	1.14139e-09	-/0	NDUFB1	rs7151027	T	A	G2_G0	6.54806e-09
ENSG00000114853	ENST00000555441	-0.900557	2.65444e-08	0.28704	0.0159858	6.66897	2.57607e-11	1.14142e-09	-/+	NDUFB1	rs7151027	T	A	G2_G0	6.55766e-09
ENSG00000132386	ENST00000225696	-0.864878	2.92501e-09	0.264587	0.0346186	6.66779	2.59677e-11	2.76299e-09	-/+	NUP88	rs3944127	C	G	G2_G0	6.60112e-09
ENSG00000138413	ENST00000555441	-0.889227	7.06874e-08	0.337973	0.00421656	6.66719	2.60753e-11	1.1521e-09	-/+	NDUFB1	rs7151027	T	A	G2_G0	6.61923e-09
ENSG00000255302	ENST00000555441	-0.898148	3.30008e-08	0.297779	0.0122932	6.66574	2.63342e-11	1.16026e-09	-/+	NDUFB1	rs7151027	T	A	G2_G0	6.67564e-09
ENSG00000143514	ENST00000555441	0.909562	1.11685e-08	-0.239378	0.0459518	-6.66371	2.67008e-11	1.17311e-09	+/-	NDUFB1	rs7151027	T	A	G2_G0	6.74979e-09
ENSG00000153551	ENST00000555441	-0.905293	1.70161e-08	0.26186	0.0285392	6.66299	2.68303e-11	1.1755e-09	-/+	NDUFB1	rs7151027	T	A	G2_G0	6.7731e-09
ENSG00000181991	ENST00000225696	-0.853424	7.87046e-09	0.303578	0.0147439	6.66214	2.69877e-11	2.81022e-09	-/+	NUP88	rs3944127	C	G	G2_G0	6.8034e-09
ENSG00000129255	ENST00000225696	-0.873007	1.36989e-09	0.232056	0.065018	6.66158	2.70896e-11	2.81022e-09	-/0	NUP88	rs3944127	C	G	G2_G0	6.81965e-09
ENSG00000100221	ENST00000225696	0.874589	1.17479e-09	-0.225524	0.0731663	-6.66073	2.72478e-11	2.81022e-09	+/0	NUP88	rs3944127	C	G	G2_G0	6.82787e-09
ENSG00000115548	ENST00000225696	0.884056	4.47727e-10	-0.185517	0.142198	-6.66066	2.72604e-11	2.81022e-09	+/0	NUP88	rs3944127	C	G	G2_G0	6.82787e-09
ENSG00000116668	ENST00000225696	0.871286	1.61542e-09	-0.238582	0.0576229	-6.66039	2.73098e-11	2.81022e-09	+/0	NUP88	rs3944127	C	G	G2_G0	6.82787e-09
ENSG00000071553	ENST00000555441	-0.92707	1.55082e-09	0.130387	0.281992	6.66055	2.72798e-11	1.19185e-09	-/0	NDUFB1	rs7151027	T	A	G2_G0	6.82787e-09
ENSG00000136152	ENST00000225696	0.888869	2.65383e-10	-0.170838	0.184313	-6.65874	2.76181e-11	4.49974e-09	+/0	NUP88	rs3944127	C	G	G2_G1	6.88602e-09
ENSG00000085872	ENST00000555441	0.89302	5.155e-08	-0.319034	0.00710451	-6.65661	2.80208e-11	1.22082e-09	+/-	NDUFB1	rs7151027	T	A	G2_G0	6.96734e-09
ENSG00000132155	ENST00000555441	0.877205	1.79188e-07	-0.382891	0.00106999	-6.65564	2.82064e-11	1.22297e-09	+/-	NDUFB1	rs7151027	T	A	G2_G0	6.98986e-09
ENSG00000163734	ENST00000555441	0.868838	3.2398e-07	-0.41249	0.000387589	-6.65554	2.82266e-11	1.22297e-09	+/-	NDUFB1	rs7151027	T	A	G2_G0	6.98986e-09
ENSG00000162745	ENST00000225696	-0.888626	2.72648e-10	0.171147	0.18351	6.65522	2.82873e-11	4.50913e-09	-/0	NUP88	rs3944127	C	G	G2_G1	6.99316e-09
ENSG00000107551	ENST00000555441	-0.90753	1.36815e-08	0.248071	0.0383934	6.65467	2.83936e-11	1.22681e-09	-/+	NDUFB1	rs7151027	T	A	G2_G0	6.99316e-09
ENSG00000110237	ENST00000555441	-0.929181	1.18301e-09	0.111164	0.356046	6.65483	2.8362e-11	6.9314e-09	-/0	NDUFB1	rs7151027	T	A	G2_G1	6.99316e-09
ENSG00000185215	ENST00000555441	0.916237	5.53652e-09	-0.198474	0.0995412	-6.65282	2.87535e-11	1.23894e-09	+/0	NDUFB1	rs7151027	T	A	G2_G0	7.07224e-09
ENSG00000280332	ENST00000225696	0.887476	3.0952e-10	-0.175655	0.172062	-6.65189	2.89348e-11	4.50913e-09	+/0	NUP88	rs3944127	C	G	G2_G1	7.09435e-09
ENSG00000153029	ENST00000225696	-0.881345	5.95071e-10	0.202766	0.113979	6.65176	2.89603e-11	4.50913e-09	-/0	NUP88	rs3944127	C	G	G2_G1	7.09435e-09
ENSG00000144455	ENST00000499452	-0.958787	1.01457e-10	-0.084942	0.47806	6.6511	2.90904e-11	4.55003e-07	-/0	RP11-18H21.1	rs1991223	G	A	G2_G0	7.10707e-09
ENSG00000140044	ENST00000555441	-0.888723	7.36537e-08	0.336361	0.00441357	6.65128	2.90553e-11	1.2485e-09	-/+	NDUFB1	rs7151027	T	A	G2_G0	7.10707e-09
ENSG00000242732	ENST00000225696	-0.883991	4.50839e-10	0.183356	0.146984	6.64998	2.93125e-11	2.97712e-09	-/0	NUP88	rs3944127	C	G	G2_G0	7.12645e-09
ENSG00000113580	ENST00000225696	0.882638	5.20045e-10	-0.196756	0.125336	-6.64991	2.93263e-11	4.50913e-09	+/0	NUP88	rs3944127	C	G	G2_G1	7.12645e-09
ENSG00000211584	ENST00000555441	-0.901823	2.36217e-08	0.276193	0.0206455	6.64998	2.93133e-11	1.25613e-09	-/+	NDUFB1	rs7151027	T	A	G2_G0	7.12645e-09
ENSG00000143653	ENST00000225696	-0.893039	1.65407e-10	0.148988	0.247796	6.64952	2.94055e-11	4.50913e-09	-/0	NUP88	rs3944127	C	G	G2_G1	7.13617e-09
ENSG00000136273	ENST00000225696	0.87711	9.15701e-10	-0.211739	0.0930298	-6.64535	3.02496e-11	3.05247e-09	+/0	NUP88	rs3944127	C	G	G2_G0	7.31175e-09
ENSG00000244187	ENST00000225696	-0.885948	3.65541e-10	0.173169	0.171183	6.64369	3.05923e-11	3.06727e-09	-/0	NUP88	rs3944127	C	G	G2_G0	7.34582e-09
ENSG00000226380	ENST00000555441	0.895295	4.24136e-08	-0.305542	0.0101069	-6.64305	3.07251e-11	1.31122e-09	+/-	NDUFB1	rs7151027	T	A	G2_G0	7.36799e-09
ENSG00000155304	ENST00000555441	0.923518	2.40235e-09	-0.149994	0.215208	-6.64286	3.07664e-11	1.31122e-09	+/0	NDUFB1	rs7151027	T	A	G2_G0	7.3682e-09
ENSG00000140395	ENST00000225696	-0.86399	3.1682e-09	0.261962	0.0365224	6.64113	3.1129e-11	3.1012e-09	-/+	NUP88	rs3944127	C	G	G2_G0	7.44524e-09
ENSG00000180957	ENST00000225696	0.85803	5.34093e-09	-0.290327	0.0220759	-6.64075	3.12081e-11	4.56193e-09	+/-	NUP88	rs3944127	C	G	G2_G1	7.45436e-09
ENSG00000188070	ENST00000358495	-0.999066	1.30717e-06	0.103097	0.445371	6.6389	3.16031e-11	4.94082e-07	-/0	RAD52	rs147560086	C	T	G2_G1	7.5388e-09
ENSG00000213923	ENST00000225696	0.88321	4.89672e-10	-0.184199	0.145103	-6.63866	3.16551e-11	3.13366e-09	+/0	NUP88	rs3944127	C	G	G2_G0	7.54133e-09
ENSG00000126091	ENST00000565230	0.7482	0	-0.155512	0.256907	-6.63812	3.17702e-11	9.87644e-08	+/0	SIRPB1	rs2254448	C	G	G2_G1	7.55885e-09
ENSG00000131437	ENST00000225696	0.87357	1.29728e-09	-0.231708	0.0699723	-6.6374	3.19262e-11	4.62368e-09	+/0	NUP88	rs3944127	C	G	G2_G1	7.58605e-09
ENSG00000107882	ENST00000225696	-0.887278	3.16314e-10	0.172858	0.179102	6.6359	3.2253e-11	4.62816e-09	-/0	NUP88	rs3944127	C	G	G2_G1	7.64423e-09
ENSG00000169155	ENST00000555441	0.894322	4.61303e-08	-0.308244	0.00942991	-6.63589	3.2255e-11	1.37093e-09	+/-	NDUFB1	rs7151027	T	A	G2_G0	7.64423e-09
ENSG00000135241	ENST00000555441	0.91247	8.28343e-09	-0.215427	0.0732887	-6.63298	3.28987e-11	1.39449e-09	+/0	NDUFB1	rs7151027	T	A	G2_G0	7.78663e-09
ENSG00000163154	ENST00000225696	-0.873112	1.35603e-09	0.224907	0.0739762	6.63168	3.31878e-11	3.24432e-09	-/0	NUP88	rs3944127	C	G	G2_G0	7.82455e-09
ENSG00000137824	ENST00000555441	-0.904654	1.80928e-08	0.257289	0.0315381	6.63123	3.329e-11	1.40461e-09	-/+	NDUFB1	rs7151027	T	A	G2_G0	7.8347e-09
ENSG00000144597	ENST00000555441	0.899973	2.79953e-08	-0.280628	0.0186162	-6.63111	3.3317e-11	1.40461e-09	+/-	NDUFB1	rs7151027	T	A	G2_G0	7.8347e-09
ENSG00000115594	ENST00000225696	0.891855	1.89547e-10	-0.142229	0.262238	-6.62862	3.38841e-11	3.25142e-09	+/0	NUP88	rs3944127	C	G	G2_G0	7.92709e-09
ENSG00000233834	ENST00000555441	0.887546	8.10109e-08	-0.335512	0.0045205	-6.62669	3.43303e-11	1.44344e-09	+/-	NDUFB1	rs7151027	T	A	G2_G0	7.98021e-09
ENSG00000013375	ENST00000225696	0.885123	3.99526e-10	-0.17288	0.171909	-6.62633	3.44126e-11	3.282e-09	+/0	NUP88	rs3944127	C	G	G2_G0	7.98913e-09
ENSG00000138674	ENST00000555441	0.924133	2.23041e-09	-0.138827	0.248247	-6.62603	3.44833e-11	8.05006e-09	+/0	NDUFB1	rs7151027	T	A	G2_G1	7.99535e-09
ENSG00000116459	ENST00000555441	-0.896502	3.81747e-08	0.295809	0.0129091	6.62578	3.45416e-11	1.44843e-09	-/+	NDUFB1	rs7151027	T	A	G2_G0	7.99867e-09
ENSG00000169896	ENST00000555441	-0.912751	8.04315e-09	0.210745	0.0799116	6.62084	3.57168e-11	1.49362e-09	-/0	NDUFB1	rs7151027	T	A	G2_G0	8.24981e-09
ENSG00000117143	ENST00000555441	0.914895	6.4043e-09	-0.198188	0.100039	-6.62045	3.58102e-11	1.49362e-09	+/0	NDUFB1	rs7151027	T	A	G2_G0	8.2609e-09
ENSG00000013523	ENST00000555441	-0.915958	5.70786e-09	0.189879	0.115395	6.61264	3.77528e-11	1.57046e-09	-/0	NDUFB1	rs7151027	T	A	G2_G0	8.66511e-09
ENSG00000197930	ENST00000225696	0.883438	4.78017e-10	-0.177073	0.161586	-6.61201	3.79124e-11	3.53067e-09	+/0	NUP88	rs3944127	C	G	G2_G0	8.67356e-09
ENSG00000128346	ENST00000225696	0.87855	7.92322e-10	-0.198084	0.11664	-6.61176	3.79788e-11	3.53067e-09	+/0	NUP88	rs3944127	C	G	G2_G0	8.67356e-09
ENSG00000064115	ENST00000225696	-0.889268	2.53854e-10	0.158076	0.219789	6.61175	3.79803e-11	5.21096e-09	-/0	NUP88	rs3944127	C	G	G2_G1	8.67356e-09
ENSG00000154710	ENST00000555441	0.889234	7.06442e-08	-0.32494	0.00605849	-6.61217	3.78724e-11	1.57125e-09	+/-	NDUFB1	rs7151027	T	A	G2_G0	8.67356e-09
ENSG00000270069	ENST00000555441	0.893874	4.79365e-08	-0.304151	0.0104719	-6.61046	3.83127e-11	1.58532e-09	+/-	NDUFB1	rs7151027	T	A	G2_G0	8.72758e-09
ENSG00000032389	ENST00000225696	-0.887465	3.09887e-10	0.158344	0.211413	6.60938	3.85926e-11	3.53067e-09	-/0	NUP88	rs3944127	C	G	G2_G0	8.75845e-09
ENSG00000169896	ENST00000225696	-0.869748	1.86801e-09	0.240455	0.0597629	6.60954	3.85507e-11	5.24323e-09	-/0	NUP88	rs3944127	C	G	G2_G1	8.75845e-09
ENSG00000164440	ENST00000225696	-0.893438	1.57939e-10	0.129881	0.306352	6.60845	3.88377e-11	3.53067e-09	-/0	NUP88	rs3944127	C	G	G2_G0	8.76054e-09
ENSG00000136631	ENST00000225696	-0.890349	2.24887e-10	0.144566	0.254396	6.60788	3.89869e-11	3.53067e-09	-/0	NUP88	rs3944127	C	G	G2_G0	8.76054e-09
ENSG00000091157	ENST00000555441	-0.897826	3.39619e-08	0.285461	0.0166019	6.60876	3.8756e-11	1.59696e-09	-/+	NDUFB1	rs7151027	T	A	G2_G0	8.76054e-09
ENSG00000167645	ENST00000555441	-0.879549	1.50639e-07	0.36324	0.00199705	6.60829	3.8879e-11	1.59696e-09	-/+	NDUFB1	rs7151027	T	A	G2_G0	8.76054e-09
ENSG00000104312	ENST00000555441	0.909398	1.13554e-08	-0.226342	0.0595447	-6.60821	3.89005e-11	1.59696e-09	+/0	NDUFB1	rs7151027	T	A	G2_G0	8.76054e-09
ENSG00000160255	ENST00000225696	-0.884365	4.33233e-10	0.171261	0.176021	6.60462	3.98529e-11	3.58241e-09	-/0	NUP88	rs3944127	C	G	G2_G0	8.9221e-09
ENSG00000179583	ENST00000225696	-0.885442	3.86048e-10	0.166166	0.189427	6.60344	4.01717e-11	3.59043e-09	-/0	NUP88	rs3944127	C	G	G2_G0	8.98243e-09
ENSG00000248527	ENST00000475053	0.0109018	0.917396	-0.970312	9.27317e-09	-6.6013	4.07557e-11	6.3746e-07	0/-	NT5C3B	rs7212972	C	T	G2_G0	9.10183e-09
ENSG00000242574	ENST00000225696	-0.885135	3.99005e-10	0.166987	0.18722	6.60101	4.08353e-11	3.61092e-09	-/0	NUP88	rs3944127	C	G	G2_G0	9.10336e-09
ENSG00000188690	ENST00000225696	-0.878045	8.33716e-10	0.197731	0.117306	6.60092	4.08626e-11	3.61092e-09	-/0	NUP88	rs3944127	C	G	G2_G0	9.10336e-09
ENSG00000136244	ENST00000225696	0.882138	5.47974e-10	-0.179951	0.154771	-6.59972	4.11935e-11	3.61971e-09	+/0	NUP88	rs3944127	C	G	G2_G0	9.16586e-09
ENSG00000083896	ENST00000225696	0.878387	8.05459e-10	-0.203047	0.113469	-6.5981	4.16465e-11	5.47389e-09	+/0	NUP88	rs3944127	C	G	G2_G1	9.22351e-09
ENSG00000123136	ENST00000555441	0.911339	9.31537e-09	-0.213078	0.0765542	-6.59842	4.15567e-11	1.70113e-09	+/0	NDUFB1	rs7151027	T	A	G2_G0	9.22351e-09
ENSG00000164088	ENST00000555441	-0.927912	1.39338e-09	0.108092	0.373095	6.59807	4.16553e-11	1.70113e-09	-/0	NDUFB1	rs7151027	T	A	G2_G0	9.22351e-09
ENSG00000167645	ENST00000225696	-0.885386	3.88382e-10	0.165005	0.192582	6.59732	4.18646e-11	3.65717e-09	-/0	NUP88	rs3944127	C	G	G2_G0	9.25859e-09
ENSG00000183354	ENST00000225696	0.887409	3.11809e-10	-0.155628	0.219454	-6.59654	4.20875e-11	3.65717e-09	+/0	NUP88	rs3944127	C	G	G2_G0	9.27408e-09
ENSG00000168268	ENST00000555441	-0.918568	4.27374e-09	0.169828	0.159863	6.59657	4.20772e-11	1.71388e-09	-/0	NDUFB1	rs7151027	T	A	G2_G0	9.27408e-09
ENSG00000135999	ENST00000225696	0.880748	6.33007e-10	-0.19212	0.134668	-6.59415	4.27699e-11	5.5747e-09	+/0	NUP88	rs3944127	C	G	G2_G1	9.41305e-09
ENSG00000179583	ENST00000419852	-0.252055	0.0171781	0.670853	1.54325e-10	6.59305	4.30895e-11	2.34743e-07	-/+	HLA-DQB1-AS1	rs4947344	T	C	G2_G1	9.44321e-09
ENSG00000251442	ENST00000565881	-0.0533457	0.642748	-0.999858	2.027e-06	-6.59296	4.31145e-11	6.74354e-07	0/-	ULK3	rs2290572	A	G	G2_G0	9.44321e-09
ENSG00000255921	ENST00000555441	0.903643	1.99182e-08	-0.253044	0.034556	-6.59327	4.30252e-11	1.74614e-09	+/-	NDUFB1	rs7151027	T	A	G2_G0	9.44321e-09
ENSG00000164111	ENST00000555441	0.903453	2.02795e-08	-0.253955	0.0338882	-6.59303	4.30925e-11	1.74614e-09	+/-	NDUFB1	rs7151027	T	A	G2_G0	9.44321e-09
ENSG00000247271	ENST00000565230	-0.721786	0	0.203665	0.135855	6.59259	4.32225e-11	9.87644e-08	-/0	SIRPB1	rs2254448	C	G	G2_G1	9.4555e-09
ENSG00000132718	ENST00000555441	-0.90391	1.94225e-08	0.251178	0.0359564	6.59123	4.36186e-11	1.76289e-09	-/+	NDUFB1	rs7151027	T	A	G2_G0	9.51926e-09
ENSG00000050327	ENST00000555441	0.925893	1.79705e-09	-0.120178	0.321698	-6.59019	4.39249e-11	1.76693e-09	+/0	NDUFB1	rs7151027	T	A	G2_G0	9.56747e-09
ENSG00000181649	ENST00000555441	0.904512	1.83397e-08	-0.247804	0.0386095	-6.59013	4.39446e-11	1.76693e-09	+/-	NDUFB1	rs7151027	T	A	G2_G0	9.56747e-09
ENSG00000276085	ENST00000555441	0.887594	8.06931e-08	-0.326493	0.00580705	-6.5894	4.41605e-11	1.77106e-09	+/-	NDUFB1	rs7151027	T	A	G2_G0	9.60297e-09
ENSG00000105443	ENST00000225696	0.870447	1.74912e-09	-0.232136	0.0694428	-6.58466	4.55915e-11	5.84505e-09	+/0	NUP88	rs3944127	C	G	G2_G1	9.87762e-09
ENSG00000106258	ENST00000555441	0.905543	1.6611e-08	-0.241042	0.0444172	-6.5845	4.56405e-11	1.82574e-09	+/-	NDUFB1	rs7151027	T	A	G2_G0	9.87762e-09
ENSG00000242574	ENST00000419852	-0.16758	0.11648	0.715739	2.30327e-12	6.58153	4.65641e-11	2.34743e-07	0/+	HLA-DQB1-AS1	rs4947344	T	C	G2_G1	1.00417e-08
ENSG00000142634	ENST00000225696	-0.880952	6.19787e-10	0.180738	0.152946	6.58074	4.68102e-11	4.00833e-09	-/0	NUP88	rs3944127	C	G	G2_G0	1.00828e-08
ENSG00000125538	ENST00000225696	0.890929	2.1061e-10	-0.135296	0.286449	-6.57988	4.70837e-11	4.00833e-09	+/0	NUP88	rs3944127	C	G	G2_G0	1.01297e-08
ENSG00000087074	ENST00000225696	0.892072	1.84882e-10	-0.129772	0.306762	-6.57966	4.71538e-11	4.00833e-09	+/0	NUP88	rs3944127	C	G	G2_G0	1.01328e-08
ENSG00000116990	ENST00000555441	-0.901068	2.53281e-08	0.262509	0.0281334	6.57923	4.72901e-11	1.8821e-09	-/+	NDUFB1	rs7151027	T	A	G2_G0	1.01501e-08
ENSG00000164597	ENST00000555441	-0.871665	2.66445e-07	0.385547	0.000980498	6.57871	4.74563e-11	1.88392e-09	-/+	NDUFB1	rs7151027	T	A	G2_G0	1.01738e-08
ENSG00000226380	ENST00000225696	0.883617	4.69061e-10	-0.168011	0.184491	-6.57612	4.82897e-11	4.08269e-09	+/0	NUP88	rs3944127	C	G	G2_G0	1.03281e-08
ENSG00000142634	ENST00000555441	-0.913611	7.34571e-09	0.194329	0.10696	6.57587	4.83706e-11	1.91535e-09	-/0	NDUFB1	rs7151027	T	A	G2_G0	1.03323e-08
ENSG00000119655	ENST00000555441	-0.899312	2.9726e-08	0.269272	0.0241878	6.57176	4.97244e-11	1.96399e-09	-/+	NDUFB1	rs7151027	T	A	G2_G0	1.05605e-08
ENSG00000005302	ENST00000555441	0.90456	1.82565e-08	-0.242706	0.042925	-6.57068	5.00849e-11	1.97324e-09	+/-	NDUFB1	rs7151027	T	A	G2_G0	1.06142e-08
ENSG00000244161	ENST00000225696	0.872138	1.48925e-09	-0.214814	0.0882679	-6.56982	5.03762e-11	4.2362e-09	+/0	NUP88	rs3944127	C	G	G2_G0	1.06616e-08
ENSG00000186815	ENST00000225696	-0.891233	2.03463e-10	0.138937	0.281497	6.56943	5.05065e-11	6.22026e-09	-/0	NUP88	rs3944127	C	G	G2_G1	1.06644e-08
ENSG00000177150	ENST00000555441	0.911233	9.41787e-09	-0.206343	0.086566	-6.56952	5.04769e-11	1.98369e-09	+/0	NDUFB1	rs7151027	T	A	G2_G0	1.06644e-08
ENSG00000235568	ENST00000225696	-0.879596	7.12449e-10	0.183867	0.145842	6.569	5.06553e-11	4.2369e-09	-/0	NUP88	rs3944127	C	G	G2_G0	1.06835e-08
ENSG00000196428	ENST00000565230	0.756498	0	-0.124808	0.363933	-6.56618	5.16225e-11	9.87644e-08	+/0	SIRPB1	rs2254448	C	G	G2_G1	1.08623e-08
ENSG00000143479	ENST00000555441	0.909433	1.1315e-08	-0.215288	0.0734777	-6.5652	5.19621e-11	2.03694e-09	+/0	NDUFB1	rs7151027	T	A	G2_G0	1.09211e-08
ENSG00000172530	ENST00000565230	0.688736	2.22045e-16	-0.261413	0.0538766	-6.5646	5.21728e-11	9.87644e-08	+/0	SIRPB1	rs2254448	C	G	G2_G1	1.09527e-08
ENSG00000131408	ENST00000555441	0.893036	5.14813e-08	-0.296777	0.0126031	-6.56428	5.22831e-11	2.0444e-09	+/-	NDUFB1	rs7151027	T	A	G2_G0	1.09633e-08
ENSG00000096070	ENST00000225696	0.885019	4.03997e-10	-0.158745	0.210246	-6.56311	5.26979e-11	4.3611e-09	+/0	NUP88	rs3944127	C	G	G2_G0	1.10248e-08
ENSG00000116711	ENST00000555441	0.908241	1.27509e-08	-0.221199	0.0657352	-6.56277	5.28161e-11	2.06009e-09	+/0	NDUFB1	rs7151027	T	A	G2_G0	1.10369e-08
ENSG00000178741	ENST00000225696	-0.879135	7.46705e-10	0.184185	0.145134	6.56182	5.3154e-11	4.37569e-09	-/0	NUP88	rs3944127	C	G	G2_G0	1.1082e-08
ENSG00000228393	ENST00000555441	0.869112	3.17969e-07	-0.390702	0.000825905	-6.56189	5.31309e-11	2.06721e-09	+/-	NDUFB1	rs7151027	T	A	G2_G0	1.1082e-08
ENSG00000158669	ENST00000225696	0.880431	6.53977e-10	-0.178182	0.158935	-6.55985	5.38629e-11	4.37645e-09	+/0	NUP88	rs3944127	C	G	G2_G0	1.1217e-08
ENSG00000081041	ENST00000225696	0.888548	2.75024e-10	-0.141683	0.264094	-6.55917	5.41086e-11	4.37645e-09	+/0	NUP88	rs3944127	C	G	G2_G0	1.12424e-08
ENSG00000112511	ENST00000225696	0.887511	3.08335e-10	-0.146375	0.248438	-6.55869	5.42824e-11	4.37645e-09	+/0	NUP88	rs3944127	C	G	G2_G0	1.12657e-08
ENSG00000101444	ENST00000551947	-0.071323	0.452833	-0.999194	9.74292e-07	-6.55641	5.51189e-11	8.62115e-07	0/-	CHURC1	rs1957424	T	G	G2_G0	1.14036e-08
ENSG00000059377	ENST00000225696	-0.877867	8.48795e-10	0.195665	0.127487	6.55637	5.51348e-11	6.70761e-09	-/0	NUP88	rs3944127	C	G	G2_G1	1.14036e-08
ENSG00000180263	ENST00000555441	-0.908817	1.20378e-08	0.21644	0.0719147	6.55638	5.51291e-11	2.13964e-09	-/0	NDUFB1	rs7151027	T	A	G2_G0	1.14036e-08
ENSG00000169599	ENST00000225696	-0.873552	1.29958e-09	0.213287	0.0960213	6.55586	5.53214e-11	6.70761e-09	-/0	NUP88	rs3944127	C	G	G2_G1	1.14292e-08
ENSG00000135862	ENST00000555441	-0.891826	5.7008e-08	0.299954	0.0116427	6.55503	5.56288e-11	2.15369e-09	-/+	NDUFB1	rs7151027	T	A	G2_G0	1.14797e-08
ENSG00000116691	ENST00000225696	-0.870292	1.77481e-09	0.218715	0.0825072	6.5548	5.57158e-11	4.45419e-09	-/0	NUP88	rs3944127	C	G	G2_G0	1.14846e-08
ENSG00000155659	ENST00000225696	-0.887439	3.10766e-10	0.145739	0.250523	6.55453	5.58163e-11	4.45419e-09	-/0	NUP88	rs3944127	C	G	G2_G0	1.14923e-08
ENSG00000167110	ENST00000555441	0.900225	2.73612e-08	-0.260389	0.0294766	-6.55384	5.60745e-11	2.16559e-09	+/-	NDUFB1	rs7151027	T	A	G2_G0	1.15231e-08
ENSG00000060982	ENST00000225696	0.865411	2.78725e-09	-0.236971	0.0593818	-6.55261	5.65384e-11	4.47143e-09	+/0	NUP88	rs3944127	C	G	G2_G0	1.15629e-08
ENSG00000198315	ENST00000225696	0.884722	4.17036e-10	-0.157608	0.213571	-6.55244	5.6604e-11	4.47143e-09	+/0	NUP88	rs3944127	C	G	G2_G0	1.15629e-08
ENSG00000135506	ENST00000555441	-0.904144	1.89945e-08	0.240339	0.0450597	6.55262	5.65365e-11	2.17369e-09	-/+	NDUFB1	rs7151027	T	A	G2_G0	1.15629e-08
ENSG00000106546	ENST00000555441	-0.893534	4.9344e-08	0.291677	0.0142884	6.55255	5.65623e-11	2.17369e-09	-/+	NDUFB1	rs7151027	T	A	G2_G0	1.15629e-08
ENSG00000130429	ENST00000225696	-0.868767	2.04756e-09	0.223809	0.0754348	6.55103	5.71417e-11	4.49122e-09	-/0	NUP88	rs3944127	C	G	G2_G0	1.16597e-08
ENSG00000110713	ENST00000502213	-0.99979	3.65669e-06	0.161922	0.299564	6.54699	5.8708e-11	9.18252e-07	-/0	TLR1	rs73236628	C	T	G2_G1	1.19125e-08
ENSG00000179218	ENST00000555441	-0.881357	1.31439e-07	0.341853	0.00377405	6.54658	5.88706e-11	2.25685e-09	-/+	NDUFB1	rs7151027	T	A	G2_G0	1.19322e-08
ENSG00000130770	ENST00000225696	-0.850542	9.96465e-09	0.295076	0.0198987	6.54637	5.89523e-11	6.77995e-09	-/+	NUP88	rs3944127	C	G	G2_G1	1.19354e-08
ENSG00000101474	ENST00000555441	-0.909602	1.11234e-08	0.209434	0.0818495	6.5458	5.91794e-11	2.26314e-09	-/0	NDUFB1	rs7151027	T	A	G2_G0	1.19681e-08
ENSG00000140263	ENST00000555441	-0.875718	1.99697e-07	0.363149	0.00200267	6.54508	5.94632e-11	2.26845e-09	-/+	NDUFB1	rs7151027	T	A	G2_G0	1.20122e-08
ENSG00000055917	ENST00000225696	0.875484	1.07602e-09	-0.195589	0.121412	-6.54489	5.95383e-11	4.65619e-09	+/0	NUP88	rs3944127	C	G	G2_G0	1.2014e-08
ENSG00000261040	ENST00000555441	-0.916707	5.25819e-09	0.167686	0.165276	6.54387	5.99463e-11	2.28131e-09	-/0	NDUFB1	rs7151027	T	A	G2_G0	1.20829e-08
ENSG00000143553	ENST00000555441	-0.915426	6.0479e-09	0.174973	0.147402	6.54214	6.06452e-11	2.30231e-09	-/0	NDUFB1	rs7151027	T	A	G2_G0	1.21968e-08
ENSG00000166484	ENST00000225696	0.871274	1.6172e-09	-0.211851	0.092853	-6.5416	6.08645e-11	4.72483e-09	+/0	NUP88	rs3944127	C	G	G2_G0	1.22139e-08
ENSG00000151470	ENST00000555441	-0.899106	3.02824e-08	0.262862	0.0279149	6.54173	6.08102e-11	2.30298e-09	-/+	NDUFB1	rs7151027	T	A	G2_G0	1.22139e-08
ENSG00000204257	ENST00000419852	-0.284641	0.00686133	0.64622	1.15491e-09	6.54132	6.09789e-11	2.34743e-07	-/+	HLA-DQB1-AS1	rs4947344	T	C	G2_G1	1.22182e-08
ENSG00000181817	ENST00000225696	-0.887597	3.05432e-10	0.141914	0.263306	6.54122	6.10201e-11	4.72483e-09	-/0	NUP88	rs3944127	C	G	G2_G0	1.22182e-08
ENSG00000154589	ENST00000555441	-0.876715	1.85734e-07	0.358198	0.00232947	6.53982	6.15937e-11	2.32702e-09	-/+	NDUFB1	rs7151027	T	A	G2_G0	1.23195e-08
ENSG00000183684	ENST00000222572	0.481299	1.01623e-08	-0.999489	1.38741e-05	-6.5384	6.21822e-11	9.72467e-07	+/-	PON2	rs6946850	A	G	G2_G0	1.24099e-08
ENSG00000167508	ENST00000565230	0.687596	2.22045e-16	-0.259207	0.0560072	-6.53788	6.23976e-11	9.87644e-08	+/0	SIRPB1	rs2254448	C	G	G2_G1	1.24352e-08
ENSG00000076604	ENST00000555441	0.910088	1.05887e-08	-0.204691	0.0891715	-6.53776	6.24457e-11	2.35353e-09	+/0	NDUFB1	rs7151027	T	A	G2_G0	1.24352e-08
ENSG00000185418	ENST00000225696	0.879219	7.403e-10	-0.178063	0.159218	-6.53674	6.28747e-11	4.8207e-09	+/0	NUP88	rs3944127	C	G	G2_G0	1.25002e-08
ENSG00000163513	ENST00000565230	-0.707811	0	0.221805	0.103629	6.5361	6.31446e-11	9.87644e-08	-/0	SIRPB1	rs2254448	C	G	G2_G1	1.251e-08
ENSG00000153551	ENST00000225696	-0.885707	3.75191e-10	0.156859	0.223404	6.53624	6.30843e-11	7.15001e-09	-/0	NUP88	rs3944127	C	G	G2_G1	1.251e-08
ENSG00000231890	ENST00000555441	0.905031	1.74512e-08	-0.231578	0.0537383	-6.53605	6.31647e-11	2.3749e-09	+/0	NDUFB1	rs7151027	T	A	G2_G0	1.251e-08
ENSG00000244479	ENST00000555441	0.930539	9.89581e-10	-0.0723245	0.551847	-6.53469	6.37413e-11	2.39083e-09	+/0	NDUFB1	rs7151027	T	A	G2_G0	1.26104e-08
ENSG00000117000	ENST00000225696	0.875121	1.11511e-09	-0.194592	0.123359	-6.534	6.40373e-11	4.88589e-09	+/0	NUP88	rs3944127	C	G	G2_G0	1.26553e-08
ENSG00000203965	ENST00000555441	0.911404	9.25357e-09	-0.196173	0.103609	-6.53339	6.42976e-11	2.40593e-09	+/0	NDUFB1	rs7151027	T	A	G2_G0	1.26929e-08
ENSG00000198380	ENST00000225696	0.880156	6.72713e-10	-0.173102	0.171351	-6.53263	6.46237e-11	4.90669e-09	+/0	NUP88	rs3944127	C	G	G2_G0	1.27435e-08
ENSG00000138814	ENST00000555441	-0.912498	8.25881e-09	0.189658	0.115827	6.53239	6.47264e-11	2.41619e-09	-/0	NDUFB1	rs7151027	T	A	G2_G0	1.27499e-08
ENSG00000175727	ENST00000555441	-0.913248	7.63358e-09	0.185024	0.125172	6.53124	6.52267e-11	2.42907e-09	-/0	NDUFB1	rs7151027	T	A	G2_G0	1.28069e-08
ENSG00000247596	ENST00000225696	-0.876782	9.46196e-10	0.186974	0.139035	6.53076	6.54379e-11	4.94452e-09	-/0	NUP88	rs3944127	C	G	G2_G0	1.28345e-08
ENSG00000103319	ENST00000555441	-0.885836	9.28528e-08	0.319834	0.00695421	6.5304	6.55931e-11	2.43692e-09	-/+	NDUFB1	rs7151027	T	A	G2_G0	1.28511e-08
ENSG00000172845	ENST00000225696	0.882957	5.02884e-10	-0.160104	0.206317	-6.52926	6.60974e-11	4.97033e-09	+/0	NUP88	rs3944127	C	G	G2_G0	1.2936e-08
ENSG00000122873	ENST00000612142	-0.999742	4.98841e-06	0.24303	0.107696	6.52831	6.65165e-11	1.04025e-06	-/0	TPSB2	rs13332625	G	A	G2_G1	1.3003e-08
ENSG00000188811	ENST00000555441	-0.90186	2.35402e-08	0.245639	0.0403955	6.52722	6.69997e-11	2.48328e-09	-/+	NDUFB1	rs7151027	T	A	G2_G0	1.30704e-08
ENSG00000105011	ENST00000555441	-0.912002	8.69753e-09	0.191041	0.113145	6.52666	6.72538e-11	2.4868e-09	-/0	NDUFB1	rs7151027	T	A	G2_G0	1.31059e-08
ENSG00000186001	ENST00000225696	0.874495	1.18569e-09	-0.195415	0.12175	-6.52636	6.73888e-11	5.0432e-09	+/0	NUP88	rs3944127	C	G	G2_G0	1.31182e-08
ENSG00000074800	ENST00000413539	0.768213	0	-0.287235	0.0995321	-6.52593	6.75824e-11	5.28528e-07	+/0	DYSF	rs4852258	T	C	G2_G1	1.31351e-08
ENSG00000104964	ENST00000527915	-0.94942	6.03326e-09	0.0498651	0.636896	6.52411	6.84053e-11	1.06993e-06	-/0	PARP2	rs3093902	C	G	G2_G0	1.32735e-08
ENSG00000198853	ENST00000555441	0.872626	2.49059e-07	-0.36897	0.00167147	-6.52101	6.9834e-11	2.57271e-09	+/-	NDUFB1	rs7151027	T	A	G2_G0	1.35219e-08
ENSG00000162894	ENST00000555441	0.900641	2.63399e-08	-0.250104	0.0367841	-6.52069	6.99866e-11	2.57271e-09	+/-	NDUFB1	rs7151027	T	A	G2_G0	1.3537e-08
ENSG00000171456	ENST00000555441	0.918427	4.34249e-09	-0.150972	0.212199	-6.52025	7.01886e-11	2.57271e-09	+/0	NDUFB1	rs7151027	T	A	G2_G0	1.35617e-08
ENSG00000145685	ENST00000555441	-0.903756	1.97081e-08	0.234148	0.0510613	6.5199	7.03528e-11	2.57271e-09	-/0	NDUFB1	rs7151027	T	A	G2_G0	1.35736e-08
ENSG00000144746	ENST00000555441	-0.906498	1.51406e-08	0.219731	0.0675937	6.5198	7.03997e-11	2.57271e-09	-/0	NDUFB1	rs7151027	T	A	G2_G0	1.35736e-08
ENSG00000118655	ENST00000225696	-0.887549	3.07055e-10	0.14457	0.262255	6.51963	7.04808e-11	7.87421e-09	-/0	NUP88	rs3944127	C	G	G2_G1	1.35749e-08
ENSG00000167077	ENST00000555441	0.896008	3.98619e-08	-0.272109	0.022678	-6.51921	7.06765e-11	2.57681e-09	+/-	NDUFB1	rs7151027	T	A	G2_G0	1.35982e-08
ENSG00000113615	ENST00000555441	0.909888	1.08059e-08	-0.20088	0.0954213	-6.51841	7.10564e-11	2.58463e-09	+/0	NDUFB1	rs7151027	T	A	G2_G0	1.36569e-08
ENSG00000126777	ENST00000225696	0.878827	7.70405e-10	-0.182841	0.154906	-6.51823	7.11423e-11	7.89175e-09	+/0	NUP88	rs3944127	C	G	G2_G1	1.3659e-08
ENSG00000128311	ENST00000225696	-0.882222	5.43191e-10	0.160171	0.206124	6.51554	7.243e-11	5.39465e-09	-/0	NUP88	rs3944127	C	G	G2_G0	1.38888e-08
ENSG00000179134	ENST00000555441	0.884834	1.00487e-07	-0.320423	0.00684521	-6.51541	7.2492e-11	2.63074e-09	+/-	NDUFB1	rs7151027	T	A	G2_G0	1.38888e-08
ENSG00000119777	ENST00000555441	0.918842	4.14368e-09	-0.144374	0.229662	-6.51503	7.26767e-11	1.42092e-08	+/0	NDUFB1	rs7151027	T	A	G2_G1	1.39095e-08
ENSG00000136631	ENST00000555441	-0.902652	2.18647e-08	0.238518	0.046762	6.51478	7.27961e-11	2.63566e-09	-/+	NDUFB1	rs7151027	T	A	G2_G0	1.39177e-08
ENSG00000196968	ENST00000225696	0.867646	2.27178e-09	-0.219719	0.0810728	-6.51375	7.32982e-11	5.41051e-09	+/0	NUP88	rs3944127	C	G	G2_G0	1.39767e-08
ENSG00000114491	ENST00000225696	-0.886849	3.31488e-10	0.138949	0.273515	6.51367	7.33347e-11	5.41051e-09	-/0	NUP88	rs3944127	C	G	G2_G0	1.39767e-08
ENSG00000146776	ENST00000568185	-0.754921	8.32375e-06	0.53636	2.8936e-06	6.51277	7.37764e-11	1.15394e-06	-/+	WWP2	rs62051303	C	T	G2_G0	1.3991e-08
ENSG00000183648	ENST00000225696	-0.877888	8.47019e-10	0.185579	0.148713	6.51289	7.37185e-11	8.07347e-09	-/0	NUP88	rs3944127	C	G	G2_G1	1.3991e-08
ENSG00000211455	ENST00000555441	-0.920215	3.54305e-09	0.137694	0.255657	6.51268	7.38229e-11	2.66052e-09	-/0	NDUFB1	rs7151027	T	A	G2_G0	1.3991e-08
ENSG00000134287	ENST00000555441	-0.886341	8.92023e-08	0.313625	0.00819837	6.51327	7.3533e-11	2.65619e-09	-/+	NDUFB1	rs7151027	T	A	G2_G0	1.3991e-08
ENSG00000112799	ENST00000225696	-0.879616	7.10974e-10	0.177965	0.166402	6.51168	7.43166e-11	8.07347e-09	-/0	NUP88	rs3944127	C	G	G2_G1	1.40485e-08
ENSG00000147443	ENST00000225696	-0.879606	7.11682e-10	0.178001	0.166315	6.51165	7.43289e-11	8.07347e-09	-/0	NUP88	rs3944127	C	G	G2_G1	1.40485e-08
ENSG00000118855	ENST00000555441	-0.87626	1.91996e-07	0.353178	0.00270887	6.51077	7.47665e-11	2.68833e-09	-/+	NDUFB1	rs7151027	T	A	G2_G0	1.41165e-08
ENSG00000135924	ENST00000419852	0.344556	0.000944881	-0.602591	2.69683e-08	-6.51022	7.5041e-11	2.34743e-07	+/-	HLA-DQB1-AS1	rs4947344	T	C	G2_G1	1.41537e-08
ENSG00000204287	ENST00000555441	-0.887639	8.04029e-08	0.307247	0.00967496	6.50961	7.53482e-11	2.70303e-09	-/+	NDUFB1	rs7151027	T	A	G2_G0	1.41969e-08
ENSG00000133065	ENST00000225696	0.826394	6.04245e-08	-0.359667	0.00408991	-6.50837	7.59699e-11	8.19479e-09	+/-	NUP88	rs3944127	C	G	G2_G1	1.42992e-08
ENSG00000171298	ENST00000555441	-0.910322	1.03393e-08	0.195745	0.104379	6.5078	7.62597e-11	2.72947e-09	-/0	NDUFB1	rs7151027	T	A	G2_G0	1.43389e-08
ENSG00000134802	ENST00000555441	0.915269	6.15116e-09	-0.166957	0.167147	-6.5074	7.64608e-11	2.73042e-09	+/0	NDUFB1	rs7151027	T	A	G2_G0	1.43619e-08
ENSG00000126603	ENST00000476287	-0.999112	1.18323e-06	-0.0601409	0.48837	6.50696	7.66868e-11	1.19946e-06	-/0	FAM120B	rs9348313	C	T	G2_G0	1.43895e-08
ENSG00000172775	ENST00000555441	-0.912491	8.26534e-09	0.183101	0.129215	6.50664	7.68526e-11	2.73816e-09	-/0	NDUFB1	rs7151027	T	A	G2_G0	1.44058e-08
ENSG00000118292	ENST00000225696	-0.876742	9.50005e-10	0.181437	0.151336	6.50589	7.72367e-11	5.65072e-09	-/0	NUP88	rs3944127	C	G	G2_G0	1.44629e-08
ENSG00000157625	ENST00000225696	0.875323	1.09323e-09	-0.187195	0.13856	-6.5053	7.75396e-11	5.65072e-09	+/0	NUP88	rs3944127	C	G	G2_G0	1.45047e-08
ENSG00000121064	ENST00000225696	-0.887918	2.94829e-10	0.131996	0.298474	6.50504	7.76744e-11	5.65072e-09	-/0	NUP88	rs3944127	C	G	G2_G0	1.4515e-08
ENSG00000090621	ENST00000555441	0.915133	6.24251e-09	-0.166351	0.168716	-6.50189	7.93176e-11	2.81956e-09	+/0	NDUFB1	rs7151027	T	A	G2_G0	1.47917e-08
ENSG00000143164	ENST00000225696	0.877338	8.95112e-10	-0.177906	0.159592	-6.5014	7.95769e-11	5.72452e-09	+/0	NUP88	rs3944127	C	G	G2_G0	1.48033e-08
ENSG00000117697	ENST00000225696	-0.884048	4.48098e-10	0.148701	0.240919	6.501	7.97868e-11	5.72452e-09	-/0	NUP88	rs3944127	C	G	G2_G0	1.48033e-08
[truncated: 10,476 more rows]

## Sheet: Table-2 LPS PathwayEnrichment
Table 2. Results of pathway enrichment analysis of the coExQTL for USMG5 and rs61869825 variant in naïve monocytes (reference gene set: hc2.all.v2024).
[truncated: 9 more rows]

[truncated: 2 more sheets: Table-1 IFN, Table-2 IFN PathwayEnrichment]
